# Supplementary material for: Backbone Brackets and Arginine Tweezers delineate Class I and Class II aminoacyl tRNA synthetases
Source: PLoS Comput Biol. 2018 Apr 16;14(4):e1006101. doi: 10.1371/journal.pcbi.1006101 (PMC5919687; doi:10.1371/journal.pcbi.1006101)
Supplement: S11 File — All structures of Class I aaRS with residues renumbered according to the MSA. (GZ) [file pcbi.1006101.s023.tar.gz › 2cv1_A_renum.pdb]

ATOM      1  N   MET A 264      34.900  83.411  29.427  1.00  0.00           N  
ATOM      2  CA  MET A 264      34.445  82.064  29.893  1.00  0.00           C  
ATOM      3  C   MET A 264      34.095  81.974  31.398  1.00  0.00           C  
ATOM      4  O   MET A 264      33.315  82.794  31.910  1.00  0.00           O  
ATOM      5  CB  MET A 264      35.502  81.003  29.553  1.00  0.00           C  
ATOM      6  CG  MET A 264      36.886  81.272  30.138  1.00  0.00           C  
ATOM      7  SD  MET A 264      37.817  79.727  30.228  1.00  0.00           S  
ATOM      8  CE  MET A 264      38.365  79.764  31.911  1.00  0.00           C  
ATOM      9  N   VAL A 266      34.663  80.973  32.084  1.00  0.00           N  
ATOM     10  CA  VAL A 266      34.418  80.727  33.507  1.00  0.00           C  
ATOM     11  C   VAL A 266      35.686  80.305  34.255  1.00  0.00           C  
ATOM     12  O   VAL A 266      36.259  79.258  33.980  1.00  0.00           O  
ATOM     13  CB  VAL A 266      33.333  79.601  33.697  1.00  0.00           C  
ATOM     14  CG1 VAL A 266      33.365  79.045  35.100  1.00  0.00           C  
ATOM     15  CG2 VAL A 266      31.950  80.153  33.412  1.00  0.00           C  
ATOM     16  N   VAL A 267      36.113  81.118  35.214  1.00  0.00           N  
ATOM     17  CA  VAL A 267      37.294  80.804  36.044  1.00  0.00           C  
ATOM     18  C   VAL A 267      36.873  80.739  37.524  1.00  0.00           C  
ATOM     19  O   VAL A 267      36.376  81.712  38.076  1.00  0.00           O  
ATOM     20  CB  VAL A 267      38.426  81.893  35.899  1.00  0.00           C  
ATOM     21  CG1 VAL A 267      39.583  81.592  36.829  1.00  0.00           C  
ATOM     22  CG2 VAL A 267      38.926  81.943  34.462  1.00  0.00           C  
ATOM     23  N   THR A 268      37.050  79.587  38.156  1.00  0.00           N  
ATOM     24  CA  THR A 268      36.708  79.422  39.573  1.00  0.00           C  
ATOM     25  C   THR A 268      37.968  79.128  40.396  1.00  0.00           C  
ATOM     26  O   THR A 268      39.030  78.830  39.848  1.00  0.00           O  
ATOM     27  CB  THR A 268      35.745  78.235  39.797  1.00  0.00           C  
ATOM     28  OG1 THR A 268      36.404  77.016  39.434  1.00  0.00           O  
ATOM     29  CG2 THR A 268      34.471  78.416  38.979  1.00  0.00           C  
ATOM     30  N   ARG A 269      37.854  79.220  41.714  1.00  0.00           N  
ATOM     31  CA  ARG A 269      38.990  78.907  42.554  1.00  0.00           C  
ATOM     32  C   ARG A 269      38.682  78.469  43.951  1.00  0.00           C  
ATOM     33  O   ARG A 269      37.590  78.646  44.456  1.00  0.00           O  
ATOM     34  CB  ARG A 269      39.974  80.080  42.649  1.00  0.00           C  
ATOM     35  CG  ARG A 269      39.409  81.473  43.008  1.00  0.00           C  
ATOM     36  CD  ARG A 269      38.336  81.446  44.059  1.00  0.00           C  
ATOM     37  NE  ARG A 269      38.056  82.764  44.621  1.00  0.00           N  
ATOM     38  CZ  ARG A 269      37.393  82.930  45.758  1.00  0.00           C  
ATOM     39  NH1 ARG A 269      36.949  81.866  46.402  1.00  0.00           N  
ATOM     40  NH2 ARG A 269      37.230  84.131  46.286  1.00  0.00           N  
ATOM     41  N   ILE A 270      39.678  77.831  44.543  1.00  0.00           N  
ATOM     42  CA  ILE A 270      39.635  77.428  45.940  1.00  0.00           C  
ATOM     43  C   ILE A 270      40.820  78.222  46.520  1.00  0.00           C  
ATOM     44  O   ILE A 270      41.899  78.286  45.906  1.00  0.00           O  
ATOM     45  CB  ILE A 270      39.790  75.892  46.128  1.00  0.00           C  
ATOM     46  CG1 ILE A 270      39.606  75.569  47.604  1.00  0.00           C  
ATOM     47  CG2 ILE A 270      41.110  75.386  45.600  1.00  0.00           C  
ATOM     48  CD1 ILE A 270      38.198  75.843  48.089  1.00  0.00           C  
ATOM     49  N   ALA A 272      40.607  78.877  47.659  1.00  0.00           N  
ATOM     50  CA  ALA A 272      41.659  79.705  48.250  1.00  0.00           C  
ATOM     51  C   ALA A 272      41.888  79.350  49.721  1.00  0.00           C  
ATOM     52  O   ALA A 272      41.611  80.147  50.621  1.00  0.00           O  
ATOM     53  CB  ALA A 272      41.282  81.168  48.112  1.00  0.00           C  
ATOM     54  N   PRO A 273      42.406  78.139  49.971  1.00  0.00           N  
ATOM     55  CA  PRO A 273      42.709  77.570  51.289  1.00  0.00           C  
ATOM     56  C   PRO A 273      43.731  78.401  52.061  1.00  0.00           C  
ATOM     57  O   PRO A 273      44.681  78.932  51.466  1.00  0.00           O  
ATOM     58  CB  PRO A 273      43.276  76.177  50.966  1.00  0.00           C  
ATOM     59  CG  PRO A 273      42.998  75.964  49.515  1.00  0.00           C  
ATOM     60  CD  PRO A 273      42.990  77.316  48.899  1.00  0.00           C  
ATOM     61  N   SER A 274      43.525  78.506  53.374  1.00  0.00           N  
ATOM     62  CA  SER A 274      44.437  79.238  54.266  1.00  0.00           C  
ATOM     63  C   SER A 274      45.221  78.112  54.934  1.00  0.00           C  
ATOM     64  O   SER A 274      44.625  77.217  55.521  1.00  0.00           O  
ATOM     65  CB  SER A 274      43.637  80.042  55.298  1.00  0.00           C  
ATOM     66  OG  SER A 274      44.461  80.920  56.038  1.00  0.00           O  
ATOM     67  N   PRO A 275      46.562  78.117  54.831  1.00  0.00           N  
ATOM     68  CA  PRO A 275      47.395  77.052  55.432  1.00  0.00           C  
ATOM     69  C   PRO A 275      47.566  77.201  56.946  1.00  0.00           C  
ATOM     70  O   PRO A 275      48.658  77.447  57.439  1.00  0.00           O  
ATOM     71  CB  PRO A 275      48.709  77.203  54.687  1.00  0.00           C  
ATOM     72  CG  PRO A 275      48.808  78.687  54.598  1.00  0.00           C  
ATOM     73  CD  PRO A 275      47.409  79.126  54.184  1.00  0.00           C  
ATOM     74  N   THR A 276      46.475  77.013  57.673  1.00  0.00           N  
ATOM     75  CA  THR A 276      46.500  77.214  59.106  1.00  0.00           C  
ATOM     76  C   THR A 276      45.981  76.045  59.942  1.00  0.00           C  
ATOM     77  O   THR A 276      45.431  76.262  61.002  1.00  0.00           O  
ATOM     78  CB  THR A 276      45.684  78.498  59.430  1.00  0.00           C  
ATOM     79  OG1 THR A 276      44.370  78.367  58.877  1.00  0.00           O  
ATOM     80  CG2 THR A 276      46.329  79.724  58.781  1.00  0.00           C  
ATOM     81  N   GLY A 277      46.178  74.816  59.477  1.00  0.00           N  
ATOM     82  CA  GLY A 277      45.695  73.642  60.191  1.00  0.00           C  
ATOM     83  C   GLY A 277      45.559  72.445  59.248  1.00  0.00           C  
ATOM     84  O   GLY A 277      46.022  72.501  58.101  1.00  0.00           O  
ATOM     85  N   ASP A 279      44.942  71.364  59.719  1.00  0.00           N  
ATOM     86  CA  ASP A 279      44.776  70.178  58.896  1.00  0.00           C  
ATOM     87  C   ASP A 279      43.914  70.470  57.655  1.00  0.00           C  
ATOM     88  O   ASP A 279      43.157  71.453  57.631  1.00  0.00           O  
ATOM     89  CB  ASP A 279      44.135  69.053  59.724  1.00  0.00           C  
ATOM     90  CG  ASP A 279      45.074  68.487  60.807  1.00  0.00           C  
ATOM     91  OD1 ASP A 279      46.290  68.766  60.767  1.00  0.00           O  
ATOM     92  OD2 ASP A 279      44.594  67.740  61.695  1.00  0.00           O  
ATOM     93  N   PRO A 280      44.049  69.648  56.593  1.00  0.00           N  
ATOM     94  CA  PRO A 280      43.244  69.850  55.375  1.00  0.00           C  
ATOM     95  C   PRO A 280      41.804  69.659  55.837  1.00  0.00           C  
ATOM     96  O   PRO A 280      41.469  68.643  56.404  1.00  0.00           O  
ATOM     97  CB  PRO A 280      43.721  68.734  54.456  1.00  0.00           C  
ATOM     98  CG  PRO A 280      45.186  68.572  54.863  1.00  0.00           C  
ATOM     99  CD  PRO A 280      45.078  68.613  56.383  1.00  0.00           C  
ATOM    100  N   HIS A 281      40.972  70.654  55.591  1.00  0.00           N  
ATOM    101  CA  HIS A 281      39.603  70.676  56.074  1.00  0.00           C  
ATOM    102  C   HIS A 281      38.572  70.091  55.117  1.00  0.00           C  
ATOM    103  O   HIS A 281      38.586  70.365  53.923  1.00  0.00           O  
ATOM    104  CB  HIS A 281      39.263  72.138  56.420  1.00  0.00           C  
ATOM    105  CG  HIS A 281      38.168  72.295  57.419  1.00  0.00           C  
ATOM    106  ND1 HIS A 281      36.842  72.064  57.115  1.00  0.00           N  
ATOM    107  CD2 HIS A 281      38.198  72.661  58.725  1.00  0.00           C  
ATOM    108  CE1 HIS A 281      36.101  72.282  58.191  1.00  0.00           C  
ATOM    109  NE2 HIS A 281      36.899  72.644  59.182  1.00  0.00           N  
ATOM    110  N   VAL A 282      37.661  69.289  55.647  1.00  0.00           N  
ATOM    111  CA  VAL A 282      36.632  68.709  54.807  1.00  0.00           C  
ATOM    112  C   VAL A 282      35.772  69.798  54.159  1.00  0.00           C  
ATOM    113  O   VAL A 282      35.236  69.613  53.064  1.00  0.00           O  
ATOM    114  CB  VAL A 282      35.734  67.700  55.604  1.00  0.00           C  
ATOM    115  CG1 VAL A 282      34.994  68.391  56.768  1.00  0.00           C  
ATOM    116  CG2 VAL A 282      34.750  67.046  54.645  1.00  0.00           C  
ATOM    117  N   GLY A 283      35.665  70.945  54.830  1.00  0.00           N  
ATOM    118  CA  GLY A 283      34.887  72.049  54.295  1.00  0.00           C  
ATOM    119  C   GLY A 283      35.574  72.554  53.048  1.00  0.00           C  
ATOM    120  O   GLY A 283      34.930  73.026  52.118  1.00  0.00           O  
ATOM    121  N   THR A 284      36.897  72.444  53.046  1.00  0.00           N  
ATOM    122  CA  THR A 284      37.710  72.866  51.918  1.00  0.00           C  
ATOM    123  C   THR A 284      37.464  71.954  50.727  1.00  0.00           C  
ATOM    124  O   THR A 284      37.255  72.433  49.628  1.00  0.00           O  
ATOM    125  CB  THR A 284      39.197  72.807  52.250  1.00  0.00           C  
ATOM    126  OG1 THR A 284      39.470  73.774  53.243  1.00  0.00           O  
ATOM    127  CG2 THR A 284      40.043  73.127  51.031  1.00  0.00           C  
ATOM    128  N   ALA A 285      37.501  70.647  50.954  1.00  0.00           N  
ATOM    129  CA  ALA A 285      37.258  69.686  49.874  1.00  0.00           C  
ATOM    130  C   ALA A 285      35.858  69.890  49.276  1.00  0.00           C  
ATOM    131  O   ALA A 285      35.684  69.864  48.060  1.00  0.00           O  
ATOM    132  CB  ALA A 285      37.402  68.237  50.382  1.00  0.00           C  
ATOM    133  N   TYR A 286      34.877  70.100  50.148  1.00  0.00           N  
ATOM    134  CA  TYR A 286      33.499  70.278  49.736  1.00  0.00           C  
ATOM    135  C   TYR A 286      33.389  71.486  48.822  1.00  0.00           C  
ATOM    136  O   TYR A 286      32.890  71.380  47.698  1.00  0.00           O  
ATOM    137  CB  TYR A 286      32.640  70.438  50.988  1.00  0.00           C  
ATOM    138  CG  TYR A 286      31.256  70.995  50.795  1.00  0.00           C  
ATOM    139  CD1 TYR A 286      30.288  70.284  50.102  1.00  0.00           C  
ATOM    140  CD2 TYR A 286      30.895  72.204  51.376  1.00  0.00           C  
ATOM    141  CE1 TYR A 286      28.992  70.760  49.990  1.00  0.00           C  
ATOM    142  CE2 TYR A 286      29.598  72.691  51.280  1.00  0.00           C  
ATOM    143  CZ  TYR A 286      28.655  71.966  50.584  1.00  0.00           C  
ATOM    144  OH  TYR A 286      27.368  72.460  50.484  1.00  0.00           O  
ATOM    145  N   ILE A 288      33.855  72.638  49.290  1.00  0.00           N  
ATOM    146  CA  ILE A 288      33.778  73.839  48.473  1.00  0.00           C  
ATOM    147  C   ILE A 288      34.588  73.705  47.171  1.00  0.00           C  
ATOM    148  O   ILE A 288      34.170  74.163  46.106  1.00  0.00           O  
ATOM    149  CB  ILE A 288      34.255  75.070  49.278  1.00  0.00           C  
ATOM    150  CG1 ILE A 288      33.250  75.368  50.406  1.00  0.00           C  
ATOM    151  CG2 ILE A 288      34.377  76.302  48.367  1.00  0.00           C  
ATOM    152  CD1 ILE A 288      31.869  75.766  49.920  1.00  0.00           C  
ATOM    153  N   ALA A 289      35.743  73.060  47.258  1.00  0.00           N  
ATOM    154  CA  ALA A 289      36.612  72.894  46.104  1.00  0.00           C  
ATOM    155  C   ALA A 289      35.908  72.039  45.056  1.00  0.00           C  
ATOM    156  O   ALA A 289      36.022  72.282  43.857  1.00  0.00           O  
ATOM    157  CB  ALA A 289      37.958  72.220  46.532  1.00  0.00           C  
ATOM    158  N   LEU A 290      35.179  71.035  45.532  1.00  0.00           N  
ATOM    159  CA  LEU A 290      34.454  70.118  44.682  1.00  0.00           C  
ATOM    160  C   LEU A 290      33.456  70.846  43.793  1.00  0.00           C  
ATOM    161  O   LEU A 290      33.311  70.522  42.619  1.00  0.00           O  
ATOM    162  CB  LEU A 290      33.745  69.081  45.567  1.00  0.00           C  
ATOM    163  CG  LEU A 290      32.896  67.984  44.931  1.00  0.00           C  
ATOM    164  CD1 LEU A 290      33.699  67.228  43.895  1.00  0.00           C  
ATOM    165  CD2 LEU A 290      32.417  67.046  46.025  1.00  0.00           C  
ATOM    166  N   PHE A 291      32.773  71.844  44.336  1.00  0.00           N  
ATOM    167  CA  PHE A 291      31.799  72.545  43.528  1.00  0.00           C  
ATOM    168  C   PHE A 291      32.435  73.534  42.587  1.00  0.00           C  
ATOM    169  O   PHE A 291      31.875  73.839  41.540  1.00  0.00           O  
ATOM    170  CB  PHE A 291      30.725  73.214  44.396  1.00  0.00           C  
ATOM    171  CG  PHE A 291      29.726  72.246  44.939  1.00  0.00           C  
ATOM    172  CD1 PHE A 291      30.045  71.410  46.020  1.00  0.00           C  
ATOM    173  CD2 PHE A 291      28.486  72.094  44.331  1.00  0.00           C  
ATOM    174  CE1 PHE A 291      29.133  70.429  46.476  1.00  0.00           C  
ATOM    175  CE2 PHE A 291      27.570  71.112  44.784  1.00  0.00           C  
ATOM    176  CZ  PHE A 291      27.903  70.284  45.855  1.00  0.00           C  
ATOM    177  N   ASN A 292      33.603  74.046  42.944  1.00  0.00           N  
ATOM    178  CA  ASN A 292      34.272  74.972  42.042  1.00  0.00           C  
ATOM    179  C   ASN A 292      34.842  74.201  40.855  1.00  0.00           C  
ATOM    180  O   ASN A 292      34.814  74.660  39.711  1.00  0.00           O  
ATOM    181  CB  ASN A 292      35.373  75.707  42.778  1.00  0.00           C  
ATOM    182  CG  ASN A 292      34.840  76.886  43.539  1.00  0.00           C  
ATOM    183  OD1 ASN A 292      34.631  77.955  42.963  1.00  0.00           O  
ATOM    184  ND2 ASN A 292      34.587  76.700  44.832  1.00  0.00           N  
ATOM    185  N   TYR A 293      35.377  73.025  41.153  1.00  0.00           N  
ATOM    186  CA  TYR A 293      35.925  72.179  40.124  1.00  0.00           C  
ATOM    187  C   TYR A 293      34.811  71.780  39.125  1.00  0.00           C  
ATOM    188  O   TYR A 293      34.980  71.886  37.916  1.00  0.00           O  
ATOM    189  CB  TYR A 293      36.554  70.970  40.783  1.00  0.00           C  
ATOM    190  CG  TYR A 293      36.871  69.845  39.846  1.00  0.00           C  
ATOM    191  CD1 TYR A 293      35.941  68.837  39.622  1.00  0.00           C  
ATOM    192  CD2 TYR A 293      38.108  69.764  39.208  1.00  0.00           C  
ATOM    193  CE1 TYR A 293      36.226  67.769  38.801  1.00  0.00           C  
ATOM    194  CE2 TYR A 293      38.414  68.689  38.366  1.00  0.00           C  
ATOM    195  CZ  TYR A 293      37.461  67.685  38.173  1.00  0.00           C  
ATOM    196  OH  TYR A 293      37.746  66.574  37.403  1.00  0.00           O  
ATOM    197  N   ALA A 294      33.657  71.359  39.635  1.00  0.00           N  
ATOM    198  CA  ALA A 294      32.568  70.973  38.752  1.00  0.00           C  
ATOM    199  C   ALA A 294      32.015  72.123  37.933  1.00  0.00           C  
ATOM    200  O   ALA A 294      31.736  71.949  36.750  1.00  0.00           O  
ATOM    201  CB  ALA A 294      31.440  70.322  39.533  1.00  0.00           C  
ATOM    202  N   TRP A 295      31.853  73.293  38.544  1.00  0.00           N  
ATOM    203  CA  TRP A 295      31.286  74.408  37.811  1.00  0.00           C  
ATOM    204  C   TRP A 295      32.257  74.878  36.743  1.00  0.00           C  
ATOM    205  O   TRP A 295      31.847  75.341  35.675  1.00  0.00           O  
ATOM    206  CB  TRP A 295      30.945  75.554  38.751  1.00  0.00           C  
ATOM    207  CG  TRP A 295      30.274  76.717  38.095  1.00  0.00           C  
ATOM    208  CD1 TRP A 295      30.655  78.017  38.170  1.00  0.00           C  
ATOM    209  CD2 TRP A 295      29.102  76.692  37.271  1.00  0.00           C  
ATOM    210  NE1 TRP A 295      29.803  78.813  37.443  1.00  0.00           N  
ATOM    211  CE2 TRP A 295      28.838  78.024  36.879  1.00  0.00           C  
ATOM    212  CE3 TRP A 295      28.250  75.674  36.820  1.00  0.00           C  
ATOM    213  CZ2 TRP A 295      27.751  78.368  36.050  1.00  0.00           C  
ATOM    214  CZ3 TRP A 295      27.170  76.013  35.993  1.00  0.00           C  
ATOM    215  CH2 TRP A 295      26.933  77.351  35.619  1.00  0.00           C  
ATOM    216  N   ALA A 296      33.549  74.801  37.018  1.00  0.00           N  
ATOM    217  CA  ALA A 296      34.468  75.217  35.985  1.00  0.00           C  
ATOM    218  C   ALA A 296      34.439  74.157  34.846  1.00  0.00           C  
ATOM    219  O   ALA A 296      34.281  74.497  33.671  1.00  0.00           O  
ATOM    220  CB  ALA A 296      35.867  75.375  36.551  1.00  0.00           C  
ATOM    221  N   ARG A 297      34.561  72.876  35.178  1.00  0.00           N  
ATOM    222  CA  ARG A 297      34.553  71.878  34.117  1.00  0.00           C  
ATOM    223  C   ARG A 297      33.248  71.857  33.332  1.00  0.00           C  
ATOM    224  O   ARG A 297      33.268  71.740  32.108  1.00  0.00           O  
ATOM    225  CB  ARG A 297      34.862  70.494  34.667  1.00  0.00           C  
ATOM    226  CG  ARG A 297      36.308  70.346  35.092  1.00  0.00           C  
ATOM    227  CD  ARG A 297      37.232  70.150  33.898  1.00  0.00           C  
ATOM    228  NE  ARG A 297      38.578  69.843  34.362  1.00  0.00           N  
ATOM    229  CZ  ARG A 297      39.490  70.771  34.638  1.00  0.00           C  
ATOM    230  NH1 ARG A 297      39.197  72.053  34.471  1.00  0.00           N  
ATOM    231  NH2 ARG A 297      40.675  70.425  35.122  1.00  0.00           N  
ATOM    232  N   ARG A 298      32.117  72.006  34.017  1.00  0.00           N  
ATOM    233  CA  ARG A 298      30.826  72.002  33.340  1.00  0.00           C  
ATOM    234  C   ARG A 298      30.782  73.043  32.235  1.00  0.00           C  
ATOM    235  O   ARG A 298      30.074  72.862  31.248  1.00  0.00           O  
ATOM    236  CB  ARG A 298      29.704  72.295  34.325  1.00  0.00           C  
ATOM    237  CG  ARG A 298      28.335  72.421  33.693  1.00  0.00           C  
ATOM    238  CD  ARG A 298      27.816  71.063  33.272  1.00  0.00           C  
ATOM    239  NE  ARG A 298      26.488  71.162  32.681  1.00  0.00           N  
ATOM    240  CZ  ARG A 298      26.250  71.649  31.466  1.00  0.00           C  
ATOM    241  NH1 ARG A 298      27.257  72.066  30.706  1.00  0.00           N  
ATOM    242  NH2 ARG A 298      25.001  71.758  31.022  1.00  0.00           N  
ATOM    243  N   ASN A 299      31.533  74.132  32.409  1.00  0.00           N  
ATOM    244  CA  ASN A 299      31.574  75.223  31.437  1.00  0.00           C  
ATOM    245  C   ASN A 299      32.885  75.239  30.678  1.00  0.00           C  
ATOM    246  O   ASN A 299      33.225  76.251  30.042  1.00  0.00           O  
ATOM    247  CB  ASN A 299      31.446  76.576  32.141  1.00  0.00           C  
ATOM    248  CG  ASN A 299      30.134  76.742  32.848  1.00  0.00           C  
ATOM    249  OD1 ASN A 299      29.293  77.517  32.409  1.00  0.00           O  
ATOM    250  ND2 ASN A 299      29.942  76.017  33.946  1.00  0.00           N  
ATOM    251  N   GLY A 305      33.633  74.145  30.751  1.00  0.00           N  
ATOM    252  CA  GLY A 305      34.921  74.124  30.078  1.00  0.00           C  
ATOM    253  C   GLY A 305      35.731  75.352  30.455  1.00  0.00           C  
ATOM    254  O   GLY A 305      36.266  76.036  29.604  1.00  0.00           O  
ATOM    255  N   GLY A 306      35.809  75.638  31.748  1.00  0.00           N  
ATOM    256  CA  GLY A 306      36.548  76.798  32.221  1.00  0.00           C  
ATOM    257  C   GLY A 306      37.749  76.411  33.065  1.00  0.00           C  
ATOM    258  O   GLY A 306      38.182  75.268  33.033  1.00  0.00           O  
ATOM    259  N   ARG A 307      38.279  77.355  33.836  1.00  0.00           N  
ATOM    260  CA  ARG A 307      39.458  77.096  34.672  1.00  0.00           C  
ATOM    261  C   ARG A 307      39.209  77.063  36.182  1.00  0.00           C  
ATOM    262  O   ARG A 307      38.494  77.876  36.710  1.00  0.00           O  
ATOM    263  CB  ARG A 307      40.551  78.139  34.365  1.00  0.00           C  
ATOM    264  CG  ARG A 307      41.271  77.951  33.028  1.00  0.00           C  
ATOM    265  CD  ARG A 307      41.719  79.278  32.380  1.00  0.00           C  
ATOM    266  NE  ARG A 307      42.190  80.264  33.352  1.00  0.00           N  
ATOM    267  CZ  ARG A 307      42.206  81.582  33.130  1.00  0.00           C  
ATOM    268  NH1 ARG A 307      41.779  82.056  31.959  1.00  0.00           N  
ATOM    269  NH2 ARG A 307      42.621  82.433  34.076  1.00  0.00           N  
ATOM    270  N   PHE A 308      39.834  76.105  36.855  1.00  0.00           N  
ATOM    271  CA  PHE A 308      39.741  75.937  38.297  1.00  0.00           C  
ATOM    272  C   PHE A 308      41.120  76.211  38.894  1.00  0.00           C  
ATOM    273  O   PHE A 308      42.041  75.402  38.723  1.00  0.00           O  
ATOM    274  CB  PHE A 308      39.334  74.499  38.640  1.00  0.00           C  
ATOM    275  CG  PHE A 308      39.364  74.208  40.099  1.00  0.00           C  
ATOM    276  CD1 PHE A 308      39.872  73.006  40.558  1.00  0.00           C  
ATOM    277  CD2 PHE A 308      38.879  75.138  41.020  1.00  0.00           C  
ATOM    278  CE1 PHE A 308      39.904  72.729  41.929  1.00  0.00           C  
ATOM    279  CE2 PHE A 308      38.901  74.879  42.386  1.00  0.00           C  
ATOM    280  CZ  PHE A 308      39.414  73.672  42.848  1.00  0.00           C  
ATOM    281  N   ILE A 309      41.233  77.329  39.611  1.00  0.00           N  
ATOM    282  CA  ILE A 309      42.482  77.794  40.224  1.00  0.00           C  
ATOM    283  C   ILE A 309      42.642  77.472  41.709  1.00  0.00           C  
ATOM    284  O   ILE A 309      41.660  77.460  42.450  1.00  0.00           O  
ATOM    285  CB  ILE A 309      42.598  79.342  40.182  1.00  0.00           C  
ATOM    286  CG1 ILE A 309      42.163  79.898  38.834  1.00  0.00           C  
ATOM    287  CG2 ILE A 309      44.008  79.750  40.510  1.00  0.00           C  
ATOM    288  CD1 ILE A 309      42.848  79.225  37.659  1.00  0.00           C  
ATOM    289  N   VAL A 310      43.890  77.258  42.136  1.00  0.00           N  
ATOM    290  CA  VAL A 310      44.207  77.048  43.552  1.00  0.00           C  
ATOM    291  C   VAL A 310      45.129  78.207  43.946  1.00  0.00           C  
ATOM    292  O   VAL A 310      46.191  78.396  43.357  1.00  0.00           O  
ATOM    293  CB  VAL A 310      44.967  75.718  43.866  1.00  0.00           C  
ATOM    294  CG1 VAL A 310      45.487  75.759  45.299  1.00  0.00           C  
ATOM    295  CG2 VAL A 310      44.052  74.535  43.768  1.00  0.00           C  
ATOM    296  N   ARG A 311      44.701  79.005  44.918  1.00  0.00           N  
ATOM    297  CA  ARG A 311      45.480  80.136  45.419  1.00  0.00           C  
ATOM    298  C   ARG A 311      45.646  79.921  46.908  1.00  0.00           C  
ATOM    299  O   ARG A 311      44.674  79.632  47.599  1.00  0.00           O  
ATOM    300  CB  ARG A 311      44.751  81.465  45.176  1.00  0.00           C  
ATOM    301  CG  ARG A 311      45.488  82.692  45.773  1.00  0.00           C  
ATOM    302  CD  ARG A 311      44.895  84.051  45.366  1.00  0.00           C  
ATOM    303  NE  ARG A 311      43.549  84.297  45.899  1.00  0.00           N  
ATOM    304  CZ  ARG A 311      42.477  84.506  45.142  1.00  0.00           C  
ATOM    305  NH1 ARG A 311      42.582  84.500  43.812  1.00  0.00           N  
ATOM    306  NH2 ARG A 311      41.297  84.724  45.708  1.00  0.00           N  
ATOM    307  N   ILE A 312      46.874  80.024  47.404  1.00  0.00           N  
ATOM    308  CA  ILE A 312      47.103  79.835  48.828  1.00  0.00           C  
ATOM    309  C   ILE A 312      47.032  81.167  49.529  1.00  0.00           C  
ATOM    310  O   ILE A 312      47.767  82.104  49.221  1.00  0.00           O  
ATOM    311  CB  ILE A 312      48.440  79.157  49.111  1.00  0.00           C  
ATOM    312  CG1 ILE A 312      48.439  77.769  48.464  1.00  0.00           C  
ATOM    313  CG2 ILE A 312      48.641  79.032  50.649  1.00  0.00           C  
ATOM    314  CD1 ILE A 312      47.317  76.851  48.996  1.00  0.00           C  
ATOM    315  N   GLU A 313      46.136  81.229  50.499  1.00  0.00           N  
ATOM    316  CA  GLU A 313      45.854  82.447  51.235  1.00  0.00           C  
ATOM    317  C   GLU A 313      46.585  82.482  52.586  1.00  0.00           C  
ATOM    318  O   GLU A 313      45.978  82.308  53.643  1.00  0.00           O  
ATOM    319  CB  GLU A 313      44.327  82.499  51.381  1.00  0.00           C  
ATOM    320  CG  GLU A 313      43.725  83.841  51.135  1.00  0.00           C  
ATOM    321  CD  GLU A 313      42.658  83.887  50.057  1.00  0.00           C  
ATOM    322  OE1 GLU A 313      42.991  83.700  48.869  1.00  0.00           O  
ATOM    323  OE2 GLU A 313      41.484  84.148  50.410  1.00  0.00           O  
ATOM    324  N   ASP A 314      47.901  82.687  52.534  1.00  0.00           N  
ATOM    325  CA  ASP A 314      48.739  82.720  53.737  1.00  0.00           C  
ATOM    326  C   ASP A 314      49.160  84.142  54.150  1.00  0.00           C  
ATOM    327  O   ASP A 314      50.342  84.482  54.195  1.00  0.00           O  
ATOM    328  CB  ASP A 314      49.987  81.837  53.542  1.00  0.00           C  
ATOM    329  CG  ASP A 314      50.784  82.194  52.270  1.00  0.00           C  
ATOM    330  OD1 ASP A 314      51.915  81.673  52.099  1.00  0.00           O  
ATOM    331  OD2 ASP A 314      50.288  82.986  51.433  1.00  0.00           O  
ATOM    332  N   THR A 315      48.177  84.963  54.484  1.00  0.00           N  
ATOM    333  CA  THR A 315      48.432  86.348  54.869  1.00  0.00           C  
ATOM    334  C   THR A 315      48.570  86.613  56.384  1.00  0.00           C  
ATOM    335  O   THR A 315      48.906  87.720  56.778  1.00  0.00           O  
ATOM    336  CB  THR A 315      47.330  87.251  54.284  1.00  0.00           C  
ATOM    337  OG1 THR A 315      46.045  86.707  54.609  1.00  0.00           O  
ATOM    338  CG2 THR A 315      47.455  87.306  52.792  1.00  0.00           C  
ATOM    339  N   ASP A 316      48.322  85.606  57.213  1.00  0.00           N  
ATOM    340  CA  ASP A 316      48.423  85.733  58.669  1.00  0.00           C  
ATOM    341  C   ASP A 316      49.564  84.871  59.243  1.00  0.00           C  
ATOM    342  O   ASP A 316      49.387  83.665  59.459  1.00  0.00           O  
ATOM    343  CB  ASP A 316      47.088  85.308  59.310  1.00  0.00           C  
ATOM    344  CG  ASP A 316      47.131  85.318  60.839  1.00  0.00           C  
ATOM    345  OD1 ASP A 316      46.053  85.197  61.465  1.00  0.00           O  
ATOM    346  OD2 ASP A 316      48.233  85.434  61.421  1.00  0.00           O  
ATOM    347  N   ARG A 317      50.720  85.480  59.508  1.00  0.00           N  
ATOM    348  CA  ARG A 317      51.863  84.728  60.029  1.00  0.00           C  
ATOM    349  C   ARG A 317      51.641  84.115  61.413  1.00  0.00           C  
ATOM    350  O   ARG A 317      52.217  83.078  61.746  1.00  0.00           O  
ATOM    351  CB  ARG A 317      53.136  85.594  59.991  1.00  0.00           C  
ATOM    352  CG  ARG A 317      52.956  87.075  60.287  1.00  0.00           C  
ATOM    353  CD  ARG A 317      54.154  87.895  59.758  1.00  0.00           C  
ATOM    354  NE  ARG A 317      54.174  89.262  60.290  1.00  0.00           N  
ATOM    355  CZ  ARG A 317      54.356  89.560  61.581  1.00  0.00           C  
ATOM    356  NH1 ARG A 317      54.540  88.585  62.467  1.00  0.00           N  
ATOM    357  NH2 ARG A 317      54.336  90.827  62.006  1.00  0.00           N  
ATOM    358  N   ALA A 333      50.765  84.730  62.194  1.00  0.00           N  
ATOM    359  CA  ALA A 333      50.459  84.239  63.522  1.00  0.00           C  
ATOM    360  C   ALA A 333      49.804  82.859  63.483  1.00  0.00           C  
ATOM    361  O   ALA A 333      50.224  81.956  64.207  1.00  0.00           O  
ATOM    362  CB  ALA A 333      49.541  85.244  64.262  1.00  0.00           C  
ATOM    363  N   ARG A 421      48.790  82.686  62.636  1.00  0.00           N  
ATOM    364  CA  ARG A 421      48.094  81.400  62.582  1.00  0.00           C  
ATOM    365  C   ARG A 421      48.694  80.422  61.594  1.00  0.00           C  
ATOM    366  O   ARG A 421      48.271  79.267  61.532  1.00  0.00           O  
ATOM    367  CB  ARG A 421      46.608  81.600  62.276  1.00  0.00           C  
ATOM    368  CG  ARG A 421      45.982  82.658  63.166  1.00  0.00           C  
ATOM    369  CD  ARG A 421      44.476  82.471  63.352  1.00  0.00           C  
ATOM    370  NE  ARG A 421      43.713  82.582  62.110  1.00  0.00           N  
ATOM    371  CZ  ARG A 421      43.189  81.546  61.455  1.00  0.00           C  
ATOM    372  NH1 ARG A 421      43.343  80.307  61.918  1.00  0.00           N  
ATOM    373  NH2 ARG A 421      42.499  81.749  60.339  1.00  0.00           N  
ATOM    374  N   TYR A 422      49.700  80.876  60.852  1.00  0.00           N  
ATOM    375  CA  TYR A 422      50.348  80.034  59.842  1.00  0.00           C  
ATOM    376  C   TYR A 422      50.958  78.754  60.386  1.00  0.00           C  
ATOM    377  O   TYR A 422      51.751  78.783  61.327  1.00  0.00           O  
ATOM    378  CB  TYR A 422      51.438  80.805  59.094  1.00  0.00           C  
ATOM    379  CG  TYR A 422      52.075  80.007  57.990  1.00  0.00           C  
ATOM    380  CD1 TYR A 422      53.266  79.302  58.202  1.00  0.00           C  
ATOM    381  CD2 TYR A 422      51.498  79.965  56.716  1.00  0.00           C  
ATOM    382  CE1 TYR A 422      53.870  78.588  57.167  1.00  0.00           C  
ATOM    383  CE2 TYR A 422      52.090  79.259  55.684  1.00  0.00           C  
ATOM    384  CZ  TYR A 422      53.273  78.583  55.918  1.00  0.00           C  
ATOM    385  OH  TYR A 422      53.875  77.961  54.876  1.00  0.00           O  
ATOM    386  N   VAL A 423      50.603  77.639  59.755  1.00  0.00           N  
ATOM    387  CA  VAL A 423      51.086  76.323  60.138  1.00  0.00           C  
ATOM    388  C   VAL A 423      52.034  75.795  59.052  1.00  0.00           C  
ATOM    389  O   VAL A 423      51.589  75.377  57.980  1.00  0.00           O  
ATOM    390  CB  VAL A 423      49.893  75.339  60.302  1.00  0.00           C  
ATOM    391  CG1 VAL A 423      50.399  73.930  60.547  1.00  0.00           C  
ATOM    392  CG2 VAL A 423      48.984  75.785  61.455  1.00  0.00           C  
ATOM    393  N   PRO A 424      53.356  75.831  59.304  1.00  0.00           N  
ATOM    394  CA  PRO A 424      54.278  75.331  58.281  1.00  0.00           C  
ATOM    395  C   PRO A 424      53.952  73.881  57.925  1.00  0.00           C  
ATOM    396  O   PRO A 424      53.711  73.068  58.822  1.00  0.00           O  
ATOM    397  CB  PRO A 424      55.659  75.516  58.929  1.00  0.00           C  
ATOM    398  CG  PRO A 424      55.373  75.636  60.367  1.00  0.00           C  
ATOM    399  CD  PRO A 424      54.100  76.394  60.443  1.00  0.00           C  
ATOM    400  N   GLY A 425      53.915  73.579  56.620  1.00  0.00           N  
ATOM    401  CA  GLY A 425      53.589  72.235  56.174  1.00  0.00           C  
ATOM    402  C   GLY A 425      52.106  72.025  55.895  1.00  0.00           C  
ATOM    403  O   GLY A 425      51.703  70.979  55.398  1.00  0.00           O  
ATOM    404  N   ALA A 426      51.270  73.011  56.202  1.00  0.00           N  
ATOM    405  CA  ALA A 426      49.842  72.833  55.950  1.00  0.00           C  
ATOM    406  C   ALA A 426      49.513  72.967  54.461  1.00  0.00           C  
ATOM    407  O   ALA A 426      48.604  72.298  53.943  1.00  0.00           O  
ATOM    408  CB  ALA A 426      49.027  73.830  56.766  1.00  0.00           C  
ATOM    409  N   GLU A 427      50.246  73.836  53.774  1.00  0.00           N  
ATOM    410  CA  GLU A 427      50.035  74.042  52.343  1.00  0.00           C  
ATOM    411  C   GLU A 427      50.164  72.729  51.550  1.00  0.00           C  
ATOM    412  O   GLU A 427      49.215  72.324  50.887  1.00  0.00           O  
ATOM    413  CB  GLU A 427      51.021  75.073  51.789  1.00  0.00           C  
ATOM    414  CG  GLU A 427      50.730  75.439  50.344  1.00  0.00           C  
ATOM    415  CD  GLU A 427      51.740  76.404  49.745  1.00  0.00           C  
ATOM    416  OE1 GLU A 427      52.119  76.155  48.578  1.00  0.00           O  
ATOM    417  OE2 GLU A 427      52.140  77.398  50.418  1.00  0.00           O  
ATOM    418  N   GLU A 429      51.323  72.068  51.624  1.00  0.00           N  
ATOM    419  CA  GLU A 429      51.541  70.797  50.916  1.00  0.00           C  
ATOM    420  C   GLU A 429      50.429  69.812  51.251  1.00  0.00           C  
ATOM    421  O   GLU A 429      50.011  69.020  50.413  1.00  0.00           O  
ATOM    422  CB  GLU A 429      52.841  70.093  51.341  1.00  0.00           C  
ATOM    423  CG  GLU A 429      54.107  70.905  51.372  1.00  0.00           C  
ATOM    424  CD  GLU A 429      54.385  71.486  52.739  1.00  0.00           C  
ATOM    425  OE1 GLU A 429      53.688  72.454  53.130  1.00  0.00           O  
ATOM    426  OE2 GLU A 429      55.294  70.962  53.421  1.00  0.00           O  
ATOM    427  N   ARG A 431      49.973  69.846  52.494  1.00  0.00           N  
ATOM    428  CA  ARG A 431      48.955  68.916  52.937  1.00  0.00           C  
ATOM    429  C   ARG A 431      47.612  69.143  52.279  1.00  0.00           C  
ATOM    430  O   ARG A 431      46.987  68.201  51.806  1.00  0.00           O  
ATOM    431  CB  ARG A 431      48.851  68.945  54.465  1.00  0.00           C  
ATOM    432  CG  ARG A 431      50.073  68.288  55.131  1.00  0.00           C  
ATOM    433  CD  ARG A 431      50.110  68.516  56.642  1.00  0.00           C  
ATOM    434  NE  ARG A 431      49.050  67.784  57.320  1.00  0.00           N  
ATOM    435  CZ  ARG A 431      48.459  68.208  58.429  1.00  0.00           C  
ATOM    436  NH1 ARG A 431      48.840  69.365  58.966  1.00  0.00           N  
ATOM    437  NH2 ARG A 431      47.487  67.489  58.992  1.00  0.00           N  
ATOM    438  N   ILE A 432      47.169  70.390  52.233  1.00  0.00           N  
ATOM    439  CA  ILE A 432      45.904  70.685  51.586  1.00  0.00           C  
ATOM    440  C   ILE A 432      46.004  70.332  50.084  1.00  0.00           C  
ATOM    441  O   ILE A 432      45.103  69.724  49.521  1.00  0.00           O  
ATOM    442  CB  ILE A 432      45.495  72.194  51.785  1.00  0.00           C  
ATOM    443  CG1 ILE A 432      44.169  72.489  51.088  1.00  0.00           C  
ATOM    444  CG2 ILE A 432      46.488  73.076  51.181  1.00  0.00           C  
ATOM    445  CD1 ILE A 432      43.004  71.542  51.515  1.00  0.00           C  
ATOM    446  N   LEU A 433      47.116  70.683  49.444  1.00  0.00           N  
ATOM    447  CA  LEU A 433      47.301  70.390  48.016  1.00  0.00           C  
ATOM    448  C   LEU A 433      47.278  68.903  47.722  1.00  0.00           C  
ATOM    449  O   LEU A 433      46.697  68.471  46.719  1.00  0.00           O  
ATOM    450  CB  LEU A 433      48.608  71.013  47.511  1.00  0.00           C  
ATOM    451  CG  LEU A 433      48.487  72.545  47.458  1.00  0.00           C  
ATOM    452  CD1 LEU A 433      49.840  73.176  47.235  1.00  0.00           C  
ATOM    453  CD2 LEU A 433      47.497  72.942  46.356  1.00  0.00           C  
ATOM    454  N   ALA A 434      47.914  68.116  48.588  1.00  0.00           N  
ATOM    455  CA  ALA A 434      47.923  66.679  48.384  1.00  0.00           C  
ATOM    456  C   ALA A 434      46.519  66.111  48.613  1.00  0.00           C  
ATOM    457  O   ALA A 434      46.090  65.185  47.921  1.00  0.00           O  
ATOM    458  CB  ALA A 434      48.930  66.004  49.324  1.00  0.00           C  
ATOM    459  N   ALA A 435      45.795  66.681  49.565  1.00  0.00           N  
ATOM    460  CA  ALA A 435      44.459  66.198  49.863  1.00  0.00           C  
ATOM    461  C   ALA A 435      43.453  66.433  48.714  1.00  0.00           C  
ATOM    462  O   ALA A 435      42.574  65.591  48.471  1.00  0.00           O  
ATOM    463  CB  ALA A 435      43.973  66.819  51.153  1.00  0.00           C  
ATOM    464  N   LEU A 436      43.584  67.555  48.008  1.00  0.00           N  
ATOM    465  CA  LEU A 436      42.698  67.851  46.884  1.00  0.00           C  
ATOM    466  C   LEU A 436      42.966  66.872  45.756  1.00  0.00           C  
ATOM    467  O   LEU A 436      42.036  66.443  45.070  1.00  0.00           O  
ATOM    468  CB  LEU A 436      42.926  69.258  46.367  1.00  0.00           C  
ATOM    469  CG  LEU A 436      42.640  70.373  47.368  1.00  0.00           C  
ATOM    470  CD1 LEU A 436      43.014  71.706  46.767  1.00  0.00           C  
ATOM    471  CD2 LEU A 436      41.179  70.341  47.750  1.00  0.00           C  
ATOM    472  N   LYS A 437      44.237  66.516  45.571  1.00  0.00           N  
ATOM    473  CA  LYS A 437      44.611  65.557  44.551  1.00  0.00           C  
ATOM    474  C   LYS A 437      44.080  64.186  44.961  1.00  0.00           C  
ATOM    475  O   LYS A 437      43.481  63.473  44.167  1.00  0.00           O  
ATOM    476  CB  LYS A 437      46.125  65.502  44.404  1.00  0.00           C  
ATOM    477  CG  LYS A 437      46.711  66.738  43.706  1.00  0.00           C  
ATOM    478  CD  LYS A 437      48.157  66.485  43.319  1.00  0.00           C  
ATOM    479  CE  LYS A 437      48.946  67.774  43.117  1.00  0.00           C  
ATOM    480  NZ  LYS A 437      49.321  68.383  44.438  1.00  0.00           N  
ATOM    481  N   TRP A 438      44.293  63.831  46.220  1.00  0.00           N  
ATOM    482  CA  TRP A 438      43.818  62.566  46.745  1.00  0.00           C  
ATOM    483  C   TRP A 438      42.304  62.403  46.483  1.00  0.00           C  
ATOM    484  O   TRP A 438      41.855  61.356  46.027  1.00  0.00           O  
ATOM    485  CB  TRP A 438      44.105  62.515  48.238  1.00  0.00           C  
ATOM    486  CG  TRP A 438      43.602  61.278  48.891  1.00  0.00           C  
ATOM    487  CD1 TRP A 438      44.085  60.008  48.732  1.00  0.00           C  
ATOM    488  CD2 TRP A 438      42.530  61.187  49.834  1.00  0.00           C  
ATOM    489  NE1 TRP A 438      43.381  59.133  49.520  1.00  0.00           N  
ATOM    490  CE2 TRP A 438      42.423  59.826  50.212  1.00  0.00           C  
ATOM    491  CE3 TRP A 438      41.652  62.124  50.404  1.00  0.00           C  
ATOM    492  CZ2 TRP A 438      41.471  59.373  51.141  1.00  0.00           C  
ATOM    493  CZ3 TRP A 438      40.692  61.673  51.339  1.00  0.00           C  
ATOM    494  CH2 TRP A 438      40.617  60.307  51.693  1.00  0.00           C  
ATOM    495  N   LEU A 439      41.541  63.462  46.750  1.00  0.00           N  
ATOM    496  CA  LEU A 439      40.095  63.467  46.556  1.00  0.00           C  
ATOM    497  C   LEU A 439      39.672  63.280  45.114  1.00  0.00           C  
ATOM    498  O   LEU A 439      38.516  62.931  44.854  1.00  0.00           O  
ATOM    499  CB  LEU A 439      39.502  64.770  47.052  1.00  0.00           C  
ATOM    500  CG  LEU A 439      38.411  64.732  48.113  1.00  0.00           C  
ATOM    501  CD1 LEU A 439      37.207  65.533  47.596  1.00  0.00           C  
ATOM    502  CD2 LEU A 439      38.031  63.299  48.432  1.00  0.00           C  
ATOM    503  N   GLY A 444      40.601  63.536  44.191  1.00  0.00           N  
ATOM    504  CA  GLY A 444      40.317  63.369  42.783  1.00  0.00           C  
ATOM    505  C   GLY A 444      40.219  64.653  41.984  1.00  0.00           C  
ATOM    506  O   GLY A 444      40.034  64.612  40.779  1.00  0.00           O  
ATOM    507  N   LEU A 445      40.347  65.803  42.626  1.00  0.00           N  
ATOM    508  CA  LEU A 445      40.227  67.055  41.900  1.00  0.00           C  
ATOM    509  C   LEU A 445      41.552  67.354  41.257  1.00  0.00           C  
ATOM    510  O   LEU A 445      42.572  66.836  41.684  1.00  0.00           O  
ATOM    511  CB  LEU A 445      39.838  68.185  42.852  1.00  0.00           C  
ATOM    512  CG  LEU A 445      38.605  67.787  43.681  1.00  0.00           C  
ATOM    513  CD1 LEU A 445      38.314  68.825  44.764  1.00  0.00           C  
ATOM    514  CD2 LEU A 445      37.398  67.598  42.756  1.00  0.00           C  
ATOM    515  N   SER A 457      41.532  68.160  40.208  1.00  0.00           N  
ATOM    516  CA  SER A 457      42.742  68.567  39.520  1.00  0.00           C  
ATOM    517  C   SER A 457      42.584  70.059  39.321  1.00  0.00           C  
ATOM    518  O   SER A 457      41.470  70.543  39.147  1.00  0.00           O  
ATOM    519  CB  SER A 457      42.852  67.886  38.150  1.00  0.00           C  
ATOM    520  OG  SER A 457      43.056  66.487  38.272  1.00  0.00           O  
ATOM    521  N   TYR A 461      43.668  70.812  39.385  1.00  0.00           N  
ATOM    522  CA  TYR A 461      43.510  72.234  39.147  1.00  0.00           C  
ATOM    523  C   TYR A 461      44.335  72.631  37.958  1.00  0.00           C  
ATOM    524  O   TYR A 461      45.292  71.977  37.599  1.00  0.00           O  
ATOM    525  CB  TYR A 461      43.844  73.105  40.382  1.00  0.00           C  
ATOM    526  CG  TYR A 461      44.968  72.611  41.223  1.00  0.00           C  
ATOM    527  CD1 TYR A 461      44.788  71.523  42.064  1.00  0.00           C  
ATOM    528  CD2 TYR A 461      46.210  73.238  41.206  1.00  0.00           C  
ATOM    529  CE1 TYR A 461      45.808  71.066  42.874  1.00  0.00           C  
ATOM    530  CE2 TYR A 461      47.243  72.781  42.013  1.00  0.00           C  
ATOM    531  CZ  TYR A 461      47.022  71.696  42.846  1.00  0.00           C  
ATOM    532  OH  TYR A 461      48.008  71.249  43.676  1.00  0.00           O  
ATOM    533  N   ASP A 463      43.934  73.715  37.333  1.00  0.00           N  
ATOM    534  CA  ASP A 463      44.616  74.174  36.142  1.00  0.00           C  
ATOM    535  C   ASP A 463      45.702  75.203  36.446  1.00  0.00           C  
ATOM    536  O   ASP A 463      46.663  75.323  35.685  1.00  0.00           O  
ATOM    537  CB  ASP A 463      43.570  74.708  35.164  1.00  0.00           C  
ATOM    538  CG  ASP A 463      42.409  73.729  34.980  1.00  0.00           C  
ATOM    539  OD1 ASP A 463      41.222  74.135  35.123  1.00  0.00           O  
ATOM    540  OD2 ASP A 463      42.697  72.545  34.698  1.00  0.00           O  
ATOM    541  N   GLU A 464      45.558  75.939  37.546  1.00  0.00           N  
ATOM    542  CA  GLU A 464      46.577  76.896  37.933  1.00  0.00           C  
ATOM    543  C   GLU A 464      46.787  76.742  39.434  1.00  0.00           C  
ATOM    544  O   GLU A 464      45.903  76.229  40.134  1.00  0.00           O  
ATOM    545  CB  GLU A 464      46.160  78.317  37.546  1.00  0.00           C  
ATOM    546  CG  GLU A 464      46.315  78.583  36.050  1.00  0.00           C  
ATOM    547  CD  GLU A 464      45.744  79.921  35.596  1.00  0.00           C  
ATOM    548  OE1 GLU A 464      45.795  80.925  36.337  1.00  0.00           O  
ATOM    549  OE2 GLU A 464      45.250  79.993  34.464  1.00  0.00           O  
ATOM    550  N   GLY A 465      47.963  77.145  39.915  1.00  0.00           N  
ATOM    551  CA  GLY A 465      48.269  77.003  41.323  1.00  0.00           C  
ATOM    552  C   GLY A 465      49.762  76.883  41.595  1.00  0.00           C  
ATOM    553  O   GLY A 465      50.557  76.776  40.671  1.00  0.00           O  
ATOM    554  N   PRO A 466      50.168  76.873  42.873  1.00  0.00           N  
ATOM    555  CA  PRO A 466      51.529  76.780  43.411  1.00  0.00           C  
ATOM    556  C   PRO A 466      52.427  75.725  42.782  1.00  0.00           C  
ATOM    557  O   PRO A 466      53.579  76.014  42.465  1.00  0.00           O  
ATOM    558  CB  PRO A 466      51.299  76.481  44.888  1.00  0.00           C  
ATOM    559  CG  PRO A 466      49.982  77.090  45.148  1.00  0.00           C  
ATOM    560  CD  PRO A 466      49.187  76.696  43.956  1.00  0.00           C  
ATOM    561  N   ASP A 467      51.917  74.504  42.628  1.00  0.00           N  
ATOM    562  CA  ASP A 467      52.725  73.418  42.065  1.00  0.00           C  
ATOM    563  C   ASP A 467      52.371  72.962  40.647  1.00  0.00           C  
ATOM    564  O   ASP A 467      52.838  71.926  40.189  1.00  0.00           O  
ATOM    565  CB  ASP A 467      52.721  72.208  43.001  1.00  0.00           C  
ATOM    566  CG  ASP A 467      51.312  71.754  43.375  1.00  0.00           C  
ATOM    567  OD1 ASP A 467      50.317  72.418  42.977  1.00  0.00           O  
ATOM    568  OD2 ASP A 467      51.210  70.721  44.076  1.00  0.00           O  
ATOM    569  N   VAL A 468      51.555  73.738  39.946  1.00  0.00           N  
ATOM    570  CA  VAL A 468      51.206  73.399  38.577  1.00  0.00           C  
ATOM    571  C   VAL A 468      51.448  74.573  37.656  1.00  0.00           C  
ATOM    572  O   VAL A 468      51.208  74.464  36.463  1.00  0.00           O  
ATOM    573  CB  VAL A 468      49.728  72.941  38.432  1.00  0.00           C  
ATOM    574  CG1 VAL A 468      49.487  71.701  39.295  1.00  0.00           C  
ATOM    575  CG2 VAL A 468      48.775  74.074  38.802  1.00  0.00           C  
ATOM    576  N   GLY A 469      51.940  75.691  38.202  1.00  0.00           N  
ATOM    577  CA  GLY A 469      52.221  76.876  37.393  1.00  0.00           C  
ATOM    578  C   GLY A 469      50.975  77.657  37.031  1.00  0.00           C  
ATOM    579  O   GLY A 469      49.915  77.467  37.646  1.00  0.00           O  
ATOM    580  N   GLY A 470      51.096  78.536  36.034  1.00  0.00           N  
ATOM    581  CA  GLY A 470      49.970  79.347  35.580  1.00  0.00           C  
ATOM    582  C   GLY A 470      50.449  80.738  35.202  1.00  0.00           C  
ATOM    583  O   GLY A 470      51.433  81.191  35.766  1.00  0.00           O  
ATOM    584  N   PRO A 471      49.760  81.455  34.297  1.00  0.00           N  
ATOM    585  CA  PRO A 471      50.114  82.805  33.829  1.00  0.00           C  
ATOM    586  C   PRO A 471      49.933  83.946  34.799  1.00  0.00           C  
ATOM    587  O   PRO A 471      50.323  85.068  34.481  1.00  0.00           O  
ATOM    588  CB  PRO A 471      49.211  83.034  32.614  1.00  0.00           C  
ATOM    589  CG  PRO A 471      48.541  81.672  32.341  1.00  0.00           C  
ATOM    590  CD  PRO A 471      48.493  81.008  33.692  1.00  0.00           C  
ATOM    591  N   HIS A 472      49.334  83.700  35.963  1.00  0.00           N  
ATOM    592  CA  HIS A 472      49.117  84.803  36.894  1.00  0.00           C  
ATOM    593  C   HIS A 472      49.659  84.580  38.266  1.00  0.00           C  
ATOM    594  O   HIS A 472      49.082  85.057  39.232  1.00  0.00           O  
ATOM    595  CB  HIS A 472      47.629  85.107  37.017  1.00  0.00           C  
ATOM    596  CG  HIS A 472      46.955  85.284  35.702  1.00  0.00           C  
ATOM    597  ND1 HIS A 472      47.260  86.321  34.847  1.00  0.00           N  
ATOM    598  CD2 HIS A 472      46.041  84.517  35.061  1.00  0.00           C  
ATOM    599  CE1 HIS A 472      46.564  86.182  33.732  1.00  0.00           C  
ATOM    600  NE2 HIS A 472      45.818  85.096  33.836  1.00  0.00           N  
ATOM    601  N   GLY A 473      50.761  83.850  38.363  1.00  0.00           N  
ATOM    602  CA  GLY A 473      51.347  83.589  39.660  1.00  0.00           C  
ATOM    603  C   GLY A 473      52.040  84.814  40.202  1.00  0.00           C  
ATOM    604  O   GLY A 473      52.027  85.879  39.562  1.00  0.00           O  
ATOM    605  N   PRO A 474      52.635  84.711  41.400  1.00  0.00           N  
ATOM    606  CA  PRO A 474      52.658  83.495  42.223  1.00  0.00           C  
ATOM    607  C   PRO A 474      51.256  83.179  42.720  1.00  0.00           C  
ATOM    608  O   PRO A 474      50.378  84.039  42.714  1.00  0.00           O  
ATOM    609  CB  PRO A 474      53.571  83.869  43.391  1.00  0.00           C  
ATOM    610  CG  PRO A 474      54.378  84.996  42.893  1.00  0.00           C  
ATOM    611  CD  PRO A 474      53.401  85.785  42.047  1.00  0.00           C  
ATOM    612  N   TYR A 475      51.051  81.939  43.148  1.00  0.00           N  
ATOM    613  CA  TYR A 475      49.744  81.527  43.639  1.00  0.00           C  
ATOM    614  C   TYR A 475      49.743  81.378  45.151  1.00  0.00           C  
ATOM    615  O   TYR A 475      48.947  80.660  45.716  1.00  0.00           O  
ATOM    616  CB  TYR A 475      49.286  80.227  42.953  1.00  0.00           C  
ATOM    617  CG  TYR A 475      48.984  80.426  41.482  1.00  0.00           C  
ATOM    618  CD1 TYR A 475      50.009  80.392  40.530  1.00  0.00           C  
ATOM    619  CD2 TYR A 475      47.704  80.799  41.055  1.00  0.00           C  
ATOM    620  CE1 TYR A 475      49.772  80.738  39.197  1.00  0.00           C  
ATOM    621  CE2 TYR A 475      47.457  81.150  39.736  1.00  0.00           C  
ATOM    622  CZ  TYR A 475      48.498  81.121  38.813  1.00  0.00           C  
ATOM    623  OH  TYR A 475      48.277  81.490  37.514  1.00  0.00           O  
ATOM    624  N   ARG A 476      50.642  82.091  45.802  1.00  0.00           N  
ATOM    625  CA  ARG A 476      50.749  82.069  47.250  1.00  0.00           C  
ATOM    626  C   ARG A 476      50.738  83.550  47.588  1.00  0.00           C  
ATOM    627  O   ARG A 476      51.607  84.293  47.151  1.00  0.00           O  
ATOM    628  CB  ARG A 476      52.075  81.414  47.621  1.00  0.00           C  
ATOM    629  CG  ARG A 476      52.377  81.303  49.082  1.00  0.00           C  
ATOM    630  CD  ARG A 476      53.661  80.518  49.258  1.00  0.00           C  
ATOM    631  NE  ARG A 476      53.523  79.171  48.714  1.00  0.00           N  
ATOM    632  CZ  ARG A 476      54.173  78.716  47.647  1.00  0.00           C  
ATOM    633  NH1 ARG A 476      55.018  79.497  46.995  1.00  0.00           N  
ATOM    634  NH2 ARG A 476      53.983  77.468  47.233  1.00  0.00           N  
ATOM    635  N   GLN A 477      49.760  83.991  48.367  1.00  0.00           N  
ATOM    636  CA  GLN A 477      49.675  85.420  48.653  1.00  0.00           C  
ATOM    637  C   GLN A 477      50.886  86.042  49.343  1.00  0.00           C  
ATOM    638  O   GLN A 477      51.206  87.222  49.092  1.00  0.00           O  
ATOM    639  CB  GLN A 477      48.392  85.720  49.412  1.00  0.00           C  
ATOM    640  CG  GLN A 477      47.172  85.178  48.695  1.00  0.00           C  
ATOM    641  CD  GLN A 477      45.893  85.735  49.253  1.00  0.00           C  
ATOM    642  OE1 GLN A 477      45.662  85.680  50.457  1.00  0.00           O  
ATOM    643  NE2 GLN A 477      45.045  86.285  48.376  1.00  0.00           N  
ATOM    644  N   SER A 478      51.577  85.255  50.172  1.00  0.00           N  
ATOM    645  CA  SER A 478      52.752  85.773  50.868  1.00  0.00           C  
ATOM    646  C   SER A 478      53.824  86.278  49.899  1.00  0.00           C  
ATOM    647  O   SER A 478      54.636  87.130  50.256  1.00  0.00           O  
ATOM    648  CB  SER A 478      53.334  84.722  51.807  1.00  0.00           C  
ATOM    649  OG  SER A 478      53.590  83.514  51.126  1.00  0.00           O  
ATOM    650  N   GLU A 479      53.801  85.773  48.669  1.00  0.00           N  
ATOM    651  CA  GLU A 479      54.745  86.207  47.642  1.00  0.00           C  
ATOM    652  C   GLU A 479      54.215  87.397  46.830  1.00  0.00           C  
ATOM    653  O   GLU A 479      54.906  87.921  45.944  1.00  0.00           O  
ATOM    654  CB  GLU A 479      55.063  85.024  46.713  1.00  0.00           C  
ATOM    655  CG  GLU A 479      55.979  84.014  47.404  1.00  0.00           C  
ATOM    656  CD  GLU A 479      56.009  82.641  46.745  1.00  0.00           C  
ATOM    657  OE1 GLU A 479      56.346  82.528  45.540  1.00  0.00           O  
ATOM    658  OE2 GLU A 479      55.692  81.666  47.461  1.00  0.00           O  
ATOM    659  N   ARG A 482      52.996  87.834  47.141  1.00  0.00           N  
ATOM    660  CA  ARG A 482      52.385  88.936  46.394  1.00  0.00           C  
ATOM    661  C   ARG A 482      52.300  90.260  47.150  1.00  0.00           C  
ATOM    662  O   ARG A 482      51.693  91.203  46.665  1.00  0.00           O  
ATOM    663  CB  ARG A 482      50.981  88.529  45.935  1.00  0.00           C  
ATOM    664  CG  ARG A 482      50.955  87.229  45.126  1.00  0.00           C  
ATOM    665  CD  ARG A 482      49.530  86.704  44.955  1.00  0.00           C  
ATOM    666  NE  ARG A 482      48.735  87.509  44.025  1.00  0.00           N  
ATOM    667  CZ  ARG A 482      48.884  87.503  42.698  1.00  0.00           C  
ATOM    668  NH1 ARG A 482      49.805  86.744  42.103  1.00  0.00           N  
ATOM    669  NH2 ARG A 482      48.076  88.223  41.946  1.00  0.00           N  
ATOM    670  N   LEU A 485      52.925  90.333  48.320  1.00  0.00           N  
ATOM    671  CA  LEU A 485      52.869  91.534  49.138  1.00  0.00           C  
ATOM    672  C   LEU A 485      53.020  92.888  48.424  1.00  0.00           C  
ATOM    673  O   LEU A 485      52.145  93.721  48.527  1.00  0.00           O  
ATOM    674  CB  LEU A 485      53.862  91.395  50.295  1.00  0.00           C  
ATOM    675  CG  LEU A 485      53.233  90.799  51.573  1.00  0.00           C  
ATOM    676  CD1 LEU A 485      52.441  89.547  51.236  1.00  0.00           C  
ATOM    677  CD2 LEU A 485      54.297  90.485  52.618  1.00  0.00           C  
ATOM    678  N   PRO A 490      54.102  93.108  47.657  1.00  0.00           N  
ATOM    679  CA  PRO A 490      54.269  94.400  46.966  1.00  0.00           C  
ATOM    680  C   PRO A 490      53.029  94.819  46.190  1.00  0.00           C  
ATOM    681  O   PRO A 490      52.743  96.024  46.028  1.00  0.00           O  
ATOM    682  CB  PRO A 490      55.442  94.150  46.023  1.00  0.00           C  
ATOM    683  CG  PRO A 490      56.207  93.075  46.724  1.00  0.00           C  
ATOM    684  CD  PRO A 490      55.132  92.153  47.213  1.00  0.00           C  
ATOM    685  N   LEU A 494      52.298  93.812  45.725  1.00  0.00           N  
ATOM    686  CA  LEU A 494      51.104  94.041  44.952  1.00  0.00           C  
ATOM    687  C   LEU A 494      50.004  94.684  45.762  1.00  0.00           C  
ATOM    688  O   LEU A 494      49.532  95.753  45.404  1.00  0.00           O  
ATOM    689  CB  LEU A 494      50.621  92.724  44.363  1.00  0.00           C  
ATOM    690  CG  LEU A 494      50.120  92.769  42.919  1.00  0.00           C  
ATOM    691  CD1 LEU A 494      51.158  93.404  42.004  1.00  0.00           C  
ATOM    692  CD2 LEU A 494      49.842  91.337  42.453  1.00  0.00           C  
ATOM    693  N   TYR A 495      49.594  94.048  46.856  1.00  0.00           N  
ATOM    694  CA  TYR A 495      48.528  94.598  47.699  1.00  0.00           C  
ATOM    695  C   TYR A 495      48.931  96.003  48.176  1.00  0.00           C  
ATOM    696  O   TYR A 495      48.113  96.933  48.222  1.00  0.00           O  
ATOM    697  CB  TYR A 495      48.275  93.664  48.884  1.00  0.00           C  
ATOM    698  CG  TYR A 495      48.204  92.187  48.513  1.00  0.00           C  
ATOM    699  CD1 TYR A 495      47.246  91.715  47.615  1.00  0.00           C  
ATOM    700  CD2 TYR A 495      49.122  91.263  49.046  1.00  0.00           C  
ATOM    701  CE1 TYR A 495      47.203  90.377  47.252  1.00  0.00           C  
ATOM    702  CE2 TYR A 495      49.081  89.910  48.689  1.00  0.00           C  
ATOM    703  CZ  TYR A 495      48.122  89.486  47.792  1.00  0.00           C  
ATOM    704  OH  TYR A 495      48.094  88.163  47.424  1.00  0.00           O  
ATOM    705  N   GLN A 496      50.206  96.150  48.513  1.00  0.00           N  
ATOM    706  CA  GLN A 496      50.754  97.433  48.932  1.00  0.00           C  
ATOM    707  C   GLN A 496      50.407  98.490  47.880  1.00  0.00           C  
ATOM    708  O   GLN A 496      49.834  99.556  48.197  1.00  0.00           O  
ATOM    709  CB  GLN A 496      52.270  97.322  49.052  1.00  0.00           C  
ATOM    710  CG  GLN A 496      52.768  97.336  50.466  1.00  0.00           C  
ATOM    711  CD  GLN A 496      52.769  98.733  51.044  1.00  0.00           C  
ATOM    712  OE1 GLN A 496      52.947  98.911  52.249  1.00  0.00           O  
ATOM    713  NE2 GLN A 496      52.583  99.740  50.182  1.00  0.00           N  
ATOM    714  N   LYS A 498      50.760  98.176  46.632  1.00  0.00           N  
ATOM    715  CA  LYS A 498      50.513  99.068  45.488  1.00  0.00           C  
ATOM    716  C   LYS A 498      49.033  99.417  45.399  1.00  0.00           C  
ATOM    717  O   LYS A 498      48.682 100.580  45.263  1.00  0.00           O  
ATOM    718  CB  LYS A 498      50.976  98.389  44.197  1.00  0.00           C  
ATOM    719  CG  LYS A 498      50.530  99.034  42.886  1.00  0.00           C  
ATOM    720  CD  LYS A 498      50.573  98.009  41.723  1.00  0.00           C  
ATOM    721  CE  LYS A 498      50.129  98.616  40.386  1.00  0.00           C  
ATOM    722  NZ  LYS A 498      48.849  99.419  40.492  1.00  0.00           N  
ATOM    723  N   TYR A 499      48.157  98.421  45.513  1.00  0.00           N  
ATOM    724  CA  TYR A 499      46.732  98.710  45.426  1.00  0.00           C  
ATOM    725  C   TYR A 499      46.159  99.429  46.660  1.00  0.00           C  
ATOM    726  O   TYR A 499      45.285 100.288  46.522  1.00  0.00           O  
ATOM    727  CB  TYR A 499      45.935  97.432  45.100  1.00  0.00           C  
ATOM    728  CG  TYR A 499      46.122  96.988  43.659  1.00  0.00           C  
ATOM    729  CD1 TYR A 499      46.963  95.929  43.340  1.00  0.00           C  
ATOM    730  CD2 TYR A 499      45.470  97.641  42.620  1.00  0.00           C  
ATOM    731  CE1 TYR A 499      47.153  95.518  42.003  1.00  0.00           C  
ATOM    732  CE2 TYR A 499      45.640  97.253  41.289  1.00  0.00           C  
ATOM    733  CZ  TYR A 499      46.484  96.184  40.974  1.00  0.00           C  
ATOM    734  OH  TYR A 499      46.652  95.771  39.646  1.00  0.00           O  
ATOM    735  N   ALA A 500      46.637  99.106  47.856  1.00  0.00           N  
ATOM    736  CA  ALA A 500      46.124  99.815  49.024  1.00  0.00           C  
ATOM    737  C   ALA A 500      46.418 101.308  48.836  1.00  0.00           C  
ATOM    738  O   ALA A 500      45.583 102.140  49.115  1.00  0.00           O  
ATOM    739  CB  ALA A 500      46.773  99.303  50.322  1.00  0.00           C  
ATOM    740  N   GLU A 501      47.604 101.634  48.329  1.00  0.00           N  
ATOM    741  CA  GLU A 501      47.977 103.028  48.126  1.00  0.00           C  
ATOM    742  C   GLU A 501      47.132 103.678  47.055  1.00  0.00           C  
ATOM    743  O   GLU A 501      46.866 104.873  47.133  1.00  0.00           O  
ATOM    744  CB  GLU A 501      49.455 103.149  47.756  1.00  0.00           C  
ATOM    745  CG  GLU A 501      50.374 102.841  48.909  1.00  0.00           C  
ATOM    746  CD  GLU A 501      51.797 102.645  48.448  1.00  0.00           C  
ATOM    747  OE1 GLU A 501      51.994 102.456  47.220  1.00  0.00           O  
ATOM    748  OE2 GLU A 501      52.712 102.671  49.304  1.00  0.00           O  
ATOM    749  N   GLU A 502      46.737 102.900  46.048  1.00  0.00           N  
ATOM    750  CA  GLU A 502      45.895 103.413  44.976  1.00  0.00           C  
ATOM    751  C   GLU A 502      44.552 103.837  45.584  1.00  0.00           C  
ATOM    752  O   GLU A 502      43.972 104.846  45.204  1.00  0.00           O  
ATOM    753  CB  GLU A 502      45.679 102.330  43.912  1.00  0.00           C  
ATOM    754  CG  GLU A 502      44.856 102.758  42.693  1.00  0.00           C  
ATOM    755  CD  GLU A 502      45.459 103.964  41.945  1.00  0.00           C  
ATOM    756  OE1 GLU A 502      46.709 104.123  41.920  1.00  0.00           O  
ATOM    757  OE2 GLU A 502      44.673 104.754  41.371  1.00  0.00           O  
ATOM    758  N   LEU A 503      44.057 103.055  46.541  1.00  0.00           N  
ATOM    759  CA  LEU A 503      42.802 103.398  47.203  1.00  0.00           C  
ATOM    760  C   LEU A 503      42.957 104.733  47.937  1.00  0.00           C  
ATOM    761  O   LEU A 503      42.044 105.568  47.917  1.00  0.00           O  
ATOM    762  CB  LEU A 503      42.401 102.311  48.195  1.00  0.00           C  
ATOM    763  CG  LEU A 503      41.380 101.246  47.759  1.00  0.00           C  
ATOM    764  CD1 LEU A 503      41.213 101.198  46.243  1.00  0.00           C  
ATOM    765  CD2 LEU A 503      41.819  99.882  48.305  1.00  0.00           C  
ATOM    766  N   LEU A 504      44.103 104.919  48.594  1.00  0.00           N  
ATOM    767  CA  LEU A 504      44.395 106.157  49.310  1.00  0.00           C  
ATOM    768  C   LEU A 504      44.257 107.348  48.366  1.00  0.00           C  
ATOM    769  O   LEU A 504      43.556 108.322  48.659  1.00  0.00           O  
ATOM    770  CB  LEU A 504      45.821 106.132  49.841  1.00  0.00           C  
ATOM    771  CG  LEU A 504      46.165 105.669  51.259  1.00  0.00           C  
ATOM    772  CD1 LEU A 504      45.409 104.416  51.636  1.00  0.00           C  
ATOM    773  CD2 LEU A 504      47.671 105.427  51.327  1.00  0.00           C  
ATOM    774  N   LYS A 505      44.943 107.272  47.233  1.00  0.00           N  
ATOM    775  CA  LYS A 505      44.880 108.343  46.263  1.00  0.00           C  
ATOM    776  C   LYS A 505      43.465 108.551  45.745  1.00  0.00           C  
ATOM    777  O   LYS A 505      43.055 109.689  45.537  1.00  0.00           O  
ATOM    778  CB  LYS A 505      45.849 108.079  45.112  1.00  0.00           C  
ATOM    779  CG  LYS A 505      47.227 108.706  45.339  1.00  0.00           C  
ATOM    780  CD  LYS A 505      48.360 107.692  45.186  1.00  0.00           C  
ATOM    781  CE  LYS A 505      48.399 107.111  43.780  1.00  0.00           C  
ATOM    782  NZ  LYS A 505      48.738 105.657  43.807  1.00  0.00           N  
ATOM    783  N   ARG A 506      42.691 107.484  45.578  1.00  0.00           N  
ATOM    784  CA  ARG A 506      41.330 107.668  45.060  1.00  0.00           C  
ATOM    785  C   ARG A 506      40.358 108.121  46.118  1.00  0.00           C  
ATOM    786  O   ARG A 506      39.185 108.338  45.850  1.00  0.00           O  
ATOM    787  CB  ARG A 506      40.805 106.384  44.414  1.00  0.00           C  
ATOM    788  CG  ARG A 506      41.560 106.012  43.162  1.00  0.00           C  
ATOM    789  CD  ARG A 506      41.035 104.746  42.551  1.00  0.00           C  
ATOM    790  NE  ARG A 506      41.803 104.427  41.358  1.00  0.00           N  
ATOM    791  CZ  ARG A 506      41.360 103.662  40.374  1.00  0.00           C  
ATOM    792  NH1 ARG A 506      40.139 103.128  40.445  1.00  0.00           N  
ATOM    793  NH2 ARG A 506      42.137 103.442  39.318  1.00  0.00           N  
ATOM    794  N   GLY A 507      40.855 108.273  47.329  1.00  0.00           N  
ATOM    795  CA  GLY A 507      39.991 108.677  48.411  1.00  0.00           C  
ATOM    796  C   GLY A 507      39.066 107.548  48.844  1.00  0.00           C  
ATOM    797  O   GLY A 507      37.983 107.810  49.386  1.00  0.00           O  
ATOM    798  N   TRP A 508      39.468 106.295  48.613  1.00  0.00           N  
ATOM    799  CA  TRP A 508      38.637 105.173  49.030  1.00  0.00           C  
ATOM    800  C   TRP A 508      39.161 104.444  50.266  1.00  0.00           C  
ATOM    801  O   TRP A 508      38.576 103.451  50.697  1.00  0.00           O  
ATOM    802  CB  TRP A 508      38.464 104.166  47.892  1.00  0.00           C  
ATOM    803  CG  TRP A 508      37.314 104.465  46.965  1.00  0.00           C  
ATOM    804  CD1 TRP A 508      37.366 105.150  45.771  1.00  0.00           C  
ATOM    805  CD2 TRP A 508      35.962 104.009  47.106  1.00  0.00           C  
ATOM    806  NE1 TRP A 508      36.129 105.130  45.163  1.00  0.00           N  
ATOM    807  CE2 TRP A 508      35.250 104.440  45.954  1.00  0.00           C  
ATOM    808  CE3 TRP A 508      35.283 103.279  48.084  1.00  0.00           C  
ATOM    809  CZ2 TRP A 508      33.893 104.154  45.756  1.00  0.00           C  
ATOM    810  CZ3 TRP A 508      33.920 102.993  47.881  1.00  0.00           C  
ATOM    811  CH2 TRP A 508      33.251 103.432  46.729  1.00  0.00           C  
ATOM    812  N   ALA A 509      40.254 104.935  50.842  1.00  0.00           N  
ATOM    813  CA  ALA A 509      40.839 104.310  52.024  1.00  0.00           C  
ATOM    814  C   ALA A 509      41.506 105.374  52.856  1.00  0.00           C  
ATOM    815  O   ALA A 509      41.646 106.510  52.407  1.00  0.00           O  
ATOM    816  CB  ALA A 509      41.870 103.274  51.601  1.00  0.00           C  
ATOM    817  N   TYR A 510      41.919 105.028  54.070  1.00  0.00           N  
ATOM    818  CA  TYR A 510      42.625 105.995  54.911  1.00  0.00           C  
ATOM    819  C   TYR A 510      43.552 105.310  55.898  1.00  0.00           C  
ATOM    820  O   TYR A 510      43.363 104.130  56.256  1.00  0.00           O  
ATOM    821  CB  TYR A 510      41.652 106.887  55.667  1.00  0.00           C  
ATOM    822  CG  TYR A 510      40.749 106.136  56.638  1.00  0.00           C  
ATOM    823  CD1 TYR A 510      41.041 106.103  58.000  1.00  0.00           C  
ATOM    824  CD2 TYR A 510      39.563 105.516  56.191  1.00  0.00           C  
ATOM    825  CE1 TYR A 510      40.186 105.498  58.889  1.00  0.00           C  
ATOM    826  CE2 TYR A 510      38.702 104.899  57.067  1.00  0.00           C  
ATOM    827  CZ  TYR A 510      39.007 104.887  58.424  1.00  0.00           C  
ATOM    828  OH  TYR A 510      38.152 104.249  59.308  1.00  0.00           O  
ATOM    829  N   ARG A 511      44.559 106.050  56.341  1.00  0.00           N  
ATOM    830  CA  ARG A 511      45.495 105.498  57.284  1.00  0.00           C  
ATOM    831  C   ARG A 511      44.975 105.719  58.686  1.00  0.00           C  
ATOM    832  O   ARG A 511      44.426 106.778  59.005  1.00  0.00           O  
ATOM    833  CB  ARG A 511      46.870 106.139  57.103  1.00  0.00           C  
ATOM    834  CG  ARG A 511      47.496 105.926  55.720  1.00  0.00           C  
ATOM    835  CD  ARG A 511      48.884 106.527  55.700  1.00  0.00           C  
ATOM    836  NE  ARG A 511      49.414 106.752  54.357  1.00  0.00           N  
ATOM    837  CZ  ARG A 511      50.105 105.845  53.664  1.00  0.00           C  
ATOM    838  NH1 ARG A 511      50.551 106.141  52.451  1.00  0.00           N  
ATOM    839  NH2 ARG A 511      50.359 104.639  54.181  1.00  0.00           N  
ATOM    840  N   ALA A 512      45.134 104.701  59.515  1.00  0.00           N  
ATOM    841  CA  ALA A 512      44.664 104.737  60.894  1.00  0.00           C  
ATOM    842  C   ALA A 512      45.817 104.233  61.751  1.00  0.00           C  
ATOM    843  O   ALA A 512      46.364 103.140  61.511  1.00  0.00           O  
ATOM    844  CB  ALA A 512      43.407 103.840  61.055  1.00  0.00           C  
ATOM    845  N   PHE A 513      46.161 105.018  62.764  1.00  0.00           N  
ATOM    846  CA  PHE A 513      47.303 104.715  63.596  1.00  0.00           C  
ATOM    847  C   PHE A 513      47.040 104.178  64.989  1.00  0.00           C  
ATOM    848  O   PHE A 513      47.993 103.976  65.753  1.00  0.00           O  
ATOM    849  CB  PHE A 513      48.178 105.965  63.685  1.00  0.00           C  
ATOM    850  CG  PHE A 513      48.506 106.566  62.353  1.00  0.00           C  
ATOM    851  CD1 PHE A 513      47.521 107.193  61.586  1.00  0.00           C  
ATOM    852  CD2 PHE A 513      49.804 106.544  61.870  1.00  0.00           C  
ATOM    853  CE1 PHE A 513      47.835 107.793  60.355  1.00  0.00           C  
ATOM    854  CE2 PHE A 513      50.121 107.147  60.640  1.00  0.00           C  
ATOM    855  CZ  PHE A 513      49.132 107.771  59.889  1.00  0.00           C  
ATOM    856  N   GLU A 514      45.777 103.942  65.331  1.00  0.00           N  
ATOM    857  CA  GLU A 514      45.454 103.414  66.654  1.00  0.00           C  
ATOM    858  C   GLU A 514      46.194 102.106  66.966  1.00  0.00           C  
ATOM    859  O   GLU A 514      46.363 101.249  66.108  1.00  0.00           O  
ATOM    860  CB  GLU A 514      43.953 103.128  66.792  1.00  0.00           C  
ATOM    861  CG  GLU A 514      43.036 104.324  66.706  1.00  0.00           C  
ATOM    862  CD  GLU A 514      42.777 104.724  65.280  1.00  0.00           C  
ATOM    863  OE1 GLU A 514      42.051 105.711  65.059  1.00  0.00           O  
ATOM    864  OE2 GLU A 514      43.306 104.053  64.372  1.00  0.00           O  
ATOM    865  N   THR A 515      46.625 101.962  68.209  1.00  0.00           N  
ATOM    866  CA  THR A 515      47.267 100.736  68.662  1.00  0.00           C  
ATOM    867  C   THR A 515      46.132  99.730  68.876  1.00  0.00           C  
ATOM    868  O   THR A 515      44.964 100.116  69.010  1.00  0.00           O  
ATOM    869  CB  THR A 515      47.951 100.900  70.050  1.00  0.00           C  
ATOM    870  OG1 THR A 515      46.964 101.281  71.020  1.00  0.00           O  
ATOM    871  CG2 THR A 515      49.069 101.952  70.007  1.00  0.00           C  
ATOM    872  N   PRO A 516      46.456  98.428  68.903  1.00  0.00           N  
ATOM    873  CA  PRO A 516      45.409  97.426  69.121  1.00  0.00           C  
ATOM    874  C   PRO A 516      44.677  97.706  70.443  1.00  0.00           C  
ATOM    875  O   PRO A 516      43.471  97.510  70.545  1.00  0.00           O  
ATOM    876  CB  PRO A 516      46.189  96.104  69.173  1.00  0.00           C  
ATOM    877  CG  PRO A 516      47.337  96.346  68.266  1.00  0.00           C  
ATOM    878  CD  PRO A 516      47.740  97.796  68.550  1.00  0.00           C  
ATOM    879  N   GLU A 517      45.405  98.171  71.454  1.00  0.00           N  
ATOM    880  CA  GLU A 517      44.772  98.446  72.735  1.00  0.00           C  
ATOM    881  C   GLU A 517      43.743  99.576  72.668  1.00  0.00           C  
ATOM    882  O   GLU A 517      42.690  99.474  73.291  1.00  0.00           O  
ATOM    883  CB  GLU A 517      45.826  98.734  73.815  1.00  0.00           C  
ATOM    884  CG  GLU A 517      46.754  97.570  74.086  1.00  0.00           C  
ATOM    885  CD  GLU A 517      47.771  97.375  72.963  1.00  0.00           C  
ATOM    886  OE1 GLU A 517      48.392  96.289  72.867  1.00  0.00           O  
ATOM    887  OE2 GLU A 517      47.953  98.322  72.175  1.00  0.00           O  
ATOM    888  N   GLU A 518      44.032 100.655  71.940  1.00  0.00           N  
ATOM    889  CA  GLU A 518      43.039 101.724  71.829  1.00  0.00           C  
ATOM    890  C   GLU A 518      41.808 101.183  71.074  1.00  0.00           C  
ATOM    891  O   GLU A 518      40.657 101.494  71.421  1.00  0.00           O  
ATOM    892  CB  GLU A 518      43.582 102.937  71.064  1.00  0.00           C  
ATOM    893  CG  GLU A 518      42.579 104.131  70.999  1.00  0.00           C  
ATOM    894  CD  GLU A 518      43.072 105.291  70.131  1.00  0.00           C  
ATOM    895  OE1 GLU A 518      44.306 105.501  70.072  1.00  0.00           O  
ATOM    896  OE2 GLU A 518      42.239 106.000  69.519  1.00  0.00           O  
ATOM    897  N   LEU A 519      42.051 100.382  70.036  1.00  0.00           N  
ATOM    898  CA  LEU A 519      40.960  99.809  69.261  1.00  0.00           C  
ATOM    899  C   LEU A 519      39.995  99.054  70.152  1.00  0.00           C  
ATOM    900  O   LEU A 519      38.794  99.263  70.080  1.00  0.00           O  
ATOM    901  CB  LEU A 519      41.493  98.867  68.173  1.00  0.00           C  
ATOM    902  CG  LEU A 519      42.122  99.631  67.006  1.00  0.00           C  
ATOM    903  CD1 LEU A 519      42.742  98.654  66.014  1.00  0.00           C  
ATOM    904  CD2 LEU A 519      41.056 100.514  66.325  1.00  0.00           C  
ATOM    905  N   GLU A 520      40.523  98.181  71.002  1.00  0.00           N  
ATOM    906  CA  GLU A 520      39.683  97.402  71.900  1.00  0.00           C  
ATOM    907  C   GLU A 520      38.844  98.330  72.749  1.00  0.00           C  
ATOM    908  O   GLU A 520      37.676  98.075  73.013  1.00  0.00           O  
ATOM    909  CB  GLU A 520      40.543  96.553  72.815  1.00  0.00           C  
ATOM    910  CG  GLU A 520      39.732  95.737  73.793  1.00  0.00           C  
ATOM    911  CD  GLU A 520      40.581  95.194  74.903  1.00  0.00           C  
ATOM    912  OE1 GLU A 520      40.056  94.365  75.680  1.00  0.00           O  
ATOM    913  OE2 GLU A 520      41.767  95.604  74.993  1.00  0.00           O  
ATOM    914  N   GLN A 743      39.456  99.425  73.179  1.00  0.00           N  
ATOM    915  CA  GLN A 743      38.752 100.407  73.993  1.00  0.00           C  
ATOM    916  C   GLN A 743      37.631 101.084  73.171  1.00  0.00           C  
ATOM    917  O   GLN A 743      36.523 101.277  73.674  1.00  0.00           O  
ATOM    918  CB  GLN A 743      39.761 101.433  74.522  1.00  0.00           C  
ATOM    919  CG  GLN A 743      39.452 102.051  75.883  1.00  0.00           C  
ATOM    920  CD  GLN A 743      39.239 101.027  76.973  1.00  0.00           C  
ATOM    921  OE1 GLN A 743      40.103 100.197  77.235  1.00  0.00           O  
ATOM    922  NE2 GLN A 743      38.072 101.085  77.622  1.00  0.00           N  
ATOM    923  N   ILE A 744      37.913 101.420  71.913  1.00  0.00           N  
ATOM    924  CA  ILE A 744      36.924 102.042  71.031  1.00  0.00           C  
ATOM    925  C   ILE A 744      35.788 101.042  70.771  1.00  0.00           C  
ATOM    926  O   ILE A 744      34.619 101.410  70.652  1.00  0.00           O  
ATOM    927  CB  ILE A 744      37.551 102.416  69.643  1.00  0.00           C  
ATOM    928  CG1 ILE A 744      38.627 103.490  69.812  1.00  0.00           C  
ATOM    929  CG2 ILE A 744      36.482 102.897  68.704  1.00  0.00           C  
ATOM    930  CD1 ILE A 744      39.510 103.670  68.612  1.00  0.00           C  
ATOM    931  N   ARG A 745      36.152  99.772  70.658  1.00  0.00           N  
ATOM    932  CA  ARG A 745      35.188  98.713  70.403  1.00  0.00           C  
ATOM    933  C   ARG A 745      34.245  98.573  71.603  1.00  0.00           C  
ATOM    934  O   ARG A 745      33.043  98.307  71.453  1.00  0.00           O  
ATOM    935  CB  ARG A 745      35.932  97.402  70.152  1.00  0.00           C  
ATOM    936  CG  ARG A 745      35.239  96.440  69.221  1.00  0.00           C  
ATOM    937  CD  ARG A 745      36.253  95.620  68.433  1.00  0.00           C  
ATOM    938  NE  ARG A 745      37.390  95.188  69.251  1.00  0.00           N  
ATOM    939  CZ  ARG A 745      38.653  95.174  68.813  1.00  0.00           C  
ATOM    940  NH1 ARG A 745      38.931  95.569  67.562  1.00  0.00           N  
ATOM    941  NH2 ARG A 745      39.641  94.778  69.618  1.00  0.00           N  
ATOM    942  N   LYS A 746      34.796  98.749  72.799  1.00  0.00           N  
ATOM    943  CA  LYS A 746      33.991  98.662  74.002  1.00  0.00           C  
ATOM    944  C   LYS A 746      33.086  99.897  74.152  1.00  0.00           C  
ATOM    945  O   LYS A 746      31.884  99.777  74.380  1.00  0.00           O  
ATOM    946  CB  LYS A 746      34.897  98.529  75.222  1.00  0.00           C  
ATOM    947  CG  LYS A 746      34.156  98.643  76.533  1.00  0.00           C  
ATOM    948  CD  LYS A 746      35.057  99.117  77.667  1.00  0.00           C  
ATOM    949  CE  LYS A 746      36.083  98.070  78.064  1.00  0.00           C  
ATOM    950  NZ  LYS A 746      36.671  98.377  79.407  1.00  0.00           N  
ATOM    951  N   GLU A 747      33.656 101.084  74.000  1.00  0.00           N  
ATOM    952  CA  GLU A 747      32.878 102.302  74.153  1.00  0.00           C  
ATOM    953  C   GLU A 747      31.788 102.515  73.123  1.00  0.00           C  
ATOM    954  O   GLU A 747      30.698 102.968  73.460  1.00  0.00           O  
ATOM    955  CB  GLU A 747      33.806 103.512  74.172  1.00  0.00           C  
ATOM    956  CG  GLU A 747      34.279 103.886  75.569  1.00  0.00           C  
ATOM    957  CD  GLU A 747      33.225 104.663  76.335  1.00  0.00           C  
ATOM    958  OE1 GLU A 747      32.863 105.767  75.865  1.00  0.00           O  
ATOM    959  OE2 GLU A 747      32.760 104.175  77.393  1.00  0.00           O  
ATOM    960  N   LYS A 750      32.070 102.183  71.869  1.00  0.00           N  
ATOM    961  CA  LYS A 750      31.087 102.383  70.816  1.00  0.00           C  
ATOM    962  C   LYS A 750      30.704 101.107  70.071  1.00  0.00           C  
ATOM    963  O   LYS A 750      29.808 101.129  69.227  1.00  0.00           O  
ATOM    964  CB  LYS A 750      31.619 103.430  69.832  1.00  0.00           C  
ATOM    965  CG  LYS A 750      32.173 104.672  70.528  1.00  0.00           C  
ATOM    966  CD  LYS A 750      32.336 105.823  69.559  1.00  0.00           C  
ATOM    967  CE  LYS A 750      32.841 107.080  70.249  1.00  0.00           C  
ATOM    968  NZ  LYS A 750      33.004 108.200  69.267  1.00  0.00           N  
ATOM    969  N   GLY A 758      31.372 100.001  70.398  1.00  0.00           N  
ATOM    970  CA  GLY A 758      31.102  98.736  69.738  1.00  0.00           C  
ATOM    971  C   GLY A 758      31.519  98.790  68.283  1.00  0.00           C  
ATOM    972  O   GLY A 758      30.688  99.030  67.425  1.00  0.00           O  
ATOM    973  N   GLY A 759      32.804  98.591  67.998  1.00  0.00           N  
ATOM    974  CA  GLY A 759      33.284  98.624  66.619  1.00  0.00           C  
ATOM    975  C   GLY A 759      34.009  99.918  66.326  1.00  0.00           C  
ATOM    976  O   GLY A 759      33.639 100.948  66.871  1.00  0.00           O  
ATOM    977  N   TYR A 760      35.037  99.888  65.477  1.00  0.00           N  
ATOM    978  CA  TYR A 760      35.784 101.110  65.153  1.00  0.00           C  
ATOM    979  C   TYR A 760      34.817 102.209  64.687  1.00  0.00           C  
ATOM    980  O   TYR A 760      33.843 101.922  63.967  1.00  0.00           O  
ATOM    981  CB  TYR A 760      36.835 100.814  64.078  1.00  0.00           C  
ATOM    982  CG  TYR A 760      37.761 101.987  63.776  1.00  0.00           C  
ATOM    983  CD1 TYR A 760      38.577 102.543  64.776  1.00  0.00           C  
ATOM    984  CD2 TYR A 760      37.857 102.517  62.480  1.00  0.00           C  
ATOM    985  CE1 TYR A 760      39.462 103.585  64.492  1.00  0.00           C  
ATOM    986  CE2 TYR A 760      38.742 103.560  62.190  1.00  0.00           C  
ATOM    987  CZ  TYR A 760      39.538 104.090  63.197  1.00  0.00           C  
ATOM    988  OH  TYR A 760      40.388 105.144  62.915  1.00  0.00           O  
ATOM    989  N   ASP A 761      35.075 103.452  65.103  1.00  0.00           N  
ATOM    990  CA  ASP A 761      34.203 104.576  64.739  1.00  0.00           C  
ATOM    991  C   ASP A 761      34.739 105.426  63.603  1.00  0.00           C  
ATOM    992  O   ASP A 761      34.235 106.512  63.339  1.00  0.00           O  
ATOM    993  CB  ASP A 761      33.896 105.478  65.952  1.00  0.00           C  
ATOM    994  CG  ASP A 761      35.152 105.984  66.651  1.00  0.00           C  
ATOM    995  OD1 ASP A 761      36.245 105.918  66.040  1.00  0.00           O  
ATOM    996  OD2 ASP A 761      35.044 106.458  67.807  1.00  0.00           O  
ATOM    997  N   GLY A 762      35.762 104.931  62.931  1.00  0.00           N  
ATOM    998  CA  GLY A 762      36.323 105.650  61.798  1.00  0.00           C  
ATOM    999  C   GLY A 762      36.929 106.988  62.134  1.00  0.00           C  
ATOM   1000  O   GLY A 762      36.943 107.861  61.284  1.00  0.00           O  
ATOM   1001  N   ARG A 763      37.439 107.143  63.354  1.00  0.00           N  
ATOM   1002  CA  ARG A 763      38.014 108.412  63.774  1.00  0.00           C  
ATOM   1003  C   ARG A 763      39.165 108.898  62.895  1.00  0.00           C  
ATOM   1004  O   ARG A 763      39.290 110.103  62.657  1.00  0.00           O  
ATOM   1005  CB  ARG A 763      38.470 108.343  65.242  1.00  0.00           C  
ATOM   1006  CG  ARG A 763      39.400 107.192  65.547  1.00  0.00           C  
ATOM   1007  CD  ARG A 763      39.611 107.070  67.067  1.00  0.00           C  
ATOM   1008  NE  ARG A 763      38.328 106.979  67.762  1.00  0.00           N  
ATOM   1009  CZ  ARG A 763      38.175 106.896  69.078  1.00  0.00           C  
ATOM   1010  NH1 ARG A 763      39.236 106.897  69.872  1.00  0.00           N  
ATOM   1011  NH2 ARG A 763      36.955 106.802  69.600  1.00  0.00           N  
ATOM   1012  N   ALA A 766      39.996 107.982  62.402  1.00  0.00           N  
ATOM   1013  CA  ALA A 766      41.134 108.392  61.583  1.00  0.00           C  
ATOM   1014  C   ALA A 766      40.758 109.056  60.251  1.00  0.00           C  
ATOM   1015  O   ALA A 766      41.626 109.555  59.517  1.00  0.00           O  
ATOM   1016  CB  ALA A 766      42.045 107.225  61.348  1.00  0.00           C  
ATOM   1017  N   ARG A 767      39.475 109.072  59.920  1.00  0.00           N  
ATOM   1018  CA  ARG A 767      39.108 109.748  58.689  1.00  0.00           C  
ATOM   1019  C   ARG A 767      39.349 111.261  58.817  1.00  0.00           C  
ATOM   1020  O   ARG A 767      39.584 111.957  57.818  1.00  0.00           O  
ATOM   1021  CB  ARG A 767      37.657 109.435  58.322  1.00  0.00           C  
ATOM   1022  CG  ARG A 767      37.570 108.065  57.654  1.00  0.00           C  
ATOM   1023  CD  ARG A 767      36.233 107.365  57.796  1.00  0.00           C  
ATOM   1024  NE  ARG A 767      35.251 107.957  56.918  1.00  0.00           N  
ATOM   1025  CZ  ARG A 767      34.327 107.266  56.267  1.00  0.00           C  
ATOM   1026  NH1 ARG A 767      33.470 107.905  55.490  1.00  0.00           N  
ATOM   1027  NH2 ARG A 767      34.271 105.946  56.377  1.00  0.00           N  
ATOM   1028  N   ASN A 768      39.340 111.752  60.054  1.00  0.00           N  
ATOM   1029  CA  ASN A 768      39.546 113.169  60.325  1.00  0.00           C  
ATOM   1030  C   ASN A 768      41.007 113.576  60.339  1.00  0.00           C  
ATOM   1031  O   ASN A 768      41.334 114.721  60.626  1.00  0.00           O  
ATOM   1032  CB  ASN A 768      38.894 113.547  61.652  1.00  0.00           C  
ATOM   1033  CG  ASN A 768      37.431 113.201  61.671  1.00  0.00           C  
ATOM   1034  OD1 ASN A 768      36.690 113.593  60.772  1.00  0.00           O  
ATOM   1035  ND2 ASN A 768      37.006 112.457  62.675  1.00  0.00           N  
ATOM   1036  N   ILE A 769      41.897 112.636  60.060  1.00  0.00           N  
ATOM   1037  CA  ILE A 769      43.320 112.959  60.006  1.00  0.00           C  
ATOM   1038  C   ILE A 769      43.590 113.586  58.626  1.00  0.00           C  
ATOM   1039  O   ILE A 769      43.252 113.004  57.596  1.00  0.00           O  
ATOM   1040  CB  ILE A 769      44.179 111.682  60.210  1.00  0.00           C  
ATOM   1041  CG1 ILE A 769      43.875 111.085  61.589  1.00  0.00           C  
ATOM   1042  CG2 ILE A 769      45.678 112.004  60.078  1.00  0.00           C  
ATOM   1043  CD1 ILE A 769      44.673 109.845  61.914  1.00  0.00           C  
ATOM   1044  N   PRO A 770      44.159 114.806  58.586  1.00  0.00           N  
ATOM   1045  CA  PRO A 770      44.420 115.403  57.266  1.00  0.00           C  
ATOM   1046  C   PRO A 770      45.319 114.462  56.459  1.00  0.00           C  
ATOM   1047  O   PRO A 770      46.335 113.970  56.960  1.00  0.00           O  
ATOM   1048  CB  PRO A 770      45.115 116.730  57.602  1.00  0.00           C  
ATOM   1049  CG  PRO A 770      44.609 117.050  58.955  1.00  0.00           C  
ATOM   1050  CD  PRO A 770      44.580 115.716  59.667  1.00  0.00           C  
ATOM   1051  N   PRO A 771      44.952 114.201  55.198  1.00  0.00           N  
ATOM   1052  CA  PRO A 771      45.742 113.308  54.347  1.00  0.00           C  
ATOM   1053  C   PRO A 771      47.231 113.639  54.349  1.00  0.00           C  
ATOM   1054  O   PRO A 771      48.066 112.729  54.421  1.00  0.00           O  
ATOM   1055  CB  PRO A 771      45.095 113.476  52.978  1.00  0.00           C  
ATOM   1056  CG  PRO A 771      43.671 113.741  53.320  1.00  0.00           C  
ATOM   1057  CD  PRO A 771      43.805 114.744  54.451  1.00  0.00           C  
ATOM   1058  N   GLU A 772      47.575 114.927  54.301  1.00  0.00           N  
ATOM   1059  CA  GLU A 772      48.981 115.289  54.310  1.00  0.00           C  
ATOM   1060  C   GLU A 772      49.637 114.900  55.618  1.00  0.00           C  
ATOM   1061  O   GLU A 772      50.799 114.514  55.639  1.00  0.00           O  
ATOM   1062  CB  GLU A 772      49.180 116.789  54.064  1.00  0.00           C  
ATOM   1063  CG  GLU A 772      50.162 117.085  52.889  1.00  0.00           C  
ATOM   1064  CD  GLU A 772      51.375 116.107  52.817  1.00  0.00           C  
ATOM   1065  OE1 GLU A 772      52.296 116.191  53.669  1.00  0.00           O  
ATOM   1066  OE2 GLU A 772      51.407 115.243  51.906  1.00  0.00           O  
ATOM   1067  N   GLU A 773      48.897 114.985  56.713  1.00  0.00           N  
ATOM   1068  CA  GLU A 773      49.452 114.642  58.020  1.00  0.00           C  
ATOM   1069  C   GLU A 773      49.649 113.143  58.089  1.00  0.00           C  
ATOM   1070  O   GLU A 773      50.679 112.662  58.566  1.00  0.00           O  
ATOM   1071  CB  GLU A 773      48.526 115.108  59.155  1.00  0.00           C  
ATOM   1072  CG  GLU A 773      49.048 114.737  60.558  1.00  0.00           C  
ATOM   1073  CD  GLU A 773      48.134 115.188  61.693  1.00  0.00           C  
ATOM   1074  OE1 GLU A 773      48.090 114.484  62.730  1.00  0.00           O  
ATOM   1075  OE2 GLU A 773      47.472 116.245  61.552  1.00  0.00           O  
ATOM   1076  N   ALA A 791      48.656 112.410  57.594  1.00  0.00           N  
ATOM   1077  CA  ALA A 791      48.697 110.938  57.582  1.00  0.00           C  
ATOM   1078  C   ALA A 791      49.946 110.506  56.843  1.00  0.00           C  
ATOM   1079  O   ALA A 791      50.690 109.639  57.302  1.00  0.00           O  
ATOM   1080  CB  ALA A 791      47.444 110.370  56.873  1.00  0.00           C  
ATOM   1081  N   GLU A 792      50.151 111.136  55.688  1.00  0.00           N  
ATOM   1082  CA  GLU A 792      51.296 110.878  54.825  1.00  0.00           C  
ATOM   1083  C   GLU A 792      52.614 111.105  55.535  1.00  0.00           C  
ATOM   1084  O   GLU A 792      53.507 110.251  55.476  1.00  0.00           O  
ATOM   1085  CB  GLU A 792      51.215 111.761  53.577  1.00  0.00           C  
ATOM   1086  CG  GLU A 792      50.103 111.334  52.628  1.00  0.00           C  
ATOM   1087  CD  GLU A 792      50.082 109.811  52.443  1.00  0.00           C  
ATOM   1088  OE1 GLU A 792      51.108 109.282  51.934  1.00  0.00           O  
ATOM   1089  OE2 GLU A 792      49.064 109.156  52.819  1.00  0.00           O  
ATOM   1090  N   GLU A 794      52.727 112.252  56.207  1.00  0.00           N  
ATOM   1091  CA  GLU A 794      53.938 112.587  56.943  1.00  0.00           C  
ATOM   1092  C   GLU A 794      54.202 111.545  58.024  1.00  0.00           C  
ATOM   1093  O   GLU A 794      55.313 111.035  58.158  1.00  0.00           O  
ATOM   1094  CB  GLU A 794      53.803 113.963  57.597  1.00  0.00           C  
ATOM   1095  CG  GLU A 794      54.793 115.008  57.086  1.00  0.00           C  
ATOM   1096  CD  GLU A 794      56.239 114.535  57.147  1.00  0.00           C  
ATOM   1097  OE1 GLU A 794      56.758 114.357  58.275  1.00  0.00           O  
ATOM   1098  OE2 GLU A 794      56.847 114.339  56.061  1.00  0.00           O  
ATOM   1099  N   ARG A 795      53.176 111.227  58.798  1.00  0.00           N  
ATOM   1100  CA  ARG A 795      53.326 110.249  59.860  1.00  0.00           C  
ATOM   1101  C   ARG A 795      53.764 108.898  59.289  1.00  0.00           C  
ATOM   1102  O   ARG A 795      54.507 108.150  59.932  1.00  0.00           O  
ATOM   1103  CB  ARG A 795      52.015 110.142  60.630  1.00  0.00           C  
ATOM   1104  CG  ARG A 795      51.632 111.485  61.253  1.00  0.00           C  
ATOM   1105  CD  ARG A 795      50.277 111.488  61.911  1.00  0.00           C  
ATOM   1106  NE  ARG A 795      50.201 110.536  63.015  1.00  0.00           N  
ATOM   1107  CZ  ARG A 795      49.165 110.447  63.840  1.00  0.00           C  
ATOM   1108  NH1 ARG A 795      48.118 111.249  63.686  1.00  0.00           N  
ATOM   1109  NH2 ARG A 795      49.179 109.567  64.820  1.00  0.00           N  
ATOM   1110  N   ALA A 826      53.319 108.591  58.074  1.00  0.00           N  
ATOM   1111  CA  ALA A 826      53.701 107.338  57.433  1.00  0.00           C  
ATOM   1112  C   ALA A 826      55.165 107.410  56.996  1.00  0.00           C  
ATOM   1113  O   ALA A 826      55.925 106.463  57.205  1.00  0.00           O  
ATOM   1114  CB  ALA A 826      52.807 107.050  56.224  1.00  0.00           C  
ATOM   1115  N   ARG A 827      55.560 108.531  56.394  1.00  0.00           N  
ATOM   1116  CA  ARG A 827      56.939 108.691  55.952  1.00  0.00           C  
ATOM   1117  C   ARG A 827      57.887 108.620  57.145  1.00  0.00           C  
ATOM   1118  O   ARG A 827      59.005 108.142  57.013  1.00  0.00           O  
ATOM   1119  CB  ARG A 827      57.137 110.019  55.208  1.00  0.00           C  
ATOM   1120  CG  ARG A 827      56.365 110.128  53.887  1.00  0.00           C  
ATOM   1121  CD  ARG A 827      56.703 111.422  53.124  1.00  0.00           C  
ATOM   1122  NE  ARG A 827      56.153 112.629  53.747  1.00  0.00           N  
ATOM   1123  CZ  ARG A 827      55.022 113.223  53.360  1.00  0.00           C  
ATOM   1124  NH1 ARG A 827      54.321 112.723  52.345  1.00  0.00           N  
ATOM   1125  NH2 ARG A 827      54.586 114.312  53.987  1.00  0.00           N  
ATOM   1126  N   ARG A 829      57.450 109.083  58.313  1.00  0.00           N  
ATOM   1127  CA  ARG A 829      58.308 109.032  59.490  1.00  0.00           C  
ATOM   1128  C   ARG A 829      58.420 107.608  60.014  1.00  0.00           C  
ATOM   1129  O   ARG A 829      59.211 107.328  60.908  1.00  0.00           O  
ATOM   1130  CB  ARG A 829      57.767 109.928  60.592  1.00  0.00           C  
ATOM   1131  CG  ARG A 829      57.806 111.408  60.297  1.00  0.00           C  
ATOM   1132  CD  ARG A 829      57.261 112.176  61.497  1.00  0.00           C  
ATOM   1133  NE  ARG A 829      57.100 113.608  61.235  1.00  0.00           N  
ATOM   1134  CZ  ARG A 829      58.102 114.462  61.019  1.00  0.00           C  
ATOM   1135  NH1 ARG A 829      59.359 114.034  61.034  1.00  0.00           N  
ATOM   1136  NH2 ARG A 829      57.845 115.747  60.781  1.00  0.00           N  
ATOM   1137  N   GLY A 830      57.610 106.710  59.464  1.00  0.00           N  
ATOM   1138  CA  GLY A 830      57.669 105.319  59.880  1.00  0.00           C  
ATOM   1139  C   GLY A 830      56.732 104.946  61.004  1.00  0.00           C  
ATOM   1140  O   GLY A 830      56.871 103.896  61.620  1.00  0.00           O  
ATOM   1141  N   GLU A 831      55.771 105.809  61.280  1.00  0.00           N  
ATOM   1142  CA  GLU A 831      54.816 105.532  62.332  1.00  0.00           C  
ATOM   1143  C   GLU A 831      53.961 104.331  61.942  1.00  0.00           C  
ATOM   1144  O   GLU A 831      53.362 104.309  60.870  1.00  0.00           O  
ATOM   1145  CB  GLU A 831      53.920 106.752  62.562  1.00  0.00           C  
ATOM   1146  CG  GLU A 831      52.909 106.520  63.675  1.00  0.00           C  
ATOM   1147  CD  GLU A 831      52.203 107.782  64.127  1.00  0.00           C  
ATOM   1148  OE1 GLU A 831      52.685 108.893  63.780  1.00  0.00           O  
ATOM   1149  OE2 GLU A 831      51.179 107.640  64.843  1.00  0.00           O  
ATOM   1150  N   PRO A 832      53.901 103.307  62.800  1.00  0.00           N  
ATOM   1151  CA  PRO A 832      53.088 102.135  62.469  1.00  0.00           C  
ATOM   1152  C   PRO A 832      51.609 102.490  62.265  1.00  0.00           C  
ATOM   1153  O   PRO A 832      51.018 103.282  63.030  1.00  0.00           O  
ATOM   1154  CB  PRO A 832      53.304 101.205  63.668  1.00  0.00           C  
ATOM   1155  CG  PRO A 832      53.582 102.145  64.783  1.00  0.00           C  
ATOM   1156  CD  PRO A 832      54.493 103.172  64.141  1.00  0.00           C  
ATOM   1157  N   HIS A 833      51.011 101.896  61.235  1.00  0.00           N  
ATOM   1158  CA  HIS A 833      49.606 102.143  60.932  1.00  0.00           C  
ATOM   1159  C   HIS A 833      49.036 101.054  60.031  1.00  0.00           C  
ATOM   1160  O   HIS A 833      49.763 100.183  59.550  1.00  0.00           O  
ATOM   1161  CB  HIS A 833      49.449 103.485  60.215  1.00  0.00           C  
ATOM   1162  CG  HIS A 833      50.157 103.528  58.902  1.00  0.00           C  
ATOM   1163  ND1 HIS A 833      51.530 103.573  58.802  1.00  0.00           N  
ATOM   1164  CD2 HIS A 833      49.689 103.424  57.636  1.00  0.00           C  
ATOM   1165  CE1 HIS A 833      51.878 103.495  57.530  1.00  0.00           C  
ATOM   1166  NE2 HIS A 833      50.780 103.402  56.802  1.00  0.00           N  
ATOM   1167  N   VAL A 834      47.727 101.128  59.805  1.00  0.00           N  
ATOM   1168  CA  VAL A 834      47.016 100.204  58.933  1.00  0.00           C  
ATOM   1169  C   VAL A 834      46.282 101.054  57.911  1.00  0.00           C  
ATOM   1170  O   VAL A 834      46.150 102.262  58.076  1.00  0.00           O  
ATOM   1171  CB  VAL A 834      45.917  99.398  59.677  1.00  0.00           C  
ATOM   1172  CG1 VAL A 834      46.503  98.643  60.860  1.00  0.00           C  
ATOM   1173  CG2 VAL A 834      44.780 100.346  60.115  1.00  0.00           C  
ATOM   1174  N   ILE A 835      45.790 100.426  56.855  1.00  0.00           N  
ATOM   1175  CA  ILE A 835      45.012 101.168  55.885  1.00  0.00           C  
ATOM   1176  C   ILE A 835      43.634 100.560  55.940  1.00  0.00           C  
ATOM   1177  O   ILE A 835      43.488  99.347  55.930  1.00  0.00           O  
ATOM   1178  CB  ILE A 835      45.616 101.083  54.491  1.00  0.00           C  
ATOM   1179  CG1 ILE A 835      46.972 101.794  54.505  1.00  0.00           C  
ATOM   1180  CG2 ILE A 835      44.670 101.702  53.484  1.00  0.00           C  
ATOM   1181  CD1 ILE A 835      47.732 101.721  53.215  1.00  0.00           C  
ATOM   1182  N   ARG A 836      42.623 101.415  56.053  1.00  0.00           N  
ATOM   1183  CA  ARG A 836      41.240 100.964  56.151  1.00  0.00           C  
ATOM   1184  C   ARG A 836      40.401 101.330  54.944  1.00  0.00           C  
ATOM   1185  O   ARG A 836      40.687 102.275  54.197  1.00  0.00           O  
ATOM   1186  CB  ARG A 836      40.575 101.551  57.407  1.00  0.00           C  
ATOM   1187  CG  ARG A 836      40.979 100.895  58.740  1.00  0.00           C  
ATOM   1188  CD  ARG A 836      40.370 101.647  59.942  1.00  0.00           C  
ATOM   1189  NE  ARG A 836      40.741 101.069  61.244  1.00  0.00           N  
ATOM   1190  CZ  ARG A 836      40.128 100.049  61.849  1.00  0.00           C  
ATOM   1191  NH1 ARG A 836      39.085  99.455  61.290  1.00  0.00           N  
ATOM   1192  NH2 ARG A 836      40.547  99.625  63.035  1.00  0.00           N  
ATOM   1193  N   LEU A 837      39.348 100.551  54.765  1.00  0.00           N  
ATOM   1194  CA  LEU A 837      38.383 100.782  53.708  1.00  0.00           C  
ATOM   1195  C   LEU A 837      37.575 101.989  54.173  1.00  0.00           C  
ATOM   1196  O   LEU A 837      37.148 102.048  55.330  1.00  0.00           O  
ATOM   1197  CB  LEU A 837      37.462  99.566  53.585  1.00  0.00           C  
ATOM   1198  CG  LEU A 837      36.174  99.705  52.765  1.00  0.00           C  
ATOM   1199  CD1 LEU A 837      36.473 100.258  51.374  1.00  0.00           C  
ATOM   1200  CD2 LEU A 837      35.496  98.339  52.691  1.00  0.00           C  
ATOM   1201  N   LYS A 838      37.390 102.967  53.299  1.00  0.00           N  
ATOM   1202  CA  LYS A 838      36.599 104.126  53.670  1.00  0.00           C  
ATOM   1203  C   LYS A 838      35.203 103.933  53.063  1.00  0.00           C  
ATOM   1204  O   LYS A 838      34.954 104.272  51.908  1.00  0.00           O  
ATOM   1205  CB  LYS A 838      37.242 105.407  53.152  1.00  0.00           C  
ATOM   1206  CG  LYS A 838      36.514 106.656  53.602  1.00  0.00           C  
ATOM   1207  CD  LYS A 838      37.206 107.912  53.110  1.00  0.00           C  
ATOM   1208  CE  LYS A 838      36.514 109.168  53.664  1.00  0.00           C  
ATOM   1209  NZ  LYS A 838      37.229 110.454  53.340  1.00  0.00           N  
ATOM   1210  N   VAL A 839      34.298 103.360  53.852  1.00  0.00           N  
ATOM   1211  CA  VAL A 839      32.948 103.098  53.386  1.00  0.00           C  
ATOM   1212  C   VAL A 839      32.166 104.382  53.150  1.00  0.00           C  
ATOM   1213  O   VAL A 839      32.191 105.304  53.963  1.00  0.00           O  
ATOM   1214  CB  VAL A 839      32.189 102.206  54.389  1.00  0.00           C  
ATOM   1215  CG1 VAL A 839      30.767 101.944  53.895  1.00  0.00           C  
ATOM   1216  CG2 VAL A 839      32.947 100.901  54.577  1.00  0.00           C  
ATOM   1217  N   PRO A 840      31.465 104.457  52.013  1.00  0.00           N  
ATOM   1218  CA  PRO A 840      30.672 105.641  51.679  1.00  0.00           C  
ATOM   1219  C   PRO A 840      29.509 105.710  52.648  1.00  0.00           C  
ATOM   1220  O   PRO A 840      28.614 104.865  52.617  1.00  0.00           O  
ATOM   1221  CB  PRO A 840      30.193 105.358  50.254  1.00  0.00           C  
ATOM   1222  CG  PRO A 840      31.139 104.305  49.746  1.00  0.00           C  
ATOM   1223  CD  PRO A 840      31.357 103.443  50.951  1.00  0.00           C  
ATOM   1224  N   ARG A 841      29.522 106.720  53.504  1.00  0.00           N  
ATOM   1225  CA  ARG A 841      28.465 106.896  54.481  1.00  0.00           C  
ATOM   1226  C   ARG A 841      27.847 108.279  54.245  1.00  0.00           C  
ATOM   1227  O   ARG A 841      28.562 109.251  53.992  1.00  0.00           O  
ATOM   1228  CB  ARG A 841      29.055 106.803  55.882  1.00  0.00           C  
ATOM   1229  CG  ARG A 841      29.853 105.531  56.130  1.00  0.00           C  
ATOM   1230  CD  ARG A 841      30.410 105.469  57.579  1.00  0.00           C  
ATOM   1231  NE  ARG A 841      31.371 104.378  57.750  1.00  0.00           N  
ATOM   1232  CZ  ARG A 841      31.056 103.087  57.715  1.00  0.00           C  
ATOM   1233  NH1 ARG A 841      29.791 102.723  57.534  1.00  0.00           N  
ATOM   1234  NH2 ARG A 841      32.013 102.167  57.813  1.00  0.00           N  
ATOM   1235  N   PRO A 844      26.504 108.366  54.243  1.00  0.00           N  
ATOM   1236  CA  PRO A 844      25.580 107.247  54.441  1.00  0.00           C  
ATOM   1237  C   PRO A 844      25.417 106.558  53.087  1.00  0.00           C  
ATOM   1238  O   PRO A 844      25.971 107.014  52.079  1.00  0.00           O  
ATOM   1239  CB  PRO A 844      24.306 107.945  54.871  1.00  0.00           C  
ATOM   1240  CG  PRO A 844      24.304 109.125  53.951  1.00  0.00           C  
ATOM   1241  CD  PRO A 844      25.749 109.618  54.028  1.00  0.00           C  
ATOM   1242  N   GLY A 869      24.662 105.470  53.046  1.00  0.00           N  
ATOM   1243  CA  GLY A 869      24.493 104.801  51.776  1.00  0.00           C  
ATOM   1244  C   GLY A 869      23.982 103.389  51.893  1.00  0.00           C  
ATOM   1245  O   GLY A 869      23.745 102.867  52.981  1.00  0.00           O  
ATOM   1246  N   THR A 870      23.836 102.757  50.744  1.00  0.00           N  
ATOM   1247  CA  THR A 870      23.316 101.417  50.691  1.00  0.00           C  
ATOM   1248  C   THR A 870      24.138 100.637  49.661  1.00  0.00           C  
ATOM   1249  O   THR A 870      24.586 101.197  48.664  1.00  0.00           O  
ATOM   1250  CB  THR A 870      21.812 101.508  50.341  1.00  0.00           C  
ATOM   1251  OG1 THR A 870      21.215 100.215  50.424  1.00  0.00           O  
ATOM   1252  CG2 THR A 870      21.610 102.094  48.946  1.00  0.00           C  
ATOM   1253  N   THR A 872      24.369  99.354  49.916  1.00  0.00           N  
ATOM   1254  CA  THR A 872      25.175  98.524  49.019  1.00  0.00           C  
ATOM   1255  C   THR A 872      24.455  97.233  48.649  1.00  0.00           C  
ATOM   1256  O   THR A 872      24.043  96.472  49.513  1.00  0.00           O  
ATOM   1257  CB  THR A 872      26.535  98.161  49.682  1.00  0.00           C  
ATOM   1258  OG1 THR A 872      27.262  99.364  49.987  1.00  0.00           O  
ATOM   1259  CG2 THR A 872      27.360  97.272  48.769  1.00  0.00           C  
ATOM   1260  N   GLU A 873      24.308  96.991  47.358  1.00  0.00           N  
ATOM   1261  CA  GLU A 873      23.632  95.800  46.880  1.00  0.00           C  
ATOM   1262  C   GLU A 873      24.558  94.639  46.545  1.00  0.00           C  
ATOM   1263  O   GLU A 873      25.538  94.787  45.816  1.00  0.00           O  
ATOM   1264  CB  GLU A 873      22.818  96.122  45.629  1.00  0.00           C  
ATOM   1265  CG  GLU A 873      21.332  96.280  45.855  1.00  0.00           C  
ATOM   1266  CD  GLU A 873      20.548  96.074  44.567  1.00  0.00           C  
ATOM   1267  OE1 GLU A 873      19.298  96.161  44.594  1.00  0.00           O  
ATOM   1268  OE2 GLU A 873      21.191  95.816  43.522  1.00  0.00           O  
ATOM   1269  N   VAL A 874      24.234  93.469  47.071  1.00  0.00           N  
ATOM   1270  CA  VAL A 874      25.021  92.283  46.779  1.00  0.00           C  
ATOM   1271  C   VAL A 874      24.085  91.297  46.092  1.00  0.00           C  
ATOM   1272  O   VAL A 874      22.915  91.174  46.455  1.00  0.00           O  
ATOM   1273  CB  VAL A 874      25.600  91.635  48.058  1.00  0.00           C  
ATOM   1274  CG1 VAL A 874      26.327  90.358  47.702  1.00  0.00           C  
ATOM   1275  CG2 VAL A 874      26.549  92.597  48.737  1.00  0.00           C  
ATOM   1276  N   LYS A1082      24.586  90.607  45.085  1.00  0.00           N  
ATOM   1277  CA  LYS A1082      23.749  89.660  44.397  1.00  0.00           C  
ATOM   1278  C   LYS A1082      24.326  88.262  44.508  1.00  0.00           C  
ATOM   1279  O   LYS A1082      25.436  88.002  44.058  1.00  0.00           O  
ATOM   1280  CB  LYS A1082      23.616  90.040  42.932  1.00  0.00           C  
ATOM   1281  CG  LYS A1082      22.744  89.088  42.149  1.00  0.00           C  
ATOM   1282  CD  LYS A1082      22.875  89.349  40.667  1.00  0.00           C  
ATOM   1283  CE  LYS A1082      22.058  88.339  39.888  1.00  0.00           C  
ATOM   1284  NZ  LYS A1082      22.454  88.320  38.450  1.00  0.00           N  
ATOM   1285  N   ASP A1083      23.575  87.373  45.139  1.00  0.00           N  
ATOM   1286  CA  ASP A1083      23.995  85.991  45.253  1.00  0.00           C  
ATOM   1287  C   ASP A1083      23.213  85.285  44.152  1.00  0.00           C  
ATOM   1288  O   ASP A1083      22.019  85.513  43.999  1.00  0.00           O  
ATOM   1289  CB  ASP A1083      23.647  85.423  46.642  1.00  0.00           C  
ATOM   1290  CG  ASP A1083      23.943  83.925  46.759  1.00  0.00           C  
ATOM   1291  OD1 ASP A1083      23.094  83.097  46.359  1.00  0.00           O  
ATOM   1292  OD2 ASP A1083      25.036  83.567  47.233  1.00  0.00           O  
ATOM   1293  N   GLU A1084      23.868  84.432  43.380  1.00  0.00           N  
ATOM   1294  CA  GLU A1084      23.157  83.773  42.297  1.00  0.00           C  
ATOM   1295  C   GLU A1084      22.127  82.774  42.765  1.00  0.00           C  
ATOM   1296  O   GLU A1084      21.184  82.479  42.055  1.00  0.00           O  
ATOM   1297  CB  GLU A1084      24.137  83.088  41.336  1.00  0.00           C  
ATOM   1298  CG  GLU A1084      25.078  84.054  40.604  1.00  0.00           C  
ATOM   1299  CD  GLU A1084      24.337  85.098  39.750  1.00  0.00           C  
ATOM   1300  OE1 GLU A1084      23.402  84.717  38.993  1.00  0.00           O  
ATOM   1301  OE2 GLU A1084      24.697  86.295  39.830  1.00  0.00           O  
ATOM   1302  N   LEU A1085      22.280  82.273  43.976  1.00  0.00           N  
ATOM   1303  CA  LEU A1085      21.346  81.280  44.481  1.00  0.00           C  
ATOM   1304  C   LEU A1085      20.280  81.835  45.370  1.00  0.00           C  
ATOM   1305  O   LEU A1085      19.279  81.164  45.586  1.00  0.00           O  
ATOM   1306  CB  LEU A1085      22.084  80.195  45.275  1.00  0.00           C  
ATOM   1307  CG  LEU A1085      23.306  79.621  44.578  1.00  0.00           C  
ATOM   1308  CD1 LEU A1085      23.989  78.666  45.527  1.00  0.00           C  
ATOM   1309  CD2 LEU A1085      22.909  78.943  43.271  1.00  0.00           C  
ATOM   1310  N   ARG A1087      20.491  83.033  45.906  1.00  0.00           N  
ATOM   1311  CA  ARG A1087      19.514  83.612  46.825  1.00  0.00           C  
ATOM   1312  C   ARG A1087      18.851  84.886  46.312  1.00  0.00           C  
ATOM   1313  O   ARG A1087      17.729  85.212  46.692  1.00  0.00           O  
ATOM   1314  CB  ARG A1087      20.178  83.863  48.187  1.00  0.00           C  
ATOM   1315  CG  ARG A1087      20.907  82.645  48.769  1.00  0.00           C  
ATOM   1316  CD  ARG A1087      21.768  83.004  49.975  1.00  0.00           C  
ATOM   1317  NE  ARG A1087      22.917  82.108  50.114  1.00  0.00           N  
ATOM   1318  CZ  ARG A1087      22.881  80.929  50.723  1.00  0.00           C  
ATOM   1319  NH1 ARG A1087      21.745  80.502  51.255  1.00  0.00           N  
ATOM   1320  NH2 ARG A1087      23.970  80.174  50.806  1.00  0.00           N  
ATOM   1321  N   GLY A1088      19.533  85.592  45.423  1.00  0.00           N  
ATOM   1322  CA  GLY A1088      18.969  86.815  44.902  1.00  0.00           C  
ATOM   1323  C   GLY A1088      19.753  87.990  45.437  1.00  0.00           C  
ATOM   1324  O   GLY A1088      20.851  87.843  45.987  1.00  0.00           O  
ATOM   1325  N   VAL A1089      19.187  89.173  45.281  1.00  0.00           N  
ATOM   1326  CA  VAL A1089      19.864  90.367  45.745  1.00  0.00           C  
ATOM   1327  C   VAL A1089      19.615  90.641  47.208  1.00  0.00           C  
ATOM   1328  O   VAL A1089      18.543  90.389  47.717  1.00  0.00           O  
ATOM   1329  CB  VAL A1089      19.425  91.602  44.939  1.00  0.00           C  
ATOM   1330  CG1 VAL A1089      20.188  92.830  45.430  1.00  0.00           C  
ATOM   1331  CG2 VAL A1089      19.682  91.364  43.473  1.00  0.00           C  
ATOM   1332  N   VAL A1090      20.632  91.139  47.890  1.00  0.00           N  
ATOM   1333  CA  VAL A1090      20.504  91.507  49.303  1.00  0.00           C  
ATOM   1334  C   VAL A1090      21.013  92.930  49.391  1.00  0.00           C  
ATOM   1335  O   VAL A1090      22.091  93.254  48.880  1.00  0.00           O  
ATOM   1336  CB  VAL A1090      21.334  90.608  50.233  1.00  0.00           C  
ATOM   1337  CG1 VAL A1090      20.610  89.289  50.457  1.00  0.00           C  
ATOM   1338  CG2 VAL A1090      22.697  90.334  49.604  1.00  0.00           C  
ATOM   1339  N   VAL A1091      20.200  93.793  49.981  1.00  0.00           N  
ATOM   1340  CA  VAL A1091      20.581  95.179  50.111  1.00  0.00           C  
ATOM   1341  C   VAL A1091      21.045  95.498  51.506  1.00  0.00           C  
ATOM   1342  O   VAL A1091      20.295  95.382  52.478  1.00  0.00           O  
ATOM   1343  CB  VAL A1091      19.445  96.120  49.736  1.00  0.00           C  
ATOM   1344  CG1 VAL A1091      19.862  97.563  50.039  1.00  0.00           C  
ATOM   1345  CG2 VAL A1091      19.139  95.976  48.255  1.00  0.00           C  
ATOM   1346  N   TYR A1093      22.306  95.897  51.592  1.00  0.00           N  
ATOM   1347  CA  TYR A1093      22.909  96.225  52.869  1.00  0.00           C  
ATOM   1348  C   TYR A1093      22.899  97.701  53.134  1.00  0.00           C  
ATOM   1349  O   TYR A1093      22.974  98.524  52.225  1.00  0.00           O  
ATOM   1350  CB  TYR A1093      24.357  95.748  52.925  1.00  0.00           C  
ATOM   1351  CG  TYR A1093      24.484  94.268  53.033  1.00  0.00           C  
ATOM   1352  CD1 TYR A1093      24.260  93.627  54.246  1.00  0.00           C  
ATOM   1353  CD2 TYR A1093      24.830  93.494  51.921  1.00  0.00           C  
ATOM   1354  CE1 TYR A1093      24.381  92.239  54.355  1.00  0.00           C  
ATOM   1355  CE2 TYR A1093      24.960  92.100  52.019  1.00  0.00           C  
ATOM   1356  CZ  TYR A1093      24.733  91.484  53.242  1.00  0.00           C  
ATOM   1357  OH  TYR A1093      24.865  90.124  53.372  1.00  0.00           O  
ATOM   1358  N   ASP A1094      22.793  98.045  54.401  1.00  0.00           N  
ATOM   1359  CA  ASP A1094      22.849  99.434  54.738  1.00  0.00           C  
ATOM   1360  C   ASP A1094      24.303  99.651  55.082  1.00  0.00           C  
ATOM   1361  O   ASP A1094      24.876  98.883  55.862  1.00  0.00           O  
ATOM   1362  CB  ASP A1094      21.968  99.750  55.923  1.00  0.00           C  
ATOM   1363  CG  ASP A1094      21.916 101.212  56.178  1.00  0.00           C  
ATOM   1364  OD1 ASP A1094      20.907 101.691  56.726  1.00  0.00           O  
ATOM   1365  OD2 ASP A1094      22.900 101.888  55.814  1.00  0.00           O  
ATOM   1366  N   ASN A1099      24.896 100.683  54.492  1.00  0.00           N  
ATOM   1367  CA  ASN A1099      26.290 100.950  54.710  1.00  0.00           C  
ATOM   1368  C   ASN A1099      26.697 101.093  56.156  1.00  0.00           C  
ATOM   1369  O   ASN A1099      27.878 100.952  56.482  1.00  0.00           O  
ATOM   1370  CB  ASN A1099      26.691 102.142  53.899  1.00  0.00           C  
ATOM   1371  CG  ASN A1099      26.860 101.788  52.446  1.00  0.00           C  
ATOM   1372  OD1 ASN A1099      26.518 100.677  52.032  1.00  0.00           O  
ATOM   1373  ND2 ASN A1099      27.383 102.728  51.653  1.00  0.00           N  
ATOM   1374  N   GLN A1165      25.724 101.346  57.024  1.00  0.00           N  
ATOM   1375  CA  GLN A1165      26.010 101.458  58.438  1.00  0.00           C  
ATOM   1376  C   GLN A1165      26.371 100.078  58.997  1.00  0.00           C  
ATOM   1377  O   GLN A1165      26.988  99.978  60.061  1.00  0.00           O  
ATOM   1378  CB  GLN A1165      24.811 102.050  59.190  1.00  0.00           C  
ATOM   1379  CG  GLN A1165      24.777 103.587  59.189  1.00  0.00           C  
ATOM   1380  CD  GLN A1165      24.153 104.211  57.912  1.00  0.00           C  
ATOM   1381  OE1 GLN A1165      24.438 103.784  56.772  1.00  0.00           O  
ATOM   1382  NE2 GLN A1165      23.309 105.239  58.108  1.00  0.00           N  
ATOM   1383  N   GLU A1166      25.990  99.025  58.272  1.00  0.00           N  
ATOM   1384  CA  GLU A1166      26.297  97.651  58.682  1.00  0.00           C  
ATOM   1385  C   GLU A1166      27.633  97.208  58.130  1.00  0.00           C  
ATOM   1386  O   GLU A1166      28.085  96.121  58.440  1.00  0.00           O  
ATOM   1387  CB  GLU A1166      25.236  96.650  58.201  1.00  0.00           C  
ATOM   1388  CG  GLU A1166      24.257  96.205  59.273  1.00  0.00           C  
ATOM   1389  CD  GLU A1166      24.933  95.767  60.577  1.00  0.00           C  
ATOM   1390  OE1 GLU A1166      25.830  94.883  60.550  1.00  0.00           O  
ATOM   1391  OE2 GLU A1166      24.550  96.312  61.636  1.00  0.00           O  
ATOM   1392  N   ILE A1168      28.256  98.047  57.310  1.00  0.00           N  
ATOM   1393  CA  ILE A1168      29.544  97.713  56.717  1.00  0.00           C  
ATOM   1394  C   ILE A1168      30.631  98.540  57.354  1.00  0.00           C  
ATOM   1395  O   ILE A1168      30.627  99.755  57.257  1.00  0.00           O  
ATOM   1396  CB  ILE A1168      29.574  98.017  55.215  1.00  0.00           C  
ATOM   1397  CG1 ILE A1168      28.370  97.366  54.533  1.00  0.00           C  
ATOM   1398  CG2 ILE A1168      30.916  97.549  54.624  1.00  0.00           C  
ATOM   1399  CD1 ILE A1168      28.106  97.924  53.200  1.00  0.00           C  
ATOM   1400  N   PRO A1169      31.614  97.890  57.968  1.00  0.00           N  
ATOM   1401  CA  PRO A1169      32.678  98.662  58.607  1.00  0.00           C  
ATOM   1402  C   PRO A1169      33.881  99.067  57.753  1.00  0.00           C  
ATOM   1403  O   PRO A1169      34.182  98.448  56.738  1.00  0.00           O  
ATOM   1404  CB  PRO A1169      33.087  97.750  59.751  1.00  0.00           C  
ATOM   1405  CG  PRO A1169      32.983  96.373  59.122  1.00  0.00           C  
ATOM   1406  CD  PRO A1169      31.755  96.444  58.224  1.00  0.00           C  
ATOM   1407  N   ASP A1170      34.550 100.125  58.188  1.00  0.00           N  
ATOM   1408  CA  ASP A1170      35.784 100.618  57.583  1.00  0.00           C  
ATOM   1409  C   ASP A1170      36.865  99.582  57.931  1.00  0.00           C  
ATOM   1410  O   ASP A1170      37.776  99.858  58.733  1.00  0.00           O  
ATOM   1411  CB  ASP A1170      36.193 101.936  58.235  1.00  0.00           C  
ATOM   1412  CG  ASP A1170      35.446 103.123  57.695  1.00  0.00           C  
ATOM   1413  OD1 ASP A1170      34.448 102.939  56.963  1.00  0.00           O  
ATOM   1414  OD2 ASP A1170      35.875 104.250  58.027  1.00  0.00           O  
ATOM   1415  N   VAL A1171      36.769  98.398  57.339  1.00  0.00           N  
ATOM   1416  CA  VAL A1171      37.712  97.333  57.606  1.00  0.00           C  
ATOM   1417  C   VAL A1171      39.156  97.597  57.200  1.00  0.00           C  
ATOM   1418  O   VAL A1171      39.459  98.286  56.222  1.00  0.00           O  
ATOM   1419  CB  VAL A1171      37.256  96.046  56.924  1.00  0.00           C  
ATOM   1420  CG1 VAL A1171      35.845  95.714  57.356  1.00  0.00           C  
ATOM   1421  CG2 VAL A1171      37.327  96.205  55.385  1.00  0.00           C  
ATOM   1422  N   VAL A1177      40.068  97.027  57.963  1.00  0.00           N  
ATOM   1423  CA  VAL A1177      41.457  97.202  57.623  1.00  0.00           C  
ATOM   1424  C   VAL A1177      41.736  96.406  56.359  1.00  0.00           C  
ATOM   1425  O   VAL A1177      41.276  95.286  56.194  1.00  0.00           O  
ATOM   1426  CB  VAL A1177      42.403  96.747  58.771  1.00  0.00           C  
ATOM   1427  CG1 VAL A1177      41.891  97.276  60.111  1.00  0.00           C  
ATOM   1428  CG2 VAL A1177      42.511  95.273  58.802  1.00  0.00           C  
ATOM   1429  N   LEU A1178      42.480  97.015  55.452  1.00  0.00           N  
ATOM   1430  CA  LEU A1178      42.840  96.362  54.208  1.00  0.00           C  
ATOM   1431  C   LEU A1178      44.309  95.949  54.232  1.00  0.00           C  
ATOM   1432  O   LEU A1178      44.682  94.882  53.705  1.00  0.00           O  
ATOM   1433  CB  LEU A1178      42.569  97.306  53.041  1.00  0.00           C  
ATOM   1434  CG  LEU A1178      41.066  97.554  52.944  1.00  0.00           C  
ATOM   1435  CD1 LEU A1178      40.763  98.655  51.957  1.00  0.00           C  
ATOM   1436  CD2 LEU A1178      40.383  96.229  52.547  1.00  0.00           C  
ATOM   1437  N   LEU A1191      45.134  96.804  54.828  1.00  0.00           N  
ATOM   1438  CA  LEU A1191      46.568  96.538  54.926  1.00  0.00           C  
ATOM   1439  C   LEU A1191      46.997  96.645  56.389  1.00  0.00           C  
ATOM   1440  O   LEU A1191      46.821  97.699  57.002  1.00  0.00           O  
ATOM   1441  CB  LEU A1191      47.374  97.543  54.084  1.00  0.00           C  
ATOM   1442  CG  LEU A1191      48.796  97.052  53.771  1.00  0.00           C  
ATOM   1443  CD1 LEU A1191      48.689  95.905  52.752  1.00  0.00           C  
ATOM   1444  CD2 LEU A1191      49.677  98.187  53.205  1.00  0.00           C  
ATOM   1445  N   LYS A1192      47.552  95.564  56.938  1.00  0.00           N  
ATOM   1446  CA  LYS A1192      47.974  95.543  58.335  1.00  0.00           C  
ATOM   1447  C   LYS A1192      49.277  96.309  58.557  1.00  0.00           C  
ATOM   1448  O   LYS A1192      50.019  96.584  57.603  1.00  0.00           O  
ATOM   1449  CB  LYS A1192      48.163  94.117  58.829  1.00  0.00           C  
ATOM   1450  CG  LYS A1192      47.044  93.130  58.518  1.00  0.00           C  
ATOM   1451  CD  LYS A1192      47.519  91.748  58.966  1.00  0.00           C  
ATOM   1452  CE  LYS A1192      46.758  90.567  58.353  1.00  0.00           C  
ATOM   1453  NZ  LYS A1192      47.124  89.293  59.068  1.00  0.00           N  
ATOM   1454  N   SER A1193      49.564  96.633  59.820  1.00  0.00           N  
ATOM   1455  CA  SER A1193      50.766  97.392  60.135  1.00  0.00           C  
ATOM   1456  C   SER A1193      52.074  96.655  59.867  1.00  0.00           C  
ATOM   1457  O   SER A1193      53.142  97.264  59.877  1.00  0.00           O  
ATOM   1458  CB  SER A1193      50.722  97.926  61.586  1.00  0.00           C  
ATOM   1459  OG  SER A1193      50.316  96.940  62.520  1.00  0.00           O  
ATOM   1460  N   ASP A1194      52.006  95.350  59.626  1.00  0.00           N  
ATOM   1461  CA  ASP A1194      53.212  94.586  59.321  1.00  0.00           C  
ATOM   1462  C   ASP A1194      53.410  94.552  57.810  1.00  0.00           C  
ATOM   1463  O   ASP A1194      54.343  93.943  57.303  1.00  0.00           O  
ATOM   1464  CB  ASP A1194      53.110  93.158  59.857  1.00  0.00           C  
ATOM   1465  CG  ASP A1194      51.959  92.392  59.248  1.00  0.00           C  
ATOM   1466  OD1 ASP A1194      51.805  91.194  59.570  1.00  0.00           O  
ATOM   1467  OD2 ASP A1194      51.199  92.993  58.452  1.00  0.00           O  
ATOM   1468  N   GLY A1195      52.514  95.204  57.084  1.00  0.00           N  
ATOM   1469  CA  GLY A1195      52.643  95.265  55.634  1.00  0.00           C  
ATOM   1470  C   GLY A1195      51.907  94.176  54.884  1.00  0.00           C  
ATOM   1471  O   GLY A1195      51.945  94.095  53.653  1.00  0.00           O  
ATOM   1472  N   TYR A1196      51.249  93.315  55.636  1.00  0.00           N  
ATOM   1473  CA  TYR A1196      50.490  92.238  55.035  1.00  0.00           C  
ATOM   1474  C   TYR A1196      49.084  92.740  54.793  1.00  0.00           C  
ATOM   1475  O   TYR A1196      48.603  93.630  55.481  1.00  0.00           O  
ATOM   1476  CB  TYR A1196      50.425  91.041  55.978  1.00  0.00           C  
ATOM   1477  CG  TYR A1196      51.581  90.100  55.879  1.00  0.00           C  
ATOM   1478  CD1 TYR A1196      51.397  88.809  55.367  1.00  0.00           C  
ATOM   1479  CD2 TYR A1196      52.848  90.473  56.319  1.00  0.00           C  
ATOM   1480  CE1 TYR A1196      52.457  87.892  55.297  1.00  0.00           C  
ATOM   1481  CE2 TYR A1196      53.912  89.580  56.257  1.00  0.00           C  
ATOM   1482  CZ  TYR A1196      53.707  88.283  55.745  1.00  0.00           C  
ATOM   1483  OH  TYR A1196      54.726  87.368  55.701  1.00  0.00           O  
ATOM   1484  N   PRO A1198      48.399  92.163  53.805  1.00  0.00           N  
ATOM   1485  CA  PRO A1198      47.027  92.579  53.498  1.00  0.00           C  
ATOM   1486  C   PRO A1198      46.080  91.734  54.349  1.00  0.00           C  
ATOM   1487  O   PRO A1198      46.502  90.748  54.971  1.00  0.00           O  
ATOM   1488  CB  PRO A1198      46.901  92.195  52.040  1.00  0.00           C  
ATOM   1489  CG  PRO A1198      47.599  90.810  52.064  1.00  0.00           C  
ATOM   1490  CD  PRO A1198      48.855  91.105  52.873  1.00  0.00           C  
ATOM   1491  N   THR A1199      44.811  92.118  54.403  1.00  0.00           N  
ATOM   1492  CA  THR A1199      43.862  91.277  55.109  1.00  0.00           C  
ATOM   1493  C   THR A1199      43.151  90.504  54.002  1.00  0.00           C  
ATOM   1494  O   THR A1199      43.281  90.812  52.797  1.00  0.00           O  
ATOM   1495  CB  THR A1199      42.791  92.052  55.881  1.00  0.00           C  
ATOM   1496  OG1 THR A1199      42.014  92.837  54.974  1.00  0.00           O  
ATOM   1497  CG2 THR A1199      43.416  92.929  56.907  1.00  0.00           C  
ATOM   1498  N   TYR A1200      42.408  89.494  54.432  1.00  0.00           N  
ATOM   1499  CA  TYR A1200      41.642  88.660  53.538  1.00  0.00           C  
ATOM   1500  C   TYR A1200      40.856  89.515  52.535  1.00  0.00           C  
ATOM   1501  O   TYR A1200      40.846  89.228  51.332  1.00  0.00           O  
ATOM   1502  CB  TYR A1200      40.668  87.782  54.349  1.00  0.00           C  
ATOM   1503  CG  TYR A1200      39.538  87.224  53.506  1.00  0.00           C  
ATOM   1504  CD1 TYR A1200      39.764  86.173  52.600  1.00  0.00           C  
ATOM   1505  CD2 TYR A1200      38.267  87.834  53.523  1.00  0.00           C  
ATOM   1506  CE1 TYR A1200      38.760  85.755  51.721  1.00  0.00           C  
ATOM   1507  CE2 TYR A1200      37.262  87.433  52.661  1.00  0.00           C  
ATOM   1508  CZ  TYR A1200      37.508  86.398  51.752  1.00  0.00           C  
ATOM   1509  OH  TYR A1200      36.527  86.042  50.845  1.00  0.00           O  
ATOM   1510  N   HIS A1201      40.202  90.561  53.039  1.00  0.00           N  
ATOM   1511  CA  HIS A1201      39.396  91.431  52.194  1.00  0.00           C  
ATOM   1512  C   HIS A1201      40.144  92.061  51.048  1.00  0.00           C  
ATOM   1513  O   HIS A1201      39.692  92.023  49.906  1.00  0.00           O  
ATOM   1514  CB  HIS A1201      38.724  92.486  53.047  1.00  0.00           C  
ATOM   1515  CG  HIS A1201      37.751  91.898  54.007  1.00  0.00           C  
ATOM   1516  ND1 HIS A1201      36.696  91.121  53.584  1.00  0.00           N  
ATOM   1517  CD2 HIS A1201      37.753  91.833  55.360  1.00  0.00           C  
ATOM   1518  CE1 HIS A1201      36.094  90.593  54.631  1.00  0.00           C  
ATOM   1519  NE2 HIS A1201      36.715  91.006  55.723  1.00  0.00           N  
ATOM   1520  N   LEU A1202      41.316  92.597  51.336  1.00  0.00           N  
ATOM   1521  CA  LEU A1202      42.092  93.235  50.299  1.00  0.00           C  
ATOM   1522  C   LEU A1202      42.622  92.248  49.267  1.00  0.00           C  
ATOM   1523  O   LEU A1202      42.398  92.408  48.063  1.00  0.00           O  
ATOM   1524  CB  LEU A1202      43.267  93.966  50.913  1.00  0.00           C  
ATOM   1525  CG  LEU A1202      43.764  95.179  50.141  1.00  0.00           C  
ATOM   1526  CD1 LEU A1202      45.252  95.370  50.438  1.00  0.00           C  
ATOM   1527  CD2 LEU A1202      43.510  95.009  48.668  1.00  0.00           C  
ATOM   1528  N   ALA A1203      43.337  91.235  49.750  1.00  0.00           N  
ATOM   1529  CA  ALA A1203      43.970  90.256  48.877  1.00  0.00           C  
ATOM   1530  C   ALA A1203      43.044  89.452  47.985  1.00  0.00           C  
ATOM   1531  O   ALA A1203      43.409  89.152  46.848  1.00  0.00           O  
ATOM   1532  CB  ALA A1203      44.848  89.304  49.705  1.00  0.00           C  
ATOM   1533  N   ASN A1204      41.862  89.113  48.501  1.00  0.00           N  
ATOM   1534  CA  ASN A1204      40.873  88.293  47.803  1.00  0.00           C  
ATOM   1535  C   ASN A1204      40.357  88.982  46.549  1.00  0.00           C  
ATOM   1536  O   ASN A1204      40.340  88.386  45.465  1.00  0.00           O  
ATOM   1537  CB  ASN A1204      39.729  87.984  48.782  1.00  0.00           C  
ATOM   1538  CG  ASN A1204      38.828  86.831  48.330  1.00  0.00           C  
ATOM   1539  OD1 ASN A1204      37.733  87.063  47.817  1.00  0.00           O  
ATOM   1540  ND2 ASN A1204      39.283  85.580  48.537  1.00  0.00           N  
ATOM   1541  N   VAL A1205      39.948  90.239  46.697  1.00  0.00           N  
ATOM   1542  CA  VAL A1205      39.449  91.022  45.572  1.00  0.00           C  
ATOM   1543  C   VAL A1205      40.566  91.277  44.561  1.00  0.00           C  
ATOM   1544  O   VAL A1205      40.359  91.134  43.349  1.00  0.00           O  
ATOM   1545  CB  VAL A1205      38.903  92.422  46.019  1.00  0.00           C  
ATOM   1546  CG1 VAL A1205      38.716  93.336  44.790  1.00  0.00           C  
ATOM   1547  CG2 VAL A1205      37.583  92.255  46.738  1.00  0.00           C  
ATOM   1548  N   VAL A1206      41.738  91.677  45.055  1.00  0.00           N  
ATOM   1549  CA  VAL A1206      42.862  91.958  44.158  1.00  0.00           C  
ATOM   1550  C   VAL A1206      43.248  90.693  43.407  1.00  0.00           C  
ATOM   1551  O   VAL A1206      43.324  90.692  42.193  1.00  0.00           O  
ATOM   1552  CB  VAL A1206      44.104  92.510  44.940  1.00  0.00           C  
ATOM   1553  CG1 VAL A1206      45.321  92.537  44.058  1.00  0.00           C  
ATOM   1554  CG2 VAL A1206      43.829  93.927  45.443  1.00  0.00           C  
ATOM   1555  N   ASP A1207      43.465  89.602  44.125  1.00  0.00           N  
ATOM   1556  CA  ASP A1207      43.864  88.375  43.457  1.00  0.00           C  
ATOM   1557  C   ASP A1207      42.803  87.743  42.566  1.00  0.00           C  
ATOM   1558  O   ASP A1207      43.157  87.160  41.539  1.00  0.00           O  
ATOM   1559  CB  ASP A1207      44.450  87.369  44.471  1.00  0.00           C  
ATOM   1560  CG  ASP A1207      45.842  87.805  44.977  1.00  0.00           C  
ATOM   1561  OD1 ASP A1207      46.368  87.227  45.950  1.00  0.00           O  
ATOM   1562  OD2 ASP A1207      46.414  88.747  44.392  1.00  0.00           O  
ATOM   1563  N   ASP A1208      41.521  87.867  42.909  1.00  0.00           N  
ATOM   1564  CA  ASP A1208      40.483  87.301  42.055  1.00  0.00           C  
ATOM   1565  C   ASP A1208      40.425  88.059  40.731  1.00  0.00           C  
ATOM   1566  O   ASP A1208      40.227  87.473  39.665  1.00  0.00           O  
ATOM   1567  CB  ASP A1208      39.114  87.360  42.739  1.00  0.00           C  
ATOM   1568  CG  ASP A1208      38.885  86.203  43.700  1.00  0.00           C  
ATOM   1569  OD1 ASP A1208      37.898  86.291  44.473  1.00  0.00           O  
ATOM   1570  OD2 ASP A1208      39.681  85.219  43.679  1.00  0.00           O  
ATOM   1571  N   HIS A1209      40.588  89.371  40.801  1.00  0.00           N  
ATOM   1572  CA  HIS A1209      40.556  90.205  39.609  1.00  0.00           C  
ATOM   1573  C   HIS A1209      41.709  89.885  38.670  1.00  0.00           C  
ATOM   1574  O   HIS A1209      41.502  89.578  37.515  1.00  0.00           O  
ATOM   1575  CB  HIS A1209      40.643  91.669  40.001  1.00  0.00           C  
ATOM   1576  CG  HIS A1209      40.772  92.589  38.830  1.00  0.00           C  
ATOM   1577  ND1 HIS A1209      39.743  92.801  37.938  1.00  0.00           N  
ATOM   1578  CD2 HIS A1209      41.820  93.315  38.380  1.00  0.00           C  
ATOM   1579  CE1 HIS A1209      40.153  93.621  36.988  1.00  0.00           C  
ATOM   1580  NE2 HIS A1209      41.409  93.947  37.234  1.00  0.00           N  
ATOM   1581  N   LEU A1210      42.927  89.961  39.196  1.00  0.00           N  
ATOM   1582  CA  LEU A1210      44.145  89.686  38.438  1.00  0.00           C  
ATOM   1583  C   LEU A1210      44.224  88.245  37.919  1.00  0.00           C  
ATOM   1584  O   LEU A1210      44.864  87.978  36.920  1.00  0.00           O  
ATOM   1585  CB  LEU A1210      45.358  89.986  39.325  1.00  0.00           C  
ATOM   1586  CG  LEU A1210      46.205  91.262  39.155  1.00  0.00           C  
ATOM   1587  CD1 LEU A1210      45.445  92.386  38.478  1.00  0.00           C  
ATOM   1588  CD2 LEU A1210      46.706  91.677  40.512  1.00  0.00           C  
ATOM   1589  N   MET A1211      43.587  87.308  38.607  1.00  0.00           N  
ATOM   1590  CA  MET A1211      43.629  85.929  38.155  1.00  0.00           C  
ATOM   1591  C   MET A1211      42.465  85.616  37.238  1.00  0.00           C  
ATOM   1592  O   MET A1211      42.321  84.489  36.778  1.00  0.00           O  
ATOM   1593  CB  MET A1211      43.648  84.973  39.349  1.00  0.00           C  
ATOM   1594  CG  MET A1211      44.964  84.997  40.080  1.00  0.00           C  
ATOM   1595  SD  MET A1211      45.070  83.909  41.497  1.00  0.00           S  
ATOM   1596  CE  MET A1211      46.619  84.473  42.185  1.00  0.00           C  
ATOM   1597  N   GLY A1291      41.640  86.623  36.975  1.00  0.00           N  
ATOM   1598  CA  GLY A1291      40.511  86.457  36.086  1.00  0.00           C  
ATOM   1599  C   GLY A1291      39.340  85.615  36.572  1.00  0.00           C  
ATOM   1600  O   GLY A1291      38.624  85.050  35.746  1.00  0.00           O  
ATOM   1601  N   VAL A1292      39.128  85.506  37.881  1.00  0.00           N  
ATOM   1602  CA  VAL A1292      37.984  84.739  38.356  1.00  0.00           C  
ATOM   1603  C   VAL A1292      36.661  85.513  38.102  1.00  0.00           C  
ATOM   1604  O   VAL A1292      36.497  86.725  38.373  1.00  0.00           O  
ATOM   1605  CB  VAL A1292      38.102  84.329  39.874  1.00  0.00           C  
ATOM   1606  CG1 VAL A1292      39.544  83.989  40.224  1.00  0.00           C  
ATOM   1607  CG2 VAL A1292      37.575  85.414  40.754  1.00  0.00           C  
ATOM   1608  N   THR A1293      35.716  84.756  37.576  1.00  0.00           N  
ATOM   1609  CA  THR A1293      34.417  85.259  37.190  1.00  0.00           C  
ATOM   1610  C   THR A1293      33.316  84.637  38.030  1.00  0.00           C  
ATOM   1611  O   THR A1293      32.165  85.106  38.030  1.00  0.00           O  
ATOM   1612  CB  THR A1293      34.146  84.851  35.745  1.00  0.00           C  
ATOM   1613  OG1 THR A1293      34.104  83.415  35.680  1.00  0.00           O  
ATOM   1614  CG2 THR A1293      35.268  85.377  34.816  1.00  0.00           C  
ATOM   1615  N   ASP A1294      33.671  83.550  38.717  1.00  0.00           N  
ATOM   1616  CA  ASP A1294      32.706  82.823  39.515  1.00  0.00           C  
ATOM   1617  C   ASP A1294      33.241  82.457  40.878  1.00  0.00           C  
ATOM   1618  O   ASP A1294      34.051  81.532  41.019  1.00  0.00           O  
ATOM   1619  CB  ASP A1294      32.267  81.571  38.744  1.00  0.00           C  
ATOM   1620  CG  ASP A1294      31.362  81.903  37.553  1.00  0.00           C  
ATOM   1621  OD1 ASP A1294      30.129  81.707  37.654  1.00  0.00           O  
ATOM   1622  OD2 ASP A1294      31.876  82.380  36.529  1.00  0.00           O  
ATOM   1623  N   VAL A1295      32.802  83.207  41.883  1.00  0.00           N  
ATOM   1624  CA  VAL A1295      33.224  82.932  43.235  1.00  0.00           C  
ATOM   1625  C   VAL A1295      32.181  82.039  43.927  1.00  0.00           C  
ATOM   1626  O   VAL A1295      31.036  82.445  44.182  1.00  0.00           O  
ATOM   1627  CB  VAL A1295      33.424  84.244  44.016  1.00  0.00           C  
ATOM   1628  CG1 VAL A1295      33.781  83.955  45.499  1.00  0.00           C  
ATOM   1629  CG2 VAL A1295      34.511  85.048  43.346  1.00  0.00           C  
ATOM   1630  N   ILE A1296      32.584  80.806  44.203  1.00  0.00           N  
ATOM   1631  CA  ILE A1296      31.720  79.853  44.894  1.00  0.00           C  
ATOM   1632  C   ILE A1296      32.417  79.618  46.225  1.00  0.00           C  
ATOM   1633  O   ILE A1296      33.551  79.158  46.261  1.00  0.00           O  
ATOM   1634  CB  ILE A1296      31.644  78.534  44.120  1.00  0.00           C  
ATOM   1635  CG1 ILE A1296      31.217  78.821  42.676  1.00  0.00           C  
ATOM   1636  CG2 ILE A1296      30.681  77.592  44.802  1.00  0.00           C  
ATOM   1637  CD1 ILE A1296      31.456  77.682  41.740  1.00  0.00           C  
ATOM   1638  N   ARG A1297      31.746  79.923  47.324  1.00  0.00           N  
ATOM   1639  CA  ARG A1297      32.381  79.778  48.618  1.00  0.00           C  
ATOM   1640  C   ARG A1297      31.303  79.546  49.681  1.00  0.00           C  
ATOM   1641  O   ARG A1297      30.122  79.732  49.425  1.00  0.00           O  
ATOM   1642  CB  ARG A1297      33.180  81.057  48.911  1.00  0.00           C  
ATOM   1643  CG  ARG A1297      32.368  82.100  49.650  1.00  0.00           C  
ATOM   1644  CD  ARG A1297      32.272  83.469  48.977  1.00  0.00           C  
ATOM   1645  NE  ARG A1297      33.526  84.201  48.899  1.00  0.00           N  
ATOM   1646  CZ  ARG A1297      33.641  85.533  48.820  1.00  0.00           C  
ATOM   1647  NH1 ARG A1297      32.578  86.332  48.828  1.00  0.00           N  
ATOM   1648  NH2 ARG A1297      34.845  86.070  48.665  1.00  0.00           N  
ATOM   1649  N   ALA A1298      31.719  79.141  50.871  1.00  0.00           N  
ATOM   1650  CA  ALA A1298      30.784  78.863  51.946  1.00  0.00           C  
ATOM   1651  C   ALA A1298      30.047  80.099  52.425  1.00  0.00           C  
ATOM   1652  O   ALA A1298      30.594  81.206  52.500  1.00  0.00           O  
ATOM   1653  CB  ALA A1298      31.501  78.224  53.115  1.00  0.00           C  
ATOM   1654  N   GLU A1299      28.784  79.871  52.751  1.00  0.00           N  
ATOM   1655  CA  GLU A1299      27.875  80.880  53.245  1.00  0.00           C  
ATOM   1656  C   GLU A1299      28.483  81.751  54.371  1.00  0.00           C  
ATOM   1657  O   GLU A1299      28.062  82.891  54.592  1.00  0.00           O  
ATOM   1658  CB  GLU A1299      26.602  80.185  53.746  1.00  0.00           C  
ATOM   1659  CG  GLU A1299      25.386  81.109  53.764  1.00  0.00           C  
ATOM   1660  CD  GLU A1299      24.137  80.451  54.333  1.00  0.00           C  
ATOM   1661  OE1 GLU A1299      23.043  81.059  54.228  1.00  0.00           O  
ATOM   1662  OE2 GLU A1299      24.246  79.338  54.878  1.00  0.00           O  
ATOM   1663  N   GLU A1300      29.474  81.235  55.080  1.00  0.00           N  
ATOM   1664  CA  GLU A1300      30.037  82.034  56.140  1.00  0.00           C  
ATOM   1665  C   GLU A1300      30.584  83.374  55.635  1.00  0.00           C  
ATOM   1666  O   GLU A1300      30.749  84.298  56.435  1.00  0.00           O  
ATOM   1667  CB  GLU A1300      31.133  81.263  56.889  1.00  0.00           C  
ATOM   1668  CG  GLU A1300      32.441  81.110  56.145  1.00  0.00           C  
ATOM   1669  CD  GLU A1300      33.541  80.462  57.000  1.00  0.00           C  
ATOM   1670  OE1 GLU A1300      34.101  81.133  57.909  1.00  0.00           O  
ATOM   1671  OE2 GLU A1300      33.850  79.275  56.762  1.00  0.00           O  
ATOM   1672  N   TRP A1301      30.819  83.495  54.324  1.00  0.00           N  
ATOM   1673  CA  TRP A1301      31.373  84.727  53.747  1.00  0.00           C  
ATOM   1674  C   TRP A1301      30.342  85.683  53.132  1.00  0.00           C  
ATOM   1675  O   TRP A1301      30.701  86.759  52.637  1.00  0.00           O  
ATOM   1676  CB  TRP A1301      32.414  84.404  52.667  1.00  0.00           C  
ATOM   1677  CG  TRP A1301      33.462  83.446  53.090  1.00  0.00           C  
ATOM   1678  CD1 TRP A1301      33.477  82.106  52.862  1.00  0.00           C  
ATOM   1679  CD2 TRP A1301      34.639  83.737  53.847  1.00  0.00           C  
ATOM   1680  NE1 TRP A1301      34.583  81.540  53.430  1.00  0.00           N  
ATOM   1681  CE2 TRP A1301      35.318  82.514  54.044  1.00  0.00           C  
ATOM   1682  CE3 TRP A1301      35.188  84.913  54.381  1.00  0.00           C  
ATOM   1683  CZ2 TRP A1301      36.523  82.424  54.752  1.00  0.00           C  
ATOM   1684  CZ3 TRP A1301      36.391  84.830  55.089  1.00  0.00           C  
ATOM   1685  CH2 TRP A1301      37.046  83.590  55.267  1.00  0.00           C  
ATOM   1686  N   LEU A1302      29.073  85.282  53.151  1.00  0.00           N  
ATOM   1687  CA  LEU A1302      28.007  86.091  52.565  1.00  0.00           C  
ATOM   1688  C   LEU A1302      27.975  87.558  53.015  1.00  0.00           C  
ATOM   1689  O   LEU A1302      27.901  88.471  52.180  1.00  0.00           O  
ATOM   1690  CB  LEU A1302      26.667  85.435  52.853  1.00  0.00           C  
ATOM   1691  CG  LEU A1302      25.399  86.008  52.217  1.00  0.00           C  
ATOM   1692  CD1 LEU A1302      25.555  86.118  50.686  1.00  0.00           C  
ATOM   1693  CD2 LEU A1302      24.248  85.072  52.574  1.00  0.00           C  
ATOM   1694  N   VAL A1303      28.019  87.779  54.328  1.00  0.00           N  
ATOM   1695  CA  VAL A1303      27.995  89.130  54.887  1.00  0.00           C  
ATOM   1696  C   VAL A1303      29.274  89.906  54.613  1.00  0.00           C  
ATOM   1697  O   VAL A1303      29.316  91.127  54.825  1.00  0.00           O  
ATOM   1698  CB  VAL A1303      27.813  89.139  56.419  1.00  0.00           C  
ATOM   1699  CG1 VAL A1303      26.486  88.544  56.788  1.00  0.00           C  
ATOM   1700  CG2 VAL A1303      28.961  88.385  57.073  1.00  0.00           C  
ATOM   1701  N   SER A1304      30.324  89.230  54.172  1.00  0.00           N  
ATOM   1702  CA  SER A1304      31.527  89.979  53.918  1.00  0.00           C  
ATOM   1703  C   SER A1304      31.574  90.432  52.457  1.00  0.00           C  
ATOM   1704  O   SER A1304      32.391  91.276  52.087  1.00  0.00           O  
ATOM   1705  CB  SER A1304      32.765  89.152  54.309  1.00  0.00           C  
ATOM   1706  OG  SER A1304      33.311  88.484  53.198  1.00  0.00           O  
ATOM   1707  N   THR A1306      30.664  89.903  51.644  1.00  0.00           N  
ATOM   1708  CA  THR A1306      30.631  90.234  50.220  1.00  0.00           C  
ATOM   1709  C   THR A1306      30.423  91.725  49.907  1.00  0.00           C  
ATOM   1710  O   THR A1306      31.038  92.247  48.983  1.00  0.00           O  
ATOM   1711  CB  THR A1306      29.575  89.389  49.478  1.00  0.00           C  
ATOM   1712  OG1 THR A1306      29.812  87.992  49.735  1.00  0.00           O  
ATOM   1713  CG2 THR A1306      29.666  89.645  47.961  1.00  0.00           C  
ATOM   1714  N   PRO A1310      29.550  92.425  50.661  1.00  0.00           N  
ATOM   1715  CA  PRO A1310      29.359  93.852  50.375  1.00  0.00           C  
ATOM   1716  C   PRO A1310      30.715  94.576  50.471  1.00  0.00           C  
ATOM   1717  O   PRO A1310      31.014  95.483  49.676  1.00  0.00           O  
ATOM   1718  CB  PRO A1310      28.361  94.296  51.458  1.00  0.00           C  
ATOM   1719  CG  PRO A1310      28.598  93.314  52.570  1.00  0.00           C  
ATOM   1720  CD  PRO A1310      28.723  92.017  51.807  1.00  0.00           C  
ATOM   1721  N   ILE A1312      31.532  94.189  51.452  1.00  0.00           N  
ATOM   1722  CA  ILE A1312      32.857  94.787  51.575  1.00  0.00           C  
ATOM   1723  C   ILE A1312      33.580  94.588  50.245  1.00  0.00           C  
ATOM   1724  O   ILE A1312      34.225  95.499  49.754  1.00  0.00           O  
ATOM   1725  CB  ILE A1312      33.691  94.101  52.650  1.00  0.00           C  
ATOM   1726  CG1 ILE A1312      33.149  94.452  54.025  1.00  0.00           C  
ATOM   1727  CG2 ILE A1312      35.153  94.510  52.533  1.00  0.00           C  
ATOM   1728  CD1 ILE A1312      33.633  93.467  55.138  1.00  0.00           C  
ATOM   1729  N   HIS A1314      33.464  93.391  49.673  1.00  0.00           N  
ATOM   1730  CA  HIS A1314      34.108  93.057  48.404  1.00  0.00           C  
ATOM   1731  C   HIS A1314      33.536  93.798  47.212  1.00  0.00           C  
ATOM   1732  O   HIS A1314      34.273  94.227  46.321  1.00  0.00           O  
ATOM   1733  CB  HIS A1314      34.036  91.564  48.211  1.00  0.00           C  
ATOM   1734  CG  HIS A1314      34.691  90.821  49.320  1.00  0.00           C  
ATOM   1735  ND1 HIS A1314      34.543  89.466  49.504  1.00  0.00           N  
ATOM   1736  CD2 HIS A1314      35.455  91.261  50.348  1.00  0.00           C  
ATOM   1737  CE1 HIS A1314      35.180  89.102  50.604  1.00  0.00           C  
ATOM   1738  NE2 HIS A1314      35.741  90.175  51.135  1.00  0.00           N  
ATOM   1739  N   VAL A1316      32.222  93.973  47.205  1.00  0.00           N  
ATOM   1740  CA  VAL A1316      31.582  94.717  46.140  1.00  0.00           C  
ATOM   1741  C   VAL A1316      32.057  96.181  46.169  1.00  0.00           C  
ATOM   1742  O   VAL A1316      32.274  96.803  45.114  1.00  0.00           O  
ATOM   1743  CB  VAL A1316      30.052  94.610  46.264  1.00  0.00           C  
ATOM   1744  CG1 VAL A1316      29.361  95.676  45.419  1.00  0.00           C  
ATOM   1745  CG2 VAL A1316      29.622  93.210  45.793  1.00  0.00           C  
ATOM   1746  N   LEU A1317      32.244  96.729  47.365  1.00  0.00           N  
ATOM   1747  CA  LEU A1317      32.715  98.118  47.484  1.00  0.00           C  
ATOM   1748  C   LEU A1317      34.140  98.262  46.930  1.00  0.00           C  
ATOM   1749  O   LEU A1317      34.456  99.229  46.236  1.00  0.00           O  
ATOM   1750  CB  LEU A1317      32.686  98.590  48.953  1.00  0.00           C  
ATOM   1751  CG  LEU A1317      31.584  99.516  49.504  1.00  0.00           C  
ATOM   1752  CD1 LEU A1317      30.699 100.086  48.396  1.00  0.00           C  
ATOM   1753  CD2 LEU A1317      30.756  98.751  50.466  1.00  0.00           C  
ATOM   1754  N   LEU A1318      34.995  97.289  47.232  1.00  0.00           N  
ATOM   1755  CA  LEU A1318      36.375  97.301  46.749  1.00  0.00           C  
ATOM   1756  C   LEU A1318      36.401  97.232  45.229  1.00  0.00           C  
ATOM   1757  O   LEU A1318      37.144  97.982  44.573  1.00  0.00           O  
ATOM   1758  CB  LEU A1318      37.169  96.111  47.341  1.00  0.00           C  
ATOM   1759  CG  LEU A1318      37.520  96.241  48.832  1.00  0.00           C  
ATOM   1760  CD1 LEU A1318      37.968  94.913  49.426  1.00  0.00           C  
ATOM   1761  CD2 LEU A1318      38.604  97.300  48.982  1.00  0.00           C  
ATOM   1762  N   TYR A1319      35.595  96.333  44.665  1.00  0.00           N  
ATOM   1763  CA  TYR A1319      35.564  96.214  43.212  1.00  0.00           C  
ATOM   1764  C   TYR A1319      35.156  97.553  42.605  1.00  0.00           C  
ATOM   1765  O   TYR A1319      35.659  97.940  41.539  1.00  0.00           O  
ATOM   1766  CB  TYR A1319      34.621  95.096  42.759  1.00  0.00           C  
ATOM   1767  CG  TYR A1319      35.261  93.717  42.745  1.00  0.00           C  
ATOM   1768  CD1 TYR A1319      34.890  92.742  43.674  1.00  0.00           C  
ATOM   1769  CD2 TYR A1319      36.223  93.376  41.786  1.00  0.00           C  
ATOM   1770  CE1 TYR A1319      35.441  91.478  43.652  1.00  0.00           C  
ATOM   1771  CE2 TYR A1319      36.792  92.102  41.761  1.00  0.00           C  
ATOM   1772  CZ  TYR A1319      36.389  91.162  42.698  1.00  0.00           C  
ATOM   1773  OH  TYR A1319      36.933  89.891  42.677  1.00  0.00           O  
ATOM   1774  N   ARG A1321      34.256  98.259  43.280  1.00  0.00           N  
ATOM   1775  CA  ARG A1321      33.842  99.566  42.790  1.00  0.00           C  
ATOM   1776  C   ARG A1321      34.993 100.571  42.918  1.00  0.00           C  
ATOM   1777  O   ARG A1321      35.272 101.331  41.992  1.00  0.00           O  
ATOM   1778  CB  ARG A1321      32.662 100.125  43.584  1.00  0.00           C  
ATOM   1779  CG  ARG A1321      32.168 101.431  42.970  1.00  0.00           C  
ATOM   1780  CD  ARG A1321      31.437 102.326  43.947  1.00  0.00           C  
ATOM   1781  NE  ARG A1321      30.294 101.661  44.545  1.00  0.00           N  
ATOM   1782  CZ  ARG A1321      29.506 102.227  45.453  1.00  0.00           C  
ATOM   1783  NH1 ARG A1321      29.738 103.483  45.862  1.00  0.00           N  
ATOM   1784  NH2 ARG A1321      28.496 101.531  45.959  1.00  0.00           N  
ATOM   1785  N   ALA A1322      35.652 100.567  44.073  1.00  0.00           N  
ATOM   1786  CA  ALA A1322      36.748 101.482  44.344  1.00  0.00           C  
ATOM   1787  C   ALA A1322      37.825 101.380  43.270  1.00  0.00           C  
ATOM   1788  O   ALA A1322      38.390 102.399  42.842  1.00  0.00           O  
ATOM   1789  CB  ALA A1322      37.327 101.187  45.698  1.00  0.00           C  
ATOM   1790  N   PHE A1323      38.098 100.152  42.825  1.00  0.00           N  
ATOM   1791  CA  PHE A1323      39.092  99.918  41.787  1.00  0.00           C  
ATOM   1792  C   PHE A1323      38.536 100.125  40.402  1.00  0.00           C  
ATOM   1793  O   PHE A1323      39.293 100.145  39.410  1.00  0.00           O  
ATOM   1794  CB  PHE A1323      39.644  98.501  41.875  1.00  0.00           C  
ATOM   1795  CG  PHE A1323      40.479  98.278  43.066  1.00  0.00           C  
ATOM   1796  CD1 PHE A1323      41.600  99.058  43.282  1.00  0.00           C  
ATOM   1797  CD2 PHE A1323      40.128  97.317  44.007  1.00  0.00           C  
ATOM   1798  CE1 PHE A1323      42.371  98.888  44.431  1.00  0.00           C  
ATOM   1799  CE2 PHE A1323      40.891  97.138  45.163  1.00  0.00           C  
ATOM   1800  CZ  PHE A1323      42.018  97.930  45.373  1.00  0.00           C  
ATOM   1801  N   GLY A1324      37.219 100.297  40.325  1.00  0.00           N  
ATOM   1802  CA  GLY A1324      36.592 100.461  39.030  1.00  0.00           C  
ATOM   1803  C   GLY A1324      36.659  99.148  38.256  1.00  0.00           C  
ATOM   1804  O   GLY A1324      36.803  99.161  37.029  1.00  0.00           O  
ATOM   1805  N   TRP A1342      36.571  98.009  38.953  1.00  0.00           N  
ATOM   1806  CA  TRP A1342      36.606  96.723  38.264  1.00  0.00           C  
ATOM   1807  C   TRP A1342      35.229  96.090  38.270  1.00  0.00           C  
ATOM   1808  O   TRP A1342      34.375  96.456  39.059  1.00  0.00           O  
ATOM   1809  CB  TRP A1342      37.591  95.755  38.927  1.00  0.00           C  
ATOM   1810  CG  TRP A1342      39.009  96.215  38.963  1.00  0.00           C  
ATOM   1811  CD1 TRP A1342      39.634  97.045  38.076  1.00  0.00           C  
ATOM   1812  CD2 TRP A1342      40.002  95.813  39.901  1.00  0.00           C  
ATOM   1813  NE1 TRP A1342      40.962  97.183  38.407  1.00  0.00           N  
ATOM   1814  CE2 TRP A1342      41.212  96.437  39.524  1.00  0.00           C  
ATOM   1815  CE3 TRP A1342      39.989  94.984  41.027  1.00  0.00           C  
ATOM   1816  CZ2 TRP A1342      42.392  96.256  40.230  1.00  0.00           C  
ATOM   1817  CZ3 TRP A1342      41.166  94.799  41.733  1.00  0.00           C  
ATOM   1818  CH2 TRP A1342      42.353  95.433  41.333  1.00  0.00           C  
ATOM   1819  N   GLU A1344      35.018  95.130  37.387  1.00  0.00           N  
ATOM   1820  CA  GLU A1344      33.738  94.444  37.318  1.00  0.00           C  
ATOM   1821  C   GLU A1344      33.702  93.296  38.331  1.00  0.00           C  
ATOM   1822  O   GLU A1344      34.628  92.477  38.401  1.00  0.00           O  
ATOM   1823  CB  GLU A1344      33.512  93.899  35.905  1.00  0.00           C  
ATOM   1824  CG  GLU A1344      32.402  92.875  35.857  1.00  0.00           C  
ATOM   1825  CD  GLU A1344      32.080  92.408  34.454  1.00  0.00           C  
ATOM   1826  OE1 GLU A1344      33.027  92.249  33.647  1.00  0.00           O  
ATOM   1827  OE2 GLU A1344      30.877  92.193  34.171  1.00  0.00           O  
ATOM   1828  N   ALA A1345      32.633  93.227  39.114  1.00  0.00           N  
ATOM   1829  CA  ALA A1345      32.516  92.162  40.109  1.00  0.00           C  
ATOM   1830  C   ALA A1345      32.175  90.825  39.501  1.00  0.00           C  
ATOM   1831  O   ALA A1345      31.529  90.744  38.475  1.00  0.00           O  
ATOM   1832  CB  ALA A1345      31.443  92.515  41.163  1.00  0.00           C  
ATOM   1833  N   PRO A1347      32.625  89.742  40.134  1.00  0.00           N  
ATOM   1834  CA  PRO A1347      32.305  88.417  39.590  1.00  0.00           C  
ATOM   1835  C   PRO A1347      30.936  88.002  40.136  1.00  0.00           C  
ATOM   1836  O   PRO A1347      30.324  88.735  40.941  1.00  0.00           O  
ATOM   1837  CB  PRO A1347      33.411  87.538  40.165  1.00  0.00           C  
ATOM   1838  CG  PRO A1347      33.585  88.139  41.548  1.00  0.00           C  
ATOM   1839  CD  PRO A1347      33.606  89.645  41.236  1.00  0.00           C  
ATOM   1840  N   ARG A1348      30.458  86.838  39.692  1.00  0.00           N  
ATOM   1841  CA  ARG A1348      29.198  86.301  40.192  1.00  0.00           C  
ATOM   1842  C   ARG A1348      29.558  85.631  41.513  1.00  0.00           C  
ATOM   1843  O   ARG A1348      30.663  85.072  41.668  1.00  0.00           O  
ATOM   1844  CB  ARG A1348      28.630  85.222  39.272  1.00  0.00           C  
ATOM   1845  CG  ARG A1348      28.382  85.653  37.836  1.00  0.00           C  
ATOM   1846  CD  ARG A1348      28.102  84.437  36.947  1.00  0.00           C  
ATOM   1847  NE  ARG A1348      28.127  84.885  35.567  1.00  0.00           N  
ATOM   1848  CZ  ARG A1348      29.160  84.768  34.743  1.00  0.00           C  
ATOM   1849  NH1 ARG A1348      30.286  84.179  35.130  1.00  0.00           N  
ATOM   1850  NH2 ARG A1348      29.073  85.308  33.537  1.00  0.00           N  
ATOM   1851  N   PHE A1349      28.625  85.671  42.451  1.00  0.00           N  
ATOM   1852  CA  PHE A1349      28.840  85.059  43.753  1.00  0.00           C  
ATOM   1853  C   PHE A1349      27.833  83.945  44.027  1.00  0.00           C  
ATOM   1854  O   PHE A1349      26.623  84.126  43.826  1.00  0.00           O  
ATOM   1855  CB  PHE A1349      28.703  86.119  44.846  1.00  0.00           C  
ATOM   1856  CG  PHE A1349      29.756  87.181  44.794  1.00  0.00           C  
ATOM   1857  CD1 PHE A1349      31.058  86.912  45.237  1.00  0.00           C  
ATOM   1858  CD2 PHE A1349      29.453  88.458  44.334  1.00  0.00           C  
ATOM   1859  CE1 PHE A1349      32.041  87.895  45.229  1.00  0.00           C  
ATOM   1860  CE2 PHE A1349      30.450  89.465  44.321  1.00  0.00           C  
ATOM   1861  CZ  PHE A1349      31.735  89.180  44.768  1.00  0.00           C  
ATOM   1862  N   TYR A1350      28.324  82.801  44.485  1.00  0.00           N  
ATOM   1863  CA  TYR A1350      27.437  81.693  44.833  1.00  0.00           C  
ATOM   1864  C   TYR A1350      27.859  81.198  46.202  1.00  0.00           C  
ATOM   1865  O   TYR A1350      28.959  80.666  46.353  1.00  0.00           O  
ATOM   1866  CB  TYR A1350      27.563  80.519  43.866  1.00  0.00           C  
ATOM   1867  CG  TYR A1350      27.385  80.834  42.400  1.00  0.00           C  
ATOM   1868  CD1 TYR A1350      28.382  81.512  41.688  1.00  0.00           C  
ATOM   1869  CD2 TYR A1350      26.293  80.333  41.696  1.00  0.00           C  
ATOM   1870  CE1 TYR A1350      28.311  81.666  40.311  1.00  0.00           C  
ATOM   1871  CE2 TYR A1350      26.207  80.480  40.313  1.00  0.00           C  
ATOM   1872  CZ  TYR A1350      27.226  81.144  39.621  1.00  0.00           C  
ATOM   1873  OH  TYR A1350      27.188  81.256  38.240  1.00  0.00           O  
ATOM   1874  N   HIS A1351      27.006  81.365  47.201  1.00  0.00           N  
ATOM   1875  CA  HIS A1351      27.354  80.897  48.524  1.00  0.00           C  
ATOM   1876  C   HIS A1351      26.758  79.545  48.864  1.00  0.00           C  
ATOM   1877  O   HIS A1351      25.548  79.344  48.850  1.00  0.00           O  
ATOM   1878  CB  HIS A1351      26.990  81.954  49.541  1.00  0.00           C  
ATOM   1879  CG  HIS A1351      27.811  83.189  49.382  1.00  0.00           C  
ATOM   1880  ND1 HIS A1351      29.015  83.367  50.031  1.00  0.00           N  
ATOM   1881  CD2 HIS A1351      27.683  84.236  48.535  1.00  0.00           C  
ATOM   1882  CE1 HIS A1351      29.588  84.471  49.592  1.00  0.00           C  
ATOM   1883  NE2 HIS A1351      28.803  85.014  48.682  1.00  0.00           N  
ATOM   1884  N   MET A1352      27.659  78.607  49.109  1.00  0.00           N  
ATOM   1885  CA  MET A1352      27.318  77.253  49.461  1.00  0.00           C  
ATOM   1886  C   MET A1352      26.911  77.134  50.926  1.00  0.00           C  
ATOM   1887  O   MET A1352      27.490  77.759  51.817  1.00  0.00           O  
ATOM   1888  CB  MET A1352      28.506  76.338  49.221  1.00  0.00           C  
ATOM   1889  CG  MET A1352      28.831  76.072  47.776  1.00  0.00           C  
ATOM   1890  SD  MET A1352      27.379  75.458  46.917  1.00  0.00           S  
ATOM   1891  CE  MET A1352      27.303  73.792  47.487  1.00  0.00           C  
ATOM   1892  N   PRO A1356      25.894  76.334  51.197  1.00  0.00           N  
ATOM   1893  CA  PRO A1356      25.499  76.196  52.597  1.00  0.00           C  
ATOM   1894  C   PRO A1356      26.639  75.545  53.417  1.00  0.00           C  
ATOM   1895  O   PRO A1356      27.403  74.730  52.890  1.00  0.00           O  
ATOM   1896  CB  PRO A1356      24.231  75.345  52.503  1.00  0.00           C  
ATOM   1897  CG  PRO A1356      24.456  74.517  51.272  1.00  0.00           C  
ATOM   1898  CD  PRO A1356      25.079  75.493  50.305  1.00  0.00           C  
ATOM   1899  N   LEU A1360      26.777  75.923  54.686  1.00  0.00           N  
ATOM   1900  CA  LEU A1360      27.834  75.351  55.531  1.00  0.00           C  
ATOM   1901  C   LEU A1360      27.542  73.925  55.976  1.00  0.00           C  
ATOM   1902  O   LEU A1360      26.401  73.578  56.285  1.00  0.00           O  
ATOM   1903  CB  LEU A1360      28.064  76.189  56.795  1.00  0.00           C  
ATOM   1904  CG  LEU A1360      28.961  77.423  56.724  1.00  0.00           C  
ATOM   1905  CD1 LEU A1360      30.420  77.053  56.476  1.00  0.00           C  
ATOM   1906  CD2 LEU A1360      28.450  78.277  55.610  1.00  0.00           C  
ATOM   1907  N   LEU A1361      28.588  73.106  55.981  1.00  0.00           N  
ATOM   1908  CA  LEU A1361      28.509  71.733  56.446  1.00  0.00           C  
ATOM   1909  C   LEU A1361      28.330  71.813  57.998  1.00  0.00           C  
ATOM   1910  O   LEU A1361      28.985  72.621  58.683  1.00  0.00           O  
ATOM   1911  CB  LEU A1361      29.807  71.020  56.073  1.00  0.00           C  
ATOM   1912  CG  LEU A1361      29.911  70.001  54.911  1.00  0.00           C  
ATOM   1913  CD1 LEU A1361      29.178  70.450  53.676  1.00  0.00           C  
ATOM   1914  CD2 LEU A1361      31.370  69.748  54.605  1.00  0.00           C  
ATOM   1915  N   ARG A1365      27.454  70.978  58.555  1.00  0.00           N  
ATOM   1916  CA  ARG A1365      27.194  71.025  59.989  1.00  0.00           C  
ATOM   1917  C   ARG A1365      27.496  69.774  60.809  1.00  0.00           C  
ATOM   1918  O   ARG A1365      27.534  68.644  60.293  1.00  0.00           O  
ATOM   1919  CB  ARG A1365      25.719  71.390  60.258  1.00  0.00           C  
ATOM   1920  CG  ARG A1365      25.093  72.459  59.361  1.00  0.00           C  
ATOM   1921  CD  ARG A1365      25.840  73.800  59.404  1.00  0.00           C  
ATOM   1922  NE  ARG A1365      25.069  74.800  58.675  1.00  0.00           N  
ATOM   1923  CZ  ARG A1365      23.905  75.268  59.100  1.00  0.00           C  
ATOM   1924  NH1 ARG A1365      23.410  74.842  60.250  1.00  0.00           N  
ATOM   1925  NH2 ARG A1365      23.209  76.097  58.350  1.00  0.00           N  
ATOM   1926  N   ASN A1366      27.686  70.014  62.110  1.00  0.00           N  
ATOM   1927  CA  ASN A1366      27.900  68.969  63.094  1.00  0.00           C  
ATOM   1928  C   ASN A1366      26.505  68.427  63.304  1.00  0.00           C  
ATOM   1929  O   ASN A1366      25.532  69.010  62.842  1.00  0.00           O  
ATOM   1930  CB  ASN A1366      28.361  69.542  64.418  1.00  0.00           C  
ATOM   1931  CG  ASN A1366      29.695  70.215  64.334  1.00  0.00           C  
ATOM   1932  OD1 ASN A1366      30.679  69.613  63.926  1.00  0.00           O  
ATOM   1933  ND2 ASN A1366      29.745  71.476  64.752  1.00  0.00           N  
ATOM   1934  N   PRO A1368      26.385  67.302  64.010  1.00  0.00           N  
ATOM   1935  CA  PRO A1368      25.050  66.739  64.242  1.00  0.00           C  
ATOM   1936  C   PRO A1368      24.097  67.770  64.830  1.00  0.00           C  
ATOM   1937  O   PRO A1368      22.934  67.811  64.459  1.00  0.00           O  
ATOM   1938  CB  PRO A1368      25.325  65.591  65.200  1.00  0.00           C  
ATOM   1939  CG  PRO A1368      26.720  65.120  64.730  1.00  0.00           C  
ATOM   1940  CD  PRO A1368      27.444  66.435  64.561  1.00  0.00           C  
ATOM   1941  N   ASP A1369      24.583  68.618  65.731  1.00  0.00           N  
ATOM   1942  CA  ASP A1369      23.713  69.622  66.333  1.00  0.00           C  
ATOM   1943  C   ASP A1369      23.406  70.794  65.421  1.00  0.00           C  
ATOM   1944  O   ASP A1369      22.963  71.834  65.896  1.00  0.00           O  
ATOM   1945  CB  ASP A1369      24.316  70.184  67.620  1.00  0.00           C  
ATOM   1946  CG  ASP A1369      25.554  71.016  67.360  1.00  0.00           C  
ATOM   1947  OD1 ASP A1369      25.798  71.354  66.176  1.00  0.00           O  
ATOM   1948  OD2 ASP A1369      26.275  71.327  68.336  1.00  0.00           O  
ATOM   1949  N   LYS A1370      23.665  70.651  64.128  1.00  0.00           N  
ATOM   1950  CA  LYS A1370      23.366  71.716  63.174  1.00  0.00           C  
ATOM   1951  C   LYS A1370      24.288  72.947  63.214  1.00  0.00           C  
ATOM   1952  O   LYS A1370      24.081  73.898  62.454  1.00  0.00           O  
ATOM   1953  CB  LYS A1370      21.903  72.165  63.343  1.00  0.00           C  
ATOM   1954  CG  LYS A1370      20.864  71.106  62.970  1.00  0.00           C  
ATOM   1955  CD  LYS A1370      20.979  70.792  61.488  1.00  0.00           C  
ATOM   1956  CE  LYS A1370      19.779  70.020  60.932  1.00  0.00           C  
ATOM   1957  NZ  LYS A1370      19.772  70.016  59.409  1.00  0.00           N  
ATOM   1958  N   THR A1373      25.287  72.952  64.093  1.00  0.00           N  
ATOM   1959  CA  THR A1373      26.212  74.088  64.131  1.00  0.00           C  
ATOM   1960  C   THR A1373      27.293  73.821  63.071  1.00  0.00           C  
ATOM   1961  O   THR A1373      27.521  72.658  62.707  1.00  0.00           O  
ATOM   1962  CB  THR A1373      26.857  74.274  65.536  1.00  0.00           C  
ATOM   1963  OG1 THR A1373      27.433  73.038  65.987  1.00  0.00           O  
ATOM   1964  CG2 THR A1373      25.812  74.764  66.532  1.00  0.00           C  
ATOM   1965  N   LYS A1412      27.950  74.868  62.567  1.00  0.00           N  
ATOM   1966  CA  LYS A1412      28.963  74.652  61.529  1.00  0.00           C  
ATOM   1967  C   LYS A1412      29.968  73.624  62.003  1.00  0.00           C  
ATOM   1968  O   LYS A1412      30.529  73.731  63.092  1.00  0.00           O  
ATOM   1969  CB  LYS A1412      29.669  75.961  61.114  1.00  0.00           C  
ATOM   1970  CG  LYS A1412      30.653  76.533  62.107  1.00  0.00           C  
ATOM   1971  CD  LYS A1412      31.280  77.794  61.539  1.00  0.00           C  
ATOM   1972  CE  LYS A1412      32.718  77.980  62.017  1.00  0.00           C  
ATOM   1973  NZ  LYS A1412      33.396  79.145  61.364  1.00  0.00           N  
ATOM   1974  N   ILE A1415      30.152  72.615  61.165  1.00  0.00           N  
ATOM   1975  CA  ILE A1415      31.020  71.504  61.472  1.00  0.00           C  
ATOM   1976  C   ILE A1415      32.280  72.030  62.129  1.00  0.00           C  
ATOM   1977  O   ILE A1415      32.871  73.003  61.652  1.00  0.00           O  
ATOM   1978  CB  ILE A1415      31.311  70.702  60.176  1.00  0.00           C  
ATOM   1979  CG1 ILE A1415      31.839  69.317  60.522  1.00  0.00           C  
ATOM   1980  CG2 ILE A1415      32.303  71.449  59.276  1.00  0.00           C  
ATOM   1981  CD1 ILE A1415      31.824  68.354  59.316  1.00  0.00           C  
ATOM   1982  N   SER A1416      32.666  71.418  63.243  1.00  0.00           N  
ATOM   1983  CA  SER A1416      33.864  71.851  63.943  1.00  0.00           C  
ATOM   1984  C   SER A1416      34.647  70.651  64.438  1.00  0.00           C  
ATOM   1985  O   SER A1416      34.092  69.563  64.594  1.00  0.00           O  
ATOM   1986  CB  SER A1416      33.516  72.801  65.104  1.00  0.00           C  
ATOM   1987  OG  SER A1416      32.638  72.199  66.028  1.00  0.00           O  
ATOM   1988  N   LYS A1441      35.940  70.886  64.660  1.00  0.00           N  
ATOM   1989  CA  LYS A1441      36.925  69.890  65.087  1.00  0.00           C  
ATOM   1990  C   LYS A1441      36.606  69.036  66.318  1.00  0.00           C  
ATOM   1991  O   LYS A1441      37.074  67.907  66.424  1.00  0.00           O  
ATOM   1992  CB  LYS A1441      38.276  70.595  65.285  1.00  0.00           C  
ATOM   1993  CG  LYS A1441      39.457  69.658  65.459  1.00  0.00           C  
ATOM   1994  CD  LYS A1441      40.789  70.421  65.587  1.00  0.00           C  
ATOM   1995  CE  LYS A1441      42.002  69.483  65.378  1.00  0.00           C  
ATOM   1996  NZ  LYS A1441      41.980  68.285  66.279  1.00  0.00           N  
ATOM   1997  N   ARG A1442      35.830  69.565  67.259  1.00  0.00           N  
ATOM   1998  CA  ARG A1442      35.502  68.789  68.450  1.00  0.00           C  
ATOM   1999  C   ARG A1442      34.180  68.031  68.369  1.00  0.00           C  
ATOM   2000  O   ARG A1442      34.038  66.997  69.006  1.00  0.00           O  
ATOM   2001  CB  ARG A1442      35.505  69.679  69.697  1.00  0.00           C  
ATOM   2002  CG  ARG A1442      36.881  69.811  70.389  1.00  0.00           C  
ATOM   2003  CD  ARG A1442      37.399  68.453  70.919  1.00  0.00           C  
ATOM   2004  NE  ARG A1442      38.631  68.574  71.714  1.00  0.00           N  
ATOM   2005  CZ  ARG A1442      39.114  67.614  72.505  1.00  0.00           C  
ATOM   2006  NH1 ARG A1442      38.468  66.458  72.607  1.00  0.00           N  
ATOM   2007  NH2 ARG A1442      40.236  67.802  73.200  1.00  0.00           N  
ATOM   2008  N   LYS A1450      33.220  68.525  67.593  1.00  0.00           N  
ATOM   2009  CA  LYS A1450      31.928  67.846  67.488  1.00  0.00           C  
ATOM   2010  C   LYS A1450      31.881  66.873  66.331  1.00  0.00           C  
ATOM   2011  O   LYS A1450      31.007  66.001  66.283  1.00  0.00           O  
ATOM   2012  CB  LYS A1450      30.783  68.854  67.337  1.00  0.00           C  
ATOM   2013  CG  LYS A1450      30.629  69.790  68.521  1.00  0.00           C  
ATOM   2014  CD  LYS A1450      29.426  70.693  68.330  1.00  0.00           C  
ATOM   2015  CE  LYS A1450      29.303  71.675  69.482  1.00  0.00           C  
ATOM   2016  NZ  LYS A1450      28.213  72.653  69.240  1.00  0.00           N  
ATOM   2017  N   SER A1452      32.819  67.033  65.397  1.00  0.00           N  
ATOM   2018  CA  SER A1452      32.893  66.165  64.227  1.00  0.00           C  
ATOM   2019  C   SER A1452      34.333  65.994  63.790  1.00  0.00           C  
ATOM   2020  O   SER A1452      35.240  66.620  64.335  1.00  0.00           O  
ATOM   2021  CB  SER A1452      32.104  66.762  63.056  1.00  0.00           C  
ATOM   2022  OG  SER A1452      30.738  67.003  63.373  1.00  0.00           O  
ATOM   2023  N   HIS A1455      34.529  65.126  62.804  1.00  0.00           N  
ATOM   2024  CA  HIS A1455      35.839  64.902  62.209  1.00  0.00           C  
ATOM   2025  C   HIS A1455      35.921  65.810  60.997  1.00  0.00           C  
ATOM   2026  O   HIS A1455      35.198  65.618  60.027  1.00  0.00           O  
ATOM   2027  CB  HIS A1455      35.984  63.472  61.748  1.00  0.00           C  
ATOM   2028  CG  HIS A1455      36.191  62.517  62.866  1.00  0.00           C  
ATOM   2029  ND1 HIS A1455      37.260  62.617  63.728  1.00  0.00           N  
ATOM   2030  CD2 HIS A1455      35.461  61.456  63.280  1.00  0.00           C  
ATOM   2031  CE1 HIS A1455      37.181  61.654  64.628  1.00  0.00           C  
ATOM   2032  NE2 HIS A1455      36.098  60.937  64.378  1.00  0.00           N  
ATOM   2033  N   THR A1456      36.789  66.810  61.055  1.00  0.00           N  
ATOM   2034  CA  THR A1456      36.914  67.720  59.933  1.00  0.00           C  
ATOM   2035  C   THR A1456      38.222  67.505  59.175  1.00  0.00           C  
ATOM   2036  O   THR A1456      38.407  68.079  58.099  1.00  0.00           O  
ATOM   2037  CB  THR A1456      36.858  69.173  60.410  1.00  0.00           C  
ATOM   2038  OG1 THR A1456      37.928  69.400  61.333  1.00  0.00           O  
ATOM   2039  CG2 THR A1456      35.532  69.461  61.096  1.00  0.00           C  
ATOM   2040  N   SER A1457      39.117  66.674  59.729  1.00  0.00           N  
ATOM   2041  CA  SER A1457      40.416  66.428  59.099  1.00  0.00           C  
ATOM   2042  C   SER A1457      40.436  65.402  57.955  1.00  0.00           C  
ATOM   2043  O   SER A1457      40.173  64.213  58.148  1.00  0.00           O  
ATOM   2044  CB  SER A1457      41.447  66.042  60.155  1.00  0.00           C  
ATOM   2045  OG  SER A1457      42.734  65.962  59.567  1.00  0.00           O  
ATOM   2046  N   LEU A1458      40.737  65.869  56.751  1.00  0.00           N  
ATOM   2047  CA  LEU A1458      40.809  64.961  55.620  1.00  0.00           C  
ATOM   2048  C   LEU A1458      41.874  63.892  55.886  1.00  0.00           C  
ATOM   2049  O   LEU A1458      41.823  62.803  55.322  1.00  0.00           O  
ATOM   2050  CB  LEU A1458      41.138  65.728  54.331  1.00  0.00           C  
ATOM   2051  CG  LEU A1458      40.094  66.756  53.861  1.00  0.00           C  
ATOM   2052  CD1 LEU A1458      40.644  67.543  52.684  1.00  0.00           C  
ATOM   2053  CD2 LEU A1458      38.767  66.061  53.482  1.00  0.00           C  
ATOM   2054  N   ASP A1459      42.832  64.179  56.755  1.00  0.00           N  
ATOM   2055  CA  ASP A1459      43.861  63.183  57.025  1.00  0.00           C  
ATOM   2056  C   ASP A1459      43.299  62.061  57.877  1.00  0.00           C  
ATOM   2057  O   ASP A1459      43.727  60.911  57.762  1.00  0.00           O  
ATOM   2058  CB  ASP A1459      45.077  63.828  57.686  1.00  0.00           C  
ATOM   2059  CG  ASP A1459      45.883  64.664  56.707  1.00  0.00           C  
ATOM   2060  OD1 ASP A1459      46.750  65.427  57.177  1.00  0.00           O  
ATOM   2061  OD2 ASP A1459      45.648  64.562  55.471  1.00  0.00           O  
ATOM   2062  N   TRP A1460      42.324  62.405  58.712  1.00  0.00           N  
ATOM   2063  CA  TRP A1460      41.674  61.425  59.555  1.00  0.00           C  
ATOM   2064  C   TRP A1460      40.923  60.443  58.634  1.00  0.00           C  
ATOM   2065  O   TRP A1460      41.074  59.236  58.746  1.00  0.00           O  
ATOM   2066  CB  TRP A1460      40.694  62.115  60.522  1.00  0.00           C  
ATOM   2067  CG  TRP A1460      40.040  61.155  61.445  1.00  0.00           C  
ATOM   2068  CD1 TRP A1460      40.563  60.655  62.600  1.00  0.00           C  
ATOM   2069  CD2 TRP A1460      38.796  60.456  61.230  1.00  0.00           C  
ATOM   2070  NE1 TRP A1460      39.733  59.682  63.115  1.00  0.00           N  
ATOM   2071  CE2 TRP A1460      38.642  59.540  62.298  1.00  0.00           C  
ATOM   2072  CE3 TRP A1460      37.809  60.508  60.237  1.00  0.00           C  
ATOM   2073  CZ2 TRP A1460      37.535  58.682  62.405  1.00  0.00           C  
ATOM   2074  CZ3 TRP A1460      36.712  59.656  60.336  1.00  0.00           C  
ATOM   2075  CH2 TRP A1460      36.584  58.751  61.417  1.00  0.00           C  
ATOM   2076  N   TYR A1461      40.139  60.966  57.698  1.00  0.00           N  
ATOM   2077  CA  TYR A1461      39.391  60.110  56.796  1.00  0.00           C  
ATOM   2078  C   TYR A1461      40.257  59.114  56.025  1.00  0.00           C  
ATOM   2079  O   TYR A1461      39.904  57.930  55.912  1.00  0.00           O  
ATOM   2080  CB  TYR A1461      38.552  60.954  55.840  1.00  0.00           C  
ATOM   2081  CG  TYR A1461      37.402  61.605  56.559  1.00  0.00           C  
ATOM   2082  CD1 TYR A1461      37.521  62.898  57.073  1.00  0.00           C  
ATOM   2083  CD2 TYR A1461      36.214  60.904  56.794  1.00  0.00           C  
ATOM   2084  CE1 TYR A1461      36.496  63.481  57.807  1.00  0.00           C  
ATOM   2085  CE2 TYR A1461      35.169  61.481  57.532  1.00  0.00           C  
ATOM   2086  CZ  TYR A1461      35.321  62.774  58.037  1.00  0.00           C  
ATOM   2087  OH  TYR A1461      34.311  63.361  58.771  1.00  0.00           O  
ATOM   2088  N   LYS A1462      41.386  59.588  55.514  1.00  0.00           N  
ATOM   2089  CA  LYS A1462      42.303  58.737  54.759  1.00  0.00           C  
ATOM   2090  C   LYS A1462      42.866  57.698  55.709  1.00  0.00           C  
ATOM   2091  O   LYS A1462      42.961  56.513  55.362  1.00  0.00           O  
ATOM   2092  CB  LYS A1462      43.433  59.566  54.153  1.00  0.00           C  
ATOM   2093  CG  LYS A1462      44.698  58.784  53.897  1.00  0.00           C  
ATOM   2094  CD  LYS A1462      44.872  58.475  52.426  1.00  0.00           C  
ATOM   2095  CE  LYS A1462      45.916  59.391  51.785  1.00  0.00           C  
ATOM   2096  NZ  LYS A1462      47.292  59.019  52.204  1.00  0.00           N  
ATOM   2097  N   ALA A1463      43.218  58.146  56.918  1.00  0.00           N  
ATOM   2098  CA  ALA A1463      43.769  57.260  57.930  1.00  0.00           C  
ATOM   2099  C   ALA A1463      42.752  56.207  58.314  1.00  0.00           C  
ATOM   2100  O   ALA A1463      43.114  55.076  58.569  1.00  0.00           O  
ATOM   2101  CB  ALA A1463      44.193  58.044  59.179  1.00  0.00           C  
ATOM   2102  N   GLU A1464      41.482  56.567  58.359  1.00  0.00           N  
ATOM   2103  CA  GLU A1464      40.464  55.616  58.750  1.00  0.00           C  
ATOM   2104  C   GLU A1464      40.108  54.616  57.672  1.00  0.00           C  
ATOM   2105  O   GLU A1464      39.311  53.711  57.923  1.00  0.00           O  
ATOM   2106  CB  GLU A1464      39.194  56.349  59.191  1.00  0.00           C  
ATOM   2107  CG  GLU A1464      39.211  56.823  60.615  1.00  0.00           C  
ATOM   2108  CD  GLU A1464      39.323  55.690  61.631  1.00  0.00           C  
ATOM   2109  OE1 GLU A1464      40.423  55.547  62.192  1.00  0.00           O  
ATOM   2110  OE2 GLU A1464      38.331  54.951  61.871  1.00  0.00           O  
ATOM   2111  N   GLY A1465      40.673  54.772  56.477  1.00  0.00           N  
ATOM   2112  CA  GLY A1465      40.359  53.831  55.414  1.00  0.00           C  
ATOM   2113  C   GLY A1465      39.138  54.176  54.567  1.00  0.00           C  
ATOM   2114  O   GLY A1465      38.479  53.296  54.014  1.00  0.00           O  
ATOM   2115  N   PHE A1467      38.807  55.459  54.481  1.00  0.00           N  
ATOM   2116  CA  PHE A1467      37.701  55.870  53.639  1.00  0.00           C  
ATOM   2117  C   PHE A1467      38.327  56.064  52.271  1.00  0.00           C  
ATOM   2118  O   PHE A1467      39.464  56.520  52.164  1.00  0.00           O  
ATOM   2119  CB  PHE A1467      37.070  57.180  54.135  1.00  0.00           C  
ATOM   2120  CG  PHE A1467      36.151  56.991  55.309  1.00  0.00           C  
ATOM   2121  CD1 PHE A1467      36.638  57.056  56.610  1.00  0.00           C  
ATOM   2122  CD2 PHE A1467      34.794  56.682  55.107  1.00  0.00           C  
ATOM   2123  CE1 PHE A1467      35.780  56.814  57.700  1.00  0.00           C  
ATOM   2124  CE2 PHE A1467      33.942  56.441  56.179  1.00  0.00           C  
ATOM   2125  CZ  PHE A1467      34.433  56.506  57.477  1.00  0.00           C  
ATOM   2126  N   LEU A1506      37.604  55.681  51.231  1.00  0.00           N  
ATOM   2127  CA  LEU A1506      38.089  55.809  49.864  1.00  0.00           C  
ATOM   2128  C   LEU A1506      37.830  57.222  49.420  1.00  0.00           C  
ATOM   2129  O   LEU A1506      36.722  57.745  49.619  1.00  0.00           O  
ATOM   2130  CB  LEU A1506      37.328  54.880  48.911  1.00  0.00           C  
ATOM   2131  CG  LEU A1506      37.308  53.360  49.056  1.00  0.00           C  
ATOM   2132  CD1 LEU A1506      36.095  52.811  48.291  1.00  0.00           C  
ATOM   2133  CD2 LEU A1506      38.584  52.781  48.511  1.00  0.00           C  
ATOM   2134  N   PRO A1507      38.837  57.869  48.798  1.00  0.00           N  
ATOM   2135  CA  PRO A1507      38.575  59.252  48.359  1.00  0.00           C  
ATOM   2136  C   PRO A1507      37.344  59.333  47.465  1.00  0.00           C  
ATOM   2137  O   PRO A1507      36.557  60.272  47.578  1.00  0.00           O  
ATOM   2138  CB  PRO A1507      39.852  59.643  47.616  1.00  0.00           C  
ATOM   2139  CG  PRO A1507      40.411  58.292  47.135  1.00  0.00           C  
ATOM   2140  CD  PRO A1507      40.156  57.395  48.338  1.00  0.00           C  
ATOM   2141  N   GLU A1508      37.173  58.341  46.599  1.00  0.00           N  
ATOM   2142  CA  GLU A1508      36.055  58.313  45.673  1.00  0.00           C  
ATOM   2143  C   GLU A1508      34.718  58.373  46.390  1.00  0.00           C  
ATOM   2144  O   GLU A1508      33.797  59.106  45.978  1.00  0.00           O  
ATOM   2145  CB  GLU A1508      36.133  57.055  44.820  1.00  0.00           C  
ATOM   2146  CG  GLU A1508      37.317  57.038  43.873  1.00  0.00           C  
ATOM   2147  CD  GLU A1508      38.581  56.480  44.508  1.00  0.00           C  
ATOM   2148  OE1 GLU A1508      38.568  56.233  45.726  1.00  0.00           O  
ATOM   2149  OE2 GLU A1508      39.593  56.295  43.795  1.00  0.00           O  
ATOM   2150  N   ALA A1509      34.614  57.605  47.475  1.00  0.00           N  
ATOM   2151  CA  ALA A1509      33.380  57.600  48.249  1.00  0.00           C  
ATOM   2152  C   ALA A1509      33.200  58.923  49.012  1.00  0.00           C  
ATOM   2153  O   ALA A1509      32.119  59.516  48.997  1.00  0.00           O  
ATOM   2154  CB  ALA A1509      33.353  56.396  49.238  1.00  0.00           C  
ATOM   2155  N   LEU A1510      34.246  59.382  49.684  1.00  0.00           N  
ATOM   2156  CA  LEU A1510      34.138  60.626  50.432  1.00  0.00           C  
ATOM   2157  C   LEU A1510      33.679  61.722  49.489  1.00  0.00           C  
ATOM   2158  O   LEU A1510      32.816  62.529  49.829  1.00  0.00           O  
ATOM   2159  CB  LEU A1510      35.476  61.013  51.051  1.00  0.00           C  
ATOM   2160  CG  LEU A1510      35.523  62.336  51.829  1.00  0.00           C  
ATOM   2161  CD1 LEU A1510      34.390  62.416  52.869  1.00  0.00           C  
ATOM   2162  CD2 LEU A1510      36.885  62.464  52.503  1.00  0.00           C  
ATOM   2163  N   ARG A1511      34.242  61.726  48.290  1.00  0.00           N  
ATOM   2164  CA  ARG A1511      33.896  62.722  47.286  1.00  0.00           C  
ATOM   2165  C   ARG A1511      32.427  62.637  46.873  1.00  0.00           C  
ATOM   2166  O   ARG A1511      31.739  63.655  46.731  1.00  0.00           O  
ATOM   2167  CB  ARG A1511      34.798  62.539  46.062  1.00  0.00           C  
ATOM   2168  CG  ARG A1511      34.536  63.490  44.924  1.00  0.00           C  
ATOM   2169  CD  ARG A1511      34.257  62.694  43.669  1.00  0.00           C  
ATOM   2170  NE  ARG A1511      32.833  62.478  43.423  1.00  0.00           N  
ATOM   2171  CZ  ARG A1511      32.297  61.296  43.102  1.00  0.00           C  
ATOM   2172  NH1 ARG A1511      33.063  60.203  43.001  1.00  0.00           N  
ATOM   2173  NH2 ARG A1511      30.993  61.211  42.840  1.00  0.00           N  
ATOM   2174  N   ASN A1516      31.965  61.409  46.679  1.00  0.00           N  
ATOM   2175  CA  ASN A1516      30.592  61.129  46.291  1.00  0.00           C  
ATOM   2176  C   ASN A1516      29.658  61.570  47.427  1.00  0.00           C  
ATOM   2177  O   ASN A1516      28.582  62.115  47.203  1.00  0.00           O  
ATOM   2178  CB  ASN A1516      30.460  59.619  46.009  1.00  0.00           C  
ATOM   2179  CG  ASN A1516      29.100  59.222  45.422  1.00  0.00           C  
ATOM   2180  OD1 ASN A1516      28.940  58.110  44.922  1.00  0.00           O  
ATOM   2181  ND2 ASN A1516      28.123  60.121  45.481  1.00  0.00           N  
ATOM   2182  N   TYR A1517      30.074  61.340  48.660  1.00  0.00           N  
ATOM   2183  CA  TYR A1517      29.243  61.728  49.766  1.00  0.00           C  
ATOM   2184  C   TYR A1517      29.146  63.264  49.771  1.00  0.00           C  
ATOM   2185  O   TYR A1517      28.066  63.842  49.918  1.00  0.00           O  
ATOM   2186  CB  TYR A1517      29.836  61.222  51.084  1.00  0.00           C  
ATOM   2187  CG  TYR A1517      28.977  61.590  52.273  1.00  0.00           C  
ATOM   2188  CD1 TYR A1517      27.711  61.017  52.443  1.00  0.00           C  
ATOM   2189  CD2 TYR A1517      29.374  62.592  53.164  1.00  0.00           C  
ATOM   2190  CE1 TYR A1517      26.856  61.442  53.456  1.00  0.00           C  
ATOM   2191  CE2 TYR A1517      28.524  63.025  54.186  1.00  0.00           C  
ATOM   2192  CZ  TYR A1517      27.269  62.450  54.319  1.00  0.00           C  
ATOM   2193  OH  TYR A1517      26.412  62.924  55.286  1.00  0.00           O  
ATOM   2194  N   LEU A1518      30.285  63.925  49.614  1.00  0.00           N  
ATOM   2195  CA  LEU A1518      30.306  65.371  49.598  1.00  0.00           C  
ATOM   2196  C   LEU A1518      29.350  65.936  48.546  1.00  0.00           C  
ATOM   2197  O   LEU A1518      28.717  66.949  48.766  1.00  0.00           O  
ATOM   2198  CB  LEU A1518      31.733  65.859  49.351  1.00  0.00           C  
ATOM   2199  CG  LEU A1518      32.492  66.520  50.507  1.00  0.00           C  
ATOM   2200  CD1 LEU A1518      31.722  66.445  51.807  1.00  0.00           C  
ATOM   2201  CD2 LEU A1518      33.831  65.865  50.642  1.00  0.00           C  
ATOM   2202  N   CYS A1527      29.250  65.287  47.395  1.00  0.00           N  
ATOM   2203  CA  CYS A1527      28.331  65.734  46.357  1.00  0.00           C  
ATOM   2204  C   CYS A1527      26.879  65.760  46.850  1.00  0.00           C  
ATOM   2205  O   CYS A1527      26.101  66.622  46.453  1.00  0.00           O  
ATOM   2206  CB  CYS A1527      28.414  64.812  45.138  1.00  0.00           C  
ATOM   2207  SG  CYS A1527      29.993  64.874  44.301  1.00  0.00           S  
ATOM   2208  N   LEU A1528      26.499  64.796  47.684  1.00  0.00           N  
ATOM   2209  CA  LEU A1528      25.142  64.770  48.198  1.00  0.00           C  
ATOM   2210  C   LEU A1528      24.896  65.832  49.261  1.00  0.00           C  
ATOM   2211  O   LEU A1528      23.767  65.983  49.754  1.00  0.00           O  
ATOM   2212  CB  LEU A1528      24.818  63.400  48.775  1.00  0.00           C  
ATOM   2213  CG  LEU A1528      24.209  62.338  47.880  1.00  0.00           C  
ATOM   2214  CD1 LEU A1528      24.309  62.727  46.449  1.00  0.00           C  
ATOM   2215  CD2 LEU A1528      24.915  61.028  48.136  1.00  0.00           C  
ATOM   2216  N   MET A1549      25.939  66.558  49.640  1.00  0.00           N  
ATOM   2217  CA  MET A1549      25.743  67.626  50.612  1.00  0.00           C  
ATOM   2218  C   MET A1549      25.277  68.871  49.869  1.00  0.00           C  
ATOM   2219  O   MET A1549      26.089  69.706  49.477  1.00  0.00           O  
ATOM   2220  CB  MET A1549      27.034  67.941  51.338  1.00  0.00           C  
ATOM   2221  CG  MET A1549      27.610  66.767  52.060  1.00  0.00           C  
ATOM   2222  SD  MET A1549      26.667  66.296  53.526  1.00  0.00           S  
ATOM   2223  CE  MET A1549      25.526  65.108  52.878  1.00  0.00           C  
ATOM   2224  N   GLY A1563      23.974  68.994  49.653  1.00  0.00           N  
ATOM   2225  CA  GLY A1563      23.465  70.172  48.972  1.00  0.00           C  
ATOM   2226  C   GLY A1563      23.093  69.977  47.511  1.00  0.00           C  
ATOM   2227  O   GLY A1563      22.483  70.871  46.904  1.00  0.00           O  
ATOM   2228  N   PHE A1569      23.446  68.821  46.947  1.00  0.00           N  
ATOM   2229  CA  PHE A1569      23.121  68.524  45.552  1.00  0.00           C  
ATOM   2230  C   PHE A1569      22.513  67.139  45.388  1.00  0.00           C  
ATOM   2231  O   PHE A1569      22.625  66.282  46.278  1.00  0.00           O  
ATOM   2232  CB  PHE A1569      24.378  68.638  44.679  1.00  0.00           C  
ATOM   2233  CG  PHE A1569      24.152  68.301  43.219  1.00  0.00           C  
ATOM   2234  CD1 PHE A1569      24.406  67.012  42.738  1.00  0.00           C  
ATOM   2235  CD2 PHE A1569      23.690  69.268  42.332  1.00  0.00           C  
ATOM   2236  CE1 PHE A1569      24.214  66.680  41.411  1.00  0.00           C  
ATOM   2237  CE2 PHE A1569      23.492  68.955  41.011  1.00  0.00           C  
ATOM   2238  CZ  PHE A1569      23.757  67.644  40.541  1.00  0.00           C  
ATOM   2239  N   SER A1570      21.862  66.925  44.248  1.00  0.00           N  
ATOM   2240  CA  SER A1570      21.253  65.641  43.950  1.00  0.00           C  
ATOM   2241  C   SER A1570      21.091  65.461  42.455  1.00  0.00           C  
ATOM   2242  O   SER A1570      20.797  66.405  41.740  1.00  0.00           O  
ATOM   2243  CB  SER A1570      19.875  65.499  44.624  1.00  0.00           C  
ATOM   2244  OG  SER A1570      18.879  66.276  43.963  1.00  0.00           O  
ATOM   2245  N   MET A1571      21.269  64.224  42.008  1.00  0.00           N  
ATOM   2246  CA  MET A1571      21.134  63.862  40.610  1.00  0.00           C  
ATOM   2247  C   MET A1571      19.664  63.866  40.191  1.00  0.00           C  
ATOM   2248  O   MET A1571      18.782  63.521  40.980  1.00  0.00           O  
ATOM   2249  CB  MET A1571      21.724  62.460  40.377  1.00  0.00           C  
ATOM   2250  CG  MET A1571      23.238  62.369  40.543  1.00  0.00           C  
ATOM   2251  SD  MET A1571      24.095  63.196  39.188  1.00  0.00           S  
ATOM   2252  CE  MET A1571      25.136  61.880  38.530  1.00  0.00           C  
ATOM   2253  N   PRO A1572      19.383  64.287  38.945  1.00  0.00           N  
ATOM   2254  CA  PRO A1572      18.023  64.337  38.395  1.00  0.00           C  
ATOM   2255  C   PRO A1572      17.235  63.046  38.631  1.00  0.00           C  
ATOM   2256  O   PRO A1572      16.114  63.079  39.140  1.00  0.00           O  
ATOM   2257  CB  PRO A1572      18.276  64.598  36.918  1.00  0.00           C  
ATOM   2258  CG  PRO A1572      19.408  65.561  36.968  1.00  0.00           C  
ATOM   2259  CD  PRO A1572      20.332  64.963  38.036  1.00  0.00           C  
ATOM   2260  N   ASP A1573      17.836  61.911  38.285  1.00  0.00           N  
ATOM   2261  CA  ASP A1573      17.172  60.622  38.450  1.00  0.00           C  
ATOM   2262  C   ASP A1573      17.131  60.105  39.873  1.00  0.00           C  
ATOM   2263  O   ASP A1573      16.502  59.092  40.123  1.00  0.00           O  
ATOM   2264  CB  ASP A1573      17.836  59.570  37.575  1.00  0.00           C  
ATOM   2265  CG  ASP A1573      19.255  59.262  38.016  1.00  0.00           C  
ATOM   2266  OD1 ASP A1573      19.919  58.427  37.357  1.00  0.00           O  
ATOM   2267  OD2 ASP A1573      19.708  59.852  39.020  1.00  0.00           O  
ATOM   2268  N   GLY A1574      17.813  60.773  40.800  1.00  0.00           N  
ATOM   2269  CA  GLY A1574      17.799  60.335  42.188  1.00  0.00           C  
ATOM   2270  C   GLY A1574      18.908  59.374  42.582  1.00  0.00           C  
ATOM   2271  O   GLY A1574      19.045  58.996  43.753  1.00  0.00           O  
ATOM   2272  N   ARG A1575      19.697  58.965  41.603  1.00  0.00           N  
ATOM   2273  CA  ARG A1575      20.804  58.058  41.847  1.00  0.00           C  
ATOM   2274  C   ARG A1575      21.778  58.631  42.893  1.00  0.00           C  
ATOM   2275  O   ARG A1575      22.082  59.833  42.890  1.00  0.00           O  
ATOM   2276  CB  ARG A1575      21.527  57.843  40.538  1.00  0.00           C  
ATOM   2277  CG  ARG A1575      22.705  56.968  40.614  1.00  0.00           C  
ATOM   2278  CD  ARG A1575      22.976  56.521  39.212  1.00  0.00           C  
ATOM   2279  NE  ARG A1575      22.997  57.656  38.296  1.00  0.00           N  
ATOM   2280  CZ  ARG A1575      24.112  58.141  37.760  1.00  0.00           C  
ATOM   2281  NH1 ARG A1575      25.288  57.582  38.055  1.00  0.00           N  
ATOM   2282  NH2 ARG A1575      24.057  59.176  36.929  1.00  0.00           N  
ATOM   2283  N   GLU A1576      22.277  57.773  43.778  1.00  0.00           N  
ATOM   2284  CA  GLU A1576      23.196  58.224  44.819  1.00  0.00           C  
ATOM   2285  C   GLU A1576      24.656  57.866  44.588  1.00  0.00           C  
ATOM   2286  O   GLU A1576      25.550  58.550  45.075  1.00  0.00           O  
ATOM   2287  CB  GLU A1576      22.770  57.675  46.173  1.00  0.00           C  
ATOM   2288  CG  GLU A1576      21.557  58.349  46.754  1.00  0.00           C  
ATOM   2289  CD  GLU A1576      21.319  57.916  48.186  1.00  0.00           C  
ATOM   2290  OE1 GLU A1576      21.324  56.687  48.415  1.00  0.00           O  
ATOM   2291  OE2 GLU A1576      21.134  58.792  49.067  1.00  0.00           O  
ATOM   2292  N   ILE A1577      24.896  56.777  43.872  1.00  0.00           N  
ATOM   2293  CA  ILE A1577      26.247  56.362  43.584  1.00  0.00           C  
ATOM   2294  C   ILE A1577      26.567  56.820  42.177  1.00  0.00           C  
ATOM   2295  O   ILE A1577      25.876  56.435  41.225  1.00  0.00           O  
ATOM   2296  CB  ILE A1577      26.403  54.826  43.641  1.00  0.00           C  
ATOM   2297  CG1 ILE A1577      25.981  54.315  45.022  1.00  0.00           C  
ATOM   2298  CG2 ILE A1577      27.848  54.437  43.344  1.00  0.00           C  
ATOM   2299  CD1 ILE A1577      26.754  54.919  46.169  1.00  0.00           C  
ATOM   2300  N   PHE A1578      27.598  57.656  42.057  1.00  0.00           N  
ATOM   2301  CA  PHE A1578      28.024  58.161  40.765  1.00  0.00           C  
ATOM   2302  C   PHE A1578      29.458  58.664  40.796  1.00  0.00           C  
ATOM   2303  O   PHE A1578      30.012  59.014  41.860  1.00  0.00           O  
ATOM   2304  CB  PHE A1578      27.091  59.282  40.271  1.00  0.00           C  
ATOM   2305  CG  PHE A1578      26.724  60.293  41.330  1.00  0.00           C  
ATOM   2306  CD1 PHE A1578      25.611  60.095  42.132  1.00  0.00           C  
ATOM   2307  CD2 PHE A1578      27.483  61.446  41.507  1.00  0.00           C  
ATOM   2308  CE1 PHE A1578      25.238  61.029  43.101  1.00  0.00           C  
ATOM   2309  CE2 PHE A1578      27.138  62.399  42.469  1.00  0.00           C  
ATOM   2310  CZ  PHE A1578      26.006  62.201  43.277  1.00  0.00           C  
ATOM   2311  N   THR A1579      30.045  58.703  39.607  1.00  0.00           N  
ATOM   2312  CA  THR A1579      31.418  59.146  39.411  1.00  0.00           C  
ATOM   2313  C   THR A1579      31.617  60.669  39.463  1.00  0.00           C  
ATOM   2314  O   THR A1579      30.682  61.451  39.341  1.00  0.00           O  
ATOM   2315  CB  THR A1579      31.929  58.636  38.050  1.00  0.00           C  
ATOM   2316  OG1 THR A1579      31.332  59.411  36.995  1.00  0.00           O  
ATOM   2317  CG2 THR A1579      31.546  57.151  37.865  1.00  0.00           C  
ATOM   2318  N   LEU A1580      32.863  61.077  39.648  1.00  0.00           N  
ATOM   2319  CA  LEU A1580      33.213  62.485  39.661  1.00  0.00           C  
ATOM   2320  C   LEU A1580      32.806  63.066  38.297  1.00  0.00           C  
ATOM   2321  O   LEU A1580      32.163  64.133  38.201  1.00  0.00           O  
ATOM   2322  CB  LEU A1580      34.728  62.629  39.834  1.00  0.00           C  
ATOM   2323  CG  LEU A1580      35.340  63.962  40.287  1.00  0.00           C  
ATOM   2324  CD1 LEU A1580      36.797  64.021  39.833  1.00  0.00           C  
ATOM   2325  CD2 LEU A1580      34.578  65.134  39.721  1.00  0.00           C  
ATOM   2326  N   GLU A1581      33.172  62.348  37.239  1.00  0.00           N  
ATOM   2327  CA  GLU A1581      32.878  62.813  35.904  1.00  0.00           C  
ATOM   2328  C   GLU A1581      31.372  62.948  35.640  1.00  0.00           C  
ATOM   2329  O   GLU A1581      30.944  63.904  34.978  1.00  0.00           O  
ATOM   2330  CB  GLU A1581      33.591  61.920  34.882  1.00  0.00           C  
ATOM   2331  CG  GLU A1581      33.689  62.496  33.477  1.00  0.00           C  
ATOM   2332  CD  GLU A1581      34.544  63.764  33.374  1.00  0.00           C  
ATOM   2333  OE1 GLU A1581      35.620  63.833  34.018  1.00  0.00           O  
ATOM   2334  OE2 GLU A1581      34.140  64.685  32.628  1.00  0.00           O  
ATOM   2335  N   GLU A1582      30.554  62.042  36.176  1.00  0.00           N  
ATOM   2336  CA  GLU A1582      29.099  62.163  35.983  1.00  0.00           C  
ATOM   2337  C   GLU A1582      28.533  63.399  36.680  1.00  0.00           C  
ATOM   2338  O   GLU A1582      27.659  64.108  36.158  1.00  0.00           O  
ATOM   2339  CB  GLU A1582      28.387  60.933  36.495  1.00  0.00           C  
ATOM   2340  CG  GLU A1582      28.370  59.807  35.487  1.00  0.00           C  
ATOM   2341  CD  GLU A1582      27.855  58.503  36.063  1.00  0.00           C  
ATOM   2342  OE1 GLU A1582      28.582  57.891  36.867  1.00  0.00           O  
ATOM   2343  OE2 GLU A1582      26.722  58.097  35.714  1.00  0.00           O  
ATOM   2344  N   PHE A1583      29.041  63.642  37.872  1.00  0.00           N  
ATOM   2345  CA  PHE A1583      28.655  64.768  38.678  1.00  0.00           C  
ATOM   2346  C   PHE A1583      28.923  66.048  37.889  1.00  0.00           C  
ATOM   2347  O   PHE A1583      28.051  66.890  37.756  1.00  0.00           O  
ATOM   2348  CB  PHE A1583      29.480  64.736  39.976  1.00  0.00           C  
ATOM   2349  CG  PHE A1583      29.326  65.949  40.819  1.00  0.00           C  
ATOM   2350  CD1 PHE A1583      28.064  66.301  41.332  1.00  0.00           C  
ATOM   2351  CD2 PHE A1583      30.435  66.754  41.101  1.00  0.00           C  
ATOM   2352  CE1 PHE A1583      27.897  67.449  42.125  1.00  0.00           C  
ATOM   2353  CE2 PHE A1583      30.289  67.908  41.892  1.00  0.00           C  
ATOM   2354  CZ  PHE A1583      29.006  68.251  42.405  1.00  0.00           C  
ATOM   2355  N   ILE A1584      30.136  66.172  37.361  1.00  0.00           N  
ATOM   2356  CA  ILE A1584      30.539  67.336  36.572  1.00  0.00           C  
ATOM   2357  C   ILE A1584      29.544  67.612  35.465  1.00  0.00           C  
ATOM   2358  O   ILE A1584      29.161  68.747  35.224  1.00  0.00           O  
ATOM   2359  CB  ILE A1584      31.910  67.096  35.880  1.00  0.00           C  
ATOM   2360  CG1 ILE A1584      33.023  66.981  36.915  1.00  0.00           C  
ATOM   2361  CG2 ILE A1584      32.214  68.207  34.908  1.00  0.00           C  
ATOM   2362  CD1 ILE A1584      34.363  66.534  36.296  1.00  0.00           C  
ATOM   2363  N   GLN A1585      29.133  66.547  34.798  1.00  0.00           N  
ATOM   2364  CA  GLN A1585      28.234  66.654  33.667  1.00  0.00           C  
ATOM   2365  C   GLN A1585      26.780  66.894  34.006  1.00  0.00           C  
ATOM   2366  O   GLN A1585      26.041  67.417  33.196  1.00  0.00           O  
ATOM   2367  CB  GLN A1585      28.387  65.407  32.784  1.00  0.00           C  
ATOM   2368  CG  GLN A1585      29.817  65.284  32.260  1.00  0.00           C  
ATOM   2369  CD  GLN A1585      30.034  64.113  31.312  1.00  0.00           C  
ATOM   2370  OE1 GLN A1585      29.788  62.941  31.654  1.00  0.00           O  
ATOM   2371  NE2 GLN A1585      30.506  64.423  30.113  1.00  0.00           N  
ATOM   2372  N   ALA A1586      26.360  66.532  35.207  1.00  0.00           N  
ATOM   2373  CA  ALA A1586      24.963  66.739  35.577  1.00  0.00           C  
ATOM   2374  C   ALA A1586      24.782  67.953  36.460  1.00  0.00           C  
ATOM   2375  O   ALA A1586      23.648  68.337  36.746  1.00  0.00           O  
ATOM   2376  CB  ALA A1586      24.421  65.519  36.296  1.00  0.00           C  
ATOM   2377  N   PHE A1587      25.885  68.569  36.882  1.00  0.00           N  
ATOM   2378  CA  PHE A1587      25.775  69.717  37.778  1.00  0.00           C  
ATOM   2379  C   PHE A1587      24.935  70.886  37.260  1.00  0.00           C  
ATOM   2380  O   PHE A1587      25.003  71.244  36.088  1.00  0.00           O  
ATOM   2381  CB  PHE A1587      27.153  70.246  38.182  1.00  0.00           C  
ATOM   2382  CG  PHE A1587      27.083  71.325  39.212  1.00  0.00           C  
ATOM   2383  CD1 PHE A1587      26.717  71.034  40.511  1.00  0.00           C  
ATOM   2384  CD2 PHE A1587      27.309  72.655  38.861  1.00  0.00           C  
ATOM   2385  CE1 PHE A1587      26.574  72.068  41.437  1.00  0.00           C  
ATOM   2386  CE2 PHE A1587      27.167  73.685  39.779  1.00  0.00           C  
ATOM   2387  CZ  PHE A1587      26.803  73.403  41.051  1.00  0.00           C  
ATOM   2388  N   THR A1588      24.170  71.481  38.171  1.00  0.00           N  
ATOM   2389  CA  THR A1588      23.290  72.596  37.876  1.00  0.00           C  
ATOM   2390  C   THR A1588      22.936  73.251  39.184  1.00  0.00           C  
ATOM   2391  O   THR A1588      22.565  72.545  40.118  1.00  0.00           O  
ATOM   2392  CB  THR A1588      21.942  72.127  37.269  1.00  0.00           C  
ATOM   2393  OG1 THR A1588      22.153  71.631  35.950  1.00  0.00           O  
ATOM   2394  CG2 THR A1588      20.987  73.258  37.172  1.00  0.00           C  
ATOM   2395  N   TRP A1589      23.016  74.580  39.243  1.00  0.00           N  
ATOM   2396  CA  TRP A1589      22.653  75.295  40.451  1.00  0.00           C  
ATOM   2397  C   TRP A1589      21.180  75.107  40.775  1.00  0.00           C  
ATOM   2398  O   TRP A1589      20.764  75.324  41.913  1.00  0.00           O  
ATOM   2399  CB  TRP A1589      22.940  76.786  40.319  1.00  0.00           C  
ATOM   2400  CG  TRP A1589      24.381  77.045  40.116  1.00  0.00           C  
ATOM   2401  CD1 TRP A1589      24.995  77.433  38.956  1.00  0.00           C  
ATOM   2402  CD2 TRP A1589      25.419  76.876  41.091  1.00  0.00           C  
ATOM   2403  NE1 TRP A1589      26.352  77.514  39.157  1.00  0.00           N  
ATOM   2404  CE2 TRP A1589      26.637  77.175  40.458  1.00  0.00           C  
ATOM   2405  CE3 TRP A1589      25.433  76.489  42.433  1.00  0.00           C  
ATOM   2406  CZ2 TRP A1589      27.871  77.104  41.133  1.00  0.00           C  
ATOM   2407  CZ3 TRP A1589      26.655  76.411  43.106  1.00  0.00           C  
ATOM   2408  CH2 TRP A1589      27.857  76.718  42.455  1.00  0.00           C  
ATOM   2409  N   GLU A1591      20.392  74.704  39.781  1.00  0.00           N  
ATOM   2410  CA  GLU A1591      18.963  74.498  39.995  1.00  0.00           C  
ATOM   2411  C   GLU A1591      18.715  73.328  40.930  1.00  0.00           C  
ATOM   2412  O   GLU A1591      17.663  73.272  41.583  1.00  0.00           O  
ATOM   2413  CB  GLU A1591      18.239  74.226  38.683  1.00  0.00           C  
ATOM   2414  CG  GLU A1591      18.445  75.285  37.618  1.00  0.00           C  
ATOM   2415  CD  GLU A1591      17.722  74.935  36.309  1.00  0.00           C  
ATOM   2416  OE1 GLU A1591      16.464  75.038  36.259  1.00  0.00           O  
ATOM   2417  OE2 GLU A1591      18.417  74.540  35.333  1.00  0.00           O  
ATOM   2418  N   ARG A1592      19.672  72.401  40.998  1.00  0.00           N  
ATOM   2419  CA  ARG A1592      19.522  71.237  41.860  1.00  0.00           C  
ATOM   2420  C   ARG A1592      20.322  71.322  43.151  1.00  0.00           C  
ATOM   2421  O   ARG A1592      20.579  70.294  43.798  1.00  0.00           O  
ATOM   2422  CB  ARG A1592      19.898  69.954  41.106  1.00  0.00           C  
ATOM   2423  CG  ARG A1592      19.006  69.668  39.918  1.00  0.00           C  
ATOM   2424  CD  ARG A1592      19.215  68.236  39.446  1.00  0.00           C  
ATOM   2425  NE  ARG A1592      18.639  67.256  40.377  1.00  0.00           N  
ATOM   2426  CZ  ARG A1592      17.331  67.126  40.619  1.00  0.00           C  
ATOM   2427  NH1 ARG A1592      16.445  67.911  40.004  1.00  0.00           N  
ATOM   2428  NH2 ARG A1592      16.895  66.207  41.475  1.00  0.00           N  
ATOM   2429  N   VAL A1593      20.729  72.536  43.510  1.00  0.00           N  
ATOM   2430  CA  VAL A1593      21.484  72.761  44.736  1.00  0.00           C  
ATOM   2431  C   VAL A1593      20.522  73.218  45.831  1.00  0.00           C  
ATOM   2432  O   VAL A1593      19.762  74.169  45.646  1.00  0.00           O  
ATOM   2433  CB  VAL A1593      22.571  73.855  44.538  1.00  0.00           C  
ATOM   2434  CG1 VAL A1593      23.175  74.257  45.884  1.00  0.00           C  
ATOM   2435  CG2 VAL A1593      23.667  73.353  43.602  1.00  0.00           C  
ATOM   2436  N   SER A1594      20.539  72.545  46.974  1.00  0.00           N  
ATOM   2437  CA  SER A1594      19.639  72.942  48.055  1.00  0.00           C  
ATOM   2438  C   SER A1594      20.390  73.793  49.089  1.00  0.00           C  
ATOM   2439  O   SER A1594      21.556  73.551  49.372  1.00  0.00           O  
ATOM   2440  CB  SER A1594      18.993  71.690  48.688  1.00  0.00           C  
ATOM   2441  OG  SER A1594      19.957  70.701  48.985  1.00  0.00           O  
ATOM   2442  N   LEU A1596      19.720  74.779  49.668  1.00  0.00           N  
ATOM   2443  CA  LEU A1596      20.393  75.667  50.612  1.00  0.00           C  
ATOM   2444  C   LEU A1596      20.361  75.405  52.136  1.00  0.00           C  
ATOM   2445  O   LEU A1596      20.903  76.189  52.918  1.00  0.00           O  
ATOM   2446  CB  LEU A1596      19.944  77.091  50.330  1.00  0.00           C  
ATOM   2447  CG  LEU A1596      20.202  77.647  48.922  1.00  0.00           C  
ATOM   2448  CD1 LEU A1596      19.811  79.135  48.903  1.00  0.00           C  
ATOM   2449  CD2 LEU A1596      21.673  77.488  48.561  1.00  0.00           C  
ATOM   2450  N   GLY A1601      19.750  74.317  52.575  1.00  0.00           N  
ATOM   2451  CA  GLY A1601      19.738  74.055  54.001  1.00  0.00           C  
ATOM   2452  C   GLY A1601      21.120  73.574  54.414  1.00  0.00           C  
ATOM   2453  O   GLY A1601      21.826  72.945  53.599  1.00  0.00           O  
ATOM   2454  N   GLY A1602      21.514  73.863  55.656  1.00  0.00           N  
ATOM   2455  CA  GLY A1602      22.824  73.445  56.144  1.00  0.00           C  
ATOM   2456  C   GLY A1602      22.836  71.958  56.422  1.00  0.00           C  
ATOM   2457  O   GLY A1602      22.264  71.523  57.417  1.00  0.00           O  
ATOM   2458  N   PRO A1603      23.499  71.151  55.578  1.00  0.00           N  
ATOM   2459  CA  PRO A1603      23.566  69.691  55.738  1.00  0.00           C  
ATOM   2460  C   PRO A1603      24.409  69.129  56.874  1.00  0.00           C  
ATOM   2461  O   PRO A1603      25.573  69.475  57.061  1.00  0.00           O  
ATOM   2462  CB  PRO A1603      24.063  69.222  54.361  1.00  0.00           C  
ATOM   2463  CG  PRO A1603      24.993  70.313  53.980  1.00  0.00           C  
ATOM   2464  CD  PRO A1603      24.263  71.584  54.390  1.00  0.00           C  
ATOM   2465  N   VAL A1604      23.794  68.239  57.634  1.00  0.00           N  
ATOM   2466  CA  VAL A1604      24.492  67.577  58.715  1.00  0.00           C  
ATOM   2467  C   VAL A1604      25.337  66.470  58.064  1.00  0.00           C  
ATOM   2468  O   VAL A1604      24.834  65.681  57.270  1.00  0.00           O  
ATOM   2469  CB  VAL A1604      23.500  66.921  59.723  1.00  0.00           C  
ATOM   2470  CG1 VAL A1604      24.256  66.057  60.737  1.00  0.00           C  
ATOM   2471  CG2 VAL A1604      22.694  67.997  60.430  1.00  0.00           C  
ATOM   2472  N   PHE A1613      26.621  66.443  58.397  1.00  0.00           N  
ATOM   2473  CA  PHE A1613      27.517  65.432  57.895  1.00  0.00           C  
ATOM   2474  C   PHE A1613      27.264  64.161  58.731  1.00  0.00           C  
ATOM   2475  O   PHE A1613      27.567  64.109  59.929  1.00  0.00           O  
ATOM   2476  CB  PHE A1613      28.948  65.911  58.056  1.00  0.00           C  
ATOM   2477  CG  PHE A1613      29.973  65.001  57.454  1.00  0.00           C  
ATOM   2478  CD1 PHE A1613      30.441  63.885  58.158  1.00  0.00           C  
ATOM   2479  CD2 PHE A1613      30.506  65.271  56.184  1.00  0.00           C  
ATOM   2480  CE1 PHE A1613      31.439  63.043  57.599  1.00  0.00           C  
ATOM   2481  CE2 PHE A1613      31.498  64.437  55.621  1.00  0.00           C  
ATOM   2482  CZ  PHE A1613      31.959  63.323  56.333  1.00  0.00           C  
ATOM   2483  N   ASP A1614      26.688  63.149  58.085  1.00  0.00           N  
ATOM   2484  CA  ASP A1614      26.363  61.870  58.707  1.00  0.00           C  
ATOM   2485  C   ASP A1614      27.488  60.837  58.493  1.00  0.00           C  
ATOM   2486  O   ASP A1614      27.569  60.204  57.445  1.00  0.00           O  
ATOM   2487  CB  ASP A1614      25.046  61.378  58.091  1.00  0.00           C  
ATOM   2488  CG  ASP A1614      24.435  60.204  58.833  1.00  0.00           C  
ATOM   2489  OD1 ASP A1614      23.336  59.785  58.427  1.00  0.00           O  
ATOM   2490  OD2 ASP A1614      25.026  59.705  59.809  1.00  0.00           O  
ATOM   2491  N   LEU A1615      28.348  60.664  59.489  1.00  0.00           N  
ATOM   2492  CA  LEU A1615      29.442  59.703  59.400  1.00  0.00           C  
ATOM   2493  C   LEU A1615      28.947  58.300  59.076  1.00  0.00           C  
ATOM   2494  O   LEU A1615      29.610  57.539  58.362  1.00  0.00           O  
ATOM   2495  CB  LEU A1615      30.219  59.655  60.714  1.00  0.00           C  
ATOM   2496  CG  LEU A1615      31.492  58.810  60.682  1.00  0.00           C  
ATOM   2497  CD1 LEU A1615      32.482  59.413  59.669  1.00  0.00           C  
ATOM   2498  CD2 LEU A1615      32.106  58.758  62.067  1.00  0.00           C  
ATOM   2499  N   GLU A1616      27.786  57.955  59.616  1.00  0.00           N  
ATOM   2500  CA  GLU A1616      27.199  56.659  59.367  1.00  0.00           C  
ATOM   2501  C   GLU A1616      26.879  56.441  57.895  1.00  0.00           C  
ATOM   2502  O   GLU A1616      27.153  55.366  57.341  1.00  0.00           O  
ATOM   2503  CB  GLU A1616      25.935  56.481  60.215  1.00  0.00           C  
ATOM   2504  CG  GLU A1616      26.276  56.022  61.605  1.00  0.00           C  
ATOM   2505  CD  GLU A1616      27.126  54.750  61.577  1.00  0.00           C  
ATOM   2506  OE1 GLU A1616      28.142  54.690  62.319  1.00  0.00           O  
ATOM   2507  OE2 GLU A1616      26.766  53.812  60.805  1.00  0.00           O  
ATOM   2508  N   LYS A1617      26.297  57.441  57.243  1.00  0.00           N  
ATOM   2509  CA  LYS A1617      25.993  57.220  55.850  1.00  0.00           C  
ATOM   2510  C   LYS A1617      27.285  57.131  55.047  1.00  0.00           C  
ATOM   2511  O   LYS A1617      27.369  56.372  54.081  1.00  0.00           O  
ATOM   2512  CB  LYS A1617      25.082  58.293  55.272  1.00  0.00           C  
ATOM   2513  CG  LYS A1617      24.529  57.867  53.905  1.00  0.00           C  
ATOM   2514  CD  LYS A1617      23.389  58.731  53.443  1.00  0.00           C  
ATOM   2515  CE  LYS A1617      22.812  58.257  52.108  1.00  0.00           C  
ATOM   2516  NZ  LYS A1617      21.862  59.281  51.536  1.00  0.00           N  
ATOM   2517  N   LEU A1619      28.307  57.867  55.460  1.00  0.00           N  
ATOM   2518  CA  LEU A1619      29.574  57.812  54.739  1.00  0.00           C  
ATOM   2519  C   LEU A1619      30.144  56.383  54.812  1.00  0.00           C  
ATOM   2520  O   LEU A1619      30.595  55.843  53.792  1.00  0.00           O  
ATOM   2521  CB  LEU A1619      30.586  58.813  55.318  1.00  0.00           C  
ATOM   2522  CG  LEU A1619      31.719  59.487  54.501  1.00  0.00           C  
ATOM   2523  CD1 LEU A1619      32.811  59.920  55.475  1.00  0.00           C  
ATOM   2524  CD2 LEU A1619      32.329  58.588  53.448  1.00  0.00           C  
ATOM   2525  N   ARG A1620      30.122  55.773  56.003  1.00  0.00           N  
ATOM   2526  CA  ARG A1620      30.643  54.418  56.145  1.00  0.00           C  
ATOM   2527  C   ARG A1620      29.854  53.518  55.227  1.00  0.00           C  
ATOM   2528  O   ARG A1620      30.415  52.690  54.502  1.00  0.00           O  
ATOM   2529  CB  ARG A1620      30.517  53.914  57.579  1.00  0.00           C  
ATOM   2530  CG  ARG A1620      31.386  54.681  58.545  1.00  0.00           C  
ATOM   2531  CD  ARG A1620      31.317  54.134  59.970  1.00  0.00           C  
ATOM   2532  NE  ARG A1620      32.654  53.790  60.444  1.00  0.00           N  
ATOM   2533  CZ  ARG A1620      33.131  52.547  60.486  1.00  0.00           C  
ATOM   2534  NH1 ARG A1620      32.376  51.522  60.093  1.00  0.00           N  
ATOM   2535  NH2 ARG A1620      34.375  52.329  60.908  1.00  0.00           N  
ATOM   2536  N   TRP A1621      28.541  53.695  55.249  1.00  0.00           N  
ATOM   2537  CA  TRP A1621      27.684  52.890  54.406  1.00  0.00           C  
ATOM   2538  C   TRP A1621      28.115  53.025  52.955  1.00  0.00           C  
ATOM   2539  O   TRP A1621      28.218  52.032  52.215  1.00  0.00           O  
ATOM   2540  CB  TRP A1621      26.236  53.352  54.491  1.00  0.00           C  
ATOM   2541  CG  TRP A1621      25.408  52.710  53.423  1.00  0.00           C  
ATOM   2542  CD1 TRP A1621      24.947  51.426  53.404  1.00  0.00           C  
ATOM   2543  CD2 TRP A1621      25.000  53.300  52.185  1.00  0.00           C  
ATOM   2544  NE1 TRP A1621      24.278  51.181  52.233  1.00  0.00           N  
ATOM   2545  CE2 TRP A1621      24.290  52.313  51.466  1.00  0.00           C  
ATOM   2546  CE3 TRP A1621      25.159  54.572  51.616  1.00  0.00           C  
ATOM   2547  CZ2 TRP A1621      23.733  52.555  50.198  1.00  0.00           C  
ATOM   2548  CZ3 TRP A1621      24.606  54.822  50.359  1.00  0.00           C  
ATOM   2549  CH2 TRP A1621      23.897  53.813  49.664  1.00  0.00           C  
ATOM   2550  N   MET A1622      28.322  54.268  52.541  1.00  0.00           N  
ATOM   2551  CA  MET A1622      28.717  54.543  51.171  1.00  0.00           C  
ATOM   2552  C   MET A1622      30.094  53.972  50.903  1.00  0.00           C  
ATOM   2553  O   MET A1622      30.359  53.411  49.830  1.00  0.00           O  
ATOM   2554  CB  MET A1622      28.730  56.048  50.896  1.00  0.00           C  
ATOM   2555  CG  MET A1622      29.096  56.383  49.451  1.00  0.00           C  
ATOM   2556  SD  MET A1622      28.680  58.061  48.928  1.00  0.00           S  
ATOM   2557  CE  MET A1622      26.892  57.896  48.614  1.00  0.00           C  
ATOM   2558  N   ASN A1632      30.981  54.106  51.878  1.00  0.00           N  
ATOM   2559  CA  ASN A1632      32.318  53.584  51.688  1.00  0.00           C  
ATOM   2560  C   ASN A1632      32.225  52.071  51.451  1.00  0.00           C  
ATOM   2561  O   ASN A1632      32.940  51.541  50.592  1.00  0.00           O  
ATOM   2562  CB  ASN A1632      33.189  53.873  52.914  1.00  0.00           C  
ATOM   2563  CG  ASN A1632      34.653  53.932  52.576  1.00  0.00           C  
ATOM   2564  OD1 ASN A1632      35.054  54.686  51.700  1.00  0.00           O  
ATOM   2565  ND2 ASN A1632      35.465  53.144  53.275  1.00  0.00           N  
ATOM   2566  N   GLY A1635      31.367  51.383  52.215  1.00  0.00           N  
ATOM   2567  CA  GLY A1635      31.223  49.943  52.047  1.00  0.00           C  
ATOM   2568  C   GLY A1635      30.670  49.621  50.651  1.00  0.00           C  
ATOM   2569  O   GLY A1635      31.118  48.698  49.961  1.00  0.00           O  
ATOM   2570  N   LYS A1636      29.690  50.418  50.240  1.00  0.00           N  
ATOM   2571  CA  LYS A1636      29.042  50.310  48.939  1.00  0.00           C  
ATOM   2572  C   LYS A1636      30.089  50.419  47.789  1.00  0.00           C  
ATOM   2573  O   LYS A1636      30.015  49.705  46.786  1.00  0.00           O  
ATOM   2574  CB  LYS A1636      27.999  51.434  48.829  1.00  0.00           C  
ATOM   2575  CG  LYS A1636      26.950  51.258  47.746  1.00  0.00           C  
ATOM   2576  CD  LYS A1636      25.856  50.298  48.150  1.00  0.00           C  
ATOM   2577  CE  LYS A1636      24.816  50.166  47.035  1.00  0.00           C  
ATOM   2578  NZ  LYS A1636      23.710  49.239  47.460  1.00  0.00           N  
ATOM   2579  N   TYR A1637      31.060  51.314  47.938  1.00  0.00           N  
ATOM   2580  CA  TYR A1637      32.077  51.480  46.906  1.00  0.00           C  
ATOM   2581  C   TYR A1637      32.985  50.262  46.857  1.00  0.00           C  
ATOM   2582  O   TYR A1637      33.273  49.742  45.779  1.00  0.00           O  
ATOM   2583  CB  TYR A1637      32.914  52.748  47.150  1.00  0.00           C  
ATOM   2584  CG  TYR A1637      32.479  53.936  46.321  1.00  0.00           C  
ATOM   2585  CD1 TYR A1637      33.238  54.375  45.229  1.00  0.00           C  
ATOM   2586  CD2 TYR A1637      31.280  54.582  46.588  1.00  0.00           C  
ATOM   2587  CE1 TYR A1637      32.799  55.426  44.415  1.00  0.00           C  
ATOM   2588  CE2 TYR A1637      30.831  55.635  45.778  1.00  0.00           C  
ATOM   2589  CZ  TYR A1637      31.590  56.048  44.697  1.00  0.00           C  
ATOM   2590  OH  TYR A1637      31.116  57.067  43.910  1.00  0.00           O  
ATOM   2591  N   ILE A1638      33.414  49.816  48.038  1.00  0.00           N  
ATOM   2592  CA  ILE A1638      34.308  48.681  48.190  1.00  0.00           C  
ATOM   2593  C   ILE A1638      33.745  47.425  47.560  1.00  0.00           C  
ATOM   2594  O   ILE A1638      34.481  46.624  46.986  1.00  0.00           O  
ATOM   2595  CB  ILE A1638      34.588  48.402  49.676  1.00  0.00           C  
ATOM   2596  CG1 ILE A1638      35.628  49.400  50.172  1.00  0.00           C  
ATOM   2597  CG2 ILE A1638      35.074  46.950  49.899  1.00  0.00           C  
ATOM   2598  CD1 ILE A1638      35.481  49.735  51.640  1.00  0.00           C  
ATOM   2599  N   ARG A1639      32.442  47.241  47.655  1.00  0.00           N  
ATOM   2600  CA  ARG A1639      31.884  46.038  47.093  1.00  0.00           C  
ATOM   2601  C   ARG A1639      31.210  46.149  45.725  1.00  0.00           C  
ATOM   2602  O   ARG A1639      31.094  45.150  45.025  1.00  0.00           O  
ATOM   2603  CB  ARG A1639      30.947  45.388  48.119  1.00  0.00           C  
ATOM   2604  CG  ARG A1639      29.548  45.902  48.157  1.00  0.00           C  
ATOM   2605  CD  ARG A1639      28.824  45.192  49.290  1.00  0.00           C  
ATOM   2606  NE  ARG A1639      29.254  45.720  50.569  1.00  0.00           N  
ATOM   2607  CZ  ARG A1639      28.630  46.696  51.221  1.00  0.00           C  
ATOM   2608  NH1 ARG A1639      29.111  47.114  52.383  1.00  0.00           N  
ATOM   2609  NH2 ARG A1639      27.526  47.240  50.732  1.00  0.00           N  
ATOM   2610  N   GLU A1640      30.830  47.356  45.315  1.00  0.00           N  
ATOM   2611  CA  GLU A1640      30.148  47.542  44.042  1.00  0.00           C  
ATOM   2612  C   GLU A1640      30.773  48.461  43.028  1.00  0.00           C  
ATOM   2613  O   GLU A1640      30.414  48.396  41.867  1.00  0.00           O  
ATOM   2614  CB  GLU A1640      28.734  48.042  44.287  1.00  0.00           C  
ATOM   2615  CG  GLU A1640      27.849  47.056  45.011  1.00  0.00           C  
ATOM   2616  CD  GLU A1640      26.469  47.628  45.302  1.00  0.00           C  
ATOM   2617  OE1 GLU A1640      25.948  47.382  46.423  1.00  0.00           O  
ATOM   2618  OE2 GLU A1640      25.908  48.316  44.415  1.00  0.00           O  
ATOM   2619  N   VAL A1641      31.691  49.329  43.432  1.00  0.00           N  
ATOM   2620  CA  VAL A1641      32.254  50.252  42.462  1.00  0.00           C  
ATOM   2621  C   VAL A1641      33.675  49.904  42.078  1.00  0.00           C  
ATOM   2622  O   VAL A1641      33.985  49.823  40.894  1.00  0.00           O  
ATOM   2623  CB  VAL A1641      32.152  51.689  42.993  1.00  0.00           C  
ATOM   2624  CG1 VAL A1641      32.644  52.688  41.950  1.00  0.00           C  
ATOM   2625  CG2 VAL A1641      30.700  51.978  43.347  1.00  0.00           C  
ATOM   2626  N   LEU A1642      34.541  49.713  43.070  1.00  0.00           N  
ATOM   2627  CA  LEU A1642      35.908  49.331  42.794  1.00  0.00           C  
ATOM   2628  C   LEU A1642      35.902  47.862  42.431  1.00  0.00           C  
ATOM   2629  O   LEU A1642      34.984  47.115  42.778  1.00  0.00           O  
ATOM   2630  CB  LEU A1642      36.802  49.526  44.011  1.00  0.00           C  
ATOM   2631  CG  LEU A1642      36.973  50.967  44.494  1.00  0.00           C  
ATOM   2632  CD1 LEU A1642      38.194  51.078  45.413  1.00  0.00           C  
ATOM   2633  CD2 LEU A1642      37.147  51.865  43.304  1.00  0.00           C  
ATOM   2634  N   SER A1662      36.934  47.457  41.713  1.00  0.00           N  
ATOM   2635  CA  SER A1662      37.093  46.066  41.325  1.00  0.00           C  
ATOM   2636  C   SER A1662      37.754  45.355  42.506  1.00  0.00           C  
ATOM   2637  O   SER A1662      38.278  45.996  43.424  1.00  0.00           O  
ATOM   2638  CB  SER A1662      38.017  45.961  40.127  1.00  0.00           C  
ATOM   2639  OG  SER A1662      39.342  46.293  40.528  1.00  0.00           O  
ATOM   2640  N   LEU A1663      37.754  44.033  42.462  1.00  0.00           N  
ATOM   2641  CA  LEU A1663      38.372  43.237  43.516  1.00  0.00           C  
ATOM   2642  C   LEU A1663      39.862  43.574  43.641  1.00  0.00           C  
ATOM   2643  O   LEU A1663      40.391  43.762  44.743  1.00  0.00           O  
ATOM   2644  CB  LEU A1663      38.183  41.742  43.200  1.00  0.00           C  
ATOM   2645  CG  LEU A1663      38.825  40.694  44.124  1.00  0.00           C  
ATOM   2646  CD1 LEU A1663      38.391  40.886  45.593  1.00  0.00           C  
ATOM   2647  CD2 LEU A1663      38.422  39.301  43.623  1.00  0.00           C  
ATOM   2648  N   GLU A1664      40.528  43.659  42.499  1.00  0.00           N  
ATOM   2649  CA  GLU A1664      41.949  43.955  42.465  1.00  0.00           C  
ATOM   2650  C   GLU A1664      42.258  45.356  43.001  1.00  0.00           C  
ATOM   2651  O   GLU A1664      43.285  45.554  43.654  1.00  0.00           O  
ATOM   2652  CB  GLU A1664      42.488  43.779  41.026  1.00  0.00           C  
ATOM   2653  CG  GLU A1664      42.264  42.359  40.412  1.00  0.00           C  
ATOM   2654  CD  GLU A1664      40.812  42.093  39.960  1.00  0.00           C  
ATOM   2655  OE1 GLU A1664      40.497  40.951  39.561  1.00  0.00           O  
ATOM   2656  OE2 GLU A1664      39.972  43.013  39.987  1.00  0.00           O  
ATOM   2657  N   GLU A1665      41.378  46.321  42.738  1.00  0.00           N  
ATOM   2658  CA  GLU A1665      41.588  47.687  43.223  1.00  0.00           C  
ATOM   2659  C   GLU A1665      41.490  47.694  44.731  1.00  0.00           C  
ATOM   2660  O   GLU A1665      42.286  48.349  45.412  1.00  0.00           O  
ATOM   2661  CB  GLU A1665      40.538  48.651  42.652  1.00  0.00           C  
ATOM   2662  CG  GLU A1665      40.813  49.076  41.212  1.00  0.00           C  
ATOM   2663  CD  GLU A1665      39.874  50.167  40.713  1.00  0.00           C  
ATOM   2664  OE1 GLU A1665      38.658  49.889  40.512  1.00  0.00           O  
ATOM   2665  OE2 GLU A1665      40.371  51.308  40.528  1.00  0.00           O  
ATOM   2666  N   VAL A1666      40.501  46.962  45.248  1.00  0.00           N  
ATOM   2667  CA  VAL A1666      40.320  46.875  46.686  1.00  0.00           C  
ATOM   2668  C   VAL A1666      41.519  46.175  47.348  1.00  0.00           C  
ATOM   2669  O   VAL A1666      41.999  46.606  48.410  1.00  0.00           O  
ATOM   2670  CB  VAL A1666      39.021  46.130  47.054  1.00  0.00           C  
ATOM   2671  CG1 VAL A1666      39.014  45.810  48.542  1.00  0.00           C  
ATOM   2672  CG2 VAL A1666      37.811  46.993  46.691  1.00  0.00           C  
ATOM   2673  N   ALA A1667      41.999  45.105  46.725  1.00  0.00           N  
ATOM   2674  CA  ALA A1667      43.145  44.367  47.249  1.00  0.00           C  
ATOM   2675  C   ALA A1667      44.365  45.293  47.349  1.00  0.00           C  
ATOM   2676  O   ALA A1667      45.123  45.258  48.335  1.00  0.00           O  
ATOM   2677  CB  ALA A1667      43.464  43.164  46.328  1.00  0.00           C  
ATOM   2678  N   GLU A1668      44.543  46.131  46.334  1.00  0.00           N  
ATOM   2679  CA  GLU A1668      45.664  47.061  46.318  1.00  0.00           C  
ATOM   2680  C   GLU A1668      45.546  48.110  47.428  1.00  0.00           C  
ATOM   2681  O   GLU A1668      46.510  48.374  48.170  1.00  0.00           O  
ATOM   2682  CB  GLU A1668      45.770  47.735  44.924  1.00  0.00           C  
ATOM   2683  CG  GLU A1668      47.088  48.455  44.673  1.00  0.00           C  
ATOM   2684  CD  GLU A1668      48.328  47.538  44.751  1.00  0.00           C  
ATOM   2685  OE1 GLU A1668      49.439  48.063  45.037  1.00  0.00           O  
ATOM   2686  OE2 GLU A1668      48.201  46.307  44.518  1.00  0.00           O  
ATOM   2687  N   ARG A1669      44.358  48.681  47.574  1.00  0.00           N  
ATOM   2688  CA  ARG A1669      44.166  49.724  48.582  1.00  0.00           C  
ATOM   2689  C   ARG A1669      44.278  49.253  50.017  1.00  0.00           C  
ATOM   2690  O   ARG A1669      44.616  50.014  50.927  1.00  0.00           O  
ATOM   2691  CB  ARG A1669      42.824  50.417  48.355  1.00  0.00           C  
ATOM   2692  CG  ARG A1669      42.815  51.164  47.066  1.00  0.00           C  
ATOM   2693  CD  ARG A1669      41.599  51.976  46.903  1.00  0.00           C  
ATOM   2694  NE  ARG A1669      41.471  52.433  45.528  1.00  0.00           N  
ATOM   2695  CZ  ARG A1669      40.722  53.460  45.163  1.00  0.00           C  
ATOM   2696  NH1 ARG A1669      40.044  54.141  46.078  1.00  0.00           N  
ATOM   2697  NH2 ARG A1669      40.625  53.780  43.887  1.00  0.00           N  
ATOM   2698  N   VAL A1670      44.016  47.981  50.212  1.00  0.00           N  
ATOM   2699  CA  VAL A1670      44.073  47.389  51.538  1.00  0.00           C  
ATOM   2700  C   VAL A1670      45.508  47.164  52.058  1.00  0.00           C  
ATOM   2701  O   VAL A1670      45.724  47.114  53.266  1.00  0.00           O  
ATOM   2702  CB  VAL A1670      43.264  46.062  51.513  1.00  0.00           C  
ATOM   2703  CG1 VAL A1670      44.138  44.883  51.895  1.00  0.00           C  
ATOM   2704  CG2 VAL A1670      42.055  46.190  52.378  1.00  0.00           C  
ATOM   2705  N   LYS A1671      46.487  47.062  51.158  1.00  0.00           N  
ATOM   2706  CA  LYS A1671      47.870  46.816  51.572  1.00  0.00           C  
ATOM   2707  C   LYS A1671      48.473  47.791  52.605  1.00  0.00           C  
ATOM   2708  O   LYS A1671      49.035  47.373  53.609  1.00  0.00           O  
ATOM   2709  CB  LYS A1671      48.774  46.741  50.337  1.00  0.00           C  
ATOM   2710  CG  LYS A1671      48.514  45.545  49.434  1.00  0.00           C  
ATOM   2711  CD  LYS A1671      49.434  45.571  48.225  1.00  0.00           C  
ATOM   2712  CE  LYS A1671      49.111  44.439  47.254  1.00  0.00           C  
ATOM   2713  NZ  LYS A1671      50.059  44.406  46.109  1.00  0.00           N  
ATOM   2714  N   PRO A1672      48.366  49.099  52.374  1.00  0.00           N  
ATOM   2715  CA  PRO A1672      48.945  50.003  53.368  1.00  0.00           C  
ATOM   2716  C   PRO A1672      48.424  49.715  54.765  1.00  0.00           C  
ATOM   2717  O   PRO A1672      49.144  49.858  55.753  1.00  0.00           O  
ATOM   2718  CB  PRO A1672      48.497  51.378  52.892  1.00  0.00           C  
ATOM   2719  CG  PRO A1672      48.271  51.182  51.440  1.00  0.00           C  
ATOM   2720  CD  PRO A1672      47.644  49.840  51.335  1.00  0.00           C  
ATOM   2721  N   PHE A1673      47.164  49.307  54.853  1.00  0.00           N  
ATOM   2722  CA  PHE A1673      46.560  49.060  56.156  1.00  0.00           C  
ATOM   2723  C   PHE A1673      47.041  47.776  56.750  1.00  0.00           C  
ATOM   2724  O   PHE A1673      47.133  47.642  57.967  1.00  0.00           O  
ATOM   2725  CB  PHE A1673      45.039  49.093  56.046  1.00  0.00           C  
ATOM   2726  CG  PHE A1673      44.518  50.451  55.747  1.00  0.00           C  
ATOM   2727  CD1 PHE A1673      44.173  51.314  56.784  1.00  0.00           C  
ATOM   2728  CD2 PHE A1673      44.507  50.927  54.440  1.00  0.00           C  
ATOM   2729  CE1 PHE A1673      43.840  52.626  56.527  1.00  0.00           C  
ATOM   2730  CE2 PHE A1673      44.181  52.229  54.167  1.00  0.00           C  
ATOM   2731  CZ  PHE A1673      43.850  53.086  55.213  1.00  0.00           C  
ATOM   2732  N   LEU A1684      47.341  46.818  55.890  1.00  0.00           N  
ATOM   2733  CA  LEU A1684      47.880  45.561  56.358  1.00  0.00           C  
ATOM   2734  C   LEU A1684      49.270  45.859  56.899  1.00  0.00           C  
ATOM   2735  O   LEU A1684      49.626  45.429  57.991  1.00  0.00           O  
ATOM   2736  CB  LEU A1684      47.982  44.567  55.207  1.00  0.00           C  
ATOM   2737  CG  LEU A1684      46.661  43.903  54.822  1.00  0.00           C  
ATOM   2738  CD1 LEU A1684      46.804  43.253  53.474  1.00  0.00           C  
ATOM   2739  CD2 LEU A1684      46.251  42.890  55.892  1.00  0.00           C  
ATOM   2740  N   ARG A1685      50.056  46.607  56.129  1.00  0.00           N  
ATOM   2741  CA  ARG A1685      51.404  46.934  56.552  1.00  0.00           C  
ATOM   2742  C   ARG A1685      51.402  47.655  57.888  1.00  0.00           C  
ATOM   2743  O   ARG A1685      52.217  47.350  58.764  1.00  0.00           O  
ATOM   2744  CB  ARG A1685      52.125  47.765  55.477  1.00  0.00           C  
ATOM   2745  CG  ARG A1685      52.365  46.972  54.203  1.00  0.00           C  
ATOM   2746  CD  ARG A1685      53.282  47.667  53.199  1.00  0.00           C  
ATOM   2747  NE  ARG A1685      52.624  47.932  51.914  1.00  0.00           N  
ATOM   2748  CZ  ARG A1685      51.973  49.064  51.628  1.00  0.00           C  
ATOM   2749  NH1 ARG A1685      51.899  50.039  52.538  1.00  0.00           N  
ATOM   2750  NH2 ARG A1685      51.394  49.230  50.436  1.00  0.00           N  
ATOM   2751  N   GLU A1688      50.474  48.593  58.047  1.00  0.00           N  
ATOM   2752  CA  GLU A1688      50.364  49.360  59.277  1.00  0.00           C  
ATOM   2753  C   GLU A1688      49.987  48.481  60.466  1.00  0.00           C  
ATOM   2754  O   GLU A1688      50.341  48.772  61.611  1.00  0.00           O  
ATOM   2755  CB  GLU A1688      49.326  50.460  59.104  1.00  0.00           C  
ATOM   2756  CG  GLU A1688      48.947  51.135  60.406  1.00  0.00           C  
ATOM   2757  CD  GLU A1688      47.641  51.872  60.281  1.00  0.00           C  
ATOM   2758  OE1 GLU A1688      46.910  51.982  61.293  1.00  0.00           O  
ATOM   2759  OE2 GLU A1688      47.349  52.340  59.158  1.00  0.00           O  
ATOM   2760  N   ALA A1689      49.257  47.408  60.190  1.00  0.00           N  
ATOM   2761  CA  ALA A1689      48.844  46.476  61.236  1.00  0.00           C  
ATOM   2762  C   ALA A1689      49.983  45.492  61.544  1.00  0.00           C  
ATOM   2763  O   ALA A1689      49.868  44.655  62.448  1.00  0.00           O  
ATOM   2764  CB  ALA A1689      47.595  45.709  60.795  1.00  0.00           C  
ATOM   2765  N   GLY A1690      51.073  45.597  60.787  1.00  0.00           N  
ATOM   2766  CA  GLY A1690      52.209  44.725  61.000  1.00  0.00           C  
ATOM   2767  C   GLY A1690      52.003  43.338  60.439  1.00  0.00           C  
ATOM   2768  O   GLY A1690      52.675  42.384  60.836  1.00  0.00           O  
ATOM   2769  N   LEU A1691      51.067  43.225  59.506  1.00  0.00           N  
ATOM   2770  CA  LEU A1691      50.750  41.949  58.884  1.00  0.00           C  
ATOM   2771  C   LEU A1691      51.262  41.896  57.462  1.00  0.00           C  
ATOM   2772  O   LEU A1691      51.446  42.933  56.807  1.00  0.00           O  
ATOM   2773  CB  LEU A1691      49.247  41.741  58.844  1.00  0.00           C  
ATOM   2774  CG  LEU A1691      48.503  41.781  60.156  1.00  0.00           C  
ATOM   2775  CD1 LEU A1691      47.025  41.778  59.842  1.00  0.00           C  
ATOM   2776  CD2 LEU A1691      48.898  40.595  61.006  1.00  0.00           C  
ATOM   2777  N   SER A1694      51.492  40.681  56.985  1.00  0.00           N  
ATOM   2778  CA  SER A1694      51.947  40.490  55.620  1.00  0.00           C  
ATOM   2779  C   SER A1694      51.093  39.426  54.936  1.00  0.00           C  
ATOM   2780  O   SER A1694      50.329  38.700  55.577  1.00  0.00           O  
ATOM   2781  CB  SER A1694      53.398  40.040  55.594  1.00  0.00           C  
ATOM   2782  OG  SER A1694      53.449  38.648  55.345  1.00  0.00           O  
ATOM   2783  N   TRP A1695      51.226  39.337  53.621  1.00  0.00           N  
ATOM   2784  CA  TRP A1695      50.475  38.356  52.862  1.00  0.00           C  
ATOM   2785  C   TRP A1695      51.454  37.513  52.053  1.00  0.00           C  
ATOM   2786  O   TRP A1695      52.494  38.004  51.622  1.00  0.00           O  
ATOM   2787  CB  TRP A1695      49.438  39.062  51.978  1.00  0.00           C  
ATOM   2788  CG  TRP A1695      49.974  40.185  51.142  1.00  0.00           C  
ATOM   2789  CD1 TRP A1695      50.272  40.137  49.812  1.00  0.00           C  
ATOM   2790  CD2 TRP A1695      50.283  41.522  51.573  1.00  0.00           C  
ATOM   2791  NE1 TRP A1695      50.749  41.357  49.385  1.00  0.00           N  
ATOM   2792  CE2 TRP A1695      50.771  42.223  50.446  1.00  0.00           C  
ATOM   2793  CE3 TRP A1695      50.205  42.189  52.798  1.00  0.00           C  
ATOM   2794  CZ2 TRP A1695      51.173  43.565  50.506  1.00  0.00           C  
ATOM   2795  CZ3 TRP A1695      50.609  43.533  52.861  1.00  0.00           C  
ATOM   2796  CH2 TRP A1695      51.089  44.200  51.720  1.00  0.00           C  
ATOM   2797  N   GLU A1698      51.135  36.234  51.883  1.00  0.00           N  
ATOM   2798  CA  GLU A1698      52.003  35.318  51.143  1.00  0.00           C  
ATOM   2799  C   GLU A1698      52.282  35.753  49.715  1.00  0.00           C  
ATOM   2800  O   GLU A1698      53.422  35.714  49.259  1.00  0.00           O  
ATOM   2801  CB  GLU A1698      51.383  33.925  51.071  1.00  0.00           C  
ATOM   2802  CG  GLU A1698      51.217  33.228  52.400  1.00  0.00           C  
ATOM   2803  CD  GLU A1698      49.894  32.499  52.480  1.00  0.00           C  
ATOM   2804  OE1 GLU A1698      49.602  31.699  51.557  1.00  0.00           O  
ATOM   2805  OE2 GLU A1698      49.155  32.742  53.465  1.00  0.00           O  
ATOM   2806  N   SER A1708      51.230  36.140  49.004  1.00  0.00           N  
ATOM   2807  CA  SER A1708      51.357  36.548  47.613  1.00  0.00           C  
ATOM   2808  C   SER A1708      50.120  37.302  47.188  1.00  0.00           C  
ATOM   2809  O   SER A1708      49.135  37.382  47.926  1.00  0.00           O  
ATOM   2810  CB  SER A1708      51.502  35.330  46.709  1.00  0.00           C  
ATOM   2811  OG  SER A1708      50.305  34.565  46.701  1.00  0.00           O  
ATOM   2812  N   GLU A1716      50.161  37.843  45.983  1.00  0.00           N  
ATOM   2813  CA  GLU A1716      49.031  38.591  45.477  1.00  0.00           C  
ATOM   2814  C   GLU A1716      47.815  37.685  45.409  1.00  0.00           C  
ATOM   2815  O   GLU A1716      46.708  38.092  45.772  1.00  0.00           O  
ATOM   2816  CB  GLU A1716      49.340  39.153  44.081  1.00  0.00           C  
ATOM   2817  CG  GLU A1716      50.458  40.192  44.055  1.00  0.00           C  
ATOM   2818  CD  GLU A1716      50.055  41.508  44.714  1.00  0.00           C  
ATOM   2819  OE1 GLU A1716      49.140  42.170  44.174  1.00  0.00           O  
ATOM   2820  OE2 GLU A1716      50.651  41.874  45.763  1.00  0.00           O  
ATOM   2821  N   ALA A1717      48.028  36.458  44.943  1.00  0.00           N  
ATOM   2822  CA  ALA A1717      46.949  35.489  44.818  1.00  0.00           C  
ATOM   2823  C   ALA A1717      46.202  35.287  46.139  1.00  0.00           C  
ATOM   2824  O   ALA A1717      44.964  35.296  46.210  1.00  0.00           O  
ATOM   2825  CB  ALA A1717      47.516  34.163  44.345  1.00  0.00           C  
ATOM   2826  N   TYR A1718      46.978  35.086  47.187  1.00  0.00           N  
ATOM   2827  CA  TYR A1718      46.408  34.863  48.496  1.00  0.00           C  
ATOM   2828  C   TYR A1718      45.604  36.088  48.914  1.00  0.00           C  
ATOM   2829  O   TYR A1718      44.439  35.980  49.280  1.00  0.00           O  
ATOM   2830  CB  TYR A1718      47.525  34.600  49.493  1.00  0.00           C  
ATOM   2831  CG  TYR A1718      47.001  34.204  50.845  1.00  0.00           C  
ATOM   2832  CD1 TYR A1718      46.643  32.883  51.105  1.00  0.00           C  
ATOM   2833  CD2 TYR A1718      46.812  35.162  51.849  1.00  0.00           C  
ATOM   2834  CE1 TYR A1718      46.112  32.520  52.321  1.00  0.00           C  
ATOM   2835  CE2 TYR A1718      46.281  34.816  53.063  1.00  0.00           C  
ATOM   2836  CZ  TYR A1718      45.926  33.490  53.304  1.00  0.00           C  
ATOM   2837  OH  TYR A1718      45.373  33.133  54.521  1.00  0.00           O  
ATOM   2838  N   LEU A1719      46.245  37.249  48.844  1.00  0.00           N  
ATOM   2839  CA  LEU A1719      45.630  38.525  49.217  1.00  0.00           C  
ATOM   2840  C   LEU A1719      44.297  38.756  48.493  1.00  0.00           C  
ATOM   2841  O   LEU A1719      43.282  39.080  49.107  1.00  0.00           O  
ATOM   2842  CB  LEU A1719      46.590  39.657  48.884  1.00  0.00           C  
ATOM   2843  CG  LEU A1719      46.146  41.076  49.230  1.00  0.00           C  
ATOM   2844  CD1 LEU A1719      46.071  41.218  50.739  1.00  0.00           C  
ATOM   2845  CD2 LEU A1719      47.124  42.079  48.633  1.00  0.00           C  
ATOM   2846  N   ARG A1720      44.313  38.579  47.180  1.00  0.00           N  
ATOM   2847  CA  ARG A1720      43.120  38.764  46.361  1.00  0.00           C  
ATOM   2848  C   ARG A1720      41.985  37.908  46.905  1.00  0.00           C  
ATOM   2849  O   ARG A1720      40.891  38.399  47.148  1.00  0.00           O  
ATOM   2850  CB  ARG A1720      43.414  38.384  44.903  1.00  0.00           C  
ATOM   2851  CG  ARG A1720      42.238  38.549  43.938  1.00  0.00           C  
ATOM   2852  CD  ARG A1720      42.602  38.145  42.483  1.00  0.00           C  
ATOM   2853  NE  ARG A1720      43.654  38.987  41.906  1.00  0.00           N  
ATOM   2854  CZ  ARG A1720      44.225  38.774  40.720  1.00  0.00           C  
ATOM   2855  NH1 ARG A1720      43.853  37.742  39.974  1.00  0.00           N  
ATOM   2856  NH2 ARG A1720      45.166  39.598  40.271  1.00  0.00           N  
ATOM   2857  N   ARG A1721      42.248  36.620  47.066  1.00  0.00           N  
ATOM   2858  CA  ARG A1721      41.256  35.710  47.596  1.00  0.00           C  
ATOM   2859  C   ARG A1721      40.799  36.123  48.999  1.00  0.00           C  
ATOM   2860  O   ARG A1721      39.621  36.058  49.314  1.00  0.00           O  
ATOM   2861  CB  ARG A1721      41.816  34.292  47.649  1.00  0.00           C  
ATOM   2862  CG  ARG A1721      40.807  33.305  48.205  1.00  0.00           C  
ATOM   2863  CD  ARG A1721      39.454  33.400  47.482  1.00  0.00           C  
ATOM   2864  NE  ARG A1721      38.575  32.285  47.829  1.00  0.00           N  
ATOM   2865  CZ  ARG A1721      37.376  32.096  47.289  1.00  0.00           C  
ATOM   2866  NH1 ARG A1721      36.928  32.949  46.383  1.00  0.00           N  
ATOM   2867  NH2 ARG A1721      36.629  31.057  47.643  1.00  0.00           N  
ATOM   2868  N   ALA A1722      41.728  36.520  49.853  1.00  0.00           N  
ATOM   2869  CA  ALA A1722      41.341  36.944  51.190  1.00  0.00           C  
ATOM   2870  C   ALA A1722      40.386  38.155  51.109  1.00  0.00           C  
ATOM   2871  O   ALA A1722      39.357  38.212  51.808  1.00  0.00           O  
ATOM   2872  CB  ALA A1722      42.590  37.295  52.013  1.00  0.00           C  
ATOM   2873  N   VAL A1723      40.721  39.108  50.247  1.00  0.00           N  
ATOM   2874  CA  VAL A1723      39.887  40.285  50.075  1.00  0.00           C  
ATOM   2875  C   VAL A1723      38.511  39.959  49.499  1.00  0.00           C  
ATOM   2876  O   VAL A1723      37.508  40.563  49.896  1.00  0.00           O  
ATOM   2877  CB  VAL A1723      40.585  41.340  49.184  1.00  0.00           C  
ATOM   2878  CG1 VAL A1723      39.618  42.449  48.788  1.00  0.00           C  
ATOM   2879  CG2 VAL A1723      41.737  41.956  49.953  1.00  0.00           C  
ATOM   2880  N   GLU A1724      38.455  39.009  48.575  1.00  0.00           N  
ATOM   2881  CA  GLU A1724      37.194  38.615  47.988  1.00  0.00           C  
ATOM   2882  C   GLU A1724      36.246  38.018  49.042  1.00  0.00           C  
ATOM   2883  O   GLU A1724      35.049  38.296  49.039  1.00  0.00           O  
ATOM   2884  CB  GLU A1724      37.456  37.608  46.883  1.00  0.00           C  
ATOM   2885  CG  GLU A1724      36.220  37.018  46.245  1.00  0.00           C  
ATOM   2886  CD  GLU A1724      36.548  36.216  45.009  1.00  0.00           C  
ATOM   2887  OE1 GLU A1724      35.857  36.436  43.992  1.00  0.00           O  
ATOM   2888  OE2 GLU A1724      37.484  35.374  45.044  1.00  0.00           O  
ATOM   2889  N   LEU A1725      36.785  37.204  49.944  1.00  0.00           N  
ATOM   2890  CA  LEU A1725      36.001  36.565  51.003  1.00  0.00           C  
ATOM   2891  C   LEU A1725      35.480  37.576  52.015  1.00  0.00           C  
ATOM   2892  O   LEU A1725      34.389  37.425  52.585  1.00  0.00           O  
ATOM   2893  CB  LEU A1725      36.873  35.559  51.756  1.00  0.00           C  
ATOM   2894  CG  LEU A1725      37.388  34.337  51.005  1.00  0.00           C  
ATOM   2895  CD1 LEU A1725      38.279  33.489  51.928  1.00  0.00           C  
ATOM   2896  CD2 LEU A1725      36.198  33.527  50.525  1.00  0.00           C  
ATOM   2897  N   MET A1726      36.282  38.607  52.251  1.00  0.00           N  
ATOM   2898  CA  MET A1726      35.902  39.608  53.227  1.00  0.00           C  
ATOM   2899  C   MET A1726      35.213  40.813  52.640  1.00  0.00           C  
ATOM   2900  O   MET A1726      34.684  41.628  53.403  1.00  0.00           O  
ATOM   2901  CB  MET A1726      37.117  40.081  54.033  1.00  0.00           C  
ATOM   2902  CG  MET A1726      37.736  39.017  54.925  1.00  0.00           C  
ATOM   2903  SD  MET A1726      36.684  38.532  56.293  1.00  0.00           S  
ATOM   2904  CE  MET A1726      36.560  40.153  57.180  1.00  0.00           C  
ATOM   2905  N   ARG A1727      35.195  40.918  51.309  1.00  0.00           N  
ATOM   2906  CA  ARG A1727      34.613  42.088  50.653  1.00  0.00           C  
ATOM   2907  C   ARG A1727      33.315  42.632  51.234  1.00  0.00           C  
ATOM   2908  O   ARG A1727      33.213  43.825  51.508  1.00  0.00           O  
ATOM   2909  CB  ARG A1727      34.429  41.850  49.149  1.00  0.00           C  
ATOM   2910  CG  ARG A1727      35.318  42.785  48.342  1.00  0.00           C  
ATOM   2911  CD  ARG A1727      34.559  43.684  47.359  1.00  0.00           C  
ATOM   2912  NE  ARG A1727      34.411  43.036  46.065  1.00  0.00           N  
ATOM   2913  CZ  ARG A1727      34.523  43.644  44.887  1.00  0.00           C  
ATOM   2914  NH1 ARG A1727      34.787  44.940  44.810  1.00  0.00           N  
ATOM   2915  NH2 ARG A1727      34.383  42.945  43.774  1.00  0.00           N  
ATOM   2916  N   PRO A1728      32.319  41.770  51.443  1.00  0.00           N  
ATOM   2917  CA  PRO A1728      31.047  42.223  51.991  1.00  0.00           C  
ATOM   2918  C   PRO A1728      31.025  42.399  53.508  1.00  0.00           C  
ATOM   2919  O   PRO A1728      29.967  42.626  54.090  1.00  0.00           O  
ATOM   2920  CB  PRO A1728      30.082  41.149  51.520  1.00  0.00           C  
ATOM   2921  CG  PRO A1728      30.906  39.914  51.580  1.00  0.00           C  
ATOM   2922  CD  PRO A1728      32.276  40.343  51.085  1.00  0.00           C  
ATOM   2923  N   ARG A1729      32.183  42.341  54.152  1.00  0.00           N  
ATOM   2924  CA  ARG A1729      32.222  42.457  55.598  1.00  0.00           C  
ATOM   2925  C   ARG A1729      33.049  43.586  56.231  1.00  0.00           C  
ATOM   2926  O   ARG A1729      33.324  43.555  57.431  1.00  0.00           O  
ATOM   2927  CB  ARG A1729      32.623  41.102  56.209  1.00  0.00           C  
ATOM   2928  CG  ARG A1729      31.760  39.952  55.695  1.00  0.00           C  
ATOM   2929  CD  ARG A1729      32.252  38.585  56.163  1.00  0.00           C  
ATOM   2930  NE  ARG A1729      31.243  37.552  55.943  1.00  0.00           N  
ATOM   2931  CZ  ARG A1729      31.066  36.904  54.796  1.00  0.00           C  
ATOM   2932  NH1 ARG A1729      31.835  37.165  53.741  1.00  0.00           N  
ATOM   2933  NH2 ARG A1729      30.109  35.997  54.703  1.00  0.00           N  
ATOM   2934  N   PHE A1730      33.454  44.574  55.444  1.00  0.00           N  
ATOM   2935  CA  PHE A1730      34.155  45.706  56.014  1.00  0.00           C  
ATOM   2936  C   PHE A1730      33.761  46.936  55.250  1.00  0.00           C  
ATOM   2937  O   PHE A1730      33.627  46.902  54.026  1.00  0.00           O  
ATOM   2938  CB  PHE A1730      35.675  45.521  56.024  1.00  0.00           C  
ATOM   2939  CG  PHE A1730      36.289  45.315  54.665  1.00  0.00           C  
ATOM   2940  CD1 PHE A1730      36.883  46.375  53.995  1.00  0.00           C  
ATOM   2941  CD2 PHE A1730      36.350  44.045  54.090  1.00  0.00           C  
ATOM   2942  CE1 PHE A1730      37.540  46.178  52.782  1.00  0.00           C  
ATOM   2943  CE2 PHE A1730      37.005  43.835  52.874  1.00  0.00           C  
ATOM   2944  CZ  PHE A1730      37.602  44.900  52.224  1.00  0.00           C  
ATOM   2945  N   ASP A1731      33.567  48.024  55.981  1.00  0.00           N  
ATOM   2946  CA  ASP A1731      33.151  49.264  55.380  1.00  0.00           C  
ATOM   2947  C   ASP A1731      34.273  50.283  55.212  1.00  0.00           C  
ATOM   2948  O   ASP A1731      34.117  51.270  54.485  1.00  0.00           O  
ATOM   2949  CB  ASP A1731      31.962  49.824  56.177  1.00  0.00           C  
ATOM   2950  CG  ASP A1731      30.651  49.067  55.870  1.00  0.00           C  
ATOM   2951  OD1 ASP A1731      30.616  48.333  54.848  1.00  0.00           O  
ATOM   2952  OD2 ASP A1731      29.657  49.208  56.627  1.00  0.00           O  
ATOM   2953  N   THR A1732      35.400  50.040  55.876  1.00  0.00           N  
ATOM   2954  CA  THR A1732      36.573  50.903  55.750  1.00  0.00           C  
ATOM   2955  C   THR A1732      37.758  49.972  55.534  1.00  0.00           C  
ATOM   2956  O   THR A1732      37.730  48.814  55.970  1.00  0.00           O  
ATOM   2957  CB  THR A1732      36.835  51.748  57.016  1.00  0.00           C  
ATOM   2958  OG1 THR A1732      37.073  50.885  58.128  1.00  0.00           O  
ATOM   2959  CG2 THR A1732      35.660  52.644  57.315  1.00  0.00           C  
ATOM   2960  N   LEU A1733      38.792  50.471  54.866  1.00  0.00           N  
ATOM   2961  CA  LEU A1733      39.979  49.661  54.574  1.00  0.00           C  
ATOM   2962  C   LEU A1733      40.668  49.235  55.854  1.00  0.00           C  
ATOM   2963  O   LEU A1733      41.302  48.186  55.916  1.00  0.00           O  
ATOM   2964  CB  LEU A1733      40.963  50.452  53.692  1.00  0.00           C  
ATOM   2965  CG  LEU A1733      40.478  50.936  52.329  1.00  0.00           C  
ATOM   2966  CD1 LEU A1733      41.606  51.718  51.625  1.00  0.00           C  
ATOM   2967  CD2 LEU A1733      40.058  49.743  51.465  1.00  0.00           C  
ATOM   2968  N   LYS A1734      40.540  50.071  56.873  1.00  0.00           N  
ATOM   2969  CA  LYS A1734      41.136  49.823  58.186  1.00  0.00           C  
ATOM   2970  C   LYS A1734      40.495  48.606  58.872  1.00  0.00           C  
ATOM   2971  O   LYS A1734      41.168  47.851  59.569  1.00  0.00           O  
ATOM   2972  CB  LYS A1734      40.963  51.084  59.049  1.00  0.00           C  
ATOM   2973  CG  LYS A1734      41.461  50.996  60.482  1.00  0.00           C  
ATOM   2974  CD  LYS A1734      41.068  52.272  61.223  1.00  0.00           C  
ATOM   2975  CE  LYS A1734      42.259  53.194  61.429  1.00  0.00           C  
ATOM   2976  NZ  LYS A1734      43.250  52.570  62.371  1.00  0.00           N  
ATOM   2977  N   GLU A1735      39.194  48.413  58.666  1.00  0.00           N  
ATOM   2978  CA  GLU A1735      38.514  47.280  59.262  1.00  0.00           C  
ATOM   2979  C   GLU A1735      38.970  45.961  58.669  1.00  0.00           C  
ATOM   2980  O   GLU A1735      38.844  44.920  59.333  1.00  0.00           O  
ATOM   2981  CB  GLU A1735      37.004  47.382  59.094  1.00  0.00           C  
ATOM   2982  CG  GLU A1735      36.429  48.591  59.741  1.00  0.00           C  
ATOM   2983  CD  GLU A1735      34.924  48.619  59.690  1.00  0.00           C  
ATOM   2984  OE1 GLU A1735      34.338  48.118  58.701  1.00  0.00           O  
ATOM   2985  OE2 GLU A1735      34.332  49.163  60.645  1.00  0.00           O  
ATOM   2986  N   PHE A1736      39.505  45.978  57.449  1.00  0.00           N  
ATOM   2987  CA  PHE A1736      39.920  44.711  56.875  1.00  0.00           C  
ATOM   2988  C   PHE A1736      40.978  43.938  57.707  1.00  0.00           C  
ATOM   2989  O   PHE A1736      40.796  42.759  57.998  1.00  0.00           O  
ATOM   2990  CB  PHE A1736      40.401  44.897  55.446  1.00  0.00           C  
ATOM   2991  CG  PHE A1736      40.909  43.634  54.825  1.00  0.00           C  
ATOM   2992  CD1 PHE A1736      40.079  42.542  54.674  1.00  0.00           C  
ATOM   2993  CD2 PHE A1736      42.231  43.539  54.391  1.00  0.00           C  
ATOM   2994  CE1 PHE A1736      40.555  41.368  54.096  1.00  0.00           C  
ATOM   2995  CE2 PHE A1736      42.720  42.376  53.815  1.00  0.00           C  
ATOM   2996  CZ  PHE A1736      41.876  41.285  53.666  1.00  0.00           C  
ATOM   2997  N   PRO A1737      42.080  44.589  58.114  1.00  0.00           N  
ATOM   2998  CA  PRO A1737      43.088  43.871  58.907  1.00  0.00           C  
ATOM   2999  C   PRO A1737      42.574  43.489  60.291  1.00  0.00           C  
ATOM   3000  O   PRO A1737      43.113  42.602  60.939  1.00  0.00           O  
ATOM   3001  CB  PRO A1737      44.233  44.872  59.016  1.00  0.00           C  
ATOM   3002  CG  PRO A1737      44.040  45.775  57.824  1.00  0.00           C  
ATOM   3003  CD  PRO A1737      42.545  45.950  57.801  1.00  0.00           C  
ATOM   3004  N   GLU A1738      41.537  44.164  60.760  1.00  0.00           N  
ATOM   3005  CA  GLU A1738      40.996  43.858  62.075  1.00  0.00           C  
ATOM   3006  C   GLU A1738      40.067  42.656  62.056  1.00  0.00           C  
ATOM   3007  O   GLU A1738      40.182  41.779  62.898  1.00  0.00           O  
ATOM   3008  CB  GLU A1738      40.208  45.043  62.647  1.00  0.00           C  
ATOM   3009  CG  GLU A1738      40.801  46.407  62.377  1.00  0.00           C  
ATOM   3010  CD  GLU A1738      39.945  47.530  62.956  1.00  0.00           C  
ATOM   3011  OE1 GLU A1738      38.699  47.365  62.986  1.00  0.00           O  
ATOM   3012  OE2 GLU A1738      40.512  48.572  63.369  1.00  0.00           O  
ATOM   3013  N   LYS A1739      39.148  42.610  61.100  1.00  0.00           N  
ATOM   3014  CA  LYS A1739      38.194  41.515  61.035  1.00  0.00           C  
ATOM   3015  C   LYS A1739      38.717  40.253  60.360  1.00  0.00           C  
ATOM   3016  O   LYS A1739      38.114  39.182  60.489  1.00  0.00           O  
ATOM   3017  CB  LYS A1739      36.913  42.002  60.351  1.00  0.00           C  
ATOM   3018  CG  LYS A1739      36.391  43.281  60.971  1.00  0.00           C  
ATOM   3019  CD  LYS A1739      35.226  43.894  60.229  1.00  0.00           C  
ATOM   3020  CE  LYS A1739      33.932  43.147  60.510  1.00  0.00           C  
ATOM   3021  NZ  LYS A1739      32.753  43.907  60.006  1.00  0.00           N  
ATOM   3022  N   ALA A1740      39.842  40.363  59.655  1.00  0.00           N  
ATOM   3023  CA  ALA A1740      40.401  39.210  58.963  1.00  0.00           C  
ATOM   3024  C   ALA A1740      41.821  38.969  59.413  1.00  0.00           C  
ATOM   3025  O   ALA A1740      42.614  38.372  58.681  1.00  0.00           O  
ATOM   3026  CB  ALA A1740      40.366  39.427  57.447  1.00  0.00           C  
ATOM   3027  N   ARG A1741      42.157  39.431  60.611  1.00  0.00           N  
ATOM   3028  CA  ARG A1741      43.513  39.234  61.116  1.00  0.00           C  
ATOM   3029  C   ARG A1741      43.989  37.772  61.091  1.00  0.00           C  
ATOM   3030  O   ARG A1741      45.127  37.484  60.733  1.00  0.00           O  
ATOM   3031  CB  ARG A1741      43.634  39.759  62.541  1.00  0.00           C  
ATOM   3032  CG  ARG A1741      45.067  39.785  63.048  1.00  0.00           C  
ATOM   3033  CD  ARG A1741      45.154  40.250  64.491  1.00  0.00           C  
ATOM   3034  NE  ARG A1741      46.518  40.140  64.994  1.00  0.00           N  
ATOM   3035  CZ  ARG A1741      47.488  41.017  64.748  1.00  0.00           C  
ATOM   3036  NH1 ARG A1741      47.259  42.096  64.013  1.00  0.00           N  
ATOM   3037  NH2 ARG A1741      48.707  40.795  65.216  1.00  0.00           N  
ATOM   3038  N   TYR A1742      43.115  36.854  61.486  1.00  0.00           N  
ATOM   3039  CA  TYR A1742      43.453  35.439  61.526  1.00  0.00           C  
ATOM   3040  C   TYR A1742      43.841  34.877  60.163  1.00  0.00           C  
ATOM   3041  O   TYR A1742      44.375  33.783  60.085  1.00  0.00           O  
ATOM   3042  CB  TYR A1742      42.284  34.648  62.076  1.00  0.00           C  
ATOM   3043  CG  TYR A1742      41.033  34.882  61.286  1.00  0.00           C  
ATOM   3044  CD1 TYR A1742      40.210  35.974  61.549  1.00  0.00           C  
ATOM   3045  CD2 TYR A1742      40.671  34.012  60.277  1.00  0.00           C  
ATOM   3046  CE1 TYR A1742      39.050  36.181  60.822  1.00  0.00           C  
ATOM   3047  CE2 TYR A1742      39.530  34.201  59.552  1.00  0.00           C  
ATOM   3048  CZ  TYR A1742      38.716  35.278  59.824  1.00  0.00           C  
ATOM   3049  OH  TYR A1742      37.535  35.405  59.121  1.00  0.00           O  
ATOM   3050  N   LEU A1743      43.565  35.620  59.093  1.00  0.00           N  
ATOM   3051  CA  LEU A1743      43.918  35.174  57.748  1.00  0.00           C  
ATOM   3052  C   LEU A1743      45.366  35.503  57.377  1.00  0.00           C  
ATOM   3053  O   LEU A1743      45.854  35.069  56.343  1.00  0.00           O  
ATOM   3054  CB  LEU A1743      42.986  35.817  56.721  1.00  0.00           C  
ATOM   3055  CG  LEU A1743      41.559  35.258  56.650  1.00  0.00           C  
ATOM   3056  CD1 LEU A1743      40.838  35.906  55.495  1.00  0.00           C  
ATOM   3057  CD2 LEU A1743      41.588  33.740  56.482  1.00  0.00           C  
ATOM   3058  N   PHE A1744      46.053  36.263  58.216  1.00  0.00           N  
ATOM   3059  CA  PHE A1744      47.423  36.659  57.907  1.00  0.00           C  
ATOM   3060  C   PHE A1744      48.455  36.393  59.008  1.00  0.00           C  
ATOM   3061  O   PHE A1744      49.648  36.658  58.833  1.00  0.00           O  
ATOM   3062  CB  PHE A1744      47.475  38.150  57.553  1.00  0.00           C  
ATOM   3063  CG  PHE A1744      46.644  38.518  56.369  1.00  0.00           C  
ATOM   3064  CD1 PHE A1744      47.120  38.320  55.079  1.00  0.00           C  
ATOM   3065  CD2 PHE A1744      45.386  39.060  56.542  1.00  0.00           C  
ATOM   3066  CE1 PHE A1744      46.351  38.661  53.982  1.00  0.00           C  
ATOM   3067  CE2 PHE A1744      44.619  39.398  55.453  1.00  0.00           C  
ATOM   3068  CZ  PHE A1744      45.111  39.197  54.165  1.00  0.00           C  
ATOM   3069  N   THR A1745      48.007  35.885  60.143  1.00  0.00           N  
ATOM   3070  CA  THR A1745      48.932  35.593  61.208  1.00  0.00           C  
ATOM   3071  C   THR A1745      48.290  34.634  62.184  1.00  0.00           C  
ATOM   3072  O   THR A1745      47.058  34.497  62.248  1.00  0.00           O  
ATOM   3073  CB  THR A1745      49.354  36.877  61.965  1.00  0.00           C  
ATOM   3074  OG1 THR A1745      50.446  36.580  62.842  1.00  0.00           O  
ATOM   3075  CG2 THR A1745      48.197  37.422  62.792  1.00  0.00           C  
ATOM   3076  N   GLU A1746      49.147  33.961  62.941  1.00  0.00           N  
ATOM   3077  CA  GLU A1746      48.706  33.020  63.952  1.00  0.00           C  
ATOM   3078  C   GLU A1746      48.403  33.834  65.218  1.00  0.00           C  
ATOM   3079  O   GLU A1746      47.712  33.378  66.141  1.00  0.00           O  
ATOM   3080  CB  GLU A1746      49.813  32.001  64.206  1.00  0.00           C  
ATOM   3081  CG  GLU A1746      49.315  30.578  64.213  1.00  0.00           C  
ATOM   3082  CD  GLU A1746      48.771  30.124  62.863  1.00  0.00           C  
ATOM   3083  OE1 GLU A1746      47.844  29.271  62.851  1.00  0.00           O  
ATOM   3084  OE2 GLU A1746      49.279  30.602  61.821  1.00  0.00           O  
ATOM   3085  N   ASP A1747      48.923  35.052  65.232  1.00  0.00           N  
ATOM   3086  CA  ASP A1747      48.729  35.953  66.352  1.00  0.00           C  
ATOM   3087  C   ASP A1747      47.331  36.577  66.306  1.00  0.00           C  
ATOM   3088  O   ASP A1747      47.189  37.793  66.163  1.00  0.00           O  
ATOM   3089  CB  ASP A1747      49.789  37.059  66.307  1.00  0.00           C  
ATOM   3090  CG  ASP A1747      49.730  37.986  67.519  1.00  0.00           C  
ATOM   3091  OD1 ASP A1747      50.112  39.179  67.362  1.00  0.00           O  
ATOM   3092  OD2 ASP A1747      49.319  37.517  68.614  1.00  0.00           O  
ATOM   3093  N   TYR A1748      46.297  35.752  66.422  1.00  0.00           N  
ATOM   3094  CA  TYR A1748      44.938  36.265  66.385  1.00  0.00           C  
ATOM   3095  C   TYR A1748      44.216  35.977  67.689  1.00  0.00           C  
ATOM   3096  O   TYR A1748      44.506  34.993  68.358  1.00  0.00           O  
ATOM   3097  CB  TYR A1748      44.159  35.664  65.212  1.00  0.00           C  
ATOM   3098  CG  TYR A1748      44.069  34.152  65.203  1.00  0.00           C  
ATOM   3099  CD1 TYR A1748      45.044  33.376  64.572  1.00  0.00           C  
ATOM   3100  CD2 TYR A1748      42.986  33.502  65.794  1.00  0.00           C  
ATOM   3101  CE1 TYR A1748      44.933  31.993  64.520  1.00  0.00           C  
ATOM   3102  CE2 TYR A1748      42.865  32.125  65.756  1.00  0.00           C  
ATOM   3103  CZ  TYR A1748      43.836  31.366  65.113  1.00  0.00           C  
ATOM   3104  OH  TYR A1748      43.683  29.985  65.038  1.00  0.00           O  
ATOM   3105  N   PRO A1749      43.264  36.838  68.072  1.00  0.00           N  
ATOM   3106  CA  PRO A1749      42.519  36.645  69.312  1.00  0.00           C  
ATOM   3107  C   PRO A1749      41.412  35.597  69.191  1.00  0.00           C  
ATOM   3108  O   PRO A1749      40.908  35.326  68.104  1.00  0.00           O  
ATOM   3109  CB  PRO A1749      41.948  38.026  69.566  1.00  0.00           C  
ATOM   3110  CG  PRO A1749      41.551  38.428  68.180  1.00  0.00           C  
ATOM   3111  CD  PRO A1749      42.782  38.041  67.370  1.00  0.00           C  
ATOM   3112  N   VAL A1750      41.044  35.009  70.323  1.00  0.00           N  
ATOM   3113  CA  VAL A1750      39.974  34.033  70.362  1.00  0.00           C  
ATOM   3114  C   VAL A1750      38.926  34.537  71.327  1.00  0.00           C  
ATOM   3115  O   VAL A1750      39.204  34.723  72.516  1.00  0.00           O  
ATOM   3116  CB  VAL A1750      40.456  32.669  70.835  1.00  0.00           C  
ATOM   3117  CG1 VAL A1750      39.290  31.696  70.821  1.00  0.00           C  
ATOM   3118  CG2 VAL A1750      41.581  32.178  69.933  1.00  0.00           C  
ATOM   3119  N   SER A1751      37.724  34.772  70.810  1.00  0.00           N  
ATOM   3120  CA  SER A1751      36.626  35.274  71.627  1.00  0.00           C  
ATOM   3121  C   SER A1751      36.123  34.226  72.608  1.00  0.00           C  
ATOM   3122  O   SER A1751      36.206  33.022  72.340  1.00  0.00           O  
ATOM   3123  CB  SER A1751      35.466  35.714  70.739  1.00  0.00           C  
ATOM   3124  OG  SER A1751      34.885  34.603  70.099  1.00  0.00           O  
ATOM   3125  N   GLU A1752      35.597  34.688  73.741  1.00  0.00           N  
ATOM   3126  CA  GLU A1752      35.066  33.786  74.760  1.00  0.00           C  
ATOM   3127  C   GLU A1752      33.980  32.891  74.158  1.00  0.00           C  
ATOM   3128  O   GLU A1752      33.940  31.697  74.451  1.00  0.00           O  
ATOM   3129  CB  GLU A1752      34.505  34.579  75.963  1.00  0.00           C  
ATOM   3130  CG  GLU A1752      33.842  33.695  77.052  1.00  0.00           C  
ATOM   3131  CD  GLU A1752      33.602  34.419  78.389  1.00  0.00           C  
ATOM   3132  OE1 GLU A1752      34.580  34.595  79.153  1.00  0.00           O  
ATOM   3133  OE2 GLU A1752      32.434  34.804  78.672  1.00  0.00           O  
ATOM   3134  N   LYS A1753      33.112  33.465  73.321  1.00  0.00           N  
ATOM   3135  CA  LYS A1753      32.038  32.708  72.684  1.00  0.00           C  
ATOM   3136  C   LYS A1753      32.597  31.681  71.701  1.00  0.00           C  
ATOM   3137  O   LYS A1753      32.015  30.616  71.492  1.00  0.00           O  
ATOM   3138  CB  LYS A1753      31.092  33.649  71.936  1.00  0.00           C  
ATOM   3139  CG  LYS A1753      29.942  34.179  72.768  1.00  0.00           C  
ATOM   3140  CD  LYS A1753      29.083  35.153  71.952  1.00  0.00           C  
ATOM   3141  CE  LYS A1753      27.653  35.274  72.514  1.00  0.00           C  
ATOM   3142  NZ  LYS A1753      27.583  35.768  73.927  1.00  0.00           N  
ATOM   3143  N   ALA A1754      33.724  32.016  71.091  1.00  0.00           N  
ATOM   3144  CA  ALA A1754      34.352  31.124  70.141  1.00  0.00           C  
ATOM   3145  C   ALA A1754      35.049  29.999  70.900  1.00  0.00           C  
ATOM   3146  O   ALA A1754      35.035  28.842  70.468  1.00  0.00           O  
ATOM   3147  CB  ALA A1754      35.364  31.896  69.281  1.00  0.00           C  
ATOM   3148  N   GLN A1755      35.649  30.345  72.037  1.00  0.00           N  
ATOM   3149  CA  GLN A1755      36.356  29.364  72.852  1.00  0.00           C  
ATOM   3150  C   GLN A1755      35.362  28.389  73.446  1.00  0.00           C  
ATOM   3151  O   GLN A1755      35.668  27.232  73.705  1.00  0.00           O  
ATOM   3152  CB  GLN A1755      37.130  30.053  73.971  1.00  0.00           C  
ATOM   3153  CG  GLN A1755      37.991  29.094  74.775  1.00  0.00           C  
ATOM   3154  CD  GLN A1755      39.033  28.386  73.918  1.00  0.00           C  
ATOM   3155  OE1 GLN A1755      39.951  29.024  73.389  1.00  0.00           O  
ATOM   3156  NE2 GLN A1755      38.892  27.065  73.769  1.00  0.00           N  
ATOM   3157  N   ARG A1756      34.150  28.866  73.634  1.00  0.00           N  
ATOM   3158  CA  ARG A1756      33.101  28.048  74.199  1.00  0.00           C  
ATOM   3159  C   ARG A1756      32.607  27.053  73.168  1.00  0.00           C  
ATOM   3160  O   ARG A1756      32.502  25.864  73.455  1.00  0.00           O  
ATOM   3161  CB  ARG A1756      31.956  28.950  74.665  1.00  0.00           C  
ATOM   3162  CG  ARG A1756      31.325  28.559  75.983  1.00  0.00           C  
ATOM   3163  CD  ARG A1756      30.796  29.802  76.668  1.00  0.00           C  
ATOM   3164  NE  ARG A1756      29.827  30.520  75.840  1.00  0.00           N  
ATOM   3165  CZ  ARG A1756      29.612  31.831  75.922  1.00  0.00           C  
ATOM   3166  NH1 ARG A1756      30.307  32.555  76.798  1.00  0.00           N  
ATOM   3167  NH2 ARG A1756      28.710  32.415  75.131  1.00  0.00           N  
ATOM   3168  N   LYS A1757      32.310  27.546  71.969  1.00  0.00           N  
ATOM   3169  CA  LYS A1757      31.810  26.703  70.890  1.00  0.00           C  
ATOM   3170  C   LYS A1757      32.863  25.651  70.556  1.00  0.00           C  
ATOM   3171  O   LYS A1757      32.534  24.512  70.221  1.00  0.00           O  
ATOM   3172  CB  LYS A1757      31.497  27.547  69.651  1.00  0.00           C  
ATOM   3173  CG  LYS A1757      30.197  27.179  68.929  1.00  0.00           C  
ATOM   3174  CD  LYS A1757      28.965  27.669  69.698  1.00  0.00           C  
ATOM   3175  CE  LYS A1757      27.684  27.722  68.836  1.00  0.00           C  
ATOM   3176  NZ  LYS A1757      27.190  26.382  68.361  1.00  0.00           N  
ATOM   3177  N   LEU A1759      34.130  26.033  70.682  1.00  0.00           N  
ATOM   3178  CA  LEU A1759      35.222  25.112  70.387  1.00  0.00           C  
ATOM   3179  C   LEU A1759      35.253  23.950  71.381  1.00  0.00           C  
ATOM   3180  O   LEU A1759      35.332  22.785  70.981  1.00  0.00           O  
ATOM   3181  CB  LEU A1759      36.566  25.855  70.389  1.00  0.00           C  
ATOM   3182  CG  LEU A1759      37.833  25.018  70.171  1.00  0.00           C  
ATOM   3183  CD1 LEU A1759      37.697  24.176  68.923  1.00  0.00           C  
ATOM   3184  CD2 LEU A1759      39.041  25.937  70.080  1.00  0.00           C  
ATOM   3185  N   GLU A1760      35.187  24.271  72.671  1.00  0.00           N  
ATOM   3186  CA  GLU A1760      35.197  23.242  73.704  1.00  0.00           C  
ATOM   3187  C   GLU A1760      34.042  22.267  73.551  1.00  0.00           C  
ATOM   3188  O   GLU A1760      34.225  21.062  73.624  1.00  0.00           O  
ATOM   3189  CB  GLU A1760      35.134  23.885  75.069  1.00  0.00           C  
ATOM   3190  CG  GLU A1760      36.402  24.581  75.450  1.00  0.00           C  
ATOM   3191  CD  GLU A1760      36.278  25.275  76.788  1.00  0.00           C  
ATOM   3192  OE1 GLU A1760      35.627  26.344  76.851  1.00  0.00           O  
ATOM   3193  OE2 GLU A1760      36.822  24.745  77.784  1.00  0.00           O  
ATOM   3194  N   GLU A1761      32.849  22.796  73.334  1.00  0.00           N  
ATOM   3195  CA  GLU A1761      31.675  21.963  73.174  1.00  0.00           C  
ATOM   3196  C   GLU A1761      31.777  21.049  71.955  1.00  0.00           C  
ATOM   3197  O   GLU A1761      31.215  19.962  71.945  1.00  0.00           O  
ATOM   3198  CB  GLU A1761      30.430  22.846  73.055  1.00  0.00           C  
ATOM   3199  CG  GLU A1761      30.142  23.686  74.304  1.00  0.00           C  
ATOM   3200  CD  GLU A1761      28.908  24.578  74.157  1.00  0.00           C  
ATOM   3201  OE1 GLU A1761      28.541  25.256  75.146  1.00  0.00           O  
ATOM   3202  OE2 GLU A1761      28.308  24.601  73.055  1.00  0.00           O  
ATOM   3203  N   GLY A1762      32.495  21.486  70.927  1.00  0.00           N  
ATOM   3204  CA  GLY A1762      32.617  20.676  69.729  1.00  0.00           C  
ATOM   3205  C   GLY A1762      33.879  19.841  69.599  1.00  0.00           C  
ATOM   3206  O   GLY A1762      34.038  19.125  68.611  1.00  0.00           O  
ATOM   3207  N   LEU A1763      34.777  19.936  70.576  1.00  0.00           N  
ATOM   3208  CA  LEU A1763      36.024  19.169  70.559  1.00  0.00           C  
ATOM   3209  C   LEU A1763      35.831  17.690  70.238  1.00  0.00           C  
ATOM   3210  O   LEU A1763      36.544  17.137  69.399  1.00  0.00           O  
ATOM   3211  CB  LEU A1763      36.745  19.281  71.899  1.00  0.00           C  
ATOM   3212  CG  LEU A1763      37.637  20.495  72.121  1.00  0.00           C  
ATOM   3213  CD1 LEU A1763      38.072  20.548  73.569  1.00  0.00           C  
ATOM   3214  CD2 LEU A1763      38.834  20.412  71.203  1.00  0.00           C  
ATOM   3215  N   PRO A1764      34.854  17.032  70.891  1.00  0.00           N  
ATOM   3216  CA  PRO A1764      34.615  15.608  70.638  1.00  0.00           C  
ATOM   3217  C   PRO A1764      34.358  15.277  69.174  1.00  0.00           C  
ATOM   3218  O   PRO A1764      35.011  14.394  68.619  1.00  0.00           O  
ATOM   3219  CB  PRO A1764      33.406  15.295  71.516  1.00  0.00           C  
ATOM   3220  CG  PRO A1764      33.558  16.280  72.656  1.00  0.00           C  
ATOM   3221  CD  PRO A1764      33.927  17.539  71.919  1.00  0.00           C  
ATOM   3222  N   LEU A1765      33.415  15.967  68.536  1.00  0.00           N  
ATOM   3223  CA  LEU A1765      33.144  15.647  67.139  1.00  0.00           C  
ATOM   3224  C   LEU A1765      34.210  16.171  66.210  1.00  0.00           C  
ATOM   3225  O   LEU A1765      34.344  15.686  65.089  1.00  0.00           O  
ATOM   3226  CB  LEU A1765      31.758  16.118  66.680  1.00  0.00           C  
ATOM   3227  CG  LEU A1765      31.201  17.472  67.077  1.00  0.00           C  
ATOM   3228  CD1 LEU A1765      29.937  17.711  66.285  1.00  0.00           C  
ATOM   3229  CD2 LEU A1765      30.906  17.500  68.586  1.00  0.00           C  
ATOM   3230  N   LEU A1795      34.984  17.144  66.670  1.00  0.00           N  
ATOM   3231  CA  LEU A1795      36.054  17.647  65.832  1.00  0.00           C  
ATOM   3232  C   LEU A1795      37.149  16.575  65.821  1.00  0.00           C  
ATOM   3233  O   LEU A1795      37.715  16.275  64.776  1.00  0.00           O  
ATOM   3234  CB  LEU A1795      36.580  18.996  66.358  1.00  0.00           C  
ATOM   3235  CG  LEU A1795      35.638  20.185  66.083  1.00  0.00           C  
ATOM   3236  CD1 LEU A1795      36.193  21.460  66.697  1.00  0.00           C  
ATOM   3237  CD2 LEU A1795      35.461  20.366  64.574  1.00  0.00           C  
ATOM   3238  N   LYS A1796      37.427  15.976  66.976  1.00  0.00           N  
ATOM   3239  CA  LYS A1796      38.449  14.929  67.054  1.00  0.00           C  
ATOM   3240  C   LYS A1796      38.102  13.808  66.083  1.00  0.00           C  
ATOM   3241  O   LYS A1796      38.983  13.221  65.458  1.00  0.00           O  
ATOM   3242  CB  LYS A1796      38.527  14.346  68.464  1.00  0.00           C  
ATOM   3243  CG  LYS A1796      38.812  15.351  69.569  1.00  0.00           C  
ATOM   3244  CD  LYS A1796      40.284  15.736  69.668  1.00  0.00           C  
ATOM   3245  CE  LYS A1796      40.533  16.644  70.871  1.00  0.00           C  
ATOM   3246  NZ  LYS A1796      40.123  16.002  72.158  1.00  0.00           N  
ATOM   3247  N   GLU A1797      36.811  13.514  65.967  1.00  0.00           N  
ATOM   3248  CA  GLU A1797      36.346  12.468  65.065  1.00  0.00           C  
ATOM   3249  C   GLU A1797      36.335  12.852  63.583  1.00  0.00           C  
ATOM   3250  O   GLU A1797      36.249  11.976  62.713  1.00  0.00           O  
ATOM   3251  CB  GLU A1797      34.951  12.019  65.459  1.00  0.00           C  
ATOM   3252  CG  GLU A1797      34.910  11.173  66.693  1.00  0.00           C  
ATOM   3253  CD  GLU A1797      33.552  10.552  66.869  1.00  0.00           C  
ATOM   3254  OE1 GLU A1797      33.108   9.846  65.931  1.00  0.00           O  
ATOM   3255  OE2 GLU A1797      32.931  10.778  67.931  1.00  0.00           O  
ATOM   3256  N   LEU A1805      36.408  14.149  63.297  1.00  0.00           N  
ATOM   3257  CA  LEU A1805      36.420  14.622  61.917  1.00  0.00           C  
ATOM   3258  C   LEU A1805      37.859  14.730  61.411  1.00  0.00           C  
ATOM   3259  O   LEU A1805      38.135  14.448  60.246  1.00  0.00           O  
ATOM   3260  CB  LEU A1805      35.729  15.991  61.813  1.00  0.00           C  
ATOM   3261  CG  LEU A1805      35.763  16.735  60.472  1.00  0.00           C  
ATOM   3262  CD1 LEU A1805      34.925  16.022  59.437  1.00  0.00           C  
ATOM   3263  CD2 LEU A1805      35.247  18.142  60.670  1.00  0.00           C  
ATOM   3264  N   TYR A1810      38.770  15.121  62.300  1.00  0.00           N  
ATOM   3265  CA  TYR A1810      40.177  15.291  61.957  1.00  0.00           C  
ATOM   3266  C   TYR A1810      40.716  14.216  61.032  1.00  0.00           C  
ATOM   3267  O   TYR A1810      41.162  14.514  59.923  1.00  0.00           O  
ATOM   3268  CB  TYR A1810      41.045  15.316  63.208  1.00  0.00           C  
ATOM   3269  CG  TYR A1810      42.495  15.549  62.887  1.00  0.00           C  
ATOM   3270  CD1 TYR A1810      42.984  16.834  62.698  1.00  0.00           C  
ATOM   3271  CD2 TYR A1810      43.367  14.484  62.715  1.00  0.00           C  
ATOM   3272  CE1 TYR A1810      44.310  17.058  62.341  1.00  0.00           C  
ATOM   3273  CE2 TYR A1810      44.700  14.697  62.355  1.00  0.00           C  
ATOM   3274  CZ  TYR A1810      45.160  15.985  62.169  1.00  0.00           C  
ATOM   3275  OH  TYR A1810      46.464  16.203  61.797  1.00  0.00           O  
ATOM   3276  N   PRO A1811      40.695  12.946  61.478  1.00  0.00           N  
ATOM   3277  CA  PRO A1811      41.206  11.867  60.625  1.00  0.00           C  
ATOM   3278  C   PRO A1811      40.595  11.868  59.218  1.00  0.00           C  
ATOM   3279  O   PRO A1811      41.303  11.657  58.233  1.00  0.00           O  
ATOM   3280  CB  PRO A1811      40.865  10.609  61.423  1.00  0.00           C  
ATOM   3281  CG  PRO A1811      39.617  11.015  62.174  1.00  0.00           C  
ATOM   3282  CD  PRO A1811      39.990  12.395  62.649  1.00  0.00           C  
ATOM   3283  N   ARG A1989      39.289  12.111  59.126  1.00  0.00           N  
ATOM   3284  CA  ARG A1989      38.617  12.146  57.831  1.00  0.00           C  
ATOM   3285  C   ARG A1989      39.207  13.267  56.975  1.00  0.00           C  
ATOM   3286  O   ARG A1989      39.291  13.148  55.751  1.00  0.00           O  
ATOM   3287  CB  ARG A1989      37.123  12.409  58.007  1.00  0.00           C  
ATOM   3288  CG  ARG A1989      36.434  11.540  59.038  1.00  0.00           C  
ATOM   3289  CD  ARG A1989      36.140  10.152  58.519  1.00  0.00           C  
ATOM   3290  NE  ARG A1989      35.276   9.398  59.428  1.00  0.00           N  
ATOM   3291  CZ  ARG A1989      33.951   9.533  59.514  1.00  0.00           C  
ATOM   3292  NH1 ARG A1989      33.299  10.400  58.743  1.00  0.00           N  
ATOM   3293  NH2 ARG A1989      33.267   8.791  60.376  1.00  0.00           N  
ATOM   3294  N   LEU A1990      39.602  14.354  57.632  1.00  0.00           N  
ATOM   3295  CA  LEU A1990      40.174  15.518  56.964  1.00  0.00           C  
ATOM   3296  C   LEU A1990      41.559  15.250  56.414  1.00  0.00           C  
ATOM   3297  O   LEU A1990      41.836  15.540  55.249  1.00  0.00           O  
ATOM   3298  CB  LEU A1990      40.267  16.684  57.941  1.00  0.00           C  
ATOM   3299  CG  LEU A1990      39.282  17.847  57.876  1.00  0.00           C  
ATOM   3300  CD1 LEU A1990      37.857  17.372  57.629  1.00  0.00           C  
ATOM   3301  CD2 LEU A1990      39.393  18.601  59.197  1.00  0.00           C  
ATOM   3302  N   ARG A1991      42.434  14.715  57.261  1.00  0.00           N  
ATOM   3303  CA  ARG A1991      43.808  14.427  56.854  1.00  0.00           C  
ATOM   3304  C   ARG A1991      43.811  13.374  55.750  1.00  0.00           C  
ATOM   3305  O   ARG A1991      44.793  13.225  55.022  1.00  0.00           O  
ATOM   3306  CB  ARG A1991      44.638  13.960  58.061  1.00  0.00           C  
ATOM   3307  CG  ARG A1991      46.146  14.199  57.942  1.00  0.00           C  
ATOM   3308  CD  ARG A1991      46.779  14.270  59.331  1.00  0.00           C  
ATOM   3309  NE  ARG A1991      48.217  13.993  59.333  1.00  0.00           N  
ATOM   3310  CZ  ARG A1991      48.976  13.895  60.431  1.00  0.00           C  
ATOM   3311  NH1 ARG A1991      48.445  14.053  61.641  1.00  0.00           N  
ATOM   3312  NH2 ARG A1991      50.277  13.624  60.321  1.00  0.00           N  
ATOM   3313  N   ALA A1992      42.684  12.675  55.619  1.00  0.00           N  
ATOM   3314  CA  ALA A1992      42.511  11.633  54.613  1.00  0.00           C  
ATOM   3315  C   ALA A1992      41.963  12.198  53.304  1.00  0.00           C  
ATOM   3316  O   ALA A1992      42.133  11.596  52.240  1.00  0.00           O  
ATOM   3317  CB  ALA A1992      41.576  10.551  55.140  1.00  0.00           C  
ATOM   3318  N   GLN A1993      41.296  13.346  53.390  1.00  0.00           N  
ATOM   3319  CA  GLN A1993      40.736  14.011  52.213  1.00  0.00           C  
ATOM   3320  C   GLN A1993      41.862  14.441  51.276  1.00  0.00           C  
ATOM   3321  O   GLN A1993      42.743  15.204  51.686  1.00  0.00           O  
ATOM   3322  CB  GLN A1993      39.940  15.238  52.641  1.00  0.00           C  
ATOM   3323  CG  GLN A1993      38.452  15.059  52.520  1.00  0.00           C  
ATOM   3324  CD  GLN A1993      38.050  14.634  51.121  1.00  0.00           C  
ATOM   3325  OE1 GLN A1993      38.534  15.188  50.135  1.00  0.00           O  
ATOM   3326  NE2 GLN A1993      37.156  13.649  51.028  1.00  0.00           N  
ATOM   3327  N   GLU A1994      41.837  13.957  50.031  1.00  0.00           N  
ATOM   3328  CA  GLU A1994      42.878  14.304  49.059  1.00  0.00           C  
ATOM   3329  C   GLU A1994      42.498  15.561  48.259  1.00  0.00           C  
ATOM   3330  O   GLU A1994      43.304  16.487  48.115  1.00  0.00           O  
ATOM   3331  CB  GLU A1994      43.145  13.115  48.115  1.00  0.00           C  
ATOM   3332  CG  GLU A1994      44.510  13.154  47.391  1.00  0.00           C  
ATOM   3333  CD  GLU A1994      44.810  11.882  46.574  1.00  0.00           C  
ATOM   3334  OE1 GLU A1994      44.977  10.798  47.179  1.00  0.00           O  
ATOM   3335  OE2 GLU A1994      44.884  11.971  45.323  1.00  0.00           O  
ATOM   3336  N   GLU A1995      41.268  15.586  47.751  1.00  0.00           N  
ATOM   3337  CA  GLU A1995      40.765  16.720  46.979  1.00  0.00           C  
ATOM   3338  C   GLU A1995      40.345  17.855  47.913  1.00  0.00           C  
ATOM   3339  O   GLU A1995      39.186  17.958  48.317  1.00  0.00           O  
ATOM   3340  CB  GLU A1995      39.571  16.289  46.128  1.00  0.00           C  
ATOM   3341  CG  GLU A1995      38.610  15.353  46.866  1.00  0.00           C  
ATOM   3342  CD  GLU A1995      37.262  15.197  46.173  1.00  0.00           C  
ATOM   3343  OE1 GLU A1995      36.485  14.302  46.595  1.00  0.00           O  
ATOM   3344  OE2 GLU A1995      36.987  15.974  45.221  1.00  0.00           O  
ATOM   3345  N   TRP A2012      41.301  18.712  48.242  1.00  0.00           N  
ATOM   3346  CA  TRP A2012      41.049  19.830  49.130  1.00  0.00           C  
ATOM   3347  C   TRP A2012      40.376  21.012  48.410  1.00  0.00           C  
ATOM   3348  O   TRP A2012      41.003  22.043  48.155  1.00  0.00           O  
ATOM   3349  CB  TRP A2012      42.374  20.258  49.776  1.00  0.00           C  
ATOM   3350  CG  TRP A2012      42.195  20.999  51.061  1.00  0.00           C  
ATOM   3351  CD1 TRP A2012      42.151  22.352  51.231  1.00  0.00           C  
ATOM   3352  CD2 TRP A2012      41.963  20.424  52.352  1.00  0.00           C  
ATOM   3353  NE1 TRP A2012      41.903  22.657  52.549  1.00  0.00           N  
ATOM   3354  CE2 TRP A2012      41.783  21.492  53.259  1.00  0.00           C  
ATOM   3355  CE3 TRP A2012      41.887  19.108  52.831  1.00  0.00           C  
ATOM   3356  CZ2 TRP A2012      41.532  21.286  54.618  1.00  0.00           C  
ATOM   3357  CZ3 TRP A2012      41.637  18.904  54.185  1.00  0.00           C  
ATOM   3358  CH2 TRP A2012      41.463  19.989  55.060  1.00  0.00           C  
ATOM   3359  N   THR A2013      39.089  20.849  48.098  1.00  0.00           N  
ATOM   3360  CA  THR A2013      38.307  21.878  47.418  1.00  0.00           C  
ATOM   3361  C   THR A2013      37.072  22.238  48.249  1.00  0.00           C  
ATOM   3362  O   THR A2013      36.630  21.455  49.096  1.00  0.00           O  
ATOM   3363  CB  THR A2013      37.832  21.398  46.014  1.00  0.00           C  
ATOM   3364  OG1 THR A2013      36.580  20.711  46.132  1.00  0.00           O  
ATOM   3365  CG2 THR A2013      38.853  20.448  45.394  1.00  0.00           C  
ATOM   3366  N   GLU A2014      36.514  23.419  47.992  1.00  0.00           N  
ATOM   3367  CA  GLU A2014      35.330  23.893  48.703  1.00  0.00           C  
ATOM   3368  C   GLU A2014      34.106  23.024  48.434  1.00  0.00           C  
ATOM   3369  O   GLU A2014      33.187  22.960  49.255  1.00  0.00           O  
ATOM   3370  CB  GLU A2014      35.029  25.341  48.306  1.00  0.00           C  
ATOM   3371  CG  GLU A2014      36.172  26.291  48.610  1.00  0.00           C  
ATOM   3372  CD  GLU A2014      35.978  27.682  48.024  1.00  0.00           C  
ATOM   3373  OE1 GLU A2014      36.942  28.479  48.078  1.00  0.00           O  
ATOM   3374  OE2 GLU A2014      34.872  27.984  47.516  1.00  0.00           O  
ATOM   3375  N   ALA A2015      34.091  22.369  47.276  1.00  0.00           N  
ATOM   3376  CA  ALA A2015      32.975  21.512  46.895  1.00  0.00           C  
ATOM   3377  C   ALA A2015      33.123  20.162  47.587  1.00  0.00           C  
ATOM   3378  O   ALA A2015      32.160  19.608  48.116  1.00  0.00           O  
ATOM   3379  CB  ALA A2015      32.954  21.334  45.383  1.00  0.00           C  
ATOM   3380  N   ALA A2016      34.350  19.651  47.579  1.00  0.00           N  
ATOM   3381  CA  ALA A2016      34.672  18.376  48.207  1.00  0.00           C  
ATOM   3382  C   ALA A2016      34.553  18.514  49.720  1.00  0.00           C  
ATOM   3383  O   ALA A2016      33.910  17.692  50.381  1.00  0.00           O  
ATOM   3384  CB  ALA A2016      36.092  17.947  47.828  1.00  0.00           C  
ATOM   3385  N   LEU A2017      35.171  19.557  50.268  1.00  0.00           N  
ATOM   3386  CA  LEU A2017      35.109  19.779  51.699  1.00  0.00           C  
ATOM   3387  C   LEU A2017      33.672  19.857  52.176  1.00  0.00           C  
ATOM   3388  O   LEU A2017      33.310  19.187  53.134  1.00  0.00           O  
ATOM   3389  CB  LEU A2017      35.871  21.041  52.085  1.00  0.00           C  
ATOM   3390  CG  LEU A2017      37.336  20.900  52.545  1.00  0.00           C  
ATOM   3391  CD1 LEU A2017      37.661  19.458  52.874  1.00  0.00           C  
ATOM   3392  CD2 LEU A2017      38.273  21.424  51.485  1.00  0.00           C  
ATOM   3393  N   GLU A2018      32.837  20.645  51.514  1.00  0.00           N  
ATOM   3394  CA  GLU A2018      31.448  20.727  51.947  1.00  0.00           C  
ATOM   3395  C   GLU A2018      30.786  19.353  51.885  1.00  0.00           C  
ATOM   3396  O   GLU A2018      29.991  19.009  52.758  1.00  0.00           O  
ATOM   3397  CB  GLU A2018      30.645  21.719  51.099  1.00  0.00           C  
ATOM   3398  CG  GLU A2018      29.142  21.703  51.415  1.00  0.00           C  
ATOM   3399  CD  GLU A2018      28.334  22.653  50.534  1.00  0.00           C  
ATOM   3400  OE1 GLU A2018      28.616  22.699  49.317  1.00  0.00           O  
ATOM   3401  OE2 GLU A2018      27.415  23.341  51.047  1.00  0.00           O  
ATOM   3402  N   ALA A2019      31.111  18.570  50.857  1.00  0.00           N  
ATOM   3403  CA  ALA A2019      30.540  17.230  50.712  1.00  0.00           C  
ATOM   3404  C   ALA A2019      30.994  16.301  51.858  1.00  0.00           C  
ATOM   3405  O   ALA A2019      30.213  15.490  52.374  1.00  0.00           O  
ATOM   3406  CB  ALA A2019      30.941  16.635  49.361  1.00  0.00           C  
ATOM   3407  N   LEU A2020      32.261  16.430  52.243  1.00  0.00           N  
ATOM   3408  CA  LEU A2020      32.835  15.638  53.321  1.00  0.00           C  
ATOM   3409  C   LEU A2020      32.180  15.943  54.682  1.00  0.00           C  
ATOM   3410  O   LEU A2020      31.968  15.041  55.498  1.00  0.00           O  
ATOM   3411  CB  LEU A2020      34.339  15.915  53.421  1.00  0.00           C  
ATOM   3412  CG  LEU A2020      35.046  15.101  54.507  1.00  0.00           C  
ATOM   3413  CD1 LEU A2020      35.343  13.714  53.964  1.00  0.00           C  
ATOM   3414  CD2 LEU A2020      36.328  15.771  54.948  1.00  0.00           C  
ATOM   3415  N   LEU A2021      31.866  17.218  54.914  1.00  0.00           N  
ATOM   3416  CA  LEU A2021      31.262  17.673  56.167  1.00  0.00           C  
ATOM   3417  C   LEU A2021      29.766  17.429  56.263  1.00  0.00           C  
ATOM   3418  O   LEU A2021      29.251  17.113  57.337  1.00  0.00           O  
ATOM   3419  CB  LEU A2021      31.509  19.165  56.356  1.00  0.00           C  
ATOM   3420  CG  LEU A2021      32.940  19.637  56.562  1.00  0.00           C  
ATOM   3421  CD1 LEU A2021      32.966  21.144  56.470  1.00  0.00           C  
ATOM   3422  CD2 LEU A2021      33.466  19.159  57.896  1.00  0.00           C  
ATOM   3423  N   ARG A2022      29.062  17.616  55.153  1.00  0.00           N  
ATOM   3424  CA  ARG A2022      27.622  17.395  55.134  1.00  0.00           C  
ATOM   3425  C   ARG A2022      27.404  15.933  55.515  1.00  0.00           C  
ATOM   3426  O   ARG A2022      26.506  15.602  56.287  1.00  0.00           O  
ATOM   3427  CB  ARG A2022      27.057  17.623  53.723  1.00  0.00           C  
ATOM   3428  CG  ARG A2022      27.114  19.055  53.188  1.00  0.00           C  
ATOM   3429  CD  ARG A2022      25.903  19.872  53.594  1.00  0.00           C  
ATOM   3430  NE  ARG A2022      25.891  21.160  52.905  1.00  0.00           N  
ATOM   3431  CZ  ARG A2022      25.018  22.135  53.148  1.00  0.00           C  
ATOM   3432  NH1 ARG A2022      24.073  21.980  54.069  1.00  0.00           N  
ATOM   3433  NH2 ARG A2022      25.093  23.274  52.472  1.00  0.00           N  
ATOM   3434  N   GLY A2023      28.244  15.068  54.953  1.00  0.00           N  
ATOM   3435  CA  GLY A2023      28.141  13.649  55.217  1.00  0.00           C  
ATOM   3436  C   GLY A2023      28.422  13.319  56.666  1.00  0.00           C  
ATOM   3437  O   GLY A2023      27.714  12.530  57.292  1.00  0.00           O  
ATOM   3438  N   PHE A2024      29.476  13.922  57.194  1.00  0.00           N  
ATOM   3439  CA  PHE A2024      29.876  13.710  58.572  1.00  0.00           C  
ATOM   3440  C   PHE A2024      28.746  14.116  59.518  1.00  0.00           C  
ATOM   3441  O   PHE A2024      28.476  13.437  60.502  1.00  0.00           O  
ATOM   3442  CB  PHE A2024      31.134  14.528  58.848  1.00  0.00           C  
ATOM   3443  CG  PHE A2024      31.714  14.314  60.206  1.00  0.00           C  
ATOM   3444  CD1 PHE A2024      31.159  14.930  61.318  1.00  0.00           C  
ATOM   3445  CD2 PHE A2024      32.832  13.497  60.373  1.00  0.00           C  
ATOM   3446  CE1 PHE A2024      31.713  14.736  62.586  1.00  0.00           C  
ATOM   3447  CE2 PHE A2024      33.392  13.297  61.634  1.00  0.00           C  
ATOM   3448  CZ  PHE A2024      32.833  13.918  62.742  1.00  0.00           C  
ATOM   3449  N   ALA A2025      28.080  15.224  59.211  1.00  0.00           N  
ATOM   3450  CA  ALA A2025      26.978  15.705  60.048  1.00  0.00           C  
ATOM   3451  C   ALA A2025      25.797  14.756  59.972  1.00  0.00           C  
ATOM   3452  O   ALA A2025      25.056  14.586  60.938  1.00  0.00           O  
ATOM   3453  CB  ALA A2025      26.543  17.105  59.614  1.00  0.00           C  
ATOM   3454  N   ALA A2026      25.622  14.151  58.806  1.00  0.00           N  
ATOM   3455  CA  ALA A2026      24.540  13.206  58.589  1.00  0.00           C  
ATOM   3456  C   ALA A2026      24.852  11.911  59.332  1.00  0.00           C  
ATOM   3457  O   ALA A2026      24.101  11.496  60.218  1.00  0.00           O  
ATOM   3458  CB  ALA A2026      24.380  12.928  57.093  1.00  0.00           C  
ATOM   3459  N   GLU A2027      25.975  11.292  58.966  1.00  0.00           N  
ATOM   3460  CA  GLU A2027      26.409  10.040  59.570  1.00  0.00           C  
ATOM   3461  C   GLU A2027      26.519  10.152  61.087  1.00  0.00           C  
ATOM   3462  O   GLU A2027      26.546   9.137  61.783  1.00  0.00           O  
ATOM   3463  CB  GLU A2027      27.756   9.590  58.994  1.00  0.00           C  
ATOM   3464  CG  GLU A2027      28.946  10.383  59.489  1.00  0.00           C  
ATOM   3465  CD  GLU A2027      30.246   9.605  59.383  1.00  0.00           C  
ATOM   3466  OE1 GLU A2027      30.701   9.332  58.250  1.00  0.00           O  
ATOM   3467  OE2 GLU A2027      30.811   9.264  60.444  1.00  0.00           O  
ATOM   3468  N   LYS A2039      26.586  11.385  61.588  1.00  0.00           N  
ATOM   3469  CA  LYS A2039      26.675  11.636  63.023  1.00  0.00           C  
ATOM   3470  C   LYS A2039      25.329  12.084  63.560  1.00  0.00           C  
ATOM   3471  O   LYS A2039      25.187  12.378  64.747  1.00  0.00           O  
ATOM   3472  CB  LYS A2039      27.717  12.709  63.314  1.00  0.00           C  
ATOM   3473  CG  LYS A2039      29.108  12.165  63.554  1.00  0.00           C  
ATOM   3474  CD  LYS A2039      29.145  11.350  64.834  1.00  0.00           C  
ATOM   3475  CE  LYS A2039      30.548  10.851  65.102  1.00  0.00           C  
ATOM   3476  NZ  LYS A2039      30.621  10.059  66.351  1.00  0.00           N  
ATOM   3477  N   GLY A2040      24.339  12.128  62.674  1.00  0.00           N  
ATOM   3478  CA  GLY A2040      23.002  12.544  63.063  1.00  0.00           C  
ATOM   3479  C   GLY A2040      23.004  13.863  63.807  1.00  0.00           C  
ATOM   3480  O   GLY A2040      22.585  13.929  64.963  1.00  0.00           O  
ATOM   3481  N   VAL A2041      23.479  14.915  63.143  1.00  0.00           N  
ATOM   3482  CA  VAL A2041      23.550  16.245  63.746  1.00  0.00           C  
ATOM   3483  C   VAL A2041      23.581  17.322  62.662  1.00  0.00           C  
ATOM   3484  O   VAL A2041      24.071  17.083  61.555  1.00  0.00           O  
ATOM   3485  CB  VAL A2041      24.816  16.388  64.626  1.00  0.00           C  
ATOM   3486  CG1 VAL A2041      26.058  16.439  63.744  1.00  0.00           C  
ATOM   3487  CG2 VAL A2041      24.713  17.632  65.500  1.00  0.00           C  
ATOM   3488  N   LYS A2042      23.055  18.501  62.987  1.00  0.00           N  
ATOM   3489  CA  LYS A2042      23.008  19.624  62.050  1.00  0.00           C  
ATOM   3490  C   LYS A2042      24.414  20.065  61.643  1.00  0.00           C  
ATOM   3491  O   LYS A2042      25.372  19.950  62.420  1.00  0.00           O  
ATOM   3492  CB  LYS A2042      22.277  20.805  62.686  1.00  0.00           C  
ATOM   3493  CG  LYS A2042      21.075  20.409  63.526  1.00  0.00           C  
ATOM   3494  CD  LYS A2042      20.362  21.628  64.072  1.00  0.00           C  
ATOM   3495  CE  LYS A2042      19.781  22.477  62.947  1.00  0.00           C  
ATOM   3496  NZ  LYS A2042      19.087  23.694  63.464  1.00  0.00           N  
ATOM   3497  N   LEU A2043      24.531  20.574  60.423  1.00  0.00           N  
ATOM   3498  CA  LEU A2043      25.817  21.032  59.910  1.00  0.00           C  
ATOM   3499  C   LEU A2043      26.476  22.057  60.834  1.00  0.00           C  
ATOM   3500  O   LEU A2043      27.655  21.946  61.183  1.00  0.00           O  
ATOM   3501  CB  LEU A2043      25.626  21.639  58.523  1.00  0.00           C  
ATOM   3502  CG  LEU A2043      26.887  22.244  57.917  1.00  0.00           C  
ATOM   3503  CD1 LEU A2043      27.976  21.184  57.814  1.00  0.00           C  
ATOM   3504  CD2 LEU A2043      26.558  22.828  56.560  1.00  0.00           C  
ATOM   3505  N   GLY A2044      25.698  23.055  61.231  1.00  0.00           N  
ATOM   3506  CA  GLY A2044      26.216  24.088  62.098  1.00  0.00           C  
ATOM   3507  C   GLY A2044      26.919  23.518  63.306  1.00  0.00           C  
ATOM   3508  O   GLY A2044      27.949  24.042  63.711  1.00  0.00           O  
ATOM   3509  N   GLN A2045      26.380  22.446  63.883  1.00  0.00           N  
ATOM   3510  CA  GLN A2045      26.991  21.850  65.070  1.00  0.00           C  
ATOM   3511  C   GLN A2045      28.397  21.358  64.807  1.00  0.00           C  
ATOM   3512  O   GLN A2045      29.134  21.059  65.741  1.00  0.00           O  
ATOM   3513  CB  GLN A2045      26.139  20.698  65.621  1.00  0.00           C  
ATOM   3514  CG  GLN A2045      24.832  21.145  66.309  1.00  0.00           C  
ATOM   3515  CD  GLN A2045      24.757  20.763  67.794  1.00  0.00           C  
ATOM   3516  OE1 GLN A2045      23.851  20.033  68.215  1.00  0.00           O  
ATOM   3517  NE2 GLN A2045      25.707  21.264  68.592  1.00  0.00           N  
ATOM   3518  N   VAL A2046      28.785  21.259  63.541  1.00  0.00           N  
ATOM   3519  CA  VAL A2046      30.145  20.830  63.265  1.00  0.00           C  
ATOM   3520  C   VAL A2046      30.905  22.006  62.655  1.00  0.00           C  
ATOM   3521  O   VAL A2046      32.071  22.256  62.980  1.00  0.00           O  
ATOM   3522  CB  VAL A2046      30.162  19.601  62.348  1.00  0.00           C  
ATOM   3523  CG1 VAL A2046      29.665  19.963  60.956  1.00  0.00           C  
ATOM   3524  CG2 VAL A2046      31.556  19.019  62.316  1.00  0.00           C  
ATOM   3525  N   ALA A2047      30.208  22.756  61.811  1.00  0.00           N  
ATOM   3526  CA  ALA A2047      30.782  23.933  61.160  1.00  0.00           C  
ATOM   3527  C   ALA A2047      31.240  25.028  62.147  1.00  0.00           C  
ATOM   3528  O   ALA A2047      32.386  25.483  62.116  1.00  0.00           O  
ATOM   3529  CB  ALA A2047      29.761  24.524  60.175  1.00  0.00           C  
ATOM   3530  N   GLN A2048      30.338  25.448  63.021  1.00  0.00           N  
ATOM   3531  CA  GLN A2048      30.655  26.487  63.987  1.00  0.00           C  
ATOM   3532  C   GLN A2048      31.901  26.183  64.845  1.00  0.00           C  
ATOM   3533  O   GLN A2048      32.803  27.017  64.935  1.00  0.00           O  
ATOM   3534  CB  GLN A2048      29.425  26.765  64.866  1.00  0.00           C  
ATOM   3535  CG  GLN A2048      29.320  28.193  65.372  1.00  0.00           C  
ATOM   3536  CD  GLN A2048      29.144  29.247  64.260  1.00  0.00           C  
ATOM   3537  OE1 GLN A2048      29.927  29.325  63.311  1.00  0.00           O  
ATOM   3538  NE2 GLN A2048      28.122  30.073  64.400  1.00  0.00           N  
ATOM   3539  N   PRO A2049      31.977  24.992  65.486  1.00  0.00           N  
ATOM   3540  CA  PRO A2049      33.183  24.727  66.297  1.00  0.00           C  
ATOM   3541  C   PRO A2049      34.452  24.734  65.453  1.00  0.00           C  
ATOM   3542  O   PRO A2049      35.491  25.221  65.890  1.00  0.00           O  
ATOM   3543  CB  PRO A2049      32.903  23.367  66.940  1.00  0.00           C  
ATOM   3544  CG  PRO A2049      31.907  22.720  65.998  1.00  0.00           C  
ATOM   3545  CD  PRO A2049      31.017  23.872  65.566  1.00  0.00           C  
ATOM   3546  N   LEU A2050      34.370  24.193  64.243  1.00  0.00           N  
ATOM   3547  CA  LEU A2050      35.514  24.193  63.336  1.00  0.00           C  
ATOM   3548  C   LEU A2050      35.890  25.648  62.985  1.00  0.00           C  
ATOM   3549  O   LEU A2050      37.080  26.020  62.966  1.00  0.00           O  
ATOM   3550  CB  LEU A2050      35.160  23.443  62.058  1.00  0.00           C  
ATOM   3551  CG  LEU A2050      36.277  23.273  61.041  1.00  0.00           C  
ATOM   3552  CD1 LEU A2050      37.510  22.642  61.676  1.00  0.00           C  
ATOM   3553  CD2 LEU A2050      35.742  22.434  59.917  1.00  0.00           C  
ATOM   3554  N   ARG A2074      34.876  26.470  62.716  1.00  0.00           N  
ATOM   3555  CA  ARG A2074      35.135  27.876  62.405  1.00  0.00           C  
ATOM   3556  C   ARG A2074      35.956  28.510  63.534  1.00  0.00           C  
ATOM   3557  O   ARG A2074      36.953  29.192  63.284  1.00  0.00           O  
ATOM   3558  CB  ARG A2074      33.835  28.678  62.219  1.00  0.00           C  
ATOM   3559  CG  ARG A2074      34.084  30.052  61.572  1.00  0.00           C  
ATOM   3560  CD  ARG A2074      32.853  30.956  61.467  1.00  0.00           C  
ATOM   3561  NE  ARG A2074      31.649  30.241  61.058  1.00  0.00           N  
ATOM   3562  CZ  ARG A2074      31.287  29.927  59.814  1.00  0.00           C  
ATOM   3563  NH1 ARG A2074      32.016  30.249  58.757  1.00  0.00           N  
ATOM   3564  NH2 ARG A2074      30.156  29.273  59.632  1.00  0.00           N  
ATOM   3565  N   ALA A2083      35.550  28.279  64.780  1.00  0.00           N  
ATOM   3566  CA  ALA A2083      36.293  28.855  65.900  1.00  0.00           C  
ATOM   3567  C   ALA A2083      37.721  28.311  65.957  1.00  0.00           C  
ATOM   3568  O   ALA A2083      38.639  29.015  66.353  1.00  0.00           O  
ATOM   3569  CB  ALA A2083      35.572  28.583  67.216  1.00  0.00           C  
ATOM   3570  N   ALA A2086      37.915  27.059  65.557  1.00  0.00           N  
ATOM   3571  CA  ALA A2086      39.256  26.484  65.582  1.00  0.00           C  
ATOM   3572  C   ALA A2086      40.163  27.177  64.567  1.00  0.00           C  
ATOM   3573  O   ALA A2086      41.330  27.448  64.851  1.00  0.00           O  
ATOM   3574  CB  ALA A2086      39.197  24.988  65.293  1.00  0.00           C  
ATOM   3575  N   LEU A2087      39.611  27.481  63.398  1.00  0.00           N  
ATOM   3576  CA  LEU A2087      40.369  28.118  62.337  1.00  0.00           C  
ATOM   3577  C   LEU A2087      40.481  29.633  62.393  1.00  0.00           C  
ATOM   3578  O   LEU A2087      41.467  30.194  61.935  1.00  0.00           O  
ATOM   3579  CB  LEU A2087      39.765  27.741  60.998  1.00  0.00           C  
ATOM   3580  CG  LEU A2087      39.839  26.239  60.740  1.00  0.00           C  
ATOM   3581  CD1 LEU A2087      38.942  25.844  59.572  1.00  0.00           C  
ATOM   3582  CD2 LEU A2087      41.283  25.854  60.478  1.00  0.00           C  
ATOM   3583  N   THR A2088      39.490  30.300  62.969  1.00  0.00           N  
ATOM   3584  CA  THR A2088      39.493  31.748  62.970  1.00  0.00           C  
ATOM   3585  C   THR A2088      39.501  32.427  64.338  1.00  0.00           C  
ATOM   3586  O   THR A2088      39.772  33.623  64.442  1.00  0.00           O  
ATOM   3587  CB  THR A2088      38.285  32.253  62.157  1.00  0.00           C  
ATOM   3588  OG1 THR A2088      37.093  32.128  62.939  1.00  0.00           O  
ATOM   3589  CG2 THR A2088      38.113  31.413  60.894  1.00  0.00           C  
ATOM   3590  N   GLY A2089      39.221  31.667  65.390  1.00  0.00           N  
ATOM   3591  CA  GLY A2089      39.197  32.250  66.717  1.00  0.00           C  
ATOM   3592  C   GLY A2089      38.028  33.195  66.813  1.00  0.00           C  
ATOM   3593  O   GLY A2089      37.980  34.069  67.677  1.00  0.00           O  
ATOM   3594  N   SER A2090      37.074  33.021  65.905  1.00  0.00           N  
ATOM   3595  CA  SER A2090      35.894  33.872  65.868  1.00  0.00           C  
ATOM   3596  C   SER A2090      34.692  33.123  65.324  1.00  0.00           C  
ATOM   3597  O   SER A2090      34.832  32.129  64.590  1.00  0.00           O  
ATOM   3598  CB  SER A2090      36.165  35.100  64.993  1.00  0.00           C  
ATOM   3599  OG  SER A2090      34.960  35.735  64.587  1.00  0.00           O  
ATOM   3600  N   LEU A2091      33.507  33.608  65.682  1.00  0.00           N  
ATOM   3601  CA  LEU A2091      32.268  33.002  65.215  1.00  0.00           C  
ATOM   3602  C   LEU A2091      31.597  33.872  64.159  1.00  0.00           C  
ATOM   3603  O   LEU A2091      30.473  33.598  63.743  1.00  0.00           O  
ATOM   3604  CB  LEU A2091      31.313  32.762  66.390  1.00  0.00           C  
ATOM   3605  CG  LEU A2091      31.277  31.377  67.072  1.00  0.00           C  
ATOM   3606  CD1 LEU A2091      32.495  30.510  66.690  1.00  0.00           C  
ATOM   3607  CD2 LEU A2091      31.209  31.571  68.589  1.00  0.00           C  
ATOM   3608  N   GLU A2092      32.296  34.920  63.730  1.00  0.00           N  
ATOM   3609  CA  GLU A2092      31.792  35.831  62.704  1.00  0.00           C  
ATOM   3610  C   GLU A2092      32.834  35.938  61.595  1.00  0.00           C  
ATOM   3611  O   GLU A2092      33.780  36.735  61.669  1.00  0.00           O  
ATOM   3612  CB  GLU A2092      31.500  37.198  63.310  1.00  0.00           C  
ATOM   3613  CG  GLU A2092      30.443  37.113  64.389  1.00  0.00           C  
ATOM   3614  CD  GLU A2092      30.002  38.473  64.914  1.00  0.00           C  
ATOM   3615  OE1 GLU A2092      29.180  38.471  65.862  1.00  0.00           O  
ATOM   3616  OE2 GLU A2092      30.467  39.526  64.389  1.00  0.00           O  
ATOM   3617  N   THR A2093      32.639  35.125  60.558  1.00  0.00           N  
ATOM   3618  CA  THR A2093      33.579  35.049  59.448  1.00  0.00           C  
ATOM   3619  C   THR A2093      32.867  34.724  58.137  1.00  0.00           C  
ATOM   3620  O   THR A2093      31.641  34.717  58.070  1.00  0.00           O  
ATOM   3621  CB  THR A2093      34.567  33.898  59.691  1.00  0.00           C  
ATOM   3622  OG1 THR A2093      33.936  32.658  59.343  1.00  0.00           O  
ATOM   3623  CG2 THR A2093      34.981  33.835  61.147  1.00  0.00           C  
ATOM   3624  N   PRO A2094      33.631  34.504  57.054  1.00  0.00           N  
ATOM   3625  CA  PRO A2094      32.886  34.163  55.839  1.00  0.00           C  
ATOM   3626  C   PRO A2094      32.690  32.652  55.877  1.00  0.00           C  
ATOM   3627  O   PRO A2094      33.085  31.993  56.844  1.00  0.00           O  
ATOM   3628  CB  PRO A2094      33.820  34.593  54.711  1.00  0.00           C  
ATOM   3629  CG  PRO A2094      35.164  34.479  55.324  1.00  0.00           C  
ATOM   3630  CD  PRO A2094      34.953  35.049  56.707  1.00  0.00           C  
ATOM   3631  N   GLY A2095      32.082  32.124  54.821  1.00  0.00           N  
ATOM   3632  CA  GLY A2095      31.812  30.702  54.703  1.00  0.00           C  
ATOM   3633  C   GLY A2095      32.927  29.739  55.070  1.00  0.00           C  
ATOM   3634  O   GLY A2095      34.081  29.868  54.664  1.00  0.00           O  
ATOM   3635  N   LEU A2096      32.558  28.735  55.837  1.00  0.00           N  
ATOM   3636  CA  LEU A2096      33.507  27.747  56.297  1.00  0.00           C  
ATOM   3637  C   LEU A2096      34.293  27.044  55.191  1.00  0.00           C  
ATOM   3638  O   LEU A2096      35.513  26.887  55.298  1.00  0.00           O  
ATOM   3639  CB  LEU A2096      32.785  26.688  57.146  1.00  0.00           C  
ATOM   3640  CG  LEU A2096      33.702  25.612  57.734  1.00  0.00           C  
ATOM   3641  CD1 LEU A2096      34.501  26.156  58.928  1.00  0.00           C  
ATOM   3642  CD2 LEU A2096      32.854  24.433  58.146  1.00  0.00           C  
ATOM   3643  N   PHE A2097      33.611  26.608  54.138  1.00  0.00           N  
ATOM   3644  CA  PHE A2097      34.306  25.891  53.073  1.00  0.00           C  
ATOM   3645  C   PHE A2097      35.365  26.749  52.415  1.00  0.00           C  
ATOM   3646  O   PHE A2097      36.484  26.292  52.196  1.00  0.00           O  
ATOM   3647  CB  PHE A2097      33.299  25.378  52.052  1.00  0.00           C  
ATOM   3648  CG  PHE A2097      32.104  24.744  52.688  1.00  0.00           C  
ATOM   3649  CD1 PHE A2097      32.275  23.758  53.664  1.00  0.00           C  
ATOM   3650  CD2 PHE A2097      30.816  25.189  52.385  1.00  0.00           C  
ATOM   3651  CE1 PHE A2097      31.189  23.234  54.330  1.00  0.00           C  
ATOM   3652  CE2 PHE A2097      29.718  24.678  53.039  1.00  0.00           C  
ATOM   3653  CZ  PHE A2097      29.900  23.696  54.020  1.00  0.00           C  
ATOM   3654  N   GLU A2098      35.028  27.997  52.112  1.00  0.00           N  
ATOM   3655  CA  GLU A2098      36.003  28.877  51.498  1.00  0.00           C  
ATOM   3656  C   GLU A2098      37.109  29.175  52.494  1.00  0.00           C  
ATOM   3657  O   GLU A2098      38.280  29.204  52.144  1.00  0.00           O  
ATOM   3658  CB  GLU A2098      35.339  30.170  51.004  1.00  0.00           C  
ATOM   3659  CG  GLU A2098      34.151  30.640  51.830  1.00  0.00           C  
ATOM   3660  CD  GLU A2098      32.855  29.935  51.473  1.00  0.00           C  
ATOM   3661  OE1 GLU A2098      32.052  30.557  50.749  1.00  0.00           O  
ATOM   3662  OE2 GLU A2098      32.642  28.774  51.911  1.00  0.00           O  
ATOM   3663  N   ILE A2099      36.741  29.374  53.750  1.00  0.00           N  
ATOM   3664  CA  ILE A2099      37.729  29.649  54.782  1.00  0.00           C  
ATOM   3665  C   ILE A2099      38.654  28.456  54.959  1.00  0.00           C  
ATOM   3666  O   ILE A2099      39.850  28.607  55.206  1.00  0.00           O  
ATOM   3667  CB  ILE A2099      37.036  29.981  56.127  1.00  0.00           C  
ATOM   3668  CG1 ILE A2099      36.677  31.462  56.163  1.00  0.00           C  
ATOM   3669  CG2 ILE A2099      37.935  29.653  57.297  1.00  0.00           C  
ATOM   3670  CD1 ILE A2099      37.888  32.371  56.112  1.00  0.00           C  
ATOM   3671  N   LEU A2100      38.080  27.268  54.835  1.00  0.00           N  
ATOM   3672  CA  LEU A2100      38.816  26.016  54.971  1.00  0.00           C  
ATOM   3673  C   LEU A2100      39.746  25.806  53.782  1.00  0.00           C  
ATOM   3674  O   LEU A2100      40.901  25.409  53.938  1.00  0.00           O  
ATOM   3675  CB  LEU A2100      37.844  24.844  55.033  1.00  0.00           C  
ATOM   3676  CG  LEU A2100      38.083  23.799  56.114  1.00  0.00           C  
ATOM   3677  CD1 LEU A2100      37.363  22.527  55.692  1.00  0.00           C  
ATOM   3678  CD2 LEU A2100      39.562  23.527  56.292  1.00  0.00           C  
ATOM   3679  N   ALA A2101      39.225  26.063  52.590  1.00  0.00           N  
ATOM   3680  CA  ALA A2101      39.994  25.913  51.371  1.00  0.00           C  
ATOM   3681  C   ALA A2101      41.183  26.855  51.370  1.00  0.00           C  
ATOM   3682  O   ALA A2101      42.327  26.430  51.278  1.00  0.00           O  
ATOM   3683  CB  ALA A2101      39.114  26.200  50.178  1.00  0.00           C  
ATOM   3684  N   LEU A2102      40.891  28.142  51.504  1.00  0.00           N  
ATOM   3685  CA  LEU A2102      41.892  29.197  51.478  1.00  0.00           C  
ATOM   3686  C   LEU A2102      43.295  28.807  51.897  1.00  0.00           C  
ATOM   3687  O   LEU A2102      44.219  28.883  51.098  1.00  0.00           O  
ATOM   3688  CB  LEU A2102      41.442  30.394  52.326  1.00  0.00           C  
ATOM   3689  CG  LEU A2102      41.755  31.804  51.797  1.00  0.00           C  
ATOM   3690  CD1 LEU A2102      41.517  32.807  52.902  1.00  0.00           C  
ATOM   3691  CD2 LEU A2102      43.176  31.906  51.308  1.00  0.00           C  
ATOM   3692  N   LEU A2103      43.463  28.376  53.135  1.00  0.00           N  
ATOM   3693  CA  LEU A2103      44.803  28.069  53.619  1.00  0.00           C  
ATOM   3694  C   LEU A2103      45.504  26.846  53.022  1.00  0.00           C  
ATOM   3695  O   LEU A2103      46.733  26.734  53.089  1.00  0.00           O  
ATOM   3696  CB  LEU A2103      44.765  27.938  55.136  1.00  0.00           C  
ATOM   3697  CG  LEU A2103      43.810  28.901  55.853  1.00  0.00           C  
ATOM   3698  CD1 LEU A2103      44.031  28.776  57.364  1.00  0.00           C  
ATOM   3699  CD2 LEU A2103      44.033  30.348  55.394  1.00  0.00           C  
ATOM   3700  N   GLY A2104      44.734  25.941  52.426  1.00  0.00           N  
ATOM   3701  CA  GLY A2104      45.323  24.731  51.884  1.00  0.00           C  
ATOM   3702  C   GLY A2104      45.285  23.659  52.968  1.00  0.00           C  
ATOM   3703  O   GLY A2104      45.293  23.991  54.157  1.00  0.00           O  
ATOM   3704  N   LYS A2105      45.253  22.387  52.567  1.00  0.00           N  
ATOM   3705  CA  LYS A2105      45.186  21.269  53.505  1.00  0.00           C  
ATOM   3706  C   LYS A2105      46.148  21.320  54.695  1.00  0.00           C  
ATOM   3707  O   LYS A2105      45.720  21.342  55.844  1.00  0.00           O  
ATOM   3708  CB  LYS A2105      45.384  19.956  52.751  1.00  0.00           C  
ATOM   3709  CG  LYS A2105      45.229  18.686  53.590  1.00  0.00           C  
ATOM   3710  CD  LYS A2105      45.501  17.461  52.721  1.00  0.00           C  
ATOM   3711  CE  LYS A2105      45.027  16.149  53.333  1.00  0.00           C  
ATOM   3712  NZ  LYS A2105      45.410  15.023  52.435  1.00  0.00           N  
ATOM   3713  N   GLU A2107      47.444  21.338  54.431  1.00  0.00           N  
ATOM   3714  CA  GLU A2107      48.422  21.361  55.516  1.00  0.00           C  
ATOM   3715  C   GLU A2107      48.213  22.462  56.553  1.00  0.00           C  
ATOM   3716  O   GLU A2107      48.130  22.194  57.755  1.00  0.00           O  
ATOM   3717  CB  GLU A2107      49.836  21.496  54.951  1.00  0.00           C  
ATOM   3718  CG  GLU A2107      50.774  20.366  55.341  1.00  0.00           C  
ATOM   3719  CD  GLU A2107      50.336  19.033  54.763  1.00  0.00           C  
ATOM   3720  OE1 GLU A2107      49.363  18.439  55.288  1.00  0.00           O  
ATOM   3721  OE2 GLU A2107      50.962  18.589  53.770  1.00  0.00           O  
ATOM   3722  N   ARG A2108      48.148  23.704  56.084  1.00  0.00           N  
ATOM   3723  CA  ARG A2108      47.970  24.850  56.973  1.00  0.00           C  
ATOM   3724  C   ARG A2108      46.721  24.766  57.850  1.00  0.00           C  
ATOM   3725  O   ARG A2108      46.775  25.030  59.060  1.00  0.00           O  
ATOM   3726  CB  ARG A2108      47.950  26.146  56.156  1.00  0.00           C  
ATOM   3727  CG  ARG A2108      49.263  26.934  56.203  1.00  0.00           C  
ATOM   3728  CD  ARG A2108      49.677  27.233  57.662  1.00  0.00           C  
ATOM   3729  NE  ARG A2108      48.568  27.727  58.492  1.00  0.00           N  
ATOM   3730  CZ  ARG A2108      48.097  28.977  58.483  1.00  0.00           C  
ATOM   3731  NH1 ARG A2108      48.635  29.902  57.686  1.00  0.00           N  
ATOM   3732  NH2 ARG A2108      47.067  29.300  59.261  1.00  0.00           N  
ATOM   3733  N   ALA A2109      45.603  24.396  57.230  1.00  0.00           N  
ATOM   3734  CA  ALA A2109      44.328  24.260  57.926  1.00  0.00           C  
ATOM   3735  C   ALA A2109      44.416  23.277  59.099  1.00  0.00           C  
ATOM   3736  O   ALA A2109      44.126  23.630  60.247  1.00  0.00           O  
ATOM   3737  CB  ALA A2109      43.240  23.804  56.932  1.00  0.00           C  
ATOM   3738  N   LEU A2110      44.812  22.042  58.792  1.00  0.00           N  
ATOM   3739  CA  LEU A2110      44.943  20.995  59.794  1.00  0.00           C  
ATOM   3740  C   LEU A2110      45.945  21.384  60.868  1.00  0.00           C  
ATOM   3741  O   LEU A2110      45.733  21.107  62.042  1.00  0.00           O  
ATOM   3742  CB  LEU A2110      45.363  19.686  59.128  1.00  0.00           C  
ATOM   3743  CG  LEU A2110      44.415  19.191  58.031  1.00  0.00           C  
ATOM   3744  CD1 LEU A2110      44.916  17.861  57.460  1.00  0.00           C  
ATOM   3745  CD2 LEU A2110      43.014  19.039  58.602  1.00  0.00           C  
ATOM   3746  N   ARG A2111      47.028  22.041  60.474  1.00  0.00           N  
ATOM   3747  CA  ARG A2111      48.032  22.451  61.443  1.00  0.00           C  
ATOM   3748  C   ARG A2111      47.399  23.346  62.519  1.00  0.00           C  
ATOM   3749  O   ARG A2111      47.733  23.234  63.701  1.00  0.00           O  
ATOM   3750  CB  ARG A2111      49.173  23.166  60.722  1.00  0.00           C  
ATOM   3751  CG  ARG A2111      50.488  23.146  61.488  1.00  0.00           C  
ATOM   3752  CD  ARG A2111      50.508  24.225  62.542  1.00  0.00           C  
ATOM   3753  NE  ARG A2111      50.384  25.531  61.908  1.00  0.00           N  
ATOM   3754  CZ  ARG A2111      50.328  26.685  62.563  1.00  0.00           C  
ATOM   3755  NH1 ARG A2111      50.382  26.709  63.893  1.00  0.00           N  
ATOM   3756  NH2 ARG A2111      50.225  27.821  61.880  1.00  0.00           N  
ATOM   3757  N   ARG A2112      46.469  24.211  62.106  1.00  0.00           N  
ATOM   3758  CA  ARG A2112      45.770  25.114  63.028  1.00  0.00           C  
ATOM   3759  C   ARG A2112      44.690  24.347  63.782  1.00  0.00           C  
ATOM   3760  O   ARG A2112      44.500  24.539  64.980  1.00  0.00           O  
ATOM   3761  CB  ARG A2112      45.140  26.276  62.261  1.00  0.00           C  
ATOM   3762  CG  ARG A2112      44.346  27.236  63.128  1.00  0.00           C  
ATOM   3763  CD  ARG A2112      43.940  28.501  62.360  1.00  0.00           C  
ATOM   3764  NE  ARG A2112      45.089  29.360  62.056  1.00  0.00           N  
ATOM   3765  CZ  ARG A2112      45.013  30.564  61.489  1.00  0.00           C  
ATOM   3766  NH1 ARG A2112      43.835  31.076  61.149  1.00  0.00           N  
ATOM   3767  NH2 ARG A2112      46.122  31.262  61.269  1.00  0.00           N  
ATOM   3768  N   LEU A2113      44.000  23.467  63.067  1.00  0.00           N  
ATOM   3769  CA  LEU A2113      42.950  22.659  63.652  1.00  0.00           C  
ATOM   3770  C   LEU A2113      43.554  21.769  64.712  1.00  0.00           C  
ATOM   3771  O   LEU A2113      42.874  21.372  65.651  1.00  0.00           O  
ATOM   3772  CB  LEU A2113      42.288  21.803  62.574  1.00  0.00           C  
ATOM   3773  CG  LEU A2113      40.961  21.086  62.868  1.00  0.00           C  
ATOM   3774  CD1 LEU A2113      41.156  19.596  62.787  1.00  0.00           C  
ATOM   3775  CD2 LEU A2113      40.424  21.482  64.224  1.00  0.00           C  
ATOM   3776  N   GLU A2121      44.838  21.459  64.562  1.00  0.00           N  
ATOM   3777  CA  GLU A2121      45.525  20.601  65.513  1.00  0.00           C  
ATOM   3778  C   GLU A2121      45.793  21.278  66.853  1.00  0.00           C  
ATOM   3779  O   GLU A2121      45.588  20.677  67.908  1.00  0.00           O  
ATOM   3780  CB  GLU A2121      46.828  20.088  64.897  1.00  0.00           C  
ATOM   3781  CG  GLU A2121      46.581  19.093  63.778  1.00  0.00           C  
ATOM   3782  CD  GLU A2121      47.809  18.826  62.936  1.00  0.00           C  
ATOM   3783  OE1 GLU A2121      47.655  18.239  61.839  1.00  0.00           O  
ATOM   3784  OE2 GLU A2121      48.921  19.203  63.368  1.00  0.00           O  
ATOM   3785  N   ARG A2122      46.247  22.524  66.821  1.00  0.00           N  
ATOM   3786  CA  ARG A2122      46.520  23.246  68.057  1.00  0.00           C  
ATOM   3787  C   ARG A2122      45.233  23.390  68.871  1.00  0.00           C  
ATOM   3788  O   ARG A2122      45.263  23.458  70.104  1.00  0.00           O  
ATOM   3789  CB  ARG A2122      47.076  24.629  67.740  1.00  0.00           C  
ATOM   3790  CG  ARG A2122      48.185  24.633  66.704  1.00  0.00           C  
ATOM   3791  CD  ARG A2122      48.687  26.056  66.509  1.00  0.00           C  
ATOM   3792  NE  ARG A2122      47.613  26.947  66.068  1.00  0.00           N  
ATOM   3793  CZ  ARG A2122      47.634  28.267  66.212  1.00  0.00           C  
ATOM   3794  NH1 ARG A2122      48.678  28.845  66.791  1.00  0.00           N  
ATOM   3795  NH2 ARG A2122      46.615  29.006  65.785  1.00  0.00           N  
ATOM   3796  N   ALA A2123      44.103  23.434  68.166  1.00  0.00           N  
ATOM   3797  CA  ALA A2123      42.791  23.577  68.796  1.00  0.00           C  
ATOM   3798  C   ALA A2123      42.359  22.281  69.473  1.00  0.00           C  
ATOM   3799  O   ALA A2123      41.636  22.296  70.474  1.00  0.00           O  
ATOM   3800  CB  ALA A2123      41.756  23.989  67.755  1.00  0.00           C  
ATOM   3801  N   LEU A2124      42.801  21.160  68.914  1.00  0.00           N  
ATOM   3802  CA  LEU A2124      42.476  19.849  69.459  1.00  0.00           C  
ATOM   3803  C   LEU A2124      43.572  19.406  70.424  1.00  0.00           C  
ATOM   3804  O   LEU A2124      43.398  18.458  71.189  1.00  0.00           O  
ATOM   3805  CB  LEU A2124      42.347  18.826  68.334  1.00  0.00           C  
ATOM   3806  CG  LEU A2124      41.381  19.188  67.209  1.00  0.00           C  
ATOM   3807  CD1 LEU A2124      41.338  18.056  66.186  1.00  0.00           C  
ATOM   3808  CD2 LEU A2124      40.001  19.450  67.790  1.00  0.00           C  
ATOM   3809  N   ALA A2126      44.705  20.099  70.385  1.00  0.00           N  
ATOM   3810  CA  ALA A2126      45.821  19.763  71.258  1.00  0.00           C  
ATOM   3811  C   ALA A2126      45.604  20.363  72.642  1.00  0.00           C  
ATOM   3812  O   ALA A2126      45.573  19.570  73.610  1.00  0.00           O  
ATOM   3813  CB  ALA A2126      47.133  20.268  70.656  1.00  0.00           C  
ATOM   3814  OXT ALA A2126      45.463  21.608  72.734  1.00  0.00           O  
HETATM 3815  PG  ATP A 601      40.494  79.342  58.504  1.00  0.00           P  
HETATM 3816  O1G ATP A 601      39.342  80.335  58.392  1.00  0.00           O  
HETATM 3817  O2G ATP A 601      40.501  78.750  59.922  1.00  0.00           O  
HETATM 3818  O3G ATP A 601      41.829  80.030  58.286  1.00  0.00           O  
HETATM 3819  PB  ATP A 601      38.904  77.530  56.742  1.00  0.00           P  
HETATM 3820  O1B ATP A 601      37.988  78.676  56.415  1.00  0.00           O  
HETATM 3821  O2B ATP A 601      38.196  76.516  57.595  1.00  0.00           O  
HETATM 3822  O3B ATP A 601      40.304  78.021  57.501  1.00  0.00           O  
HETATM 3823  PA  ATP A 601      40.300  77.400  54.212  1.00  0.00           P  
HETATM 3824  O1A ATP A 601      40.892  78.725  54.538  1.00  0.00           O  
HETATM 3825  O2A ATP A 601      41.348  76.434  53.761  1.00  0.00           O  
HETATM 3826  O3A ATP A 601      39.444  76.750  55.444  1.00  0.00           O  
HETATM 3827  O5' ATP A 601      39.193  77.607  53.089  1.00  0.00           O  
HETATM 3828  C5' ATP A 601      38.491  76.438  52.620  1.00  0.00           C  
HETATM 3829  C4' ATP A 601      37.326  76.722  51.687  1.00  0.00           C  
HETATM 3830  O4' ATP A 601      36.189  75.933  52.153  1.00  0.00           O  
HETATM 3831  C3' ATP A 601      36.765  78.170  51.595  1.00  0.00           C  
HETATM 3832  O3' ATP A 601      36.243  78.489  50.284  1.00  0.00           O  
HETATM 3833  C2' ATP A 601      35.728  78.199  52.719  1.00  0.00           C  
HETATM 3834  O2' ATP A 601      34.646  79.092  52.440  1.00  0.00           O  
HETATM 3835  C1' ATP A 601      35.204  76.764  52.780  1.00  0.00           C  
HETATM 3836  N9  ATP A 601      34.941  76.246  54.156  1.00  0.00           N  
HETATM 3837  C8  ATP A 601      35.720  76.359  55.302  1.00  0.00           C  
HETATM 3838  N7  ATP A 601      35.200  75.791  56.363  1.00  0.00           N  
HETATM 3839  C5  ATP A 601      34.000  75.263  55.911  1.00  0.00           C  
HETATM 3840  C6  ATP A 601      32.963  74.530  56.560  1.00  0.00           C  
HETATM 3841  N6  ATP A 601      33.015  74.212  57.855  1.00  0.00           N  
HETATM 3842  N1  ATP A 601      31.867  74.138  55.807  1.00  0.00           N  
HETATM 3843  C2  ATP A 601      31.825  74.468  54.488  1.00  0.00           C  
HETATM 3844  N3  ATP A 601      32.747  75.157  53.777  1.00  0.00           N  
HETATM 3845  C4  ATP A 601      33.820  75.532  54.550  1.00  0.00           C  
HETATM 3846  N   GAU A 701      41.085  82.355  52.173  1.00  0.00           N  
HETATM 3847  CA  GAU A 701      39.669  82.048  52.270  1.00  0.00           C  
HETATM 3848  CB  GAU A 701      38.981  82.268  50.907  1.00  0.00           C  
HETATM 3849  CG  GAU A 701      37.450  82.187  50.940  1.00  0.00           C  
HETATM 3850  CD  GAU A 701      36.795  82.707  49.665  1.00  0.00           C  
HETATM 3851  OE2 GAU A 701      36.399  81.862  48.853  1.00  0.00           O  
HETATM 3852  OE1 GAU A 701      36.679  83.945  49.465  1.00  0.00           O  
HETATM 3853  C   GAU A 701      39.502  80.601  52.703  1.00  0.00           C  
HETATM 3854  OXT GAU A 701      38.265  80.421  53.352  1.00  0.00           O  
TER
END
