# Supplementary material for: Backbone Brackets and Arginine Tweezers delineate Class I and Class II aminoacyl tRNA synthetases
Source: PLoS Comput Biol. 2018 Apr 16;14(4):e1006101. doi: 10.1371/journal.pcbi.1006101 (PMC5919687; doi:10.1371/journal.pcbi.1006101)
Supplement: S11 File — All structures of Class I aaRS with residues renumbered according to the MSA. (GZ) [file pcbi.1006101.s023.tar.gz › 2cv1_B_renum.pdb]

ATOM      1  N   MET B 264      88.716  84.268  90.943  1.00  0.00           N  
ATOM      2  CA  MET B 264      88.126  82.958  91.371  1.00  0.00           C  
ATOM      3  C   MET B 264      87.996  82.786  92.899  1.00  0.00           C  
ATOM      4  O   MET B 264      87.270  83.543  93.562  1.00  0.00           O  
ATOM      5  CB  MET B 264      88.946  81.797  90.769  1.00  0.00           C  
ATOM      6  CG  MET B 264      90.395  82.160  90.360  1.00  0.00           C  
ATOM      7  SD  MET B 264      91.723  81.692  91.536  1.00  0.00           S  
ATOM      8  CE  MET B 264      92.303  80.060  90.842  1.00  0.00           C  
ATOM      9  N   VAL B 266      88.698  81.789  93.438  1.00  0.00           N  
ATOM     10  CA  VAL B 266      88.678  81.475  94.859  1.00  0.00           C  
ATOM     11  C   VAL B 266      90.068  81.179  95.416  1.00  0.00           C  
ATOM     12  O   VAL B 266      90.730  80.246  94.975  1.00  0.00           O  
ATOM     13  CB  VAL B 266      87.805  80.227  95.153  1.00  0.00           C  
ATOM     14  CG1 VAL B 266      87.982  79.794  96.608  1.00  0.00           C  
ATOM     15  CG2 VAL B 266      86.348  80.528  94.867  1.00  0.00           C  
ATOM     16  N   VAL B 267      90.496  81.966  96.399  1.00  0.00           N  
ATOM     17  CA  VAL B 267      91.781  81.758  97.049  1.00  0.00           C  
ATOM     18  C   VAL B 267      91.591  81.694  98.577  1.00  0.00           C  
ATOM     19  O   VAL B 267      91.113  82.651  99.212  1.00  0.00           O  
ATOM     20  CB  VAL B 267      92.781  82.879  96.689  1.00  0.00           C  
ATOM     21  CG1 VAL B 267      94.047  82.737  97.500  1.00  0.00           C  
ATOM     22  CG2 VAL B 267      93.084  82.837  95.206  1.00  0.00           C  
ATOM     23  N   THR B 268      91.942  80.548  99.151  1.00  0.00           N  
ATOM     24  CA  THR B 268      91.846  80.327 100.588  1.00  0.00           C  
ATOM     25  C   THR B 268      93.240  80.212 101.160  1.00  0.00           C  
ATOM     26  O   THR B 268      94.225  80.087 100.419  1.00  0.00           O  
ATOM     27  CB  THR B 268      91.126  79.031 100.912  1.00  0.00           C  
ATOM     28  OG1 THR B 268      91.837  77.936 100.318  1.00  0.00           O  
ATOM     29  CG2 THR B 268      89.701  79.078 100.379  1.00  0.00           C  
ATOM     30  N   ARG B 269      93.327  80.242 102.480  1.00  0.00           N  
ATOM     31  CA  ARG B 269      94.627  80.123 103.105  1.00  0.00           C  
ATOM     32  C   ARG B 269      94.590  79.678 104.551  1.00  0.00           C  
ATOM     33  O   ARG B 269      93.575  79.773 105.214  1.00  0.00           O  
ATOM     34  CB  ARG B 269      95.391  81.458 103.002  1.00  0.00           C  
ATOM     35  CG  ARG B 269      94.621  82.697 103.468  1.00  0.00           C  
ATOM     36  CD  ARG B 269      94.421  82.685 104.947  1.00  0.00           C  
ATOM     37  NE  ARG B 269      93.826  83.921 105.424  1.00  0.00           N  
ATOM     38  CZ  ARG B 269      93.555  84.166 106.702  1.00  0.00           C  
ATOM     39  NH1 ARG B 269      93.815  83.264 107.629  1.00  0.00           N  
ATOM     40  NH2 ARG B 269      93.040  85.321 107.057  1.00  0.00           N  
ATOM     41  N   ILE B 270      95.734  79.192 105.009  1.00  0.00           N  
ATOM     42  CA  ILE B 270      95.951  78.760 106.377  1.00  0.00           C  
ATOM     43  C   ILE B 270      97.165  79.600 106.748  1.00  0.00           C  
ATOM     44  O   ILE B 270      98.124  79.681 105.971  1.00  0.00           O  
ATOM     45  CB  ILE B 270      96.293  77.259 106.444  1.00  0.00           C  
ATOM     46  CG1 ILE B 270      96.314  76.802 107.893  1.00  0.00           C  
ATOM     47  CG2 ILE B 270      97.627  76.964 105.789  1.00  0.00           C  
ATOM     48  CD1 ILE B 270      94.934  76.433 108.423  1.00  0.00           C  
ATOM     49  N   ALA B 272      97.123  80.255 107.903  1.00  0.00           N  
ATOM     50  CA  ALA B 272      98.232  81.106 108.319  1.00  0.00           C  
ATOM     51  C   ALA B 272      98.692  80.754 109.739  1.00  0.00           C  
ATOM     52  O   ALA B 272      98.538  81.540 110.669  1.00  0.00           O  
ATOM     53  CB  ALA B 272      97.804  82.568 108.245  1.00  0.00           C  
ATOM     54  N   PRO B 273      99.271  79.557 109.918  1.00  0.00           N  
ATOM     55  CA  PRO B 273      99.741  79.112 111.235  1.00  0.00           C  
ATOM     56  C   PRO B 273     100.933  79.874 111.786  1.00  0.00           C  
ATOM     57  O   PRO B 273     101.735  80.437 111.041  1.00  0.00           O  
ATOM     58  CB  PRO B 273     100.066  77.644 110.996  1.00  0.00           C  
ATOM     59  CG  PRO B 273     100.577  77.677 109.562  1.00  0.00           C  
ATOM     60  CD  PRO B 273      99.568  78.552 108.880  1.00  0.00           C  
ATOM     61  N   SER B 274     101.035  79.876 113.108  1.00  0.00           N  
ATOM     62  CA  SER B 274     102.129  80.535 113.805  1.00  0.00           C  
ATOM     63  C   SER B 274     103.002  79.417 114.345  1.00  0.00           C  
ATOM     64  O   SER B 274     102.542  78.592 115.121  1.00  0.00           O  
ATOM     65  CB  SER B 274     101.597  81.378 114.971  1.00  0.00           C  
ATOM     66  OG  SER B 274     100.542  82.242 114.564  1.00  0.00           O  
ATOM     67  N   PRO B 275     104.268  79.361 113.917  1.00  0.00           N  
ATOM     68  CA  PRO B 275     105.181  78.319 114.385  1.00  0.00           C  
ATOM     69  C   PRO B 275     105.495  78.585 115.859  1.00  0.00           C  
ATOM     70  O   PRO B 275     106.509  79.217 116.179  1.00  0.00           O  
ATOM     71  CB  PRO B 275     106.423  78.515 113.508  1.00  0.00           C  
ATOM     72  CG  PRO B 275     105.965  79.353 112.388  1.00  0.00           C  
ATOM     73  CD  PRO B 275     104.960  80.276 113.000  1.00  0.00           C  
ATOM     74  N   THR B 276     104.625  78.129 116.754  1.00  0.00           N  
ATOM     75  CA  THR B 276     104.852  78.349 118.183  1.00  0.00           C  
ATOM     76  C   THR B 276     104.900  77.039 118.973  1.00  0.00           C  
ATOM     77  O   THR B 276     104.975  77.054 120.206  1.00  0.00           O  
ATOM     78  CB  THR B 276     103.755  79.284 118.822  1.00  0.00           C  
ATOM     79  OG1 THR B 276     102.454  78.689 118.678  1.00  0.00           O  
ATOM     80  CG2 THR B 276     103.773  80.682 118.170  1.00  0.00           C  
ATOM     81  N   GLY B 277     104.866  75.910 118.269  1.00  0.00           N  
ATOM     82  CA  GLY B 277     104.890  74.624 118.951  1.00  0.00           C  
ATOM     83  C   GLY B 277     104.523  73.458 118.048  1.00  0.00           C  
ATOM     84  O   GLY B 277     104.627  73.577 116.818  1.00  0.00           O  
ATOM     85  N   ASP B 279     104.092  72.340 118.643  1.00  0.00           N  
ATOM     86  CA  ASP B 279     103.716  71.151 117.874  1.00  0.00           C  
ATOM     87  C   ASP B 279     102.540  71.418 116.933  1.00  0.00           C  
ATOM     88  O   ASP B 279     101.645  72.199 117.254  1.00  0.00           O  
ATOM     89  CB  ASP B 279     103.308  69.990 118.794  1.00  0.00           C  
ATOM     90  CG  ASP B 279     104.359  69.653 119.849  1.00  0.00           C  
ATOM     91  OD1 ASP B 279     105.577  69.669 119.548  1.00  0.00           O  
ATOM     92  OD2 ASP B 279     103.946  69.347 120.992  1.00  0.00           O  
ATOM     93  N   PRO B 280     102.527  70.768 115.755  1.00  0.00           N  
ATOM     94  CA  PRO B 280     101.400  71.003 114.839  1.00  0.00           C  
ATOM     95  C   PRO B 280     100.093  70.668 115.569  1.00  0.00           C  
ATOM     96  O   PRO B 280      99.887  69.557 116.063  1.00  0.00           O  
ATOM     97  CB  PRO B 280     101.700  70.078 113.655  1.00  0.00           C  
ATOM     98  CG  PRO B 280     102.528  68.982 114.261  1.00  0.00           C  
ATOM     99  CD  PRO B 280     103.419  69.703 115.253  1.00  0.00           C  
ATOM    100  N   HIS B 281      99.219  71.660 115.632  1.00  0.00           N  
ATOM    101  CA  HIS B 281      97.962  71.547 116.344  1.00  0.00           C  
ATOM    102  C   HIS B 281      96.828  70.935 115.500  1.00  0.00           C  
ATOM    103  O   HIS B 281      96.720  71.168 114.285  1.00  0.00           O  
ATOM    104  CB  HIS B 281      97.588  72.951 116.849  1.00  0.00           C  
ATOM    105  CG  HIS B 281      96.583  72.959 117.955  1.00  0.00           C  
ATOM    106  ND1 HIS B 281      95.251  72.662 117.757  1.00  0.00           N  
ATOM    107  CD2 HIS B 281      96.715  73.254 119.274  1.00  0.00           C  
ATOM    108  CE1 HIS B 281      94.605  72.778 118.908  1.00  0.00           C  
ATOM    109  NE2 HIS B 281      95.470  73.136 119.844  1.00  0.00           N  
ATOM    110  N   VAL B 282      95.977  70.163 116.166  1.00  0.00           N  
ATOM    111  CA  VAL B 282      94.853  69.517 115.513  1.00  0.00           C  
ATOM    112  C   VAL B 282      93.847  70.554 115.028  1.00  0.00           C  
ATOM    113  O   VAL B 282      93.077  70.306 114.099  1.00  0.00           O  
ATOM    114  CB  VAL B 282      94.165  68.511 116.479  1.00  0.00           C  
ATOM    115  CG1 VAL B 282      93.679  69.220 117.724  1.00  0.00           C  
ATOM    116  CG2 VAL B 282      93.021  67.821 115.787  1.00  0.00           C  
ATOM    117  N   GLY B 283      93.863  71.723 115.662  1.00  0.00           N  
ATOM    118  CA  GLY B 283      92.954  72.787 115.276  1.00  0.00           C  
ATOM    119  C   GLY B 283      93.400  73.340 113.944  1.00  0.00           C  
ATOM    120  O   GLY B 283      92.581  73.758 113.146  1.00  0.00           O  
ATOM    121  N   THR B 284      94.706  73.326 113.704  1.00  0.00           N  
ATOM    122  CA  THR B 284      95.258  73.806 112.451  1.00  0.00           C  
ATOM    123  C   THR B 284      94.833  72.824 111.332  1.00  0.00           C  
ATOM    124  O   THR B 284      94.376  73.237 110.250  1.00  0.00           O  
ATOM    125  CB  THR B 284      96.800  73.860 112.513  1.00  0.00           C  
ATOM    126  OG1 THR B 284      97.208  74.577 113.688  1.00  0.00           O  
ATOM    127  CG2 THR B 284      97.357  74.541 111.258  1.00  0.00           C  
ATOM    128  N   ALA B 285      94.967  71.534 111.618  1.00  0.00           N  
ATOM    129  CA  ALA B 285      94.586  70.512 110.662  1.00  0.00           C  
ATOM    130  C   ALA B 285      93.103  70.669 110.333  1.00  0.00           C  
ATOM    131  O   ALA B 285      92.694  70.523 109.179  1.00  0.00           O  
ATOM    132  CB  ALA B 285      94.851  69.112 111.235  1.00  0.00           C  
ATOM    133  N   TYR B 286      92.304  70.971 111.356  1.00  0.00           N  
ATOM    134  CA  TYR B 286      90.863  71.142 111.164  1.00  0.00           C  
ATOM    135  C   TYR B 286      90.541  72.330 110.232  1.00  0.00           C  
ATOM    136  O   TYR B 286      89.779  72.195 109.275  1.00  0.00           O  
ATOM    137  CB  TYR B 286      90.204  71.322 112.528  1.00  0.00           C  
ATOM    138  CG  TYR B 286      88.773  71.791 112.512  1.00  0.00           C  
ATOM    139  CD1 TYR B 286      87.771  71.025 111.941  1.00  0.00           C  
ATOM    140  CD2 TYR B 286      88.415  72.973 113.147  1.00  0.00           C  
ATOM    141  CE1 TYR B 286      86.444  71.411 112.002  1.00  0.00           C  
ATOM    142  CE2 TYR B 286      87.077  73.384 113.226  1.00  0.00           C  
ATOM    143  CZ  TYR B 286      86.097  72.598 112.653  1.00  0.00           C  
ATOM    144  OH  TYR B 286      84.773  73.004 112.765  1.00  0.00           O  
ATOM    145  N   ILE B 288      91.137  73.487 110.490  1.00  0.00           N  
ATOM    146  CA  ILE B 288      90.865  74.657 109.650  1.00  0.00           C  
ATOM    147  C   ILE B 288      91.458  74.500 108.236  1.00  0.00           C  
ATOM    148  O   ILE B 288      90.854  74.924 107.252  1.00  0.00           O  
ATOM    149  CB  ILE B 288      91.378  75.972 110.327  1.00  0.00           C  
ATOM    150  CG1 ILE B 288      90.270  76.608 111.167  1.00  0.00           C  
ATOM    151  CG2 ILE B 288      91.724  77.014 109.297  1.00  0.00           C  
ATOM    152  CD1 ILE B 288      89.623  75.726 112.073  1.00  0.00           C  
ATOM    153  N   ALA B 289      92.632  73.883 108.150  1.00  0.00           N  
ATOM    154  CA  ALA B 289      93.289  73.626 106.868  1.00  0.00           C  
ATOM    155  C   ALA B 289      92.343  72.821 105.984  1.00  0.00           C  
ATOM    156  O   ALA B 289      92.097  73.150 104.822  1.00  0.00           O  
ATOM    157  CB  ALA B 289      94.581  72.823 107.091  1.00  0.00           C  
ATOM    158  N   LEU B 290      91.842  71.739 106.569  1.00  0.00           N  
ATOM    159  CA  LEU B 290      90.917  70.822 105.928  1.00  0.00           C  
ATOM    160  C   LEU B 290      89.781  71.539 105.212  1.00  0.00           C  
ATOM    161  O   LEU B 290      89.478  71.232 104.058  1.00  0.00           O  
ATOM    162  CB  LEU B 290      90.337  69.883 106.977  1.00  0.00           C  
ATOM    163  CG  LEU B 290      89.374  68.821 106.454  1.00  0.00           C  
ATOM    164  CD1 LEU B 290      90.136  67.921 105.503  1.00  0.00           C  
ATOM    165  CD2 LEU B 290      88.790  68.023 107.601  1.00  0.00           C  
ATOM    166  N   PHE B 291      89.135  72.486 105.878  1.00  0.00           N  
ATOM    167  CA  PHE B 291      88.047  73.177 105.214  1.00  0.00           C  
ATOM    168  C   PHE B 291      88.519  74.253 104.229  1.00  0.00           C  
ATOM    169  O   PHE B 291      87.790  74.597 103.285  1.00  0.00           O  
ATOM    170  CB  PHE B 291      87.054  73.767 106.224  1.00  0.00           C  
ATOM    171  CG  PHE B 291      86.158  72.741 106.845  1.00  0.00           C  
ATOM    172  CD1 PHE B 291      86.616  71.948 107.898  1.00  0.00           C  
ATOM    173  CD2 PHE B 291      84.865  72.544 106.358  1.00  0.00           C  
ATOM    174  CE1 PHE B 291      85.796  70.966 108.466  1.00  0.00           C  
ATOM    175  CE2 PHE B 291      84.030  71.579 106.901  1.00  0.00           C  
ATOM    176  CZ  PHE B 291      84.499  70.776 107.971  1.00  0.00           C  
ATOM    177  N   ASN B 292      89.719  74.792 104.436  1.00  0.00           N  
ATOM    178  CA  ASN B 292      90.203  75.752 103.483  1.00  0.00           C  
ATOM    179  C   ASN B 292      90.564  74.997 102.207  1.00  0.00           C  
ATOM    180  O   ASN B 292      90.195  75.412 101.102  1.00  0.00           O  
ATOM    181  CB  ASN B 292      91.397  76.506 104.025  1.00  0.00           C  
ATOM    182  CG  ASN B 292      90.976  77.634 104.924  1.00  0.00           C  
ATOM    183  OD1 ASN B 292      90.897  77.476 106.137  1.00  0.00           O  
ATOM    184  ND2 ASN B 292      90.668  78.781 104.325  1.00  0.00           N  
ATOM    185  N   TYR B 293      91.252  73.874 102.381  1.00  0.00           N  
ATOM    186  CA  TYR B 293      91.663  73.055 101.263  1.00  0.00           C  
ATOM    187  C   TYR B 293      90.452  72.583 100.435  1.00  0.00           C  
ATOM    188  O   TYR B 293      90.458  72.646  99.205  1.00  0.00           O  
ATOM    189  CB  TYR B 293      92.492  71.878 101.782  1.00  0.00           C  
ATOM    190  CG  TYR B 293      92.735  70.801 100.767  1.00  0.00           C  
ATOM    191  CD1 TYR B 293      91.849  69.724 100.650  1.00  0.00           C  
ATOM    192  CD2 TYR B 293      93.850  70.844  99.925  1.00  0.00           C  
ATOM    193  CE1 TYR B 293      92.064  68.703  99.722  1.00  0.00           C  
ATOM    194  CE2 TYR B 293      94.080  69.837  98.988  1.00  0.00           C  
ATOM    195  CZ  TYR B 293      93.180  68.763  98.890  1.00  0.00           C  
ATOM    196  OH  TYR B 293      93.396  67.749  97.971  1.00  0.00           O  
ATOM    197  N   ALA B 294      89.399  72.142 101.111  1.00  0.00           N  
ATOM    198  CA  ALA B 294      88.213  71.677 100.409  1.00  0.00           C  
ATOM    199  C   ALA B 294      87.540  72.774  99.576  1.00  0.00           C  
ATOM    200  O   ALA B 294      87.279  72.582  98.385  1.00  0.00           O  
ATOM    201  CB  ALA B 294      87.225  71.103 101.399  1.00  0.00           C  
ATOM    202  N   TRP B 295      87.277  73.921 100.196  1.00  0.00           N  
ATOM    203  CA  TRP B 295      86.598  75.012  99.509  1.00  0.00           C  
ATOM    204  C   TRP B 295      87.402  75.502  98.300  1.00  0.00           C  
ATOM    205  O   TRP B 295      86.839  75.960  97.310  1.00  0.00           O  
ATOM    206  CB  TRP B 295      86.343  76.155 100.495  1.00  0.00           C  
ATOM    207  CG  TRP B 295      85.509  77.275  99.962  1.00  0.00           C  
ATOM    208  CD1 TRP B 295      85.841  78.592  99.937  1.00  0.00           C  
ATOM    209  CD2 TRP B 295      84.189  77.185  99.414  1.00  0.00           C  
ATOM    210  NE1 TRP B 295      84.811  79.338  99.413  1.00  0.00           N  
ATOM    211  CE2 TRP B 295      83.784  78.499  99.081  1.00  0.00           C  
ATOM    212  CE3 TRP B 295      83.309  76.126  99.169  1.00  0.00           C  
ATOM    213  CZ2 TRP B 295      82.529  78.780  98.512  1.00  0.00           C  
ATOM    214  CZ3 TRP B 295      82.069  76.402  98.602  1.00  0.00           C  
ATOM    215  CH2 TRP B 295      81.688  77.722  98.279  1.00  0.00           C  
ATOM    216  N   ALA B 296      88.727  75.406  98.379  1.00  0.00           N  
ATOM    217  CA  ALA B 296      89.560  75.837  97.267  1.00  0.00           C  
ATOM    218  C   ALA B 296      89.415  74.815  96.125  1.00  0.00           C  
ATOM    219  O   ALA B 296      89.158  75.173  94.969  1.00  0.00           O  
ATOM    220  CB  ALA B 296      91.021  75.956  97.714  1.00  0.00           C  
ATOM    221  N   ARG B 297      89.557  73.534  96.458  1.00  0.00           N  
ATOM    222  CA  ARG B 297      89.433  72.510  95.436  1.00  0.00           C  
ATOM    223  C   ARG B 297      88.029  72.476  94.824  1.00  0.00           C  
ATOM    224  O   ARG B 297      87.887  72.384  93.619  1.00  0.00           O  
ATOM    225  CB  ARG B 297      89.816  71.155  96.015  1.00  0.00           C  
ATOM    226  CG  ARG B 297      91.329  71.030  96.321  1.00  0.00           C  
ATOM    227  CD  ARG B 297      92.183  70.847  95.042  1.00  0.00           C  
ATOM    228  NE  ARG B 297      93.600  70.769  95.360  1.00  0.00           N  
ATOM    229  CZ  ARG B 297      94.408  71.820  95.399  1.00  0.00           C  
ATOM    230  NH1 ARG B 297      93.929  73.028  95.120  1.00  0.00           N  
ATOM    231  NH2 ARG B 297      95.681  71.679  95.761  1.00  0.00           N  
ATOM    232  N   ARG B 298      86.994  72.592  95.652  1.00  0.00           N  
ATOM    233  CA  ARG B 298      85.619  72.560  95.165  1.00  0.00           C  
ATOM    234  C   ARG B 298      85.338  73.666  94.160  1.00  0.00           C  
ATOM    235  O   ARG B 298      84.416  73.550  93.349  1.00  0.00           O  
ATOM    236  CB  ARG B 298      84.646  72.682  96.332  1.00  0.00           C  
ATOM    237  CG  ARG B 298      83.194  72.735  95.922  1.00  0.00           C  
ATOM    238  CD  ARG B 298      82.873  71.585  94.994  1.00  0.00           C  
ATOM    239  NE  ARG B 298      81.561  71.740  94.384  1.00  0.00           N  
ATOM    240  CZ  ARG B 298      80.411  71.503  95.011  1.00  0.00           C  
ATOM    241  NH1 ARG B 298      80.397  71.089  96.282  1.00  0.00           N  
ATOM    242  NH2 ARG B 298      79.267  71.682  94.360  1.00  0.00           N  
ATOM    243  N   ASN B 299      86.119  74.745  94.225  1.00  0.00           N  
ATOM    244  CA  ASN B 299      85.940  75.864  93.306  1.00  0.00           C  
ATOM    245  C   ASN B 299      87.106  76.000  92.304  1.00  0.00           C  
ATOM    246  O   ASN B 299      87.205  77.001  91.586  1.00  0.00           O  
ATOM    247  CB  ASN B 299      85.778  77.170  94.091  1.00  0.00           C  
ATOM    248  CG  ASN B 299      84.386  77.321  94.702  1.00  0.00           C  
ATOM    249  OD1 ASN B 299      83.447  77.775  94.031  1.00  0.00           O  
ATOM    250  ND2 ASN B 299      84.245  76.937  95.971  1.00  0.00           N  
ATOM    251  N   GLY B 305      87.981  74.992  92.257  1.00  0.00           N  
ATOM    252  CA  GLY B 305      89.103  75.046  91.350  1.00  0.00           C  
ATOM    253  C   GLY B 305      89.920  76.289  91.603  1.00  0.00           C  
ATOM    254  O   GLY B 305      90.399  76.938  90.665  1.00  0.00           O  
ATOM    255  N   GLY B 306      90.059  76.632  92.886  1.00  0.00           N  
ATOM    256  CA  GLY B 306      90.831  77.795  93.288  1.00  0.00           C  
ATOM    257  C   GLY B 306      92.170  77.398  93.890  1.00  0.00           C  
ATOM    258  O   GLY B 306      92.661  76.298  93.686  1.00  0.00           O  
ATOM    259  N   ARG B 307      92.768  78.296  94.655  1.00  0.00           N  
ATOM    260  CA  ARG B 307      94.065  78.020  95.258  1.00  0.00           C  
ATOM    261  C   ARG B 307      94.087  78.057  96.781  1.00  0.00           C  
ATOM    262  O   ARG B 307      93.534  78.972  97.392  1.00  0.00           O  
ATOM    263  CB  ARG B 307      95.105  79.013  94.736  1.00  0.00           C  
ATOM    264  CG  ARG B 307      95.804  78.581  93.476  1.00  0.00           C  
ATOM    265  CD  ARG B 307      96.018  79.755  92.555  1.00  0.00           C  
ATOM    266  NE  ARG B 307      96.560  80.929  93.227  1.00  0.00           N  
ATOM    267  CZ  ARG B 307      96.197  82.174  92.923  1.00  0.00           C  
ATOM    268  NH1 ARG B 307      95.290  82.369  91.968  1.00  0.00           N  
ATOM    269  NH2 ARG B 307      96.747  83.220  93.545  1.00  0.00           N  
ATOM    270  N   PHE B 308      94.735  77.058  97.379  1.00  0.00           N  
ATOM    271  CA  PHE B 308      94.885  76.976  98.820  1.00  0.00           C  
ATOM    272  C   PHE B 308      96.351  77.280  99.147  1.00  0.00           C  
ATOM    273  O   PHE B 308      97.258  76.540  98.742  1.00  0.00           O  
ATOM    274  CB  PHE B 308      94.498  75.587  99.308  1.00  0.00           C  
ATOM    275  CG  PHE B 308      94.775  75.351 100.760  1.00  0.00           C  
ATOM    276  CD1 PHE B 308      95.247  74.116 101.188  1.00  0.00           C  
ATOM    277  CD2 PHE B 308      94.595  76.353 101.687  1.00  0.00           C  
ATOM    278  CE1 PHE B 308      95.541  73.878 102.518  1.00  0.00           C  
ATOM    279  CE2 PHE B 308      94.885  76.134 103.020  1.00  0.00           C  
ATOM    280  CZ  PHE B 308      95.364  74.887 103.444  1.00  0.00           C  
ATOM    281  N   ILE B 309      96.553  78.369  99.889  1.00  0.00           N  
ATOM    282  CA  ILE B 309      97.867  78.878 100.288  1.00  0.00           C  
ATOM    283  C   ILE B 309      98.272  78.659 101.757  1.00  0.00           C  
ATOM    284  O   ILE B 309      97.431  78.643 102.664  1.00  0.00           O  
ATOM    285  CB  ILE B 309      97.927  80.417 100.117  1.00  0.00           C  
ATOM    286  CG1 ILE B 309      97.493  80.840  98.725  1.00  0.00           C  
ATOM    287  CG2 ILE B 309      99.310  80.922 100.434  1.00  0.00           C  
ATOM    288  CD1 ILE B 309      97.253  82.324  98.686  1.00  0.00           C  
ATOM    289  N   VAL B 310      99.580  78.554 101.984  1.00  0.00           N  
ATOM    290  CA  VAL B 310     100.115  78.432 103.325  1.00  0.00           C  
ATOM    291  C   VAL B 310     101.041  79.629 103.601  1.00  0.00           C  
ATOM    292  O   VAL B 310     102.074  79.809 102.941  1.00  0.00           O  
ATOM    293  CB  VAL B 310     100.915  77.136 103.520  1.00  0.00           C  
ATOM    294  CG1 VAL B 310     101.537  77.126 104.921  1.00  0.00           C  
ATOM    295  CG2 VAL B 310     100.012  75.930 103.352  1.00  0.00           C  
ATOM    296  N   ARG B 311     100.649  80.450 104.572  1.00  0.00           N  
ATOM    297  CA  ARG B 311     101.411  81.626 104.999  1.00  0.00           C  
ATOM    298  C   ARG B 311     101.838  81.328 106.438  1.00  0.00           C  
ATOM    299  O   ARG B 311     100.989  81.020 107.275  1.00  0.00           O  
ATOM    300  CB  ARG B 311     100.525  82.895 104.983  1.00  0.00           C  
ATOM    301  CG  ARG B 311     101.244  84.190 105.427  1.00  0.00           C  
ATOM    302  CD  ARG B 311     100.255  85.231 106.010  1.00  0.00           C  
ATOM    303  NE  ARG B 311      99.304  85.645 104.989  1.00  0.00           N  
ATOM    304  CZ  ARG B 311      97.990  85.808 105.163  1.00  0.00           C  
ATOM    305  NH1 ARG B 311      97.405  85.616 106.342  1.00  0.00           N  
ATOM    306  NH2 ARG B 311      97.243  86.111 104.113  1.00  0.00           N  
ATOM    307  N   ILE B 312     103.141  81.386 106.717  1.00  0.00           N  
ATOM    308  CA  ILE B 312     103.648  81.129 108.060  1.00  0.00           C  
ATOM    309  C   ILE B 312     103.679  82.460 108.769  1.00  0.00           C  
ATOM    310  O   ILE B 312     104.419  83.347 108.370  1.00  0.00           O  
ATOM    311  CB  ILE B 312     105.088  80.570 108.044  1.00  0.00           C  
ATOM    312  CG1 ILE B 312     105.101  79.177 107.426  1.00  0.00           C  
ATOM    313  CG2 ILE B 312     105.634  80.505 109.453  1.00  0.00           C  
ATOM    314  CD1 ILE B 312     104.234  78.175 108.186  1.00  0.00           C  
ATOM    315  N   GLU B 313     102.889  82.608 109.822  1.00  0.00           N  
ATOM    316  CA  GLU B 313     102.865  83.875 110.530  1.00  0.00           C  
ATOM    317  C   GLU B 313     103.755  83.862 111.774  1.00  0.00           C  
ATOM    318  O   GLU B 313     103.301  83.589 112.889  1.00  0.00           O  
ATOM    319  CB  GLU B 313     101.410  84.276 110.837  1.00  0.00           C  
ATOM    320  CG  GLU B 313     100.616  84.642 109.545  1.00  0.00           C  
ATOM    321  CD  GLU B 313      99.225  85.252 109.797  1.00  0.00           C  
ATOM    322  OE1 GLU B 313      98.594  85.772 108.842  1.00  0.00           O  
ATOM    323  OE2 GLU B 313      98.754  85.212 110.955  1.00  0.00           O  
ATOM    324  N   ASP B 314     105.037  84.164 111.540  1.00  0.00           N  
ATOM    325  CA  ASP B 314     106.091  84.199 112.563  1.00  0.00           C  
ATOM    326  C   ASP B 314     106.579  85.614 112.955  1.00  0.00           C  
ATOM    327  O   ASP B 314     107.787  85.844 113.102  1.00  0.00           O  
ATOM    328  CB  ASP B 314     107.287  83.374 112.083  1.00  0.00           C  
ATOM    329  CG  ASP B 314     107.781  83.797 110.685  1.00  0.00           C  
ATOM    330  OD1 ASP B 314     108.849  83.326 110.251  1.00  0.00           O  
ATOM    331  OD2 ASP B 314     107.105  84.590 110.004  1.00  0.00           O  
ATOM    332  N   THR B 315     105.623  86.529 113.140  1.00  0.00           N  
ATOM    333  CA  THR B 315     105.857  87.933 113.504  1.00  0.00           C  
ATOM    334  C   THR B 315     106.017  88.193 115.005  1.00  0.00           C  
ATOM    335  O   THR B 315     106.063  89.354 115.428  1.00  0.00           O  
ATOM    336  CB  THR B 315     104.686  88.826 113.050  1.00  0.00           C  
ATOM    337  OG1 THR B 315     103.477  88.377 113.684  1.00  0.00           O  
ATOM    338  CG2 THR B 315     104.517  88.779 111.549  1.00  0.00           C  
ATOM    339  N   ASP B 316     106.058  87.133 115.809  1.00  0.00           N  
ATOM    340  CA  ASP B 316     106.224  87.286 117.253  1.00  0.00           C  
ATOM    341  C   ASP B 316     107.554  86.665 117.620  1.00  0.00           C  
ATOM    342  O   ASP B 316     107.632  85.479 117.938  1.00  0.00           O  
ATOM    343  CB  ASP B 316     105.103  86.584 118.017  1.00  0.00           C  
ATOM    344  CG  ASP B 316     105.072  86.977 119.483  1.00  0.00           C  
ATOM    345  OD1 ASP B 316     104.754  88.153 119.773  1.00  0.00           O  
ATOM    346  OD2 ASP B 316     105.371  86.116 120.342  1.00  0.00           O  
ATOM    347  N   ARG B 317     108.599  87.482 117.564  1.00  0.00           N  
ATOM    348  CA  ARG B 317     109.950  87.021 117.852  1.00  0.00           C  
ATOM    349  C   ARG B 317     110.082  86.273 119.163  1.00  0.00           C  
ATOM    350  O   ARG B 317     110.741  85.239 119.234  1.00  0.00           O  
ATOM    351  CB  ARG B 317     110.926  88.195 117.903  1.00  0.00           C  
ATOM    352  CG  ARG B 317     111.131  88.958 116.605  1.00  0.00           C  
ATOM    353  CD  ARG B 317     112.238  90.007 116.800  1.00  0.00           C  
ATOM    354  NE  ARG B 317     111.959  90.896 117.931  1.00  0.00           N  
ATOM    355  CZ  ARG B 317     112.791  91.835 118.382  1.00  0.00           C  
ATOM    356  NH1 ARG B 317     113.972  92.017 117.799  1.00  0.00           N  
ATOM    357  NH2 ARG B 317     112.441  92.594 119.419  1.00  0.00           N  
ATOM    358  N   ALA B 333     109.476  86.824 120.208  1.00  0.00           N  
ATOM    359  CA  ALA B 333     109.539  86.234 121.540  1.00  0.00           C  
ATOM    360  C   ALA B 333     109.010  84.799 121.600  1.00  0.00           C  
ATOM    361  O   ALA B 333     109.716  83.895 122.066  1.00  0.00           O  
ATOM    362  CB  ALA B 333     108.780  87.121 122.544  1.00  0.00           C  
ATOM    363  N   ARG B 421     107.779  84.586 121.133  1.00  0.00           N  
ATOM    364  CA  ARG B 421     107.176  83.253 121.162  1.00  0.00           C  
ATOM    365  C   ARG B 421     107.561  82.359 119.987  1.00  0.00           C  
ATOM    366  O   ARG B 421     107.249  81.168 119.989  1.00  0.00           O  
ATOM    367  CB  ARG B 421     105.649  83.355 121.237  1.00  0.00           C  
ATOM    368  CG  ARG B 421     105.121  83.883 122.566  1.00  0.00           C  
ATOM    369  CD  ARG B 421     103.641  83.562 122.716  1.00  0.00           C  
ATOM    370  NE  ARG B 421     102.864  84.110 121.609  1.00  0.00           N  
ATOM    371  CZ  ARG B 421     101.757  83.554 121.126  1.00  0.00           C  
ATOM    372  NH1 ARG B 421     101.289  82.428 121.653  1.00  0.00           N  
ATOM    373  NH2 ARG B 421     101.125  84.116 120.105  1.00  0.00           N  
ATOM    374  N   TYR B 422     108.239  82.932 118.996  1.00  0.00           N  
ATOM    375  CA  TYR B 422     108.675  82.198 117.806  1.00  0.00           C  
ATOM    376  C   TYR B 422     109.475  80.926 118.109  1.00  0.00           C  
ATOM    377  O   TYR B 422     110.463  80.957 118.851  1.00  0.00           O  
ATOM    378  CB  TYR B 422     109.506  83.129 116.905  1.00  0.00           C  
ATOM    379  CG  TYR B 422     110.396  82.406 115.918  1.00  0.00           C  
ATOM    380  CD1 TYR B 422     111.745  82.167 116.206  1.00  0.00           C  
ATOM    381  CD2 TYR B 422     109.880  81.920 114.715  1.00  0.00           C  
ATOM    382  CE1 TYR B 422     112.559  81.455 115.319  1.00  0.00           C  
ATOM    383  CE2 TYR B 422     110.683  81.205 113.818  1.00  0.00           C  
ATOM    384  CZ  TYR B 422     112.024  80.973 114.124  1.00  0.00           C  
ATOM    385  OH  TYR B 422     112.816  80.247 113.247  1.00  0.00           O  
ATOM    386  N   VAL B 423     109.039  79.815 117.517  1.00  0.00           N  
ATOM    387  CA  VAL B 423     109.694  78.518 117.683  1.00  0.00           C  
ATOM    388  C   VAL B 423     110.273  78.070 116.328  1.00  0.00           C  
ATOM    389  O   VAL B 423     109.540  77.578 115.467  1.00  0.00           O  
ATOM    390  CB  VAL B 423     108.678  77.451 118.190  1.00  0.00           C  
ATOM    391  CG1 VAL B 423     109.328  76.073 118.237  1.00  0.00           C  
ATOM    392  CG2 VAL B 423     108.161  77.841 119.572  1.00  0.00           C  
ATOM    393  N   PRO B 424     111.598  78.242 116.115  1.00  0.00           N  
ATOM    394  CA  PRO B 424     112.159  77.817 114.822  1.00  0.00           C  
ATOM    395  C   PRO B 424     111.877  76.342 114.503  1.00  0.00           C  
ATOM    396  O   PRO B 424     112.034  75.463 115.364  1.00  0.00           O  
ATOM    397  CB  PRO B 424     113.655  78.133 114.962  1.00  0.00           C  
ATOM    398  CG  PRO B 424     113.896  78.025 116.446  1.00  0.00           C  
ATOM    399  CD  PRO B 424     112.662  78.692 117.034  1.00  0.00           C  
ATOM    400  N   GLY B 425     111.438  76.081 113.272  1.00  0.00           N  
ATOM    401  CA  GLY B 425     111.145  74.719 112.883  1.00  0.00           C  
ATOM    402  C   GLY B 425     109.714  74.305 113.165  1.00  0.00           C  
ATOM    403  O   GLY B 425     109.297  73.225 112.765  1.00  0.00           O  
ATOM    404  N   ALA B 426     108.952  75.141 113.862  1.00  0.00           N  
ATOM    405  CA  ALA B 426     107.562  74.793 114.139  1.00  0.00           C  
ATOM    406  C   ALA B 426     106.917  74.761 112.767  1.00  0.00           C  
ATOM    407  O   ALA B 426     105.873  74.126 112.545  1.00  0.00           O  
ATOM    408  CB  ALA B 426     106.900  75.842 115.030  1.00  0.00           C  
ATOM    409  N   GLU B 427     107.604  75.416 111.836  1.00  0.00           N  
ATOM    410  CA  GLU B 427     107.152  75.479 110.462  1.00  0.00           C  
ATOM    411  C   GLU B 427     107.359  74.143 109.761  1.00  0.00           C  
ATOM    412  O   GLU B 427     106.410  73.559 109.253  1.00  0.00           O  
ATOM    413  CB  GLU B 427     107.909  76.561 109.714  1.00  0.00           C  
ATOM    414  CG  GLU B 427     107.468  76.752 108.296  1.00  0.00           C  
ATOM    415  CD  GLU B 427     108.480  77.554 107.533  1.00  0.00           C  
ATOM    416  OE1 GLU B 427     109.618  77.065 107.412  1.00  0.00           O  
ATOM    417  OE2 GLU B 427     108.152  78.666 107.067  1.00  0.00           O  
ATOM    418  N   GLU B 429     108.598  73.658 109.744  1.00  0.00           N  
ATOM    419  CA  GLU B 429     108.892  72.381 109.093  1.00  0.00           C  
ATOM    420  C   GLU B 429     107.950  71.287 109.603  1.00  0.00           C  
ATOM    421  O   GLU B 429     107.537  70.410 108.841  1.00  0.00           O  
ATOM    422  CB  GLU B 429     110.370  71.978 109.306  1.00  0.00           C  
ATOM    423  CG  GLU B 429     110.825  71.884 110.786  1.00  0.00           C  
ATOM    424  CD  GLU B 429     112.363  71.859 110.999  1.00  0.00           C  
ATOM    425  OE1 GLU B 429     112.796  71.832 112.178  1.00  0.00           O  
ATOM    426  OE2 GLU B 429     113.133  71.869 110.007  1.00  0.00           O  
ATOM    427  N   ARG B 431     107.579  71.371 110.878  1.00  0.00           N  
ATOM    428  CA  ARG B 431     106.707  70.377 111.483  1.00  0.00           C  
ATOM    429  C   ARG B 431     105.245  70.503 111.083  1.00  0.00           C  
ATOM    430  O   ARG B 431     104.599  69.499 110.757  1.00  0.00           O  
ATOM    431  CB  ARG B 431     106.853  70.428 113.000  1.00  0.00           C  
ATOM    432  CG  ARG B 431     108.215  69.931 113.450  1.00  0.00           C  
ATOM    433  CD  ARG B 431     108.358  69.972 114.949  1.00  0.00           C  
ATOM    434  NE  ARG B 431     107.361  69.134 115.616  1.00  0.00           N  
ATOM    435  CZ  ARG B 431     107.172  69.108 116.934  1.00  0.00           C  
ATOM    436  NH1 ARG B 431     107.916  69.874 117.716  1.00  0.00           N  
ATOM    437  NH2 ARG B 431     106.244  68.328 117.472  1.00  0.00           N  
ATOM    438  N   ILE B 432     104.715  71.723 111.107  1.00  0.00           N  
ATOM    439  CA  ILE B 432     103.326  71.897 110.722  1.00  0.00           C  
ATOM    440  C   ILE B 432     103.140  71.576 109.214  1.00  0.00           C  
ATOM    441  O   ILE B 432     102.117  71.019 108.805  1.00  0.00           O  
ATOM    442  CB  ILE B 432     102.808  73.330 111.106  1.00  0.00           C  
ATOM    443  CG1 ILE B 432     101.378  73.522 110.622  1.00  0.00           C  
ATOM    444  CG2 ILE B 432     103.681  74.399 110.534  1.00  0.00           C  
ATOM    445  CD1 ILE B 432     100.375  72.612 111.315  1.00  0.00           C  
ATOM    446  N   LEU B 433     104.141  71.884 108.393  1.00  0.00           N  
ATOM    447  CA  LEU B 433     104.043  71.587 106.953  1.00  0.00           C  
ATOM    448  C   LEU B 433     104.020  70.084 106.693  1.00  0.00           C  
ATOM    449  O   LEU B 433     103.278  69.602 105.815  1.00  0.00           O  
ATOM    450  CB  LEU B 433     105.204  72.206 106.167  1.00  0.00           C  
ATOM    451  CG  LEU B 433     105.155  73.726 106.084  1.00  0.00           C  
ATOM    452  CD1 LEU B 433     106.379  74.204 105.368  1.00  0.00           C  
ATOM    453  CD2 LEU B 433     103.876  74.180 105.383  1.00  0.00           C  
ATOM    454  N   ALA B 434     104.841  69.361 107.454  1.00  0.00           N  
ATOM    455  CA  ALA B 434     104.930  67.916 107.337  1.00  0.00           C  
ATOM    456  C   ALA B 434     103.588  67.343 107.754  1.00  0.00           C  
ATOM    457  O   ALA B 434     103.035  66.467 107.078  1.00  0.00           O  
ATOM    458  CB  ALA B 434     106.057  67.367 108.251  1.00  0.00           C  
ATOM    459  N   ALA B 435     103.068  67.864 108.864  1.00  0.00           N  
ATOM    460  CA  ALA B 435     101.793  67.420 109.408  1.00  0.00           C  
ATOM    461  C   ALA B 435     100.648  67.478 108.391  1.00  0.00           C  
ATOM    462  O   ALA B 435      99.919  66.490 108.207  1.00  0.00           O  
ATOM    463  CB  ALA B 435     101.448  68.242 110.630  1.00  0.00           C  
ATOM    464  N   LEU B 436     100.486  68.617 107.730  1.00  0.00           N  
ATOM    465  CA  LEU B 436      99.423  68.750 106.731  1.00  0.00           C  
ATOM    466  C   LEU B 436      99.578  67.786 105.559  1.00  0.00           C  
ATOM    467  O   LEU B 436      98.582  67.332 104.988  1.00  0.00           O  
ATOM    468  CB  LEU B 436      99.364  70.167 106.156  1.00  0.00           C  
ATOM    469  CG  LEU B 436      99.108  71.345 107.075  1.00  0.00           C  
ATOM    470  CD1 LEU B 436      98.913  72.550 106.205  1.00  0.00           C  
ATOM    471  CD2 LEU B 436      97.895  71.096 107.954  1.00  0.00           C  
ATOM    472  N   LYS B 437     100.821  67.500 105.179  1.00  0.00           N  
ATOM    473  CA  LYS B 437     101.048  66.577 104.080  1.00  0.00           C  
ATOM    474  C   LYS B 437     100.762  65.177 104.594  1.00  0.00           C  
ATOM    475  O   LYS B 437     100.234  64.330 103.872  1.00  0.00           O  
ATOM    476  CB  LYS B 437     102.480  66.691 103.566  1.00  0.00           C  
ATOM    477  CG  LYS B 437     102.742  67.997 102.825  1.00  0.00           C  
ATOM    478  CD  LYS B 437     104.212  68.133 102.490  1.00  0.00           C  
ATOM    479  CE  LYS B 437     104.540  69.474 101.853  1.00  0.00           C  
ATOM    480  NZ  LYS B 437     106.013  69.581 101.634  1.00  0.00           N  
ATOM    481  N   TRP B 438     101.082  64.932 105.858  1.00  0.00           N  
ATOM    482  CA  TRP B 438     100.799  63.613 106.417  1.00  0.00           C  
ATOM    483  C   TRP B 438      99.288  63.373 106.387  1.00  0.00           C  
ATOM    484  O   TRP B 438      98.848  62.264 106.172  1.00  0.00           O  
ATOM    485  CB  TRP B 438     101.295  63.536 107.839  1.00  0.00           C  
ATOM    486  CG  TRP B 438     100.989  62.247 108.497  1.00  0.00           C  
ATOM    487  CD1 TRP B 438     101.562  61.029 108.244  1.00  0.00           C  
ATOM    488  CD2 TRP B 438     100.040  62.036 109.544  1.00  0.00           C  
ATOM    489  NE1 TRP B 438     101.030  60.082 109.071  1.00  0.00           N  
ATOM    490  CE2 TRP B 438     100.095  60.663 109.883  1.00  0.00           C  
ATOM    491  CE3 TRP B 438      99.153  62.875 110.231  1.00  0.00           C  
ATOM    492  CZ2 TRP B 438      99.295  60.101 110.880  1.00  0.00           C  
ATOM    493  CZ3 TRP B 438      98.349  62.316 111.235  1.00  0.00           C  
ATOM    494  CH2 TRP B 438      98.428  60.942 111.546  1.00  0.00           C  
ATOM    495  N   LEU B 439      98.496  64.432 106.583  1.00  0.00           N  
ATOM    496  CA  LEU B 439      97.038  64.329 106.578  1.00  0.00           C  
ATOM    497  C   LEU B 439      96.469  64.153 105.195  1.00  0.00           C  
ATOM    498  O   LEU B 439      95.277  63.842 105.033  1.00  0.00           O  
ATOM    499  CB  LEU B 439      96.410  65.561 107.214  1.00  0.00           C  
ATOM    500  CG  LEU B 439      96.442  65.515 108.739  1.00  0.00           C  
ATOM    501  CD1 LEU B 439      96.054  66.869 109.295  1.00  0.00           C  
ATOM    502  CD2 LEU B 439      95.503  64.431 109.230  1.00  0.00           C  
ATOM    503  N   GLY B 444      97.320  64.348 104.194  1.00  0.00           N  
ATOM    504  CA  GLY B 444      96.867  64.193 102.828  1.00  0.00           C  
ATOM    505  C   GLY B 444      96.487  65.493 102.134  1.00  0.00           C  
ATOM    506  O   GLY B 444      96.072  65.500 100.969  1.00  0.00           O  
ATOM    507  N   LEU B 445      96.614  66.609 102.828  1.00  0.00           N  
ATOM    508  CA  LEU B 445      96.269  67.873 102.206  1.00  0.00           C  
ATOM    509  C   LEU B 445      97.440  68.272 101.332  1.00  0.00           C  
ATOM    510  O   LEU B 445      98.543  67.735 101.467  1.00  0.00           O  
ATOM    511  CB  LEU B 445      96.005  68.924 103.289  1.00  0.00           C  
ATOM    512  CG  LEU B 445      94.989  68.417 104.320  1.00  0.00           C  
ATOM    513  CD1 LEU B 445      94.804  69.454 105.410  1.00  0.00           C  
ATOM    514  CD2 LEU B 445      93.665  68.096 103.630  1.00  0.00           C  
ATOM    515  N   SER B 457      97.193  69.176 100.402  1.00  0.00           N  
ATOM    516  CA  SER B 457      98.260  69.659  99.546  1.00  0.00           C  
ATOM    517  C   SER B 457      97.981  71.135  99.404  1.00  0.00           C  
ATOM    518  O   SER B 457      96.836  71.559  99.501  1.00  0.00           O  
ATOM    519  CB  SER B 457      98.231  68.976  98.181  1.00  0.00           C  
ATOM    520  OG  SER B 457      97.112  69.396  97.424  1.00  0.00           O  
ATOM    521  N   TYR B 461      99.013  71.935  99.230  1.00  0.00           N  
ATOM    522  CA  TYR B 461      98.761  73.337  99.088  1.00  0.00           C  
ATOM    523  C   TYR B 461      99.337  73.786  97.766  1.00  0.00           C  
ATOM    524  O   TYR B 461     100.197  73.136  97.203  1.00  0.00           O  
ATOM    525  CB  TYR B 461      99.302  74.130 100.289  1.00  0.00           C  
ATOM    526  CG  TYR B 461     100.620  73.672 100.830  1.00  0.00           C  
ATOM    527  CD1 TYR B 461     100.695  72.627 101.745  1.00  0.00           C  
ATOM    528  CD2 TYR B 461     101.806  74.280 100.419  1.00  0.00           C  
ATOM    529  CE1 TYR B 461     101.924  72.196 102.239  1.00  0.00           C  
ATOM    530  CE2 TYR B 461     103.041  73.856 100.906  1.00  0.00           C  
ATOM    531  CZ  TYR B 461     103.090  72.816 101.808  1.00  0.00           C  
ATOM    532  OH  TYR B 461     104.311  72.384 102.227  1.00  0.00           O  
ATOM    533  N   ASP B 463      98.827  74.883  97.246  1.00  0.00           N  
ATOM    534  CA  ASP B 463      99.286  75.360  95.966  1.00  0.00           C  
ATOM    535  C   ASP B 463     100.425  76.376  96.078  1.00  0.00           C  
ATOM    536  O   ASP B 463     101.297  76.434  95.210  1.00  0.00           O  
ATOM    537  CB  ASP B 463      98.071  75.903  95.228  1.00  0.00           C  
ATOM    538  CG  ASP B 463      96.951  74.874  95.156  1.00  0.00           C  
ATOM    539  OD1 ASP B 463      95.766  75.249  95.316  1.00  0.00           O  
ATOM    540  OD2 ASP B 463      97.259  73.675  94.942  1.00  0.00           O  
ATOM    541  N   GLU B 464     100.424  77.166  97.148  1.00  0.00           N  
ATOM    542  CA  GLU B 464     101.492  78.148  97.373  1.00  0.00           C  
ATOM    543  C   GLU B 464     101.907  78.034  98.825  1.00  0.00           C  
ATOM    544  O   GLU B 464     101.095  77.672  99.691  1.00  0.00           O  
ATOM    545  CB  GLU B 464     101.028  79.582  97.095  1.00  0.00           C  
ATOM    546  CG  GLU B 464     100.659  79.865  95.652  1.00  0.00           C  
ATOM    547  CD  GLU B 464     100.092  81.253  95.479  1.00  0.00           C  
ATOM    548  OE1 GLU B 464     100.626  82.196  96.099  1.00  0.00           O  
ATOM    549  OE2 GLU B 464      99.120  81.420  94.729  1.00  0.00           O  
ATOM    550  N   GLY B 465     103.170  78.346  99.090  1.00  0.00           N  
ATOM    551  CA  GLY B 465     103.662  78.252 100.440  1.00  0.00           C  
ATOM    552  C   GLY B 465     105.152  78.489 100.509  1.00  0.00           C  
ATOM    553  O   GLY B 465     105.813  78.671  99.492  1.00  0.00           O  
ATOM    554  N   PRO B 466     105.708  78.472 101.723  1.00  0.00           N  
ATOM    555  CA  PRO B 466     107.124  78.685 102.030  1.00  0.00           C  
ATOM    556  C   PRO B 466     108.059  77.731 101.323  1.00  0.00           C  
ATOM    557  O   PRO B 466     109.067  78.145 100.763  1.00  0.00           O  
ATOM    558  CB  PRO B 466     107.193  78.494 103.546  1.00  0.00           C  
ATOM    559  CG  PRO B 466     105.769  78.682 104.015  1.00  0.00           C  
ATOM    560  CD  PRO B 466     104.969  78.047 102.925  1.00  0.00           C  
ATOM    561  N   ASP B 467     107.742  76.447 101.366  1.00  0.00           N  
ATOM    562  CA  ASP B 467     108.607  75.466 100.736  1.00  0.00           C  
ATOM    563  C   ASP B 467     108.239  75.126  99.292  1.00  0.00           C  
ATOM    564  O   ASP B 467     108.941  74.375  98.636  1.00  0.00           O  
ATOM    565  CB  ASP B 467     108.647  74.199 101.593  1.00  0.00           C  
ATOM    566  CG  ASP B 467     107.278  73.574 101.788  1.00  0.00           C  
ATOM    567  OD1 ASP B 467     106.254  74.208 101.454  1.00  0.00           O  
ATOM    568  OD2 ASP B 467     107.232  72.436 102.292  1.00  0.00           O  
ATOM    569  N   VAL B 468     107.156  75.690  98.785  1.00  0.00           N  
ATOM    570  CA  VAL B 468     106.764  75.381  97.426  1.00  0.00           C  
ATOM    571  C   VAL B 468     106.840  76.610  96.537  1.00  0.00           C  
ATOM    572  O   VAL B 468     106.718  76.516  95.327  1.00  0.00           O  
ATOM    573  CB  VAL B 468     105.362  74.758  97.426  1.00  0.00           C  
ATOM    574  CG1 VAL B 468     104.810  74.687  96.023  1.00  0.00           C  
ATOM    575  CG2 VAL B 468     105.451  73.350  98.024  1.00  0.00           C  
ATOM    576  N   GLY B 469     107.089  77.759  97.151  1.00  0.00           N  
ATOM    577  CA  GLY B 469     107.180  78.997  96.405  1.00  0.00           C  
ATOM    578  C   GLY B 469     105.808  79.448  95.947  1.00  0.00           C  
ATOM    579  O   GLY B 469     104.786  78.898  96.362  1.00  0.00           O  
ATOM    580  N   GLY B 470     105.785  80.467  95.098  1.00  0.00           N  
ATOM    581  CA  GLY B 470     104.531  80.971  94.585  1.00  0.00           C  
ATOM    582  C   GLY B 470     104.699  82.373  94.064  1.00  0.00           C  
ATOM    583  O   GLY B 470     105.711  83.017  94.329  1.00  0.00           O  
ATOM    584  N   PRO B 471     103.694  82.879  93.342  1.00  0.00           N  
ATOM    585  CA  PRO B 471     103.618  84.207  92.724  1.00  0.00           C  
ATOM    586  C   PRO B 471     103.559  85.398  93.683  1.00  0.00           C  
ATOM    587  O   PRO B 471     103.793  86.543  93.269  1.00  0.00           O  
ATOM    588  CB  PRO B 471     102.326  84.137  91.886  1.00  0.00           C  
ATOM    589  CG  PRO B 471     101.981  82.665  91.828  1.00  0.00           C  
ATOM    590  CD  PRO B 471     102.442  82.130  93.128  1.00  0.00           C  
ATOM    591  N   HIS B 472     103.217  85.163  94.945  1.00  0.00           N  
ATOM    592  CA  HIS B 472     103.104  86.292  95.860  1.00  0.00           C  
ATOM    593  C   HIS B 472     103.861  86.088  97.143  1.00  0.00           C  
ATOM    594  O   HIS B 472     103.369  86.461  98.210  1.00  0.00           O  
ATOM    595  CB  HIS B 472     101.634  86.558  96.182  1.00  0.00           C  
ATOM    596  CG  HIS B 472     100.715  86.395  95.009  1.00  0.00           C  
ATOM    597  ND1 HIS B 472     100.643  87.311  93.981  1.00  0.00           N  
ATOM    598  CD2 HIS B 472      99.841  85.406  94.697  1.00  0.00           C  
ATOM    599  CE1 HIS B 472      99.765  86.895  93.086  1.00  0.00           C  
ATOM    600  NE2 HIS B 472      99.264  85.741  93.497  1.00  0.00           N  
ATOM    601  N   GLY B 473     105.034  85.467  97.045  1.00  0.00           N  
ATOM    602  CA  GLY B 473     105.854  85.264  98.226  1.00  0.00           C  
ATOM    603  C   GLY B 473     106.475  86.591  98.630  1.00  0.00           C  
ATOM    604  O   GLY B 473     106.264  87.608  97.955  1.00  0.00           O  
ATOM    605  N   PRO B 474     107.229  86.638  99.736  1.00  0.00           N  
ATOM    606  CA  PRO B 474     107.553  85.540 100.651  1.00  0.00           C  
ATOM    607  C   PRO B 474     106.298  85.006 101.343  1.00  0.00           C  
ATOM    608  O   PRO B 474     105.273  85.679 101.412  1.00  0.00           O  
ATOM    609  CB  PRO B 474     108.490  86.201 101.669  1.00  0.00           C  
ATOM    610  CG  PRO B 474     108.948  87.426 101.003  1.00  0.00           C  
ATOM    611  CD  PRO B 474     107.773  87.902 100.245  1.00  0.00           C  
ATOM    612  N   TYR B 475     106.382  83.794 101.861  1.00  0.00           N  
ATOM    613  CA  TYR B 475     105.248  83.208 102.560  1.00  0.00           C  
ATOM    614  C   TYR B 475     105.533  83.091 104.073  1.00  0.00           C  
ATOM    615  O   TYR B 475     104.941  82.295 104.780  1.00  0.00           O  
ATOM    616  CB  TYR B 475     104.885  81.868 101.896  1.00  0.00           C  
ATOM    617  CG  TYR B 475     104.324  82.070 100.485  1.00  0.00           C  
ATOM    618  CD1 TYR B 475     105.130  81.924  99.352  1.00  0.00           C  
ATOM    619  CD2 TYR B 475     102.998  82.493 100.296  1.00  0.00           C  
ATOM    620  CE1 TYR B 475     104.630  82.198  98.066  1.00  0.00           C  
ATOM    621  CE2 TYR B 475     102.485  82.779  99.014  1.00  0.00           C  
ATOM    622  CZ  TYR B 475     103.306  82.632  97.905  1.00  0.00           C  
ATOM    623  OH  TYR B 475     102.810  82.950  96.653  1.00  0.00           O  
ATOM    624  N   ARG B 476     106.455  83.925 104.546  1.00  0.00           N  
ATOM    625  CA  ARG B 476     106.840  83.994 105.951  1.00  0.00           C  
ATOM    626  C   ARG B 476     106.740  85.471 106.271  1.00  0.00           C  
ATOM    627  O   ARG B 476     107.398  86.297 105.640  1.00  0.00           O  
ATOM    628  CB  ARG B 476     108.285  83.511 106.172  1.00  0.00           C  
ATOM    629  CG  ARG B 476     108.574  82.090 105.671  1.00  0.00           C  
ATOM    630  CD  ARG B 476     109.924  81.596 106.191  1.00  0.00           C  
ATOM    631  NE  ARG B 476     110.281  80.246 105.749  1.00  0.00           N  
ATOM    632  CZ  ARG B 476     110.777  79.945 104.548  1.00  0.00           C  
ATOM    633  NH1 ARG B 476     110.981  80.898 103.647  1.00  0.00           N  
ATOM    634  NH2 ARG B 476     111.090  78.690 104.243  1.00  0.00           N  
ATOM    635  N   GLN B 477     105.920  85.827 107.246  1.00  0.00           N  
ATOM    636  CA  GLN B 477     105.760  87.239 107.557  1.00  0.00           C  
ATOM    637  C   GLN B 477     107.052  87.872 108.079  1.00  0.00           C  
ATOM    638  O   GLN B 477     107.232  89.089 108.022  1.00  0.00           O  
ATOM    639  CB  GLN B 477     104.597  87.440 108.552  1.00  0.00           C  
ATOM    640  CG  GLN B 477     103.280  86.817 108.067  1.00  0.00           C  
ATOM    641  CD  GLN B 477     102.075  87.249 108.879  1.00  0.00           C  
ATOM    642  OE1 GLN B 477     102.041  87.089 110.107  1.00  0.00           O  
ATOM    643  NE2 GLN B 477     101.069  87.798 108.197  1.00  0.00           N  
ATOM    644  N   SER B 478     107.965  87.043 108.562  1.00  0.00           N  
ATOM    645  CA  SER B 478     109.236  87.553 109.078  1.00  0.00           C  
ATOM    646  C   SER B 478     110.111  88.109 107.950  1.00  0.00           C  
ATOM    647  O   SER B 478     111.037  88.895 108.182  1.00  0.00           O  
ATOM    648  CB  SER B 478     110.007  86.443 109.795  1.00  0.00           C  
ATOM    649  OG  SER B 478     110.559  85.539 108.863  1.00  0.00           O  
ATOM    650  N   GLU B 479     109.812  87.680 106.728  1.00  0.00           N  
ATOM    651  CA  GLU B 479     110.568  88.107 105.562  1.00  0.00           C  
ATOM    652  C   GLU B 479     109.896  89.298 104.894  1.00  0.00           C  
ATOM    653  O   GLU B 479     110.350  89.751 103.840  1.00  0.00           O  
ATOM    654  CB  GLU B 479     110.716  86.936 104.567  1.00  0.00           C  
ATOM    655  CG  GLU B 479     111.353  85.684 105.171  1.00  0.00           C  
ATOM    656  CD  GLU B 479     111.346  84.471 104.231  1.00  0.00           C  
ATOM    657  OE1 GLU B 479     110.438  84.377 103.377  1.00  0.00           O  
ATOM    658  OE2 GLU B 479     112.234  83.592 104.356  1.00  0.00           O  
ATOM    659  N   ARG B 482     108.825  89.816 105.495  1.00  0.00           N  
ATOM    660  CA  ARG B 482     108.154  90.955 104.881  1.00  0.00           C  
ATOM    661  C   ARG B 482     107.885  92.179 105.748  1.00  0.00           C  
ATOM    662  O   ARG B 482     106.961  92.973 105.494  1.00  0.00           O  
ATOM    663  CB  ARG B 482     106.871  90.506 104.167  1.00  0.00           C  
ATOM    664  CG  ARG B 482     106.150  89.311 104.728  1.00  0.00           C  
ATOM    665  CD  ARG B 482     104.789  89.193 104.037  1.00  0.00           C  
ATOM    666  NE  ARG B 482     104.922  88.774 102.647  1.00  0.00           N  
ATOM    667  CZ  ARG B 482     104.062  89.060 101.671  1.00  0.00           C  
ATOM    668  NH1 ARG B 482     102.981  89.789 101.905  1.00  0.00           N  
ATOM    669  NH2 ARG B 482     104.283  88.579 100.459  1.00  0.00           N  
ATOM    670  N   LEU B 485     108.739  92.353 106.743  1.00  0.00           N  
ATOM    671  CA  LEU B 485     108.642  93.479 107.648  1.00  0.00           C  
ATOM    672  C   LEU B 485     108.508  94.828 106.941  1.00  0.00           C  
ATOM    673  O   LEU B 485     107.609  95.605 107.260  1.00  0.00           O  
ATOM    674  CB  LEU B 485     109.864  93.486 108.573  1.00  0.00           C  
ATOM    675  CG  LEU B 485     109.831  92.534 109.782  1.00  0.00           C  
ATOM    676  CD1 LEU B 485     108.893  91.357 109.520  1.00  0.00           C  
ATOM    677  CD2 LEU B 485     111.243  92.042 110.105  1.00  0.00           C  
ATOM    678  N   PRO B 490     109.394  95.129 105.972  1.00  0.00           N  
ATOM    679  CA  PRO B 490     109.340  96.407 105.246  1.00  0.00           C  
ATOM    680  C   PRO B 490     107.949  96.722 104.712  1.00  0.00           C  
ATOM    681  O   PRO B 490     107.460  97.863 104.785  1.00  0.00           O  
ATOM    682  CB  PRO B 490     110.338  96.197 104.115  1.00  0.00           C  
ATOM    683  CG  PRO B 490     111.332  95.280 104.715  1.00  0.00           C  
ATOM    684  CD  PRO B 490     110.461  94.275 105.426  1.00  0.00           C  
ATOM    685  N   LEU B 494     107.323  95.689 104.167  1.00  0.00           N  
ATOM    686  CA  LEU B 494     105.992  95.811 103.605  1.00  0.00           C  
ATOM    687  C   LEU B 494     104.993  96.409 104.604  1.00  0.00           C  
ATOM    688  O   LEU B 494     104.304  97.390 104.305  1.00  0.00           O  
ATOM    689  CB  LEU B 494     105.527  94.434 103.161  1.00  0.00           C  
ATOM    690  CG  LEU B 494     104.697  94.371 101.887  1.00  0.00           C  
ATOM    691  CD1 LEU B 494     105.400  95.098 100.737  1.00  0.00           C  
ATOM    692  CD2 LEU B 494     104.494  92.905 101.551  1.00  0.00           C  
ATOM    693  N   TYR B 495     104.929  95.808 105.790  1.00  0.00           N  
ATOM    694  CA  TYR B 495     104.022  96.257 106.838  1.00  0.00           C  
ATOM    695  C   TYR B 495     104.363  97.685 107.245  1.00  0.00           C  
ATOM    696  O   TYR B 495     103.465  98.497 107.480  1.00  0.00           O  
ATOM    697  CB  TYR B 495     104.106  95.311 108.050  1.00  0.00           C  
ATOM    698  CG  TYR B 495     103.977  93.829 107.703  1.00  0.00           C  
ATOM    699  CD1 TYR B 495     102.888  93.345 106.962  1.00  0.00           C  
ATOM    700  CD2 TYR B 495     104.946  92.918 108.115  1.00  0.00           C  
ATOM    701  CE1 TYR B 495     102.776  91.986 106.633  1.00  0.00           C  
ATOM    702  CE2 TYR B 495     104.844  91.564 107.802  1.00  0.00           C  
ATOM    703  CZ  TYR B 495     103.761  91.104 107.055  1.00  0.00           C  
ATOM    704  OH  TYR B 495     103.708  89.772 106.705  1.00  0.00           O  
ATOM    705  N   GLN B 496     105.659  97.992 107.305  1.00  0.00           N  
ATOM    706  CA  GLN B 496     106.105  99.345 107.664  1.00  0.00           C  
ATOM    707  C   GLN B 496     105.528 100.366 106.692  1.00  0.00           C  
ATOM    708  O   GLN B 496     104.930 101.368 107.092  1.00  0.00           O  
ATOM    709  CB  GLN B 496     107.638  99.421 107.668  1.00  0.00           C  
ATOM    710  CG  GLN B 496     108.264  99.282 109.068  1.00  0.00           C  
ATOM    711  CD  GLN B 496     109.498  98.385 109.098  1.00  0.00           C  
ATOM    712  OE1 GLN B 496     110.427  98.558 108.303  1.00  0.00           O  
ATOM    713  NE2 GLN B 496     109.517  97.426 110.026  1.00  0.00           N  
ATOM    714  N   LYS B 498     105.699 100.084 105.408  1.00  0.00           N  
ATOM    715  CA  LYS B 498     105.197 100.940 104.336  1.00  0.00           C  
ATOM    716  C   LYS B 498     103.678 101.180 104.454  1.00  0.00           C  
ATOM    717  O   LYS B 498     103.191 102.316 104.376  1.00  0.00           O  
ATOM    718  CB  LYS B 498     105.539 100.283 102.990  1.00  0.00           C  
ATOM    719  CG  LYS B 498     104.621 100.644 101.841  1.00  0.00           C  
ATOM    720  CD  LYS B 498     104.811  99.676 100.682  1.00  0.00           C  
ATOM    721  CE  LYS B 498     103.875 100.016  99.532  1.00  0.00           C  
ATOM    722  NZ  LYS B 498     104.045  99.121  98.344  1.00  0.00           N  
ATOM    723  N   TYR B 499     102.933 100.097 104.645  1.00  0.00           N  
ATOM    724  CA  TYR B 499     101.484 100.191 104.759  1.00  0.00           C  
ATOM    725  C   TYR B 499     101.025 100.873 106.052  1.00  0.00           C  
ATOM    726  O   TYR B 499     100.001 101.568 106.068  1.00  0.00           O  
ATOM    727  CB  TYR B 499     100.867  98.795 104.622  1.00  0.00           C  
ATOM    728  CG  TYR B 499     100.811  98.315 103.190  1.00  0.00           C  
ATOM    729  CD1 TYR B 499     101.750  97.419 102.691  1.00  0.00           C  
ATOM    730  CD2 TYR B 499      99.819  98.776 102.327  1.00  0.00           C  
ATOM    731  CE1 TYR B 499     101.701  96.990 101.367  1.00  0.00           C  
ATOM    732  CE2 TYR B 499      99.764  98.358 101.001  1.00  0.00           C  
ATOM    733  CZ  TYR B 499     100.704  97.466 100.527  1.00  0.00           C  
ATOM    734  OH  TYR B 499     100.628  97.059  99.214  1.00  0.00           O  
ATOM    735  N   ALA B 500     101.782 100.672 107.128  1.00  0.00           N  
ATOM    736  CA  ALA B 500     101.462 101.289 108.406  1.00  0.00           C  
ATOM    737  C   ALA B 500     101.548 102.791 108.186  1.00  0.00           C  
ATOM    738  O   ALA B 500     100.598 103.530 108.472  1.00  0.00           O  
ATOM    739  CB  ALA B 500     102.462 100.855 109.456  1.00  0.00           C  
ATOM    740  N   GLU B 501     102.689 103.230 107.655  1.00  0.00           N  
ATOM    741  CA  GLU B 501     102.917 104.646 107.379  1.00  0.00           C  
ATOM    742  C   GLU B 501     101.811 105.169 106.461  1.00  0.00           C  
ATOM    743  O   GLU B 501     101.302 106.279 106.653  1.00  0.00           O  
ATOM    744  CB  GLU B 501     104.303 104.834 106.746  1.00  0.00           C  
ATOM    745  CG  GLU B 501     105.472 104.570 107.713  1.00  0.00           C  
ATOM    746  CD  GLU B 501     106.820 104.406 107.008  1.00  0.00           C  
ATOM    747  OE1 GLU B 501     107.144 103.284 106.564  1.00  0.00           O  
ATOM    748  OE2 GLU B 501     107.559 105.406 106.889  1.00  0.00           O  
ATOM    749  N   GLU B 502     101.427 104.355 105.480  1.00  0.00           N  
ATOM    750  CA  GLU B 502     100.372 104.721 104.539  1.00  0.00           C  
ATOM    751  C   GLU B 502      99.102 105.113 105.282  1.00  0.00           C  
ATOM    752  O   GLU B 502      98.454 106.094 104.935  1.00  0.00           O  
ATOM    753  CB  GLU B 502     100.061 103.544 103.622  1.00  0.00           C  
ATOM    754  CG  GLU B 502      98.873 103.759 102.688  1.00  0.00           C  
ATOM    755  CD  GLU B 502      99.281 104.331 101.330  1.00  0.00           C  
ATOM    756  OE1 GLU B 502      99.414 105.577 101.197  1.00  0.00           O  
ATOM    757  OE2 GLU B 502      99.478 103.512 100.399  1.00  0.00           O  
ATOM    758  N   LEU B 503      98.754 104.328 106.302  1.00  0.00           N  
ATOM    759  CA  LEU B 503      97.562 104.575 107.111  1.00  0.00           C  
ATOM    760  C   LEU B 503      97.632 105.902 107.835  1.00  0.00           C  
ATOM    761  O   LEU B 503      96.604 106.533 108.074  1.00  0.00           O  
ATOM    762  CB  LEU B 503      97.372 103.450 108.125  1.00  0.00           C  
ATOM    763  CG  LEU B 503      96.907 102.117 107.535  1.00  0.00           C  
ATOM    764  CD1 LEU B 503      97.034 101.032 108.583  1.00  0.00           C  
ATOM    765  CD2 LEU B 503      95.470 102.239 107.035  1.00  0.00           C  
ATOM    766  N   LEU B 504      98.849 106.309 108.192  1.00  0.00           N  
ATOM    767  CA  LEU B 504      99.068 107.580 108.880  1.00  0.00           C  
ATOM    768  C   LEU B 504      98.675 108.698 107.952  1.00  0.00           C  
ATOM    769  O   LEU B 504      97.827 109.532 108.279  1.00  0.00           O  
ATOM    770  CB  LEU B 504     100.538 107.752 109.251  1.00  0.00           C  
ATOM    771  CG  LEU B 504     100.979 107.186 110.596  1.00  0.00           C  
ATOM    772  CD1 LEU B 504     100.426 105.777 110.784  1.00  0.00           C  
ATOM    773  CD2 LEU B 504     102.493 107.193 110.649  1.00  0.00           C  
ATOM    774  N   LYS B 505      99.311 108.698 106.788  1.00  0.00           N  
ATOM    775  CA  LYS B 505      99.054 109.697 105.767  1.00  0.00           C  
ATOM    776  C   LYS B 505      97.565 109.776 105.469  1.00  0.00           C  
ATOM    777  O   LYS B 505      97.028 110.858 105.276  1.00  0.00           O  
ATOM    778  CB  LYS B 505      99.837 109.359 104.486  1.00  0.00           C  
ATOM    779  CG  LYS B 505     101.299 109.820 104.507  1.00  0.00           C  
ATOM    780  CD  LYS B 505     102.061 109.313 105.742  1.00  0.00           C  
ATOM    781  CE  LYS B 505     103.378 110.079 105.968  1.00  0.00           C  
ATOM    782  NZ  LYS B 505     104.142 109.579 107.155  1.00  0.00           N  
ATOM    783  N   ARG B 506      96.894 108.632 105.460  1.00  0.00           N  
ATOM    784  CA  ARG B 506      95.466 108.596 105.168  1.00  0.00           C  
ATOM    785  C   ARG B 506      94.627 108.974 106.380  1.00  0.00           C  
ATOM    786  O   ARG B 506      93.394 108.994 106.312  1.00  0.00           O  
ATOM    787  CB  ARG B 506      95.072 107.205 104.671  1.00  0.00           C  
ATOM    788  CG  ARG B 506      95.852 106.734 103.442  1.00  0.00           C  
ATOM    789  CD  ARG B 506      95.676 105.243 103.211  1.00  0.00           C  
ATOM    790  NE  ARG B 506      94.699 104.948 102.170  1.00  0.00           N  
ATOM    791  CZ  ARG B 506      94.937 105.087 100.870  1.00  0.00           C  
ATOM    792  NH1 ARG B 506      96.122 105.519 100.457  1.00  0.00           N  
ATOM    793  NH2 ARG B 506      93.995 104.789  99.982  1.00  0.00           N  
ATOM    794  N   GLY B 507      95.302 109.277 107.484  1.00  0.00           N  
ATOM    795  CA  GLY B 507      94.597 109.657 108.692  1.00  0.00           C  
ATOM    796  C   GLY B 507      93.813 108.530 109.356  1.00  0.00           C  
ATOM    797  O   GLY B 507      92.864 108.788 110.113  1.00  0.00           O  
ATOM    798  N   TRP B 508      94.187 107.281 109.075  1.00  0.00           N  
ATOM    799  CA  TRP B 508      93.498 106.148 109.695  1.00  0.00           C  
ATOM    800  C   TRP B 508      94.284 105.516 110.866  1.00  0.00           C  
ATOM    801  O   TRP B 508      93.787 104.614 111.529  1.00  0.00           O  
ATOM    802  CB  TRP B 508      93.167 105.075 108.658  1.00  0.00           C  
ATOM    803  CG  TRP B 508      91.915 105.310 107.890  1.00  0.00           C  
ATOM    804  CD1 TRP B 508      91.793 105.987 106.725  1.00  0.00           C  
ATOM    805  CD2 TRP B 508      90.600 104.846 108.223  1.00  0.00           C  
ATOM    806  NE1 TRP B 508      90.486 105.978 106.297  1.00  0.00           N  
ATOM    807  CE2 TRP B 508      89.732 105.283 107.202  1.00  0.00           C  
ATOM    808  CE3 TRP B 508      90.069 104.100 109.288  1.00  0.00           C  
ATOM    809  CZ2 TRP B 508      88.358 105.001 107.207  1.00  0.00           C  
ATOM    810  CZ3 TRP B 508      88.703 103.818 109.293  1.00  0.00           C  
ATOM    811  CH2 TRP B 508      87.865 104.270 108.256  1.00  0.00           C  
ATOM    812  N   ALA B 509      95.503 105.991 111.118  1.00  0.00           N  
ATOM    813  CA  ALA B 509      96.326 105.484 112.220  1.00  0.00           C  
ATOM    814  C   ALA B 509      97.088 106.647 112.863  1.00  0.00           C  
ATOM    815  O   ALA B 509      97.343 107.665 112.217  1.00  0.00           O  
ATOM    816  CB  ALA B 509      97.305 104.442 111.708  1.00  0.00           C  
ATOM    817  N   TYR B 510      97.442 106.511 114.135  1.00  0.00           N  
ATOM    818  CA  TYR B 510      98.183 107.565 114.824  1.00  0.00           C  
ATOM    819  C   TYR B 510      99.328 106.983 115.622  1.00  0.00           C  
ATOM    820  O   TYR B 510      99.317 105.793 115.973  1.00  0.00           O  
ATOM    821  CB  TYR B 510      97.261 108.368 115.753  1.00  0.00           C  
ATOM    822  CG  TYR B 510      96.561 107.568 116.839  1.00  0.00           C  
ATOM    823  CD1 TYR B 510      97.212 107.240 118.027  1.00  0.00           C  
ATOM    824  CD2 TYR B 510      95.241 107.143 116.676  1.00  0.00           C  
ATOM    825  CE1 TYR B 510      96.563 106.509 119.026  1.00  0.00           C  
ATOM    826  CE2 TYR B 510      94.591 106.415 117.661  1.00  0.00           C  
ATOM    827  CZ  TYR B 510      95.254 106.102 118.831  1.00  0.00           C  
ATOM    828  OH  TYR B 510      94.596 105.381 119.801  1.00  0.00           O  
ATOM    829  N   ARG B 511     100.320 107.815 115.917  1.00  0.00           N  
ATOM    830  CA  ARG B 511     101.462 107.335 116.685  1.00  0.00           C  
ATOM    831  C   ARG B 511     101.187 107.514 118.176  1.00  0.00           C  
ATOM    832  O   ARG B 511     100.601 108.513 118.600  1.00  0.00           O  
ATOM    833  CB  ARG B 511     102.726 108.081 116.255  1.00  0.00           C  
ATOM    834  CG  ARG B 511     102.682 108.475 114.781  1.00  0.00           C  
ATOM    835  CD  ARG B 511     104.003 109.015 114.280  1.00  0.00           C  
ATOM    836  NE  ARG B 511     104.944 107.943 113.986  1.00  0.00           N  
ATOM    837  CZ  ARG B 511     105.470 107.730 112.784  1.00  0.00           C  
ATOM    838  NH1 ARG B 511     105.149 108.519 111.763  1.00  0.00           N  
ATOM    839  NH2 ARG B 511     106.308 106.719 112.600  1.00  0.00           N  
ATOM    840  N   ALA B 512     101.576 106.517 118.962  1.00  0.00           N  
ATOM    841  CA  ALA B 512     101.374 106.544 120.408  1.00  0.00           C  
ATOM    842  C   ALA B 512     102.729 106.254 121.021  1.00  0.00           C  
ATOM    843  O   ALA B 512     103.369 105.249 120.677  1.00  0.00           O  
ATOM    844  CB  ALA B 512     100.372 105.470 120.822  1.00  0.00           C  
ATOM    845  N   PHE B 513     103.169 107.117 121.934  1.00  0.00           N  
ATOM    846  CA  PHE B 513     104.485 106.925 122.538  1.00  0.00           C  
ATOM    847  C   PHE B 513     104.504 106.372 123.967  1.00  0.00           C  
ATOM    848  O   PHE B 513     105.575 106.143 124.528  1.00  0.00           O  
ATOM    849  CB  PHE B 513     105.278 108.236 122.467  1.00  0.00           C  
ATOM    850  CG  PHE B 513     105.272 108.874 121.100  1.00  0.00           C  
ATOM    851  CD1 PHE B 513     104.136 109.533 120.624  1.00  0.00           C  
ATOM    852  CD2 PHE B 513     106.398 108.807 120.285  1.00  0.00           C  
ATOM    853  CE1 PHE B 513     104.120 110.117 119.356  1.00  0.00           C  
ATOM    854  CE2 PHE B 513     106.396 109.388 119.011  1.00  0.00           C  
ATOM    855  CZ  PHE B 513     105.252 110.045 118.547  1.00  0.00           C  
ATOM    856  N   GLU B 514     103.330 106.140 124.543  1.00  0.00           N  
ATOM    857  CA  GLU B 514     103.236 105.615 125.900  1.00  0.00           C  
ATOM    858  C   GLU B 514     104.106 104.375 126.083  1.00  0.00           C  
ATOM    859  O   GLU B 514     104.244 103.559 125.169  1.00  0.00           O  
ATOM    860  CB  GLU B 514     101.788 105.253 126.240  1.00  0.00           C  
ATOM    861  CG  GLU B 514     100.792 106.395 126.138  1.00  0.00           C  
ATOM    862  CD  GLU B 514     100.532 106.829 124.712  1.00  0.00           C  
ATOM    863  OE1 GLU B 514      99.744 107.773 124.516  1.00  0.00           O  
ATOM    864  OE2 GLU B 514     101.107 106.234 123.783  1.00  0.00           O  
ATOM    865  N   THR B 515     104.697 104.240 127.266  1.00  0.00           N  
ATOM    866  CA  THR B 515     105.528 103.081 127.575  1.00  0.00           C  
ATOM    867  C   THR B 515     104.608 101.968 128.059  1.00  0.00           C  
ATOM    868  O   THR B 515     103.450 102.215 128.414  1.00  0.00           O  
ATOM    869  CB  THR B 515     106.550 103.391 128.687  1.00  0.00           C  
ATOM    870  OG1 THR B 515     105.861 103.774 129.887  1.00  0.00           O  
ATOM    871  CG2 THR B 515     107.462 104.514 128.252  1.00  0.00           C  
ATOM    872  N   PRO B 516     105.103 100.723 128.075  1.00  0.00           N  
ATOM    873  CA  PRO B 516     104.255  99.619 128.534  1.00  0.00           C  
ATOM    874  C   PRO B 516     103.686  99.904 129.923  1.00  0.00           C  
ATOM    875  O   PRO B 516     102.519  99.620 130.194  1.00  0.00           O  
ATOM    876  CB  PRO B 516     105.210  98.422 128.519  1.00  0.00           C  
ATOM    877  CG  PRO B 516     106.133  98.755 127.367  1.00  0.00           C  
ATOM    878  CD  PRO B 516     106.409 100.229 127.598  1.00  0.00           C  
ATOM    879  N   GLU B 517     104.512 100.483 130.790  1.00  0.00           N  
ATOM    880  CA  GLU B 517     104.092 100.804 132.151  1.00  0.00           C  
ATOM    881  C   GLU B 517     102.915 101.772 132.180  1.00  0.00           C  
ATOM    882  O   GLU B 517     101.933 101.540 132.879  1.00  0.00           O  
ATOM    883  CB  GLU B 517     105.252 101.415 132.949  1.00  0.00           C  
ATOM    884  CG  GLU B 517     106.462 100.504 133.147  1.00  0.00           C  
ATOM    885  CD  GLU B 517     107.360 100.427 131.919  1.00  0.00           C  
ATOM    886  OE1 GLU B 517     107.787 101.500 131.436  1.00  0.00           O  
ATOM    887  OE2 GLU B 517     107.641  99.301 131.446  1.00  0.00           O  
ATOM    888  N   GLU B 518     103.023 102.867 131.436  1.00  0.00           N  
ATOM    889  CA  GLU B 518     101.956 103.858 131.386  1.00  0.00           C  
ATOM    890  C   GLU B 518     100.653 103.219 130.912  1.00  0.00           C  
ATOM    891  O   GLU B 518      99.576 103.483 131.455  1.00  0.00           O  
ATOM    892  CB  GLU B 518     102.349 104.986 130.436  1.00  0.00           C  
ATOM    893  CG  GLU B 518     103.539 105.791 130.910  1.00  0.00           C  
ATOM    894  CD  GLU B 518     104.027 106.782 129.871  1.00  0.00           C  
ATOM    895  OE1 GLU B 518     104.647 106.347 128.876  1.00  0.00           O  
ATOM    896  OE2 GLU B 518     103.791 107.996 130.046  1.00  0.00           O  
ATOM    897  N   LEU B 519     100.763 102.379 129.889  1.00  0.00           N  
ATOM    898  CA  LEU B 519      99.601 101.700 129.329  1.00  0.00           C  
ATOM    899  C   LEU B 519      98.872 100.881 130.379  1.00  0.00           C  
ATOM    900  O   LEU B 519      97.655 100.993 130.526  1.00  0.00           O  
ATOM    901  CB  LEU B 519     100.020 100.785 128.177  1.00  0.00           C  
ATOM    902  CG  LEU B 519     100.649 101.477 126.968  1.00  0.00           C  
ATOM    903  CD1 LEU B 519     100.951 100.446 125.888  1.00  0.00           C  
ATOM    904  CD2 LEU B 519      99.699 102.537 126.438  1.00  0.00           C  
ATOM    905  N   GLU B 520      99.609 100.051 131.106  1.00  0.00           N  
ATOM    906  CA  GLU B 520      98.989  99.226 132.130  1.00  0.00           C  
ATOM    907  C   GLU B 520      98.292 100.152 133.118  1.00  0.00           C  
ATOM    908  O   GLU B 520      97.248  99.818 133.680  1.00  0.00           O  
ATOM    909  CB  GLU B 520     100.043  98.369 132.831  1.00  0.00           C  
ATOM    910  CG  GLU B 520      99.463  97.238 133.664  1.00  0.00           C  
ATOM    911  CD  GLU B 520      98.503  96.362 132.873  1.00  0.00           C  
ATOM    912  OE1 GLU B 520      97.436  96.862 132.451  1.00  0.00           O  
ATOM    913  OE2 GLU B 520      98.812  95.170 132.671  1.00  0.00           O  
ATOM    914  N   GLN B 743      98.872 101.332 133.303  1.00  0.00           N  
ATOM    915  CA  GLN B 743      98.313 102.334 134.192  1.00  0.00           C  
ATOM    916  C   GLN B 743      96.967 102.817 133.675  1.00  0.00           C  
ATOM    917  O   GLN B 743      95.979 102.813 134.411  1.00  0.00           O  
ATOM    918  CB  GLN B 743      99.271 103.524 134.310  1.00  0.00           C  
ATOM    919  CG  GLN B 743     100.290 103.405 135.440  1.00  0.00           C  
ATOM    920  CD  GLN B 743      99.690 103.749 136.799  1.00  0.00           C  
ATOM    921  OE1 GLN B 743      98.694 103.155 137.225  1.00  0.00           O  
ATOM    922  NE2 GLN B 743     100.292 104.720 137.483  1.00  0.00           N  
ATOM    923  N   ILE B 744      96.915 103.228 132.410  1.00  0.00           N  
ATOM    924  CA  ILE B 744      95.649 103.715 131.881  1.00  0.00           C  
ATOM    925  C   ILE B 744      94.648 102.575 131.691  1.00  0.00           C  
ATOM    926  O   ILE B 744      93.440 102.800 131.655  1.00  0.00           O  
ATOM    927  CB  ILE B 744      95.849 104.552 130.574  1.00  0.00           C  
ATOM    928  CG1 ILE B 744      95.233 103.845 129.362  1.00  0.00           C  
ATOM    929  CG2 ILE B 744      97.318 104.867 130.389  1.00  0.00           C  
ATOM    930  CD1 ILE B 744      95.925 102.557 128.930  1.00  0.00           C  
ATOM    931  N   ARG B 745      95.155 101.349 131.603  1.00  0.00           N  
ATOM    932  CA  ARG B 745      94.309 100.172 131.442  1.00  0.00           C  
ATOM    933  C   ARG B 745      93.588  99.957 132.773  1.00  0.00           C  
ATOM    934  O   ARG B 745      92.464  99.448 132.822  1.00  0.00           O  
ATOM    935  CB  ARG B 745      95.178  98.959 131.105  1.00  0.00           C  
ATOM    936  CG  ARG B 745      94.597  98.062 130.038  1.00  0.00           C  
ATOM    937  CD  ARG B 745      93.298  97.436 130.500  1.00  0.00           C  
ATOM    938  NE  ARG B 745      93.510  96.475 131.579  1.00  0.00           N  
ATOM    939  CZ  ARG B 745      94.215  95.355 131.453  1.00  0.00           C  
ATOM    940  NH1 ARG B 745      94.780  95.052 130.292  1.00  0.00           N  
ATOM    941  NH2 ARG B 745      94.354  94.535 132.484  1.00  0.00           N  
ATOM    942  N   LYS B 746      94.259 100.353 133.852  1.00  0.00           N  
ATOM    943  CA  LYS B 746      93.718 100.249 135.207  1.00  0.00           C  
ATOM    944  C   LYS B 746      92.710 101.376 135.448  1.00  0.00           C  
ATOM    945  O   LYS B 746      91.554 101.141 135.802  1.00  0.00           O  
ATOM    946  CB  LYS B 746      94.846 100.382 136.237  1.00  0.00           C  
ATOM    947  CG  LYS B 746      94.366 100.371 137.691  1.00  0.00           C  
ATOM    948  CD  LYS B 746      95.285 101.151 138.646  1.00  0.00           C  
ATOM    949  CE  LYS B 746      96.659 100.505 138.815  1.00  0.00           C  
ATOM    950  NZ  LYS B 746      97.520 100.623 137.602  1.00  0.00           N  
ATOM    951  N   GLU B 747      93.172 102.605 135.248  1.00  0.00           N  
ATOM    952  CA  GLU B 747      92.358 103.800 135.451  1.00  0.00           C  
ATOM    953  C   GLU B 747      91.051 103.819 134.657  1.00  0.00           C  
ATOM    954  O   GLU B 747      90.003 104.143 135.208  1.00  0.00           O  
ATOM    955  CB  GLU B 747      93.168 105.061 135.107  1.00  0.00           C  
ATOM    956  CG  GLU B 747      94.591 105.113 135.680  1.00  0.00           C  
ATOM    957  CD  GLU B 747      94.643 105.203 137.203  1.00  0.00           C  
ATOM    958  OE1 GLU B 747      95.762 105.136 137.767  1.00  0.00           O  
ATOM    959  OE2 GLU B 747      93.570 105.345 137.834  1.00  0.00           O  
ATOM    960  N   LYS B 750      91.102 103.493 133.367  1.00  0.00           N  
ATOM    961  CA  LYS B 750      89.888 103.500 132.550  1.00  0.00           C  
ATOM    962  C   LYS B 750      89.547 102.171 131.875  1.00  0.00           C  
ATOM    963  O   LYS B 750      88.532 102.068 131.181  1.00  0.00           O  
ATOM    964  CB  LYS B 750      89.953 104.616 131.495  1.00  0.00           C  
ATOM    965  CG  LYS B 750      91.356 105.002 131.067  1.00  0.00           C  
ATOM    966  CD  LYS B 750      92.002 105.954 132.066  1.00  0.00           C  
ATOM    967  CE  LYS B 750      91.457 107.367 131.928  1.00  0.00           C  
ATOM    968  NZ  LYS B 750      91.816 107.950 130.607  1.00  0.00           N  
ATOM    969  N   GLY B 758      90.380 101.156 132.090  1.00  0.00           N  
ATOM    970  CA  GLY B 758      90.133  99.855 131.490  1.00  0.00           C  
ATOM    971  C   GLY B 758      90.288  99.890 129.981  1.00  0.00           C  
ATOM    972  O   GLY B 758      89.313 100.084 129.253  1.00  0.00           O  
ATOM    973  N   GLY B 759      91.516  99.707 129.506  1.00  0.00           N  
ATOM    974  CA  GLY B 759      91.767  99.729 128.074  1.00  0.00           C  
ATOM    975  C   GLY B 759      92.287 101.086 127.659  1.00  0.00           C  
ATOM    976  O   GLY B 759      91.942 102.090 128.280  1.00  0.00           O  
ATOM    977  N   TYR B 760      93.111 101.134 126.619  1.00  0.00           N  
ATOM    978  CA  TYR B 760      93.658 102.413 126.174  1.00  0.00           C  
ATOM    979  C   TYR B 760      92.533 103.406 125.872  1.00  0.00           C  
ATOM    980  O   TYR B 760      91.462 103.019 125.405  1.00  0.00           O  
ATOM    981  CB  TYR B 760      94.539 102.214 124.940  1.00  0.00           C  
ATOM    982  CG  TYR B 760      95.362 103.428 124.577  1.00  0.00           C  
ATOM    983  CD1 TYR B 760      96.306 103.946 125.465  1.00  0.00           C  
ATOM    984  CD2 TYR B 760      95.212 104.051 123.337  1.00  0.00           C  
ATOM    985  CE1 TYR B 760      97.084 105.055 125.125  1.00  0.00           C  
ATOM    986  CE2 TYR B 760      95.984 105.160 122.986  1.00  0.00           C  
ATOM    987  CZ  TYR B 760      96.916 105.656 123.882  1.00  0.00           C  
ATOM    988  OH  TYR B 760      97.667 106.753 123.530  1.00  0.00           O  
ATOM    989  N   ASP B 761      92.781 104.683 126.153  1.00  0.00           N  
ATOM    990  CA  ASP B 761      91.792 105.731 125.929  1.00  0.00           C  
ATOM    991  C   ASP B 761      92.085 106.567 124.684  1.00  0.00           C  
ATOM    992  O   ASP B 761      91.454 107.599 124.461  1.00  0.00           O  
ATOM    993  CB  ASP B 761      91.725 106.637 127.154  1.00  0.00           C  
ATOM    994  CG  ASP B 761      93.093 107.148 127.575  1.00  0.00           C  
ATOM    995  OD1 ASP B 761      93.715 107.918 126.806  1.00  0.00           O  
ATOM    996  OD2 ASP B 761      93.547 106.772 128.680  1.00  0.00           O  
ATOM    997  N   GLY B 762      93.047 106.124 123.880  1.00  0.00           N  
ATOM    998  CA  GLY B 762      93.386 106.841 122.662  1.00  0.00           C  
ATOM    999  C   GLY B 762      93.827 108.275 122.863  1.00  0.00           C  
ATOM   1000  O   GLY B 762      93.527 109.141 122.040  1.00  0.00           O  
ATOM   1001  N   ARG B 763      94.552 108.532 123.944  1.00  0.00           N  
ATOM   1002  CA  ARG B 763      95.007 109.888 124.219  1.00  0.00           C  
ATOM   1003  C   ARG B 763      95.998 110.416 123.189  1.00  0.00           C  
ATOM   1004  O   ARG B 763      96.042 111.619 122.940  1.00  0.00           O  
ATOM   1005  CB  ARG B 763      95.611 109.980 125.624  1.00  0.00           C  
ATOM   1006  CG  ARG B 763      96.704 108.968 125.928  1.00  0.00           C  
ATOM   1007  CD  ARG B 763      97.061 109.027 127.398  1.00  0.00           C  
ATOM   1008  NE  ARG B 763      95.850 108.960 128.211  1.00  0.00           N  
ATOM   1009  CZ  ARG B 763      95.806 109.180 129.523  1.00  0.00           C  
ATOM   1010  NH1 ARG B 763      96.916 109.481 130.186  1.00  0.00           N  
ATOM   1011  NH2 ARG B 763      94.645 109.116 130.168  1.00  0.00           N  
ATOM   1012  N   ALA B 766      96.773 109.524 122.575  1.00  0.00           N  
ATOM   1013  CA  ALA B 766      97.757 109.933 121.576  1.00  0.00           C  
ATOM   1014  C   ALA B 766      97.113 110.566 120.350  1.00  0.00           C  
ATOM   1015  O   ALA B 766      97.807 111.136 119.507  1.00  0.00           O  
ATOM   1016  CB  ALA B 766      98.613 108.741 121.157  1.00  0.00           C  
ATOM   1017  N   ARG B 767      95.793 110.466 120.241  1.00  0.00           N  
ATOM   1018  CA  ARG B 767      95.104 111.064 119.104  1.00  0.00           C  
ATOM   1019  C   ARG B 767      95.257 112.593 119.112  1.00  0.00           C  
ATOM   1020  O   ARG B 767      95.298 113.241 118.063  1.00  0.00           O  
ATOM   1021  CB  ARG B 767      93.620 110.710 119.143  1.00  0.00           C  
ATOM   1022  CG  ARG B 767      93.298 109.234 118.979  1.00  0.00           C  
ATOM   1023  CD  ARG B 767      91.857 109.119 118.537  1.00  0.00           C  
ATOM   1024  NE  ARG B 767      91.431 107.769 118.197  1.00  0.00           N  
ATOM   1025  CZ  ARG B 767      90.359 107.512 117.453  1.00  0.00           C  
ATOM   1026  NH1 ARG B 767      89.632 108.519 116.979  1.00  0.00           N  
ATOM   1027  NH2 ARG B 767      90.001 106.259 117.198  1.00  0.00           N  
ATOM   1028  N   ASN B 768      95.353 113.159 120.310  1.00  0.00           N  
ATOM   1029  CA  ASN B 768      95.480 114.601 120.477  1.00  0.00           C  
ATOM   1030  C   ASN B 768      96.879 115.124 120.159  1.00  0.00           C  
ATOM   1031  O   ASN B 768      97.121 116.331 120.205  1.00  0.00           O  
ATOM   1032  CB  ASN B 768      95.114 114.981 121.912  1.00  0.00           C  
ATOM   1033  CG  ASN B 768      94.009 114.111 122.478  1.00  0.00           C  
ATOM   1034  OD1 ASN B 768      92.995 113.863 121.815  1.00  0.00           O  
ATOM   1035  ND2 ASN B 768      94.196 113.647 123.714  1.00  0.00           N  
ATOM   1036  N   ILE B 769      97.801 114.221 119.852  1.00  0.00           N  
ATOM   1037  CA  ILE B 769      99.158 114.630 119.535  1.00  0.00           C  
ATOM   1038  C   ILE B 769      99.187 115.207 118.122  1.00  0.00           C  
ATOM   1039  O   ILE B 769      98.788 114.544 117.163  1.00  0.00           O  
ATOM   1040  CB  ILE B 769     100.123 113.436 119.632  1.00  0.00           C  
ATOM   1041  CG1 ILE B 769     100.038 112.824 121.034  1.00  0.00           C  
ATOM   1042  CG2 ILE B 769     101.554 113.886 119.347  1.00  0.00           C  
ATOM   1043  CD1 ILE B 769     100.905 111.580 121.224  1.00  0.00           C  
ATOM   1044  N   PRO B 770      99.636 116.467 117.979  1.00  0.00           N  
ATOM   1045  CA  PRO B 770      99.707 117.110 116.665  1.00  0.00           C  
ATOM   1046  C   PRO B 770     100.481 116.232 115.696  1.00  0.00           C  
ATOM   1047  O   PRO B 770     101.595 115.790 115.997  1.00  0.00           O  
ATOM   1048  CB  PRO B 770     100.437 118.414 116.962  1.00  0.00           C  
ATOM   1049  CG  PRO B 770      99.941 118.751 118.328  1.00  0.00           C  
ATOM   1050  CD  PRO B 770     100.016 117.416 119.044  1.00  0.00           C  
ATOM   1051  N   PRO B 771      99.892 115.953 114.527  1.00  0.00           N  
ATOM   1052  CA  PRO B 771     100.546 115.120 113.516  1.00  0.00           C  
ATOM   1053  C   PRO B 771     102.014 115.506 113.314  1.00  0.00           C  
ATOM   1054  O   PRO B 771     102.901 114.641 113.340  1.00  0.00           O  
ATOM   1055  CB  PRO B 771      99.688 115.366 112.278  1.00  0.00           C  
ATOM   1056  CG  PRO B 771      98.306 115.447 112.878  1.00  0.00           C  
ATOM   1057  CD  PRO B 771      98.533 116.338 114.096  1.00  0.00           C  
ATOM   1058  N   GLU B 772     102.265 116.802 113.131  1.00  0.00           N  
ATOM   1059  CA  GLU B 772     103.627 117.286 112.929  1.00  0.00           C  
ATOM   1060  C   GLU B 772     104.537 116.998 114.118  1.00  0.00           C  
ATOM   1061  O   GLU B 772     105.728 116.716 113.950  1.00  0.00           O  
ATOM   1062  CB  GLU B 772     103.613 118.785 112.633  1.00  0.00           C  
ATOM   1063  CG  GLU B 772     103.219 119.098 111.210  1.00  0.00           C  
ATOM   1064  CD  GLU B 772     104.057 118.316 110.218  1.00  0.00           C  
ATOM   1065  OE1 GLU B 772     105.302 118.448 110.255  1.00  0.00           O  
ATOM   1066  OE2 GLU B 772     103.468 117.563 109.409  1.00  0.00           O  
ATOM   1067  N   GLU B 773     103.968 117.065 115.317  1.00  0.00           N  
ATOM   1068  CA  GLU B 773     104.720 116.809 116.539  1.00  0.00           C  
ATOM   1069  C   GLU B 773     105.087 115.333 116.623  1.00  0.00           C  
ATOM   1070  O   GLU B 773     106.232 114.979 116.925  1.00  0.00           O  
ATOM   1071  CB  GLU B 773     103.890 117.212 117.764  1.00  0.00           C  
ATOM   1072  CG  GLU B 773     104.614 117.025 119.094  1.00  0.00           C  
ATOM   1073  CD  GLU B 773     103.861 117.618 120.279  1.00  0.00           C  
ATOM   1074  OE1 GLU B 773     104.366 117.497 121.414  1.00  0.00           O  
ATOM   1075  OE2 GLU B 773     102.773 118.205 120.085  1.00  0.00           O  
ATOM   1076  N   ALA B 791     104.106 114.474 116.355  1.00  0.00           N  
ATOM   1077  CA  ALA B 791     104.323 113.034 116.390  1.00  0.00           C  
ATOM   1078  C   ALA B 791     105.422 112.676 115.396  1.00  0.00           C  
ATOM   1079  O   ALA B 791     106.326 111.893 115.705  1.00  0.00           O  
ATOM   1080  CB  ALA B 791     103.039 112.313 116.040  1.00  0.00           C  
ATOM   1081  N   GLU B 792     105.339 113.267 114.206  1.00  0.00           N  
ATOM   1082  CA  GLU B 792     106.322 113.035 113.155  1.00  0.00           C  
ATOM   1083  C   GLU B 792     107.729 113.398 113.624  1.00  0.00           C  
ATOM   1084  O   GLU B 792     108.660 112.597 113.513  1.00  0.00           O  
ATOM   1085  CB  GLU B 792     105.961 113.853 111.911  1.00  0.00           C  
ATOM   1086  CG  GLU B 792     104.651 113.434 111.255  1.00  0.00           C  
ATOM   1087  CD  GLU B 792     104.635 111.961 110.869  1.00  0.00           C  
ATOM   1088  OE1 GLU B 792     105.441 111.562 109.998  1.00  0.00           O  
ATOM   1089  OE2 GLU B 792     103.820 111.203 111.441  1.00  0.00           O  
ATOM   1090  N   GLU B 794     107.879 114.610 114.148  1.00  0.00           N  
ATOM   1091  CA  GLU B 794     109.173 115.063 114.639  1.00  0.00           C  
ATOM   1092  C   GLU B 794     109.697 114.091 115.695  1.00  0.00           C  
ATOM   1093  O   GLU B 794     110.849 113.656 115.639  1.00  0.00           O  
ATOM   1094  CB  GLU B 794     109.050 116.475 115.234  1.00  0.00           C  
ATOM   1095  CG  GLU B 794     108.978 117.611 114.210  1.00  0.00           C  
ATOM   1096  CD  GLU B 794     110.342 117.981 113.630  1.00  0.00           C  
ATOM   1097  OE1 GLU B 794     110.404 118.949 112.836  1.00  0.00           O  
ATOM   1098  OE2 GLU B 794     111.347 117.310 113.968  1.00  0.00           O  
ATOM   1099  N   ARG B 795     108.841 113.745 116.649  1.00  0.00           N  
ATOM   1100  CA  ARG B 795     109.221 112.837 117.718  1.00  0.00           C  
ATOM   1101  C   ARG B 795     109.679 111.505 117.145  1.00  0.00           C  
ATOM   1102  O   ARG B 795     110.561 110.843 117.702  1.00  0.00           O  
ATOM   1103  CB  ARG B 795     108.038 112.675 118.668  1.00  0.00           C  
ATOM   1104  CG  ARG B 795     107.609 114.018 119.260  1.00  0.00           C  
ATOM   1105  CD  ARG B 795     106.323 113.943 120.055  1.00  0.00           C  
ATOM   1106  NE  ARG B 795     106.437 113.053 121.204  1.00  0.00           N  
ATOM   1107  CZ  ARG B 795     105.471 112.867 122.097  1.00  0.00           C  
ATOM   1108  NH1 ARG B 795     104.318 113.516 121.972  1.00  0.00           N  
ATOM   1109  NH2 ARG B 795     105.655 112.027 123.110  1.00  0.00           N  
ATOM   1110  N   ALA B 826     109.094 111.128 116.013  1.00  0.00           N  
ATOM   1111  CA  ALA B 826     109.459 109.881 115.350  1.00  0.00           C  
ATOM   1112  C   ALA B 826     110.810 110.047 114.657  1.00  0.00           C  
ATOM   1113  O   ALA B 826     111.668 109.167 114.733  1.00  0.00           O  
ATOM   1114  CB  ALA B 826     108.394 109.493 114.335  1.00  0.00           C  
ATOM   1115  N   ARG B 827     110.992 111.177 113.978  1.00  0.00           N  
ATOM   1116  CA  ARG B 827     112.244 111.466 113.277  1.00  0.00           C  
ATOM   1117  C   ARG B 827     113.406 111.473 114.267  1.00  0.00           C  
ATOM   1118  O   ARG B 827     114.529 111.091 113.929  1.00  0.00           O  
ATOM   1119  CB  ARG B 827     112.159 112.832 112.585  1.00  0.00           C  
ATOM   1120  CG  ARG B 827     111.033 112.935 111.565  1.00  0.00           C  
ATOM   1121  CD  ARG B 827     110.718 114.381 111.200  1.00  0.00           C  
ATOM   1122  NE  ARG B 827     109.506 114.480 110.387  1.00  0.00           N  
ATOM   1123  CZ  ARG B 827     108.870 115.618 110.117  1.00  0.00           C  
ATOM   1124  NH1 ARG B 827     109.326 116.770 110.593  1.00  0.00           N  
ATOM   1125  NH2 ARG B 827     107.769 115.601 109.376  1.00  0.00           N  
ATOM   1126  N   ARG B 829     113.127 111.911 115.493  1.00  0.00           N  
ATOM   1127  CA  ARG B 829     114.149 111.967 116.529  1.00  0.00           C  
ATOM   1128  C   ARG B 829     114.487 110.563 117.029  1.00  0.00           C  
ATOM   1129  O   ARG B 829     115.466 110.370 117.755  1.00  0.00           O  
ATOM   1130  CB  ARG B 829     113.678 112.857 117.686  1.00  0.00           C  
ATOM   1131  CG  ARG B 829     113.267 114.284 117.267  1.00  0.00           C  
ATOM   1132  CD  ARG B 829     113.972 114.765 115.983  1.00  0.00           C  
ATOM   1133  NE  ARG B 829     115.425 114.583 116.028  1.00  0.00           N  
ATOM   1134  CZ  ARG B 829     116.227 114.676 114.967  1.00  0.00           C  
ATOM   1135  NH1 ARG B 829     115.719 114.951 113.769  1.00  0.00           N  
ATOM   1136  NH2 ARG B 829     117.537 114.482 115.101  1.00  0.00           N  
ATOM   1137  N   GLY B 830     113.675 109.586 116.631  1.00  0.00           N  
ATOM   1138  CA  GLY B 830     113.913 108.210 117.030  1.00  0.00           C  
ATOM   1139  C   GLY B 830     113.223 107.811 118.317  1.00  0.00           C  
ATOM   1140  O   GLY B 830     113.557 106.778 118.905  1.00  0.00           O  
ATOM   1141  N   GLU B 831     112.265 108.618 118.765  1.00  0.00           N  
ATOM   1142  CA  GLU B 831     111.547 108.305 119.995  1.00  0.00           C  
ATOM   1143  C   GLU B 831     110.714 107.034 119.829  1.00  0.00           C  
ATOM   1144  O   GLU B 831     109.924 106.915 118.890  1.00  0.00           O  
ATOM   1145  CB  GLU B 831     110.642 109.468 120.397  1.00  0.00           C  
ATOM   1146  CG  GLU B 831     109.732 109.153 121.576  1.00  0.00           C  
ATOM   1147  CD  GLU B 831     108.865 110.336 121.977  1.00  0.00           C  
ATOM   1148  OE1 GLU B 831     108.462 111.109 121.081  1.00  0.00           O  
ATOM   1149  OE2 GLU B 831     108.575 110.488 123.184  1.00  0.00           O  
ATOM   1150  N   PRO B 832     110.888 106.064 120.744  1.00  0.00           N  
ATOM   1151  CA  PRO B 832     110.151 104.794 120.697  1.00  0.00           C  
ATOM   1152  C   PRO B 832     108.633 105.007 120.655  1.00  0.00           C  
ATOM   1153  O   PRO B 832     108.093 105.778 121.451  1.00  0.00           O  
ATOM   1154  CB  PRO B 832     110.590 104.095 121.988  1.00  0.00           C  
ATOM   1155  CG  PRO B 832     111.966 104.640 122.223  1.00  0.00           C  
ATOM   1156  CD  PRO B 832     111.794 106.102 121.907  1.00  0.00           C  
ATOM   1157  N   HIS B 833     107.949 104.324 119.738  1.00  0.00           N  
ATOM   1158  CA  HIS B 833     106.496 104.455 119.633  1.00  0.00           C  
ATOM   1159  C   HIS B 833     105.865 103.329 118.810  1.00  0.00           C  
ATOM   1160  O   HIS B 833     106.567 102.502 118.220  1.00  0.00           O  
ATOM   1161  CB  HIS B 833     106.138 105.808 119.013  1.00  0.00           C  
ATOM   1162  CG  HIS B 833     106.499 105.914 117.567  1.00  0.00           C  
ATOM   1163  ND1 HIS B 833     107.719 105.504 117.074  1.00  0.00           N  
ATOM   1164  CD2 HIS B 833     105.802 106.382 116.505  1.00  0.00           C  
ATOM   1165  CE1 HIS B 833     107.759 105.714 115.771  1.00  0.00           C  
ATOM   1166  NE2 HIS B 833     106.609 106.247 115.400  1.00  0.00           N  
ATOM   1167  N   VAL B 834     104.533 103.299 118.796  1.00  0.00           N  
ATOM   1168  CA  VAL B 834     103.786 102.305 118.035  1.00  0.00           C  
ATOM   1169  C   VAL B 834     102.733 103.028 117.235  1.00  0.00           C  
ATOM   1170  O   VAL B 834     102.398 104.171 117.525  1.00  0.00           O  
ATOM   1171  CB  VAL B 834     103.043 101.298 118.933  1.00  0.00           C  
ATOM   1172  CG1 VAL B 834     104.033 100.529 119.787  1.00  0.00           C  
ATOM   1173  CG2 VAL B 834     102.007 102.024 119.777  1.00  0.00           C  
ATOM   1174  N   ILE B 835     102.207 102.355 116.227  1.00  0.00           N  
ATOM   1175  CA  ILE B 835     101.169 102.940 115.398  1.00  0.00           C  
ATOM   1176  C   ILE B 835      99.876 102.203 115.705  1.00  0.00           C  
ATOM   1177  O   ILE B 835      99.834 100.969 115.682  1.00  0.00           O  
ATOM   1178  CB  ILE B 835     101.511 102.795 113.913  1.00  0.00           C  
ATOM   1179  CG1 ILE B 835     102.838 103.513 113.638  1.00  0.00           C  
ATOM   1180  CG2 ILE B 835     100.367 103.338 113.064  1.00  0.00           C  
ATOM   1181  CD1 ILE B 835     103.413 103.275 112.267  1.00  0.00           C  
ATOM   1182  N   ARG B 836      98.830 102.957 116.017  1.00  0.00           N  
ATOM   1183  CA  ARG B 836      97.546 102.358 116.360  1.00  0.00           C  
ATOM   1184  C   ARG B 836      96.517 102.656 115.312  1.00  0.00           C  
ATOM   1185  O   ARG B 836      96.642 103.603 114.539  1.00  0.00           O  
ATOM   1186  CB  ARG B 836      97.020 102.869 117.724  1.00  0.00           C  
ATOM   1187  CG  ARG B 836      97.758 102.334 118.936  1.00  0.00           C  
ATOM   1188  CD  ARG B 836      97.386 103.092 120.225  1.00  0.00           C  
ATOM   1189  NE  ARG B 836      97.959 102.440 121.407  1.00  0.00           N  
ATOM   1190  CZ  ARG B 836      97.383 101.424 122.049  1.00  0.00           C  
ATOM   1191  NH1 ARG B 836      96.208 100.956 121.636  1.00  0.00           N  
ATOM   1192  NH2 ARG B 836      97.993 100.837 123.078  1.00  0.00           N  
ATOM   1193  N   LEU B 837      95.498 101.815 115.301  1.00  0.00           N  
ATOM   1194  CA  LEU B 837      94.389 101.957 114.402  1.00  0.00           C  
ATOM   1195  C   LEU B 837      93.595 103.110 114.953  1.00  0.00           C  
ATOM   1196  O   LEU B 837      93.387 103.201 116.154  1.00  0.00           O  
ATOM   1197  CB  LEU B 837      93.546 100.683 114.431  1.00  0.00           C  
ATOM   1198  CG  LEU B 837      92.181 100.748 113.755  1.00  0.00           C  
ATOM   1199  CD1 LEU B 837      92.281 101.219 112.292  1.00  0.00           C  
ATOM   1200  CD2 LEU B 837      91.580  99.368 113.832  1.00  0.00           C  
ATOM   1201  N   LYS B 838      93.167 104.003 114.081  1.00  0.00           N  
ATOM   1202  CA  LYS B 838      92.371 105.138 114.507  1.00  0.00           C  
ATOM   1203  C   LYS B 838      90.915 104.827 114.193  1.00  0.00           C  
ATOM   1204  O   LYS B 838      90.405 105.230 113.156  1.00  0.00           O  
ATOM   1205  CB  LYS B 838      92.820 106.409 113.771  1.00  0.00           C  
ATOM   1206  CG  LYS B 838      92.046 107.651 114.185  1.00  0.00           C  
ATOM   1207  CD  LYS B 838      92.884 108.920 114.037  1.00  0.00           C  
ATOM   1208  CE  LYS B 838      92.139 110.129 114.595  1.00  0.00           C  
ATOM   1209  NZ  LYS B 838      92.866 111.404 114.311  1.00  0.00           N  
ATOM   1210  N   VAL B 839      90.262 104.091 115.086  1.00  0.00           N  
ATOM   1211  CA  VAL B 839      88.861 103.729 114.899  1.00  0.00           C  
ATOM   1212  C   VAL B 839      87.934 104.948 114.878  1.00  0.00           C  
ATOM   1213  O   VAL B 839      88.055 105.836 115.717  1.00  0.00           O  
ATOM   1214  CB  VAL B 839      88.381 102.784 116.027  1.00  0.00           C  
ATOM   1215  CG1 VAL B 839      86.896 102.498 115.865  1.00  0.00           C  
ATOM   1216  CG2 VAL B 839      89.201 101.483 116.011  1.00  0.00           C  
ATOM   1217  N   PRO B 840      87.005 105.008 113.905  1.00  0.00           N  
ATOM   1218  CA  PRO B 840      86.064 106.134 113.811  1.00  0.00           C  
ATOM   1219  C   PRO B 840      85.183 106.165 115.058  1.00  0.00           C  
ATOM   1220  O   PRO B 840      84.494 105.192 115.355  1.00  0.00           O  
ATOM   1221  CB  PRO B 840      85.229 105.803 112.569  1.00  0.00           C  
ATOM   1222  CG  PRO B 840      86.162 105.007 111.732  1.00  0.00           C  
ATOM   1223  CD  PRO B 840      86.882 104.124 112.732  1.00  0.00           C  
ATOM   1224  N   ARG B 841      85.201 107.278 115.781  1.00  0.00           N  
ATOM   1225  CA  ARG B 841      84.375 107.407 116.977  1.00  0.00           C  
ATOM   1226  C   ARG B 841      83.546 108.678 116.900  1.00  0.00           C  
ATOM   1227  O   ARG B 841      84.090 109.756 116.656  1.00  0.00           O  
ATOM   1228  CB  ARG B 841      85.258 107.447 118.226  1.00  0.00           C  
ATOM   1229  CG  ARG B 841      86.184 106.255 118.339  1.00  0.00           C  
ATOM   1230  CD  ARG B 841      86.844 106.149 119.707  1.00  0.00           C  
ATOM   1231  NE  ARG B 841      87.705 104.974 119.752  1.00  0.00           N  
ATOM   1232  CZ  ARG B 841      87.278 103.729 119.560  1.00  0.00           C  
ATOM   1233  NH1 ARG B 841      85.993 103.492 119.325  1.00  0.00           N  
ATOM   1234  NH2 ARG B 841      88.147 102.730 119.556  1.00  0.00           N  
ATOM   1235  N   PRO B 844      82.218 108.574 117.090  1.00  0.00           N  
ATOM   1236  CA  PRO B 844      81.441 107.356 117.363  1.00  0.00           C  
ATOM   1237  C   PRO B 844      81.164 106.619 116.067  1.00  0.00           C  
ATOM   1238  O   PRO B 844      81.612 107.041 115.001  1.00  0.00           O  
ATOM   1239  CB  PRO B 844      80.127 107.885 117.947  1.00  0.00           C  
ATOM   1240  CG  PRO B 844      80.403 109.316 118.271  1.00  0.00           C  
ATOM   1241  CD  PRO B 844      81.350 109.754 117.204  1.00  0.00           C  
ATOM   1242  N   GLY B 869      80.394 105.541 116.156  1.00  0.00           N  
ATOM   1243  CA  GLY B 869      80.071 104.794 114.960  1.00  0.00           C  
ATOM   1244  C   GLY B 869      79.866 103.313 115.181  1.00  0.00           C  
ATOM   1245  O   GLY B 869      80.054 102.804 116.278  1.00  0.00           O  
ATOM   1246  N   THR B 870      79.468 102.627 114.115  1.00  0.00           N  
ATOM   1247  CA  THR B 870      79.228 101.188 114.135  1.00  0.00           C  
ATOM   1248  C   THR B 870      79.811 100.534 112.891  1.00  0.00           C  
ATOM   1249  O   THR B 870      79.825 101.102 111.799  1.00  0.00           O  
ATOM   1250  CB  THR B 870      77.733 100.879 114.210  1.00  0.00           C  
ATOM   1251  OG1 THR B 870      77.102 101.244 112.976  1.00  0.00           O  
ATOM   1252  CG2 THR B 870      77.103 101.675 115.357  1.00  0.00           C  
ATOM   1253  N   THR B 872      80.289  99.316 113.069  1.00  0.00           N  
ATOM   1254  CA  THR B 872      80.905  98.570 111.991  1.00  0.00           C  
ATOM   1255  C   THR B 872      80.153  97.273 111.734  1.00  0.00           C  
ATOM   1256  O   THR B 872      79.809  96.541 112.654  1.00  0.00           O  
ATOM   1257  CB  THR B 872      82.374  98.276 112.345  1.00  0.00           C  
ATOM   1258  OG1 THR B 872      83.057  99.517 112.546  1.00  0.00           O  
ATOM   1259  CG2 THR B 872      83.061  97.481 111.242  1.00  0.00           C  
ATOM   1260  N   GLU B 873      79.872  97.000 110.472  1.00  0.00           N  
ATOM   1261  CA  GLU B 873      79.162  95.781 110.132  1.00  0.00           C  
ATOM   1262  C   GLU B 873      80.098  94.733 109.591  1.00  0.00           C  
ATOM   1263  O   GLU B 873      80.932  94.998 108.728  1.00  0.00           O  
ATOM   1264  CB  GLU B 873      78.085  96.044 109.102  1.00  0.00           C  
ATOM   1265  CG  GLU B 873      76.776  96.405 109.705  1.00  0.00           C  
ATOM   1266  CD  GLU B 873      75.699  96.500 108.662  1.00  0.00           C  
ATOM   1267  OE1 GLU B 873      74.535  96.759 109.050  1.00  0.00           O  
ATOM   1268  OE2 GLU B 873      76.022  96.313 107.462  1.00  0.00           O  
ATOM   1269  N   VAL B 874      79.959  93.532 110.111  1.00  0.00           N  
ATOM   1270  CA  VAL B 874      80.777  92.444 109.657  1.00  0.00           C  
ATOM   1271  C   VAL B 874      79.816  91.396 109.111  1.00  0.00           C  
ATOM   1272  O   VAL B 874      78.799  91.085 109.724  1.00  0.00           O  
ATOM   1273  CB  VAL B 874      81.622  91.875 110.821  1.00  0.00           C  
ATOM   1274  CG1 VAL B 874      82.260  90.564 110.426  1.00  0.00           C  
ATOM   1275  CG2 VAL B 874      82.697  92.878 111.210  1.00  0.00           C  
ATOM   1276  N   LYS B1082      80.113  90.878 107.932  1.00  0.00           N  
ATOM   1277  CA  LYS B1082      79.263  89.854 107.354  1.00  0.00           C  
ATOM   1278  C   LYS B1082      79.935  88.496 107.370  1.00  0.00           C  
ATOM   1279  O   LYS B1082      80.968  88.288 106.727  1.00  0.00           O  
ATOM   1280  CB  LYS B1082      78.900  90.170 105.911  1.00  0.00           C  
ATOM   1281  CG  LYS B1082      77.982  89.124 105.312  1.00  0.00           C  
ATOM   1282  CD  LYS B1082      77.789  89.388 103.855  1.00  0.00           C  
ATOM   1283  CE  LYS B1082      76.793  88.436 103.230  1.00  0.00           C  
ATOM   1284  NZ  LYS B1082      76.497  88.951 101.863  1.00  0.00           N  
ATOM   1285  N   ASP B1083      79.345  87.572 108.112  1.00  0.00           N  
ATOM   1286  CA  ASP B1083      79.878  86.235 108.159  1.00  0.00           C  
ATOM   1287  C   ASP B1083      78.999  85.420 107.237  1.00  0.00           C  
ATOM   1288  O   ASP B1083      77.778  85.501 107.308  1.00  0.00           O  
ATOM   1289  CB  ASP B1083      79.831  85.690 109.576  1.00  0.00           C  
ATOM   1290  CG  ASP B1083      80.379  84.280 109.664  1.00  0.00           C  
ATOM   1291  OD1 ASP B1083      79.566  83.324 109.536  1.00  0.00           O  
ATOM   1292  OD2 ASP B1083      81.614  84.138 109.832  1.00  0.00           O  
ATOM   1293  N   GLU B1084      79.619  84.639 106.362  1.00  0.00           N  
ATOM   1294  CA  GLU B1084      78.834  83.846 105.440  1.00  0.00           C  
ATOM   1295  C   GLU B1084      77.945  82.805 106.122  1.00  0.00           C  
ATOM   1296  O   GLU B1084      76.948  82.380 105.558  1.00  0.00           O  
ATOM   1297  CB  GLU B1084      79.747  83.180 104.405  1.00  0.00           C  
ATOM   1298  CG  GLU B1084      80.479  84.156 103.462  1.00  0.00           C  
ATOM   1299  CD  GLU B1084      79.529  85.076 102.669  1.00  0.00           C  
ATOM   1300  OE1 GLU B1084      78.589  84.540 102.025  1.00  0.00           O  
ATOM   1301  OE2 GLU B1084      79.727  86.325 102.688  1.00  0.00           O  
ATOM   1302  N   LEU B1085      78.277  82.403 107.339  1.00  0.00           N  
ATOM   1303  CA  LEU B1085      77.462  81.404 108.005  1.00  0.00           C  
ATOM   1304  C   LEU B1085      76.505  81.986 109.018  1.00  0.00           C  
ATOM   1305  O   LEU B1085      75.497  81.365 109.340  1.00  0.00           O  
ATOM   1306  CB  LEU B1085      78.342  80.388 108.709  1.00  0.00           C  
ATOM   1307  CG  LEU B1085      79.395  79.757 107.816  1.00  0.00           C  
ATOM   1308  CD1 LEU B1085      80.099  78.684 108.644  1.00  0.00           C  
ATOM   1309  CD2 LEU B1085      78.768  79.167 106.545  1.00  0.00           C  
ATOM   1310  N   ARG B1087      76.813  83.168 109.528  1.00  0.00           N  
ATOM   1311  CA  ARG B1087      75.955  83.763 110.538  1.00  0.00           C  
ATOM   1312  C   ARG B1087      75.073  84.896 110.045  1.00  0.00           C  
ATOM   1313  O   ARG B1087      73.964  85.089 110.533  1.00  0.00           O  
ATOM   1314  CB  ARG B1087      76.806  84.230 111.726  1.00  0.00           C  
ATOM   1315  CG  ARG B1087      77.374  83.086 112.526  1.00  0.00           C  
ATOM   1316  CD  ARG B1087      78.466  83.540 113.442  1.00  0.00           C  
ATOM   1317  NE  ARG B1087      79.251  82.411 113.946  1.00  0.00           N  
ATOM   1318  CZ  ARG B1087      79.979  81.599 113.181  1.00  0.00           C  
ATOM   1319  NH1 ARG B1087      80.032  81.772 111.865  1.00  0.00           N  
ATOM   1320  NH2 ARG B1087      80.671  80.613 113.732  1.00  0.00           N  
ATOM   1321  N   GLY B1088      75.553  85.633 109.061  1.00  0.00           N  
ATOM   1322  CA  GLY B1088      74.776  86.743 108.560  1.00  0.00           C  
ATOM   1323  C   GLY B1088      75.496  88.003 108.976  1.00  0.00           C  
ATOM   1324  O   GLY B1088      76.685  87.972 109.311  1.00  0.00           O  
ATOM   1325  N   VAL B1089      74.791  89.123 108.955  1.00  0.00           N  
ATOM   1326  CA  VAL B1089      75.401  90.386 109.355  1.00  0.00           C  
ATOM   1327  C   VAL B1089      75.536  90.477 110.887  1.00  0.00           C  
ATOM   1328  O   VAL B1089      74.637  90.094 111.631  1.00  0.00           O  
ATOM   1329  CB  VAL B1089      74.585  91.583 108.804  1.00  0.00           C  
ATOM   1330  CG1 VAL B1089      75.207  92.903 109.260  1.00  0.00           C  
ATOM   1331  CG2 VAL B1089      74.568  91.525 107.294  1.00  0.00           C  
ATOM   1332  N   VAL B1090      76.684  90.963 111.340  1.00  0.00           N  
ATOM   1333  CA  VAL B1090      76.983  91.103 112.762  1.00  0.00           C  
ATOM   1334  C   VAL B1090      77.362  92.572 112.936  1.00  0.00           C  
ATOM   1335  O   VAL B1090      78.398  93.011 112.434  1.00  0.00           O  
ATOM   1336  CB  VAL B1090      78.191  90.185 113.153  1.00  0.00           C  
ATOM   1337  CG1 VAL B1090      78.445  90.236 114.645  1.00  0.00           C  
ATOM   1338  CG2 VAL B1090      77.926  88.751 112.712  1.00  0.00           C  
ATOM   1339  N   VAL B1091      76.523  93.337 113.622  1.00  0.00           N  
ATOM   1340  CA  VAL B1091      76.807  94.747 113.793  1.00  0.00           C  
ATOM   1341  C   VAL B1091      77.521  95.057 115.094  1.00  0.00           C  
ATOM   1342  O   VAL B1091      77.048  94.722 116.171  1.00  0.00           O  
ATOM   1343  CB  VAL B1091      75.528  95.564 113.717  1.00  0.00           C  
ATOM   1344  CG1 VAL B1091      75.863  97.057 113.736  1.00  0.00           C  
ATOM   1345  CG2 VAL B1091      74.766  95.189 112.442  1.00  0.00           C  
ATOM   1346  N   TYR B1093      78.673  95.700 114.983  1.00  0.00           N  
ATOM   1347  CA  TYR B1093      79.462  96.052 116.149  1.00  0.00           C  
ATOM   1348  C   TYR B1093      79.452  97.563 116.410  1.00  0.00           C  
ATOM   1349  O   TYR B1093      79.404  98.379 115.484  1.00  0.00           O  
ATOM   1350  CB  TYR B1093      80.923  95.590 115.971  1.00  0.00           C  
ATOM   1351  CG  TYR B1093      81.174  94.093 116.095  1.00  0.00           C  
ATOM   1352  CD1 TYR B1093      81.473  93.518 117.333  1.00  0.00           C  
ATOM   1353  CD2 TYR B1093      81.109  93.252 114.974  1.00  0.00           C  
ATOM   1354  CE1 TYR B1093      81.701  92.145 117.456  1.00  0.00           C  
ATOM   1355  CE2 TYR B1093      81.335  91.882 115.086  1.00  0.00           C  
ATOM   1356  CZ  TYR B1093      81.632  91.329 116.326  1.00  0.00           C  
ATOM   1357  OH  TYR B1093      81.867  89.973 116.430  1.00  0.00           O  
ATOM   1358  N   ASP B1094      79.495  97.924 117.688  1.00  0.00           N  
ATOM   1359  CA  ASP B1094      79.539  99.320 118.087  1.00  0.00           C  
ATOM   1360  C   ASP B1094      81.024  99.641 118.070  1.00  0.00           C  
ATOM   1361  O   ASP B1094      81.827  98.827 118.533  1.00  0.00           O  
ATOM   1362  CB  ASP B1094      79.002  99.493 119.507  1.00  0.00           C  
ATOM   1363  CG  ASP B1094      78.876 100.956 119.907  1.00  0.00           C  
ATOM   1364  OD1 ASP B1094      77.730 101.403 120.146  1.00  0.00           O  
ATOM   1365  OD2 ASP B1094      79.910 101.662 119.970  1.00  0.00           O  
ATOM   1366  N   ASN B1099      81.403 100.801 117.543  1.00  0.00           N  
ATOM   1367  CA  ASN B1099      82.814 101.144 117.483  1.00  0.00           C  
ATOM   1368  C   ASN B1099      83.440 101.271 118.857  1.00  0.00           C  
ATOM   1369  O   ASN B1099      84.664 101.253 119.001  1.00  0.00           O  
ATOM   1370  CB  ASN B1099      83.004 102.427 116.702  1.00  0.00           C  
ATOM   1371  CG  ASN B1099      82.940 102.204 115.212  1.00  0.00           C  
ATOM   1372  OD1 ASN B1099      82.225 101.321 114.737  1.00  0.00           O  
ATOM   1373  ND2 ASN B1099      83.678 103.012 114.462  1.00  0.00           N  
ATOM   1374  N   GLN B1165      82.587 101.384 119.866  1.00  0.00           N  
ATOM   1375  CA  GLN B1165      83.029 101.493 121.240  1.00  0.00           C  
ATOM   1376  C   GLN B1165      83.664 100.169 121.680  1.00  0.00           C  
ATOM   1377  O   GLN B1165      84.502 100.142 122.579  1.00  0.00           O  
ATOM   1378  CB  GLN B1165      81.835 101.811 122.129  1.00  0.00           C  
ATOM   1379  CG  GLN B1165      82.167 102.197 123.566  1.00  0.00           C  
ATOM   1380  CD  GLN B1165      82.400 103.701 123.763  1.00  0.00           C  
ATOM   1381  OE1 GLN B1165      82.504 104.178 124.905  1.00  0.00           O  
ATOM   1382  NE2 GLN B1165      82.483 104.451 122.656  1.00  0.00           N  
ATOM   1383  N   GLU B1166      83.268  99.069 121.041  1.00  0.00           N  
ATOM   1384  CA  GLU B1166      83.815  97.753 121.381  1.00  0.00           C  
ATOM   1385  C   GLU B1166      85.034  97.430 120.536  1.00  0.00           C  
ATOM   1386  O   GLU B1166      85.698  96.421 120.755  1.00  0.00           O  
ATOM   1387  CB  GLU B1166      82.770  96.654 121.179  1.00  0.00           C  
ATOM   1388  CG  GLU B1166      81.556  96.829 122.034  1.00  0.00           C  
ATOM   1389  CD  GLU B1166      81.874  96.723 123.519  1.00  0.00           C  
ATOM   1390  OE1 GLU B1166      81.055  97.225 124.332  1.00  0.00           O  
ATOM   1391  OE2 GLU B1166      82.931  96.132 123.867  1.00  0.00           O  
ATOM   1392  N   ILE B1168      85.326  98.283 119.562  1.00  0.00           N  
ATOM   1393  CA  ILE B1168      86.470  98.049 118.700  1.00  0.00           C  
ATOM   1394  C   ILE B1168      87.578  98.985 119.118  1.00  0.00           C  
ATOM   1395  O   ILE B1168      87.510 100.190 118.914  1.00  0.00           O  
ATOM   1396  CB  ILE B1168      86.098  98.289 117.245  1.00  0.00           C  
ATOM   1397  CG1 ILE B1168      84.828  97.512 116.918  1.00  0.00           C  
ATOM   1398  CG2 ILE B1168      87.239  97.859 116.349  1.00  0.00           C  
ATOM   1399  CD1 ILE B1168      84.309  97.772 115.531  1.00  0.00           C  
ATOM   1400  N   PRO B1169      88.629  98.433 119.704  1.00  0.00           N  
ATOM   1401  CA  PRO B1169      89.759  99.232 120.166  1.00  0.00           C  
ATOM   1402  C   PRO B1169      90.724  99.739 119.119  1.00  0.00           C  
ATOM   1403  O   PRO B1169      90.853  99.153 118.052  1.00  0.00           O  
ATOM   1404  CB  PRO B1169      90.432  98.304 121.164  1.00  0.00           C  
ATOM   1405  CG  PRO B1169      90.206  96.967 120.583  1.00  0.00           C  
ATOM   1406  CD  PRO B1169      88.782  97.022 120.090  1.00  0.00           C  
ATOM   1407  N   ASP B1170      91.390 100.849 119.427  1.00  0.00           N  
ATOM   1408  CA  ASP B1170      92.385 101.414 118.534  1.00  0.00           C  
ATOM   1409  C   ASP B1170      93.573 100.490 118.707  1.00  0.00           C  
ATOM   1410  O   ASP B1170      94.562 100.860 119.336  1.00  0.00           O  
ATOM   1411  CB  ASP B1170      92.788 102.821 118.983  1.00  0.00           C  
ATOM   1412  CG  ASP B1170      91.722 103.863 118.700  1.00  0.00           C  
ATOM   1413  OD1 ASP B1170      90.598 103.490 118.294  1.00  0.00           O  
ATOM   1414  OD2 ASP B1170      92.013 105.062 118.897  1.00  0.00           O  
ATOM   1415  N   VAL B1171      93.474  99.281 118.159  1.00  0.00           N  
ATOM   1416  CA  VAL B1171      94.544  98.286 118.285  1.00  0.00           C  
ATOM   1417  C   VAL B1171      95.860  98.700 117.670  1.00  0.00           C  
ATOM   1418  O   VAL B1171      95.907  99.409 116.657  1.00  0.00           O  
ATOM   1419  CB  VAL B1171      94.186  96.951 117.619  1.00  0.00           C  
ATOM   1420  CG1 VAL B1171      92.908  96.392 118.206  1.00  0.00           C  
ATOM   1421  CG2 VAL B1171      94.065  97.156 116.113  1.00  0.00           C  
ATOM   1422  N   VAL B1177      96.925  98.225 118.296  1.00  0.00           N  
ATOM   1423  CA  VAL B1177      98.272  98.455 117.837  1.00  0.00           C  
ATOM   1424  C   VAL B1177      98.449  97.694 116.517  1.00  0.00           C  
ATOM   1425  O   VAL B1177      98.177  96.507 116.440  1.00  0.00           O  
ATOM   1426  CB  VAL B1177      99.277  97.903 118.875  1.00  0.00           C  
ATOM   1427  CG1 VAL B1177     100.687  97.887 118.300  1.00  0.00           C  
ATOM   1428  CG2 VAL B1177      99.213  98.730 120.130  1.00  0.00           C  
ATOM   1429  N   LEU B1178      98.912  98.381 115.489  1.00  0.00           N  
ATOM   1430  CA  LEU B1178      99.136  97.769 114.188  1.00  0.00           C  
ATOM   1431  C   LEU B1178     100.624  97.497 113.976  1.00  0.00           C  
ATOM   1432  O   LEU B1178     101.012  96.410 113.510  1.00  0.00           O  
ATOM   1433  CB  LEU B1178      98.630  98.701 113.094  1.00  0.00           C  
ATOM   1434  CG  LEU B1178      97.224  99.253 113.324  1.00  0.00           C  
ATOM   1435  CD1 LEU B1178      96.910 100.222 112.215  1.00  0.00           C  
ATOM   1436  CD2 LEU B1178      96.199  98.140 113.352  1.00  0.00           C  
ATOM   1437  N   LEU B1191     101.447  98.491 114.323  1.00  0.00           N  
ATOM   1438  CA  LEU B1191     102.898  98.383 114.196  1.00  0.00           C  
ATOM   1439  C   LEU B1191     103.531  98.546 115.567  1.00  0.00           C  
ATOM   1440  O   LEU B1191     103.371  99.583 116.220  1.00  0.00           O  
ATOM   1441  CB  LEU B1191     103.453  99.469 113.261  1.00  0.00           C  
ATOM   1442  CG  LEU B1191     104.655  99.112 112.377  1.00  0.00           C  
ATOM   1443  CD1 LEU B1191     105.577 100.320 112.284  1.00  0.00           C  
ATOM   1444  CD2 LEU B1191     105.426  97.922 112.935  1.00  0.00           C  
ATOM   1445  N   LYS B1192     104.247  97.522 116.004  1.00  0.00           N  
ATOM   1446  CA  LYS B1192     104.895  97.565 117.305  1.00  0.00           C  
ATOM   1447  C   LYS B1192     106.147  98.437 117.290  1.00  0.00           C  
ATOM   1448  O   LYS B1192     106.783  98.629 116.246  1.00  0.00           O  
ATOM   1449  CB  LYS B1192     105.245  96.153 117.740  1.00  0.00           C  
ATOM   1450  CG  LYS B1192     104.024  95.316 117.977  1.00  0.00           C  
ATOM   1451  CD  LYS B1192     104.243  93.890 117.572  1.00  0.00           C  
ATOM   1452  CE  LYS B1192     105.224  93.195 118.474  1.00  0.00           C  
ATOM   1453  NZ  LYS B1192     105.011  91.733 118.343  1.00  0.00           N  
ATOM   1454  N   SER B1193     106.505  98.963 118.457  1.00  0.00           N  
ATOM   1455  CA  SER B1193     107.670  99.830 118.555  1.00  0.00           C  
ATOM   1456  C   SER B1193     108.970  99.161 118.115  1.00  0.00           C  
ATOM   1457  O   SER B1193     109.982  99.842 117.937  1.00  0.00           O  
ATOM   1458  CB  SER B1193     107.807 100.386 119.981  1.00  0.00           C  
ATOM   1459  OG  SER B1193     107.920  99.343 120.932  1.00  0.00           O  
ATOM   1460  N   ASP B1194     108.955  97.844 117.925  1.00  0.00           N  
ATOM   1461  CA  ASP B1194     110.169  97.160 117.490  1.00  0.00           C  
ATOM   1462  C   ASP B1194     110.192  96.988 115.965  1.00  0.00           C  
ATOM   1463  O   ASP B1194     111.017  96.248 115.420  1.00  0.00           O  
ATOM   1464  CB  ASP B1194     110.282  95.800 118.169  1.00  0.00           C  
ATOM   1465  CG  ASP B1194     109.184  94.865 117.758  1.00  0.00           C  
ATOM   1466  OD1 ASP B1194     109.271  93.659 118.080  1.00  0.00           O  
ATOM   1467  OD2 ASP B1194     108.232  95.346 117.111  1.00  0.00           O  
ATOM   1468  N   GLY B1195     109.289  97.685 115.281  1.00  0.00           N  
ATOM   1469  CA  GLY B1195     109.226  97.581 113.832  1.00  0.00           C  
ATOM   1470  C   GLY B1195     108.337  96.458 113.306  1.00  0.00           C  
ATOM   1471  O   GLY B1195     107.915  96.476 112.145  1.00  0.00           O  
ATOM   1472  N   TYR B1196     108.052  95.481 114.160  1.00  0.00           N  
ATOM   1473  CA  TYR B1196     107.214  94.350 113.801  1.00  0.00           C  
ATOM   1474  C   TYR B1196     105.730  94.694 113.844  1.00  0.00           C  
ATOM   1475  O   TYR B1196     105.294  95.501 114.665  1.00  0.00           O  
ATOM   1476  CB  TYR B1196     107.509  93.203 114.743  1.00  0.00           C  
ATOM   1477  CG  TYR B1196     108.803  92.496 114.423  1.00  0.00           C  
ATOM   1478  CD1 TYR B1196     108.791  91.241 113.811  1.00  0.00           C  
ATOM   1479  CD2 TYR B1196     110.039  93.066 114.748  1.00  0.00           C  
ATOM   1480  CE1 TYR B1196     109.971  90.562 113.535  1.00  0.00           C  
ATOM   1481  CE2 TYR B1196     111.232  92.395 114.471  1.00  0.00           C  
ATOM   1482  CZ  TYR B1196     111.189  91.139 113.867  1.00  0.00           C  
ATOM   1483  OH  TYR B1196     112.357  90.447 113.606  1.00  0.00           O  
ATOM   1484  N   PRO B1198     104.934  94.092 112.946  1.00  0.00           N  
ATOM   1485  CA  PRO B1198     103.493  94.343 112.890  1.00  0.00           C  
ATOM   1486  C   PRO B1198     102.727  93.442 113.857  1.00  0.00           C  
ATOM   1487  O   PRO B1198     103.258  92.441 114.359  1.00  0.00           O  
ATOM   1488  CB  PRO B1198     103.158  93.975 111.459  1.00  0.00           C  
ATOM   1489  CG  PRO B1198     103.968  92.720 111.301  1.00  0.00           C  
ATOM   1490  CD  PRO B1198     105.324  93.153 111.875  1.00  0.00           C  
ATOM   1491  N   THR B1199     101.474  93.792 114.118  1.00  0.00           N  
ATOM   1492  CA  THR B1199     100.664  92.939 114.958  1.00  0.00           C  
ATOM   1493  C   THR B1199      99.906  92.081 113.959  1.00  0.00           C  
ATOM   1494  O   THR B1199     100.001  92.299 112.744  1.00  0.00           O  
ATOM   1495  CB  THR B1199      99.660  93.731 115.833  1.00  0.00           C  
ATOM   1496  OG1 THR B1199      98.779  94.482 115.006  1.00  0.00           O  
ATOM   1497  CG2 THR B1199     100.393  94.676 116.758  1.00  0.00           C  
ATOM   1498  N   TYR B1200      99.174  91.103 114.478  1.00  0.00           N  
ATOM   1499  CA  TYR B1200      98.394  90.196 113.667  1.00  0.00           C  
ATOM   1500  C   TYR B1200      97.341  90.885 112.811  1.00  0.00           C  
ATOM   1501  O   TYR B1200      97.041  90.445 111.705  1.00  0.00           O  
ATOM   1502  CB  TYR B1200      97.688  89.180 114.567  1.00  0.00           C  
ATOM   1503  CG  TYR B1200      96.489  88.560 113.900  1.00  0.00           C  
ATOM   1504  CD1 TYR B1200      96.645  87.544 112.947  1.00  0.00           C  
ATOM   1505  CD2 TYR B1200      95.208  89.065 114.126  1.00  0.00           C  
ATOM   1506  CE1 TYR B1200      95.565  87.052 112.232  1.00  0.00           C  
ATOM   1507  CE2 TYR B1200      94.111  88.579 113.407  1.00  0.00           C  
ATOM   1508  CZ  TYR B1200      94.301  87.573 112.465  1.00  0.00           C  
ATOM   1509  OH  TYR B1200      93.229  87.076 111.771  1.00  0.00           O  
ATOM   1510  N   HIS B1201      96.755  91.948 113.330  1.00  0.00           N  
ATOM   1511  CA  HIS B1201      95.683  92.616 112.613  1.00  0.00           C  
ATOM   1512  C   HIS B1201      96.162  93.316 111.371  1.00  0.00           C  
ATOM   1513  O   HIS B1201      95.473  93.361 110.355  1.00  0.00           O  
ATOM   1514  CB  HIS B1201      94.982  93.597 113.532  1.00  0.00           C  
ATOM   1515  CG  HIS B1201      94.459  92.963 114.780  1.00  0.00           C  
ATOM   1516  ND1 HIS B1201      93.259  92.285 114.824  1.00  0.00           N  
ATOM   1517  CD2 HIS B1201      95.008  92.839 116.011  1.00  0.00           C  
ATOM   1518  CE1 HIS B1201      93.091  91.770 116.027  1.00  0.00           C  
ATOM   1519  NE2 HIS B1201      94.139  92.089 116.769  1.00  0.00           N  
ATOM   1520  N   LEU B1202      97.368  93.841 111.443  1.00  0.00           N  
ATOM   1521  CA  LEU B1202      97.914  94.530 110.301  1.00  0.00           C  
ATOM   1522  C   LEU B1202      98.398  93.537 109.237  1.00  0.00           C  
ATOM   1523  O   LEU B1202      97.972  93.598 108.088  1.00  0.00           O  
ATOM   1524  CB  LEU B1202      99.029  95.457 110.776  1.00  0.00           C  
ATOM   1525  CG  LEU B1202      99.651  96.479 109.832  1.00  0.00           C  
ATOM   1526  CD1 LEU B1202     100.924  95.892 109.318  1.00  0.00           C  
ATOM   1527  CD2 LEU B1202      98.687  96.873 108.724  1.00  0.00           C  
ATOM   1528  N   ALA B1203      99.249  92.598 109.633  1.00  0.00           N  
ATOM   1529  CA  ALA B1203      99.793  91.613 108.697  1.00  0.00           C  
ATOM   1530  C   ALA B1203      98.724  90.777 108.009  1.00  0.00           C  
ATOM   1531  O   ALA B1203      98.821  90.491 106.828  1.00  0.00           O  
ATOM   1532  CB  ALA B1203     100.774  90.708 109.409  1.00  0.00           C  
ATOM   1533  N   ASN B1204      97.706  90.390 108.758  1.00  0.00           N  
ATOM   1534  CA  ASN B1204      96.626  89.574 108.224  1.00  0.00           C  
ATOM   1535  C   ASN B1204      95.953  90.212 107.008  1.00  0.00           C  
ATOM   1536  O   ASN B1204      95.833  89.598 105.955  1.00  0.00           O  
ATOM   1537  CB  ASN B1204      95.586  89.340 109.325  1.00  0.00           C  
ATOM   1538  CG  ASN B1204      94.445  88.464 108.872  1.00  0.00           C  
ATOM   1539  OD1 ASN B1204      93.362  88.946 108.516  1.00  0.00           O  
ATOM   1540  ND2 ASN B1204      94.683  87.162 108.876  1.00  0.00           N  
ATOM   1541  N   VAL B1205      95.508  91.449 107.168  1.00  0.00           N  
ATOM   1542  CA  VAL B1205      94.845  92.152 106.092  1.00  0.00           C  
ATOM   1543  C   VAL B1205      95.814  92.456 104.936  1.00  0.00           C  
ATOM   1544  O   VAL B1205      95.475  92.269 103.776  1.00  0.00           O  
ATOM   1545  CB  VAL B1205      94.193  93.473 106.623  1.00  0.00           C  
ATOM   1546  CG1 VAL B1205      93.558  94.275 105.470  1.00  0.00           C  
ATOM   1547  CG2 VAL B1205      93.120  93.131 107.658  1.00  0.00           C  
ATOM   1548  N   VAL B1206      97.028  92.891 105.244  1.00  0.00           N  
ATOM   1549  CA  VAL B1206      97.993  93.189 104.195  1.00  0.00           C  
ATOM   1550  C   VAL B1206      98.326  91.965 103.319  1.00  0.00           C  
ATOM   1551  O   VAL B1206      98.290  92.035 102.080  1.00  0.00           O  
ATOM   1552  CB  VAL B1206      99.293  93.791 104.808  1.00  0.00           C  
ATOM   1553  CG1 VAL B1206     100.398  93.915 103.762  1.00  0.00           C  
ATOM   1554  CG2 VAL B1206      98.984  95.163 105.377  1.00  0.00           C  
ATOM   1555  N   ASP B1207      98.636  90.844 103.957  1.00  0.00           N  
ATOM   1556  CA  ASP B1207      98.986  89.638 103.225  1.00  0.00           C  
ATOM   1557  C   ASP B1207      97.786  88.992 102.492  1.00  0.00           C  
ATOM   1558  O   ASP B1207      97.918  88.492 101.368  1.00  0.00           O  
ATOM   1559  CB  ASP B1207      99.637  88.639 104.187  1.00  0.00           C  
ATOM   1560  CG  ASP B1207     100.970  89.137 104.737  1.00  0.00           C  
ATOM   1561  OD1 ASP B1207     101.485  88.546 105.728  1.00  0.00           O  
ATOM   1562  OD2 ASP B1207     101.502  90.115 104.163  1.00  0.00           O  
ATOM   1563  N   ASP B1208      96.610  89.000 103.104  1.00  0.00           N  
ATOM   1564  CA  ASP B1208      95.468  88.422 102.421  1.00  0.00           C  
ATOM   1565  C   ASP B1208      95.210  89.181 101.109  1.00  0.00           C  
ATOM   1566  O   ASP B1208      94.897  88.570 100.076  1.00  0.00           O  
ATOM   1567  CB  ASP B1208      94.219  88.447 103.322  1.00  0.00           C  
ATOM   1568  CG  ASP B1208      94.206  87.302 104.329  1.00  0.00           C  
ATOM   1569  OD1 ASP B1208      93.436  87.337 105.307  1.00  0.00           O  
ATOM   1570  OD2 ASP B1208      94.965  86.345 104.127  1.00  0.00           O  
ATOM   1571  N   HIS B1209      95.345  90.507 101.156  1.00  0.00           N  
ATOM   1572  CA  HIS B1209      95.130  91.337  99.972  1.00  0.00           C  
ATOM   1573  C   HIS B1209      96.191  91.055  98.917  1.00  0.00           C  
ATOM   1574  O   HIS B1209      95.889  90.623  97.817  1.00  0.00           O  
ATOM   1575  CB  HIS B1209      95.179  92.811 100.342  1.00  0.00           C  
ATOM   1576  CG  HIS B1209      94.922  93.725  99.187  1.00  0.00           C  
ATOM   1577  ND1 HIS B1209      93.684  93.838  98.590  1.00  0.00           N  
ATOM   1578  CD2 HIS B1209      95.743  94.564  98.512  1.00  0.00           C  
ATOM   1579  CE1 HIS B1209      93.751  94.707  97.599  1.00  0.00           C  
ATOM   1580  NE2 HIS B1209      94.989  95.162  97.531  1.00  0.00           N  
ATOM   1581  N   LEU B1210      97.446  91.297  99.259  1.00  0.00           N  
ATOM   1582  CA  LEU B1210      98.531  91.055  98.320  1.00  0.00           C  
ATOM   1583  C   LEU B1210      98.574  89.626  97.747  1.00  0.00           C  
ATOM   1584  O   LEU B1210      99.094  89.421  96.642  1.00  0.00           O  
ATOM   1585  CB  LEU B1210      99.876  91.385  98.983  1.00  0.00           C  
ATOM   1586  CG  LEU B1210     100.147  92.876  99.283  1.00  0.00           C  
ATOM   1587  CD1 LEU B1210     101.475  93.053 100.033  1.00  0.00           C  
ATOM   1588  CD2 LEU B1210     100.191  93.670  97.975  1.00  0.00           C  
ATOM   1589  N   MET B1211      98.052  88.640  98.481  1.00  0.00           N  
ATOM   1590  CA  MET B1211      98.081  87.265  97.997  1.00  0.00           C  
ATOM   1591  C   MET B1211      96.796  86.846  97.310  1.00  0.00           C  
ATOM   1592  O   MET B1211      96.615  85.662  96.976  1.00  0.00           O  
ATOM   1593  CB  MET B1211      98.393  86.294  99.139  1.00  0.00           C  
ATOM   1594  CG  MET B1211      99.806  86.385  99.697  1.00  0.00           C  
ATOM   1595  SD  MET B1211     100.116  85.225 101.072  1.00  0.00           S  
ATOM   1596  CE  MET B1211     101.712  85.842 101.685  1.00  0.00           C  
ATOM   1597  N   GLY B1291      95.890  87.809  97.128  1.00  0.00           N  
ATOM   1598  CA  GLY B1291      94.626  87.538  96.451  1.00  0.00           C  
ATOM   1599  C   GLY B1291      93.617  86.642  97.144  1.00  0.00           C  
ATOM   1600  O   GLY B1291      92.796  85.994  96.489  1.00  0.00           O  
ATOM   1601  N   VAL B1292      93.664  86.623  98.470  1.00  0.00           N  
ATOM   1602  CA  VAL B1292      92.760  85.824  99.275  1.00  0.00           C  
ATOM   1603  C   VAL B1292      91.343  86.376  99.125  1.00  0.00           C  
ATOM   1604  O   VAL B1292      91.071  87.532  99.413  1.00  0.00           O  
ATOM   1605  CB  VAL B1292      93.197  85.892 100.761  1.00  0.00           C  
ATOM   1606  CG1 VAL B1292      92.222  85.119 101.647  1.00  0.00           C  
ATOM   1607  CG2 VAL B1292      94.601  85.336 100.905  1.00  0.00           C  
ATOM   1608  N   THR B1293      90.426  85.526  98.705  1.00  0.00           N  
ATOM   1609  CA  THR B1293      89.041  85.949  98.492  1.00  0.00           C  
ATOM   1610  C   THR B1293      88.116  85.302  99.500  1.00  0.00           C  
ATOM   1611  O   THR B1293      86.972  85.725  99.639  1.00  0.00           O  
ATOM   1612  CB  THR B1293      88.513  85.513  97.089  1.00  0.00           C  
ATOM   1613  OG1 THR B1293      88.596  84.085  96.976  1.00  0.00           O  
ATOM   1614  CG2 THR B1293      89.345  86.116  95.965  1.00  0.00           C  
ATOM   1615  N   ASP B1294      88.608  84.266 100.180  1.00  0.00           N  
ATOM   1616  CA  ASP B1294      87.795  83.523 101.148  1.00  0.00           C  
ATOM   1617  C   ASP B1294      88.516  83.161 102.432  1.00  0.00           C  
ATOM   1618  O   ASP B1294      89.318  82.231 102.459  1.00  0.00           O  
ATOM   1619  CB  ASP B1294      87.256  82.250 100.491  1.00  0.00           C  
ATOM   1620  CG  ASP B1294      86.310  82.552  99.342  1.00  0.00           C  
ATOM   1621  OD1 ASP B1294      85.076  82.555  99.544  1.00  0.00           O  
ATOM   1622  OD2 ASP B1294      86.807  82.811  98.232  1.00  0.00           O  
ATOM   1623  N   VAL B1295      88.224  83.910 103.491  1.00  0.00           N  
ATOM   1624  CA  VAL B1295      88.828  83.688 104.791  1.00  0.00           C  
ATOM   1625  C   VAL B1295      88.003  82.723 105.627  1.00  0.00           C  
ATOM   1626  O   VAL B1295      86.894  83.061 106.066  1.00  0.00           O  
ATOM   1627  CB  VAL B1295      88.964  85.007 105.557  1.00  0.00           C  
ATOM   1628  CG1 VAL B1295      89.588  84.770 106.968  1.00  0.00           C  
ATOM   1629  CG2 VAL B1295      89.840  85.943 104.757  1.00  0.00           C  
ATOM   1630  N   ILE B1296      88.547  81.520 105.831  1.00  0.00           N  
ATOM   1631  CA  ILE B1296      87.892  80.493 106.625  1.00  0.00           C  
ATOM   1632  C   ILE B1296      88.772  80.316 107.852  1.00  0.00           C  
ATOM   1633  O   ILE B1296      89.909  79.829 107.762  1.00  0.00           O  
ATOM   1634  CB  ILE B1296      87.816  79.198 105.843  1.00  0.00           C  
ATOM   1635  CG1 ILE B1296      86.996  79.439 104.575  1.00  0.00           C  
ATOM   1636  CG2 ILE B1296      87.240  78.074 106.713  1.00  0.00           C  
ATOM   1637  CD1 ILE B1296      87.290  78.429 103.461  1.00  0.00           C  
ATOM   1638  N   ARG B1297      88.257  80.728 109.002  1.00  0.00           N  
ATOM   1639  CA  ARG B1297      89.038  80.657 110.222  1.00  0.00           C  
ATOM   1640  C   ARG B1297      88.174  80.323 111.427  1.00  0.00           C  
ATOM   1641  O   ARG B1297      86.947  80.408 111.368  1.00  0.00           O  
ATOM   1642  CB  ARG B1297      89.759  82.001 110.437  1.00  0.00           C  
ATOM   1643  CG  ARG B1297      88.910  83.056 111.117  1.00  0.00           C  
ATOM   1644  CD  ARG B1297      88.783  84.380 110.366  1.00  0.00           C  
ATOM   1645  NE  ARG B1297      89.907  85.303 110.470  1.00  0.00           N  
ATOM   1646  CZ  ARG B1297      89.787  86.636 110.409  1.00  0.00           C  
ATOM   1647  NH1 ARG B1297      88.598  87.223 110.273  1.00  0.00           N  
ATOM   1648  NH2 ARG B1297      90.870  87.390 110.405  1.00  0.00           N  
ATOM   1649  N   ALA B1298      88.832  79.933 112.518  1.00  0.00           N  
ATOM   1650  CA  ALA B1298      88.156  79.596 113.770  1.00  0.00           C  
ATOM   1651  C   ALA B1298      87.311  80.759 114.341  1.00  0.00           C  
ATOM   1652  O   ALA B1298      87.676  81.937 114.245  1.00  0.00           O  
ATOM   1653  CB  ALA B1298      89.191  79.135 114.812  1.00  0.00           C  
ATOM   1654  N   GLU B1299      86.190  80.385 114.953  1.00  0.00           N  
ATOM   1655  CA  GLU B1299      85.223  81.312 115.547  1.00  0.00           C  
ATOM   1656  C   GLU B1299      85.875  82.284 116.519  1.00  0.00           C  
ATOM   1657  O   GLU B1299      85.293  83.302 116.864  1.00  0.00           O  
ATOM   1658  CB  GLU B1299      84.128  80.521 116.288  1.00  0.00           C  
ATOM   1659  CG  GLU B1299      82.879  81.317 116.626  1.00  0.00           C  
ATOM   1660  CD  GLU B1299      81.860  80.510 117.419  1.00  0.00           C  
ATOM   1661  OE1 GLU B1299      82.085  80.261 118.626  1.00  0.00           O  
ATOM   1662  OE2 GLU B1299      80.829  80.121 116.828  1.00  0.00           O  
ATOM   1663  N   GLU B1300      87.089  81.968 116.955  1.00  0.00           N  
ATOM   1664  CA  GLU B1300      87.748  82.837 117.895  1.00  0.00           C  
ATOM   1665  C   GLU B1300      88.180  84.141 117.253  1.00  0.00           C  
ATOM   1666  O   GLU B1300      88.563  85.073 117.956  1.00  0.00           O  
ATOM   1667  CB  GLU B1300      88.937  82.125 118.536  1.00  0.00           C  
ATOM   1668  CG  GLU B1300      90.119  81.834 117.620  1.00  0.00           C  
ATOM   1669  CD  GLU B1300      91.145  80.923 118.284  1.00  0.00           C  
ATOM   1670  OE1 GLU B1300      91.477  81.164 119.467  1.00  0.00           O  
ATOM   1671  OE2 GLU B1300      91.622  79.967 117.633  1.00  0.00           O  
ATOM   1672  N   TRP B1301      88.081  84.233 115.928  1.00  0.00           N  
ATOM   1673  CA  TRP B1301      88.504  85.452 115.240  1.00  0.00           C  
ATOM   1674  C   TRP B1301      87.382  86.400 114.847  1.00  0.00           C  
ATOM   1675  O   TRP B1301      87.636  87.526 114.398  1.00  0.00           O  
ATOM   1676  CB  TRP B1301      89.309  85.103 113.981  1.00  0.00           C  
ATOM   1677  CG  TRP B1301      90.462  84.275 114.286  1.00  0.00           C  
ATOM   1678  CD1 TRP B1301      90.535  82.918 114.216  1.00  0.00           C  
ATOM   1679  CD2 TRP B1301      91.701  84.718 114.836  1.00  0.00           C  
ATOM   1680  NE1 TRP B1301      91.746  82.482 114.696  1.00  0.00           N  
ATOM   1681  CE2 TRP B1301      92.483  83.564 115.085  1.00  0.00           C  
ATOM   1682  CE3 TRP B1301      92.231  85.979 115.144  1.00  0.00           C  
ATOM   1683  CZ2 TRP B1301      93.763  83.628 115.627  1.00  0.00           C  
ATOM   1684  CZ3 TRP B1301      93.513  86.045 115.684  1.00  0.00           C  
ATOM   1685  CH2 TRP B1301      94.264  84.875 115.919  1.00  0.00           C  
ATOM   1686  N   LEU B1302      86.146  85.946 114.992  1.00  0.00           N  
ATOM   1687  CA  LEU B1302      85.016  86.768 114.614  1.00  0.00           C  
ATOM   1688  C   LEU B1302      85.100  88.166 115.241  1.00  0.00           C  
ATOM   1689  O   LEU B1302      85.034  89.164 114.520  1.00  0.00           O  
ATOM   1690  CB  LEU B1302      83.709  86.066 114.996  1.00  0.00           C  
ATOM   1691  CG  LEU B1302      82.376  86.667 114.524  1.00  0.00           C  
ATOM   1692  CD1 LEU B1302      82.385  86.949 113.011  1.00  0.00           C  
ATOM   1693  CD2 LEU B1302      81.253  85.695 114.891  1.00  0.00           C  
ATOM   1694  N   VAL B1303      85.279  88.244 116.566  1.00  0.00           N  
ATOM   1695  CA  VAL B1303      85.340  89.538 117.248  1.00  0.00           C  
ATOM   1696  C   VAL B1303      86.430  90.449 116.695  1.00  0.00           C  
ATOM   1697  O   VAL B1303      86.360  91.668 116.865  1.00  0.00           O  
ATOM   1698  CB  VAL B1303      85.506  89.364 118.793  1.00  0.00           C  
ATOM   1699  CG1 VAL B1303      85.788  90.690 119.471  1.00  0.00           C  
ATOM   1700  CG2 VAL B1303      84.203  88.829 119.383  1.00  0.00           C  
ATOM   1701  N   SER B1304      87.430  89.883 116.024  1.00  0.00           N  
ATOM   1702  CA  SER B1304      88.493  90.710 115.444  1.00  0.00           C  
ATOM   1703  C   SER B1304      88.173  91.166 114.028  1.00  0.00           C  
ATOM   1704  O   SER B1304      88.750  92.127 113.538  1.00  0.00           O  
ATOM   1705  CB  SER B1304      89.836  89.964 115.415  1.00  0.00           C  
ATOM   1706  OG  SER B1304      90.566  90.183 116.612  1.00  0.00           O  
ATOM   1707  N   THR B1306      87.253  90.478 113.374  1.00  0.00           N  
ATOM   1708  CA  THR B1306      86.906  90.815 112.002  1.00  0.00           C  
ATOM   1709  C   THR B1306      86.612  92.321 111.805  1.00  0.00           C  
ATOM   1710  O   THR B1306      87.082  92.919 110.843  1.00  0.00           O  
ATOM   1711  CB  THR B1306      85.733  89.925 111.505  1.00  0.00           C  
ATOM   1712  OG1 THR B1306      86.038  88.544 111.784  1.00  0.00           O  
ATOM   1713  CG2 THR B1306      85.533  90.113 109.983  1.00  0.00           C  
ATOM   1714  N   PRO B1310      85.846  92.944 112.726  1.00  0.00           N  
ATOM   1715  CA  PRO B1310      85.484  94.372 112.700  1.00  0.00           C  
ATOM   1716  C   PRO B1310      86.731  95.205 112.434  1.00  0.00           C  
ATOM   1717  O   PRO B1310      86.720  96.136 111.633  1.00  0.00           O  
ATOM   1718  CB  PRO B1310      84.984  94.620 114.116  1.00  0.00           C  
ATOM   1719  CG  PRO B1310      84.333  93.355 114.458  1.00  0.00           C  
ATOM   1720  CD  PRO B1310      85.237  92.281 113.893  1.00  0.00           C  
ATOM   1721  N   ILE B1312      87.795  94.873 113.159  1.00  0.00           N  
ATOM   1722  CA  ILE B1312      89.075  95.541 113.019  1.00  0.00           C  
ATOM   1723  C   ILE B1312      89.594  95.361 111.587  1.00  0.00           C  
ATOM   1724  O   ILE B1312      90.108  96.301 110.985  1.00  0.00           O  
ATOM   1725  CB  ILE B1312      90.081  94.954 114.017  1.00  0.00           C  
ATOM   1726  CG1 ILE B1312      89.641  95.315 115.441  1.00  0.00           C  
ATOM   1727  CG2 ILE B1312      91.464  95.456 113.736  1.00  0.00           C  
ATOM   1728  CD1 ILE B1312      90.181  94.401 116.511  1.00  0.00           C  
ATOM   1729  N   HIS B1314      89.441  94.163 111.034  1.00  0.00           N  
ATOM   1730  CA  HIS B1314      89.913  93.891 109.678  1.00  0.00           C  
ATOM   1731  C   HIS B1314      89.014  94.544 108.637  1.00  0.00           C  
ATOM   1732  O   HIS B1314      89.490  95.065 107.620  1.00  0.00           O  
ATOM   1733  CB  HIS B1314      89.986  92.387 109.465  1.00  0.00           C  
ATOM   1734  CG  HIS B1314      90.771  91.691 110.529  1.00  0.00           C  
ATOM   1735  ND1 HIS B1314      90.467  90.422 110.978  1.00  0.00           N  
ATOM   1736  CD2 HIS B1314      91.838  92.104 111.255  1.00  0.00           C  
ATOM   1737  CE1 HIS B1314      91.315  90.085 111.933  1.00  0.00           C  
ATOM   1738  NE2 HIS B1314      92.157  91.087 112.120  1.00  0.00           N  
ATOM   1739  N   VAL B1316      87.711  94.527 108.894  1.00  0.00           N  
ATOM   1740  CA  VAL B1316      86.766  95.145 107.976  1.00  0.00           C  
ATOM   1741  C   VAL B1316      87.098  96.637 107.840  1.00  0.00           C  
ATOM   1742  O   VAL B1316      86.992  97.231 106.744  1.00  0.00           O  
ATOM   1743  CB  VAL B1316      85.312  94.969 108.488  1.00  0.00           C  
ATOM   1744  CG1 VAL B1316      84.374  95.966 107.806  1.00  0.00           C  
ATOM   1745  CG2 VAL B1316      84.847  93.548 108.215  1.00  0.00           C  
ATOM   1746  N   LEU B1317      87.516  97.217 108.966  1.00  0.00           N  
ATOM   1747  CA  LEU B1317      87.869  98.627 109.033  1.00  0.00           C  
ATOM   1748  C   LEU B1317      89.189  98.886 108.306  1.00  0.00           C  
ATOM   1749  O   LEU B1317      89.316  99.879 107.600  1.00  0.00           O  
ATOM   1750  CB  LEU B1317      87.938  99.070 110.498  1.00  0.00           C  
ATOM   1751  CG  LEU B1317      86.983 100.152 111.037  1.00  0.00           C  
ATOM   1752  CD1 LEU B1317      85.562 100.007 110.495  1.00  0.00           C  
ATOM   1753  CD2 LEU B1317      86.988 100.055 112.566  1.00  0.00           C  
ATOM   1754  N   LEU B1318      90.164  97.994 108.470  1.00  0.00           N  
ATOM   1755  CA  LEU B1318      91.447  98.140 107.777  1.00  0.00           C  
ATOM   1756  C   LEU B1318      91.258  98.070 106.256  1.00  0.00           C  
ATOM   1757  O   LEU B1318      91.930  98.785 105.508  1.00  0.00           O  
ATOM   1758  CB  LEU B1318      92.436  97.067 108.238  1.00  0.00           C  
ATOM   1759  CG  LEU B1318      93.080  97.364 109.603  1.00  0.00           C  
ATOM   1760  CD1 LEU B1318      93.634  96.088 110.253  1.00  0.00           C  
ATOM   1761  CD2 LEU B1318      94.169  98.409 109.402  1.00  0.00           C  
ATOM   1762  N   TYR B1319      90.345  97.218 105.800  1.00  0.00           N  
ATOM   1763  CA  TYR B1319      90.089  97.118 104.370  1.00  0.00           C  
ATOM   1764  C   TYR B1319      89.541  98.439 103.844  1.00  0.00           C  
ATOM   1765  O   TYR B1319      89.894  98.871 102.749  1.00  0.00           O  
ATOM   1766  CB  TYR B1319      89.088  96.005 104.049  1.00  0.00           C  
ATOM   1767  CG  TYR B1319      89.714  94.637 103.965  1.00  0.00           C  
ATOM   1768  CD1 TYR B1319      89.670  93.762 105.050  1.00  0.00           C  
ATOM   1769  CD2 TYR B1319      90.408  94.241 102.818  1.00  0.00           C  
ATOM   1770  CE1 TYR B1319      90.308  92.527 105.008  1.00  0.00           C  
ATOM   1771  CE2 TYR B1319      91.052  93.013 102.758  1.00  0.00           C  
ATOM   1772  CZ  TYR B1319      91.007  92.158 103.858  1.00  0.00           C  
ATOM   1773  OH  TYR B1319      91.696  90.965 103.819  1.00  0.00           O  
ATOM   1774  N   ARG B1321      88.672  99.073 104.622  1.00  0.00           N  
ATOM   1775  CA  ARG B1321      88.091 100.344 104.213  1.00  0.00           C  
ATOM   1776  C   ARG B1321      89.169 101.432 104.204  1.00  0.00           C  
ATOM   1777  O   ARG B1321      89.235 102.250 103.285  1.00  0.00           O  
ATOM   1778  CB  ARG B1321      86.963 100.752 105.158  1.00  0.00           C  
ATOM   1779  CG  ARG B1321      86.135 101.945 104.657  1.00  0.00           C  
ATOM   1780  CD  ARG B1321      85.189 102.443 105.734  1.00  0.00           C  
ATOM   1781  NE  ARG B1321      84.310 101.385 106.229  1.00  0.00           N  
ATOM   1782  CZ  ARG B1321      83.682 101.420 107.409  1.00  0.00           C  
ATOM   1783  NH1 ARG B1321      83.833 102.466 108.223  1.00  0.00           N  
ATOM   1784  NH2 ARG B1321      82.910 100.401 107.790  1.00  0.00           N  
ATOM   1785  N   ALA B1322      90.015 101.444 105.226  1.00  0.00           N  
ATOM   1786  CA  ALA B1322      91.076 102.431 105.283  1.00  0.00           C  
ATOM   1787  C   ALA B1322      91.981 102.347 104.043  1.00  0.00           C  
ATOM   1788  O   ALA B1322      92.316 103.383 103.471  1.00  0.00           O  
ATOM   1789  CB  ALA B1322      91.909 102.254 106.550  1.00  0.00           C  
ATOM   1790  N   PHE B1323      92.376 101.134 103.640  1.00  0.00           N  
ATOM   1791  CA  PHE B1323      93.248 100.950 102.483  1.00  0.00           C  
ATOM   1792  C   PHE B1323      92.496 101.079 101.163  1.00  0.00           C  
ATOM   1793  O   PHE B1323      93.103 101.139 100.088  1.00  0.00           O  
ATOM   1794  CB  PHE B1323      93.912  99.578 102.520  1.00  0.00           C  
ATOM   1795  CG  PHE B1323      95.026  99.477 103.501  1.00  0.00           C  
ATOM   1796  CD1 PHE B1323      96.167 100.254 103.355  1.00  0.00           C  
ATOM   1797  CD2 PHE B1323      94.930  98.631 104.593  1.00  0.00           C  
ATOM   1798  CE1 PHE B1323      97.204 100.193 104.288  1.00  0.00           C  
ATOM   1799  CE2 PHE B1323      95.953  98.566 105.521  1.00  0.00           C  
ATOM   1800  CZ  PHE B1323      97.094  99.350 105.368  1.00  0.00           C  
ATOM   1801  N   GLY B1324      91.174 101.112 101.239  1.00  0.00           N  
ATOM   1802  CA  GLY B1324      90.393 101.229 100.028  1.00  0.00           C  
ATOM   1803  C   GLY B1324      90.335  99.919  99.286  1.00  0.00           C  
ATOM   1804  O   GLY B1324      90.204  99.908  98.071  1.00  0.00           O  
ATOM   1805  N   TRP B1342      90.431  98.805 100.009  1.00  0.00           N  
ATOM   1806  CA  TRP B1342      90.374  97.492  99.360  1.00  0.00           C  
ATOM   1807  C   TRP B1342      89.053  96.790  99.620  1.00  0.00           C  
ATOM   1808  O   TRP B1342      88.380  97.057 100.624  1.00  0.00           O  
ATOM   1809  CB  TRP B1342      91.504  96.578  99.846  1.00  0.00           C  
ATOM   1810  CG  TRP B1342      92.877  97.126  99.649  1.00  0.00           C  
ATOM   1811  CD1 TRP B1342      93.294  97.983  98.663  1.00  0.00           C  
ATOM   1812  CD2 TRP B1342      94.036  96.825 100.436  1.00  0.00           C  
ATOM   1813  NE1 TRP B1342      94.644  98.231  98.794  1.00  0.00           N  
ATOM   1814  CE2 TRP B1342      95.122  97.532  99.871  1.00  0.00           C  
ATOM   1815  CE3 TRP B1342      94.262  96.023 101.563  1.00  0.00           C  
ATOM   1816  CZ2 TRP B1342      96.412  97.461 100.399  1.00  0.00           C  
ATOM   1817  CZ3 TRP B1342      95.539  95.957 102.083  1.00  0.00           C  
ATOM   1818  CH2 TRP B1342      96.599  96.670 101.502  1.00  0.00           C  
ATOM   1819  N   GLU B1344      88.693  95.899  98.698  1.00  0.00           N  
ATOM   1820  CA  GLU B1344      87.476  95.099  98.798  1.00  0.00           C  
ATOM   1821  C   GLU B1344      87.774  93.994  99.822  1.00  0.00           C  
ATOM   1822  O   GLU B1344      88.813  93.331  99.774  1.00  0.00           O  
ATOM   1823  CB  GLU B1344      87.117  94.500  97.414  1.00  0.00           C  
ATOM   1824  CG  GLU B1344      86.043  93.376  97.409  1.00  0.00           C  
ATOM   1825  CD  GLU B1344      85.722  92.803  95.996  1.00  0.00           C  
ATOM   1826  OE1 GLU B1344      86.630  92.740  95.125  1.00  0.00           O  
ATOM   1827  OE2 GLU B1344      84.558  92.399  95.759  1.00  0.00           O  
ATOM   1828  N   ALA B1345      86.866  93.806 100.764  1.00  0.00           N  
ATOM   1829  CA  ALA B1345      87.062  92.793 101.790  1.00  0.00           C  
ATOM   1830  C   ALA B1345      86.624  91.442 101.273  1.00  0.00           C  
ATOM   1831  O   ALA B1345      85.673  91.331 100.511  1.00  0.00           O  
ATOM   1832  CB  ALA B1345      86.277  93.157 103.058  1.00  0.00           C  
ATOM   1833  N   PRO B1347      87.327  90.384 101.682  1.00  0.00           N  
ATOM   1834  CA  PRO B1347      86.967  89.038 101.233  1.00  0.00           C  
ATOM   1835  C   PRO B1347      85.734  88.553 101.978  1.00  0.00           C  
ATOM   1836  O   PRO B1347      85.198  89.267 102.843  1.00  0.00           O  
ATOM   1837  CB  PRO B1347      88.202  88.220 101.595  1.00  0.00           C  
ATOM   1838  CG  PRO B1347      88.651  88.892 102.869  1.00  0.00           C  
ATOM   1839  CD  PRO B1347      88.530  90.363 102.536  1.00  0.00           C  
ATOM   1840  N   ARG B1348      85.285  87.356 101.618  1.00  0.00           N  
ATOM   1841  CA  ARG B1348      84.163  86.723 102.283  1.00  0.00           C  
ATOM   1842  C   ARG B1348      84.741  86.121 103.578  1.00  0.00           C  
ATOM   1843  O   ARG B1348      85.909  85.713 103.616  1.00  0.00           O  
ATOM   1844  CB  ARG B1348      83.578  85.595 101.412  1.00  0.00           C  
ATOM   1845  CG  ARG B1348      82.713  86.053 100.219  1.00  0.00           C  
ATOM   1846  CD  ARG B1348      82.284  84.877  99.329  1.00  0.00           C  
ATOM   1847  NE  ARG B1348      83.395  84.313  98.549  1.00  0.00           N  
ATOM   1848  CZ  ARG B1348      83.837  84.807  97.389  1.00  0.00           C  
ATOM   1849  NH1 ARG B1348      83.268  85.880  96.851  1.00  0.00           N  
ATOM   1850  NH2 ARG B1348      84.852  84.231  96.754  1.00  0.00           N  
ATOM   1851  N   PHE B1349      83.924  86.065 104.624  1.00  0.00           N  
ATOM   1852  CA  PHE B1349      84.358  85.511 105.900  1.00  0.00           C  
ATOM   1853  C   PHE B1349      83.521  84.290 106.290  1.00  0.00           C  
ATOM   1854  O   PHE B1349      82.276  84.313 106.182  1.00  0.00           O  
ATOM   1855  CB  PHE B1349      84.244  86.575 106.996  1.00  0.00           C  
ATOM   1856  CG  PHE B1349      85.249  87.673 106.869  1.00  0.00           C  
ATOM   1857  CD1 PHE B1349      86.577  87.472 107.287  1.00  0.00           C  
ATOM   1858  CD2 PHE B1349      84.902  88.893 106.292  1.00  0.00           C  
ATOM   1859  CE1 PHE B1349      87.553  88.484 107.125  1.00  0.00           C  
ATOM   1860  CE2 PHE B1349      85.864  89.905 106.124  1.00  0.00           C  
ATOM   1861  CZ  PHE B1349      87.195  89.692 106.544  1.00  0.00           C  
ATOM   1862  N   TYR B1350      84.201  83.230 106.722  1.00  0.00           N  
ATOM   1863  CA  TYR B1350      83.534  82.012 107.171  1.00  0.00           C  
ATOM   1864  C   TYR B1350      84.235  81.616 108.468  1.00  0.00           C  
ATOM   1865  O   TYR B1350      85.405  81.196 108.454  1.00  0.00           O  
ATOM   1866  CB  TYR B1350      83.684  80.871 106.177  1.00  0.00           C  
ATOM   1867  CG  TYR B1350      83.167  81.147 104.782  1.00  0.00           C  
ATOM   1868  CD1 TYR B1350      83.885  81.948 103.903  1.00  0.00           C  
ATOM   1869  CD2 TYR B1350      82.001  80.539 104.311  1.00  0.00           C  
ATOM   1870  CE1 TYR B1350      83.475  82.129 102.593  1.00  0.00           C  
ATOM   1871  CE2 TYR B1350      81.577  80.723 102.995  1.00  0.00           C  
ATOM   1872  CZ  TYR B1350      82.325  81.521 102.137  1.00  0.00           C  
ATOM   1873  OH  TYR B1350      81.937  81.716 100.812  1.00  0.00           O  
ATOM   1874  N   HIS B1351      83.531  81.757 109.586  1.00  0.00           N  
ATOM   1875  CA  HIS B1351      84.122  81.431 110.874  1.00  0.00           C  
ATOM   1876  C   HIS B1351      83.663  80.054 111.352  1.00  0.00           C  
ATOM   1877  O   HIS B1351      82.467  79.791 111.494  1.00  0.00           O  
ATOM   1878  CB  HIS B1351      83.800  82.559 111.865  1.00  0.00           C  
ATOM   1879  CG  HIS B1351      84.552  83.822 111.574  1.00  0.00           C  
ATOM   1880  ND1 HIS B1351      85.781  84.104 112.136  1.00  0.00           N  
ATOM   1881  CD2 HIS B1351      84.304  84.823 110.697  1.00  0.00           C  
ATOM   1882  CE1 HIS B1351      86.258  85.220 111.619  1.00  0.00           C  
ATOM   1883  NE2 HIS B1351      85.381  85.674 110.740  1.00  0.00           N  
ATOM   1884  N   MET B1352      84.637  79.176 111.558  1.00  0.00           N  
ATOM   1885  CA  MET B1352      84.370  77.800 111.960  1.00  0.00           C  
ATOM   1886  C   MET B1352      84.236  77.647 113.462  1.00  0.00           C  
ATOM   1887  O   MET B1352      84.773  78.442 114.214  1.00  0.00           O  
ATOM   1888  CB  MET B1352      85.503  76.890 111.464  1.00  0.00           C  
ATOM   1889  CG  MET B1352      85.630  76.814 109.946  1.00  0.00           C  
ATOM   1890  SD  MET B1352      84.150  76.130 109.129  1.00  0.00           S  
ATOM   1891  CE  MET B1352      84.315  74.325 109.647  1.00  0.00           C  
ATOM   1892  N   PRO B1356      83.492  76.628 113.914  1.00  0.00           N  
ATOM   1893  CA  PRO B1356      83.322  76.395 115.360  1.00  0.00           C  
ATOM   1894  C   PRO B1356      84.675  75.947 115.941  1.00  0.00           C  
ATOM   1895  O   PRO B1356      85.496  75.367 115.234  1.00  0.00           O  
ATOM   1896  CB  PRO B1356      82.308  75.249 115.431  1.00  0.00           C  
ATOM   1897  CG  PRO B1356      81.565  75.328 114.140  1.00  0.00           C  
ATOM   1898  CD  PRO B1356      82.627  75.733 113.124  1.00  0.00           C  
ATOM   1899  N   LEU B1360      84.909  76.229 117.215  1.00  0.00           N  
ATOM   1900  CA  LEU B1360      86.147  75.824 117.857  1.00  0.00           C  
ATOM   1901  C   LEU B1360      85.985  74.385 118.395  1.00  0.00           C  
ATOM   1902  O   LEU B1360      84.967  74.052 119.004  1.00  0.00           O  
ATOM   1903  CB  LEU B1360      86.464  76.769 119.011  1.00  0.00           C  
ATOM   1904  CG  LEU B1360      87.017  78.166 118.692  1.00  0.00           C  
ATOM   1905  CD1 LEU B1360      86.982  79.047 119.953  1.00  0.00           C  
ATOM   1906  CD2 LEU B1360      88.477  78.048 118.197  1.00  0.00           C  
ATOM   1907  N   LEU B1361      86.968  73.530 118.128  1.00  0.00           N  
ATOM   1908  CA  LEU B1361      86.949  72.165 118.625  1.00  0.00           C  
ATOM   1909  C   LEU B1361      87.019  72.289 120.155  1.00  0.00           C  
ATOM   1910  O   LEU B1361      87.674  73.189 120.684  1.00  0.00           O  
ATOM   1911  CB  LEU B1361      88.173  71.400 118.095  1.00  0.00           C  
ATOM   1912  CG  LEU B1361      88.128  70.498 116.837  1.00  0.00           C  
ATOM   1913  CD1 LEU B1361      87.209  70.993 115.754  1.00  0.00           C  
ATOM   1914  CD2 LEU B1361      89.552  70.386 116.296  1.00  0.00           C  
ATOM   1915  N   ARG B1365      86.374  71.386 120.874  1.00  0.00           N  
ATOM   1916  CA  ARG B1365      86.380  71.481 122.326  1.00  0.00           C  
ATOM   1917  C   ARG B1365      86.886  70.235 123.048  1.00  0.00           C  
ATOM   1918  O   ARG B1365      86.835  69.123 122.500  1.00  0.00           O  
ATOM   1919  CB  ARG B1365      84.950  71.798 122.795  1.00  0.00           C  
ATOM   1920  CG  ARG B1365      84.199  72.803 121.865  1.00  0.00           C  
ATOM   1921  CD  ARG B1365      84.735  74.241 121.985  1.00  0.00           C  
ATOM   1922  NE  ARG B1365      83.968  74.933 123.004  1.00  0.00           N  
ATOM   1923  CZ  ARG B1365      82.939  75.738 122.755  1.00  0.00           C  
ATOM   1924  NH1 ARG B1365      82.553  75.989 121.505  1.00  0.00           N  
ATOM   1925  NH2 ARG B1365      82.254  76.244 123.775  1.00  0.00           N  
ATOM   1926  N   ASN B1366      87.395  70.433 124.271  1.00  0.00           N  
ATOM   1927  CA  ASN B1366      87.826  69.318 125.113  1.00  0.00           C  
ATOM   1928  C   ASN B1366      86.497  68.685 125.518  1.00  0.00           C  
ATOM   1929  O   ASN B1366      85.432  69.242 125.254  1.00  0.00           O  
ATOM   1930  CB  ASN B1366      88.539  69.799 126.374  1.00  0.00           C  
ATOM   1931  CG  ASN B1366      89.895  70.426 126.091  1.00  0.00           C  
ATOM   1932  OD1 ASN B1366      90.809  69.772 125.583  1.00  0.00           O  
ATOM   1933  ND2 ASN B1366      90.036  71.703 126.439  1.00  0.00           N  
ATOM   1934  N   PRO B1368      86.529  67.505 126.143  1.00  0.00           N  
ATOM   1935  CA  PRO B1368      85.241  66.923 126.523  1.00  0.00           C  
ATOM   1936  C   PRO B1368      84.454  67.773 127.530  1.00  0.00           C  
ATOM   1937  O   PRO B1368      83.227  67.686 127.578  1.00  0.00           O  
ATOM   1938  CB  PRO B1368      85.621  65.537 127.043  1.00  0.00           C  
ATOM   1939  CG  PRO B1368      87.055  65.675 127.423  1.00  0.00           C  
ATOM   1940  CD  PRO B1368      87.629  66.552 126.356  1.00  0.00           C  
ATOM   1941  N   ASP B1369      85.142  68.623 128.297  1.00  0.00           N  
ATOM   1942  CA  ASP B1369      84.450  69.492 129.254  1.00  0.00           C  
ATOM   1943  C   ASP B1369      83.908  70.765 128.583  1.00  0.00           C  
ATOM   1944  O   ASP B1369      83.464  71.685 129.266  1.00  0.00           O  
ATOM   1945  CB  ASP B1369      85.370  69.874 130.424  1.00  0.00           C  
ATOM   1946  CG  ASP B1369      86.456  70.893 130.031  1.00  0.00           C  
ATOM   1947  OD1 ASP B1369      86.509  71.328 128.851  1.00  0.00           O  
ATOM   1948  OD2 ASP B1369      87.262  71.261 130.917  1.00  0.00           O  
ATOM   1949  N   LYS B1370      83.962  70.810 127.250  1.00  0.00           N  
ATOM   1950  CA  LYS B1370      83.459  71.936 126.450  1.00  0.00           C  
ATOM   1951  C   LYS B1370      84.356  73.176 126.331  1.00  0.00           C  
ATOM   1952  O   LYS B1370      84.006  74.124 125.625  1.00  0.00           O  
ATOM   1953  CB  LYS B1370      82.073  72.364 126.942  1.00  0.00           C  
ATOM   1954  CG  LYS B1370      81.056  71.247 126.992  1.00  0.00           C  
ATOM   1955  CD  LYS B1370      80.842  70.653 125.640  1.00  0.00           C  
ATOM   1956  CE  LYS B1370      80.331  69.222 125.771  1.00  0.00           C  
ATOM   1957  NZ  LYS B1370      78.989  69.121 126.414  1.00  0.00           N  
ATOM   1958  N   THR B1373      85.492  73.197 127.023  1.00  0.00           N  
ATOM   1959  CA  THR B1373      86.387  74.340 126.880  1.00  0.00           C  
ATOM   1960  C   THR B1373      87.128  74.110 125.562  1.00  0.00           C  
ATOM   1961  O   THR B1373      87.237  72.966 125.097  1.00  0.00           O  
ATOM   1962  CB  THR B1373      87.432  74.462 128.047  1.00  0.00           C  
ATOM   1963  OG1 THR B1373      88.291  73.315 128.074  1.00  0.00           O  
ATOM   1964  CG2 THR B1373      86.725  74.586 129.384  1.00  0.00           C  
ATOM   1965  N   LYS B1412      87.631  75.183 124.948  1.00  0.00           N  
ATOM   1966  CA  LYS B1412      88.344  75.020 123.683  1.00  0.00           C  
ATOM   1967  C   LYS B1412      89.496  74.034 123.925  1.00  0.00           C  
ATOM   1968  O   LYS B1412      90.286  74.181 124.868  1.00  0.00           O  
ATOM   1969  CB  LYS B1412      88.811  76.372 123.129  1.00  0.00           C  
ATOM   1970  CG  LYS B1412      90.212  76.803 123.461  1.00  0.00           C  
ATOM   1971  CD  LYS B1412      90.377  78.319 123.252  1.00  0.00           C  
ATOM   1972  CE  LYS B1412      90.128  78.743 121.814  1.00  0.00           C  
ATOM   1973  NZ  LYS B1412      91.290  78.482 120.891  1.00  0.00           N  
ATOM   1974  N   ILE B1415      89.537  73.003 123.083  1.00  0.00           N  
ATOM   1975  CA  ILE B1415      90.506  71.934 123.202  1.00  0.00           C  
ATOM   1976  C   ILE B1415      91.903  72.439 123.569  1.00  0.00           C  
ATOM   1977  O   ILE B1415      92.390  73.436 123.029  1.00  0.00           O  
ATOM   1978  CB  ILE B1415      90.493  71.069 121.914  1.00  0.00           C  
ATOM   1979  CG1 ILE B1415      91.204  69.742 122.167  1.00  0.00           C  
ATOM   1980  CG2 ILE B1415      91.091  71.837 120.764  1.00  0.00           C  
ATOM   1981  CD1 ILE B1415      90.943  68.709 121.109  1.00  0.00           C  
ATOM   1982  N   SER B1416      92.534  71.751 124.516  1.00  0.00           N  
ATOM   1983  CA  SER B1416      93.850  72.157 124.992  1.00  0.00           C  
ATOM   1984  C   SER B1416      94.706  70.958 125.350  1.00  0.00           C  
ATOM   1985  O   SER B1416      94.183  69.896 125.687  1.00  0.00           O  
ATOM   1986  CB  SER B1416      93.709  73.067 126.216  1.00  0.00           C  
ATOM   1987  OG  SER B1416      93.010  72.391 127.244  1.00  0.00           O  
ATOM   1988  N   LYS B1441      96.024  71.174 125.294  1.00  0.00           N  
ATOM   1989  CA  LYS B1441      97.039  70.155 125.543  1.00  0.00           C  
ATOM   1990  C   LYS B1441      96.976  69.527 126.915  1.00  0.00           C  
ATOM   1991  O   LYS B1441      97.652  68.536 127.177  1.00  0.00           O  
ATOM   1992  CB  LYS B1441      98.445  70.728 125.315  1.00  0.00           C  
ATOM   1993  CG  LYS B1441      98.902  71.745 126.367  1.00  0.00           C  
ATOM   1994  CD  LYS B1441     100.295  72.345 126.048  1.00  0.00           C  
ATOM   1995  CE  LYS B1441     100.298  73.167 124.742  1.00  0.00           C  
ATOM   1996  NZ  LYS B1441     101.563  73.946 124.501  1.00  0.00           N  
ATOM   1997  N   ARG B1442      96.164  70.088 127.796  1.00  0.00           N  
ATOM   1998  CA  ARG B1442      96.066  69.518 129.119  1.00  0.00           C  
ATOM   1999  C   ARG B1442      94.923  68.530 129.217  1.00  0.00           C  
ATOM   2000  O   ARG B1442      95.112  67.421 129.714  1.00  0.00           O  
ATOM   2001  CB  ARG B1442      95.882  70.618 130.151  1.00  0.00           C  
ATOM   2002  CG  ARG B1442      96.824  71.776 129.941  1.00  0.00           C  
ATOM   2003  CD  ARG B1442      96.697  72.738 131.082  1.00  0.00           C  
ATOM   2004  NE  ARG B1442      96.924  72.049 132.344  1.00  0.00           N  
ATOM   2005  CZ  ARG B1442      97.024  72.660 133.520  1.00  0.00           C  
ATOM   2006  NH1 ARG B1442      96.915  73.984 133.598  1.00  0.00           N  
ATOM   2007  NH2 ARG B1442      97.238  71.943 134.619  1.00  0.00           N  
ATOM   2008  N   LYS B1450      93.751  68.912 128.711  1.00  0.00           N  
ATOM   2009  CA  LYS B1450      92.573  68.055 128.811  1.00  0.00           C  
ATOM   2010  C   LYS B1450      92.284  67.138 127.629  1.00  0.00           C  
ATOM   2011  O   LYS B1450      91.326  66.358 127.669  1.00  0.00           O  
ATOM   2012  CB  LYS B1450      91.342  68.911 129.088  1.00  0.00           C  
ATOM   2013  CG  LYS B1450      91.552  69.940 130.183  1.00  0.00           C  
ATOM   2014  CD  LYS B1450      90.301  70.753 130.431  1.00  0.00           C  
ATOM   2015  CE  LYS B1450      90.598  71.925 131.356  1.00  0.00           C  
ATOM   2016  NZ  LYS B1450      89.386  72.756 131.579  1.00  0.00           N  
ATOM   2017  N   SER B1452      93.100  67.220 126.586  1.00  0.00           N  
ATOM   2018  CA  SER B1452      92.901  66.396 125.393  1.00  0.00           C  
ATOM   2019  C   SER B1452      94.228  66.305 124.666  1.00  0.00           C  
ATOM   2020  O   SER B1452      95.201  66.964 125.054  1.00  0.00           O  
ATOM   2021  CB  SER B1452      91.895  67.050 124.424  1.00  0.00           C  
ATOM   2022  OG  SER B1452      90.564  67.058 124.908  1.00  0.00           O  
ATOM   2023  N   HIS B1455      94.262  65.502 123.609  1.00  0.00           N  
ATOM   2024  CA  HIS B1455      95.452  65.389 122.784  1.00  0.00           C  
ATOM   2025  C   HIS B1455      95.233  66.328 121.611  1.00  0.00           C  
ATOM   2026  O   HIS B1455      94.288  66.170 120.837  1.00  0.00           O  
ATOM   2027  CB  HIS B1455      95.632  63.959 122.293  1.00  0.00           C  
ATOM   2028  CG  HIS B1455      95.935  62.996 123.392  1.00  0.00           C  
ATOM   2029  ND1 HIS B1455      97.140  62.990 124.062  1.00  0.00           N  
ATOM   2030  CD2 HIS B1455      95.167  62.056 123.989  1.00  0.00           C  
ATOM   2031  CE1 HIS B1455      97.100  62.089 125.026  1.00  0.00           C  
ATOM   2032  NE2 HIS B1455      95.914  61.507 125.002  1.00  0.00           N  
ATOM   2033  N   THR B1456      96.096  67.321 121.494  1.00  0.00           N  
ATOM   2034  CA  THR B1456      95.962  68.289 120.427  1.00  0.00           C  
ATOM   2035  C   THR B1456      97.122  68.178 119.436  1.00  0.00           C  
ATOM   2036  O   THR B1456      97.067  68.741 118.343  1.00  0.00           O  
ATOM   2037  CB  THR B1456      95.893  69.733 121.016  1.00  0.00           C  
ATOM   2038  OG1 THR B1456      97.115  70.039 121.699  1.00  0.00           O  
ATOM   2039  CG2 THR B1456      94.753  69.849 122.006  1.00  0.00           C  
ATOM   2040  N   SER B1457      98.171  67.454 119.820  1.00  0.00           N  
ATOM   2041  CA  SER B1457      99.339  67.285 118.967  1.00  0.00           C  
ATOM   2042  C   SER B1457      99.162  66.221 117.894  1.00  0.00           C  
ATOM   2043  O   SER B1457      98.978  65.042 118.186  1.00  0.00           O  
ATOM   2044  CB  SER B1457     100.562  66.929 119.806  1.00  0.00           C  
ATOM   2045  OG  SER B1457     101.629  66.517 118.968  1.00  0.00           O  
ATOM   2046  N   LEU B1458      99.246  66.621 116.638  1.00  0.00           N  
ATOM   2047  CA  LEU B1458      99.093  65.649 115.579  1.00  0.00           C  
ATOM   2048  C   LEU B1458     100.186  64.589 115.692  1.00  0.00           C  
ATOM   2049  O   LEU B1458     100.013  63.467 115.234  1.00  0.00           O  
ATOM   2050  CB  LEU B1458      99.130  66.347 114.226  1.00  0.00           C  
ATOM   2051  CG  LEU B1458      97.972  67.324 113.993  1.00  0.00           C  
ATOM   2052  CD1 LEU B1458      98.231  68.137 112.714  1.00  0.00           C  
ATOM   2053  CD2 LEU B1458      96.656  66.559 113.905  1.00  0.00           C  
ATOM   2054  N   ASP B1459     101.311  64.930 116.310  1.00  0.00           N  
ATOM   2055  CA  ASP B1459     102.394  63.962 116.470  1.00  0.00           C  
ATOM   2056  C   ASP B1459     101.996  62.853 117.430  1.00  0.00           C  
ATOM   2057  O   ASP B1459     102.455  61.711 117.291  1.00  0.00           O  
ATOM   2058  CB  ASP B1459     103.673  64.639 116.964  1.00  0.00           C  
ATOM   2059  CG  ASP B1459     104.436  65.316 115.844  1.00  0.00           C  
ATOM   2060  OD1 ASP B1459     105.354  66.120 116.122  1.00  0.00           O  
ATOM   2061  OD2 ASP B1459     104.113  65.032 114.672  1.00  0.00           O  
ATOM   2062  N   TRP B1460     101.139  63.172 118.394  1.00  0.00           N  
ATOM   2063  CA  TRP B1460     100.692  62.153 119.326  1.00  0.00           C  
ATOM   2064  C   TRP B1460      99.792  61.149 118.595  1.00  0.00           C  
ATOM   2065  O   TRP B1460      99.930  59.936 118.789  1.00  0.00           O  
ATOM   2066  CB  TRP B1460      99.920  62.780 120.493  1.00  0.00           C  
ATOM   2067  CG  TRP B1460      99.369  61.765 121.458  1.00  0.00           C  
ATOM   2068  CD1 TRP B1460      99.989  61.270 122.562  1.00  0.00           C  
ATOM   2069  CD2 TRP B1460      98.095  61.105 121.383  1.00  0.00           C  
ATOM   2070  NE1 TRP B1460      99.188  60.346 123.187  1.00  0.00           N  
ATOM   2071  CE2 TRP B1460      98.018  60.222 122.487  1.00  0.00           C  
ATOM   2072  CE3 TRP B1460      97.011  61.171 120.489  1.00  0.00           C  
ATOM   2073  CZ2 TRP B1460      96.899  59.409 122.728  1.00  0.00           C  
ATOM   2074  CZ3 TRP B1460      95.894  60.363 120.727  1.00  0.00           C  
ATOM   2075  CH2 TRP B1460      95.850  59.493 121.841  1.00  0.00           C  
ATOM   2076  N   TYR B1461      98.884  61.647 117.754  1.00  0.00           N  
ATOM   2077  CA  TYR B1461      97.974  60.761 117.041  1.00  0.00           C  
ATOM   2078  C   TYR B1461      98.742  59.861 116.107  1.00  0.00           C  
ATOM   2079  O   TYR B1461      98.392  58.698 115.919  1.00  0.00           O  
ATOM   2080  CB  TYR B1461      96.916  61.540 116.250  1.00  0.00           C  
ATOM   2081  CG  TYR B1461      95.902  62.244 117.120  1.00  0.00           C  
ATOM   2082  CD1 TYR B1461      96.126  63.545 117.564  1.00  0.00           C  
ATOM   2083  CD2 TYR B1461      94.753  61.584 117.554  1.00  0.00           C  
ATOM   2084  CE1 TYR B1461      95.247  64.169 118.419  1.00  0.00           C  
ATOM   2085  CE2 TYR B1461      93.861  62.194 118.412  1.00  0.00           C  
ATOM   2086  CZ  TYR B1461      94.116  63.490 118.845  1.00  0.00           C  
ATOM   2087  OH  TYR B1461      93.253  64.106 119.713  1.00  0.00           O  
ATOM   2088  N   LYS B1462      99.799  60.380 115.511  1.00  0.00           N  
ATOM   2089  CA  LYS B1462     100.555  59.518 114.625  1.00  0.00           C  
ATOM   2090  C   LYS B1462     101.243  58.446 115.476  1.00  0.00           C  
ATOM   2091  O   LYS B1462     101.238  57.262 115.129  1.00  0.00           O  
ATOM   2092  CB  LYS B1462     101.588  60.315 113.831  1.00  0.00           C  
ATOM   2093  CG  LYS B1462     102.519  59.444 113.033  1.00  0.00           C  
ATOM   2094  CD  LYS B1462     103.409  60.298 112.177  1.00  0.00           C  
ATOM   2095  CE  LYS B1462     104.558  59.514 111.627  1.00  0.00           C  
ATOM   2096  NZ  LYS B1462     105.256  60.333 110.621  1.00  0.00           N  
ATOM   2097  N   ALA B1463     101.804  58.860 116.609  1.00  0.00           N  
ATOM   2098  CA  ALA B1463     102.504  57.926 117.486  1.00  0.00           C  
ATOM   2099  C   ALA B1463     101.578  56.887 118.112  1.00  0.00           C  
ATOM   2100  O   ALA B1463     102.033  55.810 118.482  1.00  0.00           O  
ATOM   2101  CB  ALA B1463     103.270  58.690 118.584  1.00  0.00           C  
ATOM   2102  N   GLU B1464     100.288  57.196 118.228  1.00  0.00           N  
ATOM   2103  CA  GLU B1464      99.358  56.255 118.842  1.00  0.00           C  
ATOM   2104  C   GLU B1464      98.730  55.267 117.868  1.00  0.00           C  
ATOM   2105  O   GLU B1464      97.814  54.520 118.233  1.00  0.00           O  
ATOM   2106  CB  GLU B1464      98.259  57.009 119.598  1.00  0.00           C  
ATOM   2107  CG  GLU B1464      98.335  56.786 121.093  1.00  0.00           C  
ATOM   2108  CD  GLU B1464      99.772  56.823 121.590  1.00  0.00           C  
ATOM   2109  OE1 GLU B1464     100.453  57.864 121.401  1.00  0.00           O  
ATOM   2110  OE2 GLU B1464     100.225  55.806 122.155  1.00  0.00           O  
ATOM   2111  N   GLY B1465      99.223  55.267 116.634  1.00  0.00           N  
ATOM   2112  CA  GLY B1465      98.715  54.346 115.640  1.00  0.00           C  
ATOM   2113  C   GLY B1465      97.411  54.734 114.965  1.00  0.00           C  
ATOM   2114  O   GLY B1465      96.643  53.854 114.536  1.00  0.00           O  
ATOM   2115  N   PHE B1467      97.132  56.035 114.885  1.00  0.00           N  
ATOM   2116  CA  PHE B1467      95.922  56.491 114.207  1.00  0.00           C  
ATOM   2117  C   PHE B1467      96.268  56.766 112.734  1.00  0.00           C  
ATOM   2118  O   PHE B1467      97.345  57.282 112.428  1.00  0.00           O  
ATOM   2119  CB  PHE B1467      95.374  57.770 114.840  1.00  0.00           C  
ATOM   2120  CG  PHE B1467      94.679  57.559 116.150  1.00  0.00           C  
ATOM   2121  CD1 PHE B1467      95.408  57.489 117.344  1.00  0.00           C  
ATOM   2122  CD2 PHE B1467      93.295  57.423 116.194  1.00  0.00           C  
ATOM   2123  CE1 PHE B1467      94.758  57.286 118.552  1.00  0.00           C  
ATOM   2124  CE2 PHE B1467      92.642  57.222 117.390  1.00  0.00           C  
ATOM   2125  CZ  PHE B1467      93.368  57.152 118.573  1.00  0.00           C  
ATOM   2126  N   LEU B1506      95.356  56.415 111.828  1.00  0.00           N  
ATOM   2127  CA  LEU B1506      95.569  56.625 110.391  1.00  0.00           C  
ATOM   2128  C   LEU B1506      95.258  58.064 110.034  1.00  0.00           C  
ATOM   2129  O   LEU B1506      94.253  58.601 110.482  1.00  0.00           O  
ATOM   2130  CB  LEU B1506      94.656  55.694 109.568  1.00  0.00           C  
ATOM   2131  CG  LEU B1506      94.790  54.198 109.890  1.00  0.00           C  
ATOM   2132  CD1 LEU B1506      93.795  53.372 109.072  1.00  0.00           C  
ATOM   2133  CD2 LEU B1506      96.205  53.758 109.593  1.00  0.00           C  
ATOM   2134  N   PRO B1507      96.108  58.711 109.219  1.00  0.00           N  
ATOM   2135  CA  PRO B1507      95.779  60.099 108.890  1.00  0.00           C  
ATOM   2136  C   PRO B1507      94.465  60.208 108.121  1.00  0.00           C  
ATOM   2137  O   PRO B1507      93.741  61.202 108.264  1.00  0.00           O  
ATOM   2138  CB  PRO B1507      96.998  60.583 108.091  1.00  0.00           C  
ATOM   2139  CG  PRO B1507      97.540  59.329 107.507  1.00  0.00           C  
ATOM   2140  CD  PRO B1507      97.395  58.317 108.628  1.00  0.00           C  
ATOM   2141  N   GLU B1508      94.139  59.184 107.333  1.00  0.00           N  
ATOM   2142  CA  GLU B1508      92.900  59.207 106.570  1.00  0.00           C  
ATOM   2143  C   GLU B1508      91.707  59.132 107.510  1.00  0.00           C  
ATOM   2144  O   GLU B1508      90.667  59.750 107.262  1.00  0.00           O  
ATOM   2145  CB  GLU B1508      92.835  58.054 105.558  1.00  0.00           C  
ATOM   2146  CG  GLU B1508      93.889  58.129 104.468  1.00  0.00           C  
ATOM   2147  CD  GLU B1508      95.136  57.341 104.821  1.00  0.00           C  
ATOM   2148  OE1 GLU B1508      95.399  57.123 106.026  1.00  0.00           O  
ATOM   2149  OE2 GLU B1508      95.863  56.943 103.898  1.00  0.00           O  
ATOM   2150  N   ALA B1509      91.837  58.382 108.596  1.00  0.00           N  
ATOM   2151  CA  ALA B1509      90.721  58.302 109.545  1.00  0.00           C  
ATOM   2152  C   ALA B1509      90.611  59.605 110.338  1.00  0.00           C  
ATOM   2153  O   ALA B1509      89.508  60.118 110.537  1.00  0.00           O  
ATOM   2154  CB  ALA B1509      90.893  57.139 110.475  1.00  0.00           C  
ATOM   2155  N   LEU B1510      91.757  60.139 110.757  1.00  0.00           N  
ATOM   2156  CA  LEU B1510      91.797  61.372 111.533  1.00  0.00           C  
ATOM   2157  C   LEU B1510      91.167  62.485 110.707  1.00  0.00           C  
ATOM   2158  O   LEU B1510      90.366  63.261 111.201  1.00  0.00           O  
ATOM   2159  CB  LEU B1510      93.249  61.751 111.878  1.00  0.00           C  
ATOM   2160  CG  LEU B1510      93.502  62.560 113.165  1.00  0.00           C  
ATOM   2161  CD1 LEU B1510      94.726  63.452 113.013  1.00  0.00           C  
ATOM   2162  CD2 LEU B1510      92.271  63.376 113.514  1.00  0.00           C  
ATOM   2163  N   ARG B1511      91.561  62.552 109.443  1.00  0.00           N  
ATOM   2164  CA  ARG B1511      91.055  63.538 108.504  1.00  0.00           C  
ATOM   2165  C   ARG B1511      89.542  63.367 108.341  1.00  0.00           C  
ATOM   2166  O   ARG B1511      88.777  64.326 108.404  1.00  0.00           O  
ATOM   2167  CB  ARG B1511      91.782  63.355 107.174  1.00  0.00           C  
ATOM   2168  CG  ARG B1511      91.135  63.990 105.968  1.00  0.00           C  
ATOM   2169  CD  ARG B1511      90.814  62.890 104.951  1.00  0.00           C  
ATOM   2170  NE  ARG B1511      89.375  62.766 104.800  1.00  0.00           N  
ATOM   2171  CZ  ARG B1511      88.730  61.642 104.524  1.00  0.00           C  
ATOM   2172  NH1 ARG B1511      89.385  60.493 104.355  1.00  0.00           N  
ATOM   2173  NH2 ARG B1511      87.405  61.678 104.440  1.00  0.00           N  
ATOM   2174  N   ASN B1516      89.115  62.134 108.159  1.00  0.00           N  
ATOM   2175  CA  ASN B1516      87.703  61.828 107.999  1.00  0.00           C  
ATOM   2176  C   ASN B1516      86.928  62.228 109.270  1.00  0.00           C  
ATOM   2177  O   ASN B1516      85.805  62.721 109.190  1.00  0.00           O  
ATOM   2178  CB  ASN B1516      87.539  60.320 107.703  1.00  0.00           C  
ATOM   2179  CG  ASN B1516      86.123  59.937 107.233  1.00  0.00           C  
ATOM   2180  OD1 ASN B1516      85.947  58.924 106.554  1.00  0.00           O  
ATOM   2181  ND2 ASN B1516      85.122  60.734 107.588  1.00  0.00           N  
ATOM   2182  N   TYR B1517      87.520  62.017 110.439  1.00  0.00           N  
ATOM   2183  CA  TYR B1517      86.832  62.381 111.657  1.00  0.00           C  
ATOM   2184  C   TYR B1517      86.704  63.906 111.695  1.00  0.00           C  
ATOM   2185  O   TYR B1517      85.655  64.441 112.062  1.00  0.00           O  
ATOM   2186  CB  TYR B1517      87.584  61.873 112.904  1.00  0.00           C  
ATOM   2187  CG  TYR B1517      86.811  62.111 114.200  1.00  0.00           C  
ATOM   2188  CD1 TYR B1517      85.563  61.505 114.423  1.00  0.00           C  
ATOM   2189  CD2 TYR B1517      87.297  62.977 115.176  1.00  0.00           C  
ATOM   2190  CE1 TYR B1517      84.822  61.763 115.584  1.00  0.00           C  
ATOM   2191  CE2 TYR B1517      86.570  63.243 116.330  1.00  0.00           C  
ATOM   2192  CZ  TYR B1517      85.334  62.637 116.536  1.00  0.00           C  
ATOM   2193  OH  TYR B1517      84.622  62.921 117.695  1.00  0.00           O  
ATOM   2194  N   LEU B1518      87.767  64.606 111.307  1.00  0.00           N  
ATOM   2195  CA  LEU B1518      87.727  66.066 111.298  1.00  0.00           C  
ATOM   2196  C   LEU B1518      86.564  66.581 110.448  1.00  0.00           C  
ATOM   2197  O   LEU B1518      85.924  67.565 110.785  1.00  0.00           O  
ATOM   2198  CB  LEU B1518      89.044  66.624 110.781  1.00  0.00           C  
ATOM   2199  CG  LEU B1518      89.993  67.247 111.802  1.00  0.00           C  
ATOM   2200  CD1 LEU B1518      89.803  66.641 113.168  1.00  0.00           C  
ATOM   2201  CD2 LEU B1518      91.403  67.053 111.334  1.00  0.00           C  
ATOM   2202  N   CYS B1527      86.286  65.897 109.351  1.00  0.00           N  
ATOM   2203  CA  CYS B1527      85.190  66.282 108.481  1.00  0.00           C  
ATOM   2204  C   CYS B1527      83.861  66.182 109.218  1.00  0.00           C  
ATOM   2205  O   CYS B1527      82.942  66.952 108.936  1.00  0.00           O  
ATOM   2206  CB  CYS B1527      85.110  65.376 107.244  1.00  0.00           C  
ATOM   2207  SG  CYS B1527      86.470  65.502 106.103  1.00  0.00           S  
ATOM   2208  N   LEU B1528      83.714  65.231 110.133  1.00  0.00           N  
ATOM   2209  CA  LEU B1528      82.443  65.188 110.813  1.00  0.00           C  
ATOM   2210  C   LEU B1528      82.334  66.259 111.885  1.00  0.00           C  
ATOM   2211  O   LEU B1528      81.280  66.407 112.484  1.00  0.00           O  
ATOM   2212  CB  LEU B1528      82.162  63.811 111.412  1.00  0.00           C  
ATOM   2213  CG  LEU B1528      81.510  62.748 110.515  1.00  0.00           C  
ATOM   2214  CD1 LEU B1528      80.959  63.348 109.221  1.00  0.00           C  
ATOM   2215  CD2 LEU B1528      82.530  61.698 110.215  1.00  0.00           C  
ATOM   2216  N   MET B1549      83.417  66.997 112.141  1.00  0.00           N  
ATOM   2217  CA  MET B1549      83.372  68.084 113.130  1.00  0.00           C  
ATOM   2218  C   MET B1549      82.753  69.318 112.468  1.00  0.00           C  
ATOM   2219  O   MET B1549      83.463  70.139 111.853  1.00  0.00           O  
ATOM   2220  CB  MET B1549      84.772  68.457 113.632  1.00  0.00           C  
ATOM   2221  CG  MET B1549      85.507  67.340 114.360  1.00  0.00           C  
ATOM   2222  SD  MET B1549      84.769  66.877 115.947  1.00  0.00           S  
ATOM   2223  CE  MET B1549      83.724  65.520 115.427  1.00  0.00           C  
ATOM   2224  N   GLY B1563      81.437  69.451 112.584  1.00  0.00           N  
ATOM   2225  CA  GLY B1563      80.782  70.593 111.982  1.00  0.00           C  
ATOM   2226  C   GLY B1563      80.249  70.416 110.571  1.00  0.00           C  
ATOM   2227  O   GLY B1563      79.693  71.335 110.020  1.00  0.00           O  
ATOM   2228  N   PHE B1569      80.424  69.255 109.968  1.00  0.00           N  
ATOM   2229  CA  PHE B1569      79.900  69.016 108.628  1.00  0.00           C  
ATOM   2230  C   PHE B1569      79.412  67.577 108.559  1.00  0.00           C  
ATOM   2231  O   PHE B1569      79.798  66.735 109.381  1.00  0.00           O  
ATOM   2232  CB  PHE B1569      80.980  69.285 107.572  1.00  0.00           C  
ATOM   2233  CG  PHE B1569      80.612  68.818 106.172  1.00  0.00           C  
ATOM   2234  CD1 PHE B1569      80.758  67.480 105.803  1.00  0.00           C  
ATOM   2235  CD2 PHE B1569      80.067  69.708 105.243  1.00  0.00           C  
ATOM   2236  CE1 PHE B1569      80.361  67.034 104.539  1.00  0.00           C  
ATOM   2237  CE2 PHE B1569      79.668  69.273 103.976  1.00  0.00           C  
ATOM   2238  CZ  PHE B1569      79.813  67.929 103.624  1.00  0.00           C  
ATOM   2239  N   SER B1570      78.531  67.311 107.603  1.00  0.00           N  
ATOM   2240  CA  SER B1570      77.990  65.975 107.410  1.00  0.00           C  
ATOM   2241  C   SER B1570      77.532  65.810 105.967  1.00  0.00           C  
ATOM   2242  O   SER B1570      77.113  66.773 105.328  1.00  0.00           O  
ATOM   2243  CB  SER B1570      76.803  65.740 108.336  1.00  0.00           C  
ATOM   2244  OG  SER B1570      75.707  66.557 107.953  1.00  0.00           O  
ATOM   2245  N   MET B1571      77.618  64.583 105.469  1.00  0.00           N  
ATOM   2246  CA  MET B1571      77.207  64.244 104.113  1.00  0.00           C  
ATOM   2247  C   MET B1571      75.694  64.254 104.000  1.00  0.00           C  
ATOM   2248  O   MET B1571      74.984  64.002 104.975  1.00  0.00           O  
ATOM   2249  CB  MET B1571      77.712  62.846 103.731  1.00  0.00           C  
ATOM   2250  CG  MET B1571      79.213  62.750 103.528  1.00  0.00           C  
ATOM   2251  SD  MET B1571      79.759  63.570 102.018  1.00  0.00           S  
ATOM   2252  CE  MET B1571      81.228  62.603 101.601  1.00  0.00           C  
ATOM   2253  N   PRO B1572      75.178  64.548 102.804  1.00  0.00           N  
ATOM   2254  CA  PRO B1572      73.724  64.571 102.619  1.00  0.00           C  
ATOM   2255  C   PRO B1572      73.045  63.221 102.897  1.00  0.00           C  
ATOM   2256  O   PRO B1572      72.012  63.176 103.577  1.00  0.00           O  
ATOM   2257  CB  PRO B1572      73.557  65.052 101.171  1.00  0.00           C  
ATOM   2258  CG  PRO B1572      74.882  64.697 100.520  1.00  0.00           C  
ATOM   2259  CD  PRO B1572      75.875  65.041 101.605  1.00  0.00           C  
ATOM   2260  N   ASP B1573      73.621  62.127 102.399  1.00  0.00           N  
ATOM   2261  CA  ASP B1573      73.020  60.809 102.629  1.00  0.00           C  
ATOM   2262  C   ASP B1573      73.359  60.192 103.985  1.00  0.00           C  
ATOM   2263  O   ASP B1573      72.899  59.100 104.308  1.00  0.00           O  
ATOM   2264  CB  ASP B1573      73.430  59.834 101.532  1.00  0.00           C  
ATOM   2265  CG  ASP B1573      74.899  59.534 101.555  1.00  0.00           C  
ATOM   2266  OD1 ASP B1573      75.355  58.810 100.639  1.00  0.00           O  
ATOM   2267  OD2 ASP B1573      75.584  60.022 102.487  1.00  0.00           O  
ATOM   2268  N   GLY B1574      74.186  60.871 104.768  1.00  0.00           N  
ATOM   2269  CA  GLY B1574      74.519  60.359 106.084  1.00  0.00           C  
ATOM   2270  C   GLY B1574      75.703  59.414 106.192  1.00  0.00           C  
ATOM   2271  O   GLY B1574      76.024  58.959 107.292  1.00  0.00           O  
ATOM   2272  N   ARG B1575      76.371  59.104 105.089  1.00  0.00           N  
ATOM   2273  CA  ARG B1575      77.499  58.192 105.201  1.00  0.00           C  
ATOM   2274  C   ARG B1575      78.600  58.843 106.042  1.00  0.00           C  
ATOM   2275  O   ARG B1575      78.846  60.053 105.942  1.00  0.00           O  
ATOM   2276  CB  ARG B1575      78.024  57.807 103.825  1.00  0.00           C  
ATOM   2277  CG  ARG B1575      78.684  58.920 103.080  1.00  0.00           C  
ATOM   2278  CD  ARG B1575      79.433  58.339 101.899  1.00  0.00           C  
ATOM   2279  NE  ARG B1575      78.551  57.948 100.806  1.00  0.00           N  
ATOM   2280  CZ  ARG B1575      78.310  58.716  99.743  1.00  0.00           C  
ATOM   2281  NH1 ARG B1575      78.892  59.917  99.645  1.00  0.00           N  
ATOM   2282  NH2 ARG B1575      77.499  58.284  98.771  1.00  0.00           N  
ATOM   2283  N   GLU B1576      79.250  58.047 106.889  1.00  0.00           N  
ATOM   2284  CA  GLU B1576      80.301  58.582 107.748  1.00  0.00           C  
ATOM   2285  C   GLU B1576      81.729  58.312 107.278  1.00  0.00           C  
ATOM   2286  O   GLU B1576      82.674  58.993 107.697  1.00  0.00           O  
ATOM   2287  CB  GLU B1576      80.127  58.057 109.168  1.00  0.00           C  
ATOM   2288  CG  GLU B1576      78.855  58.540 109.823  1.00  0.00           C  
ATOM   2289  CD  GLU B1576      78.768  58.156 111.280  1.00  0.00           C  
ATOM   2290  OE1 GLU B1576      78.764  56.941 111.563  1.00  0.00           O  
ATOM   2291  OE2 GLU B1576      78.703  59.069 112.135  1.00  0.00           O  
ATOM   2292  N   ILE B1577      81.876  57.328 106.398  1.00  0.00           N  
ATOM   2293  CA  ILE B1577      83.177  56.957 105.882  1.00  0.00           C  
ATOM   2294  C   ILE B1577      83.252  57.362 104.429  1.00  0.00           C  
ATOM   2295  O   ILE B1577      82.488  56.879 103.575  1.00  0.00           O  
ATOM   2296  CB  ILE B1577      83.413  55.436 106.008  1.00  0.00           C  
ATOM   2297  CG1 ILE B1577      83.174  54.996 107.464  1.00  0.00           C  
ATOM   2298  CG2 ILE B1577      84.817  55.091 105.515  1.00  0.00           C  
ATOM   2299  CD1 ILE B1577      83.904  55.839 108.496  1.00  0.00           C  
ATOM   2300  N   PHE B1578      84.170  58.278 104.155  1.00  0.00           N  
ATOM   2301  CA  PHE B1578      84.349  58.780 102.802  1.00  0.00           C  
ATOM   2302  C   PHE B1578      85.764  59.296 102.660  1.00  0.00           C  
ATOM   2303  O   PHE B1578      86.437  59.585 103.646  1.00  0.00           O  
ATOM   2304  CB  PHE B1578      83.347  59.905 102.503  1.00  0.00           C  
ATOM   2305  CG  PHE B1578      83.239  60.928 103.590  1.00  0.00           C  
ATOM   2306  CD1 PHE B1578      82.226  60.845 104.540  1.00  0.00           C  
ATOM   2307  CD2 PHE B1578      84.161  61.971 103.680  1.00  0.00           C  
ATOM   2308  CE1 PHE B1578      82.119  61.787 105.582  1.00  0.00           C  
ATOM   2309  CE2 PHE B1578      84.066  62.915 104.716  1.00  0.00           C  
ATOM   2310  CZ  PHE B1578      83.032  62.814 105.673  1.00  0.00           C  
ATOM   2311  N   THR B1579      86.202  59.411 101.418  1.00  0.00           N  
ATOM   2312  CA  THR B1579      87.540  59.878 101.115  1.00  0.00           C  
ATOM   2313  C   THR B1579      87.576  61.388 101.102  1.00  0.00           C  
ATOM   2314  O   THR B1579      86.530  62.059 101.096  1.00  0.00           O  
ATOM   2315  CB  THR B1579      87.982  59.441  99.712  1.00  0.00           C  
ATOM   2316  OG1 THR B1579      87.268  60.212  98.736  1.00  0.00           O  
ATOM   2317  CG2 THR B1579      87.698  57.953  99.499  1.00  0.00           C  
ATOM   2318  N   LEU B1580      88.792  61.908 101.078  1.00  0.00           N  
ATOM   2319  CA  LEU B1580      88.992  63.316 100.993  1.00  0.00           C  
ATOM   2320  C   LEU B1580      88.386  63.847  99.667  1.00  0.00           C  
ATOM   2321  O   LEU B1580      87.798  64.934  99.661  1.00  0.00           O  
ATOM   2322  CB  LEU B1580      90.487  63.635 101.057  1.00  0.00           C  
ATOM   2323  CG  LEU B1580      90.845  65.126 100.968  1.00  0.00           C  
ATOM   2324  CD1 LEU B1580      90.239  65.908 102.136  1.00  0.00           C  
ATOM   2325  CD2 LEU B1580      92.377  65.247 100.978  1.00  0.00           C  
ATOM   2326  N   GLU B1581      88.516  63.111  98.555  1.00  0.00           N  
ATOM   2327  CA  GLU B1581      87.956  63.615  97.303  1.00  0.00           C  
ATOM   2328  C   GLU B1581      86.447  63.702  97.439  1.00  0.00           C  
ATOM   2329  O   GLU B1581      85.837  64.689  97.023  1.00  0.00           O  
ATOM   2330  CB  GLU B1581      88.300  62.726  96.093  1.00  0.00           C  
ATOM   2331  CG  GLU B1581      89.454  63.222  95.256  1.00  0.00           C  
ATOM   2332  CD  GLU B1581      89.223  64.601  94.594  1.00  0.00           C  
ATOM   2333  OE1 GLU B1581      90.144  65.453  94.671  1.00  0.00           O  
ATOM   2334  OE2 GLU B1581      88.152  64.828  93.974  1.00  0.00           O  
ATOM   2335  N   GLU B1582      85.839  62.675  98.022  1.00  0.00           N  
ATOM   2336  CA  GLU B1582      84.395  62.699  98.185  1.00  0.00           C  
ATOM   2337  C   GLU B1582      83.962  63.907  99.025  1.00  0.00           C  
ATOM   2338  O   GLU B1582      82.899  64.500  98.807  1.00  0.00           O  
ATOM   2339  CB  GLU B1582      83.935  61.397  98.817  1.00  0.00           C  
ATOM   2340  CG  GLU B1582      84.212  60.223  97.911  1.00  0.00           C  
ATOM   2341  CD  GLU B1582      83.798  58.900  98.512  1.00  0.00           C  
ATOM   2342  OE1 GLU B1582      84.422  58.447  99.505  1.00  0.00           O  
ATOM   2343  OE2 GLU B1582      82.837  58.316  97.973  1.00  0.00           O  
ATOM   2344  N   PHE B1583      84.821  64.270  99.968  1.00  0.00           N  
ATOM   2345  CA  PHE B1583      84.576  65.394 100.846  1.00  0.00           C  
ATOM   2346  C   PHE B1583      84.585  66.699 100.051  1.00  0.00           C  
ATOM   2347  O   PHE B1583      83.613  67.446 100.086  1.00  0.00           O  
ATOM   2348  CB  PHE B1583      85.641  65.447 101.971  1.00  0.00           C  
ATOM   2349  CG  PHE B1583      85.483  66.618 102.913  1.00  0.00           C  
ATOM   2350  CD1 PHE B1583      84.323  66.791 103.654  1.00  0.00           C  
ATOM   2351  CD2 PHE B1583      86.488  67.560 103.046  1.00  0.00           C  
ATOM   2352  CE1 PHE B1583      84.174  67.890 104.513  1.00  0.00           C  
ATOM   2353  CE2 PHE B1583      86.335  68.655 103.901  1.00  0.00           C  
ATOM   2354  CZ  PHE B1583      85.182  68.811 104.627  1.00  0.00           C  
ATOM   2355  N   ILE B1584      85.663  66.978  99.325  1.00  0.00           N  
ATOM   2356  CA  ILE B1584      85.691  68.231  98.593  1.00  0.00           C  
ATOM   2357  C   ILE B1584      84.606  68.327  97.520  1.00  0.00           C  
ATOM   2358  O   ILE B1584      84.179  69.418  97.163  1.00  0.00           O  
ATOM   2359  CB  ILE B1584      87.077  68.510  97.987  1.00  0.00           C  
ATOM   2360  CG1 ILE B1584      87.299  67.703  96.725  1.00  0.00           C  
ATOM   2361  CG2 ILE B1584      88.143  68.157  98.978  1.00  0.00           C  
ATOM   2362  CD1 ILE B1584      88.751  67.736  96.300  1.00  0.00           C  
ATOM   2363  N   GLN B1585      84.126  67.196  97.031  1.00  0.00           N  
ATOM   2364  CA  GLN B1585      83.083  67.237  96.029  1.00  0.00           C  
ATOM   2365  C   GLN B1585      81.698  67.372  96.625  1.00  0.00           C  
ATOM   2366  O   GLN B1585      80.778  67.816  95.942  1.00  0.00           O  
ATOM   2367  CB  GLN B1585      83.132  65.993  95.161  1.00  0.00           C  
ATOM   2368  CG  GLN B1585      83.692  66.258  93.789  1.00  0.00           C  
ATOM   2369  CD  GLN B1585      84.477  65.081  93.272  1.00  0.00           C  
ATOM   2370  OE1 GLN B1585      84.124  63.927  93.538  1.00  0.00           O  
ATOM   2371  NE2 GLN B1585      85.550  65.356  92.529  1.00  0.00           N  
ATOM   2372  N   ALA B1586      81.539  66.990  97.886  1.00  0.00           N  
ATOM   2373  CA  ALA B1586      80.232  67.089  98.528  1.00  0.00           C  
ATOM   2374  C   ALA B1586      80.119  68.323  99.415  1.00  0.00           C  
ATOM   2375  O   ALA B1586      79.015  68.683  99.867  1.00  0.00           O  
ATOM   2376  CB  ALA B1586      79.956  65.844  99.354  1.00  0.00           C  
ATOM   2377  N   PHE B1587      81.256  68.972  99.658  1.00  0.00           N  
ATOM   2378  CA  PHE B1587      81.282  70.154 100.502  1.00  0.00           C  
ATOM   2379  C   PHE B1587      80.336  71.289 100.086  1.00  0.00           C  
ATOM   2380  O   PHE B1587      80.196  71.615  98.905  1.00  0.00           O  
ATOM   2381  CB  PHE B1587      82.680  70.727 100.588  1.00  0.00           C  
ATOM   2382  CG  PHE B1587      82.785  71.842 101.566  1.00  0.00           C  
ATOM   2383  CD1 PHE B1587      82.728  71.583 102.937  1.00  0.00           C  
ATOM   2384  CD2 PHE B1587      82.859  73.162 101.120  1.00  0.00           C  
ATOM   2385  CE1 PHE B1587      82.740  72.625 103.856  1.00  0.00           C  
ATOM   2386  CE2 PHE B1587      82.873  74.220 102.025  1.00  0.00           C  
ATOM   2387  CZ  PHE B1587      82.814  73.962 103.396  1.00  0.00           C  
ATOM   2388  N   THR B1588      79.715  71.898 101.092  1.00  0.00           N  
ATOM   2389  CA  THR B1588      78.771  72.977 100.881  1.00  0.00           C  
ATOM   2390  C   THR B1588      78.464  73.619 102.223  1.00  0.00           C  
ATOM   2391  O   THR B1588      78.108  72.939 103.185  1.00  0.00           O  
ATOM   2392  CB  THR B1588      77.478  72.429 100.280  1.00  0.00           C  
ATOM   2393  OG1 THR B1588      76.448  73.408 100.360  1.00  0.00           O  
ATOM   2394  CG2 THR B1588      77.044  71.222 101.036  1.00  0.00           C  
ATOM   2395  N   TRP B1589      78.580  74.938 102.282  1.00  0.00           N  
ATOM   2396  CA  TRP B1589      78.323  75.647 103.525  1.00  0.00           C  
ATOM   2397  C   TRP B1589      76.942  75.375 104.125  1.00  0.00           C  
ATOM   2398  O   TRP B1589      76.715  75.623 105.309  1.00  0.00           O  
ATOM   2399  CB  TRP B1589      78.558  77.133 103.307  1.00  0.00           C  
ATOM   2400  CG  TRP B1589      79.980  77.404 102.933  1.00  0.00           C  
ATOM   2401  CD1 TRP B1589      80.449  77.771 101.702  1.00  0.00           C  
ATOM   2402  CD2 TRP B1589      81.128  77.282 103.781  1.00  0.00           C  
ATOM   2403  NE1 TRP B1589      81.820  77.884 101.733  1.00  0.00           N  
ATOM   2404  CE2 TRP B1589      82.260  77.589 102.998  1.00  0.00           C  
ATOM   2405  CE3 TRP B1589      81.309  76.947 105.123  1.00  0.00           C  
ATOM   2406  CZ2 TRP B1589      83.555  77.571 103.513  1.00  0.00           C  
ATOM   2407  CZ3 TRP B1589      82.606  76.931 105.638  1.00  0.00           C  
ATOM   2408  CH2 TRP B1589      83.709  77.241 104.828  1.00  0.00           C  
ATOM   2409  N   GLU B1591      76.029  74.841 103.317  1.00  0.00           N  
ATOM   2410  CA  GLU B1591      74.691  74.522 103.813  1.00  0.00           C  
ATOM   2411  C   GLU B1591      74.748  73.371 104.817  1.00  0.00           C  
ATOM   2412  O   GLU B1591      73.930  73.325 105.729  1.00  0.00           O  
ATOM   2413  CB  GLU B1591      73.737  74.109 102.680  1.00  0.00           C  
ATOM   2414  CG  GLU B1591      73.351  75.201 101.697  1.00  0.00           C  
ATOM   2415  CD  GLU B1591      74.534  75.706 100.885  1.00  0.00           C  
ATOM   2416  OE1 GLU B1591      75.397  76.419 101.455  1.00  0.00           O  
ATOM   2417  OE2 GLU B1591      74.598  75.383  99.675  1.00  0.00           O  
ATOM   2418  N   ARG B1592      75.709  72.458 104.656  1.00  0.00           N  
ATOM   2419  CA  ARG B1592      75.829  71.291 105.542  1.00  0.00           C  
ATOM   2420  C   ARG B1592      76.746  71.512 106.743  1.00  0.00           C  
ATOM   2421  O   ARG B1592      77.120  70.556 107.418  1.00  0.00           O  
ATOM   2422  CB  ARG B1592      76.357  70.082 104.768  1.00  0.00           C  
ATOM   2423  CG  ARG B1592      75.670  69.776 103.429  1.00  0.00           C  
ATOM   2424  CD  ARG B1592      74.346  69.047 103.576  1.00  0.00           C  
ATOM   2425  NE  ARG B1592      74.470  67.808 104.338  1.00  0.00           N  
ATOM   2426  CZ  ARG B1592      73.439  67.196 104.913  1.00  0.00           C  
ATOM   2427  NH1 ARG B1592      72.227  67.719 104.796  1.00  0.00           N  
ATOM   2428  NH2 ARG B1592      73.610  66.083 105.624  1.00  0.00           N  
ATOM   2429  N   VAL B1593      77.120  72.757 107.002  1.00  0.00           N  
ATOM   2430  CA  VAL B1593      77.999  73.063 108.122  1.00  0.00           C  
ATOM   2431  C   VAL B1593      77.193  73.470 109.346  1.00  0.00           C  
ATOM   2432  O   VAL B1593      76.310  74.306 109.245  1.00  0.00           O  
ATOM   2433  CB  VAL B1593      78.953  74.212 107.754  1.00  0.00           C  
ATOM   2434  CG1 VAL B1593      79.699  74.706 108.976  1.00  0.00           C  
ATOM   2435  CG2 VAL B1593      79.915  73.737 106.697  1.00  0.00           C  
ATOM   2436  N   SER B1594      77.493  72.880 110.497  1.00  0.00           N  
ATOM   2437  CA  SER B1594      76.782  73.182 111.743  1.00  0.00           C  
ATOM   2438  C   SER B1594      77.685  74.013 112.659  1.00  0.00           C  
ATOM   2439  O   SER B1594      78.889  73.752 112.746  1.00  0.00           O  
ATOM   2440  CB  SER B1594      76.332  71.879 112.445  1.00  0.00           C  
ATOM   2441  OG  SER B1594      77.410  70.989 112.694  1.00  0.00           O  
ATOM   2442  N   LEU B1596      77.106  74.995 113.347  1.00  0.00           N  
ATOM   2443  CA  LEU B1596      77.886  75.879 114.199  1.00  0.00           C  
ATOM   2444  C   LEU B1596      78.122  75.570 115.664  1.00  0.00           C  
ATOM   2445  O   LEU B1596      78.810  76.329 116.348  1.00  0.00           O  
ATOM   2446  CB  LEU B1596      77.355  77.298 114.078  1.00  0.00           C  
ATOM   2447  CG  LEU B1596      77.621  77.955 112.730  1.00  0.00           C  
ATOM   2448  CD1 LEU B1596      77.131  79.397 112.794  1.00  0.00           C  
ATOM   2449  CD2 LEU B1596      79.100  77.910 112.408  1.00  0.00           C  
ATOM   2450  N   GLY B1601      77.576  74.482 116.172  1.00  0.00           N  
ATOM   2451  CA  GLY B1601      77.852  74.171 117.559  1.00  0.00           C  
ATOM   2452  C   GLY B1601      79.317  73.760 117.744  1.00  0.00           C  
ATOM   2453  O   GLY B1601      79.853  72.979 116.940  1.00  0.00           O  
ATOM   2454  N   GLY B1602      79.976  74.292 118.775  1.00  0.00           N  
ATOM   2455  CA  GLY B1602      81.361  73.926 119.050  1.00  0.00           C  
ATOM   2456  C   GLY B1602      81.494  72.442 119.408  1.00  0.00           C  
ATOM   2457  O   GLY B1602      81.194  72.032 120.529  1.00  0.00           O  
ATOM   2458  N   PRO B1603      81.992  71.617 118.478  1.00  0.00           N  
ATOM   2459  CA  PRO B1603      82.164  70.175 118.663  1.00  0.00           C  
ATOM   2460  C   PRO B1603      83.222  69.681 119.645  1.00  0.00           C  
ATOM   2461  O   PRO B1603      84.369  70.159 119.677  1.00  0.00           O  
ATOM   2462  CB  PRO B1603      82.445  69.696 117.240  1.00  0.00           C  
ATOM   2463  CG  PRO B1603      83.346  70.782 116.744  1.00  0.00           C  
ATOM   2464  CD  PRO B1603      82.627  72.052 117.218  1.00  0.00           C  
ATOM   2465  N   VAL B1604      82.816  68.716 120.459  1.00  0.00           N  
ATOM   2466  CA  VAL B1604      83.737  68.083 121.387  1.00  0.00           C  
ATOM   2467  C   VAL B1604      84.455  66.984 120.587  1.00  0.00           C  
ATOM   2468  O   VAL B1604      83.823  66.174 119.930  1.00  0.00           O  
ATOM   2469  CB  VAL B1604      82.993  67.455 122.578  1.00  0.00           C  
ATOM   2470  CG1 VAL B1604      83.770  66.246 123.114  1.00  0.00           C  
ATOM   2471  CG2 VAL B1604      82.833  68.492 123.680  1.00  0.00           C  
ATOM   2472  N   PHE B1613      85.781  66.996 120.613  1.00  0.00           N  
ATOM   2473  CA  PHE B1613      86.572  65.992 119.902  1.00  0.00           C  
ATOM   2474  C   PHE B1613      86.541  64.754 120.764  1.00  0.00           C  
ATOM   2475  O   PHE B1613      87.068  64.742 121.870  1.00  0.00           O  
ATOM   2476  CB  PHE B1613      88.012  66.469 119.721  1.00  0.00           C  
ATOM   2477  CG  PHE B1613      88.885  65.520 118.939  1.00  0.00           C  
ATOM   2478  CD1 PHE B1613      89.485  64.429 119.555  1.00  0.00           C  
ATOM   2479  CD2 PHE B1613      89.148  65.752 117.600  1.00  0.00           C  
ATOM   2480  CE1 PHE B1613      90.338  63.594 118.846  1.00  0.00           C  
ATOM   2481  CE2 PHE B1613      89.986  64.937 116.889  1.00  0.00           C  
ATOM   2482  CZ  PHE B1613      90.590  63.853 117.508  1.00  0.00           C  
ATOM   2483  N   ASP B1614      85.907  63.716 120.246  1.00  0.00           N  
ATOM   2484  CA  ASP B1614      85.755  62.458 120.962  1.00  0.00           C  
ATOM   2485  C   ASP B1614      86.724  61.339 120.529  1.00  0.00           C  
ATOM   2486  O   ASP B1614      86.549  60.693 119.501  1.00  0.00           O  
ATOM   2487  CB  ASP B1614      84.303  62.010 120.822  1.00  0.00           C  
ATOM   2488  CG  ASP B1614      84.037  60.671 121.434  1.00  0.00           C  
ATOM   2489  OD1 ASP B1614      82.902  60.180 121.214  1.00  0.00           O  
ATOM   2490  OD2 ASP B1614      84.932  60.120 122.119  1.00  0.00           O  
ATOM   2491  N   LEU B1615      87.753  61.134 121.340  1.00  0.00           N  
ATOM   2492  CA  LEU B1615      88.740  60.095 121.111  1.00  0.00           C  
ATOM   2493  C   LEU B1615      88.099  58.748 120.805  1.00  0.00           C  
ATOM   2494  O   LEU B1615      88.637  57.934 120.055  1.00  0.00           O  
ATOM   2495  CB  LEU B1615      89.596  59.934 122.351  1.00  0.00           C  
ATOM   2496  CG  LEU B1615      90.997  60.505 122.216  1.00  0.00           C  
ATOM   2497  CD1 LEU B1615      91.756  60.186 123.504  1.00  0.00           C  
ATOM   2498  CD2 LEU B1615      91.707  59.912 120.980  1.00  0.00           C  
ATOM   2499  N   GLU B1616      86.941  58.521 121.402  1.00  0.00           N  
ATOM   2500  CA  GLU B1616      86.241  57.266 121.215  1.00  0.00           C  
ATOM   2501  C   GLU B1616      85.708  57.086 119.816  1.00  0.00           C  
ATOM   2502  O   GLU B1616      85.894  56.032 119.220  1.00  0.00           O  
ATOM   2503  CB  GLU B1616      85.108  57.156 122.227  1.00  0.00           C  
ATOM   2504  CG  GLU B1616      85.179  55.927 123.105  1.00  0.00           C  
ATOM   2505  CD  GLU B1616      86.608  55.545 123.501  1.00  0.00           C  
ATOM   2506  OE1 GLU B1616      87.370  56.454 123.906  1.00  0.00           O  
ATOM   2507  OE2 GLU B1616      86.955  54.332 123.416  1.00  0.00           O  
ATOM   2508  N   LYS B1617      85.028  58.098 119.287  1.00  0.00           N  
ATOM   2509  CA  LYS B1617      84.502  57.967 117.935  1.00  0.00           C  
ATOM   2510  C   LYS B1617      85.697  57.814 116.971  1.00  0.00           C  
ATOM   2511  O   LYS B1617      85.655  56.998 116.036  1.00  0.00           O  
ATOM   2512  CB  LYS B1617      83.648  59.180 117.591  1.00  0.00           C  
ATOM   2513  CG  LYS B1617      82.260  58.844 117.044  1.00  0.00           C  
ATOM   2514  CD  LYS B1617      82.296  58.503 115.571  1.00  0.00           C  
ATOM   2515  CE  LYS B1617      80.913  58.291 114.970  1.00  0.00           C  
ATOM   2516  NZ  LYS B1617      80.076  59.525 114.840  1.00  0.00           N  
ATOM   2517  N   LEU B1619      86.766  58.571 117.234  1.00  0.00           N  
ATOM   2518  CA  LEU B1619      87.969  58.533 116.418  1.00  0.00           C  
ATOM   2519  C   LEU B1619      88.492  57.102 116.388  1.00  0.00           C  
ATOM   2520  O   LEU B1619      88.709  56.538 115.330  1.00  0.00           O  
ATOM   2521  CB  LEU B1619      89.045  59.439 117.006  1.00  0.00           C  
ATOM   2522  CG  LEU B1619      90.035  60.071 116.022  1.00  0.00           C  
ATOM   2523  CD1 LEU B1619      91.299  60.377 116.748  1.00  0.00           C  
ATOM   2524  CD2 LEU B1619      90.313  59.156 114.841  1.00  0.00           C  
ATOM   2525  N   ARG B1620      88.685  56.512 117.559  1.00  0.00           N  
ATOM   2526  CA  ARG B1620      89.169  55.143 117.624  1.00  0.00           C  
ATOM   2527  C   ARG B1620      88.239  54.217 116.850  1.00  0.00           C  
ATOM   2528  O   ARG B1620      88.689  53.324 116.120  1.00  0.00           O  
ATOM   2529  CB  ARG B1620      89.310  54.680 119.082  1.00  0.00           C  
ATOM   2530  CG  ARG B1620      90.507  55.320 119.772  1.00  0.00           C  
ATOM   2531  CD  ARG B1620      90.723  54.859 121.224  1.00  0.00           C  
ATOM   2532  NE  ARG B1620      91.170  53.471 121.284  1.00  0.00           N  
ATOM   2533  CZ  ARG B1620      90.354  52.427 121.176  1.00  0.00           C  
ATOM   2534  NH1 ARG B1620      89.042  52.608 121.014  1.00  0.00           N  
ATOM   2535  NH2 ARG B1620      90.849  51.198 121.203  1.00  0.00           N  
ATOM   2536  N   TRP B1621      86.942  54.429 117.006  1.00  0.00           N  
ATOM   2537  CA  TRP B1621      86.006  53.612 116.285  1.00  0.00           C  
ATOM   2538  C   TRP B1621      86.232  53.773 114.784  1.00  0.00           C  
ATOM   2539  O   TRP B1621      86.289  52.788 114.040  1.00  0.00           O  
ATOM   2540  CB  TRP B1621      84.577  54.014 116.606  1.00  0.00           C  
ATOM   2541  CG  TRP B1621      83.658  53.374 115.643  1.00  0.00           C  
ATOM   2542  CD1 TRP B1621      83.295  52.066 115.610  1.00  0.00           C  
ATOM   2543  CD2 TRP B1621      83.040  53.993 114.518  1.00  0.00           C  
ATOM   2544  NE1 TRP B1621      82.485  51.823 114.530  1.00  0.00           N  
ATOM   2545  CE2 TRP B1621      82.306  52.992 113.842  1.00  0.00           C  
ATOM   2546  CE3 TRP B1621      83.027  55.298 114.013  1.00  0.00           C  
ATOM   2547  CZ2 TRP B1621      81.558  53.260 112.682  1.00  0.00           C  
ATOM   2548  CZ3 TRP B1621      82.283  55.562 112.857  1.00  0.00           C  
ATOM   2549  CH2 TRP B1621      81.559  54.547 112.208  1.00  0.00           C  
ATOM   2550  N   MET B1622      86.333  55.023 114.339  1.00  0.00           N  
ATOM   2551  CA  MET B1622      86.544  55.305 112.926  1.00  0.00           C  
ATOM   2552  C   MET B1622      87.856  54.689 112.460  1.00  0.00           C  
ATOM   2553  O   MET B1622      87.953  54.130 111.366  1.00  0.00           O  
ATOM   2554  CB  MET B1622      86.571  56.819 112.684  1.00  0.00           C  
ATOM   2555  CG  MET B1622      86.774  57.198 111.225  1.00  0.00           C  
ATOM   2556  SD  MET B1622      86.093  58.797 110.772  1.00  0.00           S  
ATOM   2557  CE  MET B1622      84.336  58.396 110.897  1.00  0.00           C  
ATOM   2558  N   ASN B1632      88.871  54.788 113.303  1.00  0.00           N  
ATOM   2559  CA  ASN B1632      90.177  54.277 112.946  1.00  0.00           C  
ATOM   2560  C   ASN B1632      90.084  52.779 112.731  1.00  0.00           C  
ATOM   2561  O   ASN B1632      90.700  52.252 111.809  1.00  0.00           O  
ATOM   2562  CB  ASN B1632      91.188  54.611 114.024  1.00  0.00           C  
ATOM   2563  CG  ASN B1632      92.600  54.612 113.502  1.00  0.00           C  
ATOM   2564  OD1 ASN B1632      92.990  55.489 112.707  1.00  0.00           O  
ATOM   2565  ND2 ASN B1632      93.394  53.623 113.942  1.00  0.00           N  
ATOM   2566  N   GLY B1635      89.303  52.098 113.567  1.00  0.00           N  
ATOM   2567  CA  GLY B1635      89.125  50.660 113.411  1.00  0.00           C  
ATOM   2568  C   GLY B1635      88.366  50.342 112.123  1.00  0.00           C  
ATOM   2569  O   GLY B1635      88.666  49.379 111.403  1.00  0.00           O  
ATOM   2570  N   LYS B1636      87.380  51.179 111.838  1.00  0.00           N  
ATOM   2571  CA  LYS B1636      86.547  51.059 110.648  1.00  0.00           C  
ATOM   2572  C   LYS B1636      87.405  51.149 109.360  1.00  0.00           C  
ATOM   2573  O   LYS B1636      87.178  50.406 108.391  1.00  0.00           O  
ATOM   2574  CB  LYS B1636      85.485  52.174 110.676  1.00  0.00           C  
ATOM   2575  CG  LYS B1636      84.376  52.065 109.644  1.00  0.00           C  
ATOM   2576  CD  LYS B1636      83.305  51.063 110.039  1.00  0.00           C  
ATOM   2577  CE  LYS B1636      82.054  51.262 109.165  1.00  0.00           C  
ATOM   2578  NZ  LYS B1636      81.098  50.129 109.262  1.00  0.00           N  
ATOM   2579  N   TYR B1637      88.386  52.048 109.360  1.00  0.00           N  
ATOM   2580  CA  TYR B1637      89.279  52.201 108.216  1.00  0.00           C  
ATOM   2581  C   TYR B1637      90.155  50.965 108.045  1.00  0.00           C  
ATOM   2582  O   TYR B1637      90.280  50.424 106.945  1.00  0.00           O  
ATOM   2583  CB  TYR B1637      90.173  53.428 108.400  1.00  0.00           C  
ATOM   2584  CG  TYR B1637      89.651  54.645 107.668  1.00  0.00           C  
ATOM   2585  CD1 TYR B1637      90.211  55.047 106.454  1.00  0.00           C  
ATOM   2586  CD2 TYR B1637      88.537  55.334 108.143  1.00  0.00           C  
ATOM   2587  CE1 TYR B1637      89.675  56.082 105.740  1.00  0.00           C  
ATOM   2588  CE2 TYR B1637      87.991  56.379 107.424  1.00  0.00           C  
ATOM   2589  CZ  TYR B1637      88.562  56.747 106.222  1.00  0.00           C  
ATOM   2590  OH  TYR B1637      87.999  57.754 105.486  1.00  0.00           O  
ATOM   2591  N   ILE B1638      90.751  50.532 109.156  1.00  0.00           N  
ATOM   2592  CA  ILE B1638      91.634  49.382 109.179  1.00  0.00           C  
ATOM   2593  C   ILE B1638      90.957  48.141 108.645  1.00  0.00           C  
ATOM   2594  O   ILE B1638      91.593  47.320 107.999  1.00  0.00           O  
ATOM   2595  CB  ILE B1638      92.128  49.084 110.599  1.00  0.00           C  
ATOM   2596  CG1 ILE B1638      93.147  50.138 111.026  1.00  0.00           C  
ATOM   2597  CG2 ILE B1638      92.740  47.693 110.664  1.00  0.00           C  
ATOM   2598  CD1 ILE B1638      93.590  50.025 112.499  1.00  0.00           C  
ATOM   2599  N   ARG B1639      89.665  47.989 108.885  1.00  0.00           N  
ATOM   2600  CA  ARG B1639      89.041  46.785 108.391  1.00  0.00           C  
ATOM   2601  C   ARG B1639      88.193  46.904 107.122  1.00  0.00           C  
ATOM   2602  O   ARG B1639      87.912  45.894 106.467  1.00  0.00           O  
ATOM   2603  CB  ARG B1639      88.264  46.116 109.535  1.00  0.00           C  
ATOM   2604  CG  ARG B1639      86.895  46.658 109.861  1.00  0.00           C  
ATOM   2605  CD  ARG B1639      86.316  45.867 111.066  1.00  0.00           C  
ATOM   2606  NE  ARG B1639      86.814  46.388 112.327  1.00  0.00           N  
ATOM   2607  CZ  ARG B1639      86.304  47.456 112.948  1.00  0.00           C  
ATOM   2608  NH1 ARG B1639      86.832  47.886 114.094  1.00  0.00           N  
ATOM   2609  NH2 ARG B1639      85.245  48.079 112.441  1.00  0.00           N  
ATOM   2610  N   GLU B1640      87.826  48.124 106.737  1.00  0.00           N  
ATOM   2611  CA  GLU B1640      86.984  48.294 105.563  1.00  0.00           C  
ATOM   2612  C   GLU B1640      87.492  49.190 104.474  1.00  0.00           C  
ATOM   2613  O   GLU B1640      87.000  49.101 103.355  1.00  0.00           O  
ATOM   2614  CB  GLU B1640      85.613  48.819 105.958  1.00  0.00           C  
ATOM   2615  CG  GLU B1640      84.829  47.926 106.862  1.00  0.00           C  
ATOM   2616  CD  GLU B1640      83.569  48.613 107.338  1.00  0.00           C  
ATOM   2617  OE1 GLU B1640      83.033  48.262 108.420  1.00  0.00           O  
ATOM   2618  OE2 GLU B1640      83.112  49.514 106.613  1.00  0.00           O  
ATOM   2619  N   VAL B1641      88.449  50.065 104.768  1.00  0.00           N  
ATOM   2620  CA  VAL B1641      88.926  50.961 103.727  1.00  0.00           C  
ATOM   2621  C   VAL B1641      90.250  50.540 103.179  1.00  0.00           C  
ATOM   2622  O   VAL B1641      90.404  50.392 101.973  1.00  0.00           O  
ATOM   2623  CB  VAL B1641      89.095  52.405 104.193  1.00  0.00           C  
ATOM   2624  CG1 VAL B1641      89.249  53.297 102.968  1.00  0.00           C  
ATOM   2625  CG2 VAL B1641      87.917  52.847 105.023  1.00  0.00           C  
ATOM   2626  N   LEU B1642      91.225  50.394 104.061  1.00  0.00           N  
ATOM   2627  CA  LEU B1642      92.551  49.967 103.651  1.00  0.00           C  
ATOM   2628  C   LEU B1642      92.520  48.504 103.264  1.00  0.00           C  
ATOM   2629  O   LEU B1642      91.681  47.723 103.743  1.00  0.00           O  
ATOM   2630  CB  LEU B1642      93.544  50.104 104.793  1.00  0.00           C  
ATOM   2631  CG  LEU B1642      93.727  51.453 105.486  1.00  0.00           C  
ATOM   2632  CD1 LEU B1642      95.162  51.473 106.002  1.00  0.00           C  
ATOM   2633  CD2 LEU B1642      93.482  52.637 104.549  1.00  0.00           C  
ATOM   2634  N   SER B1662      93.444  48.130 102.394  1.00  0.00           N  
ATOM   2635  CA  SER B1662      93.543  46.741 101.991  1.00  0.00           C  
ATOM   2636  C   SER B1662      94.363  46.004 103.071  1.00  0.00           C  
ATOM   2637  O   SER B1662      95.058  46.632 103.901  1.00  0.00           O  
ATOM   2638  CB  SER B1662      94.244  46.632 100.643  1.00  0.00           C  
ATOM   2639  OG  SER B1662      95.619  46.940 100.774  1.00  0.00           O  
ATOM   2640  N   LEU B1663      94.274  44.675 103.061  1.00  0.00           N  
ATOM   2641  CA  LEU B1663      94.999  43.848 104.025  1.00  0.00           C  
ATOM   2642  C   LEU B1663      96.473  44.205 103.967  1.00  0.00           C  
ATOM   2643  O   LEU B1663      97.114  44.400 104.996  1.00  0.00           O  
ATOM   2644  CB  LEU B1663      94.846  42.365 103.670  1.00  0.00           C  
ATOM   2645  CG  LEU B1663      94.857  41.331 104.796  1.00  0.00           C  
ATOM   2646  CD1 LEU B1663      94.857  39.914 104.192  1.00  0.00           C  
ATOM   2647  CD2 LEU B1663      96.053  41.541 105.681  1.00  0.00           C  
ATOM   2648  N   GLU B1664      96.995  44.268 102.744  1.00  0.00           N  
ATOM   2649  CA  GLU B1664      98.391  44.590 102.505  1.00  0.00           C  
ATOM   2650  C   GLU B1664      98.788  45.960 103.032  1.00  0.00           C  
ATOM   2651  O   GLU B1664      99.874  46.123 103.574  1.00  0.00           O  
ATOM   2652  CB  GLU B1664      98.720  44.538 101.002  1.00  0.00           C  
ATOM   2653  CG  GLU B1664      98.654  43.142 100.401  1.00  0.00           C  
ATOM   2654  CD  GLU B1664      97.230  42.678 100.146  1.00  0.00           C  
ATOM   2655  OE1 GLU B1664      97.026  41.441 100.072  1.00  0.00           O  
ATOM   2656  OE2 GLU B1664      96.330  43.545 100.011  1.00  0.00           O  
ATOM   2657  N   GLU B1665      97.924  46.952 102.869  1.00  0.00           N  
ATOM   2658  CA  GLU B1665      98.272  48.276 103.357  1.00  0.00           C  
ATOM   2659  C   GLU B1665      98.297  48.288 104.870  1.00  0.00           C  
ATOM   2660  O   GLU B1665      99.144  48.940 105.483  1.00  0.00           O  
ATOM   2661  CB  GLU B1665      97.310  49.350 102.838  1.00  0.00           C  
ATOM   2662  CG  GLU B1665      97.962  50.267 101.809  1.00  0.00           C  
ATOM   2663  CD  GLU B1665      99.286  50.902 102.305  1.00  0.00           C  
ATOM   2664  OE1 GLU B1665      99.258  51.715 103.268  1.00  0.00           O  
ATOM   2665  OE2 GLU B1665     100.358  50.583 101.717  1.00  0.00           O  
ATOM   2666  N   VAL B1666      97.377  47.562 105.484  1.00  0.00           N  
ATOM   2667  CA  VAL B1666      97.382  47.515 106.929  1.00  0.00           C  
ATOM   2668  C   VAL B1666      98.639  46.769 107.438  1.00  0.00           C  
ATOM   2669  O   VAL B1666      99.240  47.164 108.443  1.00  0.00           O  
ATOM   2670  CB  VAL B1666      96.099  46.843 107.479  1.00  0.00           C  
ATOM   2671  CG1 VAL B1666      96.248  46.614 108.967  1.00  0.00           C  
ATOM   2672  CG2 VAL B1666      94.889  47.735 107.227  1.00  0.00           C  
ATOM   2673  N   ALA B1667      99.044  45.715 106.729  1.00  0.00           N  
ATOM   2674  CA  ALA B1667     100.203  44.926 107.129  1.00  0.00           C  
ATOM   2675  C   ALA B1667     101.412  45.809 107.063  1.00  0.00           C  
ATOM   2676  O   ALA B1667     102.258  45.739 107.947  1.00  0.00           O  
ATOM   2677  CB  ALA B1667     100.371  43.720 106.234  1.00  0.00           C  
ATOM   2678  N   GLU B1668     101.470  46.670 106.044  1.00  0.00           N  
ATOM   2679  CA  GLU B1668     102.589  47.593 105.884  1.00  0.00           C  
ATOM   2680  C   GLU B1668     102.665  48.619 107.013  1.00  0.00           C  
ATOM   2681  O   GLU B1668     103.728  48.828 107.616  1.00  0.00           O  
ATOM   2682  CB  GLU B1668     102.498  48.364 104.557  1.00  0.00           C  
ATOM   2683  CG  GLU B1668     102.619  47.524 103.301  1.00  0.00           C  
ATOM   2684  CD  GLU B1668     103.733  46.469 103.368  1.00  0.00           C  
ATOM   2685  OE1 GLU B1668     104.880  46.850 103.734  1.00  0.00           O  
ATOM   2686  OE2 GLU B1668     103.439  45.270 103.045  1.00  0.00           O  
ATOM   2687  N   ARG B1669     101.542  49.265 107.293  1.00  0.00           N  
ATOM   2688  CA  ARG B1669     101.512  50.289 108.318  1.00  0.00           C  
ATOM   2689  C   ARG B1669     101.763  49.796 109.740  1.00  0.00           C  
ATOM   2690  O   ARG B1669     102.185  50.546 110.621  1.00  0.00           O  
ATOM   2691  CB  ARG B1669     100.185  51.020 108.229  1.00  0.00           C  
ATOM   2692  CG  ARG B1669      99.993  51.694 106.886  1.00  0.00           C  
ATOM   2693  CD  ARG B1669      98.715  52.434 106.844  1.00  0.00           C  
ATOM   2694  NE  ARG B1669      98.464  53.045 105.549  1.00  0.00           N  
ATOM   2695  CZ  ARG B1669      97.602  54.045 105.367  1.00  0.00           C  
ATOM   2696  NH1 ARG B1669      96.939  54.555 106.409  1.00  0.00           N  
ATOM   2697  NH2 ARG B1669      97.334  54.476 104.138  1.00  0.00           N  
ATOM   2698  N   VAL B1670     101.517  48.521 109.941  1.00  0.00           N  
ATOM   2699  CA  VAL B1670     101.706  47.877 111.221  1.00  0.00           C  
ATOM   2700  C   VAL B1670     103.204  47.678 111.562  1.00  0.00           C  
ATOM   2701  O   VAL B1670     103.593  47.650 112.741  1.00  0.00           O  
ATOM   2702  CB  VAL B1670     100.944  46.518 111.173  1.00  0.00           C  
ATOM   2703  CG1 VAL B1670     101.714  45.444 111.872  1.00  0.00           C  
ATOM   2704  CG2 VAL B1670      99.548  46.694 111.748  1.00  0.00           C  
ATOM   2705  N   LYS B1671     104.040  47.580 110.528  1.00  0.00           N  
ATOM   2706  CA  LYS B1671     105.478  47.359 110.701  1.00  0.00           C  
ATOM   2707  C   LYS B1671     106.231  48.267 111.670  1.00  0.00           C  
ATOM   2708  O   LYS B1671     106.890  47.789 112.583  1.00  0.00           O  
ATOM   2709  CB  LYS B1671     106.191  47.380 109.341  1.00  0.00           C  
ATOM   2710  CG  LYS B1671     105.945  46.103 108.536  1.00  0.00           C  
ATOM   2711  CD  LYS B1671     106.574  46.132 107.154  1.00  0.00           C  
ATOM   2712  CE  LYS B1671     106.237  44.828 106.430  1.00  0.00           C  
ATOM   2713  NZ  LYS B1671     106.625  44.855 105.002  1.00  0.00           N  
ATOM   2714  N   PRO B1672     106.173  49.585 111.475  1.00  0.00           N  
ATOM   2715  CA  PRO B1672     106.921  50.389 112.441  1.00  0.00           C  
ATOM   2716  C   PRO B1672     106.485  50.175 113.888  1.00  0.00           C  
ATOM   2717  O   PRO B1672     107.272  50.371 114.805  1.00  0.00           O  
ATOM   2718  CB  PRO B1672     106.723  51.820 111.944  1.00  0.00           C  
ATOM   2719  CG  PRO B1672     105.493  51.737 111.130  1.00  0.00           C  
ATOM   2720  CD  PRO B1672     105.569  50.424 110.436  1.00  0.00           C  
ATOM   2721  N   PHE B1673     105.248  49.737 114.105  1.00  0.00           N  
ATOM   2722  CA  PHE B1673     104.799  49.522 115.474  1.00  0.00           C  
ATOM   2723  C   PHE B1673     105.322  48.198 116.015  1.00  0.00           C  
ATOM   2724  O   PHE B1673     105.572  48.059 117.211  1.00  0.00           O  
ATOM   2725  CB  PHE B1673     103.277  49.620 115.557  1.00  0.00           C  
ATOM   2726  CG  PHE B1673     102.761  51.014 115.298  1.00  0.00           C  
ATOM   2727  CD1 PHE B1673     102.653  51.935 116.336  1.00  0.00           C  
ATOM   2728  CD2 PHE B1673     102.471  51.426 114.007  1.00  0.00           C  
ATOM   2729  CE1 PHE B1673     102.269  53.257 116.084  1.00  0.00           C  
ATOM   2730  CE2 PHE B1673     102.086  52.734 113.739  1.00  0.00           C  
ATOM   2731  CZ  PHE B1673     101.985  53.655 114.770  1.00  0.00           C  
ATOM   2732  N   LEU B1684     105.498  47.222 115.142  1.00  0.00           N  
ATOM   2733  CA  LEU B1684     106.055  45.965 115.602  1.00  0.00           C  
ATOM   2734  C   LEU B1684     107.522  46.235 115.913  1.00  0.00           C  
ATOM   2735  O   LEU B1684     108.050  45.734 116.902  1.00  0.00           O  
ATOM   2736  CB  LEU B1684     105.946  44.883 114.533  1.00  0.00           C  
ATOM   2737  CG  LEU B1684     104.530  44.368 114.243  1.00  0.00           C  
ATOM   2738  CD1 LEU B1684     104.491  43.765 112.849  1.00  0.00           C  
ATOM   2739  CD2 LEU B1684     104.109  43.334 115.306  1.00  0.00           C  
ATOM   2740  N   ARG B1685     108.171  47.042 115.073  1.00  0.00           N  
ATOM   2741  CA  ARG B1685     109.587  47.367 115.264  1.00  0.00           C  
ATOM   2742  C   ARG B1685     109.842  48.092 116.575  1.00  0.00           C  
ATOM   2743  O   ARG B1685     110.816  47.826 117.278  1.00  0.00           O  
ATOM   2744  CB  ARG B1685     110.113  48.190 114.082  1.00  0.00           C  
ATOM   2745  CG  ARG B1685     110.373  47.306 112.893  1.00  0.00           C  
ATOM   2746  CD  ARG B1685     111.056  47.966 111.719  1.00  0.00           C  
ATOM   2747  NE  ARG B1685     111.607  46.904 110.878  1.00  0.00           N  
ATOM   2748  CZ  ARG B1685     111.337  46.728 109.585  1.00  0.00           C  
ATOM   2749  NH1 ARG B1685     110.517  47.562 108.945  1.00  0.00           N  
ATOM   2750  NH2 ARG B1685     111.865  45.686 108.935  1.00  0.00           N  
ATOM   2751  N   GLU B1688     108.936  48.986 116.920  1.00  0.00           N  
ATOM   2752  CA  GLU B1688     109.050  49.751 118.153  1.00  0.00           C  
ATOM   2753  C   GLU B1688     108.768  48.874 119.382  1.00  0.00           C  
ATOM   2754  O   GLU B1688     109.234  49.165 120.486  1.00  0.00           O  
ATOM   2755  CB  GLU B1688     108.075  50.934 118.078  1.00  0.00           C  
ATOM   2756  CG  GLU B1688     107.910  51.748 119.329  1.00  0.00           C  
ATOM   2757  CD  GLU B1688     106.793  52.752 119.162  1.00  0.00           C  
ATOM   2758  OE1 GLU B1688     107.100  53.971 119.101  1.00  0.00           O  
ATOM   2759  OE2 GLU B1688     105.617  52.308 119.067  1.00  0.00           O  
ATOM   2760  N   ALA B1689     108.003  47.806 119.186  1.00  0.00           N  
ATOM   2761  CA  ALA B1689     107.687  46.908 120.287  1.00  0.00           C  
ATOM   2762  C   ALA B1689     108.809  45.889 120.453  1.00  0.00           C  
ATOM   2763  O   ALA B1689     108.768  45.053 121.364  1.00  0.00           O  
ATOM   2764  CB  ALA B1689     106.361  46.195 120.024  1.00  0.00           C  
ATOM   2765  N   GLY B1690     109.809  45.972 119.575  1.00  0.00           N  
ATOM   2766  CA  GLY B1690     110.939  45.056 119.624  1.00  0.00           C  
ATOM   2767  C   GLY B1690     110.604  43.671 119.102  1.00  0.00           C  
ATOM   2768  O   GLY B1690     111.289  42.693 119.384  1.00  0.00           O  
ATOM   2769  N   LEU B1691     109.540  43.601 118.319  1.00  0.00           N  
ATOM   2770  CA  LEU B1691     109.061  42.359 117.738  1.00  0.00           C  
ATOM   2771  C   LEU B1691     109.411  42.275 116.248  1.00  0.00           C  
ATOM   2772  O   LEU B1691     109.519  43.289 115.561  1.00  0.00           O  
ATOM   2773  CB  LEU B1691     107.541  42.300 117.899  1.00  0.00           C  
ATOM   2774  CG  LEU B1691     106.997  42.355 119.322  1.00  0.00           C  
ATOM   2775  CD1 LEU B1691     105.479  42.396 119.284  1.00  0.00           C  
ATOM   2776  CD2 LEU B1691     107.478  41.120 120.107  1.00  0.00           C  
ATOM   2777  N   SER B1694     109.599  41.065 115.748  1.00  0.00           N  
ATOM   2778  CA  SER B1694     109.879  40.887 114.333  1.00  0.00           C  
ATOM   2779  C   SER B1694     108.915  39.827 113.762  1.00  0.00           C  
ATOM   2780  O   SER B1694     108.173  39.157 114.513  1.00  0.00           O  
ATOM   2781  CB  SER B1694     111.325  40.448 114.125  1.00  0.00           C  
ATOM   2782  OG  SER B1694     111.443  39.055 114.333  1.00  0.00           O  
ATOM   2783  N   TRP B1695     108.907  39.695 112.439  1.00  0.00           N  
ATOM   2784  CA  TRP B1695     108.044  38.726 111.802  1.00  0.00           C  
ATOM   2785  C   TRP B1695     108.896  37.824 110.902  1.00  0.00           C  
ATOM   2786  O   TRP B1695     109.901  38.266 110.323  1.00  0.00           O  
ATOM   2787  CB  TRP B1695     106.946  39.477 111.036  1.00  0.00           C  
ATOM   2788  CG  TRP B1695     107.465  40.519 110.102  1.00  0.00           C  
ATOM   2789  CD1 TRP B1695     107.582  40.407 108.754  1.00  0.00           C  
ATOM   2790  CD2 TRP B1695     107.854  41.865 110.427  1.00  0.00           C  
ATOM   2791  NE1 TRP B1695     108.001  41.602 108.209  1.00  0.00           N  
ATOM   2792  CE2 TRP B1695     108.173  42.513 109.211  1.00  0.00           C  
ATOM   2793  CE3 TRP B1695     107.955  42.587 111.623  1.00  0.00           C  
ATOM   2794  CZ2 TRP B1695     108.580  43.855 109.153  1.00  0.00           C  
ATOM   2795  CZ3 TRP B1695     108.358  43.923 111.566  1.00  0.00           C  
ATOM   2796  CH2 TRP B1695     108.664  44.543 110.336  1.00  0.00           C  
ATOM   2797  N   GLU B1698     108.512  36.564 110.765  1.00  0.00           N  
ATOM   2798  CA  GLU B1698     109.335  35.686 109.952  1.00  0.00           C  
ATOM   2799  C   GLU B1698     109.349  35.975 108.459  1.00  0.00           C  
ATOM   2800  O   GLU B1698     110.354  35.733 107.793  1.00  0.00           O  
ATOM   2801  CB  GLU B1698     108.963  34.219 110.191  1.00  0.00           C  
ATOM   2802  CG  GLU B1698     107.716  33.738 109.533  1.00  0.00           C  
ATOM   2803  CD  GLU B1698     107.464  32.276 109.846  1.00  0.00           C  
ATOM   2804  OE1 GLU B1698     106.852  31.568 109.009  1.00  0.00           O  
ATOM   2805  OE2 GLU B1698     107.872  31.838 110.943  1.00  0.00           O  
ATOM   2806  N   SER B1708     108.256  36.517 107.941  1.00  0.00           N  
ATOM   2807  CA  SER B1708     108.163  36.781 106.510  1.00  0.00           C  
ATOM   2808  C   SER B1708     106.908  37.588 106.211  1.00  0.00           C  
ATOM   2809  O   SER B1708     105.980  37.683 107.035  1.00  0.00           O  
ATOM   2810  CB  SER B1708     108.067  35.453 105.763  1.00  0.00           C  
ATOM   2811  OG  SER B1708     106.831  34.827 106.087  1.00  0.00           O  
ATOM   2812  N   GLU B1716     106.870  38.138 105.012  1.00  0.00           N  
ATOM   2813  CA  GLU B1716     105.735  38.913 104.604  1.00  0.00           C  
ATOM   2814  C   GLU B1716     104.469  38.094 104.670  1.00  0.00           C  
ATOM   2815  O   GLU B1716     103.434  38.564 105.141  1.00  0.00           O  
ATOM   2816  CB  GLU B1716     105.949  39.397 103.188  1.00  0.00           C  
ATOM   2817  CG  GLU B1716     106.974  40.483 103.119  1.00  0.00           C  
ATOM   2818  CD  GLU B1716     106.608  41.610 104.027  1.00  0.00           C  
ATOM   2819  OE1 GLU B1716     107.198  41.702 105.134  1.00  0.00           O  
ATOM   2820  OE2 GLU B1716     105.713  42.379 103.628  1.00  0.00           O  
ATOM   2821  N   ALA B1717     104.543  36.860 104.197  1.00  0.00           N  
ATOM   2822  CA  ALA B1717     103.368  36.012 104.205  1.00  0.00           C  
ATOM   2823  C   ALA B1717     102.832  35.788 105.628  1.00  0.00           C  
ATOM   2824  O   ALA B1717     101.614  35.815 105.863  1.00  0.00           O  
ATOM   2825  CB  ALA B1717     103.688  34.694 103.545  1.00  0.00           C  
ATOM   2826  N   TYR B1718     103.737  35.565 106.571  1.00  0.00           N  
ATOM   2827  CA  TYR B1718     103.336  35.338 107.938  1.00  0.00           C  
ATOM   2828  C   TYR B1718     102.645  36.599 108.481  1.00  0.00           C  
ATOM   2829  O   TYR B1718     101.522  36.526 109.014  1.00  0.00           O  
ATOM   2830  CB  TYR B1718     104.570  35.002 108.791  1.00  0.00           C  
ATOM   2831  CG  TYR B1718     104.202  34.608 110.176  1.00  0.00           C  
ATOM   2832  CD1 TYR B1718     103.818  33.297 110.475  1.00  0.00           C  
ATOM   2833  CD2 TYR B1718     104.182  35.556 111.189  1.00  0.00           C  
ATOM   2834  CE1 TYR B1718     103.414  32.949 111.775  1.00  0.00           C  
ATOM   2835  CE2 TYR B1718     103.788  35.225 112.487  1.00  0.00           C  
ATOM   2836  CZ  TYR B1718     103.401  33.928 112.775  1.00  0.00           C  
ATOM   2837  OH  TYR B1718     102.978  33.633 114.054  1.00  0.00           O  
ATOM   2838  N   LEU B1719     103.320  37.744 108.342  1.00  0.00           N  
ATOM   2839  CA  LEU B1719     102.760  39.004 108.826  1.00  0.00           C  
ATOM   2840  C   LEU B1719     101.375  39.276 108.243  1.00  0.00           C  
ATOM   2841  O   LEU B1719     100.466  39.728 108.931  1.00  0.00           O  
ATOM   2842  CB  LEU B1719     103.660  40.196 108.481  1.00  0.00           C  
ATOM   2843  CG  LEU B1719     103.021  41.523 108.926  1.00  0.00           C  
ATOM   2844  CD1 LEU B1719     102.929  41.528 110.457  1.00  0.00           C  
ATOM   2845  CD2 LEU B1719     103.807  42.727 108.433  1.00  0.00           C  
ATOM   2846  N   ARG B1720     101.221  38.987 106.961  1.00  0.00           N  
ATOM   2847  CA  ARG B1720      99.962  39.253 106.289  1.00  0.00           C  
ATOM   2848  C   ARG B1720      98.862  38.429 106.927  1.00  0.00           C  
ATOM   2849  O   ARG B1720      97.771  38.930 107.201  1.00  0.00           O  
ATOM   2850  CB  ARG B1720     100.099  38.929 104.811  1.00  0.00           C  
ATOM   2851  CG  ARG B1720      98.866  39.191 103.986  1.00  0.00           C  
ATOM   2852  CD  ARG B1720      99.130  38.863 102.523  1.00  0.00           C  
ATOM   2853  NE  ARG B1720     100.131  39.746 101.930  1.00  0.00           N  
ATOM   2854  CZ  ARG B1720     100.539  39.677 100.665  1.00  0.00           C  
ATOM   2855  NH1 ARG B1720     101.449  40.543 100.233  1.00  0.00           N  
ATOM   2856  NH2 ARG B1720     100.056  38.748  99.828  1.00  0.00           N  
ATOM   2857  N   ARG B1721      99.159  37.161 107.157  1.00  0.00           N  
ATOM   2858  CA  ARG B1721      98.203  36.270 107.771  1.00  0.00           C  
ATOM   2859  C   ARG B1721      97.904  36.671 109.216  1.00  0.00           C  
ATOM   2860  O   ARG B1721      96.774  36.582 109.678  1.00  0.00           O  
ATOM   2861  CB  ARG B1721      98.725  34.843 107.747  1.00  0.00           C  
ATOM   2862  CG  ARG B1721      97.808  33.863 108.465  1.00  0.00           C  
ATOM   2863  CD  ARG B1721      96.412  33.957 107.894  1.00  0.00           C  
ATOM   2864  NE  ARG B1721      95.579  32.814 108.229  1.00  0.00           N  
ATOM   2865  CZ  ARG B1721      94.261  32.811 108.064  1.00  0.00           C  
ATOM   2866  NH1 ARG B1721      93.664  33.893 107.576  1.00  0.00           N  
ATOM   2867  NH2 ARG B1721      93.540  31.738 108.376  1.00  0.00           N  
ATOM   2868  N   ALA B1722      98.920  37.098 109.941  1.00  0.00           N  
ATOM   2869  CA  ALA B1722      98.703  37.494 111.319  1.00  0.00           C  
ATOM   2870  C   ALA B1722      97.778  38.698 111.345  1.00  0.00           C  
ATOM   2871  O   ALA B1722      96.847  38.759 112.147  1.00  0.00           O  
ATOM   2872  CB  ALA B1722     100.028  37.844 111.993  1.00  0.00           C  
ATOM   2873  N   VAL B1723      98.032  39.650 110.453  1.00  0.00           N  
ATOM   2874  CA  VAL B1723      97.232  40.855 110.392  1.00  0.00           C  
ATOM   2875  C   VAL B1723      95.811  40.521 109.982  1.00  0.00           C  
ATOM   2876  O   VAL B1723      94.870  41.094 110.503  1.00  0.00           O  
ATOM   2877  CB  VAL B1723      97.880  41.903 109.426  1.00  0.00           C  
ATOM   2878  CG1 VAL B1723      96.882  43.045 109.055  1.00  0.00           C  
ATOM   2879  CG2 VAL B1723      99.118  42.497 110.099  1.00  0.00           C  
ATOM   2880  N   GLU B1724      95.639  39.570 109.075  1.00  0.00           N  
ATOM   2881  CA  GLU B1724      94.304  39.201 108.641  1.00  0.00           C  
ATOM   2882  C   GLU B1724      93.464  38.647 109.810  1.00  0.00           C  
ATOM   2883  O   GLU B1724      92.309  39.018 109.987  1.00  0.00           O  
ATOM   2884  CB  GLU B1724      94.403  38.171 107.506  1.00  0.00           C  
ATOM   2885  CG  GLU B1724      93.050  37.672 106.981  1.00  0.00           C  
ATOM   2886  CD  GLU B1724      93.186  36.861 105.685  1.00  0.00           C  
ATOM   2887  OE1 GLU B1724      92.642  37.295 104.631  1.00  0.00           O  
ATOM   2888  OE2 GLU B1724      93.844  35.796 105.725  1.00  0.00           O  
ATOM   2889  N   LEU B1725      94.047  37.750 110.597  1.00  0.00           N  
ATOM   2890  CA  LEU B1725      93.354  37.153 111.740  1.00  0.00           C  
ATOM   2891  C   LEU B1725      93.045  38.176 112.818  1.00  0.00           C  
ATOM   2892  O   LEU B1725      92.083  38.055 113.558  1.00  0.00           O  
ATOM   2893  CB  LEU B1725      94.207  36.056 112.369  1.00  0.00           C  
ATOM   2894  CG  LEU B1725      94.538  34.866 111.469  1.00  0.00           C  
ATOM   2895  CD1 LEU B1725      95.513  33.926 112.158  1.00  0.00           C  
ATOM   2896  CD2 LEU B1725      93.247  34.155 111.128  1.00  0.00           C  
ATOM   2897  N   MET B1726      93.863  39.203 112.885  1.00  0.00           N  
ATOM   2898  CA  MET B1726      93.706  40.213 113.899  1.00  0.00           C  
ATOM   2899  C   MET B1726      92.926  41.428 113.435  1.00  0.00           C  
ATOM   2900  O   MET B1726      92.503  42.235 114.273  1.00  0.00           O  
ATOM   2901  CB  MET B1726      95.092  40.647 114.370  1.00  0.00           C  
ATOM   2902  CG  MET B1726      95.260  40.728 115.874  1.00  0.00           C  
ATOM   2903  SD  MET B1726      94.895  39.181 116.710  1.00  0.00           S  
ATOM   2904  CE  MET B1726      93.837  39.759 117.869  1.00  0.00           C  
ATOM   2905  N   ARG B1727      92.704  41.551 112.123  1.00  0.00           N  
ATOM   2906  CA  ARG B1727      92.032  42.737 111.599  1.00  0.00           C  
ATOM   2907  C   ARG B1727      90.819  43.295 112.336  1.00  0.00           C  
ATOM   2908  O   ARG B1727      90.758  44.496 112.604  1.00  0.00           O  
ATOM   2909  CB  ARG B1727      91.686  42.575 110.115  1.00  0.00           C  
ATOM   2910  CG  ARG B1727      92.701  43.306 109.217  1.00  0.00           C  
ATOM   2911  CD  ARG B1727      92.103  44.358 108.244  1.00  0.00           C  
ATOM   2912  NE  ARG B1727      91.574  43.737 107.035  1.00  0.00           N  
ATOM   2913  CZ  ARG B1727      91.431  44.331 105.851  1.00  0.00           C  
ATOM   2914  NH1 ARG B1727      91.777  45.602 105.662  1.00  0.00           N  
ATOM   2915  NH2 ARG B1727      90.931  43.630 104.842  1.00  0.00           N  
ATOM   2916  N   PRO B1728      89.850  42.447 112.682  1.00  0.00           N  
ATOM   2917  CA  PRO B1728      88.699  43.013 113.380  1.00  0.00           C  
ATOM   2918  C   PRO B1728      88.912  43.117 114.879  1.00  0.00           C  
ATOM   2919  O   PRO B1728      87.949  43.267 115.621  1.00  0.00           O  
ATOM   2920  CB  PRO B1728      87.569  42.042 113.021  1.00  0.00           C  
ATOM   2921  CG  PRO B1728      88.283  40.701 113.001  1.00  0.00           C  
ATOM   2922  CD  PRO B1728      89.630  41.028 112.329  1.00  0.00           C  
ATOM   2923  N   ARG B1729      90.162  43.065 115.335  1.00  0.00           N  
ATOM   2924  CA  ARG B1729      90.415  43.101 116.766  1.00  0.00           C  
ATOM   2925  C   ARG B1729      91.312  44.197 117.291  1.00  0.00           C  
ATOM   2926  O   ARG B1729      91.791  44.101 118.416  1.00  0.00           O  
ATOM   2927  CB  ARG B1729      90.934  41.731 117.242  1.00  0.00           C  
ATOM   2928  CG  ARG B1729      89.914  40.595 116.993  1.00  0.00           C  
ATOM   2929  CD  ARG B1729      90.472  39.199 117.299  1.00  0.00           C  
ATOM   2930  NE  ARG B1729      89.410  38.194 117.263  1.00  0.00           N  
ATOM   2931  CZ  ARG B1729      88.956  37.608 116.155  1.00  0.00           C  
ATOM   2932  NH1 ARG B1729      89.478  37.904 114.977  1.00  0.00           N  
ATOM   2933  NH2 ARG B1729      87.937  36.763 116.216  1.00  0.00           N  
ATOM   2934  N   PHE B1730      91.588  45.217 116.486  1.00  0.00           N  
ATOM   2935  CA  PHE B1730      92.386  46.340 116.985  1.00  0.00           C  
ATOM   2936  C   PHE B1730      91.944  47.595 116.276  1.00  0.00           C  
ATOM   2937  O   PHE B1730      91.604  47.546 115.088  1.00  0.00           O  
ATOM   2938  CB  PHE B1730      93.896  46.099 116.840  1.00  0.00           C  
ATOM   2939  CG  PHE B1730      94.369  45.906 115.429  1.00  0.00           C  
ATOM   2940  CD1 PHE B1730      94.853  46.988 114.694  1.00  0.00           C  
ATOM   2941  CD2 PHE B1730      94.403  44.633 114.855  1.00  0.00           C  
ATOM   2942  CE1 PHE B1730      95.373  46.821 113.419  1.00  0.00           C  
ATOM   2943  CE2 PHE B1730      94.923  44.446 113.570  1.00  0.00           C  
ATOM   2944  CZ  PHE B1730      95.413  45.550 112.849  1.00  0.00           C  
ATOM   2945  N   ASP B1731      91.924  48.709 117.006  1.00  0.00           N  
ATOM   2946  CA  ASP B1731      91.475  49.970 116.443  1.00  0.00           C  
ATOM   2947  C   ASP B1731      92.588  50.934 116.104  1.00  0.00           C  
ATOM   2948  O   ASP B1731      92.395  51.860 115.324  1.00  0.00           O  
ATOM   2949  CB  ASP B1731      90.447  50.613 117.361  1.00  0.00           C  
ATOM   2950  CG  ASP B1731      89.153  49.823 117.401  1.00  0.00           C  
ATOM   2951  OD1 ASP B1731      88.780  49.229 116.368  1.00  0.00           O  
ATOM   2952  OD2 ASP B1731      88.501  49.808 118.458  1.00  0.00           O  
ATOM   2953  N   THR B1732      93.762  50.716 116.681  1.00  0.00           N  
ATOM   2954  CA  THR B1732      94.896  51.544 116.332  1.00  0.00           C  
ATOM   2955  C   THR B1732      95.996  50.584 115.943  1.00  0.00           C  
ATOM   2956  O   THR B1732      95.944  49.396 116.281  1.00  0.00           O  
ATOM   2957  CB  THR B1732      95.413  52.424 117.490  1.00  0.00           C  
ATOM   2958  OG1 THR B1732      95.992  51.595 118.504  1.00  0.00           O  
ATOM   2959  CG2 THR B1732      94.298  53.249 118.068  1.00  0.00           C  
ATOM   2960  N   LEU B1733      96.991  51.102 115.241  1.00  0.00           N  
ATOM   2961  CA  LEU B1733      98.112  50.299 114.806  1.00  0.00           C  
ATOM   2962  C   LEU B1733      98.946  49.820 115.993  1.00  0.00           C  
ATOM   2963  O   LEU B1733      99.535  48.738 115.968  1.00  0.00           O  
ATOM   2964  CB  LEU B1733      98.983  51.127 113.860  1.00  0.00           C  
ATOM   2965  CG  LEU B1733      98.259  51.584 112.588  1.00  0.00           C  
ATOM   2966  CD1 LEU B1733      99.185  52.519 111.809  1.00  0.00           C  
ATOM   2967  CD2 LEU B1733      97.834  50.368 111.731  1.00  0.00           C  
ATOM   2968  N   LYS B1734      98.996  50.643 117.028  1.00  0.00           N  
ATOM   2969  CA  LYS B1734      99.765  50.334 118.223  1.00  0.00           C  
ATOM   2970  C   LYS B1734      99.152  49.135 118.966  1.00  0.00           C  
ATOM   2971  O   LYS B1734      99.867  48.323 119.576  1.00  0.00           O  
ATOM   2972  CB  LYS B1734      99.811  51.583 119.110  1.00  0.00           C  
ATOM   2973  CG  LYS B1734     100.806  51.545 120.247  1.00  0.00           C  
ATOM   2974  CD  LYS B1734     101.125  52.975 120.708  1.00  0.00           C  
ATOM   2975  CE  LYS B1734     101.321  53.052 122.217  1.00  0.00           C  
ATOM   2976  NZ  LYS B1734     100.097  52.565 122.953  1.00  0.00           N  
ATOM   2977  N   GLU B1735      97.826  49.031 118.912  1.00  0.00           N  
ATOM   2978  CA  GLU B1735      97.128  47.923 119.557  1.00  0.00           C  
ATOM   2979  C   GLU B1735      97.546  46.558 118.976  1.00  0.00           C  
ATOM   2980  O   GLU B1735      97.614  45.574 119.702  1.00  0.00           O  
ATOM   2981  CB  GLU B1735      95.604  48.081 119.394  1.00  0.00           C  
ATOM   2982  CG  GLU B1735      94.892  48.650 120.589  1.00  0.00           C  
ATOM   2983  CD  GLU B1735      93.498  49.139 120.242  1.00  0.00           C  
ATOM   2984  OE1 GLU B1735      92.616  48.369 119.763  1.00  0.00           O  
ATOM   2985  OE2 GLU B1735      93.294  50.337 120.450  1.00  0.00           O  
ATOM   2986  N   PHE B1736      97.834  46.508 117.677  1.00  0.00           N  
ATOM   2987  CA  PHE B1736      98.179  45.235 117.066  1.00  0.00           C  
ATOM   2988  C   PHE B1736      99.313  44.431 117.715  1.00  0.00           C  
ATOM   2989  O   PHE B1736      99.140  43.241 118.002  1.00  0.00           O  
ATOM   2990  CB  PHE B1736      98.441  45.402 115.574  1.00  0.00           C  
ATOM   2991  CG  PHE B1736      98.737  44.112 114.882  1.00  0.00           C  
ATOM   2992  CD1 PHE B1736      97.748  43.133 114.760  1.00  0.00           C  
ATOM   2993  CD2 PHE B1736     100.017  43.861 114.363  1.00  0.00           C  
ATOM   2994  CE1 PHE B1736      98.031  41.906 114.118  1.00  0.00           C  
ATOM   2995  CE2 PHE B1736     100.319  42.643 113.723  1.00  0.00           C  
ATOM   2996  CZ  PHE B1736      99.325  41.664 113.598  1.00  0.00           C  
ATOM   2997  N   PRO B1737     100.480  45.053 117.954  1.00  0.00           N  
ATOM   2998  CA  PRO B1737     101.572  44.301 118.583  1.00  0.00           C  
ATOM   2999  C   PRO B1737     101.262  43.921 120.053  1.00  0.00           C  
ATOM   3000  O   PRO B1737     101.870  43.008 120.610  1.00  0.00           O  
ATOM   3001  CB  PRO B1737     102.764  45.261 118.482  1.00  0.00           C  
ATOM   3002  CG  PRO B1737     102.397  46.162 117.374  1.00  0.00           C  
ATOM   3003  CD  PRO B1737     100.936  46.399 117.587  1.00  0.00           C  
ATOM   3004  N   GLU B1738     100.320  44.623 120.679  1.00  0.00           N  
ATOM   3005  CA  GLU B1738      99.980  44.346 122.067  1.00  0.00           C  
ATOM   3006  C   GLU B1738      99.001  43.179 122.148  1.00  0.00           C  
ATOM   3007  O   GLU B1738      99.203  42.246 122.935  1.00  0.00           O  
ATOM   3008  CB  GLU B1738      99.380  45.601 122.723  1.00  0.00           C  
ATOM   3009  CG  GLU B1738     100.061  46.897 122.264  1.00  0.00           C  
ATOM   3010  CD  GLU B1738      99.606  48.166 123.013  1.00  0.00           C  
ATOM   3011  OE1 GLU B1738      98.390  48.297 123.289  1.00  0.00           O  
ATOM   3012  OE2 GLU B1738     100.467  49.044 123.303  1.00  0.00           O  
ATOM   3013  N   LYS B1739      97.964  43.221 121.309  1.00  0.00           N  
ATOM   3014  CA  LYS B1739      96.921  42.202 121.288  1.00  0.00           C  
ATOM   3015  C   LYS B1739      97.318  40.890 120.590  1.00  0.00           C  
ATOM   3016  O   LYS B1739      96.676  39.849 120.781  1.00  0.00           O  
ATOM   3017  CB  LYS B1739      95.670  42.783 120.608  1.00  0.00           C  
ATOM   3018  CG  LYS B1739      95.269  44.176 121.099  1.00  0.00           C  
ATOM   3019  CD  LYS B1739      93.881  44.211 121.758  1.00  0.00           C  
ATOM   3020  CE  LYS B1739      92.811  43.587 120.873  1.00  0.00           C  
ATOM   3021  NZ  LYS B1739      91.378  43.781 121.315  1.00  0.00           N  
ATOM   3022  N   ALA B1740      98.368  40.945 119.775  1.00  0.00           N  
ATOM   3023  CA  ALA B1740      98.828  39.765 119.035  1.00  0.00           C  
ATOM   3024  C   ALA B1740     100.286  39.444 119.330  1.00  0.00           C  
ATOM   3025  O   ALA B1740     100.953  38.758 118.562  1.00  0.00           O  
ATOM   3026  CB  ALA B1740      98.628  39.982 117.506  1.00  0.00           C  
ATOM   3027  N   ARG B1741     100.769  39.955 120.449  1.00  0.00           N  
ATOM   3028  CA  ARG B1741     102.139  39.733 120.852  1.00  0.00           C  
ATOM   3029  C   ARG B1741     102.565  38.258 120.750  1.00  0.00           C  
ATOM   3030  O   ARG B1741     103.648  37.939 120.257  1.00  0.00           O  
ATOM   3031  CB  ARG B1741     102.315  40.240 122.288  1.00  0.00           C  
ATOM   3032  CG  ARG B1741     103.740  40.403 122.684  1.00  0.00           C  
ATOM   3033  CD  ARG B1741     103.911  40.903 124.101  1.00  0.00           C  
ATOM   3034  NE  ARG B1741     105.326  40.812 124.425  1.00  0.00           N  
ATOM   3035  CZ  ARG B1741     106.232  41.707 124.064  1.00  0.00           C  
ATOM   3036  NH1 ARG B1741     105.872  42.791 123.381  1.00  0.00           N  
ATOM   3037  NH2 ARG B1741     107.511  41.487 124.339  1.00  0.00           N  
ATOM   3038  N   TYR B1742     101.702  37.364 121.211  1.00  0.00           N  
ATOM   3039  CA  TYR B1742     102.003  35.944 121.203  1.00  0.00           C  
ATOM   3040  C   TYR B1742     102.268  35.351 119.817  1.00  0.00           C  
ATOM   3041  O   TYR B1742     102.852  34.268 119.708  1.00  0.00           O  
ATOM   3042  CB  TYR B1742     100.880  35.159 121.890  1.00  0.00           C  
ATOM   3043  CG  TYR B1742      99.519  35.418 121.301  1.00  0.00           C  
ATOM   3044  CD1 TYR B1742      98.681  36.389 121.845  1.00  0.00           C  
ATOM   3045  CD2 TYR B1742      99.062  34.686 120.199  1.00  0.00           C  
ATOM   3046  CE1 TYR B1742      97.417  36.620 121.314  1.00  0.00           C  
ATOM   3047  CE2 TYR B1742      97.798  34.916 119.655  1.00  0.00           C  
ATOM   3048  CZ  TYR B1742      96.988  35.881 120.219  1.00  0.00           C  
ATOM   3049  OH  TYR B1742      95.758  36.132 119.675  1.00  0.00           O  
ATOM   3050  N   LEU B1743     101.842  36.038 118.765  1.00  0.00           N  
ATOM   3051  CA  LEU B1743     102.104  35.547 117.408  1.00  0.00           C  
ATOM   3052  C   LEU B1743     103.510  35.920 116.909  1.00  0.00           C  
ATOM   3053  O   LEU B1743     103.948  35.454 115.852  1.00  0.00           O  
ATOM   3054  CB  LEU B1743     101.086  36.118 116.429  1.00  0.00           C  
ATOM   3055  CG  LEU B1743      99.656  35.607 116.555  1.00  0.00           C  
ATOM   3056  CD1 LEU B1743      98.783  36.322 115.530  1.00  0.00           C  
ATOM   3057  CD2 LEU B1743      99.625  34.090 116.333  1.00  0.00           C  
ATOM   3058  N   PHE B1744     104.225  36.752 117.663  1.00  0.00           N  
ATOM   3059  CA  PHE B1744     105.541  37.183 117.223  1.00  0.00           C  
ATOM   3060  C   PHE B1744     106.691  36.875 118.178  1.00  0.00           C  
ATOM   3061  O   PHE B1744     107.867  37.102 117.870  1.00  0.00           O  
ATOM   3062  CB  PHE B1744     105.479  38.679 116.955  1.00  0.00           C  
ATOM   3063  CG  PHE B1744     104.531  39.043 115.856  1.00  0.00           C  
ATOM   3064  CD1 PHE B1744     104.864  38.812 114.512  1.00  0.00           C  
ATOM   3065  CD2 PHE B1744     103.311  39.609 116.150  1.00  0.00           C  
ATOM   3066  CE1 PHE B1744     104.000  39.143 113.501  1.00  0.00           C  
ATOM   3067  CE2 PHE B1744     102.437  39.945 115.131  1.00  0.00           C  
ATOM   3068  CZ  PHE B1744     102.789  39.710 113.802  1.00  0.00           C  
ATOM   3069  N   THR B1745     106.369  36.355 119.344  1.00  0.00           N  
ATOM   3070  CA  THR B1745     107.425  36.069 120.281  1.00  0.00           C  
ATOM   3071  C   THR B1745     106.925  35.120 121.329  1.00  0.00           C  
ATOM   3072  O   THR B1745     105.724  34.961 121.522  1.00  0.00           O  
ATOM   3073  CB  THR B1745     107.872  37.354 120.976  1.00  0.00           C  
ATOM   3074  OG1 THR B1745     108.969  37.074 121.857  1.00  0.00           O  
ATOM   3075  CG2 THR B1745     106.691  37.952 121.774  1.00  0.00           C  
ATOM   3076  N   GLU B1746     107.869  34.506 122.018  1.00  0.00           N  
ATOM   3077  CA  GLU B1746     107.563  33.586 123.085  1.00  0.00           C  
ATOM   3078  C   GLU B1746     107.353  34.399 124.358  1.00  0.00           C  
ATOM   3079  O   GLU B1746     106.782  33.926 125.328  1.00  0.00           O  
ATOM   3080  CB  GLU B1746     108.729  32.633 123.267  1.00  0.00           C  
ATOM   3081  CG  GLU B1746     108.316  31.202 123.154  1.00  0.00           C  
ATOM   3082  CD  GLU B1746     107.619  30.917 121.850  1.00  0.00           C  
ATOM   3083  OE1 GLU B1746     106.790  29.998 121.851  1.00  0.00           O  
ATOM   3084  OE2 GLU B1746     107.893  31.592 120.831  1.00  0.00           O  
ATOM   3085  N   ASP B1747     107.798  35.647 124.337  1.00  0.00           N  
ATOM   3086  CA  ASP B1747     107.685  36.519 125.502  1.00  0.00           C  
ATOM   3087  C   ASP B1747     106.328  37.213 125.602  1.00  0.00           C  
ATOM   3088  O   ASP B1747     106.216  38.421 125.338  1.00  0.00           O  
ATOM   3089  CB  ASP B1747     108.769  37.583 125.463  1.00  0.00           C  
ATOM   3090  CG  ASP B1747     108.842  38.354 126.749  1.00  0.00           C  
ATOM   3091  OD1 ASP B1747     109.238  39.538 126.735  1.00  0.00           O  
ATOM   3092  OD2 ASP B1747     108.502  37.764 127.791  1.00  0.00           O  
ATOM   3093  N   TYR B1748     105.309  36.461 126.009  1.00  0.00           N  
ATOM   3094  CA  TYR B1748     103.961  37.003 126.097  1.00  0.00           C  
ATOM   3095  C   TYR B1748     103.284  36.711 127.430  1.00  0.00           C  
ATOM   3096  O   TYR B1748     103.563  35.720 128.083  1.00  0.00           O  
ATOM   3097  CB  TYR B1748     103.096  36.467 124.935  1.00  0.00           C  
ATOM   3098  CG  TYR B1748     103.005  34.967 124.874  1.00  0.00           C  
ATOM   3099  CD1 TYR B1748     103.942  34.222 124.153  1.00  0.00           C  
ATOM   3100  CD2 TYR B1748     102.014  34.283 125.586  1.00  0.00           C  
ATOM   3101  CE1 TYR B1748     103.897  32.820 124.148  1.00  0.00           C  
ATOM   3102  CE2 TYR B1748     101.955  32.890 125.589  1.00  0.00           C  
ATOM   3103  CZ  TYR B1748     102.897  32.164 124.872  1.00  0.00           C  
ATOM   3104  OH  TYR B1748     102.847  30.792 124.889  1.00  0.00           O  
ATOM   3105  N   PRO B1749     102.359  37.585 127.841  1.00  0.00           N  
ATOM   3106  CA  PRO B1749     101.629  37.436 129.104  1.00  0.00           C  
ATOM   3107  C   PRO B1749     100.553  36.352 129.088  1.00  0.00           C  
ATOM   3108  O   PRO B1749      99.961  36.046 128.057  1.00  0.00           O  
ATOM   3109  CB  PRO B1749     101.032  38.815 129.304  1.00  0.00           C  
ATOM   3110  CG  PRO B1749     100.656  39.178 127.909  1.00  0.00           C  
ATOM   3111  CD  PRO B1749     101.894  38.778 127.109  1.00  0.00           C  
ATOM   3112  N   VAL B1750     100.317  35.771 130.253  1.00  0.00           N  
ATOM   3113  CA  VAL B1750      99.306  34.740 130.428  1.00  0.00           C  
ATOM   3114  C   VAL B1750      98.323  35.295 131.460  1.00  0.00           C  
ATOM   3115  O   VAL B1750      98.707  35.551 132.612  1.00  0.00           O  
ATOM   3116  CB  VAL B1750      99.932  33.426 130.967  1.00  0.00           C  
ATOM   3117  CG1 VAL B1750      98.850  32.378 131.182  1.00  0.00           C  
ATOM   3118  CG2 VAL B1750     100.984  32.914 129.998  1.00  0.00           C  
ATOM   3119  N   SER B1751      97.077  35.497 131.043  1.00  0.00           N  
ATOM   3120  CA  SER B1751      96.053  36.022 131.933  1.00  0.00           C  
ATOM   3121  C   SER B1751      95.608  34.974 132.948  1.00  0.00           C  
ATOM   3122  O   SER B1751      95.724  33.769 132.705  1.00  0.00           O  
ATOM   3123  CB  SER B1751      94.843  36.511 131.122  1.00  0.00           C  
ATOM   3124  OG  SER B1751      94.174  35.451 130.450  1.00  0.00           O  
ATOM   3125  N   GLU B1752      95.118  35.445 134.093  1.00  0.00           N  
ATOM   3126  CA  GLU B1752      94.626  34.573 135.153  1.00  0.00           C  
ATOM   3127  C   GLU B1752      93.554  33.652 134.579  1.00  0.00           C  
ATOM   3128  O   GLU B1752      93.614  32.437 134.736  1.00  0.00           O  
ATOM   3129  CB  GLU B1752      94.021  35.420 136.282  1.00  0.00           C  
ATOM   3130  CG  GLU B1752      93.191  34.627 137.321  1.00  0.00           C  
ATOM   3131  CD  GLU B1752      92.339  35.527 138.231  1.00  0.00           C  
ATOM   3132  OE1 GLU B1752      92.890  36.515 138.765  1.00  0.00           O  
ATOM   3133  OE2 GLU B1752      91.125  35.242 138.416  1.00  0.00           O  
ATOM   3134  N   LYS B1753      92.565  34.244 133.922  1.00  0.00           N  
ATOM   3135  CA  LYS B1753      91.489  33.466 133.321  1.00  0.00           C  
ATOM   3136  C   LYS B1753      92.033  32.371 132.393  1.00  0.00           C  
ATOM   3137  O   LYS B1753      91.525  31.254 132.397  1.00  0.00           O  
ATOM   3138  CB  LYS B1753      90.543  34.374 132.521  1.00  0.00           C  
ATOM   3139  CG  LYS B1753      89.504  35.126 133.329  1.00  0.00           C  
ATOM   3140  CD  LYS B1753      88.524  34.168 134.005  1.00  0.00           C  
ATOM   3141  CE  LYS B1753      87.160  34.829 134.307  1.00  0.00           C  
ATOM   3142  NZ  LYS B1753      86.343  35.089 133.070  1.00  0.00           N  
ATOM   3143  N   ALA B1754      93.047  32.700 131.592  1.00  0.00           N  
ATOM   3144  CA  ALA B1754      93.623  31.730 130.666  1.00  0.00           C  
ATOM   3145  C   ALA B1754      94.364  30.621 131.419  1.00  0.00           C  
ATOM   3146  O   ALA B1754      94.298  29.457 131.040  1.00  0.00           O  
ATOM   3147  CB  ALA B1754      94.557  32.419 129.699  1.00  0.00           C  
ATOM   3148  N   GLN B1755      95.061  31.000 132.489  1.00  0.00           N  
ATOM   3149  CA  GLN B1755      95.802  30.057 133.325  1.00  0.00           C  
ATOM   3150  C   GLN B1755      94.848  29.049 133.999  1.00  0.00           C  
ATOM   3151  O   GLN B1755      95.184  27.873 134.183  1.00  0.00           O  
ATOM   3152  CB  GLN B1755      96.595  30.820 134.391  1.00  0.00           C  
ATOM   3153  CG  GLN B1755      97.597  29.951 135.137  1.00  0.00           C  
ATOM   3154  CD  GLN B1755      98.771  29.533 134.261  1.00  0.00           C  
ATOM   3155  OE1 GLN B1755      99.739  30.291 134.086  1.00  0.00           O  
ATOM   3156  NE2 GLN B1755      98.689  28.332 133.698  1.00  0.00           N  
ATOM   3157  N   ARG B1756      93.658  29.514 134.365  1.00  0.00           N  
ATOM   3158  CA  ARG B1756      92.672  28.654 135.004  1.00  0.00           C  
ATOM   3159  C   ARG B1756      92.079  27.692 133.997  1.00  0.00           C  
ATOM   3160  O   ARG B1756      91.947  26.499 134.281  1.00  0.00           O  
ATOM   3161  CB  ARG B1756      91.521  29.466 135.603  1.00  0.00           C  
ATOM   3162  CG  ARG B1756      91.779  30.123 136.956  1.00  0.00           C  
ATOM   3163  CD  ARG B1756      90.560  30.973 137.352  1.00  0.00           C  
ATOM   3164  NE  ARG B1756      89.310  30.215 137.217  1.00  0.00           N  
ATOM   3165  CZ  ARG B1756      88.142  30.740 136.847  1.00  0.00           C  
ATOM   3166  NH1 ARG B1756      88.050  32.038 136.572  1.00  0.00           N  
ATOM   3167  NH2 ARG B1756      87.068  29.962 136.736  1.00  0.00           N  
ATOM   3168  N   LYS B1757      91.701  28.204 132.826  1.00  0.00           N  
ATOM   3169  CA  LYS B1757      91.093  27.343 131.818  1.00  0.00           C  
ATOM   3170  C   LYS B1757      92.068  26.252 131.433  1.00  0.00           C  
ATOM   3171  O   LYS B1757      91.677  25.125 131.117  1.00  0.00           O  
ATOM   3172  CB  LYS B1757      90.714  28.125 130.566  1.00  0.00           C  
ATOM   3173  CG  LYS B1757      89.584  27.476 129.774  1.00  0.00           C  
ATOM   3174  CD  LYS B1757      88.254  27.680 130.499  1.00  0.00           C  
ATOM   3175  CE  LYS B1757      87.059  27.308 129.634  1.00  0.00           C  
ATOM   3176  NZ  LYS B1757      85.872  28.165 129.940  1.00  0.00           N  
ATOM   3177  N   LEU B1759      93.345  26.592 131.457  1.00  0.00           N  
ATOM   3178  CA  LEU B1759      94.359  25.627 131.109  1.00  0.00           C  
ATOM   3179  C   LEU B1759      94.404  24.524 132.163  1.00  0.00           C  
ATOM   3180  O   LEU B1759      94.226  23.347 131.843  1.00  0.00           O  
ATOM   3181  CB  LEU B1759      95.725  26.314 130.989  1.00  0.00           C  
ATOM   3182  CG  LEU B1759      96.894  25.444 130.536  1.00  0.00           C  
ATOM   3183  CD1 LEU B1759      96.611  24.827 129.170  1.00  0.00           C  
ATOM   3184  CD2 LEU B1759      98.140  26.303 130.495  1.00  0.00           C  
ATOM   3185  N   GLU B1760      94.611  24.896 133.422  1.00  0.00           N  
ATOM   3186  CA  GLU B1760      94.688  23.888 134.473  1.00  0.00           C  
ATOM   3187  C   GLU B1760      93.484  22.960 134.498  1.00  0.00           C  
ATOM   3188  O   GLU B1760      93.616  21.768 134.751  1.00  0.00           O  
ATOM   3189  CB  GLU B1760      94.887  24.566 135.815  1.00  0.00           C  
ATOM   3190  CG  GLU B1760      96.177  25.350 135.822  1.00  0.00           C  
ATOM   3191  CD  GLU B1760      96.278  26.308 136.976  1.00  0.00           C  
ATOM   3192  OE1 GLU B1760      97.147  27.209 136.914  1.00  0.00           O  
ATOM   3193  OE2 GLU B1760      95.493  26.158 137.939  1.00  0.00           O  
ATOM   3194  N   GLU B1761      92.312  23.496 134.204  1.00  0.00           N  
ATOM   3195  CA  GLU B1761      91.094  22.696 134.187  1.00  0.00           C  
ATOM   3196  C   GLU B1761      91.086  21.665 133.047  1.00  0.00           C  
ATOM   3197  O   GLU B1761      90.567  20.565 133.209  1.00  0.00           O  
ATOM   3198  CB  GLU B1761      89.891  23.630 134.051  1.00  0.00           C  
ATOM   3199  CG  GLU B1761      88.534  22.975 134.118  1.00  0.00           C  
ATOM   3200  CD  GLU B1761      87.400  23.997 134.064  1.00  0.00           C  
ATOM   3201  OE1 GLU B1761      86.312  23.701 134.603  1.00  0.00           O  
ATOM   3202  OE2 GLU B1761      87.587  25.089 133.479  1.00  0.00           O  
ATOM   3203  N   GLY B1762      91.660  22.014 131.897  1.00  0.00           N  
ATOM   3204  CA  GLY B1762      91.675  21.088 130.766  1.00  0.00           C  
ATOM   3205  C   GLY B1762      92.983  20.354 130.487  1.00  0.00           C  
ATOM   3206  O   GLY B1762      93.158  19.712 129.436  1.00  0.00           O  
ATOM   3207  N   LEU B1763      93.898  20.464 131.443  1.00  0.00           N  
ATOM   3208  CA  LEU B1763      95.210  19.845 131.387  1.00  0.00           C  
ATOM   3209  C   LEU B1763      95.107  18.355 131.109  1.00  0.00           C  
ATOM   3210  O   LEU B1763      95.890  17.806 130.327  1.00  0.00           O  
ATOM   3211  CB  LEU B1763      95.918  20.086 132.711  1.00  0.00           C  
ATOM   3212  CG  LEU B1763      97.361  20.565 132.670  1.00  0.00           C  
ATOM   3213  CD1 LEU B1763      97.521  21.747 131.724  1.00  0.00           C  
ATOM   3214  CD2 LEU B1763      97.757  20.939 134.085  1.00  0.00           C  
ATOM   3215  N   PRO B1764      94.146  17.662 131.752  1.00  0.00           N  
ATOM   3216  CA  PRO B1764      94.055  16.228 131.466  1.00  0.00           C  
ATOM   3217  C   PRO B1764      93.573  15.959 130.036  1.00  0.00           C  
ATOM   3218  O   PRO B1764      94.105  15.083 129.353  1.00  0.00           O  
ATOM   3219  CB  PRO B1764      93.092  15.719 132.539  1.00  0.00           C  
ATOM   3220  CG  PRO B1764      92.220  16.882 132.790  1.00  0.00           C  
ATOM   3221  CD  PRO B1764      93.196  18.041 132.813  1.00  0.00           C  
ATOM   3222  N   LEU B1765      92.576  16.709 129.579  1.00  0.00           N  
ATOM   3223  CA  LEU B1765      92.069  16.518 128.224  1.00  0.00           C  
ATOM   3224  C   LEU B1765      93.117  16.850 127.157  1.00  0.00           C  
ATOM   3225  O   LEU B1765      93.184  16.189 126.131  1.00  0.00           O  
ATOM   3226  CB  LEU B1765      90.840  17.393 127.978  1.00  0.00           C  
ATOM   3227  CG  LEU B1765      89.457  16.761 127.865  1.00  0.00           C  
ATOM   3228  CD1 LEU B1765      88.501  17.843 127.386  1.00  0.00           C  
ATOM   3229  CD2 LEU B1765      89.462  15.606 126.885  1.00  0.00           C  
ATOM   3230  N   LEU B1795      93.907  17.896 127.398  1.00  0.00           N  
ATOM   3231  CA  LEU B1795      94.956  18.316 126.468  1.00  0.00           C  
ATOM   3232  C   LEU B1795      96.038  17.250 126.357  1.00  0.00           C  
ATOM   3233  O   LEU B1795      96.594  17.021 125.275  1.00  0.00           O  
ATOM   3234  CB  LEU B1795      95.605  19.632 126.916  1.00  0.00           C  
ATOM   3235  CG  LEU B1795      94.847  20.936 126.620  1.00  0.00           C  
ATOM   3236  CD1 LEU B1795      95.716  22.129 126.951  1.00  0.00           C  
ATOM   3237  CD2 LEU B1795      94.460  20.980 125.148  1.00  0.00           C  
ATOM   3238  N   LYS B1796      96.335  16.595 127.471  1.00  0.00           N  
ATOM   3239  CA  LYS B1796      97.359  15.577 127.454  1.00  0.00           C  
ATOM   3240  C   LYS B1796      96.907  14.382 126.633  1.00  0.00           C  
ATOM   3241  O   LYS B1796      97.733  13.680 126.064  1.00  0.00           O  
ATOM   3242  CB  LYS B1796      97.732  15.173 128.880  1.00  0.00           C  
ATOM   3243  CG  LYS B1796      98.291  16.344 129.678  1.00  0.00           C  
ATOM   3244  CD  LYS B1796      98.955  15.882 130.957  1.00  0.00           C  
ATOM   3245  CE  LYS B1796      99.537  17.053 131.725  1.00  0.00           C  
ATOM   3246  NZ  LYS B1796     100.383  16.566 132.846  1.00  0.00           N  
ATOM   3247  N   GLU B1797      95.596  14.161 126.546  1.00  0.00           N  
ATOM   3248  CA  GLU B1797      95.075  13.057 125.747  1.00  0.00           C  
ATOM   3249  C   GLU B1797      94.990  13.490 124.296  1.00  0.00           C  
ATOM   3250  O   GLU B1797      94.954  12.662 123.377  1.00  0.00           O  
ATOM   3251  CB  GLU B1797      93.674  12.670 126.183  1.00  0.00           C  
ATOM   3252  CG  GLU B1797      93.536  12.246 127.610  1.00  0.00           C  
ATOM   3253  CD  GLU B1797      92.093  11.939 127.932  1.00  0.00           C  
ATOM   3254  OE1 GLU B1797      91.513  11.104 127.187  1.00  0.00           O  
ATOM   3255  OE2 GLU B1797      91.547  12.530 128.902  1.00  0.00           O  
ATOM   3256  N   LEU B1805      94.910  14.797 124.089  1.00  0.00           N  
ATOM   3257  CA  LEU B1805      94.830  15.303 122.734  1.00  0.00           C  
ATOM   3258  C   LEU B1805      96.218  15.345 122.105  1.00  0.00           C  
ATOM   3259  O   LEU B1805      96.377  15.034 120.935  1.00  0.00           O  
ATOM   3260  CB  LEU B1805      94.210  16.705 122.720  1.00  0.00           C  
ATOM   3261  CG  LEU B1805      94.204  17.368 121.329  1.00  0.00           C  
ATOM   3262  CD1 LEU B1805      93.378  16.540 120.327  1.00  0.00           C  
ATOM   3263  CD2 LEU B1805      93.655  18.788 121.450  1.00  0.00           C  
ATOM   3264  N   TYR B1810      97.213  15.710 122.903  1.00  0.00           N  
ATOM   3265  CA  TYR B1810      98.589  15.844 122.439  1.00  0.00           C  
ATOM   3266  C   TYR B1810      99.066  14.754 121.467  1.00  0.00           C  
ATOM   3267  O   TYR B1810      99.402  15.056 120.326  1.00  0.00           O  
ATOM   3268  CB  TYR B1810      99.545  15.968 123.648  1.00  0.00           C  
ATOM   3269  CG  TYR B1810     101.002  16.131 123.264  1.00  0.00           C  
ATOM   3270  CD1 TYR B1810     101.522  17.381 122.911  1.00  0.00           C  
ATOM   3271  CD2 TYR B1810     101.848  15.021 123.190  1.00  0.00           C  
ATOM   3272  CE1 TYR B1810     102.838  17.523 122.491  1.00  0.00           C  
ATOM   3273  CE2 TYR B1810     103.169  15.146 122.771  1.00  0.00           C  
ATOM   3274  CZ  TYR B1810     103.659  16.398 122.422  1.00  0.00           C  
ATOM   3275  OH  TYR B1810     104.975  16.501 122.018  1.00  0.00           O  
ATOM   3276  N   PRO B1811      99.087  13.480 121.892  1.00  0.00           N  
ATOM   3277  CA  PRO B1811      99.544  12.433 120.971  1.00  0.00           C  
ATOM   3278  C   PRO B1811      98.809  12.433 119.648  1.00  0.00           C  
ATOM   3279  O   PRO B1811      99.387  12.088 118.625  1.00  0.00           O  
ATOM   3280  CB  PRO B1811      99.317  11.140 121.758  1.00  0.00           C  
ATOM   3281  CG  PRO B1811      99.542  11.591 123.183  1.00  0.00           C  
ATOM   3282  CD  PRO B1811      98.781  12.913 123.217  1.00  0.00           C  
ATOM   3283  N   ARG B1989      97.536  12.802 119.650  1.00  0.00           N  
ATOM   3284  CA  ARG B1989      96.814  12.829 118.384  1.00  0.00           C  
ATOM   3285  C   ARG B1989      97.328  13.957 117.487  1.00  0.00           C  
ATOM   3286  O   ARG B1989      97.411  13.795 116.262  1.00  0.00           O  
ATOM   3287  CB  ARG B1989      95.321  12.963 118.629  1.00  0.00           C  
ATOM   3288  CG  ARG B1989      94.734  11.696 119.211  1.00  0.00           C  
ATOM   3289  CD  ARG B1989      93.587  12.028 120.124  1.00  0.00           C  
ATOM   3290  NE  ARG B1989      93.266  10.970 121.081  1.00  0.00           N  
ATOM   3291  CZ  ARG B1989      92.309  10.075 120.900  1.00  0.00           C  
ATOM   3292  NH1 ARG B1989      91.581  10.096 119.786  1.00  0.00           N  
ATOM   3293  NH2 ARG B1989      92.048   9.200 121.860  1.00  0.00           N  
ATOM   3294  N   LEU B1990      97.672  15.098 118.085  1.00  0.00           N  
ATOM   3295  CA  LEU B1990      98.222  16.198 117.302  1.00  0.00           C  
ATOM   3296  C   LEU B1990      99.617  15.821 116.828  1.00  0.00           C  
ATOM   3297  O   LEU B1990      99.988  16.074 115.699  1.00  0.00           O  
ATOM   3298  CB  LEU B1990      98.319  17.467 118.131  1.00  0.00           C  
ATOM   3299  CG  LEU B1990      96.971  18.089 118.484  1.00  0.00           C  
ATOM   3300  CD1 LEU B1990      97.214  19.251 119.427  1.00  0.00           C  
ATOM   3301  CD2 LEU B1990      96.227  18.547 117.217  1.00  0.00           C  
ATOM   3302  N   ARG B1991     100.387  15.202 117.706  1.00  0.00           N  
ATOM   3303  CA  ARG B1991     101.735  14.801 117.373  1.00  0.00           C  
ATOM   3304  C   ARG B1991     101.759  13.900 116.145  1.00  0.00           C  
ATOM   3305  O   ARG B1991     102.689  13.957 115.350  1.00  0.00           O  
ATOM   3306  CB  ARG B1991     102.361  14.076 118.562  1.00  0.00           C  
ATOM   3307  CG  ARG B1991     103.786  13.650 118.323  1.00  0.00           C  
ATOM   3308  CD  ARG B1991     104.234  12.645 119.368  1.00  0.00           C  
ATOM   3309  NE  ARG B1991     105.319  13.189 120.171  1.00  0.00           N  
ATOM   3310  CZ  ARG B1991     106.503  13.538 119.674  1.00  0.00           C  
ATOM   3311  NH1 ARG B1991     106.747  13.389 118.370  1.00  0.00           N  
ATOM   3312  NH2 ARG B1991     107.438  14.041 120.478  1.00  0.00           N  
ATOM   3313  N   ALA B1992     100.724  13.082 115.990  1.00  0.00           N  
ATOM   3314  CA  ALA B1992     100.636  12.161 114.860  1.00  0.00           C  
ATOM   3315  C   ALA B1992      99.929  12.724 113.642  1.00  0.00           C  
ATOM   3316  O   ALA B1992      99.962  12.096 112.588  1.00  0.00           O  
ATOM   3317  CB  ALA B1992      99.947  10.852 115.289  1.00  0.00           C  
ATOM   3318  N   GLN B1993      99.280  13.882 113.779  1.00  0.00           N  
ATOM   3319  CA  GLN B1993      98.558  14.507 112.658  1.00  0.00           C  
ATOM   3320  C   GLN B1993      99.499  14.921 111.517  1.00  0.00           C  
ATOM   3321  O   GLN B1993     100.369  15.782 111.691  1.00  0.00           O  
ATOM   3322  CB  GLN B1993      97.796  15.745 113.145  1.00  0.00           C  
ATOM   3323  CG  GLN B1993      97.000  16.436 112.042  1.00  0.00           C  
ATOM   3324  CD  GLN B1993      95.854  15.575 111.523  1.00  0.00           C  
ATOM   3325  OE1 GLN B1993      95.248  15.869 110.484  1.00  0.00           O  
ATOM   3326  NE2 GLN B1993      95.545  14.514 112.255  1.00  0.00           N  
ATOM   3327  N   GLU B1994      99.326  14.329 110.345  1.00  0.00           N  
ATOM   3328  CA  GLU B1994     100.192  14.661 109.221  1.00  0.00           C  
ATOM   3329  C   GLU B1994      99.717  15.887 108.454  1.00  0.00           C  
ATOM   3330  O   GLU B1994     100.516  16.699 107.983  1.00  0.00           O  
ATOM   3331  CB  GLU B1994     100.291  13.467 108.276  1.00  0.00           C  
ATOM   3332  CG  GLU B1994     101.719  13.042 107.996  1.00  0.00           C  
ATOM   3333  CD  GLU B1994     102.404  13.916 106.952  1.00  0.00           C  
ATOM   3334  OE1 GLU B1994     103.652  13.991 106.964  1.00  0.00           O  
ATOM   3335  OE2 GLU B1994     101.703  14.515 106.106  1.00  0.00           O  
ATOM   3336  N   GLU B1995      98.406  16.024 108.343  1.00  0.00           N  
ATOM   3337  CA  GLU B1995      97.818  17.133 107.617  1.00  0.00           C  
ATOM   3338  C   GLU B1995      97.540  18.320 108.542  1.00  0.00           C  
ATOM   3339  O   GLU B1995      96.457  18.418 109.129  1.00  0.00           O  
ATOM   3340  CB  GLU B1995      96.519  16.663 106.986  1.00  0.00           C  
ATOM   3341  CG  GLU B1995      95.799  17.725 106.235  1.00  0.00           C  
ATOM   3342  CD  GLU B1995      96.077  17.657 104.761  1.00  0.00           C  
ATOM   3343  OE1 GLU B1995      97.265  17.478 104.382  1.00  0.00           O  
ATOM   3344  OE2 GLU B1995      95.103  17.785 103.989  1.00  0.00           O  
ATOM   3345  N   TRP B2012      98.497  19.238 108.646  1.00  0.00           N  
ATOM   3346  CA  TRP B2012      98.335  20.395 109.522  1.00  0.00           C  
ATOM   3347  C   TRP B2012      97.671  21.597 108.865  1.00  0.00           C  
ATOM   3348  O   TRP B2012      98.331  22.590 108.544  1.00  0.00           O  
ATOM   3349  CB  TRP B2012      99.683  20.816 110.070  1.00  0.00           C  
ATOM   3350  CG  TRP B2012      99.576  21.559 111.367  1.00  0.00           C  
ATOM   3351  CD1 TRP B2012      99.646  22.908 111.549  1.00  0.00           C  
ATOM   3352  CD2 TRP B2012      99.442  20.981 112.665  1.00  0.00           C  
ATOM   3353  NE1 TRP B2012      99.574  23.208 112.887  1.00  0.00           N  
ATOM   3354  CE2 TRP B2012      99.450  22.043 113.597  1.00  0.00           C  
ATOM   3355  CE3 TRP B2012      99.319  19.665 113.135  1.00  0.00           C  
ATOM   3356  CZ2 TRP B2012      99.345  21.832 114.982  1.00  0.00           C  
ATOM   3357  CZ3 TRP B2012      99.213  19.452 114.519  1.00  0.00           C  
ATOM   3358  CH2 TRP B2012      99.228  20.536 115.422  1.00  0.00           C  
ATOM   3359  N   THR B2013      96.355  21.507 108.703  1.00  0.00           N  
ATOM   3360  CA  THR B2013      95.560  22.556 108.078  1.00  0.00           C  
ATOM   3361  C   THR B2013      94.317  22.786 108.902  1.00  0.00           C  
ATOM   3362  O   THR B2013      93.886  21.909 109.652  1.00  0.00           O  
ATOM   3363  CB  THR B2013      95.115  22.153 106.663  1.00  0.00           C  
ATOM   3364  OG1 THR B2013      94.395  20.907 106.725  1.00  0.00           O  
ATOM   3365  CG2 THR B2013      96.329  22.019 105.741  1.00  0.00           C  
ATOM   3366  N   GLU B2014      93.720  23.956 108.735  1.00  0.00           N  
ATOM   3367  CA  GLU B2014      92.538  24.307 109.501  1.00  0.00           C  
ATOM   3368  C   GLU B2014      91.434  23.285 109.357  1.00  0.00           C  
ATOM   3369  O   GLU B2014      90.810  22.901 110.351  1.00  0.00           O  
ATOM   3370  CB  GLU B2014      92.046  25.689 109.083  1.00  0.00           C  
ATOM   3371  CG  GLU B2014      93.075  26.755 109.365  1.00  0.00           C  
ATOM   3372  CD  GLU B2014      92.808  28.046 108.625  1.00  0.00           C  
ATOM   3373  OE1 GLU B2014      93.793  28.731 108.264  1.00  0.00           O  
ATOM   3374  OE2 GLU B2014      91.619  28.376 108.409  1.00  0.00           O  
ATOM   3375  N   ALA B2015      91.201  22.855 108.117  1.00  0.00           N  
ATOM   3376  CA  ALA B2015      90.161  21.877 107.810  1.00  0.00           C  
ATOM   3377  C   ALA B2015      90.376  20.551 108.529  1.00  0.00           C  
ATOM   3378  O   ALA B2015      89.461  20.018 109.160  1.00  0.00           O  
ATOM   3379  CB  ALA B2015      90.077  21.641 106.286  1.00  0.00           C  
ATOM   3380  N   ALA B2016      91.578  20.007 108.422  1.00  0.00           N  
ATOM   3381  CA  ALA B2016      91.855  18.750 109.081  1.00  0.00           C  
ATOM   3382  C   ALA B2016      91.920  18.937 110.603  1.00  0.00           C  
ATOM   3383  O   ALA B2016      91.425  18.105 111.354  1.00  0.00           O  
ATOM   3384  CB  ALA B2016      93.161  18.144 108.548  1.00  0.00           C  
ATOM   3385  N   LEU B2017      92.518  20.033 111.059  1.00  0.00           N  
ATOM   3386  CA  LEU B2017      92.627  20.278 112.493  1.00  0.00           C  
ATOM   3387  C   LEU B2017      91.243  20.410 113.118  1.00  0.00           C  
ATOM   3388  O   LEU B2017      91.019  19.994 114.255  1.00  0.00           O  
ATOM   3389  CB  LEU B2017      93.452  21.541 112.770  1.00  0.00           C  
ATOM   3390  CG  LEU B2017      94.960  21.423 113.034  1.00  0.00           C  
ATOM   3391  CD1 LEU B2017      95.475  20.040 112.708  1.00  0.00           C  
ATOM   3392  CD2 LEU B2017      95.693  22.487 112.231  1.00  0.00           C  
ATOM   3393  N   GLU B2018      90.307  20.984 112.373  1.00  0.00           N  
ATOM   3394  CA  GLU B2018      88.967  21.135 112.911  1.00  0.00           C  
ATOM   3395  C   GLU B2018      88.267  19.773 112.992  1.00  0.00           C  
ATOM   3396  O   GLU B2018      87.603  19.463 113.984  1.00  0.00           O  
ATOM   3397  CB  GLU B2018      88.141  22.105 112.066  1.00  0.00           C  
ATOM   3398  CG  GLU B2018      86.674  22.042 112.428  1.00  0.00           C  
ATOM   3399  CD  GLU B2018      85.867  23.176 111.862  1.00  0.00           C  
ATOM   3400  OE1 GLU B2018      86.244  23.707 110.791  1.00  0.00           O  
ATOM   3401  OE2 GLU B2018      84.843  23.524 112.487  1.00  0.00           O  
ATOM   3402  N   ALA B2019      88.422  18.967 111.950  1.00  0.00           N  
ATOM   3403  CA  ALA B2019      87.826  17.634 111.932  1.00  0.00           C  
ATOM   3404  C   ALA B2019      88.439  16.750 113.043  1.00  0.00           C  
ATOM   3405  O   ALA B2019      87.740  15.936 113.661  1.00  0.00           O  
ATOM   3406  CB  ALA B2019      88.040  16.983 110.559  1.00  0.00           C  
ATOM   3407  N   LEU B2020      89.744  16.919 113.282  1.00  0.00           N  
ATOM   3408  CA  LEU B2020      90.457  16.167 114.307  1.00  0.00           C  
ATOM   3409  C   LEU B2020      89.969  16.558 115.711  1.00  0.00           C  
ATOM   3410  O   LEU B2020      89.788  15.704 116.576  1.00  0.00           O  
ATOM   3411  CB  LEU B2020      91.960  16.438 114.200  1.00  0.00           C  
ATOM   3412  CG  LEU B2020      92.871  15.772 115.236  1.00  0.00           C  
ATOM   3413  CD1 LEU B2020      93.083  14.337 114.844  1.00  0.00           C  
ATOM   3414  CD2 LEU B2020      94.219  16.469 115.294  1.00  0.00           C  
ATOM   3415  N   LEU B2021      89.745  17.852 115.926  1.00  0.00           N  
ATOM   3416  CA  LEU B2021      89.300  18.342 117.226  1.00  0.00           C  
ATOM   3417  C   LEU B2021      87.817  18.074 117.529  1.00  0.00           C  
ATOM   3418  O   LEU B2021      87.449  17.800 118.669  1.00  0.00           O  
ATOM   3419  CB  LEU B2021      89.579  19.839 117.337  1.00  0.00           C  
ATOM   3420  CG  LEU B2021      91.041  20.285 117.392  1.00  0.00           C  
ATOM   3421  CD1 LEU B2021      91.113  21.770 117.106  1.00  0.00           C  
ATOM   3422  CD2 LEU B2021      91.641  19.955 118.757  1.00  0.00           C  
ATOM   3423  N   ARG B2022      86.955  18.162 116.526  1.00  0.00           N  
ATOM   3424  CA  ARG B2022      85.554  17.887 116.776  1.00  0.00           C  
ATOM   3425  C   ARG B2022      85.393  16.390 117.062  1.00  0.00           C  
ATOM   3426  O   ARG B2022      84.612  15.981 117.938  1.00  0.00           O  
ATOM   3427  CB  ARG B2022      84.720  18.312 115.575  1.00  0.00           C  
ATOM   3428  CG  ARG B2022      84.601  19.825 115.435  1.00  0.00           C  
ATOM   3429  CD  ARG B2022      83.753  20.191 114.238  1.00  0.00           C  
ATOM   3430  NE  ARG B2022      83.658  21.631 114.024  1.00  0.00           N  
ATOM   3431  CZ  ARG B2022      83.029  22.475 114.842  1.00  0.00           C  
ATOM   3432  NH1 ARG B2022      82.436  22.027 115.942  1.00  0.00           N  
ATOM   3433  NH2 ARG B2022      82.975  23.770 114.551  1.00  0.00           N  
ATOM   3434  N   GLY B2023      86.160  15.575 116.342  1.00  0.00           N  
ATOM   3435  CA  GLY B2023      86.092  14.141 116.555  1.00  0.00           C  
ATOM   3436  C   GLY B2023      86.574  13.795 117.949  1.00  0.00           C  
ATOM   3437  O   GLY B2023      85.962  12.996 118.671  1.00  0.00           O  
ATOM   3438  N   PHE B2024      87.689  14.397 118.338  1.00  0.00           N  
ATOM   3439  CA  PHE B2024      88.227  14.164 119.663  1.00  0.00           C  
ATOM   3440  C   PHE B2024      87.182  14.559 120.711  1.00  0.00           C  
ATOM   3441  O   PHE B2024      86.938  13.818 121.662  1.00  0.00           O  
ATOM   3442  CB  PHE B2024      89.504  14.970 119.851  1.00  0.00           C  
ATOM   3443  CG  PHE B2024      90.127  14.788 121.196  1.00  0.00           C  
ATOM   3444  CD1 PHE B2024      89.858  15.682 122.223  1.00  0.00           C  
ATOM   3445  CD2 PHE B2024      90.950  13.698 121.455  1.00  0.00           C  
ATOM   3446  CE1 PHE B2024      90.395  15.498 123.482  1.00  0.00           C  
ATOM   3447  CE2 PHE B2024      91.490  13.511 122.716  1.00  0.00           C  
ATOM   3448  CZ  PHE B2024      91.210  14.415 123.728  1.00  0.00           C  
ATOM   3449  N   ALA B2025      86.557  15.718 120.531  1.00  0.00           N  
ATOM   3450  CA  ALA B2025      85.524  16.167 121.469  1.00  0.00           C  
ATOM   3451  C   ALA B2025      84.359  15.148 121.553  1.00  0.00           C  
ATOM   3452  O   ALA B2025      83.904  14.789 122.638  1.00  0.00           O  
ATOM   3453  CB  ALA B2025      84.996  17.549 121.052  1.00  0.00           C  
ATOM   3454  N   ALA B2026      83.883  14.680 120.408  1.00  0.00           N  
ATOM   3455  CA  ALA B2026      82.789  13.720 120.405  1.00  0.00           C  
ATOM   3456  C   ALA B2026      83.207  12.427 121.100  1.00  0.00           C  
ATOM   3457  O   ALA B2026      82.494  11.918 121.974  1.00  0.00           O  
ATOM   3458  CB  ALA B2026      82.362  13.430 118.983  1.00  0.00           C  
ATOM   3459  N   GLU B2027      84.369  11.912 120.704  1.00  0.00           N  
ATOM   3460  CA  GLU B2027      84.932  10.676 121.250  1.00  0.00           C  
ATOM   3461  C   GLU B2027      85.018  10.714 122.767  1.00  0.00           C  
ATOM   3462  O   GLU B2027      84.832   9.711 123.457  1.00  0.00           O  
ATOM   3463  CB  GLU B2027      86.341  10.463 120.681  1.00  0.00           C  
ATOM   3464  CG  GLU B2027      87.017   9.167 121.110  1.00  0.00           C  
ATOM   3465  CD  GLU B2027      88.509   9.166 120.820  1.00  0.00           C  
ATOM   3466  OE1 GLU B2027      88.896   9.559 119.698  1.00  0.00           O  
ATOM   3467  OE2 GLU B2027      89.293   8.770 121.711  1.00  0.00           O  
ATOM   3468  N   LYS B2039      85.315  11.896 123.276  1.00  0.00           N  
ATOM   3469  CA  LYS B2039      85.462  12.094 124.697  1.00  0.00           C  
ATOM   3470  C   LYS B2039      84.139  12.565 125.286  1.00  0.00           C  
ATOM   3471  O   LYS B2039      84.067  12.863 126.480  1.00  0.00           O  
ATOM   3472  CB  LYS B2039      86.561  13.126 124.946  1.00  0.00           C  
ATOM   3473  CG  LYS B2039      87.373  12.865 126.184  1.00  0.00           C  
ATOM   3474  CD  LYS B2039      88.768  12.313 125.868  1.00  0.00           C  
ATOM   3475  CE  LYS B2039      88.745  10.996 125.094  1.00  0.00           C  
ATOM   3476  NZ  LYS B2039      88.280  11.181 123.686  1.00  0.00           N  
ATOM   3477  N   GLY B2040      83.102  12.618 124.441  1.00  0.00           N  
ATOM   3478  CA  GLY B2040      81.770  13.058 124.860  1.00  0.00           C  
ATOM   3479  C   GLY B2040      81.825  14.394 125.589  1.00  0.00           C  
ATOM   3480  O   GLY B2040      81.421  14.509 126.752  1.00  0.00           O  
ATOM   3481  N   VAL B2041      82.318  15.408 124.883  1.00  0.00           N  
ATOM   3482  CA  VAL B2041      82.517  16.751 125.429  1.00  0.00           C  
ATOM   3483  C   VAL B2041      82.256  17.816 124.345  1.00  0.00           C  
ATOM   3484  O   VAL B2041      82.335  17.518 123.150  1.00  0.00           O  
ATOM   3485  CB  VAL B2041      83.982  16.837 125.942  1.00  0.00           C  
ATOM   3486  CG1 VAL B2041      84.631  18.106 125.479  1.00  0.00           C  
ATOM   3487  CG2 VAL B2041      84.023  16.683 127.450  1.00  0.00           C  
ATOM   3488  N   LYS B2042      81.928  19.043 124.762  1.00  0.00           N  
ATOM   3489  CA  LYS B2042      81.696  20.160 123.817  1.00  0.00           C  
ATOM   3490  C   LYS B2042      83.041  20.633 123.241  1.00  0.00           C  
ATOM   3491  O   LYS B2042      84.067  20.604 123.945  1.00  0.00           O  
ATOM   3492  CB  LYS B2042      81.041  21.343 124.534  1.00  0.00           C  
ATOM   3493  CG  LYS B2042      79.575  21.153 124.907  1.00  0.00           C  
ATOM   3494  CD  LYS B2042      78.760  20.828 123.672  1.00  0.00           C  
ATOM   3495  CE  LYS B2042      77.352  21.380 123.781  1.00  0.00           C  
ATOM   3496  NZ  LYS B2042      77.380  22.863 123.862  1.00  0.00           N  
ATOM   3497  N   LEU B2043      83.054  21.069 121.980  1.00  0.00           N  
ATOM   3498  CA  LEU B2043      84.307  21.547 121.362  1.00  0.00           C  
ATOM   3499  C   LEU B2043      84.982  22.595 122.227  1.00  0.00           C  
ATOM   3500  O   LEU B2043      86.176  22.512 122.521  1.00  0.00           O  
ATOM   3501  CB  LEU B2043      84.049  22.154 119.981  1.00  0.00           C  
ATOM   3502  CG  LEU B2043      85.241  22.849 119.300  1.00  0.00           C  
ATOM   3503  CD1 LEU B2043      86.416  21.879 119.205  1.00  0.00           C  
ATOM   3504  CD2 LEU B2043      84.846  23.338 117.908  1.00  0.00           C  
ATOM   3505  N   GLY B2044      84.199  23.587 122.640  1.00  0.00           N  
ATOM   3506  CA  GLY B2044      84.730  24.651 123.477  1.00  0.00           C  
ATOM   3507  C   GLY B2044      85.568  24.128 124.621  1.00  0.00           C  
ATOM   3508  O   GLY B2044      86.591  24.720 124.976  1.00  0.00           O  
ATOM   3509  N   GLN B2045      85.136  23.009 125.192  1.00  0.00           N  
ATOM   3510  CA  GLN B2045      85.838  22.408 126.320  1.00  0.00           C  
ATOM   3511  C   GLN B2045      87.255  21.972 125.991  1.00  0.00           C  
ATOM   3512  O   GLN B2045      88.086  21.850 126.894  1.00  0.00           O  
ATOM   3513  CB  GLN B2045      85.045  21.221 126.851  1.00  0.00           C  
ATOM   3514  CG  GLN B2045      84.106  21.591 127.960  1.00  0.00           C  
ATOM   3515  CD  GLN B2045      83.089  20.507 128.234  1.00  0.00           C  
ATOM   3516  OE1 GLN B2045      82.199  20.245 127.411  1.00  0.00           O  
ATOM   3517  NE2 GLN B2045      83.216  19.861 129.383  1.00  0.00           N  
ATOM   3518  N   VAL B2046      87.522  21.725 124.711  1.00  0.00           N  
ATOM   3519  CA  VAL B2046      88.856  21.311 124.282  1.00  0.00           C  
ATOM   3520  C   VAL B2046      89.555  22.533 123.699  1.00  0.00           C  
ATOM   3521  O   VAL B2046      90.742  22.769 123.939  1.00  0.00           O  
ATOM   3522  CB  VAL B2046      88.812  20.227 123.160  1.00  0.00           C  
ATOM   3523  CG1 VAL B2046      90.241  19.833 122.760  1.00  0.00           C  
ATOM   3524  CG2 VAL B2046      88.035  19.000 123.623  1.00  0.00           C  
ATOM   3525  N   ALA B2047      88.780  23.295 122.932  1.00  0.00           N  
ATOM   3526  CA  ALA B2047      89.223  24.511 122.257  1.00  0.00           C  
ATOM   3527  C   ALA B2047      89.771  25.588 123.184  1.00  0.00           C  
ATOM   3528  O   ALA B2047      90.829  26.150 122.946  1.00  0.00           O  
ATOM   3529  CB  ALA B2047      88.058  25.086 121.449  1.00  0.00           C  
ATOM   3530  N   GLN B2048      89.035  25.884 124.238  1.00  0.00           N  
ATOM   3531  CA  GLN B2048      89.460  26.912 125.170  1.00  0.00           C  
ATOM   3532  C   GLN B2048      90.796  26.631 125.869  1.00  0.00           C  
ATOM   3533  O   GLN B2048      91.698  27.469 125.861  1.00  0.00           O  
ATOM   3534  CB  GLN B2048      88.355  27.154 126.209  1.00  0.00           C  
ATOM   3535  CG  GLN B2048      87.961  28.611 126.337  1.00  0.00           C  
ATOM   3536  CD  GLN B2048      87.593  29.215 124.996  1.00  0.00           C  
ATOM   3537  OE1 GLN B2048      88.281  30.096 124.479  1.00  0.00           O  
ATOM   3538  NE2 GLN B2048      86.504  28.721 124.413  1.00  0.00           N  
ATOM   3539  N   PRO B2049      90.939  25.457 126.498  1.00  0.00           N  
ATOM   3540  CA  PRO B2049      92.227  25.202 127.162  1.00  0.00           C  
ATOM   3541  C   PRO B2049      93.394  25.212 126.170  1.00  0.00           C  
ATOM   3542  O   PRO B2049      94.501  25.689 126.466  1.00  0.00           O  
ATOM   3543  CB  PRO B2049      92.011  23.844 127.846  1.00  0.00           C  
ATOM   3544  CG  PRO B2049      90.908  23.210 127.074  1.00  0.00           C  
ATOM   3545  CD  PRO B2049      89.981  24.366 126.755  1.00  0.00           C  
ATOM   3546  N   LEU B2050      93.145  24.696 124.981  1.00  0.00           N  
ATOM   3547  CA  LEU B2050      94.181  24.689 123.960  1.00  0.00           C  
ATOM   3548  C   LEU B2050      94.489  26.136 123.553  1.00  0.00           C  
ATOM   3549  O   LEU B2050      95.647  26.502 123.317  1.00  0.00           O  
ATOM   3550  CB  LEU B2050      93.722  23.903 122.743  1.00  0.00           C  
ATOM   3551  CG  LEU B2050      94.738  23.845 121.609  1.00  0.00           C  
ATOM   3552  CD1 LEU B2050      96.054  23.265 122.096  1.00  0.00           C  
ATOM   3553  CD2 LEU B2050      94.144  22.983 120.489  1.00  0.00           C  
ATOM   3554  N   ARG B2074      93.447  26.956 123.475  1.00  0.00           N  
ATOM   3555  CA  ARG B2074      93.628  28.359 123.132  1.00  0.00           C  
ATOM   3556  C   ARG B2074      94.563  29.011 124.163  1.00  0.00           C  
ATOM   3557  O   ARG B2074      95.505  29.725 123.799  1.00  0.00           O  
ATOM   3558  CB  ARG B2074      92.282  29.118 123.130  1.00  0.00           C  
ATOM   3559  CG  ARG B2074      92.424  30.570 122.659  1.00  0.00           C  
ATOM   3560  CD  ARG B2074      91.111  31.362 122.652  1.00  0.00           C  
ATOM   3561  NE  ARG B2074      89.953  30.522 122.344  1.00  0.00           N  
ATOM   3562  CZ  ARG B2074      89.464  30.265 121.131  1.00  0.00           C  
ATOM   3563  NH1 ARG B2074      90.003  30.777 120.040  1.00  0.00           N  
ATOM   3564  NH2 ARG B2074      88.417  29.471 121.021  1.00  0.00           N  
ATOM   3565  N   ALA B2083      94.287  28.783 125.446  1.00  0.00           N  
ATOM   3566  CA  ALA B2083      95.102  29.357 126.504  1.00  0.00           C  
ATOM   3567  C   ALA B2083      96.563  28.882 126.398  1.00  0.00           C  
ATOM   3568  O   ALA B2083      97.501  29.661 126.590  1.00  0.00           O  
ATOM   3569  CB  ALA B2083      94.529  28.963 127.854  1.00  0.00           C  
ATOM   3570  N   ALA B2086      96.744  27.595 126.102  1.00  0.00           N  
ATOM   3571  CA  ALA B2086      98.070  27.012 125.977  1.00  0.00           C  
ATOM   3572  C   ALA B2086      98.895  27.646 124.848  1.00  0.00           C  
ATOM   3573  O   ALA B2086     100.106  27.848 124.972  1.00  0.00           O  
ATOM   3574  CB  ALA B2086      97.940  25.506 125.737  1.00  0.00           C  
ATOM   3575  N   LEU B2087      98.224  27.938 123.742  1.00  0.00           N  
ATOM   3576  CA  LEU B2087      98.862  28.535 122.576  1.00  0.00           C  
ATOM   3577  C   LEU B2087      99.040  30.059 122.608  1.00  0.00           C  
ATOM   3578  O   LEU B2087      99.975  30.592 121.979  1.00  0.00           O  
ATOM   3579  CB  LEU B2087      98.055  28.199 121.334  1.00  0.00           C  
ATOM   3580  CG  LEU B2087      98.005  26.738 120.886  1.00  0.00           C  
ATOM   3581  CD1 LEU B2087      96.950  26.571 119.833  1.00  0.00           C  
ATOM   3582  CD2 LEU B2087      99.356  26.292 120.346  1.00  0.00           C  
ATOM   3583  N   THR B2088      98.167  30.758 123.339  1.00  0.00           N  
ATOM   3584  CA  THR B2088      98.223  32.215 123.309  1.00  0.00           C  
ATOM   3585  C   THR B2088      98.383  32.950 124.618  1.00  0.00           C  
ATOM   3586  O   THR B2088      98.663  34.147 124.605  1.00  0.00           O  
ATOM   3587  CB  THR B2088      96.955  32.781 122.636  1.00  0.00           C  
ATOM   3588  OG1 THR B2088      95.838  32.585 123.507  1.00  0.00           O  
ATOM   3589  CG2 THR B2088      96.672  32.050 121.346  1.00  0.00           C  
ATOM   3590  N   GLY B2089      98.200  32.250 125.734  1.00  0.00           N  
ATOM   3591  CA  GLY B2089      98.289  32.892 127.032  1.00  0.00           C  
ATOM   3592  C   GLY B2089      97.080  33.784 127.224  1.00  0.00           C  
ATOM   3593  O   GLY B2089      97.045  34.638 128.118  1.00  0.00           O  
ATOM   3594  N   SER B2090      96.079  33.582 126.376  1.00  0.00           N  
ATOM   3595  CA  SER B2090      94.865  34.382 126.433  1.00  0.00           C  
ATOM   3596  C   SER B2090      93.576  33.608 126.079  1.00  0.00           C  
ATOM   3597  O   SER B2090      93.601  32.524 125.492  1.00  0.00           O  
ATOM   3598  CB  SER B2090      95.010  35.595 125.497  1.00  0.00           C  
ATOM   3599  OG  SER B2090      93.738  36.132 125.155  1.00  0.00           O  
ATOM   3600  N   LEU B2091      92.441  34.172 126.455  1.00  0.00           N  
ATOM   3601  CA  LEU B2091      91.173  33.549 126.140  1.00  0.00           C  
ATOM   3602  C   LEU B2091      90.384  34.425 125.131  1.00  0.00           C  
ATOM   3603  O   LEU B2091      89.243  34.106 124.788  1.00  0.00           O  
ATOM   3604  CB  LEU B2091      90.387  33.348 127.427  1.00  0.00           C  
ATOM   3605  CG  LEU B2091      90.134  31.915 127.874  1.00  0.00           C  
ATOM   3606  CD1 LEU B2091      91.350  31.049 127.607  1.00  0.00           C  
ATOM   3607  CD2 LEU B2091      89.769  31.925 129.355  1.00  0.00           C  
ATOM   3608  N   GLU B2092      91.010  35.505 124.648  1.00  0.00           N  
ATOM   3609  CA  GLU B2092      90.384  36.443 123.685  1.00  0.00           C  
ATOM   3610  C   GLU B2092      91.280  36.524 122.454  1.00  0.00           C  
ATOM   3611  O   GLU B2092      92.198  37.357 122.377  1.00  0.00           O  
ATOM   3612  CB  GLU B2092      90.234  37.813 124.330  1.00  0.00           C  
ATOM   3613  CG  GLU B2092      89.448  37.714 125.607  1.00  0.00           C  
ATOM   3614  CD  GLU B2092      89.439  38.986 126.408  1.00  0.00           C  
ATOM   3615  OE1 GLU B2092      88.637  39.027 127.364  1.00  0.00           O  
ATOM   3616  OE2 GLU B2092      90.221  39.925 126.096  1.00  0.00           O  
ATOM   3617  N   THR B2093      90.956  35.699 121.464  1.00  0.00           N  
ATOM   3618  CA  THR B2093      91.824  35.585 120.315  1.00  0.00           C  
ATOM   3619  C   THR B2093      91.060  35.268 119.023  1.00  0.00           C  
ATOM   3620  O   THR B2093      89.840  35.132 119.040  1.00  0.00           O  
ATOM   3621  CB  THR B2093      92.792  34.417 120.639  1.00  0.00           C  
ATOM   3622  OG1 THR B2093      94.051  34.632 120.016  1.00  0.00           O  
ATOM   3623  CG2 THR B2093      92.219  33.119 120.144  1.00  0.00           C  
ATOM   3624  N   PRO B2094      91.762  35.173 117.879  1.00  0.00           N  
ATOM   3625  CA  PRO B2094      90.954  34.833 116.691  1.00  0.00           C  
ATOM   3626  C   PRO B2094      90.639  33.324 116.711  1.00  0.00           C  
ATOM   3627  O   PRO B2094      90.883  32.655 117.711  1.00  0.00           O  
ATOM   3628  CB  PRO B2094      91.824  35.267 115.497  1.00  0.00           C  
ATOM   3629  CG  PRO B2094      93.210  35.398 116.071  1.00  0.00           C  
ATOM   3630  CD  PRO B2094      93.040  35.803 117.517  1.00  0.00           C  
ATOM   3631  N   GLY B2095      90.093  32.799 115.618  1.00  0.00           N  
ATOM   3632  CA  GLY B2095      89.706  31.390 115.557  1.00  0.00           C  
ATOM   3633  C   GLY B2095      90.784  30.390 115.913  1.00  0.00           C  
ATOM   3634  O   GLY B2095      91.943  30.549 115.501  1.00  0.00           O  
ATOM   3635  N   LEU B2096      90.391  29.346 116.646  1.00  0.00           N  
ATOM   3636  CA  LEU B2096      91.313  28.298 117.084  1.00  0.00           C  
ATOM   3637  C   LEU B2096      92.009  27.496 115.992  1.00  0.00           C  
ATOM   3638  O   LEU B2096      93.217  27.284 116.068  1.00  0.00           O  
ATOM   3639  CB  LEU B2096      90.612  27.302 118.015  1.00  0.00           C  
ATOM   3640  CG  LEU B2096      91.611  26.284 118.577  1.00  0.00           C  
ATOM   3641  CD1 LEU B2096      92.573  27.030 119.492  1.00  0.00           C  
ATOM   3642  CD2 LEU B2096      90.928  25.159 119.329  1.00  0.00           C  
ATOM   3643  N   PHE B2097      91.266  27.042 114.990  1.00  0.00           N  
ATOM   3644  CA  PHE B2097      91.870  26.247 113.930  1.00  0.00           C  
ATOM   3645  C   PHE B2097      92.858  27.065 113.101  1.00  0.00           C  
ATOM   3646  O   PHE B2097      93.889  26.545 112.677  1.00  0.00           O  
ATOM   3647  CB  PHE B2097      90.773  25.642 113.058  1.00  0.00           C  
ATOM   3648  CG  PHE B2097      89.655  25.031 113.857  1.00  0.00           C  
ATOM   3649  CD1 PHE B2097      89.906  23.990 114.753  1.00  0.00           C  
ATOM   3650  CD2 PHE B2097      88.356  25.526 113.753  1.00  0.00           C  
ATOM   3651  CE1 PHE B2097      88.864  23.459 115.536  1.00  0.00           C  
ATOM   3652  CE2 PHE B2097      87.325  25.004 114.524  1.00  0.00           C  
ATOM   3653  CZ  PHE B2097      87.576  23.973 115.414  1.00  0.00           C  
ATOM   3654  N   GLU B2098      92.573  28.347 112.882  1.00  0.00           N  
ATOM   3655  CA  GLU B2098      93.525  29.159 112.124  1.00  0.00           C  
ATOM   3656  C   GLU B2098      94.742  29.530 112.959  1.00  0.00           C  
ATOM   3657  O   GLU B2098      95.844  29.651 112.446  1.00  0.00           O  
ATOM   3658  CB  GLU B2098      92.891  30.449 111.586  1.00  0.00           C  
ATOM   3659  CG  GLU B2098      91.871  31.095 112.483  1.00  0.00           C  
ATOM   3660  CD  GLU B2098      90.458  30.808 112.009  1.00  0.00           C  
ATOM   3661  OE1 GLU B2098      89.738  29.988 112.667  1.00  0.00           O  
ATOM   3662  OE2 GLU B2098      90.102  31.410 110.968  1.00  0.00           O  
ATOM   3663  N   ILE B2099      94.528  29.722 114.249  1.00  0.00           N  
ATOM   3664  CA  ILE B2099      95.611  30.063 115.171  1.00  0.00           C  
ATOM   3665  C   ILE B2099      96.511  28.825 115.402  1.00  0.00           C  
ATOM   3666  O   ILE B2099      97.703  28.923 115.668  1.00  0.00           O  
ATOM   3667  CB  ILE B2099      94.984  30.580 116.475  1.00  0.00           C  
ATOM   3668  CG1 ILE B2099      94.789  32.080 116.355  1.00  0.00           C  
ATOM   3669  CG2 ILE B2099      95.812  30.235 117.664  1.00  0.00           C  
ATOM   3670  CD1 ILE B2099      96.111  32.816 116.223  1.00  0.00           C  
ATOM   3671  N   LEU B2100      95.906  27.655 115.262  1.00  0.00           N  
ATOM   3672  CA  LEU B2100      96.584  26.397 115.430  1.00  0.00           C  
ATOM   3673  C   LEU B2100      97.428  26.135 114.196  1.00  0.00           C  
ATOM   3674  O   LEU B2100      98.577  25.697 114.294  1.00  0.00           O  
ATOM   3675  CB  LEU B2100      95.547  25.296 115.570  1.00  0.00           C  
ATOM   3676  CG  LEU B2100      96.112  23.947 115.969  1.00  0.00           C  
ATOM   3677  CD1 LEU B2100      96.761  24.092 117.327  1.00  0.00           C  
ATOM   3678  CD2 LEU B2100      95.006  22.915 116.027  1.00  0.00           C  
ATOM   3679  N   ALA B2101      96.831  26.403 113.038  1.00  0.00           N  
ATOM   3680  CA  ALA B2101      97.479  26.191 111.757  1.00  0.00           C  
ATOM   3681  C   ALA B2101      98.601  27.180 111.412  1.00  0.00           C  
ATOM   3682  O   ALA B2101      99.642  26.780 110.893  1.00  0.00           O  
ATOM   3683  CB  ALA B2101      96.417  26.192 110.629  1.00  0.00           C  
ATOM   3684  N   LEU B2102      98.387  28.461 111.682  1.00  0.00           N  
ATOM   3685  CA  LEU B2102      99.357  29.500 111.357  1.00  0.00           C  
ATOM   3686  C   LEU B2102     100.836  29.225 111.658  1.00  0.00           C  
ATOM   3687  O   LEU B2102     101.682  29.374 110.778  1.00  0.00           O  
ATOM   3688  CB  LEU B2102      98.960  30.826 112.028  1.00  0.00           C  
ATOM   3689  CG  LEU B2102      99.971  31.966 111.831  1.00  0.00           C  
ATOM   3690  CD1 LEU B2102     100.255  32.173 110.336  1.00  0.00           C  
ATOM   3691  CD2 LEU B2102      99.428  33.248 112.427  1.00  0.00           C  
ATOM   3692  N   LEU B2103     101.168  28.825 112.884  1.00  0.00           N  
ATOM   3693  CA  LEU B2103     102.578  28.606 113.178  1.00  0.00           C  
ATOM   3694  C   LEU B2103     103.150  27.281 112.704  1.00  0.00           C  
ATOM   3695  O   LEU B2103     104.354  27.071 112.726  1.00  0.00           O  
ATOM   3696  CB  LEU B2103     102.842  28.801 114.669  1.00  0.00           C  
ATOM   3697  CG  LEU B2103     101.664  28.512 115.578  1.00  0.00           C  
ATOM   3698  CD1 LEU B2103     100.674  29.664 115.486  1.00  0.00           C  
ATOM   3699  CD2 LEU B2103     101.041  27.190 115.163  1.00  0.00           C  
ATOM   3700  N   GLY B2104     102.303  26.388 112.238  1.00  0.00           N  
ATOM   3701  CA  GLY B2104     102.821  25.108 111.784  1.00  0.00           C  
ATOM   3702  C   GLY B2104     102.868  24.096 112.922  1.00  0.00           C  
ATOM   3703  O   GLY B2104     102.913  24.466 114.110  1.00  0.00           O  
ATOM   3704  N   LYS B2105     102.894  22.820 112.562  1.00  0.00           N  
ATOM   3705  CA  LYS B2105     102.892  21.756 113.556  1.00  0.00           C  
ATOM   3706  C   LYS B2105     103.959  21.829 114.644  1.00  0.00           C  
ATOM   3707  O   LYS B2105     103.625  21.922 115.814  1.00  0.00           O  
ATOM   3708  CB  LYS B2105     102.961  20.384 112.875  1.00  0.00           C  
ATOM   3709  CG  LYS B2105     102.869  19.194 113.842  1.00  0.00           C  
ATOM   3710  CD  LYS B2105     102.850  17.901 113.053  1.00  0.00           C  
ATOM   3711  CE  LYS B2105     102.904  16.682 113.939  1.00  0.00           C  
ATOM   3712  NZ  LYS B2105     102.708  15.471 113.098  1.00  0.00           N  
ATOM   3713  N   GLU B2107     105.233  21.784 114.275  1.00  0.00           N  
ATOM   3714  CA  GLU B2107     106.272  21.818 115.292  1.00  0.00           C  
ATOM   3715  C   GLU B2107     106.166  23.023 116.235  1.00  0.00           C  
ATOM   3716  O   GLU B2107     106.232  22.891 117.464  1.00  0.00           O  
ATOM   3717  CB  GLU B2107     107.656  21.754 114.633  1.00  0.00           C  
ATOM   3718  CG  GLU B2107     107.915  20.437 113.917  1.00  0.00           C  
ATOM   3719  CD  GLU B2107     107.601  19.231 114.805  1.00  0.00           C  
ATOM   3720  OE1 GLU B2107     108.055  19.234 115.972  1.00  0.00           O  
ATOM   3721  OE2 GLU B2107     106.912  18.285 114.360  1.00  0.00           O  
ATOM   3722  N   ARG B2108     105.987  24.201 115.674  1.00  0.00           N  
ATOM   3723  CA  ARG B2108     105.899  25.362 116.528  1.00  0.00           C  
ATOM   3724  C   ARG B2108     104.743  25.235 117.530  1.00  0.00           C  
ATOM   3725  O   ARG B2108     104.884  25.619 118.690  1.00  0.00           O  
ATOM   3726  CB  ARG B2108     105.741  26.609 115.673  1.00  0.00           C  
ATOM   3727  CG  ARG B2108     106.049  27.906 116.390  1.00  0.00           C  
ATOM   3728  CD  ARG B2108     106.104  29.051 115.393  1.00  0.00           C  
ATOM   3729  NE  ARG B2108     107.133  28.811 114.396  1.00  0.00           N  
ATOM   3730  CZ  ARG B2108     107.199  29.454 113.241  1.00  0.00           C  
ATOM   3731  NH1 ARG B2108     106.277  30.371 112.951  1.00  0.00           N  
ATOM   3732  NH2 ARG B2108     108.193  29.202 112.391  1.00  0.00           N  
ATOM   3733  N   ALA B2109     103.600  24.703 117.091  1.00  0.00           N  
ATOM   3734  CA  ALA B2109     102.453  24.532 117.992  1.00  0.00           C  
ATOM   3735  C   ALA B2109     102.720  23.482 119.091  1.00  0.00           C  
ATOM   3736  O   ALA B2109     102.350  23.671 120.252  1.00  0.00           O  
ATOM   3737  CB  ALA B2109     101.210  24.130 117.199  1.00  0.00           C  
ATOM   3738  N   LEU B2110     103.338  22.360 118.718  1.00  0.00           N  
ATOM   3739  CA  LEU B2110     103.636  21.317 119.685  1.00  0.00           C  
ATOM   3740  C   LEU B2110     104.562  21.852 120.772  1.00  0.00           C  
ATOM   3741  O   LEU B2110     104.367  21.561 121.946  1.00  0.00           O  
ATOM   3742  CB  LEU B2110     104.290  20.117 118.994  1.00  0.00           C  
ATOM   3743  CG  LEU B2110     103.376  19.403 117.987  1.00  0.00           C  
ATOM   3744  CD1 LEU B2110     104.057  18.177 117.435  1.00  0.00           C  
ATOM   3745  CD2 LEU B2110     102.074  19.009 118.655  1.00  0.00           C  
ATOM   3746  N   ARG B2111     105.573  22.632 120.387  1.00  0.00           N  
ATOM   3747  CA  ARG B2111     106.507  23.170 121.375  1.00  0.00           C  
ATOM   3748  C   ARG B2111     105.771  24.013 122.434  1.00  0.00           C  
ATOM   3749  O   ARG B2111     106.022  23.859 123.629  1.00  0.00           O  
ATOM   3750  CB  ARG B2111     107.614  24.028 120.716  1.00  0.00           C  
ATOM   3751  CG  ARG B2111     108.563  23.333 119.697  1.00  0.00           C  
ATOM   3752  CD  ARG B2111     109.357  22.138 120.296  1.00  0.00           C  
ATOM   3753  NE  ARG B2111     108.606  20.874 120.289  1.00  0.00           N  
ATOM   3754  CZ  ARG B2111     108.395  20.110 119.217  1.00  0.00           C  
ATOM   3755  NH1 ARG B2111     108.879  20.447 118.025  1.00  0.00           N  
ATOM   3756  NH2 ARG B2111     107.663  19.007 119.325  1.00  0.00           N  
ATOM   3757  N   ARG B2112     104.879  24.912 122.020  1.00  0.00           N  
ATOM   3758  CA  ARG B2112     104.146  25.717 123.006  1.00  0.00           C  
ATOM   3759  C   ARG B2112     103.228  24.861 123.871  1.00  0.00           C  
ATOM   3760  O   ARG B2112     103.106  25.083 125.083  1.00  0.00           O  
ATOM   3761  CB  ARG B2112     103.283  26.781 122.340  1.00  0.00           C  
ATOM   3762  CG  ARG B2112     104.070  27.933 121.811  1.00  0.00           C  
ATOM   3763  CD  ARG B2112     103.264  29.219 121.822  1.00  0.00           C  
ATOM   3764  NE  ARG B2112     104.077  30.290 121.274  1.00  0.00           N  
ATOM   3765  CZ  ARG B2112     103.661  31.529 121.052  1.00  0.00           C  
ATOM   3766  NH1 ARG B2112     102.412  31.876 121.334  1.00  0.00           N  
ATOM   3767  NH2 ARG B2112     104.505  32.423 120.543  1.00  0.00           N  
ATOM   3768  N   LEU B2113     102.563  23.909 123.223  1.00  0.00           N  
ATOM   3769  CA  LEU B2113     101.646  23.001 123.884  1.00  0.00           C  
ATOM   3770  C   LEU B2113     102.411  22.192 124.918  1.00  0.00           C  
ATOM   3771  O   LEU B2113     101.896  21.907 125.988  1.00  0.00           O  
ATOM   3772  CB  LEU B2113     101.028  22.048 122.874  1.00  0.00           C  
ATOM   3773  CG  LEU B2113      99.608  21.588 123.192  1.00  0.00           C  
ATOM   3774  CD1 LEU B2113      99.342  20.288 122.491  1.00  0.00           C  
ATOM   3775  CD2 LEU B2113      99.427  21.417 124.687  1.00  0.00           C  
ATOM   3776  N   GLU B2121     103.643  21.820 124.590  1.00  0.00           N  
ATOM   3777  CA  GLU B2121     104.463  21.049 125.505  1.00  0.00           C  
ATOM   3778  C   GLU B2121     104.795  21.845 126.749  1.00  0.00           C  
ATOM   3779  O   GLU B2121     104.764  21.299 127.852  1.00  0.00           O  
ATOM   3780  CB  GLU B2121     105.756  20.596 124.840  1.00  0.00           C  
ATOM   3781  CG  GLU B2121     105.599  19.414 123.907  1.00  0.00           C  
ATOM   3782  CD  GLU B2121     106.708  19.360 122.865  1.00  0.00           C  
ATOM   3783  OE1 GLU B2121     106.612  18.552 121.939  1.00  0.00           O  
ATOM   3784  OE2 GLU B2121     107.685  20.135 122.960  1.00  0.00           O  
ATOM   3785  N   ARG B2122     105.146  23.118 126.580  1.00  0.00           N  
ATOM   3786  CA  ARG B2122     105.448  23.937 127.741  1.00  0.00           C  
ATOM   3787  C   ARG B2122     104.209  24.057 128.620  1.00  0.00           C  
ATOM   3788  O   ARG B2122     104.292  23.969 129.841  1.00  0.00           O  
ATOM   3789  CB  ARG B2122     105.918  25.329 127.338  1.00  0.00           C  
ATOM   3790  CG  ARG B2122     107.416  25.435 127.253  1.00  0.00           C  
ATOM   3791  CD  ARG B2122     107.923  26.843 127.536  1.00  0.00           C  
ATOM   3792  NE  ARG B2122     107.547  27.826 126.521  1.00  0.00           N  
ATOM   3793  CZ  ARG B2122     106.399  28.508 126.511  1.00  0.00           C  
ATOM   3794  NH1 ARG B2122     105.495  28.318 127.474  1.00  0.00           N  
ATOM   3795  NH2 ARG B2122     106.153  29.391 125.540  1.00  0.00           N  
ATOM   3796  N   ALA B2123     103.058  24.237 127.991  1.00  0.00           N  
ATOM   3797  CA  ALA B2123     101.810  24.366 128.714  1.00  0.00           C  
ATOM   3798  C   ALA B2123     101.464  23.122 129.526  1.00  0.00           C  
ATOM   3799  O   ALA B2123     100.853  23.222 130.582  1.00  0.00           O  
ATOM   3800  CB  ALA B2123     100.679  24.681 127.736  1.00  0.00           C  
ATOM   3801  N   LEU B2124     101.846  21.952 129.029  1.00  0.00           N  
ATOM   3802  CA  LEU B2124     101.562  20.698 129.716  1.00  0.00           C  
ATOM   3803  C   LEU B2124     102.756  20.264 130.574  1.00  0.00           C  
ATOM   3804  O   LEU B2124     102.670  19.304 131.341  1.00  0.00           O  
ATOM   3805  CB  LEU B2124     101.235  19.611 128.686  1.00  0.00           C  
ATOM   3806  CG  LEU B2124     100.145  19.942 127.659  1.00  0.00           C  
ATOM   3807  CD1 LEU B2124      99.913  18.762 126.720  1.00  0.00           C  
ATOM   3808  CD2 LEU B2124      98.857  20.294 128.386  1.00  0.00           C  
ATOM   3809  N   ALA B2126     103.867  20.984 130.444  1.00  0.00           N  
ATOM   3810  CA  ALA B2126     105.097  20.681 131.181  1.00  0.00           C  
ATOM   3811  C   ALA B2126     104.944  20.842 132.685  1.00  0.00           C  
ATOM   3812  O   ALA B2126     105.339  19.897 133.397  1.00  0.00           O  
ATOM   3813  CB  ALA B2126     106.243  21.569 130.680  1.00  0.00           C  
ATOM   3814  OXT ALA B2126     104.453  21.908 133.135  1.00  0.00           O  
HETATM 3815  PG  ATP B 602      98.714  79.058 119.633  1.00  0.00           P  
HETATM 3816  O1G ATP B 602      97.572  80.037 119.870  1.00  0.00           O  
HETATM 3817  O2G ATP B 602      98.860  78.164 120.870  1.00  0.00           O  
HETATM 3818  O3G ATP B 602     100.026  79.800 119.430  1.00  0.00           O  
HETATM 3819  PB  ATP B 602      96.893  77.668 117.767  1.00  0.00           P  
HETATM 3820  O1B ATP B 602      95.952  78.835 117.861  1.00  0.00           O  
HETATM 3821  O2B ATP B 602      96.330  76.467 118.459  1.00  0.00           O  
HETATM 3822  O3B ATP B 602      98.391  78.001 118.391  1.00  0.00           O  
HETATM 3823  PA  ATP B 602      97.844  78.222 115.091  1.00  0.00           P  
HETATM 3824  O1A ATP B 602      98.403  79.502 115.621  1.00  0.00           O  
HETATM 3825  O2A ATP B 602      98.861  77.471 114.286  1.00  0.00           O  
HETATM 3826  O3A ATP B 602      97.216  77.244 116.254  1.00  0.00           O  
HETATM 3827  O5' ATP B 602      96.561  78.543 114.223  1.00  0.00           O  
HETATM 3828  C5' ATP B 602      95.864  77.421 113.618  1.00  0.00           C  
HETATM 3829  C4' ATP B 602      94.575  77.804 112.911  1.00  0.00           C  
HETATM 3830  O4' ATP B 602      93.502  76.936 113.382  1.00  0.00           O  
HETATM 3831  C3' ATP B 602      94.015  79.232 113.120  1.00  0.00           C  
HETATM 3832  O3' ATP B 602      93.285  79.699 111.964  1.00  0.00           O  
HETATM 3833  C2' ATP B 602      93.173  79.063 114.376  1.00  0.00           C  
HETATM 3834  O2' ATP B 602      92.109  79.997 114.481  1.00  0.00           O  
HETATM 3835  C1' ATP B 602      92.625  77.645 114.246  1.00  0.00           C  
HETATM 3836  N9  ATP B 602      92.497  76.915 115.526  1.00  0.00           N  
HETATM 3837  C8  ATP B 602      93.414  76.783 116.561  1.00  0.00           C  
HETATM 3838  N7  ATP B 602      92.978  76.071 117.567  1.00  0.00           N  
HETATM 3839  C5  ATP B 602      91.695  75.698 117.187  1.00  0.00           C  
HETATM 3840  C6  ATP B 602      90.684  74.927 117.831  1.00  0.00           C  
HETATM 3841  N6  ATP B 602      90.850  74.382 119.034  1.00  0.00           N  
HETATM 3842  N1  ATP B 602      89.487  74.735 117.171  1.00  0.00           N  
HETATM 3843  C2  ATP B 602      89.318  75.290 115.949  1.00  0.00           C  
HETATM 3844  N3  ATP B 602      90.200  76.039 115.249  1.00  0.00           N  
HETATM 3845  C4  ATP B 602      91.378  76.211 115.931  1.00  0.00           C  
TER
HETATM 3846  N   GAU A 702      97.982  83.358 112.458  1.00  0.00           N  
HETATM 3847  CA  GAU A 702      96.580  83.201 112.821  1.00  0.00           C  
HETATM 3848  CB  GAU A 702      95.698  83.447 111.604  1.00  0.00           C  
HETATM 3849  CG  GAU A 702      94.228  83.442 111.903  1.00  0.00           C  
HETATM 3850  CD  GAU A 702      93.408  83.852 110.703  1.00  0.00           C  
HETATM 3851  OE2 GAU A 702      92.706  82.976 110.156  1.00  0.00           O  
HETATM 3852  OE1 GAU A 702      93.465  85.037 110.302  1.00  0.00           O  
HETATM 3853  C   GAU A 702      96.326  81.798 113.364  1.00  0.00           C  
HETATM 3854  OXT GAU A 702      96.507  81.772 114.766  1.00  0.00           O  
TER
END
