# Supplementary material for: Backbone Brackets and Arginine Tweezers delineate Class I and Class II aminoacyl tRNA synthetases
Source: PLoS Comput Biol. 2018 Apr 16;14(4):e1006101. doi: 10.1371/journal.pcbi.1006101 (PMC5919687; doi:10.1371/journal.pcbi.1006101)
Supplement: S11 File — All structures of Class I aaRS with residues renumbered according to the MSA. (GZ) [file pcbi.1006101.s023.tar.gz › 2cv2_A_renum.pdb]

ATOM      1  N   MET A 264      34.721  84.174  30.006  1.00  0.00           N  
ATOM      2  CA  MET A 264      34.266  82.781  30.325  1.00  0.00           C  
ATOM      3  C   MET A 264      33.927  82.572  31.818  1.00  0.00           C  
ATOM      4  O   MET A 264      33.201  83.382  32.419  1.00  0.00           O  
ATOM      5  CB  MET A 264      35.338  81.774  29.886  1.00  0.00           C  
ATOM      6  CG  MET A 264      36.748  82.107  30.366  1.00  0.00           C  
ATOM      7  SD  MET A 264      37.826  80.665  30.223  1.00  0.00           S  
ATOM      8  CE  MET A 264      38.123  80.272  31.942  1.00  0.00           C  
ATOM      9  N   VAL A 266      34.450  81.487  32.398  1.00  0.00           N  
ATOM     10  CA  VAL A 266      34.216  81.163  33.796  1.00  0.00           C  
ATOM     11  C   VAL A 266      35.509  80.765  34.492  1.00  0.00           C  
ATOM     12  O   VAL A 266      36.137  79.778  34.123  1.00  0.00           O  
ATOM     13  CB  VAL A 266      33.202  80.008  33.939  1.00  0.00           C  
ATOM     14  CG1 VAL A 266      33.161  79.521  35.360  1.00  0.00           C  
ATOM     15  CG2 VAL A 266      31.821  80.474  33.524  1.00  0.00           C  
ATOM     16  N   VAL A 267      35.893  81.539  35.508  1.00  0.00           N  
ATOM     17  CA  VAL A 267      37.101  81.277  36.302  1.00  0.00           C  
ATOM     18  C   VAL A 267      36.685  81.220  37.781  1.00  0.00           C  
ATOM     19  O   VAL A 267      36.197  82.211  38.316  1.00  0.00           O  
ATOM     20  CB  VAL A 267      38.161  82.415  36.109  1.00  0.00           C  
ATOM     21  CG1 VAL A 267      39.421  82.126  36.915  1.00  0.00           C  
ATOM     22  CG2 VAL A 267      38.491  82.571  34.645  1.00  0.00           C  
ATOM     23  N   THR A 268      36.849  80.062  38.424  1.00  0.00           N  
ATOM     24  CA  THR A 268      36.504  79.906  39.838  1.00  0.00           C  
ATOM     25  C   THR A 268      37.771  79.614  40.676  1.00  0.00           C  
ATOM     26  O   THR A 268      38.847  79.401  40.124  1.00  0.00           O  
ATOM     27  CB  THR A 268      35.508  78.730  40.069  1.00  0.00           C  
ATOM     28  OG1 THR A 268      36.103  77.512  39.619  1.00  0.00           O  
ATOM     29  CG2 THR A 268      34.189  78.963  39.354  1.00  0.00           C  
ATOM     30  N   ARG A 269      37.657  79.622  42.003  1.00  0.00           N  
ATOM     31  CA  ARG A 269      38.818  79.307  42.824  1.00  0.00           C  
ATOM     32  C   ARG A 269      38.509  78.888  44.227  1.00  0.00           C  
ATOM     33  O   ARG A 269      37.429  79.148  44.742  1.00  0.00           O  
ATOM     34  CB  ARG A 269      39.808  80.470  42.902  1.00  0.00           C  
ATOM     35  CG  ARG A 269      39.249  81.830  43.299  1.00  0.00           C  
ATOM     36  CD  ARG A 269      38.305  81.815  44.466  1.00  0.00           C  
ATOM     37  NE  ARG A 269      37.987  83.175  44.916  1.00  0.00           N  
ATOM     38  CZ  ARG A 269      37.236  83.436  45.982  1.00  0.00           C  
ATOM     39  NH1 ARG A 269      36.723  82.440  46.690  1.00  0.00           N  
ATOM     40  NH2 ARG A 269      37.026  84.682  46.367  1.00  0.00           N  
ATOM     41  N   ILE A 270      39.476  78.207  44.823  1.00  0.00           N  
ATOM     42  CA  ILE A 270      39.401  77.771  46.204  1.00  0.00           C  
ATOM     43  C   ILE A 270      40.590  78.549  46.801  1.00  0.00           C  
ATOM     44  O   ILE A 270      41.718  78.516  46.271  1.00  0.00           O  
ATOM     45  CB  ILE A 270      39.555  76.217  46.317  1.00  0.00           C  
ATOM     46  CG1 ILE A 270      39.282  75.761  47.751  1.00  0.00           C  
ATOM     47  CG2 ILE A 270      40.915  75.784  45.848  1.00  0.00           C  
ATOM     48  CD1 ILE A 270      37.871  76.017  48.219  1.00  0.00           C  
ATOM     49  N   ALA A 272      40.313  79.316  47.849  1.00  0.00           N  
ATOM     50  CA  ALA A 272      41.332  80.142  48.479  1.00  0.00           C  
ATOM     51  C   ALA A 272      41.542  79.722  49.922  1.00  0.00           C  
ATOM     52  O   ALA A 272      41.242  80.473  50.832  1.00  0.00           O  
ATOM     53  CB  ALA A 272      40.905  81.606  48.423  1.00  0.00           C  
ATOM     54  N   PRO A 273      42.068  78.511  50.146  1.00  0.00           N  
ATOM     55  CA  PRO A 273      42.320  77.980  51.494  1.00  0.00           C  
ATOM     56  C   PRO A 273      43.263  78.863  52.274  1.00  0.00           C  
ATOM     57  O   PRO A 273      44.124  79.542  51.702  1.00  0.00           O  
ATOM     58  CB  PRO A 273      42.987  76.630  51.239  1.00  0.00           C  
ATOM     59  CG  PRO A 273      42.710  76.321  49.833  1.00  0.00           C  
ATOM     60  CD  PRO A 273      42.648  77.632  49.120  1.00  0.00           C  
ATOM     61  N   SER A 274      43.104  78.823  53.587  1.00  0.00           N  
ATOM     62  CA  SER A 274      43.958  79.567  54.494  1.00  0.00           C  
ATOM     63  C   SER A 274      44.778  78.514  55.272  1.00  0.00           C  
ATOM     64  O   SER A 274      44.226  77.779  56.081  1.00  0.00           O  
ATOM     65  CB  SER A 274      43.070  80.391  55.414  1.00  0.00           C  
ATOM     66  OG  SER A 274      43.700  80.662  56.648  1.00  0.00           O  
ATOM     67  N   PRO A 275      46.103  78.429  55.033  1.00  0.00           N  
ATOM     68  CA  PRO A 275      46.964  77.448  55.719  1.00  0.00           C  
ATOM     69  C   PRO A 275      47.112  77.678  57.235  1.00  0.00           C  
ATOM     70  O   PRO A 275      48.122  78.196  57.710  1.00  0.00           O  
ATOM     71  CB  PRO A 275      48.280  77.593  54.975  1.00  0.00           C  
ATOM     72  CG  PRO A 275      48.342  79.070  54.773  1.00  0.00           C  
ATOM     73  CD  PRO A 275      46.926  79.420  54.318  1.00  0.00           C  
ATOM     74  N   THR A 276      46.110  77.248  57.988  1.00  0.00           N  
ATOM     75  CA  THR A 276      46.110  77.445  59.424  1.00  0.00           C  
ATOM     76  C   THR A 276      45.776  76.217  60.264  1.00  0.00           C  
ATOM     77  O   THR A 276      45.488  76.356  61.439  1.00  0.00           O  
ATOM     78  CB  THR A 276      45.116  78.567  59.792  1.00  0.00           C  
ATOM     79  OG1 THR A 276      43.789  78.173  59.386  1.00  0.00           O  
ATOM     80  CG2 THR A 276      45.524  79.893  59.091  1.00  0.00           C  
ATOM     81  N   GLY A 277      45.820  75.028  59.678  1.00  0.00           N  
ATOM     82  CA  GLY A 277      45.510  73.818  60.421  1.00  0.00           C  
ATOM     83  C   GLY A 277      45.365  72.652  59.471  1.00  0.00           C  
ATOM     84  O   GLY A 277      45.807  72.722  58.322  1.00  0.00           O  
ATOM     85  N   ASP A 279      44.748  71.573  59.919  1.00  0.00           N  
ATOM     86  CA  ASP A 279      44.586  70.432  59.037  1.00  0.00           C  
ATOM     87  C   ASP A 279      43.696  70.800  57.849  1.00  0.00           C  
ATOM     88  O   ASP A 279      42.933  71.771  57.902  1.00  0.00           O  
ATOM     89  CB  ASP A 279      43.968  69.264  59.804  1.00  0.00           C  
ATOM     90  CG  ASP A 279      44.614  69.049  61.163  1.00  0.00           C  
ATOM     91  OD1 ASP A 279      45.816  68.698  61.214  1.00  0.00           O  
ATOM     92  OD2 ASP A 279      43.909  69.244  62.184  1.00  0.00           O  
ATOM     93  N   PRO A 280      43.812  70.046  56.746  1.00  0.00           N  
ATOM     94  CA  PRO A 280      43.027  70.251  55.516  1.00  0.00           C  
ATOM     95  C   PRO A 280      41.563  70.040  55.875  1.00  0.00           C  
ATOM     96  O   PRO A 280      41.111  68.924  56.004  1.00  0.00           O  
ATOM     97  CB  PRO A 280      43.554  69.158  54.591  1.00  0.00           C  
ATOM     98  CG  PRO A 280      44.976  69.003  55.031  1.00  0.00           C  
ATOM     99  CD  PRO A 280      44.858  69.029  56.537  1.00  0.00           C  
ATOM    100  N   HIS A 281      40.838  71.134  56.018  1.00  0.00           N  
ATOM    101  CA  HIS A 281      39.441  71.136  56.436  1.00  0.00           C  
ATOM    102  C   HIS A 281      38.430  70.564  55.453  1.00  0.00           C  
ATOM    103  O   HIS A 281      38.448  70.903  54.283  1.00  0.00           O  
ATOM    104  CB  HIS A 281      39.068  72.572  56.804  1.00  0.00           C  
ATOM    105  CG  HIS A 281      37.996  72.666  57.834  1.00  0.00           C  
ATOM    106  ND1 HIS A 281      36.655  72.571  57.525  1.00  0.00           N  
ATOM    107  CD2 HIS A 281      38.067  72.797  59.177  1.00  0.00           C  
ATOM    108  CE1 HIS A 281      35.946  72.640  58.637  1.00  0.00           C  
ATOM    109  NE2 HIS A 281      36.780  72.776  59.653  1.00  0.00           N  
ATOM    110  N   VAL A 282      37.532  69.715  55.933  1.00  0.00           N  
ATOM    111  CA  VAL A 282      36.534  69.118  55.057  1.00  0.00           C  
ATOM    112  C   VAL A 282      35.692  70.182  54.394  1.00  0.00           C  
ATOM    113  O   VAL A 282      35.176  69.983  53.307  1.00  0.00           O  
ATOM    114  CB  VAL A 282      35.567  68.146  55.817  1.00  0.00           C  
ATOM    115  CG1 VAL A 282      36.358  67.056  56.499  1.00  0.00           C  
ATOM    116  CG2 VAL A 282      34.747  68.907  56.844  1.00  0.00           C  
ATOM    117  N   GLY A 283      35.535  71.318  55.060  1.00  0.00           N  
ATOM    118  CA  GLY A 283      34.740  72.398  54.487  1.00  0.00           C  
ATOM    119  C   GLY A 283      35.429  72.914  53.242  1.00  0.00           C  
ATOM    120  O   GLY A 283      34.782  73.400  52.310  1.00  0.00           O  
ATOM    121  N   THR A 284      36.757  72.800  53.246  1.00  0.00           N  
ATOM    122  CA  THR A 284      37.579  73.221  52.134  1.00  0.00           C  
ATOM    123  C   THR A 284      37.356  72.294  50.977  1.00  0.00           C  
ATOM    124  O   THR A 284      37.276  72.745  49.847  1.00  0.00           O  
ATOM    125  CB  THR A 284      39.055  73.184  52.483  1.00  0.00           C  
ATOM    126  OG1 THR A 284      39.318  74.202  53.433  1.00  0.00           O  
ATOM    127  CG2 THR A 284      39.895  73.492  51.278  1.00  0.00           C  
ATOM    128  N   ALA A 285      37.275  70.997  51.247  1.00  0.00           N  
ATOM    129  CA  ALA A 285      37.061  70.058  50.158  1.00  0.00           C  
ATOM    130  C   ALA A 285      35.664  70.306  49.573  1.00  0.00           C  
ATOM    131  O   ALA A 285      35.495  70.417  48.362  1.00  0.00           O  
ATOM    132  CB  ALA A 285      37.191  68.620  50.651  1.00  0.00           C  
ATOM    133  N   TYR A 286      34.679  70.422  50.456  1.00  0.00           N  
ATOM    134  CA  TYR A 286      33.307  70.657  50.067  1.00  0.00           C  
ATOM    135  C   TYR A 286      33.157  71.850  49.137  1.00  0.00           C  
ATOM    136  O   TYR A 286      32.512  71.749  48.094  1.00  0.00           O  
ATOM    137  CB  TYR A 286      32.475  70.876  51.314  1.00  0.00           C  
ATOM    138  CG  TYR A 286      31.096  71.386  51.082  1.00  0.00           C  
ATOM    139  CD1 TYR A 286      30.128  70.568  50.526  1.00  0.00           C  
ATOM    140  CD2 TYR A 286      30.737  72.668  51.483  1.00  0.00           C  
ATOM    141  CE1 TYR A 286      28.810  71.001  50.376  1.00  0.00           C  
ATOM    142  CE2 TYR A 286      29.425  73.122  51.338  1.00  0.00           C  
ATOM    143  CZ  TYR A 286      28.466  72.271  50.783  1.00  0.00           C  
ATOM    144  OH  TYR A 286      27.158  72.676  50.645  1.00  0.00           O  
ATOM    145  N   ILE A 288      33.748  72.984  49.503  1.00  0.00           N  
ATOM    146  CA  ILE A 288      33.620  74.153  48.652  1.00  0.00           C  
ATOM    147  C   ILE A 288      34.405  73.947  47.343  1.00  0.00           C  
ATOM    148  O   ILE A 288      33.896  74.268  46.259  1.00  0.00           O  
ATOM    149  CB  ILE A 288      34.095  75.435  49.381  1.00  0.00           C  
ATOM    150  CG1 ILE A 288      33.077  75.833  50.455  1.00  0.00           C  
ATOM    151  CG2 ILE A 288      34.267  76.580  48.420  1.00  0.00           C  
ATOM    152  CD1 ILE A 288      31.713  76.156  49.924  1.00  0.00           C  
ATOM    153  N   ALA A 289      35.607  73.375  47.429  1.00  0.00           N  
ATOM    154  CA  ALA A 289      36.439  73.166  46.242  1.00  0.00           C  
ATOM    155  C   ALA A 289      35.761  72.311  45.190  1.00  0.00           C  
ATOM    156  O   ALA A 289      36.017  72.466  44.004  1.00  0.00           O  
ATOM    157  CB  ALA A 289      37.787  72.527  46.623  1.00  0.00           C  
ATOM    158  N   LEU A 290      34.894  71.415  45.632  1.00  0.00           N  
ATOM    159  CA  LEU A 290      34.182  70.507  44.761  1.00  0.00           C  
ATOM    160  C   LEU A 290      33.169  71.266  43.916  1.00  0.00           C  
ATOM    161  O   LEU A 290      33.049  71.053  42.721  1.00  0.00           O  
ATOM    162  CB  LEU A 290      33.503  69.474  45.637  1.00  0.00           C  
ATOM    163  CG  LEU A 290      32.948  68.157  45.128  1.00  0.00           C  
ATOM    164  CD1 LEU A 290      33.774  67.536  43.990  1.00  0.00           C  
ATOM    165  CD2 LEU A 290      32.926  67.248  46.360  1.00  0.00           C  
ATOM    166  N   PHE A 291      32.440  72.173  44.534  1.00  0.00           N  
ATOM    167  CA  PHE A 291      31.471  72.941  43.780  1.00  0.00           C  
ATOM    168  C   PHE A 291      32.171  73.910  42.843  1.00  0.00           C  
ATOM    169  O   PHE A 291      31.685  74.196  41.759  1.00  0.00           O  
ATOM    170  CB  PHE A 291      30.494  73.633  44.734  1.00  0.00           C  
ATOM    171  CG  PHE A 291      29.505  72.681  45.321  1.00  0.00           C  
ATOM    172  CD1 PHE A 291      29.881  71.807  46.326  1.00  0.00           C  
ATOM    173  CD2 PHE A 291      28.231  72.532  44.742  1.00  0.00           C  
ATOM    174  CE1 PHE A 291      29.021  70.778  46.754  1.00  0.00           C  
ATOM    175  CE2 PHE A 291      27.350  71.502  45.156  1.00  0.00           C  
ATOM    176  CZ  PHE A 291      27.753  70.621  46.166  1.00  0.00           C  
ATOM    177  N   ASN A 292      33.343  74.390  43.224  1.00  0.00           N  
ATOM    178  CA  ASN A 292      34.066  75.296  42.336  1.00  0.00           C  
ATOM    179  C   ASN A 292      34.626  74.526  41.144  1.00  0.00           C  
ATOM    180  O   ASN A 292      34.610  74.985  40.020  1.00  0.00           O  
ATOM    181  CB  ASN A 292      35.161  75.982  43.107  1.00  0.00           C  
ATOM    182  CG  ASN A 292      34.640  77.146  43.876  1.00  0.00           C  
ATOM    183  OD1 ASN A 292      34.494  78.226  43.330  1.00  0.00           O  
ATOM    184  ND2 ASN A 292      34.316  76.933  45.145  1.00  0.00           N  
ATOM    185  N   TYR A 293      35.121  73.336  41.408  1.00  0.00           N  
ATOM    186  CA  TYR A 293      35.633  72.488  40.355  1.00  0.00           C  
ATOM    187  C   TYR A 293      34.506  72.091  39.349  1.00  0.00           C  
ATOM    188  O   TYR A 293      34.687  72.155  38.129  1.00  0.00           O  
ATOM    189  CB  TYR A 293      36.268  71.269  41.010  1.00  0.00           C  
ATOM    190  CG  TYR A 293      36.618  70.169  40.077  1.00  0.00           C  
ATOM    191  CD1 TYR A 293      35.717  69.145  39.842  1.00  0.00           C  
ATOM    192  CD2 TYR A 293      37.851  70.141  39.428  1.00  0.00           C  
ATOM    193  CE1 TYR A 293      36.020  68.103  38.977  1.00  0.00           C  
ATOM    194  CE2 TYR A 293      38.178  69.097  38.553  1.00  0.00           C  
ATOM    195  CZ  TYR A 293      37.246  68.083  38.335  1.00  0.00           C  
ATOM    196  OH  TYR A 293      37.516  67.052  37.476  1.00  0.00           O  
ATOM    197  N   ALA A 294      33.337  71.710  39.860  1.00  0.00           N  
ATOM    198  CA  ALA A 294      32.234  71.318  38.992  1.00  0.00           C  
ATOM    199  C   ALA A 294      31.795  72.466  38.121  1.00  0.00           C  
ATOM    200  O   ALA A 294      31.658  72.325  36.924  1.00  0.00           O  
ATOM    201  CB  ALA A 294      31.074  70.837  39.803  1.00  0.00           C  
ATOM    202  N   TRP A 295      31.565  73.611  38.738  1.00  0.00           N  
ATOM    203  CA  TRP A 295      31.108  74.776  38.012  1.00  0.00           C  
ATOM    204  C   TRP A 295      32.112  75.152  36.913  1.00  0.00           C  
ATOM    205  O   TRP A 295      31.724  75.372  35.769  1.00  0.00           O  
ATOM    206  CB  TRP A 295      30.887  75.929  38.992  1.00  0.00           C  
ATOM    207  CG  TRP A 295      30.186  77.127  38.416  1.00  0.00           C  
ATOM    208  CD1 TRP A 295      30.559  78.434  38.560  1.00  0.00           C  
ATOM    209  CD2 TRP A 295      29.002  77.133  37.618  1.00  0.00           C  
ATOM    210  NE1 TRP A 295      29.685  79.255  37.898  1.00  0.00           N  
ATOM    211  CE2 TRP A 295      28.716  78.482  37.307  1.00  0.00           C  
ATOM    212  CE3 TRP A 295      28.156  76.130  37.127  1.00  0.00           C  
ATOM    213  CZ2 TRP A 295      27.612  78.860  36.525  1.00  0.00           C  
ATOM    214  CZ3 TRP A 295      27.051  76.505  36.343  1.00  0.00           C  
ATOM    215  CH2 TRP A 295      26.796  77.864  36.053  1.00  0.00           C  
ATOM    216  N   ALA A 296      33.399  75.219  37.237  1.00  0.00           N  
ATOM    217  CA  ALA A 296      34.373  75.570  36.219  1.00  0.00           C  
ATOM    218  C   ALA A 296      34.329  74.567  35.049  1.00  0.00           C  
ATOM    219  O   ALA A 296      34.174  74.958  33.901  1.00  0.00           O  
ATOM    220  CB  ALA A 296      35.746  75.614  36.810  1.00  0.00           C  
ATOM    221  N   ARG A 297      34.457  73.279  35.331  1.00  0.00           N  
ATOM    222  CA  ARG A 297      34.430  72.295  34.268  1.00  0.00           C  
ATOM    223  C   ARG A 297      33.124  72.306  33.480  1.00  0.00           C  
ATOM    224  O   ARG A 297      33.135  72.300  32.250  1.00  0.00           O  
ATOM    225  CB  ARG A 297      34.691  70.909  34.832  1.00  0.00           C  
ATOM    226  CG  ARG A 297      36.140  70.722  35.264  1.00  0.00           C  
ATOM    227  CD  ARG A 297      37.054  70.335  34.097  1.00  0.00           C  
ATOM    228  NE  ARG A 297      38.426  70.159  34.545  1.00  0.00           N  
ATOM    229  CZ  ARG A 297      39.260  71.166  34.762  1.00  0.00           C  
ATOM    230  NH1 ARG A 297      38.861  72.414  34.556  1.00  0.00           N  
ATOM    231  NH2 ARG A 297      40.481  70.933  35.217  1.00  0.00           N  
ATOM    232  N   ARG A 298      31.997  72.324  34.176  1.00  0.00           N  
ATOM    233  CA  ARG A 298      30.698  72.352  33.515  1.00  0.00           C  
ATOM    234  C   ARG A 298      30.619  73.497  32.497  1.00  0.00           C  
ATOM    235  O   ARG A 298      29.842  73.438  31.557  1.00  0.00           O  
ATOM    236  CB  ARG A 298      29.592  72.537  34.549  1.00  0.00           C  
ATOM    237  CG  ARG A 298      28.230  72.683  33.957  1.00  0.00           C  
ATOM    238  CD  ARG A 298      27.596  71.331  33.782  1.00  0.00           C  
ATOM    239  NE  ARG A 298      26.285  71.446  33.157  1.00  0.00           N  
ATOM    240  CZ  ARG A 298      26.099  71.795  31.884  1.00  0.00           C  
ATOM    241  NH1 ARG A 298      27.137  72.061  31.091  1.00  0.00           N  
ATOM    242  NH2 ARG A 298      24.869  71.883  31.400  1.00  0.00           N  
ATOM    243  N   ASN A 299      31.416  74.542  32.688  1.00  0.00           N  
ATOM    244  CA  ASN A 299      31.412  75.684  31.780  1.00  0.00           C  
ATOM    245  C   ASN A 299      32.682  75.740  30.940  1.00  0.00           C  
ATOM    246  O   ASN A 299      32.949  76.741  30.264  1.00  0.00           O  
ATOM    247  CB  ASN A 299      31.297  76.984  32.570  1.00  0.00           C  
ATOM    248  CG  ASN A 299      29.961  77.135  33.261  1.00  0.00           C  
ATOM    249  OD1 ASN A 299      29.215  78.070  32.982  1.00  0.00           O  
ATOM    250  ND2 ASN A 299      29.650  76.223  34.174  1.00  0.00           N  
ATOM    251  N   GLY A 305      33.466  74.673  30.973  1.00  0.00           N  
ATOM    252  CA  GLY A 305      34.714  74.683  30.222  1.00  0.00           C  
ATOM    253  C   GLY A 305      35.560  75.882  30.628  1.00  0.00           C  
ATOM    254  O   GLY A 305      36.125  76.595  29.796  1.00  0.00           O  
ATOM    255  N   GLY A 306      35.639  76.110  31.931  1.00  0.00           N  
ATOM    256  CA  GLY A 306      36.394  77.234  32.435  1.00  0.00           C  
ATOM    257  C   GLY A 306      37.591  76.789  33.242  1.00  0.00           C  
ATOM    258  O   GLY A 306      37.974  75.624  33.204  1.00  0.00           O  
ATOM    259  N   ARG A 307      38.154  77.728  33.992  1.00  0.00           N  
ATOM    260  CA  ARG A 307      39.335  77.492  34.804  1.00  0.00           C  
ATOM    261  C   ARG A 307      39.092  77.419  36.308  1.00  0.00           C  
ATOM    262  O   ARG A 307      38.344  78.195  36.873  1.00  0.00           O  
ATOM    263  CB  ARG A 307      40.365  78.581  34.520  1.00  0.00           C  
ATOM    264  CG  ARG A 307      41.199  78.352  33.296  1.00  0.00           C  
ATOM    265  CD  ARG A 307      42.218  79.465  33.116  1.00  0.00           C  
ATOM    266  NE  ARG A 307      41.672  80.589  32.358  1.00  0.00           N  
ATOM    267  CZ  ARG A 307      41.709  81.859  32.759  1.00  0.00           C  
ATOM    268  NH1 ARG A 307      42.274  82.188  33.928  1.00  0.00           N  
ATOM    269  NH2 ARG A 307      41.168  82.805  31.994  1.00  0.00           N  
ATOM    270  N   PHE A 308      39.752  76.476  36.952  1.00  0.00           N  
ATOM    271  CA  PHE A 308      39.634  76.296  38.391  1.00  0.00           C  
ATOM    272  C   PHE A 308      41.018  76.596  39.022  1.00  0.00           C  
ATOM    273  O   PHE A 308      41.982  75.841  38.821  1.00  0.00           O  
ATOM    274  CB  PHE A 308      39.206  74.858  38.702  1.00  0.00           C  
ATOM    275  CG  PHE A 308      39.204  74.549  40.161  1.00  0.00           C  
ATOM    276  CD1 PHE A 308      39.791  73.405  40.637  1.00  0.00           C  
ATOM    277  CD2 PHE A 308      38.639  75.436  41.065  1.00  0.00           C  
ATOM    278  CE1 PHE A 308      39.815  73.159  41.983  1.00  0.00           C  
ATOM    279  CE2 PHE A 308      38.661  75.190  42.399  1.00  0.00           C  
ATOM    280  CZ  PHE A 308      39.248  74.057  42.863  1.00  0.00           C  
ATOM    281  N   ILE A 309      41.093  77.697  39.773  1.00  0.00           N  
ATOM    282  CA  ILE A 309      42.323  78.192  40.410  1.00  0.00           C  
ATOM    283  C   ILE A 309      42.465  77.827  41.880  1.00  0.00           C  
ATOM    284  O   ILE A 309      41.472  77.718  42.592  1.00  0.00           O  
ATOM    285  CB  ILE A 309      42.362  79.763  40.438  1.00  0.00           C  
ATOM    286  CG1 ILE A 309      41.996  80.354  39.086  1.00  0.00           C  
ATOM    287  CG2 ILE A 309      43.718  80.241  40.897  1.00  0.00           C  
ATOM    288  CD1 ILE A 309      42.455  79.508  37.945  1.00  0.00           C  
ATOM    289  N   VAL A 310      43.701  77.675  42.344  1.00  0.00           N  
ATOM    290  CA  VAL A 310      43.952  77.450  43.775  1.00  0.00           C  
ATOM    291  C   VAL A 310      44.817  78.629  44.216  1.00  0.00           C  
ATOM    292  O   VAL A 310      45.854  78.868  43.632  1.00  0.00           O  
ATOM    293  CB  VAL A 310      44.731  76.159  44.079  1.00  0.00           C  
ATOM    294  CG1 VAL A 310      45.259  76.207  45.479  1.00  0.00           C  
ATOM    295  CG2 VAL A 310      43.834  74.964  43.952  1.00  0.00           C  
ATOM    296  N   ARG A 311      44.369  79.391  45.211  1.00  0.00           N  
ATOM    297  CA  ARG A 311      45.125  80.542  45.729  1.00  0.00           C  
ATOM    298  C   ARG A 311      45.282  80.326  47.221  1.00  0.00           C  
ATOM    299  O   ARG A 311      44.285  80.168  47.921  1.00  0.00           O  
ATOM    300  CB  ARG A 311      44.376  81.869  45.507  1.00  0.00           C  
ATOM    301  CG  ARG A 311      45.123  83.076  46.081  1.00  0.00           C  
ATOM    302  CD  ARG A 311      44.572  84.476  45.695  1.00  0.00           C  
ATOM    303  NE  ARG A 311      43.259  84.775  46.263  1.00  0.00           N  
ATOM    304  CZ  ARG A 311      42.155  84.902  45.538  1.00  0.00           C  
ATOM    305  NH1 ARG A 311      42.209  84.765  44.216  1.00  0.00           N  
ATOM    306  NH2 ARG A 311      40.988  85.136  46.124  1.00  0.00           N  
ATOM    307  N   ILE A 312      46.523  80.296  47.707  1.00  0.00           N  
ATOM    308  CA  ILE A 312      46.768  80.101  49.137  1.00  0.00           C  
ATOM    309  C   ILE A 312      46.753  81.436  49.844  1.00  0.00           C  
ATOM    310  O   ILE A 312      47.529  82.348  49.516  1.00  0.00           O  
ATOM    311  CB  ILE A 312      48.098  79.407  49.412  1.00  0.00           C  
ATOM    312  CG1 ILE A 312      48.120  78.043  48.721  1.00  0.00           C  
ATOM    313  CG2 ILE A 312      48.287  79.217  50.932  1.00  0.00           C  
ATOM    314  CD1 ILE A 312      47.035  77.085  49.171  1.00  0.00           C  
ATOM    315  N   GLU A 313      45.850  81.554  50.813  1.00  0.00           N  
ATOM    316  CA  GLU A 313      45.709  82.793  51.543  1.00  0.00           C  
ATOM    317  C   GLU A 313      46.425  82.741  52.892  1.00  0.00           C  
ATOM    318  O   GLU A 313      45.815  82.479  53.935  1.00  0.00           O  
ATOM    319  CB  GLU A 313      44.215  83.125  51.672  1.00  0.00           C  
ATOM    320  CG  GLU A 313      43.492  83.130  50.312  1.00  0.00           C  
ATOM    321  CD  GLU A 313      42.376  84.188  50.177  1.00  0.00           C  
ATOM    322  OE1 GLU A 313      41.618  84.392  51.151  1.00  0.00           O  
ATOM    323  OE2 GLU A 313      42.244  84.802  49.084  1.00  0.00           O  
ATOM    324  N   ASP A 314      47.738  82.977  52.846  1.00  0.00           N  
ATOM    325  CA  ASP A 314      48.574  82.999  54.039  1.00  0.00           C  
ATOM    326  C   ASP A 314      48.949  84.445  54.386  1.00  0.00           C  
ATOM    327  O   ASP A 314      50.108  84.837  54.288  1.00  0.00           O  
ATOM    328  CB  ASP A 314      49.842  82.139  53.848  1.00  0.00           C  
ATOM    329  CG  ASP A 314      50.681  82.524  52.596  1.00  0.00           C  
ATOM    330  OD1 ASP A 314      51.800  81.982  52.441  1.00  0.00           O  
ATOM    331  OD2 ASP A 314      50.245  83.346  51.762  1.00  0.00           O  
ATOM    332  N   THR A 315      47.968  85.245  54.801  1.00  0.00           N  
ATOM    333  CA  THR A 315      48.247  86.647  55.140  1.00  0.00           C  
ATOM    334  C   THR A 315      48.341  86.944  56.639  1.00  0.00           C  
ATOM    335  O   THR A 315      48.738  88.039  57.032  1.00  0.00           O  
ATOM    336  CB  THR A 315      47.194  87.604  54.527  1.00  0.00           C  
ATOM    337  OG1 THR A 315      45.937  87.432  55.190  1.00  0.00           O  
ATOM    338  CG2 THR A 315      47.019  87.303  53.063  1.00  0.00           C  
ATOM    339  N   ASP A 316      47.978  85.975  57.470  1.00  0.00           N  
ATOM    340  CA  ASP A 316      48.030  86.145  58.920  1.00  0.00           C  
ATOM    341  C   ASP A 316      49.208  85.375  59.495  1.00  0.00           C  
ATOM    342  O   ASP A 316      49.092  84.172  59.710  1.00  0.00           O  
ATOM    343  CB  ASP A 316      46.730  85.624  59.552  1.00  0.00           C  
ATOM    344  CG  ASP A 316      46.712  85.762  61.073  1.00  0.00           C  
ATOM    345  OD1 ASP A 316      45.653  85.476  61.680  1.00  0.00           O  
ATOM    346  OD2 ASP A 316      47.744  86.155  61.671  1.00  0.00           O  
ATOM    347  N   ARG A 317      50.327  86.048  59.755  1.00  0.00           N  
ATOM    348  CA  ARG A 317      51.493  85.355  60.297  1.00  0.00           C  
ATOM    349  C   ARG A 317      51.294  84.697  61.673  1.00  0.00           C  
ATOM    350  O   ARG A 317      51.933  83.691  61.973  1.00  0.00           O  
ATOM    351  CB  ARG A 317      52.723  86.286  60.279  1.00  0.00           C  
ATOM    352  CG  ARG A 317      52.491  87.739  60.670  1.00  0.00           C  
ATOM    353  CD  ARG A 317      53.701  88.613  60.301  1.00  0.00           C  
ATOM    354  NE  ARG A 317      53.623  89.957  60.885  1.00  0.00           N  
ATOM    355  CZ  ARG A 317      53.691  90.209  62.195  1.00  0.00           C  
ATOM    356  NH1 ARG A 317      53.850  89.204  63.052  1.00  0.00           N  
ATOM    357  NH2 ARG A 317      53.571  91.454  62.663  1.00  0.00           N  
ATOM    358  N   ALA A 333      50.384  85.224  62.487  1.00  0.00           N  
ATOM    359  CA  ALA A 333      50.123  84.644  63.811  1.00  0.00           C  
ATOM    360  C   ALA A 333      49.458  83.279  63.749  1.00  0.00           C  
ATOM    361  O   ALA A 333      49.796  82.399  64.538  1.00  0.00           O  
ATOM    362  CB  ALA A 333      49.263  85.583  64.664  1.00  0.00           C  
ATOM    363  N   ARG A 421      48.516  83.097  62.824  1.00  0.00           N  
ATOM    364  CA  ARG A 421      47.821  81.820  62.704  1.00  0.00           C  
ATOM    365  C   ARG A 421      48.440  80.874  61.682  1.00  0.00           C  
ATOM    366  O   ARG A 421      47.943  79.768  61.487  1.00  0.00           O  
ATOM    367  CB  ARG A 421      46.353  82.041  62.337  1.00  0.00           C  
ATOM    368  CG  ARG A 421      45.600  82.967  63.278  1.00  0.00           C  
ATOM    369  CD  ARG A 421      44.116  82.667  63.220  1.00  0.00           C  
ATOM    370  NE  ARG A 421      43.617  82.638  61.846  1.00  0.00           N  
ATOM    371  CZ  ARG A 421      42.609  81.872  61.425  1.00  0.00           C  
ATOM    372  NH1 ARG A 421      41.984  81.059  62.277  1.00  0.00           N  
ATOM    373  NH2 ARG A 421      42.221  81.919  60.151  1.00  0.00           N  
ATOM    374  N   TYR A 422      49.520  81.286  61.034  1.00  0.00           N  
ATOM    375  CA  TYR A 422      50.131  80.438  60.025  1.00  0.00           C  
ATOM    376  C   TYR A 422      50.722  79.173  60.613  1.00  0.00           C  
ATOM    377  O   TYR A 422      51.506  79.209  61.561  1.00  0.00           O  
ATOM    378  CB  TYR A 422      51.194  81.206  59.232  1.00  0.00           C  
ATOM    379  CG  TYR A 422      51.886  80.370  58.168  1.00  0.00           C  
ATOM    380  CD1 TYR A 422      53.086  79.699  58.445  1.00  0.00           C  
ATOM    381  CD2 TYR A 422      51.307  80.192  56.906  1.00  0.00           C  
ATOM    382  CE1 TYR A 422      53.684  78.871  57.503  1.00  0.00           C  
ATOM    383  CE2 TYR A 422      51.895  79.371  55.962  1.00  0.00           C  
ATOM    384  CZ  TYR A 422      53.086  78.710  56.272  1.00  0.00           C  
ATOM    385  OH  TYR A 422      53.668  77.867  55.349  1.00  0.00           O  
ATOM    386  N   VAL A 423      50.314  78.047  60.041  1.00  0.00           N  
ATOM    387  CA  VAL A 423      50.762  76.731  60.465  1.00  0.00           C  
ATOM    388  C   VAL A 423      51.629  76.138  59.359  1.00  0.00           C  
ATOM    389  O   VAL A 423      51.113  75.650  58.350  1.00  0.00           O  
ATOM    390  CB  VAL A 423      49.566  75.780  60.707  1.00  0.00           C  
ATOM    391  CG1 VAL A 423      50.070  74.373  60.965  1.00  0.00           C  
ATOM    392  CG2 VAL A 423      48.737  76.260  61.870  1.00  0.00           C  
ATOM    393  N   PRO A 424      52.962  76.172  59.535  1.00  0.00           N  
ATOM    394  CA  PRO A 424      53.898  75.636  58.540  1.00  0.00           C  
ATOM    395  C   PRO A 424      53.618  74.165  58.218  1.00  0.00           C  
ATOM    396  O   PRO A 424      53.495  73.348  59.130  1.00  0.00           O  
ATOM    397  CB  PRO A 424      55.257  75.844  59.210  1.00  0.00           C  
ATOM    398  CG  PRO A 424      54.945  75.741  60.633  1.00  0.00           C  
ATOM    399  CD  PRO A 424      53.678  76.534  60.769  1.00  0.00           C  
ATOM    400  N   GLY A 425      53.509  73.835  56.929  1.00  0.00           N  
ATOM    401  CA  GLY A 425      53.233  72.464  56.538  1.00  0.00           C  
ATOM    402  C   GLY A 425      51.767  72.234  56.214  1.00  0.00           C  
ATOM    403  O   GLY A 425      51.370  71.142  55.788  1.00  0.00           O  
ATOM    404  N   ALA A 426      50.960  73.272  56.419  1.00  0.00           N  
ATOM    405  CA  ALA A 426      49.532  73.200  56.176  1.00  0.00           C  
ATOM    406  C   ALA A 426      49.242  73.205  54.688  1.00  0.00           C  
ATOM    407  O   ALA A 426      48.477  72.372  54.206  1.00  0.00           O  
ATOM    408  CB  ALA A 426      48.826  74.366  56.849  1.00  0.00           C  
ATOM    409  N   GLU A 427      49.847  74.159  53.980  1.00  0.00           N  
ATOM    410  CA  GLU A 427      49.708  74.331  52.528  1.00  0.00           C  
ATOM    411  C   GLU A 427      49.913  73.037  51.717  1.00  0.00           C  
ATOM    412  O   GLU A 427      49.081  72.695  50.881  1.00  0.00           O  
ATOM    413  CB  GLU A 427      50.683  75.412  52.058  1.00  0.00           C  
ATOM    414  CG  GLU A 427      50.699  75.622  50.570  1.00  0.00           C  
ATOM    415  CD  GLU A 427      51.517  76.844  50.161  1.00  0.00           C  
ATOM    416  OE1 GLU A 427      51.702  77.077  48.944  1.00  0.00           O  
ATOM    417  OE2 GLU A 427      51.974  77.581  51.060  1.00  0.00           O  
ATOM    418  N   GLU A 429      51.012  72.322  51.951  1.00  0.00           N  
ATOM    419  CA  GLU A 429      51.263  71.059  51.243  1.00  0.00           C  
ATOM    420  C   GLU A 429      50.127  70.094  51.534  1.00  0.00           C  
ATOM    421  O   GLU A 429      49.595  69.448  50.644  1.00  0.00           O  
ATOM    422  CB  GLU A 429      52.544  70.381  51.721  1.00  0.00           C  
ATOM    423  CG  GLU A 429      53.815  71.180  51.555  1.00  0.00           C  
ATOM    424  CD  GLU A 429      54.206  71.943  52.807  1.00  0.00           C  
ATOM    425  OE1 GLU A 429      53.883  73.159  52.896  1.00  0.00           O  
ATOM    426  OE2 GLU A 429      54.832  71.313  53.699  1.00  0.00           O  
ATOM    427  N   ARG A 431      49.777  69.995  52.805  1.00  0.00           N  
ATOM    428  CA  ARG A 431      48.722  69.104  53.244  1.00  0.00           C  
ATOM    429  C   ARG A 431      47.362  69.379  52.614  1.00  0.00           C  
ATOM    430  O   ARG A 431      46.635  68.449  52.312  1.00  0.00           O  
ATOM    431  CB  ARG A 431      48.641  69.132  54.765  1.00  0.00           C  
ATOM    432  CG  ARG A 431      49.888  68.526  55.415  1.00  0.00           C  
ATOM    433  CD  ARG A 431      49.904  68.691  56.927  1.00  0.00           C  
ATOM    434  NE  ARG A 431      48.858  67.904  57.575  1.00  0.00           N  
ATOM    435  CZ  ARG A 431      48.155  68.314  58.629  1.00  0.00           C  
ATOM    436  NH1 ARG A 431      48.380  69.516  59.158  1.00  0.00           N  
ATOM    437  NH2 ARG A 431      47.228  67.521  59.155  1.00  0.00           N  
ATOM    438  N   ILE A 432      47.025  70.645  52.387  1.00  0.00           N  
ATOM    439  CA  ILE A 432      45.743  70.973  51.777  1.00  0.00           C  
ATOM    440  C   ILE A 432      45.805  70.672  50.270  1.00  0.00           C  
ATOM    441  O   ILE A 432      44.861  70.119  49.694  1.00  0.00           O  
ATOM    442  CB  ILE A 432      45.338  72.472  52.046  1.00  0.00           C  
ATOM    443  CG1 ILE A 432      43.961  72.771  51.445  1.00  0.00           C  
ATOM    444  CG2 ILE A 432      46.319  73.392  51.425  1.00  0.00           C  
ATOM    445  CD1 ILE A 432      42.847  71.784  51.879  1.00  0.00           C  
ATOM    446  N   LEU A 433      46.926  71.010  49.640  1.00  0.00           N  
ATOM    447  CA  LEU A 433      47.116  70.732  48.220  1.00  0.00           C  
ATOM    448  C   LEU A 433      47.103  69.225  47.974  1.00  0.00           C  
ATOM    449  O   LEU A 433      46.551  68.757  46.969  1.00  0.00           O  
ATOM    450  CB  LEU A 433      48.443  71.311  47.750  1.00  0.00           C  
ATOM    451  CG  LEU A 433      48.613  72.831  47.797  1.00  0.00           C  
ATOM    452  CD1 LEU A 433      50.063  73.160  47.438  1.00  0.00           C  
ATOM    453  CD2 LEU A 433      47.630  73.514  46.837  1.00  0.00           C  
ATOM    454  N   ALA A 434      47.718  68.462  48.876  1.00  0.00           N  
ATOM    455  CA  ALA A 434      47.719  67.012  48.710  1.00  0.00           C  
ATOM    456  C   ALA A 434      46.293  66.503  48.868  1.00  0.00           C  
ATOM    457  O   ALA A 434      45.827  65.737  48.034  1.00  0.00           O  
ATOM    458  CB  ALA A 434      48.640  66.328  49.720  1.00  0.00           C  
ATOM    459  N   ALA A 435      45.598  66.944  49.915  1.00  0.00           N  
ATOM    460  CA  ALA A 435      44.228  66.500  50.147  1.00  0.00           C  
ATOM    461  C   ALA A 435      43.275  66.764  48.958  1.00  0.00           C  
ATOM    462  O   ALA A 435      42.444  65.911  48.629  1.00  0.00           O  
ATOM    463  CB  ALA A 435      43.688  67.130  51.414  1.00  0.00           C  
ATOM    464  N   LEU A 436      43.378  67.920  48.303  1.00  0.00           N  
ATOM    465  CA  LEU A 436      42.502  68.163  47.162  1.00  0.00           C  
ATOM    466  C   LEU A 436      42.823  67.200  46.009  1.00  0.00           C  
ATOM    467  O   LEU A 436      41.922  66.747  45.304  1.00  0.00           O  
ATOM    468  CB  LEU A 436      42.606  69.607  46.679  1.00  0.00           C  
ATOM    469  CG  LEU A 436      42.190  70.646  47.722  1.00  0.00           C  
ATOM    470  CD1 LEU A 436      42.283  72.031  47.121  1.00  0.00           C  
ATOM    471  CD2 LEU A 436      40.786  70.366  48.242  1.00  0.00           C  
ATOM    472  N   LYS A 437      44.096  66.872  45.807  1.00  0.00           N  
ATOM    473  CA  LYS A 437      44.438  65.947  44.733  1.00  0.00           C  
ATOM    474  C   LYS A 437      43.986  64.538  45.086  1.00  0.00           C  
ATOM    475  O   LYS A 437      43.493  63.801  44.231  1.00  0.00           O  
ATOM    476  CB  LYS A 437      45.941  66.018  44.420  1.00  0.00           C  
ATOM    477  CG  LYS A 437      46.198  67.019  43.282  1.00  0.00           C  
ATOM    478  CD  LYS A 437      47.649  67.381  43.112  1.00  0.00           C  
ATOM    479  CE  LYS A 437      48.150  68.121  44.336  1.00  0.00           C  
ATOM    480  NZ  LYS A 437      49.449  68.791  44.111  1.00  0.00           N  
ATOM    481  N   TRP A 438      44.097  64.207  46.366  1.00  0.00           N  
ATOM    482  CA  TRP A 438      43.686  62.908  46.898  1.00  0.00           C  
ATOM    483  C   TRP A 438      42.194  62.663  46.649  1.00  0.00           C  
ATOM    484  O   TRP A 438      41.802  61.565  46.306  1.00  0.00           O  
ATOM    485  CB  TRP A 438      43.980  62.857  48.406  1.00  0.00           C  
ATOM    486  CG  TRP A 438      43.539  61.604  49.057  1.00  0.00           C  
ATOM    487  CD1 TRP A 438      44.020  60.352  48.820  1.00  0.00           C  
ATOM    488  CD2 TRP A 438      42.511  61.457  50.050  1.00  0.00           C  
ATOM    489  NE1 TRP A 438      43.360  59.430  49.601  1.00  0.00           N  
ATOM    490  CE2 TRP A 438      42.430  60.080  50.367  1.00  0.00           C  
ATOM    491  CE3 TRP A 438      41.654  62.349  50.700  1.00  0.00           C  
ATOM    492  CZ2 TRP A 438      41.523  59.571  51.309  1.00  0.00           C  
ATOM    493  CZ3 TRP A 438      40.740  61.839  51.652  1.00  0.00           C  
ATOM    494  CH2 TRP A 438      40.689  60.464  51.941  1.00  0.00           C  
ATOM    495  N   LEU A 439      41.381  63.699  46.824  1.00  0.00           N  
ATOM    496  CA  LEU A 439      39.940  63.627  46.637  1.00  0.00           C  
ATOM    497  C   LEU A 439      39.539  63.501  45.186  1.00  0.00           C  
ATOM    498  O   LEU A 439      38.368  63.227  44.882  1.00  0.00           O  
ATOM    499  CB  LEU A 439      39.274  64.876  47.187  1.00  0.00           C  
ATOM    500  CG  LEU A 439      38.600  64.807  48.541  1.00  0.00           C  
ATOM    501  CD1 LEU A 439      37.625  65.953  48.612  1.00  0.00           C  
ATOM    502  CD2 LEU A 439      37.840  63.512  48.695  1.00  0.00           C  
ATOM    503  N   GLY A 444      40.497  63.738  44.294  1.00  0.00           N  
ATOM    504  CA  GLY A 444      40.216  63.642  42.877  1.00  0.00           C  
ATOM    505  C   GLY A 444      40.101  64.972  42.158  1.00  0.00           C  
ATOM    506  O   GLY A 444      39.854  65.030  40.955  1.00  0.00           O  
ATOM    507  N   LEU A 445      40.278  66.066  42.869  1.00  0.00           N  
ATOM    508  CA  LEU A 445      40.169  67.338  42.207  1.00  0.00           C  
ATOM    509  C   LEU A 445      41.446  67.633  41.453  1.00  0.00           C  
ATOM    510  O   LEU A 445      42.461  66.987  41.664  1.00  0.00           O  
ATOM    511  CB  LEU A 445      39.888  68.430  43.229  1.00  0.00           C  
ATOM    512  CG  LEU A 445      38.400  68.729  43.480  1.00  0.00           C  
ATOM    513  CD1 LEU A 445      37.535  67.461  43.522  1.00  0.00           C  
ATOM    514  CD2 LEU A 445      38.298  69.488  44.799  1.00  0.00           C  
ATOM    515  N   SER A 457      41.386  68.587  40.543  1.00  0.00           N  
ATOM    516  CA  SER A 457      42.551  68.997  39.780  1.00  0.00           C  
ATOM    517  C   SER A 457      42.342  70.480  39.620  1.00  0.00           C  
ATOM    518  O   SER A 457      41.201  70.952  39.591  1.00  0.00           O  
ATOM    519  CB  SER A 457      42.575  68.387  38.374  1.00  0.00           C  
ATOM    520  OG  SER A 457      42.338  66.999  38.409  1.00  0.00           O  
ATOM    521  N   TYR A 461      43.432  71.220  39.552  1.00  0.00           N  
ATOM    522  CA  TYR A 461      43.313  72.629  39.329  1.00  0.00           C  
ATOM    523  C   TYR A 461      44.157  72.974  38.139  1.00  0.00           C  
ATOM    524  O   TYR A 461      45.092  72.258  37.790  1.00  0.00           O  
ATOM    525  CB  TYR A 461      43.736  73.447  40.532  1.00  0.00           C  
ATOM    526  CG  TYR A 461      44.823  72.869  41.356  1.00  0.00           C  
ATOM    527  CD1 TYR A 461      44.574  71.805  42.202  1.00  0.00           C  
ATOM    528  CD2 TYR A 461      46.085  73.446  41.374  1.00  0.00           C  
ATOM    529  CE1 TYR A 461      45.563  71.332  43.068  1.00  0.00           C  
ATOM    530  CE2 TYR A 461      47.073  72.982  42.227  1.00  0.00           C  
ATOM    531  CZ  TYR A 461      46.802  71.931  43.069  1.00  0.00           C  
ATOM    532  OH  TYR A 461      47.772  71.474  43.930  1.00  0.00           O  
ATOM    533  N   ASP A 463      43.809  74.088  37.523  1.00  0.00           N  
ATOM    534  CA  ASP A 463      44.479  74.543  36.331  1.00  0.00           C  
ATOM    535  C   ASP A 463      45.595  75.526  36.624  1.00  0.00           C  
ATOM    536  O   ASP A 463      46.586  75.571  35.902  1.00  0.00           O  
ATOM    537  CB  ASP A 463      43.434  75.155  35.407  1.00  0.00           C  
ATOM    538  CG  ASP A 463      42.255  74.232  35.205  1.00  0.00           C  
ATOM    539  OD1 ASP A 463      41.086  74.657  35.389  1.00  0.00           O  
ATOM    540  OD2 ASP A 463      42.506  73.058  34.872  1.00  0.00           O  
ATOM    541  N   GLU A 464      45.433  76.313  37.675  1.00  0.00           N  
ATOM    542  CA  GLU A 464      46.440  77.277  38.051  1.00  0.00           C  
ATOM    543  C   GLU A 464      46.623  77.172  39.568  1.00  0.00           C  
ATOM    544  O   GLU A 464      45.654  76.912  40.289  1.00  0.00           O  
ATOM    545  CB  GLU A 464      45.988  78.672  37.634  1.00  0.00           C  
ATOM    546  CG  GLU A 464      46.043  78.914  36.154  1.00  0.00           C  
ATOM    547  CD  GLU A 464      45.382  80.241  35.746  1.00  0.00           C  
ATOM    548  OE1 GLU A 464      45.427  81.222  36.534  1.00  0.00           O  
ATOM    549  OE2 GLU A 464      44.819  80.315  34.622  1.00  0.00           O  
ATOM    550  N   GLY A 465      47.850  77.357  40.053  1.00  0.00           N  
ATOM    551  CA  GLY A 465      48.086  77.235  41.479  1.00  0.00           C  
ATOM    552  C   GLY A 465      49.558  77.178  41.847  1.00  0.00           C  
ATOM    553  O   GLY A 465      50.412  77.184  40.964  1.00  0.00           O  
ATOM    554  N   PRO A 466      49.884  77.106  43.157  1.00  0.00           N  
ATOM    555  CA  PRO A 466      51.222  77.049  43.776  1.00  0.00           C  
ATOM    556  C   PRO A 466      52.173  76.063  43.158  1.00  0.00           C  
ATOM    557  O   PRO A 466      53.343  76.371  42.953  1.00  0.00           O  
ATOM    558  CB  PRO A 466      50.929  76.649  45.213  1.00  0.00           C  
ATOM    559  CG  PRO A 466      49.592  77.234  45.455  1.00  0.00           C  
ATOM    560  CD  PRO A 466      48.845  76.893  44.183  1.00  0.00           C  
ATOM    561  N   ASP A 467      51.668  74.865  42.894  1.00  0.00           N  
ATOM    562  CA  ASP A 467      52.492  73.797  42.324  1.00  0.00           C  
ATOM    563  C   ASP A 467      52.155  73.315  40.900  1.00  0.00           C  
ATOM    564  O   ASP A 467      52.532  72.207  40.521  1.00  0.00           O  
ATOM    565  CB  ASP A 467      52.477  72.596  43.261  1.00  0.00           C  
ATOM    566  CG  ASP A 467      51.074  72.117  43.560  1.00  0.00           C  
ATOM    567  OD1 ASP A 467      50.106  72.786  43.122  1.00  0.00           O  
ATOM    568  OD2 ASP A 467      50.946  71.075  44.246  1.00  0.00           O  
ATOM    569  N   VAL A 468      51.430  74.112  40.123  1.00  0.00           N  
ATOM    570  CA  VAL A 468      51.134  73.711  38.756  1.00  0.00           C  
ATOM    571  C   VAL A 468      51.363  74.859  37.821  1.00  0.00           C  
ATOM    572  O   VAL A 468      51.132  74.727  36.632  1.00  0.00           O  
ATOM    573  CB  VAL A 468      49.681  73.203  38.545  1.00  0.00           C  
ATOM    574  CG1 VAL A 468      49.432  71.990  39.397  1.00  0.00           C  
ATOM    575  CG2 VAL A 468      48.680  74.308  38.823  1.00  0.00           C  
ATOM    576  N   GLY A 469      51.814  75.985  38.378  1.00  0.00           N  
ATOM    577  CA  GLY A 469      52.113  77.184  37.606  1.00  0.00           C  
ATOM    578  C   GLY A 469      50.868  77.931  37.205  1.00  0.00           C  
ATOM    579  O   GLY A 469      49.760  77.580  37.616  1.00  0.00           O  
ATOM    580  N   GLY A 470      51.053  78.980  36.416  1.00  0.00           N  
ATOM    581  CA  GLY A 470      49.925  79.754  35.952  1.00  0.00           C  
ATOM    582  C   GLY A 470      50.346  81.146  35.572  1.00  0.00           C  
ATOM    583  O   GLY A 470      51.296  81.673  36.129  1.00  0.00           O  
ATOM    584  N   PRO A 471      49.623  81.789  34.663  1.00  0.00           N  
ATOM    585  CA  PRO A 471      49.903  83.142  34.176  1.00  0.00           C  
ATOM    586  C   PRO A 471      49.794  84.277  35.181  1.00  0.00           C  
ATOM    587  O   PRO A 471      50.389  85.323  34.971  1.00  0.00           O  
ATOM    588  CB  PRO A 471      48.878  83.341  33.048  1.00  0.00           C  
ATOM    589  CG  PRO A 471      48.376  81.944  32.739  1.00  0.00           C  
ATOM    590  CD  PRO A 471      48.375  81.274  34.091  1.00  0.00           C  
ATOM    591  N   HIS A 472      49.027  84.109  36.256  1.00  0.00           N  
ATOM    592  CA  HIS A 472      48.852  85.216  37.186  1.00  0.00           C  
ATOM    593  C   HIS A 472      49.384  85.015  38.563  1.00  0.00           C  
ATOM    594  O   HIS A 472      48.834  85.564  39.518  1.00  0.00           O  
ATOM    595  CB  HIS A 472      47.386  85.580  37.292  1.00  0.00           C  
ATOM    596  CG  HIS A 472      46.738  85.775  35.970  1.00  0.00           C  
ATOM    597  ND1 HIS A 472      46.999  86.866  35.167  1.00  0.00           N  
ATOM    598  CD2 HIS A 472      45.891  84.983  35.271  1.00  0.00           C  
ATOM    599  CE1 HIS A 472      46.341  86.737  34.028  1.00  0.00           C  
ATOM    600  NE2 HIS A 472      45.662  85.602  34.066  1.00  0.00           N  
ATOM    601  N   GLY A 473      50.458  84.248  38.676  1.00  0.00           N  
ATOM    602  CA  GLY A 473      51.061  83.995  39.980  1.00  0.00           C  
ATOM    603  C   GLY A 473      51.892  85.145  40.517  1.00  0.00           C  
ATOM    604  O   GLY A 473      51.942  86.225  39.921  1.00  0.00           O  
ATOM    605  N   PRO A 474      52.516  84.961  41.684  1.00  0.00           N  
ATOM    606  CA  PRO A 474      52.466  83.738  42.501  1.00  0.00           C  
ATOM    607  C   PRO A 474      51.039  83.454  42.932  1.00  0.00           C  
ATOM    608  O   PRO A 474      50.151  84.288  42.765  1.00  0.00           O  
ATOM    609  CB  PRO A 474      53.314  84.076  43.721  1.00  0.00           C  
ATOM    610  CG  PRO A 474      54.144  85.246  43.291  1.00  0.00           C  
ATOM    611  CD  PRO A 474      53.245  86.034  42.379  1.00  0.00           C  
ATOM    612  N   TYR A 475      50.820  82.276  43.493  1.00  0.00           N  
ATOM    613  CA  TYR A 475      49.486  81.909  43.933  1.00  0.00           C  
ATOM    614  C   TYR A 475      49.457  81.733  45.442  1.00  0.00           C  
ATOM    615  O   TYR A 475      48.714  80.936  45.983  1.00  0.00           O  
ATOM    616  CB  TYR A 475      49.027  80.643  43.209  1.00  0.00           C  
ATOM    617  CG  TYR A 475      48.731  80.908  41.753  1.00  0.00           C  
ATOM    618  CD1 TYR A 475      49.746  80.867  40.799  1.00  0.00           C  
ATOM    619  CD2 TYR A 475      47.444  81.263  41.336  1.00  0.00           C  
ATOM    620  CE1 TYR A 475      49.493  81.169  39.489  1.00  0.00           C  
ATOM    621  CE2 TYR A 475      47.180  81.576  40.015  1.00  0.00           C  
ATOM    622  CZ  TYR A 475      48.210  81.528  39.099  1.00  0.00           C  
ATOM    623  OH  TYR A 475      47.969  81.873  37.794  1.00  0.00           O  
ATOM    624  N   ARG A 476      50.285  82.531  46.095  1.00  0.00           N  
ATOM    625  CA  ARG A 476      50.450  82.556  47.532  1.00  0.00           C  
ATOM    626  C   ARG A 476      50.377  84.046  47.858  1.00  0.00           C  
ATOM    627  O   ARG A 476      51.173  84.824  47.354  1.00  0.00           O  
ATOM    628  CB  ARG A 476      51.825  81.991  47.866  1.00  0.00           C  
ATOM    629  CG  ARG A 476      52.138  81.976  49.327  1.00  0.00           C  
ATOM    630  CD  ARG A 476      53.258  81.008  49.664  1.00  0.00           C  
ATOM    631  NE  ARG A 476      53.074  79.682  49.069  1.00  0.00           N  
ATOM    632  CZ  ARG A 476      53.800  79.229  48.046  1.00  0.00           C  
ATOM    633  NH1 ARG A 476      54.746  80.002  47.509  1.00  0.00           N  
ATOM    634  NH2 ARG A 476      53.616  78.001  47.577  1.00  0.00           N  
ATOM    635  N   GLN A 477      49.430  84.472  48.683  1.00  0.00           N  
ATOM    636  CA  GLN A 477      49.350  85.903  48.928  1.00  0.00           C  
ATOM    637  C   GLN A 477      50.583  86.471  49.625  1.00  0.00           C  
ATOM    638  O   GLN A 477      50.967  87.614  49.365  1.00  0.00           O  
ATOM    639  CB  GLN A 477      48.081  86.242  49.698  1.00  0.00           C  
ATOM    640  CG  GLN A 477      46.861  85.611  49.085  1.00  0.00           C  
ATOM    641  CD  GLN A 477      45.562  86.193  49.610  1.00  0.00           C  
ATOM    642  OE1 GLN A 477      45.206  86.033  50.787  1.00  0.00           O  
ATOM    643  NE2 GLN A 477      44.842  86.881  48.729  1.00  0.00           N  
ATOM    644  N   SER A 478      51.216  85.686  50.488  1.00  0.00           N  
ATOM    645  CA  SER A 478      52.402  86.182  51.169  1.00  0.00           C  
ATOM    646  C   SER A 478      53.473  86.640  50.165  1.00  0.00           C  
ATOM    647  O   SER A 478      54.300  87.471  50.476  1.00  0.00           O  
ATOM    648  CB  SER A 478      52.975  85.120  52.112  1.00  0.00           C  
ATOM    649  OG  SER A 478      53.437  83.984  51.406  1.00  0.00           O  
ATOM    650  N   GLU A 479      53.442  86.115  48.950  1.00  0.00           N  
ATOM    651  CA  GLU A 479      54.408  86.528  47.946  1.00  0.00           C  
ATOM    652  C   GLU A 479      53.935  87.701  47.120  1.00  0.00           C  
ATOM    653  O   GLU A 479      54.664  88.183  46.258  1.00  0.00           O  
ATOM    654  CB  GLU A 479      54.762  85.362  47.039  1.00  0.00           C  
ATOM    655  CG  GLU A 479      55.902  84.566  47.623  1.00  0.00           C  
ATOM    656  CD  GLU A 479      55.928  83.136  47.165  1.00  0.00           C  
ATOM    657  OE1 GLU A 479      55.996  82.900  45.938  1.00  0.00           O  
ATOM    658  OE2 GLU A 479      55.889  82.250  48.053  1.00  0.00           O  
ATOM    659  N   ARG A 482      52.729  88.186  47.411  1.00  0.00           N  
ATOM    660  CA  ARG A 482      52.158  89.310  46.667  1.00  0.00           C  
ATOM    661  C   ARG A 482      52.067  90.595  47.508  1.00  0.00           C  
ATOM    662  O   ARG A 482      51.461  91.591  47.102  1.00  0.00           O  
ATOM    663  CB  ARG A 482      50.770  88.923  46.176  1.00  0.00           C  
ATOM    664  CG  ARG A 482      50.717  87.609  45.432  1.00  0.00           C  
ATOM    665  CD  ARG A 482      49.255  87.168  45.226  1.00  0.00           C  
ATOM    666  NE  ARG A 482      48.501  88.060  44.341  1.00  0.00           N  
ATOM    667  CZ  ARG A 482      48.576  88.045  43.013  1.00  0.00           C  
ATOM    668  NH1 ARG A 482      49.375  87.177  42.383  1.00  0.00           N  
ATOM    669  NH2 ARG A 482      47.845  88.897  42.306  1.00  0.00           N  
ATOM    670  N   LEU A 485      52.684  90.574  48.680  1.00  0.00           N  
ATOM    671  CA  LEU A 485      52.637  91.719  49.573  1.00  0.00           C  
ATOM    672  C   LEU A 485      52.791  93.094  48.914  1.00  0.00           C  
ATOM    673  O   LEU A 485      51.945  93.958  49.101  1.00  0.00           O  
ATOM    674  CB  LEU A 485      53.658  91.523  50.695  1.00  0.00           C  
ATOM    675  CG  LEU A 485      53.066  90.953  51.984  1.00  0.00           C  
ATOM    676  CD1 LEU A 485      52.217  89.743  51.691  1.00  0.00           C  
ATOM    677  CD2 LEU A 485      54.167  90.603  52.950  1.00  0.00           C  
ATOM    678  N   PRO A 490      53.868  93.321  48.140  1.00  0.00           N  
ATOM    679  CA  PRO A 490      54.046  94.631  47.488  1.00  0.00           C  
ATOM    680  C   PRO A 490      52.807  95.010  46.675  1.00  0.00           C  
ATOM    681  O   PRO A 490      52.395  96.188  46.605  1.00  0.00           O  
ATOM    682  CB  PRO A 490      55.249  94.408  46.567  1.00  0.00           C  
ATOM    683  CG  PRO A 490      56.046  93.373  47.298  1.00  0.00           C  
ATOM    684  CD  PRO A 490      54.971  92.409  47.784  1.00  0.00           C  
ATOM    685  N   LEU A 494      52.220  94.000  46.052  1.00  0.00           N  
ATOM    686  CA  LEU A 494      51.061  94.230  45.236  1.00  0.00           C  
ATOM    687  C   LEU A 494      49.934  94.882  46.031  1.00  0.00           C  
ATOM    688  O   LEU A 494      49.355  95.864  45.572  1.00  0.00           O  
ATOM    689  CB  LEU A 494      50.593  92.919  44.631  1.00  0.00           C  
ATOM    690  CG  LEU A 494      49.662  93.116  43.447  1.00  0.00           C  
ATOM    691  CD1 LEU A 494      50.371  93.945  42.403  1.00  0.00           C  
ATOM    692  CD2 LEU A 494      49.256  91.754  42.878  1.00  0.00           C  
ATOM    693  N   TYR A 495      49.620  94.360  47.220  1.00  0.00           N  
ATOM    694  CA  TYR A 495      48.542  94.941  48.014  1.00  0.00           C  
ATOM    695  C   TYR A 495      48.881  96.368  48.493  1.00  0.00           C  
ATOM    696  O   TYR A 495      48.011  97.238  48.496  1.00  0.00           O  
ATOM    697  CB  TYR A 495      48.195  94.026  49.186  1.00  0.00           C  
ATOM    698  CG  TYR A 495      48.010  92.569  48.791  1.00  0.00           C  
ATOM    699  CD1 TYR A 495      47.061  92.188  47.836  1.00  0.00           C  
ATOM    700  CD2 TYR A 495      48.832  91.571  49.343  1.00  0.00           C  
ATOM    701  CE1 TYR A 495      46.941  90.853  47.432  1.00  0.00           C  
ATOM    702  CE2 TYR A 495      48.720  90.235  48.950  1.00  0.00           C  
ATOM    703  CZ  TYR A 495      47.777  89.886  47.991  1.00  0.00           C  
ATOM    704  OH  TYR A 495      47.715  88.567  47.592  1.00  0.00           O  
ATOM    705  N   GLN A 496      50.137  96.605  48.880  1.00  0.00           N  
ATOM    706  CA  GLN A 496      50.607  97.942  49.284  1.00  0.00           C  
ATOM    707  C   GLN A 496      50.186  98.965  48.225  1.00  0.00           C  
ATOM    708  O   GLN A 496      49.522  99.970  48.520  1.00  0.00           O  
ATOM    709  CB  GLN A 496      52.143  97.984  49.358  1.00  0.00           C  
ATOM    710  CG  GLN A 496      52.740  97.504  50.664  1.00  0.00           C  
ATOM    711  CD  GLN A 496      52.396  98.421  51.829  1.00  0.00           C  
ATOM    712  OE1 GLN A 496      52.534  98.036  52.994  1.00  0.00           O  
ATOM    713  NE2 GLN A 496      51.954  99.643  51.520  1.00  0.00           N  
ATOM    714  N   LYS A 498      50.616  98.692  46.992  1.00  0.00           N  
ATOM    715  CA  LYS A 498      50.321  99.530  45.840  1.00  0.00           C  
ATOM    716  C   LYS A 498      48.827  99.836  45.749  1.00  0.00           C  
ATOM    717  O   LYS A 498      48.463 100.989  45.569  1.00  0.00           O  
ATOM    718  CB  LYS A 498      50.811  98.850  44.555  1.00  0.00           C  
ATOM    719  CG  LYS A 498      50.247  99.427  43.248  1.00  0.00           C  
ATOM    720  CD  LYS A 498      50.343  98.421  42.049  1.00  0.00           C  
ATOM    721  CE  LYS A 498      50.066  99.089  40.684  1.00  0.00           C  
ATOM    722  NZ  LYS A 498      48.809  99.917  40.661  1.00  0.00           N  
ATOM    723  N   TYR A 499      47.957  98.835  45.896  1.00  0.00           N  
ATOM    724  CA  TYR A 499      46.514  99.089  45.802  1.00  0.00           C  
ATOM    725  C   TYR A 499      45.933  99.756  47.024  1.00  0.00           C  
ATOM    726  O   TYR A 499      44.947 100.474  46.930  1.00  0.00           O  
ATOM    727  CB  TYR A 499      45.730  97.809  45.505  1.00  0.00           C  
ATOM    728  CG  TYR A 499      45.830  97.383  44.058  1.00  0.00           C  
ATOM    729  CD1 TYR A 499      46.654  96.325  43.676  1.00  0.00           C  
ATOM    730  CD2 TYR A 499      45.132  98.055  43.068  1.00  0.00           C  
ATOM    731  CE1 TYR A 499      46.782  95.938  42.338  1.00  0.00           C  
ATOM    732  CE2 TYR A 499      45.252  97.684  41.726  1.00  0.00           C  
ATOM    733  CZ  TYR A 499      46.083  96.621  41.367  1.00  0.00           C  
ATOM    734  OH  TYR A 499      46.226  96.250  40.037  1.00  0.00           O  
ATOM    735  N   ALA A 500      46.526  99.526  48.184  1.00  0.00           N  
ATOM    736  CA  ALA A 500      46.015 100.195  49.369  1.00  0.00           C  
ATOM    737  C   ALA A 500      46.346 101.690  49.229  1.00  0.00           C  
ATOM    738  O   ALA A 500      45.533 102.544  49.579  1.00  0.00           O  
ATOM    739  CB  ALA A 500      46.635  99.615  50.637  1.00  0.00           C  
ATOM    740  N   GLU A 501      47.524 102.014  48.705  1.00  0.00           N  
ATOM    741  CA  GLU A 501      47.884 103.422  48.544  1.00  0.00           C  
ATOM    742  C   GLU A 501      47.059 104.087  47.445  1.00  0.00           C  
ATOM    743  O   GLU A 501      46.834 105.300  47.472  1.00  0.00           O  
ATOM    744  CB  GLU A 501      49.365 103.576  48.207  1.00  0.00           C  
ATOM    745  CG  GLU A 501      50.304 103.172  49.320  1.00  0.00           C  
ATOM    746  CD  GLU A 501      51.703 102.908  48.791  1.00  0.00           C  
ATOM    747  OE1 GLU A 501      52.179 103.724  47.957  1.00  0.00           O  
ATOM    748  OE2 GLU A 501      52.320 101.891  49.198  1.00  0.00           O  
ATOM    749  N   GLU A 502      46.624 103.295  46.471  1.00  0.00           N  
ATOM    750  CA  GLU A 502      45.830 103.822  45.380  1.00  0.00           C  
ATOM    751  C   GLU A 502      44.478 104.253  45.915  1.00  0.00           C  
ATOM    752  O   GLU A 502      43.935 105.232  45.483  1.00  0.00           O  
ATOM    753  CB  GLU A 502      45.656 102.760  44.298  1.00  0.00           C  
ATOM    754  CG  GLU A 502      44.666 103.124  43.202  1.00  0.00           C  
ATOM    755  CD  GLU A 502      45.108 104.323  42.370  1.00  0.00           C  
ATOM    756  OE1 GLU A 502      46.275 104.777  42.526  1.00  0.00           O  
ATOM    757  OE2 GLU A 502      44.282 104.803  41.549  1.00  0.00           O  
ATOM    758  N   LEU A 503      43.937 103.508  46.868  1.00  0.00           N  
ATOM    759  CA  LEU A 503      42.637 103.830  47.463  1.00  0.00           C  
ATOM    760  C   LEU A 503      42.733 105.143  48.240  1.00  0.00           C  
ATOM    761  O   LEU A 503      41.808 105.965  48.217  1.00  0.00           O  
ATOM    762  CB  LEU A 503      42.213 102.705  48.394  1.00  0.00           C  
ATOM    763  CG  LEU A 503      41.031 101.854  47.995  1.00  0.00           C  
ATOM    764  CD1 LEU A 503      41.007 101.656  46.515  1.00  0.00           C  
ATOM    765  CD2 LEU A 503      41.134 100.544  48.706  1.00  0.00           C  
ATOM    766  N   LEU A 504      43.867 105.306  48.928  1.00  0.00           N  
ATOM    767  CA  LEU A 504      44.210 106.485  49.726  1.00  0.00           C  
ATOM    768  C   LEU A 504      44.062 107.747  48.886  1.00  0.00           C  
ATOM    769  O   LEU A 504      43.459 108.731  49.312  1.00  0.00           O  
ATOM    770  CB  LEU A 504      45.662 106.379  50.180  1.00  0.00           C  
ATOM    771  CG  LEU A 504      46.003 106.429  51.662  1.00  0.00           C  
ATOM    772  CD1 LEU A 504      45.014 105.589  52.453  1.00  0.00           C  
ATOM    773  CD2 LEU A 504      47.423 105.926  51.870  1.00  0.00           C  
ATOM    774  N   LYS A 505      44.647 107.708  47.694  1.00  0.00           N  
ATOM    775  CA  LYS A 505      44.581 108.816  46.770  1.00  0.00           C  
ATOM    776  C   LYS A 505      43.168 108.981  46.240  1.00  0.00           C  
ATOM    777  O   LYS A 505      42.666 110.089  46.171  1.00  0.00           O  
ATOM    778  CB  LYS A 505      45.579 108.606  45.629  1.00  0.00           C  
ATOM    779  CG  LYS A 505      46.962 109.133  45.974  1.00  0.00           C  
ATOM    780  CD  LYS A 505      48.069 108.201  45.512  1.00  0.00           C  
ATOM    781  CE  LYS A 505      48.199 108.150  43.998  1.00  0.00           C  
ATOM    782  NZ  LYS A 505      49.193 107.097  43.618  1.00  0.00           N  
ATOM    783  N   ARG A 506      42.501 107.894  45.882  1.00  0.00           N  
ATOM    784  CA  ARG A 506      41.139 108.024  45.387  1.00  0.00           C  
ATOM    785  C   ARG A 506      40.205 108.523  46.478  1.00  0.00           C  
ATOM    786  O   ARG A 506      39.041 108.797  46.221  1.00  0.00           O  
ATOM    787  CB  ARG A 506      40.627 106.690  44.863  1.00  0.00           C  
ATOM    788  CG  ARG A 506      41.126 106.342  43.494  1.00  0.00           C  
ATOM    789  CD  ARG A 506      40.839 104.888  43.212  1.00  0.00           C  
ATOM    790  NE  ARG A 506      41.431 104.479  41.945  1.00  0.00           N  
ATOM    791  CZ  ARG A 506      40.789 104.481  40.782  1.00  0.00           C  
ATOM    792  NH1 ARG A 506      39.515 104.864  40.713  1.00  0.00           N  
ATOM    793  NH2 ARG A 506      41.433 104.112  39.680  1.00  0.00           N  
ATOM    794  N   GLY A 507      40.725 108.633  47.695  1.00  0.00           N  
ATOM    795  CA  GLY A 507      39.927 109.087  48.818  1.00  0.00           C  
ATOM    796  C   GLY A 507      39.036 107.997  49.408  1.00  0.00           C  
ATOM    797  O   GLY A 507      38.202 108.267  50.283  1.00  0.00           O  
ATOM    798  N   TRP A 508      39.212 106.759  48.942  1.00  0.00           N  
ATOM    799  CA  TRP A 508      38.400 105.640  49.410  1.00  0.00           C  
ATOM    800  C   TRP A 508      38.889 104.924  50.666  1.00  0.00           C  
ATOM    801  O   TRP A 508      38.304 103.922  51.071  1.00  0.00           O  
ATOM    802  CB  TRP A 508      38.243 104.620  48.295  1.00  0.00           C  
ATOM    803  CG  TRP A 508      37.077 104.874  47.402  1.00  0.00           C  
ATOM    804  CD1 TRP A 508      37.082 105.551  46.218  1.00  0.00           C  
ATOM    805  CD2 TRP A 508      35.740 104.383  47.581  1.00  0.00           C  
ATOM    806  NE1 TRP A 508      35.831 105.504  45.640  1.00  0.00           N  
ATOM    807  CE2 TRP A 508      34.988 104.794  46.453  1.00  0.00           C  
ATOM    808  CE3 TRP A 508      35.106 103.630  48.580  1.00  0.00           C  
ATOM    809  CZ2 TRP A 508      33.630 104.476  46.293  1.00  0.00           C  
ATOM    810  CZ3 TRP A 508      33.744 103.309  48.421  1.00  0.00           C  
ATOM    811  CH2 TRP A 508      33.026 103.735  47.283  1.00  0.00           C  
ATOM    812  N   ALA A 509      39.955 105.430  51.274  1.00  0.00           N  
ATOM    813  CA  ALA A 509      40.505 104.829  52.487  1.00  0.00           C  
ATOM    814  C   ALA A 509      41.272 105.904  53.255  1.00  0.00           C  
ATOM    815  O   ALA A 509      41.518 106.990  52.714  1.00  0.00           O  
ATOM    816  CB  ALA A 509      41.440 103.664  52.133  1.00  0.00           C  
ATOM    817  N   TYR A 510      41.642 105.609  54.504  1.00  0.00           N  
ATOM    818  CA  TYR A 510      42.387 106.555  55.319  1.00  0.00           C  
ATOM    819  C   TYR A 510      43.315 105.825  56.264  1.00  0.00           C  
ATOM    820  O   TYR A 510      43.132 104.628  56.512  1.00  0.00           O  
ATOM    821  CB  TYR A 510      41.413 107.422  56.091  1.00  0.00           C  
ATOM    822  CG  TYR A 510      40.453 106.658  56.975  1.00  0.00           C  
ATOM    823  CD1 TYR A 510      40.765 106.427  58.299  1.00  0.00           C  
ATOM    824  CD2 TYR A 510      39.205 106.209  56.498  1.00  0.00           C  
ATOM    825  CE1 TYR A 510      39.881 105.785  59.141  1.00  0.00           C  
ATOM    826  CE2 TYR A 510      38.293 105.554  57.347  1.00  0.00           C  
ATOM    827  CZ  TYR A 510      38.650 105.353  58.673  1.00  0.00           C  
ATOM    828  OH  TYR A 510      37.789 104.754  59.579  1.00  0.00           O  
ATOM    829  N   ARG A 511      44.319 106.518  56.790  1.00  0.00           N  
ATOM    830  CA  ARG A 511      45.264 105.883  57.719  1.00  0.00           C  
ATOM    831  C   ARG A 511      44.780 106.096  59.138  1.00  0.00           C  
ATOM    832  O   ARG A 511      44.398 107.215  59.501  1.00  0.00           O  
ATOM    833  CB  ARG A 511      46.667 106.494  57.577  1.00  0.00           C  
ATOM    834  CG  ARG A 511      47.261 106.478  56.166  1.00  0.00           C  
ATOM    835  CD  ARG A 511      48.690 106.965  56.232  1.00  0.00           C  
ATOM    836  NE  ARG A 511      49.292 107.218  54.927  1.00  0.00           N  
ATOM    837  CZ  ARG A 511      50.043 106.336  54.271  1.00  0.00           C  
ATOM    838  NH1 ARG A 511      50.568 106.634  53.088  1.00  0.00           N  
ATOM    839  NH2 ARG A 511      50.268 105.142  54.794  1.00  0.00           N  
ATOM    840  N   ALA A 512      44.782 105.037  59.936  1.00  0.00           N  
ATOM    841  CA  ALA A 512      44.339 105.130  61.331  1.00  0.00           C  
ATOM    842  C   ALA A 512      45.515 104.714  62.217  1.00  0.00           C  
ATOM    843  O   ALA A 512      46.079 103.626  62.050  1.00  0.00           O  
ATOM    844  CB  ALA A 512      43.124 104.218  61.559  1.00  0.00           C  
ATOM    845  N   PHE A 513      45.883 105.569  63.166  1.00  0.00           N  
ATOM    846  CA  PHE A 513      47.043 105.282  64.018  1.00  0.00           C  
ATOM    847  C   PHE A 513      46.795 104.714  65.387  1.00  0.00           C  
ATOM    848  O   PHE A 513      47.761 104.466  66.106  1.00  0.00           O  
ATOM    849  CB  PHE A 513      47.907 106.538  64.157  1.00  0.00           C  
ATOM    850  CG  PHE A 513      48.254 107.157  62.854  1.00  0.00           C  
ATOM    851  CD1 PHE A 513      47.313 107.889  62.156  1.00  0.00           C  
ATOM    852  CD2 PHE A 513      49.497 106.931  62.273  1.00  0.00           C  
ATOM    853  CE1 PHE A 513      47.599 108.393  60.876  1.00  0.00           C  
ATOM    854  CE2 PHE A 513      49.796 107.428  60.998  1.00  0.00           C  
ATOM    855  CZ  PHE A 513      48.840 108.159  60.302  1.00  0.00           C  
ATOM    856  N   GLU A 514      45.529 104.490  65.745  1.00  0.00           N  
ATOM    857  CA  GLU A 514      45.202 103.953  67.076  1.00  0.00           C  
ATOM    858  C   GLU A 514      45.931 102.662  67.390  1.00  0.00           C  
ATOM    859  O   GLU A 514      46.149 101.821  66.525  1.00  0.00           O  
ATOM    860  CB  GLU A 514      43.698 103.679  67.241  1.00  0.00           C  
ATOM    861  CG  GLU A 514      42.809 104.849  66.949  1.00  0.00           C  
ATOM    862  CD  GLU A 514      42.594 105.044  65.456  1.00  0.00           C  
ATOM    863  OE1 GLU A 514      42.031 106.087  65.071  1.00  0.00           O  
ATOM    864  OE2 GLU A 514      42.981 104.157  64.663  1.00  0.00           O  
ATOM    865  N   THR A 515      46.298 102.506  68.649  1.00  0.00           N  
ATOM    866  CA  THR A 515      46.954 101.282  69.094  1.00  0.00           C  
ATOM    867  C   THR A 515      45.875 100.225  69.352  1.00  0.00           C  
ATOM    868  O   THR A 515      44.682 100.534  69.468  1.00  0.00           O  
ATOM    869  CB  THR A 515      47.715 101.482  70.430  1.00  0.00           C  
ATOM    870  OG1 THR A 515      46.786 101.891  71.454  1.00  0.00           O  
ATOM    871  CG2 THR A 515      48.812 102.518  70.272  1.00  0.00           C  
ATOM    872  N   PRO A 516      46.284  98.957  69.423  1.00  0.00           N  
ATOM    873  CA  PRO A 516      45.333  97.875  69.675  1.00  0.00           C  
ATOM    874  C   PRO A 516      44.538  98.175  70.941  1.00  0.00           C  
ATOM    875  O   PRO A 516      43.328  97.954  71.004  1.00  0.00           O  
ATOM    876  CB  PRO A 516      46.244  96.669  69.835  1.00  0.00           C  
ATOM    877  CG  PRO A 516      47.331  96.952  68.839  1.00  0.00           C  
ATOM    878  CD  PRO A 516      47.600  98.431  69.005  1.00  0.00           C  
ATOM    879  N   GLU A 517      45.226  98.693  71.954  1.00  0.00           N  
ATOM    880  CA  GLU A 517      44.581  99.014  73.229  1.00  0.00           C  
ATOM    881  C   GLU A 517      43.549 100.132  73.110  1.00  0.00           C  
ATOM    882  O   GLU A 517      42.481 100.047  73.700  1.00  0.00           O  
ATOM    883  CB  GLU A 517      45.628  99.398  74.276  1.00  0.00           C  
ATOM    884  CG  GLU A 517      46.676  98.339  74.503  1.00  0.00           C  
ATOM    885  CD  GLU A 517      47.586  98.150  73.290  1.00  0.00           C  
ATOM    886  OE1 GLU A 517      48.294  97.121  73.228  1.00  0.00           O  
ATOM    887  OE2 GLU A 517      47.594  99.035  72.403  1.00  0.00           O  
ATOM    888  N   GLU A 518      43.868 101.192  72.373  1.00  0.00           N  
ATOM    889  CA  GLU A 518      42.906 102.261  72.217  1.00  0.00           C  
ATOM    890  C   GLU A 518      41.688 101.711  71.483  1.00  0.00           C  
ATOM    891  O   GLU A 518      40.549 102.032  71.834  1.00  0.00           O  
ATOM    892  CB  GLU A 518      43.483 103.429  71.418  1.00  0.00           C  
ATOM    893  CG  GLU A 518      42.539 104.648  71.398  1.00  0.00           C  
ATOM    894  CD  GLU A 518      43.028 105.829  70.543  1.00  0.00           C  
ATOM    895  OE1 GLU A 518      44.217 106.225  70.655  1.00  0.00           O  
ATOM    896  OE2 GLU A 518      42.212 106.376  69.765  1.00  0.00           O  
ATOM    897  N   LEU A 519      41.920 100.882  70.461  1.00  0.00           N  
ATOM    898  CA  LEU A 519      40.809 100.310  69.700  1.00  0.00           C  
ATOM    899  C   LEU A 519      39.900  99.445  70.567  1.00  0.00           C  
ATOM    900  O   LEU A 519      38.692  99.395  70.355  1.00  0.00           O  
ATOM    901  CB  LEU A 519      41.313  99.489  68.513  1.00  0.00           C  
ATOM    902  CG  LEU A 519      41.939 100.276  67.366  1.00  0.00           C  
ATOM    903  CD1 LEU A 519      42.523  99.305  66.352  1.00  0.00           C  
ATOM    904  CD2 LEU A 519      40.899 101.174  66.717  1.00  0.00           C  
ATOM    905  N   GLU A 520      40.482  98.757  71.536  1.00  0.00           N  
ATOM    906  CA  GLU A 520      39.716  97.906  72.425  1.00  0.00           C  
ATOM    907  C   GLU A 520      38.809  98.770  73.282  1.00  0.00           C  
ATOM    908  O   GLU A 520      37.667  98.406  73.590  1.00  0.00           O  
ATOM    909  CB  GLU A 520      40.666  97.123  73.317  1.00  0.00           C  
ATOM    910  CG  GLU A 520      39.983  96.177  74.287  1.00  0.00           C  
ATOM    911  CD  GLU A 520      40.993  95.406  75.101  1.00  0.00           C  
ATOM    912  OE1 GLU A 520      40.585  94.495  75.859  1.00  0.00           O  
ATOM    913  OE2 GLU A 520      42.203  95.720  74.979  1.00  0.00           O  
ATOM    914  N   GLN A 743      39.328  99.934  73.657  1.00  0.00           N  
ATOM    915  CA  GLN A 743      38.587 100.877  74.483  1.00  0.00           C  
ATOM    916  C   GLN A 743      37.448 101.509  73.690  1.00  0.00           C  
ATOM    917  O   GLN A 743      36.341 101.620  74.202  1.00  0.00           O  
ATOM    918  CB  GLN A 743      39.523 101.956  75.009  1.00  0.00           C  
ATOM    919  CG  GLN A 743      39.021 102.651  76.248  1.00  0.00           C  
ATOM    920  CD  GLN A 743      39.053 101.744  77.458  1.00  0.00           C  
ATOM    921  OE1 GLN A 743      40.066 101.099  77.731  1.00  0.00           O  
ATOM    922  NE2 GLN A 743      37.946 101.695  78.196  1.00  0.00           N  
ATOM    923  N   ILE A 744      37.717 101.922  72.452  1.00  0.00           N  
ATOM    924  CA  ILE A 744      36.687 102.521  71.606  1.00  0.00           C  
ATOM    925  C   ILE A 744      35.564 101.507  71.399  1.00  0.00           C  
ATOM    926  O   ILE A 744      34.386 101.858  71.364  1.00  0.00           O  
ATOM    927  CB  ILE A 744      37.239 102.882  70.207  1.00  0.00           C  
ATOM    928  CG1 ILE A 744      38.405 103.863  70.329  1.00  0.00           C  
ATOM    929  CG2 ILE A 744      36.132 103.466  69.349  1.00  0.00           C  
ATOM    930  CD1 ILE A 744      39.213 104.024  69.047  1.00  0.00           C  
ATOM    931  N   ARG A 745      35.949 100.242  71.246  1.00  0.00           N  
ATOM    932  CA  ARG A 745      35.003  99.151  71.035  1.00  0.00           C  
ATOM    933  C   ARG A 745      34.124  98.999  72.294  1.00  0.00           C  
ATOM    934  O   ARG A 745      32.917  98.772  72.198  1.00  0.00           O  
ATOM    935  CB  ARG A 745      35.787  97.870  70.723  1.00  0.00           C  
ATOM    936  CG  ARG A 745      35.196  96.986  69.609  1.00  0.00           C  
ATOM    937  CD  ARG A 745      36.250  96.084  68.928  1.00  0.00           C  
ATOM    938  NE  ARG A 745      37.169  95.497  69.898  1.00  0.00           N  
ATOM    939  CZ  ARG A 745      38.486  95.390  69.706  1.00  0.00           C  
ATOM    940  NH1 ARG A 745      39.031  95.824  68.571  1.00  0.00           N  
ATOM    941  NH2 ARG A 745      39.272  94.881  70.659  1.00  0.00           N  
ATOM    942  N   LYS A 746      34.728  99.151  73.473  1.00  0.00           N  
ATOM    943  CA  LYS A 746      33.990  99.054  74.737  1.00  0.00           C  
ATOM    944  C   LYS A 746      32.977 100.182  74.945  1.00  0.00           C  
ATOM    945  O   LYS A 746      31.932  99.970  75.550  1.00  0.00           O  
ATOM    946  CB  LYS A 746      34.947  99.064  75.930  1.00  0.00           C  
ATOM    947  CG  LYS A 746      34.237  99.190  77.281  1.00  0.00           C  
ATOM    948  CD  LYS A 746      35.194  99.566  78.405  1.00  0.00           C  
ATOM    949  CE  LYS A 746      36.331  98.563  78.521  1.00  0.00           C  
ATOM    950  NZ  LYS A 746      37.372  98.980  79.508  1.00  0.00           N  
ATOM    951  N   GLU A 747      33.294 101.375  74.447  1.00  0.00           N  
ATOM    952  CA  GLU A 747      32.428 102.543  74.605  1.00  0.00           C  
ATOM    953  C   GLU A 747      31.405 102.698  73.508  1.00  0.00           C  
ATOM    954  O   GLU A 747      30.213 102.808  73.776  1.00  0.00           O  
ATOM    955  CB  GLU A 747      33.252 103.828  74.642  1.00  0.00           C  
ATOM    956  CG  GLU A 747      34.318 103.867  75.709  1.00  0.00           C  
ATOM    957  CD  GLU A 747      33.748 103.810  77.100  1.00  0.00           C  
ATOM    958  OE1 GLU A 747      32.945 104.715  77.444  1.00  0.00           O  
ATOM    959  OE2 GLU A 747      34.112 102.857  77.837  1.00  0.00           O  
ATOM    960  N   LYS A 750      31.882 102.731  72.269  1.00  0.00           N  
ATOM    961  CA  LYS A 750      31.001 102.905  71.130  1.00  0.00           C  
ATOM    962  C   LYS A 750      30.697 101.613  70.374  1.00  0.00           C  
ATOM    963  O   LYS A 750      29.830 101.599  69.506  1.00  0.00           O  
ATOM    964  CB  LYS A 750      31.603 103.955  70.194  1.00  0.00           C  
ATOM    965  CG  LYS A 750      32.023 105.224  70.924  1.00  0.00           C  
ATOM    966  CD  LYS A 750      32.339 106.331  69.941  1.00  0.00           C  
ATOM    967  CE  LYS A 750      32.877 107.574  70.637  1.00  0.00           C  
ATOM    968  NZ  LYS A 750      33.215 108.654  69.652  1.00  0.00           N  
ATOM    969  N   GLY A 758      31.395 100.534  70.716  1.00  0.00           N  
ATOM    970  CA  GLY A 758      31.176  99.260  70.051  1.00  0.00           C  
ATOM    971  C   GLY A 758      31.639  99.295  68.607  1.00  0.00           C  
ATOM    972  O   GLY A 758      30.891  99.673  67.720  1.00  0.00           O  
ATOM    973  N   GLY A 759      32.882  98.904  68.362  1.00  0.00           N  
ATOM    974  CA  GLY A 759      33.396  98.914  67.003  1.00  0.00           C  
ATOM    975  C   GLY A 759      33.992 100.270  66.722  1.00  0.00           C  
ATOM    976  O   GLY A 759      33.541 101.261  67.295  1.00  0.00           O  
ATOM    977  N   TYR A 760      34.993 100.325  65.847  1.00  0.00           N  
ATOM    978  CA  TYR A 760      35.650 101.584  65.502  1.00  0.00           C  
ATOM    979  C   TYR A 760      34.644 102.656  65.054  1.00  0.00           C  
ATOM    980  O   TYR A 760      33.667 102.355  64.363  1.00  0.00           O  
ATOM    981  CB  TYR A 760      36.690 101.330  64.406  1.00  0.00           C  
ATOM    982  CG  TYR A 760      37.638 102.483  64.154  1.00  0.00           C  
ATOM    983  CD1 TYR A 760      38.480 102.957  65.164  1.00  0.00           C  
ATOM    984  CD2 TYR A 760      37.716 103.083  62.900  1.00  0.00           C  
ATOM    985  CE1 TYR A 760      39.380 104.000  64.929  1.00  0.00           C  
ATOM    986  CE2 TYR A 760      38.610 104.123  62.656  1.00  0.00           C  
ATOM    987  CZ  TYR A 760      39.439 104.577  63.676  1.00  0.00           C  
ATOM    988  OH  TYR A 760      40.321 105.598  63.434  1.00  0.00           O  
ATOM    989  N   ASP A 761      34.888 103.906  65.453  1.00  0.00           N  
ATOM    990  CA  ASP A 761      33.996 105.010  65.088  1.00  0.00           C  
ATOM    991  C   ASP A 761      34.506 105.897  63.953  1.00  0.00           C  
ATOM    992  O   ASP A 761      33.938 106.951  63.683  1.00  0.00           O  
ATOM    993  CB  ASP A 761      33.647 105.873  66.314  1.00  0.00           C  
ATOM    994  CG  ASP A 761      34.878 106.417  67.050  1.00  0.00           C  
ATOM    995  OD1 ASP A 761      35.974 106.490  66.447  1.00  0.00           O  
ATOM    996  OD2 ASP A 761      34.745 106.801  68.239  1.00  0.00           O  
ATOM    997  N   GLY A 762      35.575 105.473  63.286  1.00  0.00           N  
ATOM    998  CA  GLY A 762      36.097 106.238  62.169  1.00  0.00           C  
ATOM    999  C   GLY A 762      36.710 107.568  62.527  1.00  0.00           C  
ATOM   1000  O   GLY A 762      36.785 108.460  61.683  1.00  0.00           O  
ATOM   1001  N   ARG A 763      37.159 107.703  63.774  1.00  0.00           N  
ATOM   1002  CA  ARG A 763      37.762 108.946  64.233  1.00  0.00           C  
ATOM   1003  C   ARG A 763      38.973 109.373  63.423  1.00  0.00           C  
ATOM   1004  O   ARG A 763      39.194 110.560  63.263  1.00  0.00           O  
ATOM   1005  CB  ARG A 763      38.154 108.832  65.691  1.00  0.00           C  
ATOM   1006  CG  ARG A 763      39.288 107.880  65.962  1.00  0.00           C  
ATOM   1007  CD  ARG A 763      39.485 107.686  67.476  1.00  0.00           C  
ATOM   1008  NE  ARG A 763      38.209 107.386  68.121  1.00  0.00           N  
ATOM   1009  CZ  ARG A 763      38.011 107.383  69.434  1.00  0.00           C  
ATOM   1010  NH1 ARG A 763      39.012 107.650  70.259  1.00  0.00           N  
ATOM   1011  NH2 ARG A 763      36.795 107.177  69.925  1.00  0.00           N  
ATOM   1012  N   ALA A 766      39.759 108.429  62.911  1.00  0.00           N  
ATOM   1013  CA  ALA A 766      40.942 108.775  62.115  1.00  0.00           C  
ATOM   1014  C   ALA A 766      40.608 109.504  60.815  1.00  0.00           C  
ATOM   1015  O   ALA A 766      41.495 110.061  60.172  1.00  0.00           O  
ATOM   1016  CB  ALA A 766      41.739 107.536  61.806  1.00  0.00           C  
ATOM   1017  N   ARG A 767      39.339 109.494  60.413  1.00  0.00           N  
ATOM   1018  CA  ARG A 767      38.930 110.206  59.197  1.00  0.00           C  
ATOM   1019  C   ARG A 767      39.114 111.714  59.387  1.00  0.00           C  
ATOM   1020  O   ARG A 767      39.269 112.463  58.426  1.00  0.00           O  
ATOM   1021  CB  ARG A 767      37.460 109.906  58.856  1.00  0.00           C  
ATOM   1022  CG  ARG A 767      37.238 108.478  58.365  1.00  0.00           C  
ATOM   1023  CD  ARG A 767      35.788 107.995  58.427  1.00  0.00           C  
ATOM   1024  NE  ARG A 767      35.030 108.437  57.268  1.00  0.00           N  
ATOM   1025  CZ  ARG A 767      34.157 107.686  56.607  1.00  0.00           C  
ATOM   1026  NH1 ARG A 767      33.516 108.184  55.563  1.00  0.00           N  
ATOM   1027  NH2 ARG A 767      33.929 106.439  56.973  1.00  0.00           N  
ATOM   1028  N   ASN A 768      39.105 112.152  60.638  1.00  0.00           N  
ATOM   1029  CA  ASN A 768      39.273 113.560  60.956  1.00  0.00           C  
ATOM   1030  C   ASN A 768      40.725 114.011  61.007  1.00  0.00           C  
ATOM   1031  O   ASN A 768      41.013 115.097  61.499  1.00  0.00           O  
ATOM   1032  CB  ASN A 768      38.589 113.860  62.279  1.00  0.00           C  
ATOM   1033  CG  ASN A 768      37.141 113.518  62.241  1.00  0.00           C  
ATOM   1034  OD1 ASN A 768      36.441 113.974  61.365  1.00  0.00           O  
ATOM   1035  ND2 ASN A 768      36.678 112.701  63.183  1.00  0.00           N  
ATOM   1036  N   ILE A 769      41.640 113.182  60.517  1.00  0.00           N  
ATOM   1037  CA  ILE A 769      43.046 113.557  60.494  1.00  0.00           C  
ATOM   1038  C   ILE A 769      43.354 114.134  59.108  1.00  0.00           C  
ATOM   1039  O   ILE A 769      43.147 113.473  58.098  1.00  0.00           O  
ATOM   1040  CB  ILE A 769      43.957 112.337  60.759  1.00  0.00           C  
ATOM   1041  CG1 ILE A 769      43.692 111.786  62.161  1.00  0.00           C  
ATOM   1042  CG2 ILE A 769      45.414 112.723  60.603  1.00  0.00           C  
ATOM   1043  CD1 ILE A 769      44.302 110.437  62.405  1.00  0.00           C  
ATOM   1044  N   PRO A 770      43.836 115.391  59.044  1.00  0.00           N  
ATOM   1045  CA  PRO A 770      44.160 116.018  57.751  1.00  0.00           C  
ATOM   1046  C   PRO A 770      45.039 115.069  56.943  1.00  0.00           C  
ATOM   1047  O   PRO A 770      46.063 114.594  57.440  1.00  0.00           O  
ATOM   1048  CB  PRO A 770      44.915 117.279  58.161  1.00  0.00           C  
ATOM   1049  CG  PRO A 770      44.308 117.618  59.474  1.00  0.00           C  
ATOM   1050  CD  PRO A 770      44.193 116.285  60.163  1.00  0.00           C  
ATOM   1051  N   PRO A 771      44.657 114.782  55.690  1.00  0.00           N  
ATOM   1052  CA  PRO A 771      45.424 113.874  54.822  1.00  0.00           C  
ATOM   1053  C   PRO A 771      46.928 114.160  54.775  1.00  0.00           C  
ATOM   1054  O   PRO A 771      47.729 113.233  54.648  1.00  0.00           O  
ATOM   1055  CB  PRO A 771      44.758 114.051  53.455  1.00  0.00           C  
ATOM   1056  CG  PRO A 771      43.348 114.342  53.821  1.00  0.00           C  
ATOM   1057  CD  PRO A 771      43.505 115.335  54.962  1.00  0.00           C  
ATOM   1058  N   GLU A 772      47.299 115.432  54.892  1.00  0.00           N  
ATOM   1059  CA  GLU A 772      48.699 115.809  54.854  1.00  0.00           C  
ATOM   1060  C   GLU A 772      49.417 115.352  56.116  1.00  0.00           C  
ATOM   1061  O   GLU A 772      50.523 114.828  56.055  1.00  0.00           O  
ATOM   1062  CB  GLU A 772      48.840 117.327  54.693  1.00  0.00           C  
ATOM   1063  CG  GLU A 772      49.816 117.741  53.585  1.00  0.00           C  
ATOM   1064  CD  GLU A 772      51.144 116.964  53.632  1.00  0.00           C  
ATOM   1065  OE1 GLU A 772      51.872 117.064  54.650  1.00  0.00           O  
ATOM   1066  OE2 GLU A 772      51.463 116.249  52.654  1.00  0.00           O  
ATOM   1067  N   GLU A 773      48.780 115.555  57.263  1.00  0.00           N  
ATOM   1068  CA  GLU A 773      49.360 115.153  58.542  1.00  0.00           C  
ATOM   1069  C   GLU A 773      49.417 113.631  58.623  1.00  0.00           C  
ATOM   1070  O   GLU A 773      50.318 113.064  59.229  1.00  0.00           O  
ATOM   1071  CB  GLU A 773      48.540 115.719  59.711  1.00  0.00           C  
ATOM   1072  CG  GLU A 773      48.800 115.014  61.044  1.00  0.00           C  
ATOM   1073  CD  GLU A 773      47.993 115.580  62.206  1.00  0.00           C  
ATOM   1074  OE1 GLU A 773      47.818 114.849  63.214  1.00  0.00           O  
ATOM   1075  OE2 GLU A 773      47.547 116.752  62.115  1.00  0.00           O  
ATOM   1076  N   ALA A 791      48.450 112.967  58.006  1.00  0.00           N  
ATOM   1077  CA  ALA A 791      48.426 111.509  58.023  1.00  0.00           C  
ATOM   1078  C   ALA A 791      49.643 111.015  57.266  1.00  0.00           C  
ATOM   1079  O   ALA A 791      50.376 110.169  57.759  1.00  0.00           O  
ATOM   1080  CB  ALA A 791      47.159 110.991  57.372  1.00  0.00           C  
ATOM   1081  N   GLU A 792      49.853 111.559  56.070  1.00  0.00           N  
ATOM   1082  CA  GLU A 792      50.990 111.185  55.244  1.00  0.00           C  
ATOM   1083  C   GLU A 792      52.302 111.506  55.949  1.00  0.00           C  
ATOM   1084  O   GLU A 792      53.229 110.693  55.959  1.00  0.00           O  
ATOM   1085  CB  GLU A 792      50.918 111.900  53.891  1.00  0.00           C  
ATOM   1086  CG  GLU A 792      49.813 111.358  52.981  1.00  0.00           C  
ATOM   1087  CD  GLU A 792      49.911 109.840  52.789  1.00  0.00           C  
ATOM   1088  OE1 GLU A 792      50.933 109.392  52.210  1.00  0.00           O  
ATOM   1089  OE2 GLU A 792      48.977 109.106  53.221  1.00  0.00           O  
ATOM   1090  N   GLU A 794      52.368 112.690  56.550  1.00  0.00           N  
ATOM   1091  CA  GLU A 794      53.550 113.110  57.281  1.00  0.00           C  
ATOM   1092  C   GLU A 794      53.858 112.133  58.424  1.00  0.00           C  
ATOM   1093  O   GLU A 794      54.998 111.699  58.594  1.00  0.00           O  
ATOM   1094  CB  GLU A 794      53.338 114.518  57.830  1.00  0.00           C  
ATOM   1095  CG  GLU A 794      54.330 115.542  57.296  1.00  0.00           C  
ATOM   1096  CD  GLU A 794      55.771 115.181  57.642  1.00  0.00           C  
ATOM   1097  OE1 GLU A 794      56.078 115.093  58.851  1.00  0.00           O  
ATOM   1098  OE2 GLU A 794      56.593 114.981  56.714  1.00  0.00           O  
ATOM   1099  N   ARG A 795      52.839 111.774  59.196  1.00  0.00           N  
ATOM   1100  CA  ARG A 795      53.023 110.855  60.310  1.00  0.00           C  
ATOM   1101  C   ARG A 795      53.419 109.459  59.845  1.00  0.00           C  
ATOM   1102  O   ARG A 795      53.960 108.674  60.628  1.00  0.00           O  
ATOM   1103  CB  ARG A 795      51.750 110.793  61.157  1.00  0.00           C  
ATOM   1104  CG  ARG A 795      51.383 112.140  61.765  1.00  0.00           C  
ATOM   1105  CD  ARG A 795      50.000 112.136  62.389  1.00  0.00           C  
ATOM   1106  NE  ARG A 795      49.906 111.154  63.462  1.00  0.00           N  
ATOM   1107  CZ  ARG A 795      48.848 111.000  64.249  1.00  0.00           C  
ATOM   1108  NH1 ARG A 795      47.775 111.766  64.087  1.00  0.00           N  
ATOM   1109  NH2 ARG A 795      48.873 110.082  65.202  1.00  0.00           N  
ATOM   1110  N   ALA A 826      53.162 109.153  58.575  1.00  0.00           N  
ATOM   1111  CA  ALA A 826      53.510 107.850  58.007  1.00  0.00           C  
ATOM   1112  C   ALA A 826      54.980 107.832  57.613  1.00  0.00           C  
ATOM   1113  O   ALA A 826      55.679 106.858  57.863  1.00  0.00           O  
ATOM   1114  CB  ALA A 826      52.649 107.551  56.792  1.00  0.00           C  
ATOM   1115  N   ARG A 827      55.447 108.910  56.989  1.00  0.00           N  
ATOM   1116  CA  ARG A 827      56.847 109.007  56.583  1.00  0.00           C  
ATOM   1117  C   ARG A 827      57.731 108.908  57.831  1.00  0.00           C  
ATOM   1118  O   ARG A 827      58.880 108.491  57.747  1.00  0.00           O  
ATOM   1119  CB  ARG A 827      57.128 110.342  55.884  1.00  0.00           C  
ATOM   1120  CG  ARG A 827      56.158 110.717  54.774  1.00  0.00           C  
ATOM   1121  CD  ARG A 827      56.189 112.238  54.535  1.00  0.00           C  
ATOM   1122  NE  ARG A 827      54.916 112.751  54.014  1.00  0.00           N  
ATOM   1123  CZ  ARG A 827      54.567 114.036  54.018  1.00  0.00           C  
ATOM   1124  NH1 ARG A 827      55.392 114.946  54.513  1.00  0.00           N  
ATOM   1125  NH2 ARG A 827      53.390 114.417  53.538  1.00  0.00           N  
ATOM   1126  N   ARG A 829      57.203 109.309  58.984  1.00  0.00           N  
ATOM   1127  CA  ARG A 829      57.964 109.232  60.223  1.00  0.00           C  
ATOM   1128  C   ARG A 829      58.013 107.798  60.745  1.00  0.00           C  
ATOM   1129  O   ARG A 829      58.539 107.545  61.830  1.00  0.00           O  
ATOM   1130  CB  ARG A 829      57.343 110.103  61.310  1.00  0.00           C  
ATOM   1131  CG  ARG A 829      57.407 111.588  61.091  1.00  0.00           C  
ATOM   1132  CD  ARG A 829      57.151 112.290  62.423  1.00  0.00           C  
ATOM   1133  NE  ARG A 829      56.912 113.722  62.264  1.00  0.00           N  
ATOM   1134  CZ  ARG A 829      57.759 114.569  61.679  1.00  0.00           C  
ATOM   1135  NH1 ARG A 829      58.914 114.127  61.192  1.00  0.00           N  
ATOM   1136  NH2 ARG A 829      57.447 115.858  61.569  1.00  0.00           N  
ATOM   1137  N   GLY A 830      57.437 106.868  59.991  1.00  0.00           N  
ATOM   1138  CA  GLY A 830      57.455 105.472  60.395  1.00  0.00           C  
ATOM   1139  C   GLY A 830      56.486 105.129  61.506  1.00  0.00           C  
ATOM   1140  O   GLY A 830      56.521 104.027  62.060  1.00  0.00           O  
ATOM   1141  N   GLU A 831      55.615 106.072  61.843  1.00  0.00           N  
ATOM   1142  CA  GLU A 831      54.638 105.837  62.891  1.00  0.00           C  
ATOM   1143  C   GLU A 831      53.708 104.692  62.477  1.00  0.00           C  
ATOM   1144  O   GLU A 831      53.065 104.749  61.427  1.00  0.00           O  
ATOM   1145  CB  GLU A 831      53.829 107.103  63.128  1.00  0.00           C  
ATOM   1146  CG  GLU A 831      53.061 107.083  64.433  1.00  0.00           C  
ATOM   1147  CD  GLU A 831      52.265 108.350  64.661  1.00  0.00           C  
ATOM   1148  OE1 GLU A 831      52.761 109.423  64.234  1.00  0.00           O  
ATOM   1149  OE2 GLU A 831      51.163 108.267  65.270  1.00  0.00           O  
ATOM   1150  N   PRO A 832      53.634 103.628  63.290  1.00  0.00           N  
ATOM   1151  CA  PRO A 832      52.770 102.479  62.983  1.00  0.00           C  
ATOM   1152  C   PRO A 832      51.311 102.866  62.762  1.00  0.00           C  
ATOM   1153  O   PRO A 832      50.759 103.693  63.492  1.00  0.00           O  
ATOM   1154  CB  PRO A 832      52.946 101.571  64.198  1.00  0.00           C  
ATOM   1155  CG  PRO A 832      53.313 102.525  65.288  1.00  0.00           C  
ATOM   1156  CD  PRO A 832      54.269 103.465  64.604  1.00  0.00           C  
ATOM   1157  N   HIS A 833      50.688 102.257  61.759  1.00  0.00           N  
ATOM   1158  CA  HIS A 833      49.296 102.551  61.435  1.00  0.00           C  
ATOM   1159  C   HIS A 833      48.710 101.495  60.502  1.00  0.00           C  
ATOM   1160  O   HIS A 833      49.425 100.640  59.999  1.00  0.00           O  
ATOM   1161  CB  HIS A 833      49.190 103.905  60.734  1.00  0.00           C  
ATOM   1162  CG  HIS A 833      49.856 103.933  59.393  1.00  0.00           C  
ATOM   1163  ND1 HIS A 833      51.223 103.845  59.239  1.00  0.00           N  
ATOM   1164  CD2 HIS A 833      49.342 104.005  58.142  1.00  0.00           C  
ATOM   1165  CE1 HIS A 833      51.524 103.864  57.952  1.00  0.00           C  
ATOM   1166  NE2 HIS A 833      50.400 103.961  57.266  1.00  0.00           N  
ATOM   1167  N   VAL A 834      47.403 101.578  60.275  1.00  0.00           N  
ATOM   1168  CA  VAL A 834      46.702 100.668  59.386  1.00  0.00           C  
ATOM   1169  C   VAL A 834      45.952 101.538  58.394  1.00  0.00           C  
ATOM   1170  O   VAL A 834      45.767 102.727  58.623  1.00  0.00           O  
ATOM   1171  CB  VAL A 834      45.649  99.816  60.121  1.00  0.00           C  
ATOM   1172  CG1 VAL A 834      46.182  99.365  61.457  1.00  0.00           C  
ATOM   1173  CG2 VAL A 834      44.346 100.610  60.286  1.00  0.00           C  
ATOM   1174  N   ILE A 835      45.530 100.951  57.285  1.00  0.00           N  
ATOM   1175  CA  ILE A 835      44.765 101.691  56.305  1.00  0.00           C  
ATOM   1176  C   ILE A 835      43.369 101.115  56.381  1.00  0.00           C  
ATOM   1177  O   ILE A 835      43.198  99.908  56.372  1.00  0.00           O  
ATOM   1178  CB  ILE A 835      45.324 101.507  54.915  1.00  0.00           C  
ATOM   1179  CG1 ILE A 835      46.619 102.314  54.800  1.00  0.00           C  
ATOM   1180  CG2 ILE A 835      44.299 101.928  53.898  1.00  0.00           C  
ATOM   1181  CD1 ILE A 835      47.277 102.301  53.435  1.00  0.00           C  
ATOM   1182  N   ARG A 836      42.360 101.964  56.484  1.00  0.00           N  
ATOM   1183  CA  ARG A 836      41.009 101.452  56.595  1.00  0.00           C  
ATOM   1184  C   ARG A 836      40.187 101.849  55.394  1.00  0.00           C  
ATOM   1185  O   ARG A 836      40.516 102.781  54.670  1.00  0.00           O  
ATOM   1186  CB  ARG A 836      40.354 101.962  57.893  1.00  0.00           C  
ATOM   1187  CG  ARG A 836      40.975 101.430  59.210  1.00  0.00           C  
ATOM   1188  CD  ARG A 836      40.250 102.029  60.410  1.00  0.00           C  
ATOM   1189  NE  ARG A 836      40.597 101.443  61.708  1.00  0.00           N  
ATOM   1190  CZ  ARG A 836      39.920 100.455  62.295  1.00  0.00           C  
ATOM   1191  NH1 ARG A 836      38.858  99.933  61.691  1.00  0.00           N  
ATOM   1192  NH2 ARG A 836      40.276  99.999  63.501  1.00  0.00           N  
ATOM   1193  N   LEU A 837      39.117 101.108  55.163  1.00  0.00           N  
ATOM   1194  CA  LEU A 837      38.229 101.381  54.046  1.00  0.00           C  
ATOM   1195  C   LEU A 837      37.387 102.548  54.489  1.00  0.00           C  
ATOM   1196  O   LEU A 837      36.847 102.542  55.599  1.00  0.00           O  
ATOM   1197  CB  LEU A 837      37.339 100.155  53.769  1.00  0.00           C  
ATOM   1198  CG  LEU A 837      36.204 100.313  52.747  1.00  0.00           C  
ATOM   1199  CD1 LEU A 837      36.755 100.641  51.377  1.00  0.00           C  
ATOM   1200  CD2 LEU A 837      35.416  99.028  52.699  1.00  0.00           C  
ATOM   1201  N   LYS A 838      37.303 103.568  53.643  1.00  0.00           N  
ATOM   1202  CA  LYS A 838      36.492 104.732  53.974  1.00  0.00           C  
ATOM   1203  C   LYS A 838      35.085 104.500  53.426  1.00  0.00           C  
ATOM   1204  O   LYS A 838      34.783 104.882  52.311  1.00  0.00           O  
ATOM   1205  CB  LYS A 838      37.091 105.984  53.353  1.00  0.00           C  
ATOM   1206  CG  LYS A 838      36.717 107.270  54.060  1.00  0.00           C  
ATOM   1207  CD  LYS A 838      37.136 108.452  53.205  1.00  0.00           C  
ATOM   1208  CE  LYS A 838      36.872 109.797  53.883  1.00  0.00           C  
ATOM   1209  NZ  LYS A 838      37.863 110.135  54.960  1.00  0.00           N  
ATOM   1210  N   VAL A 839      34.234 103.846  54.210  1.00  0.00           N  
ATOM   1211  CA  VAL A 839      32.865 103.573  53.788  1.00  0.00           C  
ATOM   1212  C   VAL A 839      32.038 104.843  53.568  1.00  0.00           C  
ATOM   1213  O   VAL A 839      32.073 105.772  54.384  1.00  0.00           O  
ATOM   1214  CB  VAL A 839      32.133 102.710  54.810  1.00  0.00           C  
ATOM   1215  CG1 VAL A 839      30.750 102.404  54.315  1.00  0.00           C  
ATOM   1216  CG2 VAL A 839      32.904 101.439  55.050  1.00  0.00           C  
ATOM   1217  N   PRO A 840      31.296 104.899  52.447  1.00  0.00           N  
ATOM   1218  CA  PRO A 840      30.440 106.026  52.069  1.00  0.00           C  
ATOM   1219  C   PRO A 840      29.256 106.113  53.002  1.00  0.00           C  
ATOM   1220  O   PRO A 840      28.326 105.321  52.894  1.00  0.00           O  
ATOM   1221  CB  PRO A 840      29.991 105.666  50.664  1.00  0.00           C  
ATOM   1222  CG  PRO A 840      31.136 104.908  50.150  1.00  0.00           C  
ATOM   1223  CD  PRO A 840      31.462 103.993  51.304  1.00  0.00           C  
ATOM   1224  N   ARG A 841      29.287 107.080  53.906  1.00  0.00           N  
ATOM   1225  CA  ARG A 841      28.205 107.263  54.856  1.00  0.00           C  
ATOM   1226  C   ARG A 841      27.515 108.606  54.590  1.00  0.00           C  
ATOM   1227  O   ARG A 841      28.185 109.611  54.305  1.00  0.00           O  
ATOM   1228  CB  ARG A 841      28.777 107.230  56.261  1.00  0.00           C  
ATOM   1229  CG  ARG A 841      29.695 106.047  56.484  1.00  0.00           C  
ATOM   1230  CD  ARG A 841      30.378 106.104  57.852  1.00  0.00           C  
ATOM   1231  NE  ARG A 841      31.134 104.883  58.112  1.00  0.00           N  
ATOM   1232  CZ  ARG A 841      30.619 103.665  57.982  1.00  0.00           C  
ATOM   1233  NH1 ARG A 841      29.352 103.524  57.600  1.00  0.00           N  
ATOM   1234  NH2 ARG A 841      31.366 102.592  58.213  1.00  0.00           N  
ATOM   1235  N   PRO A 844      26.164 108.634  54.631  1.00  0.00           N  
ATOM   1236  CA  PRO A 844      25.307 107.475  54.908  1.00  0.00           C  
ATOM   1237  C   PRO A 844      25.071 106.800  53.566  1.00  0.00           C  
ATOM   1238  O   PRO A 844      25.514 107.316  52.536  1.00  0.00           O  
ATOM   1239  CB  PRO A 844      24.041 108.119  55.451  1.00  0.00           C  
ATOM   1240  CG  PRO A 844      23.905 109.302  54.536  1.00  0.00           C  
ATOM   1241  CD  PRO A 844      25.336 109.840  54.415  1.00  0.00           C  
ATOM   1242  N   GLY A 869      24.382 105.664  53.557  1.00  0.00           N  
ATOM   1243  CA  GLY A 869      24.135 104.991  52.291  1.00  0.00           C  
ATOM   1244  C   GLY A 869      23.661 103.552  52.396  1.00  0.00           C  
ATOM   1245  O   GLY A 869      23.401 103.022  53.481  1.00  0.00           O  
ATOM   1246  N   THR A 870      23.549 102.910  51.245  1.00  0.00           N  
ATOM   1247  CA  THR A 870      23.111 101.533  51.204  1.00  0.00           C  
ATOM   1248  C   THR A 870      23.951 100.765  50.163  1.00  0.00           C  
ATOM   1249  O   THR A 870      24.305 101.309  49.122  1.00  0.00           O  
ATOM   1250  CB  THR A 870      21.609 101.489  50.860  1.00  0.00           C  
ATOM   1251  OG1 THR A 870      21.195 100.133  50.685  1.00  0.00           O  
ATOM   1252  CG2 THR A 870      21.324 102.274  49.584  1.00  0.00           C  
ATOM   1253  N   THR A 872      24.294  99.514  50.450  1.00  0.00           N  
ATOM   1254  CA  THR A 872      25.095  98.733  49.517  1.00  0.00           C  
ATOM   1255  C   THR A 872      24.399  97.432  49.152  1.00  0.00           C  
ATOM   1256  O   THR A 872      24.070  96.638  50.029  1.00  0.00           O  
ATOM   1257  CB  THR A 872      26.488  98.428  50.112  1.00  0.00           C  
ATOM   1258  OG1 THR A 872      27.266  99.624  50.096  1.00  0.00           O  
ATOM   1259  CG2 THR A 872      27.216  97.361  49.317  1.00  0.00           C  
ATOM   1260  N   GLU A 873      24.181  97.220  47.858  1.00  0.00           N  
ATOM   1261  CA  GLU A 873      23.519  96.021  47.395  1.00  0.00           C  
ATOM   1262  C   GLU A 873      24.440  94.881  46.991  1.00  0.00           C  
ATOM   1263  O   GLU A 873      25.387  95.068  46.234  1.00  0.00           O  
ATOM   1264  CB  GLU A 873      22.625  96.335  46.210  1.00  0.00           C  
ATOM   1265  CG  GLU A 873      21.199  96.645  46.577  1.00  0.00           C  
ATOM   1266  CD  GLU A 873      20.267  96.505  45.379  1.00  0.00           C  
ATOM   1267  OE1 GLU A 873      19.033  96.614  45.564  1.00  0.00           O  
ATOM   1268  OE2 GLU A 873      20.766  96.281  44.250  1.00  0.00           O  
ATOM   1269  N   VAL A 874      24.148  93.691  47.498  1.00  0.00           N  
ATOM   1270  CA  VAL A 874      24.907  92.507  47.158  1.00  0.00           C  
ATOM   1271  C   VAL A 874      23.949  91.574  46.405  1.00  0.00           C  
ATOM   1272  O   VAL A 874      22.769  91.436  46.751  1.00  0.00           O  
ATOM   1273  CB  VAL A 874      25.471  91.812  48.429  1.00  0.00           C  
ATOM   1274  CG1 VAL A 874      25.976  90.415  48.099  1.00  0.00           C  
ATOM   1275  CG2 VAL A 874      26.614  92.643  49.004  1.00  0.00           C  
ATOM   1276  N   LYS A1082      24.444  90.963  45.342  1.00  0.00           N  
ATOM   1277  CA  LYS A1082      23.627  90.062  44.559  1.00  0.00           C  
ATOM   1278  C   LYS A1082      24.132  88.655  44.747  1.00  0.00           C  
ATOM   1279  O   LYS A1082      25.251  88.325  44.374  1.00  0.00           O  
ATOM   1280  CB  LYS A1082      23.695  90.435  43.085  1.00  0.00           C  
ATOM   1281  CG  LYS A1082      22.882  89.530  42.182  1.00  0.00           C  
ATOM   1282  CD  LYS A1082      22.734  90.185  40.813  1.00  0.00           C  
ATOM   1283  CE  LYS A1082      21.771  89.414  39.938  1.00  0.00           C  
ATOM   1284  NZ  LYS A1082      22.361  88.103  39.546  1.00  0.00           N  
ATOM   1285  N   ASP A1083      23.306  87.824  45.351  1.00  0.00           N  
ATOM   1286  CA  ASP A1083      23.689  86.446  45.558  1.00  0.00           C  
ATOM   1287  C   ASP A1083      22.911  85.635  44.538  1.00  0.00           C  
ATOM   1288  O   ASP A1083      21.685  85.678  44.515  1.00  0.00           O  
ATOM   1289  CB  ASP A1083      23.340  86.021  46.986  1.00  0.00           C  
ATOM   1290  CG  ASP A1083      23.881  84.659  47.330  1.00  0.00           C  
ATOM   1291  OD1 ASP A1083      23.288  83.657  46.895  1.00  0.00           O  
ATOM   1292  OD2 ASP A1083      24.914  84.589  48.025  1.00  0.00           O  
ATOM   1293  N   GLU A1084      23.620  84.902  43.693  1.00  0.00           N  
ATOM   1294  CA  GLU A1084      22.963  84.117  42.656  1.00  0.00           C  
ATOM   1295  C   GLU A1084      21.975  83.088  43.173  1.00  0.00           C  
ATOM   1296  O   GLU A1084      21.132  82.604  42.427  1.00  0.00           O  
ATOM   1297  CB  GLU A1084      23.998  83.398  41.797  1.00  0.00           C  
ATOM   1298  CG  GLU A1084      24.947  84.333  41.066  1.00  0.00           C  
ATOM   1299  CD  GLU A1084      24.204  85.370  40.252  1.00  0.00           C  
ATOM   1300  OE1 GLU A1084      23.367  84.949  39.428  1.00  0.00           O  
ATOM   1301  OE2 GLU A1084      24.446  86.593  40.435  1.00  0.00           O  
ATOM   1302  N   LEU A1085      22.057  82.770  44.453  1.00  0.00           N  
ATOM   1303  CA  LEU A1085      21.193  81.755  45.013  1.00  0.00           C  
ATOM   1304  C   LEU A1085      20.081  82.258  45.898  1.00  0.00           C  
ATOM   1305  O   LEU A1085      19.145  81.505  46.163  1.00  0.00           O  
ATOM   1306  CB  LEU A1085      22.029  80.751  45.813  1.00  0.00           C  
ATOM   1307  CG  LEU A1085      23.066  79.911  45.058  1.00  0.00           C  
ATOM   1308  CD1 LEU A1085      23.946  79.201  46.047  1.00  0.00           C  
ATOM   1309  CD2 LEU A1085      22.374  78.906  44.150  1.00  0.00           C  
ATOM   1310  N   ARG A1087      20.185  83.506  46.364  1.00  0.00           N  
ATOM   1311  CA  ARG A1087      19.190  84.085  47.272  1.00  0.00           C  
ATOM   1312  C   ARG A1087      18.595  85.383  46.777  1.00  0.00           C  
ATOM   1313  O   ARG A1087      17.711  85.934  47.412  1.00  0.00           O  
ATOM   1314  CB  ARG A1087      19.807  84.344  48.651  1.00  0.00           C  
ATOM   1315  CG  ARG A1087      20.525  83.158  49.275  1.00  0.00           C  
ATOM   1316  CD  ARG A1087      21.262  83.572  50.558  1.00  0.00           C  
ATOM   1317  NE  ARG A1087      22.569  82.929  50.726  1.00  0.00           N  
ATOM   1318  CZ  ARG A1087      22.786  81.616  50.684  1.00  0.00           C  
ATOM   1319  NH1 ARG A1087      21.787  80.780  50.469  1.00  0.00           N  
ATOM   1320  NH2 ARG A1087      24.000  81.126  50.875  1.00  0.00           N  
ATOM   1321  N   GLY A1088      19.078  85.879  45.646  1.00  0.00           N  
ATOM   1322  CA  GLY A1088      18.573  87.141  45.127  1.00  0.00           C  
ATOM   1323  C   GLY A1088      19.382  88.317  45.664  1.00  0.00           C  
ATOM   1324  O   GLY A1088      20.508  88.138  46.144  1.00  0.00           O  
ATOM   1325  N   VAL A1089      18.826  89.519  45.585  1.00  0.00           N  
ATOM   1326  CA  VAL A1089      19.527  90.702  46.064  1.00  0.00           C  
ATOM   1327  C   VAL A1089      19.311  90.868  47.555  1.00  0.00           C  
ATOM   1328  O   VAL A1089      18.218  90.624  48.062  1.00  0.00           O  
ATOM   1329  CB  VAL A1089      19.022  91.966  45.353  1.00  0.00           C  
ATOM   1330  CG1 VAL A1089      19.895  93.141  45.706  1.00  0.00           C  
ATOM   1331  CG2 VAL A1089      19.014  91.743  43.854  1.00  0.00           C  
ATOM   1332  N   VAL A1090      20.365  91.255  48.269  1.00  0.00           N  
ATOM   1333  CA  VAL A1090      20.269  91.489  49.715  1.00  0.00           C  
ATOM   1334  C   VAL A1090      20.800  92.900  49.958  1.00  0.00           C  
ATOM   1335  O   VAL A1090      21.906  93.243  49.533  1.00  0.00           O  
ATOM   1336  CB  VAL A1090      21.076  90.442  50.552  1.00  0.00           C  
ATOM   1337  CG1 VAL A1090      20.584  89.032  50.241  1.00  0.00           C  
ATOM   1338  CG2 VAL A1090      22.552  90.543  50.249  1.00  0.00           C  
ATOM   1339  N   VAL A1091      19.975  93.721  50.602  1.00  0.00           N  
ATOM   1340  CA  VAL A1091      20.312  95.108  50.886  1.00  0.00           C  
ATOM   1341  C   VAL A1091      20.980  95.334  52.234  1.00  0.00           C  
ATOM   1342  O   VAL A1091      20.474  94.909  53.280  1.00  0.00           O  
ATOM   1343  CB  VAL A1091      19.066  95.986  50.851  1.00  0.00           C  
ATOM   1344  CG1 VAL A1091      19.406  97.378  51.384  1.00  0.00           C  
ATOM   1345  CG2 VAL A1091      18.530  96.059  49.436  1.00  0.00           C  
ATOM   1346  N   TYR A1093      22.115  96.017  52.209  1.00  0.00           N  
ATOM   1347  CA  TYR A1093      22.824  96.332  53.437  1.00  0.00           C  
ATOM   1348  C   TYR A1093      22.879  97.838  53.630  1.00  0.00           C  
ATOM   1349  O   TYR A1093      23.024  98.613  52.682  1.00  0.00           O  
ATOM   1350  CB  TYR A1093      24.243  95.772  53.424  1.00  0.00           C  
ATOM   1351  CG  TYR A1093      24.300  94.283  53.610  1.00  0.00           C  
ATOM   1352  CD1 TYR A1093      24.073  93.715  54.854  1.00  0.00           C  
ATOM   1353  CD2 TYR A1093      24.529  93.435  52.526  1.00  0.00           C  
ATOM   1354  CE1 TYR A1093      24.062  92.342  55.017  1.00  0.00           C  
ATOM   1355  CE2 TYR A1093      24.524  92.055  52.679  1.00  0.00           C  
ATOM   1356  CZ  TYR A1093      24.285  91.516  53.926  1.00  0.00           C  
ATOM   1357  OH  TYR A1093      24.237  90.154  54.080  1.00  0.00           O  
ATOM   1358  N   ASP A1094      22.741  98.239  54.882  1.00  0.00           N  
ATOM   1359  CA  ASP A1094      22.786  99.628  55.247  1.00  0.00           C  
ATOM   1360  C   ASP A1094      24.237  99.925  55.588  1.00  0.00           C  
ATOM   1361  O   ASP A1094      24.804  99.286  56.481  1.00  0.00           O  
ATOM   1362  CB  ASP A1094      21.918  99.843  56.469  1.00  0.00           C  
ATOM   1363  CG  ASP A1094      21.991 101.252  56.976  1.00  0.00           C  
ATOM   1364  OD1 ASP A1094      21.842 101.436  58.216  1.00  0.00           O  
ATOM   1365  OD2 ASP A1094      22.196 102.163  56.129  1.00  0.00           O  
ATOM   1366  N   ASN A1099      24.841 100.883  54.890  1.00  0.00           N  
ATOM   1367  CA  ASN A1099      26.223 101.220  55.164  1.00  0.00           C  
ATOM   1368  C   ASN A1099      26.549 101.368  56.660  1.00  0.00           C  
ATOM   1369  O   ASN A1099      27.690 101.160  57.059  1.00  0.00           O  
ATOM   1370  CB  ASN A1099      26.623 102.467  54.386  1.00  0.00           C  
ATOM   1371  CG  ASN A1099      26.828 102.182  52.908  1.00  0.00           C  
ATOM   1372  OD1 ASN A1099      26.591 101.070  52.441  1.00  0.00           O  
ATOM   1373  ND2 ASN A1099      27.269 103.188  52.164  1.00  0.00           N  
ATOM   1374  N   GLN A1165      25.572 101.698  57.498  1.00  0.00           N  
ATOM   1375  CA  GLN A1165      25.853 101.813  58.928  1.00  0.00           C  
ATOM   1376  C   GLN A1165      26.165 100.440  59.544  1.00  0.00           C  
ATOM   1377  O   GLN A1165      26.649 100.345  60.680  1.00  0.00           O  
ATOM   1378  CB  GLN A1165      24.681 102.486  59.678  1.00  0.00           C  
ATOM   1379  CG  GLN A1165      24.737 104.045  59.702  1.00  0.00           C  
ATOM   1380  CD  GLN A1165      23.891 104.718  58.603  1.00  0.00           C  
ATOM   1381  OE1 GLN A1165      24.111 104.504  57.396  1.00  0.00           O  
ATOM   1382  NE2 GLN A1165      22.917 105.533  59.021  1.00  0.00           N  
ATOM   1383  N   GLU A1166      25.895  99.385  58.776  1.00  0.00           N  
ATOM   1384  CA  GLU A1166      26.155  98.005  59.197  1.00  0.00           C  
ATOM   1385  C   GLU A1166      27.546  97.600  58.686  1.00  0.00           C  
ATOM   1386  O   GLU A1166      28.041  96.529  59.022  1.00  0.00           O  
ATOM   1387  CB  GLU A1166      25.097  97.044  58.601  1.00  0.00           C  
ATOM   1388  CG  GLU A1166      23.613  97.471  58.816  1.00  0.00           C  
ATOM   1389  CD  GLU A1166      22.589  96.787  57.846  1.00  0.00           C  
ATOM   1390  OE1 GLU A1166      21.394  97.173  57.826  1.00  0.00           O  
ATOM   1391  OE2 GLU A1166      22.965  95.863  57.099  1.00  0.00           O  
ATOM   1392  N   ILE A1168      28.164  98.459  57.873  1.00  0.00           N  
ATOM   1393  CA  ILE A1168      29.484  98.174  57.292  1.00  0.00           C  
ATOM   1394  C   ILE A1168      30.622  98.982  57.925  1.00  0.00           C  
ATOM   1395  O   ILE A1168      30.776 100.183  57.683  1.00  0.00           O  
ATOM   1396  CB  ILE A1168      29.458  98.445  55.794  1.00  0.00           C  
ATOM   1397  CG1 ILE A1168      28.225  97.771  55.197  1.00  0.00           C  
ATOM   1398  CG2 ILE A1168      30.750  97.943  55.154  1.00  0.00           C  
ATOM   1399  CD1 ILE A1168      27.915  98.194  53.795  1.00  0.00           C  
ATOM   1400  N   PRO A1169      31.464  98.324  58.715  1.00  0.00           N  
ATOM   1401  CA  PRO A1169      32.561  99.056  59.357  1.00  0.00           C  
ATOM   1402  C   PRO A1169      33.671  99.501  58.420  1.00  0.00           C  
ATOM   1403  O   PRO A1169      33.824  98.962  57.328  1.00  0.00           O  
ATOM   1404  CB  PRO A1169      33.055  98.062  60.402  1.00  0.00           C  
ATOM   1405  CG  PRO A1169      32.890  96.726  59.660  1.00  0.00           C  
ATOM   1406  CD  PRO A1169      31.551  96.874  58.965  1.00  0.00           C  
ATOM   1407  N   ASP A1170      34.438 100.493  58.855  1.00  0.00           N  
ATOM   1408  CA  ASP A1170      35.565 100.998  58.079  1.00  0.00           C  
ATOM   1409  C   ASP A1170      36.699 100.004  58.263  1.00  0.00           C  
ATOM   1410  O   ASP A1170      37.722 100.335  58.895  1.00  0.00           O  
ATOM   1411  CB  ASP A1170      36.010 102.359  58.611  1.00  0.00           C  
ATOM   1412  CG  ASP A1170      35.054 103.477  58.241  1.00  0.00           C  
ATOM   1413  OD1 ASP A1170      34.225 103.299  57.306  1.00  0.00           O  
ATOM   1414  OD2 ASP A1170      35.148 104.546  58.888  1.00  0.00           O  
ATOM   1415  N   VAL A1171      36.510  98.805  57.703  1.00  0.00           N  
ATOM   1416  CA  VAL A1171      37.445  97.684  57.828  1.00  0.00           C  
ATOM   1417  C   VAL A1171      38.902  97.947  57.509  1.00  0.00           C  
ATOM   1418  O   VAL A1171      39.225  98.676  56.587  1.00  0.00           O  
ATOM   1419  CB  VAL A1171      36.976  96.484  56.983  1.00  0.00           C  
ATOM   1420  CG1 VAL A1171      35.624  96.003  57.479  1.00  0.00           C  
ATOM   1421  CG2 VAL A1171      36.900  96.862  55.522  1.00  0.00           C  
ATOM   1422  N   VAL A1177      39.801  97.353  58.277  1.00  0.00           N  
ATOM   1423  CA  VAL A1177      41.205  97.574  57.973  1.00  0.00           C  
ATOM   1424  C   VAL A1177      41.523  96.811  56.688  1.00  0.00           C  
ATOM   1425  O   VAL A1177      41.134  95.664  56.517  1.00  0.00           O  
ATOM   1426  CB  VAL A1177      42.146  97.121  59.130  1.00  0.00           C  
ATOM   1427  CG1 VAL A1177      41.640  97.664  60.453  1.00  0.00           C  
ATOM   1428  CG2 VAL A1177      42.226  95.639  59.193  1.00  0.00           C  
ATOM   1429  N   LEU A1178      42.203  97.493  55.777  1.00  0.00           N  
ATOM   1430  CA  LEU A1178      42.604  96.934  54.493  1.00  0.00           C  
ATOM   1431  C   LEU A1178      44.043  96.450  54.564  1.00  0.00           C  
ATOM   1432  O   LEU A1178      44.352  95.348  54.097  1.00  0.00           O  
ATOM   1433  CB  LEU A1178      42.462  97.982  53.378  1.00  0.00           C  
ATOM   1434  CG  LEU A1178      40.977  98.260  53.145  1.00  0.00           C  
ATOM   1435  CD1 LEU A1178      40.753  99.461  52.271  1.00  0.00           C  
ATOM   1436  CD2 LEU A1178      40.370  97.016  52.531  1.00  0.00           C  
ATOM   1437  N   LEU A1191      44.909  97.272  55.152  1.00  0.00           N  
ATOM   1438  CA  LEU A1191      46.313  96.936  55.299  1.00  0.00           C  
ATOM   1439  C   LEU A1191      46.698  97.030  56.779  1.00  0.00           C  
ATOM   1440  O   LEU A1191      46.422  98.032  57.427  1.00  0.00           O  
ATOM   1441  CB  LEU A1191      47.155  97.888  54.465  1.00  0.00           C  
ATOM   1442  CG  LEU A1191      48.589  97.432  54.229  1.00  0.00           C  
ATOM   1443  CD1 LEU A1191      48.546  96.186  53.359  1.00  0.00           C  
ATOM   1444  CD2 LEU A1191      49.401  98.536  53.568  1.00  0.00           C  
ATOM   1445  N   LYS A1192      47.324  95.984  57.318  1.00  0.00           N  
ATOM   1446  CA  LYS A1192      47.707  95.959  58.732  1.00  0.00           C  
ATOM   1447  C   LYS A1192      49.023  96.686  58.968  1.00  0.00           C  
ATOM   1448  O   LYS A1192      49.833  96.814  58.061  1.00  0.00           O  
ATOM   1449  CB  LYS A1192      47.850  94.525  59.226  1.00  0.00           C  
ATOM   1450  CG  LYS A1192      46.681  93.594  58.929  1.00  0.00           C  
ATOM   1451  CD  LYS A1192      47.025  92.175  59.418  1.00  0.00           C  
ATOM   1452  CE  LYS A1192      46.110  91.086  58.836  1.00  0.00           C  
ATOM   1453  NZ  LYS A1192      46.544  89.724  59.286  1.00  0.00           N  
ATOM   1454  N   SER A1193      49.249  97.137  60.196  1.00  0.00           N  
ATOM   1455  CA  SER A1193      50.460  97.892  60.517  1.00  0.00           C  
ATOM   1456  C   SER A1193      51.783  97.169  60.272  1.00  0.00           C  
ATOM   1457  O   SER A1193      52.839  97.797  60.292  1.00  0.00           O  
ATOM   1458  CB  SER A1193      50.402  98.402  61.962  1.00  0.00           C  
ATOM   1459  OG  SER A1193      50.439  97.326  62.871  1.00  0.00           O  
ATOM   1460  N   ASP A1194      51.733  95.861  60.045  1.00  0.00           N  
ATOM   1461  CA  ASP A1194      52.948  95.095  59.755  1.00  0.00           C  
ATOM   1462  C   ASP A1194      53.141  95.051  58.232  1.00  0.00           C  
ATOM   1463  O   ASP A1194      54.070  94.441  57.715  1.00  0.00           O  
ATOM   1464  CB  ASP A1194      52.834  93.672  60.314  1.00  0.00           C  
ATOM   1465  CG  ASP A1194      51.649  92.895  59.718  1.00  0.00           C  
ATOM   1466  OD1 ASP A1194      51.407  91.723  60.110  1.00  0.00           O  
ATOM   1467  OD2 ASP A1194      50.956  93.470  58.848  1.00  0.00           O  
ATOM   1468  N   GLY A1195      52.229  95.699  57.518  1.00  0.00           N  
ATOM   1469  CA  GLY A1195      52.312  95.761  56.070  1.00  0.00           C  
ATOM   1470  C   GLY A1195      51.638  94.616  55.345  1.00  0.00           C  
ATOM   1471  O   GLY A1195      51.736  94.493  54.121  1.00  0.00           O  
ATOM   1472  N   TYR A1196      50.974  93.756  56.098  1.00  0.00           N  
ATOM   1473  CA  TYR A1196      50.273  92.636  55.500  1.00  0.00           C  
ATOM   1474  C   TYR A1196      48.845  93.098  55.301  1.00  0.00           C  
ATOM   1475  O   TYR A1196      48.345  93.916  56.059  1.00  0.00           O  
ATOM   1476  CB  TYR A1196      50.282  91.428  56.429  1.00  0.00           C  
ATOM   1477  CG  TYR A1196      51.480  90.532  56.298  1.00  0.00           C  
ATOM   1478  CD1 TYR A1196      51.361  89.273  55.693  1.00  0.00           C  
ATOM   1479  CD2 TYR A1196      52.722  90.913  56.815  1.00  0.00           C  
ATOM   1480  CE1 TYR A1196      52.448  88.401  55.611  1.00  0.00           C  
ATOM   1481  CE2 TYR A1196      53.819  90.055  56.737  1.00  0.00           C  
ATOM   1482  CZ  TYR A1196      53.672  88.797  56.134  1.00  0.00           C  
ATOM   1483  OH  TYR A1196      54.732  87.938  56.065  1.00  0.00           O  
ATOM   1484  N   PRO A1198      48.156  92.562  54.294  1.00  0.00           N  
ATOM   1485  CA  PRO A1198      46.780  92.957  54.029  1.00  0.00           C  
ATOM   1486  C   PRO A1198      45.807  92.123  54.852  1.00  0.00           C  
ATOM   1487  O   PRO A1198      46.187  91.153  55.482  1.00  0.00           O  
ATOM   1488  CB  PRO A1198      46.646  92.642  52.556  1.00  0.00           C  
ATOM   1489  CG  PRO A1198      47.336  91.310  52.502  1.00  0.00           C  
ATOM   1490  CD  PRO A1198      48.576  91.505  53.354  1.00  0.00           C  
ATOM   1491  N   THR A1199      44.546  92.511  54.846  1.00  0.00           N  
ATOM   1492  CA  THR A1199      43.537  91.722  55.527  1.00  0.00           C  
ATOM   1493  C   THR A1199      42.861  90.925  54.414  1.00  0.00           C  
ATOM   1494  O   THR A1199      42.967  91.255  53.227  1.00  0.00           O  
ATOM   1495  CB  THR A1199      42.454  92.582  56.168  1.00  0.00           C  
ATOM   1496  OG1 THR A1199      41.814  93.366  55.155  1.00  0.00           O  
ATOM   1497  CG2 THR A1199      43.043  93.500  57.200  1.00  0.00           C  
ATOM   1498  N   TYR A1200      42.180  89.866  54.804  1.00  0.00           N  
ATOM   1499  CA  TYR A1200      41.441  89.060  53.866  1.00  0.00           C  
ATOM   1500  C   TYR A1200      40.714  89.950  52.842  1.00  0.00           C  
ATOM   1501  O   TYR A1200      40.828  89.750  51.652  1.00  0.00           O  
ATOM   1502  CB  TYR A1200      40.412  88.221  54.629  1.00  0.00           C  
ATOM   1503  CG  TYR A1200      39.343  87.628  53.738  1.00  0.00           C  
ATOM   1504  CD1 TYR A1200      39.579  86.452  53.023  1.00  0.00           C  
ATOM   1505  CD2 TYR A1200      38.100  88.278  53.567  1.00  0.00           C  
ATOM   1506  CE1 TYR A1200      38.629  85.942  52.169  1.00  0.00           C  
ATOM   1507  CE2 TYR A1200      37.139  87.773  52.711  1.00  0.00           C  
ATOM   1508  CZ  TYR A1200      37.408  86.603  52.014  1.00  0.00           C  
ATOM   1509  OH  TYR A1200      36.463  86.080  51.163  1.00  0.00           O  
ATOM   1510  N   HIS A1201      39.961  90.933  53.312  1.00  0.00           N  
ATOM   1511  CA  HIS A1201      39.218  91.828  52.426  1.00  0.00           C  
ATOM   1512  C   HIS A1201      40.009  92.473  51.301  1.00  0.00           C  
ATOM   1513  O   HIS A1201      39.550  92.486  50.147  1.00  0.00           O  
ATOM   1514  CB  HIS A1201      38.553  92.926  53.233  1.00  0.00           C  
ATOM   1515  CG  HIS A1201      37.630  92.400  54.277  1.00  0.00           C  
ATOM   1516  ND1 HIS A1201      36.554  91.598  53.967  1.00  0.00           N  
ATOM   1517  CD2 HIS A1201      37.682  92.460  55.628  1.00  0.00           C  
ATOM   1518  CE1 HIS A1201      35.987  91.178  55.082  1.00  0.00           C  
ATOM   1519  NE2 HIS A1201      36.653  91.685  56.106  1.00  0.00           N  
ATOM   1520  N   LEU A1202      41.186  93.015  51.610  1.00  0.00           N  
ATOM   1521  CA  LEU A1202      41.962  93.663  50.563  1.00  0.00           C  
ATOM   1522  C   LEU A1202      42.481  92.650  49.561  1.00  0.00           C  
ATOM   1523  O   LEU A1202      42.273  92.790  48.352  1.00  0.00           O  
ATOM   1524  CB  LEU A1202      43.155  94.424  51.141  1.00  0.00           C  
ATOM   1525  CG  LEU A1202      43.627  95.656  50.361  1.00  0.00           C  
ATOM   1526  CD1 LEU A1202      45.134  95.619  50.240  1.00  0.00           C  
ATOM   1527  CD2 LEU A1202      42.981  95.712  48.976  1.00  0.00           C  
ATOM   1528  N   ALA A1203      43.128  91.611  50.076  1.00  0.00           N  
ATOM   1529  CA  ALA A1203      43.733  90.598  49.231  1.00  0.00           C  
ATOM   1530  C   ALA A1203      42.744  89.863  48.319  1.00  0.00           C  
ATOM   1531  O   ALA A1203      43.034  89.607  47.140  1.00  0.00           O  
ATOM   1532  CB  ALA A1203      44.518  89.599  50.103  1.00  0.00           C  
ATOM   1533  N   ASN A1204      41.572  89.559  48.859  1.00  0.00           N  
ATOM   1534  CA  ASN A1204      40.564  88.826  48.133  1.00  0.00           C  
ATOM   1535  C   ASN A1204      40.074  89.511  46.869  1.00  0.00           C  
ATOM   1536  O   ASN A1204      39.975  88.881  45.819  1.00  0.00           O  
ATOM   1537  CB  ASN A1204      39.397  88.541  49.066  1.00  0.00           C  
ATOM   1538  CG  ASN A1204      38.627  87.299  48.662  1.00  0.00           C  
ATOM   1539  OD1 ASN A1204      37.660  87.387  47.896  1.00  0.00           O  
ATOM   1540  ND2 ASN A1204      39.058  86.125  49.157  1.00  0.00           N  
ATOM   1541  N   VAL A1205      39.779  90.800  46.955  1.00  0.00           N  
ATOM   1542  CA  VAL A1205      39.276  91.544  45.802  1.00  0.00           C  
ATOM   1543  C   VAL A1205      40.360  91.811  44.768  1.00  0.00           C  
ATOM   1544  O   VAL A1205      40.159  91.625  43.560  1.00  0.00           O  
ATOM   1545  CB  VAL A1205      38.662  92.903  46.246  1.00  0.00           C  
ATOM   1546  CG1 VAL A1205      38.442  93.807  45.076  1.00  0.00           C  
ATOM   1547  CG2 VAL A1205      37.346  92.646  46.959  1.00  0.00           C  
ATOM   1548  N   VAL A1206      41.506  92.260  45.247  1.00  0.00           N  
ATOM   1549  CA  VAL A1206      42.624  92.557  44.369  1.00  0.00           C  
ATOM   1550  C   VAL A1206      42.970  91.300  43.594  1.00  0.00           C  
ATOM   1551  O   VAL A1206      43.038  91.307  42.375  1.00  0.00           O  
ATOM   1552  CB  VAL A1206      43.860  92.996  45.201  1.00  0.00           C  
ATOM   1553  CG1 VAL A1206      45.099  92.991  44.352  1.00  0.00           C  
ATOM   1554  CG2 VAL A1206      43.603  94.365  45.813  1.00  0.00           C  
ATOM   1555  N   ASP A1207      43.157  90.208  44.322  1.00  0.00           N  
ATOM   1556  CA  ASP A1207      43.520  88.959  43.697  1.00  0.00           C  
ATOM   1557  C   ASP A1207      42.433  88.332  42.829  1.00  0.00           C  
ATOM   1558  O   ASP A1207      42.733  87.807  41.752  1.00  0.00           O  
ATOM   1559  CB  ASP A1207      44.014  87.973  44.758  1.00  0.00           C  
ATOM   1560  CG  ASP A1207      45.424  88.316  45.268  1.00  0.00           C  
ATOM   1561  OD1 ASP A1207      45.951  87.577  46.116  1.00  0.00           O  
ATOM   1562  OD2 ASP A1207      46.009  89.319  44.821  1.00  0.00           O  
ATOM   1563  N   ASP A1208      41.182  88.372  43.267  1.00  0.00           N  
ATOM   1564  CA  ASP A1208      40.145  87.788  42.447  1.00  0.00           C  
ATOM   1565  C   ASP A1208      40.106  88.530  41.130  1.00  0.00           C  
ATOM   1566  O   ASP A1208      39.927  87.935  40.069  1.00  0.00           O  
ATOM   1567  CB  ASP A1208      38.792  87.877  43.134  1.00  0.00           C  
ATOM   1568  CG  ASP A1208      38.518  86.692  44.058  1.00  0.00           C  
ATOM   1569  OD1 ASP A1208      37.527  86.804  44.821  1.00  0.00           O  
ATOM   1570  OD2 ASP A1208      39.259  85.661  44.027  1.00  0.00           O  
ATOM   1571  N   HIS A1209      40.273  89.840  41.191  1.00  0.00           N  
ATOM   1572  CA  HIS A1209      40.251  90.640  39.979  1.00  0.00           C  
ATOM   1573  C   HIS A1209      41.440  90.324  39.057  1.00  0.00           C  
ATOM   1574  O   HIS A1209      41.268  90.029  37.884  1.00  0.00           O  
ATOM   1575  CB  HIS A1209      40.281  92.114  40.347  1.00  0.00           C  
ATOM   1576  CG  HIS A1209      40.444  93.023  39.171  1.00  0.00           C  
ATOM   1577  ND1 HIS A1209      39.423  93.282  38.280  1.00  0.00           N  
ATOM   1578  CD2 HIS A1209      41.504  93.751  38.749  1.00  0.00           C  
ATOM   1579  CE1 HIS A1209      39.845  94.137  37.367  1.00  0.00           C  
ATOM   1580  NE2 HIS A1209      41.104  94.439  37.628  1.00  0.00           N  
ATOM   1581  N   LEU A1210      42.644  90.408  39.612  1.00  0.00           N  
ATOM   1582  CA  LEU A1210      43.886  90.139  38.894  1.00  0.00           C  
ATOM   1583  C   LEU A1210      43.995  88.734  38.321  1.00  0.00           C  
ATOM   1584  O   LEU A1210      44.702  88.520  37.353  1.00  0.00           O  
ATOM   1585  CB  LEU A1210      45.066  90.343  39.831  1.00  0.00           C  
ATOM   1586  CG  LEU A1210      45.952  91.585  39.772  1.00  0.00           C  
ATOM   1587  CD1 LEU A1210      45.291  92.737  39.054  1.00  0.00           C  
ATOM   1588  CD2 LEU A1210      46.308  91.941  41.204  1.00  0.00           C  
ATOM   1589  N   MET A1211      43.332  87.771  38.947  1.00  0.00           N  
ATOM   1590  CA  MET A1211      43.358  86.390  38.486  1.00  0.00           C  
ATOM   1591  C   MET A1211      42.138  86.042  37.623  1.00  0.00           C  
ATOM   1592  O   MET A1211      41.887  84.884  37.326  1.00  0.00           O  
ATOM   1593  CB  MET A1211      43.436  85.451  39.685  1.00  0.00           C  
ATOM   1594  CG  MET A1211      44.830  85.340  40.248  1.00  0.00           C  
ATOM   1595  SD  MET A1211      44.919  84.268  41.693  1.00  0.00           S  
ATOM   1596  CE  MET A1211      46.353  84.969  42.483  1.00  0.00           C  
ATOM   1597  N   GLY A1291      41.376  87.052  37.240  1.00  0.00           N  
ATOM   1598  CA  GLY A1291      40.230  86.836  36.400  1.00  0.00           C  
ATOM   1599  C   GLY A1291      39.043  86.099  36.991  1.00  0.00           C  
ATOM   1600  O   GLY A1291      38.177  85.660  36.227  1.00  0.00           O  
ATOM   1601  N   VAL A1292      38.922  85.953  38.308  1.00  0.00           N  
ATOM   1602  CA  VAL A1292      37.753  85.198  38.744  1.00  0.00           C  
ATOM   1603  C   VAL A1292      36.459  85.942  38.419  1.00  0.00           C  
ATOM   1604  O   VAL A1292      36.341  87.164  38.577  1.00  0.00           O  
ATOM   1605  CB  VAL A1292      37.812  84.766  40.268  1.00  0.00           C  
ATOM   1606  CG1 VAL A1292      39.281  84.479  40.679  1.00  0.00           C  
ATOM   1607  CG2 VAL A1292      37.142  85.790  41.140  1.00  0.00           C  
ATOM   1608  N   THR A1293      35.485  85.170  37.967  1.00  0.00           N  
ATOM   1609  CA  THR A1293      34.184  85.676  37.559  1.00  0.00           C  
ATOM   1610  C   THR A1293      33.063  85.055  38.365  1.00  0.00           C  
ATOM   1611  O   THR A1293      31.932  85.567  38.368  1.00  0.00           O  
ATOM   1612  CB  THR A1293      33.920  85.312  36.122  1.00  0.00           C  
ATOM   1613  OG1 THR A1293      33.796  83.888  36.032  1.00  0.00           O  
ATOM   1614  CG2 THR A1293      35.091  85.763  35.232  1.00  0.00           C  
ATOM   1615  N   ASP A1294      33.366  83.932  39.013  1.00  0.00           N  
ATOM   1616  CA  ASP A1294      32.385  83.233  39.832  1.00  0.00           C  
ATOM   1617  C   ASP A1294      32.963  82.873  41.189  1.00  0.00           C  
ATOM   1618  O   ASP A1294      33.778  81.954  41.305  1.00  0.00           O  
ATOM   1619  CB  ASP A1294      31.914  81.976  39.117  1.00  0.00           C  
ATOM   1620  CG  ASP A1294      31.092  82.291  37.889  1.00  0.00           C  
ATOM   1621  OD1 ASP A1294      29.842  82.291  37.993  1.00  0.00           O  
ATOM   1622  OD2 ASP A1294      31.701  82.558  36.828  1.00  0.00           O  
ATOM   1623  N   VAL A1295      32.559  83.624  42.205  1.00  0.00           N  
ATOM   1624  CA  VAL A1295      33.014  83.373  43.553  1.00  0.00           C  
ATOM   1625  C   VAL A1295      32.014  82.491  44.320  1.00  0.00           C  
ATOM   1626  O   VAL A1295      30.877  82.880  44.572  1.00  0.00           O  
ATOM   1627  CB  VAL A1295      33.215  84.688  44.293  1.00  0.00           C  
ATOM   1628  CG1 VAL A1295      33.521  84.413  45.761  1.00  0.00           C  
ATOM   1629  CG2 VAL A1295      34.349  85.469  43.636  1.00  0.00           C  
ATOM   1630  N   ILE A1296      32.456  81.287  44.666  1.00  0.00           N  
ATOM   1631  CA  ILE A1296      31.651  80.313  45.396  1.00  0.00           C  
ATOM   1632  C   ILE A1296      32.410  80.060  46.700  1.00  0.00           C  
ATOM   1633  O   ILE A1296      33.544  79.589  46.690  1.00  0.00           O  
ATOM   1634  CB  ILE A1296      31.563  79.007  44.593  1.00  0.00           C  
ATOM   1635  CG1 ILE A1296      31.116  79.318  43.164  1.00  0.00           C  
ATOM   1636  CG2 ILE A1296      30.616  78.043  45.253  1.00  0.00           C  
ATOM   1637  CD1 ILE A1296      31.423  78.205  42.173  1.00  0.00           C  
ATOM   1638  N   ARG A1297      31.794  80.402  47.822  1.00  0.00           N  
ATOM   1639  CA  ARG A1297      32.422  80.228  49.127  1.00  0.00           C  
ATOM   1640  C   ARG A1297      31.248  79.984  50.087  1.00  0.00           C  
ATOM   1641  O   ARG A1297      30.101  80.167  49.694  1.00  0.00           O  
ATOM   1642  CB  ARG A1297      33.190  81.499  49.481  1.00  0.00           C  
ATOM   1643  CG  ARG A1297      32.306  82.578  50.045  1.00  0.00           C  
ATOM   1644  CD  ARG A1297      32.230  83.844  49.215  1.00  0.00           C  
ATOM   1645  NE  ARG A1297      33.415  84.679  49.344  1.00  0.00           N  
ATOM   1646  CZ  ARG A1297      33.420  86.011  49.287  1.00  0.00           C  
ATOM   1647  NH1 ARG A1297      32.306  86.711  49.112  1.00  0.00           N  
ATOM   1648  NH2 ARG A1297      34.567  86.655  49.383  1.00  0.00           N  
ATOM   1649  N   ALA A1298      31.492  79.573  51.325  1.00  0.00           N  
ATOM   1650  CA  ALA A1298      30.350  79.316  52.199  1.00  0.00           C  
ATOM   1651  C   ALA A1298      29.705  80.580  52.685  1.00  0.00           C  
ATOM   1652  O   ALA A1298      30.304  81.647  52.688  1.00  0.00           O  
ATOM   1653  CB  ALA A1298      30.743  78.458  53.391  1.00  0.00           C  
ATOM   1654  N   GLU A1299      28.454  80.422  53.082  1.00  0.00           N  
ATOM   1655  CA  GLU A1299      27.573  81.463  53.610  1.00  0.00           C  
ATOM   1656  C   GLU A1299      28.151  82.321  54.769  1.00  0.00           C  
ATOM   1657  O   GLU A1299      27.690  83.431  55.040  1.00  0.00           O  
ATOM   1658  CB  GLU A1299      26.286  80.772  54.061  1.00  0.00           C  
ATOM   1659  CG  GLU A1299      25.176  81.700  54.473  1.00  0.00           C  
ATOM   1660  CD  GLU A1299      23.977  80.966  55.072  1.00  0.00           C  
ATOM   1661  OE1 GLU A1299      22.944  81.629  55.324  1.00  0.00           O  
ATOM   1662  OE2 GLU A1299      24.067  79.744  55.300  1.00  0.00           O  
ATOM   1663  N   GLU A1300      29.162  81.824  55.458  1.00  0.00           N  
ATOM   1664  CA  GLU A1300      29.735  82.596  56.545  1.00  0.00           C  
ATOM   1665  C   GLU A1300      30.268  83.948  56.036  1.00  0.00           C  
ATOM   1666  O   GLU A1300      30.509  84.861  56.817  1.00  0.00           O  
ATOM   1667  CB  GLU A1300      30.879  81.814  57.185  1.00  0.00           C  
ATOM   1668  CG  GLU A1300      32.106  81.725  56.299  1.00  0.00           C  
ATOM   1669  CD  GLU A1300      33.104  80.697  56.782  1.00  0.00           C  
ATOM   1670  OE1 GLU A1300      33.120  80.407  57.999  1.00  0.00           O  
ATOM   1671  OE2 GLU A1300      33.883  80.186  55.949  1.00  0.00           O  
ATOM   1672  N   TRP A1301      30.459  84.062  54.727  1.00  0.00           N  
ATOM   1673  CA  TRP A1301      30.973  85.271  54.107  1.00  0.00           C  
ATOM   1674  C   TRP A1301      29.957  86.253  53.541  1.00  0.00           C  
ATOM   1675  O   TRP A1301      30.363  87.373  53.162  1.00  0.00           O  
ATOM   1676  CB  TRP A1301      31.913  84.921  52.960  1.00  0.00           C  
ATOM   1677  CG  TRP A1301      33.126  84.242  53.389  1.00  0.00           C  
ATOM   1678  CD1 TRP A1301      33.407  82.915  53.261  1.00  0.00           C  
ATOM   1679  CD2 TRP A1301      34.237  84.830  54.056  1.00  0.00           C  
ATOM   1680  NE1 TRP A1301      34.631  82.636  53.812  1.00  0.00           N  
ATOM   1681  CE2 TRP A1301      35.164  83.794  54.311  1.00  0.00           C  
ATOM   1682  CE3 TRP A1301      34.544  86.132  54.469  1.00  0.00           C  
ATOM   1683  CZ2 TRP A1301      36.385  84.015  54.960  1.00  0.00           C  
ATOM   1684  CZ3 TRP A1301      35.765  86.355  55.120  1.00  0.00           C  
ATOM   1685  CH2 TRP A1301      36.666  85.293  55.356  1.00  0.00           C  
ATOM   1686  N   LEU A1302      28.677  85.852  53.455  1.00  0.00           N  
ATOM   1687  CA  LEU A1302      27.664  86.725  52.869  1.00  0.00           C  
ATOM   1688  C   LEU A1302      27.697  88.154  53.389  1.00  0.00           C  
ATOM   1689  O   LEU A1302      27.720  89.098  52.589  1.00  0.00           O  
ATOM   1690  CB  LEU A1302      26.263  86.142  53.036  1.00  0.00           C  
ATOM   1691  CG  LEU A1302      25.160  86.827  52.201  1.00  0.00           C  
ATOM   1692  CD1 LEU A1302      25.581  86.920  50.738  1.00  0.00           C  
ATOM   1693  CD2 LEU A1302      23.865  86.054  52.311  1.00  0.00           C  
ATOM   1694  N   VAL A1303      27.733  88.318  54.716  1.00  0.00           N  
ATOM   1695  CA  VAL A1303      27.769  89.652  55.338  1.00  0.00           C  
ATOM   1696  C   VAL A1303      29.056  90.425  55.081  1.00  0.00           C  
ATOM   1697  O   VAL A1303      29.087  91.634  55.276  1.00  0.00           O  
ATOM   1698  CB  VAL A1303      27.617  89.595  56.850  1.00  0.00           C  
ATOM   1699  CG1 VAL A1303      26.221  89.183  57.206  1.00  0.00           C  
ATOM   1700  CG2 VAL A1303      28.658  88.626  57.417  1.00  0.00           C  
ATOM   1701  N   SER A1304      30.127  89.750  54.695  1.00  0.00           N  
ATOM   1702  CA  SER A1304      31.341  90.483  54.407  1.00  0.00           C  
ATOM   1703  C   SER A1304      31.297  90.900  52.947  1.00  0.00           C  
ATOM   1704  O   SER A1304      31.979  91.830  52.531  1.00  0.00           O  
ATOM   1705  CB  SER A1304      32.567  89.614  54.646  1.00  0.00           C  
ATOM   1706  OG  SER A1304      32.662  89.248  56.006  1.00  0.00           O  
ATOM   1707  N   THR A1306      30.463  90.226  52.168  1.00  0.00           N  
ATOM   1708  CA  THR A1306      30.390  90.528  50.744  1.00  0.00           C  
ATOM   1709  C   THR A1306      30.181  91.999  50.388  1.00  0.00           C  
ATOM   1710  O   THR A1306      30.797  92.474  49.440  1.00  0.00           O  
ATOM   1711  CB  THR A1306      29.368  89.628  50.047  1.00  0.00           C  
ATOM   1712  OG1 THR A1306      29.735  88.255  50.265  1.00  0.00           O  
ATOM   1713  CG2 THR A1306      29.369  89.899  48.553  1.00  0.00           C  
ATOM   1714  N   PRO A1310      29.330  92.740  51.137  1.00  0.00           N  
ATOM   1715  CA  PRO A1310      29.129  94.164  50.816  1.00  0.00           C  
ATOM   1716  C   PRO A1310      30.441  94.953  50.864  1.00  0.00           C  
ATOM   1717  O   PRO A1310      30.619  95.918  50.115  1.00  0.00           O  
ATOM   1718  CB  PRO A1310      28.116  94.646  51.880  1.00  0.00           C  
ATOM   1719  CG  PRO A1310      28.178  93.606  52.968  1.00  0.00           C  
ATOM   1720  CD  PRO A1310      28.383  92.315  52.187  1.00  0.00           C  
ATOM   1721  N   ILE A1312      31.346  94.558  51.763  1.00  0.00           N  
ATOM   1722  CA  ILE A1312      32.651  95.218  51.870  1.00  0.00           C  
ATOM   1723  C   ILE A1312      33.406  95.042  50.541  1.00  0.00           C  
ATOM   1724  O   ILE A1312      34.089  95.953  50.065  1.00  0.00           O  
ATOM   1725  CB  ILE A1312      33.514  94.598  53.001  1.00  0.00           C  
ATOM   1726  CG1 ILE A1312      32.868  94.854  54.361  1.00  0.00           C  
ATOM   1727  CG2 ILE A1312      34.914  95.193  52.976  1.00  0.00           C  
ATOM   1728  CD1 ILE A1312      33.419  93.974  55.481  1.00  0.00           C  
ATOM   1729  N   HIS A1314      33.275  93.854  49.958  1.00  0.00           N  
ATOM   1730  CA  HIS A1314      33.926  93.519  48.700  1.00  0.00           C  
ATOM   1731  C   HIS A1314      33.273  94.225  47.527  1.00  0.00           C  
ATOM   1732  O   HIS A1314      33.957  94.649  46.591  1.00  0.00           O  
ATOM   1733  CB  HIS A1314      33.889  92.019  48.534  1.00  0.00           C  
ATOM   1734  CG  HIS A1314      34.465  91.307  49.708  1.00  0.00           C  
ATOM   1735  ND1 HIS A1314      34.282  89.965  49.933  1.00  0.00           N  
ATOM   1736  CD2 HIS A1314      35.197  91.771  50.748  1.00  0.00           C  
ATOM   1737  CE1 HIS A1314      34.873  89.633  51.069  1.00  0.00           C  
ATOM   1738  NE2 HIS A1314      35.436  90.712  51.582  1.00  0.00           N  
ATOM   1739  N   VAL A1316      31.952  94.360  47.570  1.00  0.00           N  
ATOM   1740  CA  VAL A1316      31.272  95.062  46.505  1.00  0.00           C  
ATOM   1741  C   VAL A1316      31.780  96.508  46.493  1.00  0.00           C  
ATOM   1742  O   VAL A1316      32.046  97.070  45.431  1.00  0.00           O  
ATOM   1743  CB  VAL A1316      29.746  95.027  46.702  1.00  0.00           C  
ATOM   1744  CG1 VAL A1316      29.059  95.970  45.724  1.00  0.00           C  
ATOM   1745  CG2 VAL A1316      29.245  93.619  46.485  1.00  0.00           C  
ATOM   1746  N   LEU A1317      31.943  97.097  47.672  1.00  0.00           N  
ATOM   1747  CA  LEU A1317      32.426  98.472  47.792  1.00  0.00           C  
ATOM   1748  C   LEU A1317      33.885  98.605  47.362  1.00  0.00           C  
ATOM   1749  O   LEU A1317      34.291  99.656  46.841  1.00  0.00           O  
ATOM   1750  CB  LEU A1317      32.260  98.957  49.235  1.00  0.00           C  
ATOM   1751  CG  LEU A1317      31.254 100.052  49.566  1.00  0.00           C  
ATOM   1752  CD1 LEU A1317      30.070  99.994  48.654  1.00  0.00           C  
ATOM   1753  CD2 LEU A1317      30.828  99.890  51.011  1.00  0.00           C  
ATOM   1754  N   LEU A1318      34.684  97.561  47.582  1.00  0.00           N  
ATOM   1755  CA  LEU A1318      36.085  97.623  47.169  1.00  0.00           C  
ATOM   1756  C   LEU A1318      36.157  97.609  45.642  1.00  0.00           C  
ATOM   1757  O   LEU A1318      36.926  98.371  45.035  1.00  0.00           O  
ATOM   1758  CB  LEU A1318      36.884  96.448  47.747  1.00  0.00           C  
ATOM   1759  CG  LEU A1318      37.374  96.643  49.187  1.00  0.00           C  
ATOM   1760  CD1 LEU A1318      37.922  95.368  49.760  1.00  0.00           C  
ATOM   1761  CD2 LEU A1318      38.444  97.704  49.200  1.00  0.00           C  
ATOM   1762  N   TYR A1319      35.351  96.749  45.014  1.00  0.00           N  
ATOM   1763  CA  TYR A1319      35.349  96.681  43.552  1.00  0.00           C  
ATOM   1764  C   TYR A1319      34.966  98.039  42.985  1.00  0.00           C  
ATOM   1765  O   TYR A1319      35.506  98.465  41.964  1.00  0.00           O  
ATOM   1766  CB  TYR A1319      34.400  95.595  43.041  1.00  0.00           C  
ATOM   1767  CG  TYR A1319      34.991  94.199  43.069  1.00  0.00           C  
ATOM   1768  CD1 TYR A1319      34.554  93.246  43.981  1.00  0.00           C  
ATOM   1769  CD2 TYR A1319      35.967  93.826  42.163  1.00  0.00           C  
ATOM   1770  CE1 TYR A1319      35.071  91.963  43.983  1.00  0.00           C  
ATOM   1771  CE2 TYR A1319      36.490  92.550  42.159  1.00  0.00           C  
ATOM   1772  CZ  TYR A1319      36.041  91.623  43.065  1.00  0.00           C  
ATOM   1773  OH  TYR A1319      36.555  90.340  43.028  1.00  0.00           O  
ATOM   1774  N   ARG A1321      34.045  98.722  43.655  1.00  0.00           N  
ATOM   1775  CA  ARG A1321      33.637 100.044  43.215  1.00  0.00           C  
ATOM   1776  C   ARG A1321      34.799 101.013  43.392  1.00  0.00           C  
ATOM   1777  O   ARG A1321      35.181 101.702  42.450  1.00  0.00           O  
ATOM   1778  CB  ARG A1321      32.456 100.554  44.022  1.00  0.00           C  
ATOM   1779  CG  ARG A1321      31.935 101.883  43.492  1.00  0.00           C  
ATOM   1780  CD  ARG A1321      31.069 102.612  44.499  1.00  0.00           C  
ATOM   1781  NE  ARG A1321      30.027 101.746  45.017  1.00  0.00           N  
ATOM   1782  CZ  ARG A1321      29.142 102.109  45.940  1.00  0.00           C  
ATOM   1783  NH1 ARG A1321      29.177 103.345  46.446  1.00  0.00           N  
ATOM   1784  NH2 ARG A1321      28.226 101.230  46.361  1.00  0.00           N  
ATOM   1785  N   ALA A1322      35.370 101.065  44.597  1.00  0.00           N  
ATOM   1786  CA  ALA A1322      36.501 101.956  44.852  1.00  0.00           C  
ATOM   1787  C   ALA A1322      37.586 101.844  43.786  1.00  0.00           C  
ATOM   1788  O   ALA A1322      38.199 102.838  43.426  1.00  0.00           O  
ATOM   1789  CB  ALA A1322      37.086 101.683  46.204  1.00  0.00           C  
ATOM   1790  N   PHE A1323      37.835 100.641  43.278  1.00  0.00           N  
ATOM   1791  CA  PHE A1323      38.849 100.451  42.229  1.00  0.00           C  
ATOM   1792  C   PHE A1323      38.278 100.676  40.838  1.00  0.00           C  
ATOM   1793  O   PHE A1323      39.033 100.805  39.860  1.00  0.00           O  
ATOM   1794  CB  PHE A1323      39.417  99.040  42.268  1.00  0.00           C  
ATOM   1795  CG  PHE A1323      40.311  98.789  43.422  1.00  0.00           C  
ATOM   1796  CD1 PHE A1323      41.460  99.534  43.585  1.00  0.00           C  
ATOM   1797  CD2 PHE A1323      39.995  97.820  44.364  1.00  0.00           C  
ATOM   1798  CE1 PHE A1323      42.292  99.320  44.687  1.00  0.00           C  
ATOM   1799  CE2 PHE A1323      40.815  97.600  45.464  1.00  0.00           C  
ATOM   1800  CZ  PHE A1323      41.965  98.349  45.629  1.00  0.00           C  
ATOM   1801  N   GLY A1324      36.951 100.725  40.747  1.00  0.00           N  
ATOM   1802  CA  GLY A1324      36.321 100.900  39.458  1.00  0.00           C  
ATOM   1803  C   GLY A1324      36.354  99.585  38.689  1.00  0.00           C  
ATOM   1804  O   GLY A1324      36.492  99.575  37.463  1.00  0.00           O  
ATOM   1805  N   TRP A1342      36.247  98.463  39.395  1.00  0.00           N  
ATOM   1806  CA  TRP A1342      36.254  97.182  38.724  1.00  0.00           C  
ATOM   1807  C   TRP A1342      34.851  96.582  38.715  1.00  0.00           C  
ATOM   1808  O   TRP A1342      33.959  97.034  39.426  1.00  0.00           O  
ATOM   1809  CB  TRP A1342      37.230  96.233  39.408  1.00  0.00           C  
ATOM   1810  CG  TRP A1342      38.670  96.660  39.299  1.00  0.00           C  
ATOM   1811  CD1 TRP A1342      39.240  97.407  38.298  1.00  0.00           C  
ATOM   1812  CD2 TRP A1342      39.726  96.347  40.210  1.00  0.00           C  
ATOM   1813  NE1 TRP A1342      40.584  97.575  38.537  1.00  0.00           N  
ATOM   1814  CE2 TRP A1342      40.907  96.938  39.703  1.00  0.00           C  
ATOM   1815  CE3 TRP A1342      39.789  95.628  41.406  1.00  0.00           C  
ATOM   1816  CZ2 TRP A1342      42.134  96.834  40.351  1.00  0.00           C  
ATOM   1817  CZ3 TRP A1342      41.010  95.523  42.061  1.00  0.00           C  
ATOM   1818  CH2 TRP A1342      42.172  96.127  41.530  1.00  0.00           C  
ATOM   1819  N   GLU A1344      34.658  95.578  37.878  1.00  0.00           N  
ATOM   1820  CA  GLU A1344      33.382  94.893  37.765  1.00  0.00           C  
ATOM   1821  C   GLU A1344      33.407  93.743  38.776  1.00  0.00           C  
ATOM   1822  O   GLU A1344      34.413  93.038  38.927  1.00  0.00           O  
ATOM   1823  CB  GLU A1344      33.194  94.362  36.328  1.00  0.00           C  
ATOM   1824  CG  GLU A1344      31.976  93.464  36.114  1.00  0.00           C  
ATOM   1825  CD  GLU A1344      31.989  92.759  34.742  1.00  0.00           C  
ATOM   1826  OE1 GLU A1344      31.788  93.444  33.709  1.00  0.00           O  
ATOM   1827  OE2 GLU A1344      32.213  91.518  34.695  1.00  0.00           O  
ATOM   1828  N   ALA A1345      32.294  93.569  39.473  1.00  0.00           N  
ATOM   1829  CA  ALA A1345      32.168  92.536  40.478  1.00  0.00           C  
ATOM   1830  C   ALA A1345      31.835  91.177  39.902  1.00  0.00           C  
ATOM   1831  O   ALA A1345      31.100  91.048  38.934  1.00  0.00           O  
ATOM   1832  CB  ALA A1345      31.099  92.935  41.472  1.00  0.00           C  
ATOM   1833  N   PRO A1347      32.394  90.131  40.489  1.00  0.00           N  
ATOM   1834  CA  PRO A1347      32.080  88.802  39.966  1.00  0.00           C  
ATOM   1835  C   PRO A1347      30.733  88.381  40.524  1.00  0.00           C  
ATOM   1836  O   PRO A1347      30.130  89.110  41.328  1.00  0.00           O  
ATOM   1837  CB  PRO A1347      33.217  87.949  40.516  1.00  0.00           C  
ATOM   1838  CG  PRO A1347      33.554  88.639  41.817  1.00  0.00           C  
ATOM   1839  CD  PRO A1347      33.527  90.089  41.431  1.00  0.00           C  
ATOM   1840  N   ARG A1348      30.255  87.217  40.089  1.00  0.00           N  
ATOM   1841  CA  ARG A1348      28.987  86.697  40.591  1.00  0.00           C  
ATOM   1842  C   ARG A1348      29.316  85.993  41.906  1.00  0.00           C  
ATOM   1843  O   ARG A1348      30.385  85.383  42.054  1.00  0.00           O  
ATOM   1844  CB  ARG A1348      28.373  85.649  39.668  1.00  0.00           C  
ATOM   1845  CG  ARG A1348      28.103  86.027  38.241  1.00  0.00           C  
ATOM   1846  CD  ARG A1348      27.839  84.737  37.451  1.00  0.00           C  
ATOM   1847  NE  ARG A1348      27.993  84.965  36.020  1.00  0.00           N  
ATOM   1848  CZ  ARG A1348      29.163  85.046  35.384  1.00  0.00           C  
ATOM   1849  NH1 ARG A1348      30.316  84.907  36.036  1.00  0.00           N  
ATOM   1850  NH2 ARG A1348      29.184  85.293  34.083  1.00  0.00           N  
ATOM   1851  N   PHE A1349      28.381  86.051  42.846  1.00  0.00           N  
ATOM   1852  CA  PHE A1349      28.559  85.435  44.140  1.00  0.00           C  
ATOM   1853  C   PHE A1349      27.575  84.295  44.390  1.00  0.00           C  
ATOM   1854  O   PHE A1349      26.366  84.430  44.123  1.00  0.00           O  
ATOM   1855  CB  PHE A1349      28.377  86.501  45.208  1.00  0.00           C  
ATOM   1856  CG  PHE A1349      29.415  87.582  45.173  1.00  0.00           C  
ATOM   1857  CD1 PHE A1349      30.733  87.318  45.600  1.00  0.00           C  
ATOM   1858  CD2 PHE A1349      29.084  88.884  44.754  1.00  0.00           C  
ATOM   1859  CE1 PHE A1349      31.716  88.346  45.613  1.00  0.00           C  
ATOM   1860  CE2 PHE A1349      30.063  89.925  44.765  1.00  0.00           C  
ATOM   1861  CZ  PHE A1349      31.377  89.649  45.196  1.00  0.00           C  
ATOM   1862  N   TYR A1350      28.085  83.166  44.877  1.00  0.00           N  
ATOM   1863  CA  TYR A1350      27.226  82.028  45.226  1.00  0.00           C  
ATOM   1864  C   TYR A1350      27.701  81.559  46.573  1.00  0.00           C  
ATOM   1865  O   TYR A1350      28.781  80.984  46.682  1.00  0.00           O  
ATOM   1866  CB  TYR A1350      27.350  80.845  44.272  1.00  0.00           C  
ATOM   1867  CG  TYR A1350      27.350  81.195  42.819  1.00  0.00           C  
ATOM   1868  CD1 TYR A1350      28.438  81.843  42.255  1.00  0.00           C  
ATOM   1869  CD2 TYR A1350      26.286  80.832  41.992  1.00  0.00           C  
ATOM   1870  CE1 TYR A1350      28.478  82.118  40.902  1.00  0.00           C  
ATOM   1871  CE2 TYR A1350      26.315  81.103  40.639  1.00  0.00           C  
ATOM   1872  CZ  TYR A1350      27.416  81.744  40.103  1.00  0.00           C  
ATOM   1873  OH  TYR A1350      27.480  81.999  38.759  1.00  0.00           O  
ATOM   1874  N   HIS A1351      26.892  81.796  47.598  1.00  0.00           N  
ATOM   1875  CA  HIS A1351      27.240  81.383  48.947  1.00  0.00           C  
ATOM   1876  C   HIS A1351      26.608  80.059  49.320  1.00  0.00           C  
ATOM   1877  O   HIS A1351      25.389  79.907  49.315  1.00  0.00           O  
ATOM   1878  CB  HIS A1351      26.881  82.497  49.923  1.00  0.00           C  
ATOM   1879  CG  HIS A1351      27.806  83.678  49.826  1.00  0.00           C  
ATOM   1880  ND1 HIS A1351      27.570  84.747  48.992  1.00  0.00           N  
ATOM   1881  CD2 HIS A1351      28.998  83.924  50.420  1.00  0.00           C  
ATOM   1882  CE1 HIS A1351      28.576  85.601  49.076  1.00  0.00           C  
ATOM   1883  NE2 HIS A1351      29.454  85.124  49.935  1.00  0.00           N  
ATOM   1884  N   MET A1352      27.474  79.089  49.606  1.00  0.00           N  
ATOM   1885  CA  MET A1352      27.074  77.724  49.964  1.00  0.00           C  
ATOM   1886  C   MET A1352      26.754  77.579  51.440  1.00  0.00           C  
ATOM   1887  O   MET A1352      27.204  78.368  52.257  1.00  0.00           O  
ATOM   1888  CB  MET A1352      28.187  76.734  49.635  1.00  0.00           C  
ATOM   1889  CG  MET A1352      28.564  76.684  48.208  1.00  0.00           C  
ATOM   1890  SD  MET A1352      27.128  76.326  47.252  1.00  0.00           S  
ATOM   1891  CE  MET A1352      27.199  74.502  47.212  1.00  0.00           C  
ATOM   1892  N   PRO A1356      25.993  76.545  51.803  1.00  0.00           N  
ATOM   1893  CA  PRO A1356      25.677  76.394  53.218  1.00  0.00           C  
ATOM   1894  C   PRO A1356      26.872  75.839  53.989  1.00  0.00           C  
ATOM   1895  O   PRO A1356      27.711  75.149  53.411  1.00  0.00           O  
ATOM   1896  CB  PRO A1356      24.476  75.443  53.191  1.00  0.00           C  
ATOM   1897  CG  PRO A1356      24.793  74.549  52.011  1.00  0.00           C  
ATOM   1898  CD  PRO A1356      25.285  75.542  50.981  1.00  0.00           C  
ATOM   1899  N   LEU A1360      26.952  76.157  55.281  1.00  0.00           N  
ATOM   1900  CA  LEU A1360      28.029  75.680  56.141  1.00  0.00           C  
ATOM   1901  C   LEU A1360      27.775  74.265  56.628  1.00  0.00           C  
ATOM   1902  O   LEU A1360      26.671  73.955  57.096  1.00  0.00           O  
ATOM   1903  CB  LEU A1360      28.144  76.512  57.409  1.00  0.00           C  
ATOM   1904  CG  LEU A1360      28.824  77.860  57.498  1.00  0.00           C  
ATOM   1905  CD1 LEU A1360      30.089  77.853  56.667  1.00  0.00           C  
ATOM   1906  CD2 LEU A1360      27.866  78.911  57.054  1.00  0.00           C  
ATOM   1907  N   LEU A1361      28.790  73.415  56.547  1.00  0.00           N  
ATOM   1908  CA  LEU A1361      28.669  72.068  57.064  1.00  0.00           C  
ATOM   1909  C   LEU A1361      28.557  72.213  58.602  1.00  0.00           C  
ATOM   1910  O   LEU A1361      29.170  73.119  59.190  1.00  0.00           O  
ATOM   1911  CB  LEU A1361      29.905  71.279  56.694  1.00  0.00           C  
ATOM   1912  CG  LEU A1361      29.890  70.396  55.449  1.00  0.00           C  
ATOM   1913  CD1 LEU A1361      29.008  70.946  54.374  1.00  0.00           C  
ATOM   1914  CD2 LEU A1361      31.318  70.251  54.987  1.00  0.00           C  
ATOM   1915  N   ARG A1365      27.780  71.331  59.244  1.00  0.00           N  
ATOM   1916  CA  ARG A1365      27.548  71.404  60.687  1.00  0.00           C  
ATOM   1917  C   ARG A1365      27.939  70.172  61.499  1.00  0.00           C  
ATOM   1918  O   ARG A1365      28.059  69.065  60.957  1.00  0.00           O  
ATOM   1919  CB  ARG A1365      26.048  71.649  60.971  1.00  0.00           C  
ATOM   1920  CG  ARG A1365      25.396  72.758  60.203  1.00  0.00           C  
ATOM   1921  CD  ARG A1365      26.098  74.077  60.417  1.00  0.00           C  
ATOM   1922  NE  ARG A1365      25.403  75.116  59.675  1.00  0.00           N  
ATOM   1923  CZ  ARG A1365      24.272  75.664  60.079  1.00  0.00           C  
ATOM   1924  NH1 ARG A1365      23.734  75.281  61.225  1.00  0.00           N  
ATOM   1925  NH2 ARG A1365      23.652  76.537  59.307  1.00  0.00           N  
ATOM   1926  N   ASN A1366      28.087  70.387  62.817  1.00  0.00           N  
ATOM   1927  CA  ASN A1366      28.363  69.321  63.787  1.00  0.00           C  
ATOM   1928  C   ASN A1366      27.000  68.681  64.004  1.00  0.00           C  
ATOM   1929  O   ASN A1366      25.984  69.212  63.588  1.00  0.00           O  
ATOM   1930  CB  ASN A1366      28.835  69.880  65.111  1.00  0.00           C  
ATOM   1931  CG  ASN A1366      30.147  70.616  65.004  1.00  0.00           C  
ATOM   1932  OD1 ASN A1366      31.201  70.021  64.734  1.00  0.00           O  
ATOM   1933  ND2 ASN A1366      30.099  71.926  65.225  1.00  0.00           N  
ATOM   1934  N   PRO A1368      26.954  67.527  64.657  1.00  0.00           N  
ATOM   1935  CA  PRO A1368      25.631  66.920  64.854  1.00  0.00           C  
ATOM   1936  C   PRO A1368      24.668  67.821  65.633  1.00  0.00           C  
ATOM   1937  O   PRO A1368      23.463  67.689  65.524  1.00  0.00           O  
ATOM   1938  CB  PRO A1368      25.967  65.637  65.595  1.00  0.00           C  
ATOM   1939  CG  PRO A1368      27.361  65.302  65.046  1.00  0.00           C  
ATOM   1940  CD  PRO A1368      28.028  66.637  65.135  1.00  0.00           C  
ATOM   1941  N   ASP A1369      25.210  68.750  66.410  1.00  0.00           N  
ATOM   1942  CA  ASP A1369      24.387  69.674  67.196  1.00  0.00           C  
ATOM   1943  C   ASP A1369      24.039  70.944  66.421  1.00  0.00           C  
ATOM   1944  O   ASP A1369      23.721  71.984  67.012  1.00  0.00           O  
ATOM   1945  CB  ASP A1369      25.099  70.053  68.506  1.00  0.00           C  
ATOM   1946  CG  ASP A1369      26.122  71.170  68.324  1.00  0.00           C  
ATOM   1947  OD1 ASP A1369      26.580  71.396  67.185  1.00  0.00           O  
ATOM   1948  OD2 ASP A1369      26.484  71.829  69.323  1.00  0.00           O  
ATOM   1949  N   LYS A1370      24.110  70.857  65.096  1.00  0.00           N  
ATOM   1950  CA  LYS A1370      23.791  71.985  64.211  1.00  0.00           C  
ATOM   1951  C   LYS A1370      24.781  73.156  64.189  1.00  0.00           C  
ATOM   1952  O   LYS A1370      24.654  74.069  63.386  1.00  0.00           O  
ATOM   1953  CB  LYS A1370      22.385  72.521  64.521  1.00  0.00           C  
ATOM   1954  CG  LYS A1370      21.246  71.541  64.240  1.00  0.00           C  
ATOM   1955  CD  LYS A1370      21.280  71.076  62.804  1.00  0.00           C  
ATOM   1956  CE  LYS A1370      19.921  70.529  62.356  1.00  0.00           C  
ATOM   1957  NZ  LYS A1370      19.452  69.333  63.117  1.00  0.00           N  
ATOM   1958  N   THR A1373      25.765  73.156  65.066  1.00  0.00           N  
ATOM   1959  CA  THR A1373      26.731  74.252  65.049  1.00  0.00           C  
ATOM   1960  C   THR A1373      27.696  74.097  63.857  1.00  0.00           C  
ATOM   1961  O   THR A1373      27.862  73.001  63.320  1.00  0.00           O  
ATOM   1962  CB  THR A1373      27.544  74.295  66.387  1.00  0.00           C  
ATOM   1963  OG1 THR A1373      28.087  73.000  66.677  1.00  0.00           O  
ATOM   1964  CG2 THR A1373      26.648  74.691  67.550  1.00  0.00           C  
ATOM   1965  N   LYS A1412      28.310  75.191  63.418  1.00  0.00           N  
ATOM   1966  CA  LYS A1412      29.280  75.127  62.316  1.00  0.00           C  
ATOM   1967  C   LYS A1412      30.272  74.033  62.675  1.00  0.00           C  
ATOM   1968  O   LYS A1412      30.818  74.019  63.777  1.00  0.00           O  
ATOM   1969  CB  LYS A1412      30.017  76.445  62.191  1.00  0.00           C  
ATOM   1970  CG  LYS A1412      30.628  76.702  60.835  1.00  0.00           C  
ATOM   1971  CD  LYS A1412      31.428  77.990  60.847  1.00  0.00           C  
ATOM   1972  CE  LYS A1412      32.579  77.887  61.847  1.00  0.00           C  
ATOM   1973  NZ  LYS A1412      33.599  78.942  61.604  1.00  0.00           N  
ATOM   1974  N   ILE A1415      30.494  73.107  61.758  1.00  0.00           N  
ATOM   1975  CA  ILE A1415      31.375  71.982  62.018  1.00  0.00           C  
ATOM   1976  C   ILE A1415      32.715  72.446  62.605  1.00  0.00           C  
ATOM   1977  O   ILE A1415      33.239  73.479  62.195  1.00  0.00           O  
ATOM   1978  CB  ILE A1415      31.527  71.148  60.712  1.00  0.00           C  
ATOM   1979  CG1 ILE A1415      31.842  69.690  61.053  1.00  0.00           C  
ATOM   1980  CG2 ILE A1415      32.578  71.779  59.784  1.00  0.00           C  
ATOM   1981  CD1 ILE A1415      31.796  68.766  59.838  1.00  0.00           C  
ATOM   1982  N   SER A1416      33.242  71.708  63.589  1.00  0.00           N  
ATOM   1983  CA  SER A1416      34.524  72.056  64.248  1.00  0.00           C  
ATOM   1984  C   SER A1416      35.287  70.818  64.761  1.00  0.00           C  
ATOM   1985  O   SER A1416      34.677  69.769  64.973  1.00  0.00           O  
ATOM   1986  CB  SER A1416      34.261  73.011  65.399  1.00  0.00           C  
ATOM   1987  OG  SER A1416      33.280  72.479  66.273  1.00  0.00           O  
ATOM   1988  N   LYS A1441      36.598  70.920  64.973  1.00  0.00           N  
ATOM   1989  CA  LYS A1441      37.374  69.750  65.417  1.00  0.00           C  
ATOM   1990  C   LYS A1441      37.069  69.105  66.773  1.00  0.00           C  
ATOM   1991  O   LYS A1441      37.339  67.932  66.982  1.00  0.00           O  
ATOM   1992  CB  LYS A1441      38.874  70.043  65.345  1.00  0.00           C  
ATOM   1993  CG  LYS A1441      39.284  71.299  65.998  1.00  0.00           C  
ATOM   1994  CD  LYS A1441      40.704  71.644  65.648  1.00  0.00           C  
ATOM   1995  CE  LYS A1441      41.031  73.007  66.218  1.00  0.00           C  
ATOM   1996  NZ  LYS A1441      42.396  73.459  65.859  1.00  0.00           N  
ATOM   1997  N   ARG A1442      36.501  69.856  67.695  1.00  0.00           N  
ATOM   1998  CA  ARG A1442      36.174  69.301  68.995  1.00  0.00           C  
ATOM   1999  C   ARG A1442      34.885  68.463  69.016  1.00  0.00           C  
ATOM   2000  O   ARG A1442      34.746  67.577  69.842  1.00  0.00           O  
ATOM   2001  CB  ARG A1442      36.086  70.437  70.034  1.00  0.00           C  
ATOM   2002  CG  ARG A1442      35.425  71.731  69.525  1.00  0.00           C  
ATOM   2003  CD  ARG A1442      36.301  72.502  68.510  1.00  0.00           C  
ATOM   2004  NE  ARG A1442      35.712  73.790  68.132  1.00  0.00           N  
ATOM   2005  CZ  ARG A1442      36.279  74.675  67.314  1.00  0.00           C  
ATOM   2006  NH1 ARG A1442      37.471  74.422  66.773  1.00  0.00           N  
ATOM   2007  NH2 ARG A1442      35.644  75.811  67.030  1.00  0.00           N  
ATOM   2008  N   LYS A1450      33.948  68.738  68.114  1.00  0.00           N  
ATOM   2009  CA  LYS A1450      32.680  68.005  68.072  1.00  0.00           C  
ATOM   2010  C   LYS A1450      32.569  67.064  66.880  1.00  0.00           C  
ATOM   2011  O   LYS A1450      31.647  66.241  66.821  1.00  0.00           O  
ATOM   2012  CB  LYS A1450      31.497  68.979  68.024  1.00  0.00           C  
ATOM   2013  CG  LYS A1450      31.420  69.970  69.186  1.00  0.00           C  
ATOM   2014  CD  LYS A1450      30.381  71.054  68.913  1.00  0.00           C  
ATOM   2015  CE  LYS A1450      30.120  71.902  70.146  1.00  0.00           C  
ATOM   2016  NZ  LYS A1450      29.081  72.945  69.897  1.00  0.00           N  
ATOM   2017  N   SER A1452      33.495  67.196  65.930  1.00  0.00           N  
ATOM   2018  CA  SER A1452      33.507  66.364  64.725  1.00  0.00           C  
ATOM   2019  C   SER A1452      34.911  66.129  64.195  1.00  0.00           C  
ATOM   2020  O   SER A1452      35.878  66.697  64.702  1.00  0.00           O  
ATOM   2021  CB  SER A1452      32.708  67.031  63.602  1.00  0.00           C  
ATOM   2022  OG  SER A1452      31.371  67.297  63.984  1.00  0.00           O  
ATOM   2023  N   HIS A1455      35.015  65.287  63.166  1.00  0.00           N  
ATOM   2024  CA  HIS A1455      36.295  65.036  62.511  1.00  0.00           C  
ATOM   2025  C   HIS A1455      36.317  65.974  61.332  1.00  0.00           C  
ATOM   2026  O   HIS A1455      35.574  65.772  60.365  1.00  0.00           O  
ATOM   2027  CB  HIS A1455      36.376  63.601  62.044  1.00  0.00           C  
ATOM   2028  CG  HIS A1455      36.574  62.643  63.167  1.00  0.00           C  
ATOM   2029  ND1 HIS A1455      37.566  62.816  64.110  1.00  0.00           N  
ATOM   2030  CD2 HIS A1455      35.879  61.545  63.542  1.00  0.00           C  
ATOM   2031  CE1 HIS A1455      37.469  61.865  65.020  1.00  0.00           C  
ATOM   2032  NE2 HIS A1455      36.455  61.081  64.699  1.00  0.00           N  
ATOM   2033  N   THR A1456      37.122  67.023  61.406  1.00  0.00           N  
ATOM   2034  CA  THR A1456      37.121  67.946  60.298  1.00  0.00           C  
ATOM   2035  C   THR A1456      38.358  67.839  59.429  1.00  0.00           C  
ATOM   2036  O   THR A1456      38.402  68.410  58.340  1.00  0.00           O  
ATOM   2037  CB  THR A1456      36.933  69.410  60.777  1.00  0.00           C  
ATOM   2038  OG1 THR A1456      37.850  69.705  61.830  1.00  0.00           O  
ATOM   2039  CG2 THR A1456      35.530  69.622  61.281  1.00  0.00           C  
ATOM   2040  N   SER A1457      39.339  67.068  59.895  1.00  0.00           N  
ATOM   2041  CA  SER A1457      40.605  66.897  59.184  1.00  0.00           C  
ATOM   2042  C   SER A1457      40.569  65.830  58.097  1.00  0.00           C  
ATOM   2043  O   SER A1457      40.344  64.652  58.389  1.00  0.00           O  
ATOM   2044  CB  SER A1457      41.708  66.555  60.181  1.00  0.00           C  
ATOM   2045  OG  SER A1457      42.956  66.470  59.522  1.00  0.00           O  
ATOM   2046  N   LEU A1458      40.804  66.235  56.849  1.00  0.00           N  
ATOM   2047  CA  LEU A1458      40.799  65.279  55.740  1.00  0.00           C  
ATOM   2048  C   LEU A1458      41.828  64.165  55.921  1.00  0.00           C  
ATOM   2049  O   LEU A1458      41.601  63.044  55.495  1.00  0.00           O  
ATOM   2050  CB  LEU A1458      41.040  65.991  54.403  1.00  0.00           C  
ATOM   2051  CG  LEU A1458      39.849  66.870  54.028  1.00  0.00           C  
ATOM   2052  CD1 LEU A1458      40.237  67.887  52.970  1.00  0.00           C  
ATOM   2053  CD2 LEU A1458      38.687  65.986  53.568  1.00  0.00           C  
ATOM   2054  N   ASP A1459      42.950  64.460  56.563  1.00  0.00           N  
ATOM   2055  CA  ASP A1459      43.972  63.440  56.758  1.00  0.00           C  
ATOM   2056  C   ASP A1459      43.471  62.413  57.763  1.00  0.00           C  
ATOM   2057  O   ASP A1459      43.985  61.297  57.821  1.00  0.00           O  
ATOM   2058  CB  ASP A1459      45.286  64.073  57.227  1.00  0.00           C  
ATOM   2059  CG  ASP A1459      45.925  64.957  56.158  1.00  0.00           C  
ATOM   2060  OD1 ASP A1459      46.643  65.907  56.517  1.00  0.00           O  
ATOM   2061  OD2 ASP A1459      45.715  64.710  54.954  1.00  0.00           O  
ATOM   2062  N   TRP A1460      42.463  62.785  58.548  1.00  0.00           N  
ATOM   2063  CA  TRP A1460      41.893  61.844  59.501  1.00  0.00           C  
ATOM   2064  C   TRP A1460      41.068  60.833  58.710  1.00  0.00           C  
ATOM   2065  O   TRP A1460      41.179  59.631  58.913  1.00  0.00           O  
ATOM   2066  CB  TRP A1460      40.985  62.547  60.496  1.00  0.00           C  
ATOM   2067  CG  TRP A1460      40.439  61.619  61.487  1.00  0.00           C  
ATOM   2068  CD1 TRP A1460      41.040  61.200  62.644  1.00  0.00           C  
ATOM   2069  CD2 TRP A1460      39.215  60.884  61.380  1.00  0.00           C  
ATOM   2070  NE1 TRP A1460      40.265  60.242  63.260  1.00  0.00           N  
ATOM   2071  CE2 TRP A1460      39.140  60.027  62.509  1.00  0.00           C  
ATOM   2072  CE3 TRP A1460      38.173  60.858  60.434  1.00  0.00           C  
ATOM   2073  CZ2 TRP A1460      38.061  59.158  62.721  1.00  0.00           C  
ATOM   2074  CZ3 TRP A1460      37.114  59.999  60.639  1.00  0.00           C  
ATOM   2075  CH2 TRP A1460      37.058  59.156  61.774  1.00  0.00           C  
ATOM   2076  N   TYR A1461      40.226  61.319  57.808  1.00  0.00           N  
ATOM   2077  CA  TYR A1461      39.430  60.414  56.991  1.00  0.00           C  
ATOM   2078  C   TYR A1461      40.326  59.441  56.208  1.00  0.00           C  
ATOM   2079  O   TYR A1461      40.032  58.237  56.146  1.00  0.00           O  
ATOM   2080  CB  TYR A1461      38.509  61.209  56.049  1.00  0.00           C  
ATOM   2081  CG  TYR A1461      37.382  61.856  56.803  1.00  0.00           C  
ATOM   2082  CD1 TYR A1461      37.399  63.223  57.100  1.00  0.00           C  
ATOM   2083  CD2 TYR A1461      36.365  61.083  57.343  1.00  0.00           C  
ATOM   2084  CE1 TYR A1461      36.427  63.805  57.938  1.00  0.00           C  
ATOM   2085  CE2 TYR A1461      35.377  61.652  58.188  1.00  0.00           C  
ATOM   2086  CZ  TYR A1461      35.423  63.010  58.475  1.00  0.00           C  
ATOM   2087  OH  TYR A1461      34.457  63.564  59.281  1.00  0.00           O  
ATOM   2088  N   LYS A1462      41.416  59.954  55.626  1.00  0.00           N  
ATOM   2089  CA  LYS A1462      42.346  59.105  54.874  1.00  0.00           C  
ATOM   2090  C   LYS A1462      42.996  58.044  55.771  1.00  0.00           C  
ATOM   2091  O   LYS A1462      43.120  56.882  55.371  1.00  0.00           O  
ATOM   2092  CB  LYS A1462      43.440  59.941  54.208  1.00  0.00           C  
ATOM   2093  CG  LYS A1462      44.472  59.095  53.480  1.00  0.00           C  
ATOM   2094  CD  LYS A1462      45.132  59.863  52.344  1.00  0.00           C  
ATOM   2095  CE  LYS A1462      46.614  60.163  52.612  1.00  0.00           C  
ATOM   2096  NZ  LYS A1462      47.489  58.951  52.600  1.00  0.00           N  
ATOM   2097  N   ALA A1463      43.413  58.447  56.974  1.00  0.00           N  
ATOM   2098  CA  ALA A1463      44.034  57.531  57.925  1.00  0.00           C  
ATOM   2099  C   ALA A1463      43.030  56.524  58.457  1.00  0.00           C  
ATOM   2100  O   ALA A1463      43.398  55.423  58.853  1.00  0.00           O  
ATOM   2101  CB  ALA A1463      44.633  58.295  59.080  1.00  0.00           C  
ATOM   2102  N   GLU A1464      41.760  56.892  58.484  1.00  0.00           N  
ATOM   2103  CA  GLU A1464      40.756  55.960  58.966  1.00  0.00           C  
ATOM   2104  C   GLU A1464      40.336  54.922  57.921  1.00  0.00           C  
ATOM   2105  O   GLU A1464      39.553  54.028  58.219  1.00  0.00           O  
ATOM   2106  CB  GLU A1464      39.531  56.713  59.464  1.00  0.00           C  
ATOM   2107  CG  GLU A1464      39.694  57.196  60.876  1.00  0.00           C  
ATOM   2108  CD  GLU A1464      39.913  56.047  61.843  1.00  0.00           C  
ATOM   2109  OE1 GLU A1464      41.078  55.849  62.281  1.00  0.00           O  
ATOM   2110  OE2 GLU A1464      38.922  55.338  62.146  1.00  0.00           O  
ATOM   2111  N   GLY A1465      40.851  55.046  56.705  1.00  0.00           N  
ATOM   2112  CA  GLY A1465      40.512  54.090  55.675  1.00  0.00           C  
ATOM   2113  C   GLY A1465      39.235  54.420  54.927  1.00  0.00           C  
ATOM   2114  O   GLY A1465      38.464  53.524  54.549  1.00  0.00           O  
ATOM   2115  N   PHE A1467      38.965  55.706  54.756  1.00  0.00           N  
ATOM   2116  CA  PHE A1467      37.809  56.089  54.001  1.00  0.00           C  
ATOM   2117  C   PHE A1467      38.327  56.237  52.588  1.00  0.00           C  
ATOM   2118  O   PHE A1467      39.419  56.747  52.368  1.00  0.00           O  
ATOM   2119  CB  PHE A1467      37.214  57.411  54.507  1.00  0.00           C  
ATOM   2120  CG  PHE A1467      36.320  57.247  55.707  1.00  0.00           C  
ATOM   2121  CD1 PHE A1467      36.842  57.330  57.008  1.00  0.00           C  
ATOM   2122  CD2 PHE A1467      34.976  56.884  55.536  1.00  0.00           C  
ATOM   2123  CE1 PHE A1467      36.027  57.036  58.130  1.00  0.00           C  
ATOM   2124  CE2 PHE A1467      34.170  56.595  56.621  1.00  0.00           C  
ATOM   2125  CZ  PHE A1467      34.696  56.667  57.935  1.00  0.00           C  
ATOM   2126  N   LEU A1506      37.569  55.750  51.620  1.00  0.00           N  
ATOM   2127  CA  LEU A1506      37.995  55.864  50.238  1.00  0.00           C  
ATOM   2128  C   LEU A1506      37.775  57.303  49.845  1.00  0.00           C  
ATOM   2129  O   LEU A1506      36.713  57.880  50.121  1.00  0.00           O  
ATOM   2130  CB  LEU A1506      37.170  54.948  49.330  1.00  0.00           C  
ATOM   2131  CG  LEU A1506      37.218  53.436  49.607  1.00  0.00           C  
ATOM   2132  CD1 LEU A1506      36.329  52.749  48.606  1.00  0.00           C  
ATOM   2133  CD2 LEU A1506      38.620  52.890  49.492  1.00  0.00           C  
ATOM   2134  N   PRO A1507      38.771  57.924  49.198  1.00  0.00           N  
ATOM   2135  CA  PRO A1507      38.569  59.327  48.806  1.00  0.00           C  
ATOM   2136  C   PRO A1507      37.375  59.507  47.854  1.00  0.00           C  
ATOM   2137  O   PRO A1507      36.701  60.534  47.874  1.00  0.00           O  
ATOM   2138  CB  PRO A1507      39.908  59.696  48.165  1.00  0.00           C  
ATOM   2139  CG  PRO A1507      40.357  58.403  47.586  1.00  0.00           C  
ATOM   2140  CD  PRO A1507      40.061  57.420  48.695  1.00  0.00           C  
ATOM   2141  N   GLU A1508      37.114  58.500  47.034  1.00  0.00           N  
ATOM   2142  CA  GLU A1508      36.011  58.561  46.091  1.00  0.00           C  
ATOM   2143  C   GLU A1508      34.667  58.651  46.808  1.00  0.00           C  
ATOM   2144  O   GLU A1508      33.749  59.318  46.343  1.00  0.00           O  
ATOM   2145  CB  GLU A1508      36.022  57.329  45.184  1.00  0.00           C  
ATOM   2146  CG  GLU A1508      37.154  57.308  44.176  1.00  0.00           C  
ATOM   2147  CD  GLU A1508      38.400  56.570  44.661  1.00  0.00           C  
ATOM   2148  OE1 GLU A1508      38.583  56.398  45.891  1.00  0.00           O  
ATOM   2149  OE2 GLU A1508      39.214  56.175  43.790  1.00  0.00           O  
ATOM   2150  N   ALA A1509      34.561  57.979  47.948  1.00  0.00           N  
ATOM   2151  CA  ALA A1509      33.326  57.972  48.711  1.00  0.00           C  
ATOM   2152  C   ALA A1509      33.179  59.272  49.478  1.00  0.00           C  
ATOM   2153  O   ALA A1509      32.123  59.894  49.466  1.00  0.00           O  
ATOM   2154  CB  ALA A1509      33.297  56.769  49.672  1.00  0.00           C  
ATOM   2155  N   LEU A1510      34.243  59.687  50.148  1.00  0.00           N  
ATOM   2156  CA  LEU A1510      34.183  60.922  50.904  1.00  0.00           C  
ATOM   2157  C   LEU A1510      33.771  62.043  49.962  1.00  0.00           C  
ATOM   2158  O   LEU A1510      33.048  62.964  50.349  1.00  0.00           O  
ATOM   2159  CB  LEU A1510      35.533  61.213  51.544  1.00  0.00           C  
ATOM   2160  CG  LEU A1510      35.720  62.597  52.165  1.00  0.00           C  
ATOM   2161  CD1 LEU A1510      34.604  62.949  53.134  1.00  0.00           C  
ATOM   2162  CD2 LEU A1510      37.070  62.608  52.875  1.00  0.00           C  
ATOM   2163  N   ARG A1511      34.218  61.953  48.711  1.00  0.00           N  
ATOM   2164  CA  ARG A1511      33.876  62.963  47.712  1.00  0.00           C  
ATOM   2165  C   ARG A1511      32.406  62.889  47.389  1.00  0.00           C  
ATOM   2166  O   ARG A1511      31.735  63.897  47.345  1.00  0.00           O  
ATOM   2167  CB  ARG A1511      34.644  62.748  46.410  1.00  0.00           C  
ATOM   2168  CG  ARG A1511      34.296  63.771  45.324  1.00  0.00           C  
ATOM   2169  CD  ARG A1511      34.050  63.125  43.972  1.00  0.00           C  
ATOM   2170  NE  ARG A1511      32.670  62.683  43.775  1.00  0.00           N  
ATOM   2171  CZ  ARG A1511      32.302  61.408  43.592  1.00  0.00           C  
ATOM   2172  NH1 ARG A1511      33.207  60.431  43.585  1.00  0.00           N  
ATOM   2173  NH2 ARG A1511      31.021  61.106  43.394  1.00  0.00           N  
ATOM   2174  N   ASN A1516      31.933  61.680  47.126  1.00  0.00           N  
ATOM   2175  CA  ASN A1516      30.546  61.418  46.791  1.00  0.00           C  
ATOM   2176  C   ASN A1516      29.630  61.898  47.941  1.00  0.00           C  
ATOM   2177  O   ASN A1516      28.561  62.502  47.713  1.00  0.00           O  
ATOM   2178  CB  ASN A1516      30.384  59.908  46.542  1.00  0.00           C  
ATOM   2179  CG  ASN A1516      29.072  59.558  45.836  1.00  0.00           C  
ATOM   2180  OD1 ASN A1516      28.996  58.584  45.068  1.00  0.00           O  
ATOM   2181  ND2 ASN A1516      28.037  60.347  46.088  1.00  0.00           N  
ATOM   2182  N   TYR A1517      30.060  61.643  49.174  1.00  0.00           N  
ATOM   2183  CA  TYR A1517      29.275  62.040  50.313  1.00  0.00           C  
ATOM   2184  C   TYR A1517      29.172  63.568  50.367  1.00  0.00           C  
ATOM   2185  O   TYR A1517      28.084  64.124  50.513  1.00  0.00           O  
ATOM   2186  CB  TYR A1517      29.881  61.535  51.631  1.00  0.00           C  
ATOM   2187  CG  TYR A1517      28.986  61.875  52.792  1.00  0.00           C  
ATOM   2188  CD1 TYR A1517      27.685  61.382  52.836  1.00  0.00           C  
ATOM   2189  CD2 TYR A1517      29.391  62.747  53.790  1.00  0.00           C  
ATOM   2190  CE1 TYR A1517      26.804  61.751  53.827  1.00  0.00           C  
ATOM   2191  CE2 TYR A1517      28.509  63.125  54.807  1.00  0.00           C  
ATOM   2192  CZ  TYR A1517      27.214  62.621  54.809  1.00  0.00           C  
ATOM   2193  OH  TYR A1517      26.295  62.996  55.776  1.00  0.00           O  
ATOM   2194  N   LEU A1518      30.307  64.240  50.238  1.00  0.00           N  
ATOM   2195  CA  LEU A1518      30.348  65.681  50.281  1.00  0.00           C  
ATOM   2196  C   LEU A1518      29.477  66.330  49.201  1.00  0.00           C  
ATOM   2197  O   LEU A1518      29.086  67.485  49.328  1.00  0.00           O  
ATOM   2198  CB  LEU A1518      31.804  66.134  50.147  1.00  0.00           C  
ATOM   2199  CG  LEU A1518      32.526  66.898  51.267  1.00  0.00           C  
ATOM   2200  CD1 LEU A1518      32.092  66.459  52.666  1.00  0.00           C  
ATOM   2201  CD2 LEU A1518      34.025  66.697  51.064  1.00  0.00           C  
ATOM   2202  N   CYS A1527      29.174  65.610  48.131  1.00  0.00           N  
ATOM   2203  CA  CYS A1527      28.337  66.179  47.087  1.00  0.00           C  
ATOM   2204  C   CYS A1527      26.868  66.185  47.478  1.00  0.00           C  
ATOM   2205  O   CYS A1527      26.111  67.021  47.006  1.00  0.00           O  
ATOM   2206  CB  CYS A1527      28.469  65.402  45.778  1.00  0.00           C  
ATOM   2207  SG  CYS A1527      30.003  65.615  44.909  1.00  0.00           S  
ATOM   2208  N   LEU A1528      26.454  65.223  48.296  1.00  0.00           N  
ATOM   2209  CA  LEU A1528      25.070  65.166  48.716  1.00  0.00           C  
ATOM   2210  C   LEU A1528      24.763  66.187  49.815  1.00  0.00           C  
ATOM   2211  O   LEU A1528      23.626  66.238  50.312  1.00  0.00           O  
ATOM   2212  CB  LEU A1528      24.695  63.765  49.209  1.00  0.00           C  
ATOM   2213  CG  LEU A1528      24.346  62.624  48.251  1.00  0.00           C  
ATOM   2214  CD1 LEU A1528      23.867  63.162  46.916  1.00  0.00           C  
ATOM   2215  CD2 LEU A1528      25.549  61.759  48.074  1.00  0.00           C  
ATOM   2216  N   MET A1549      25.765  66.982  50.205  1.00  0.00           N  
ATOM   2217  CA  MET A1549      25.569  68.001  51.238  1.00  0.00           C  
ATOM   2218  C   MET A1549      25.141  69.288  50.556  1.00  0.00           C  
ATOM   2219  O   MET A1549      25.957  70.189  50.358  1.00  0.00           O  
ATOM   2220  CB  MET A1549      26.862  68.291  52.011  1.00  0.00           C  
ATOM   2221  CG  MET A1549      27.487  67.137  52.766  1.00  0.00           C  
ATOM   2222  SD  MET A1549      26.668  66.676  54.312  1.00  0.00           S  
ATOM   2223  CE  MET A1549      25.611  65.359  53.725  1.00  0.00           C  
ATOM   2224  N   GLY A1563      23.869  69.389  50.181  1.00  0.00           N  
ATOM   2225  CA  GLY A1563      23.403  70.610  49.533  1.00  0.00           C  
ATOM   2226  C   GLY A1563      23.229  70.479  48.031  1.00  0.00           C  
ATOM   2227  O   GLY A1563      23.102  71.479  47.322  1.00  0.00           O  
ATOM   2228  N   PHE A1569      23.241  69.240  47.547  1.00  0.00           N  
ATOM   2229  CA  PHE A1569      23.042  68.963  46.128  1.00  0.00           C  
ATOM   2230  C   PHE A1569      22.535  67.532  45.917  1.00  0.00           C  
ATOM   2231  O   PHE A1569      22.868  66.619  46.674  1.00  0.00           O  
ATOM   2232  CB  PHE A1569      24.339  69.195  45.343  1.00  0.00           C  
ATOM   2233  CG  PHE A1569      24.244  68.793  43.904  1.00  0.00           C  
ATOM   2234  CD1 PHE A1569      24.491  67.478  43.513  1.00  0.00           C  
ATOM   2235  CD2 PHE A1569      23.804  69.698  42.952  1.00  0.00           C  
ATOM   2236  CE1 PHE A1569      24.294  67.068  42.193  1.00  0.00           C  
ATOM   2237  CE2 PHE A1569      23.603  69.305  41.643  1.00  0.00           C  
ATOM   2238  CZ  PHE A1569      23.849  67.978  41.260  1.00  0.00           C  
ATOM   2239  N   SER A1570      21.711  67.338  44.899  1.00  0.00           N  
ATOM   2240  CA  SER A1570      21.194  66.009  44.621  1.00  0.00           C  
ATOM   2241  C   SER A1570      20.919  65.788  43.144  1.00  0.00           C  
ATOM   2242  O   SER A1570      20.429  66.671  42.447  1.00  0.00           O  
ATOM   2243  CB  SER A1570      19.904  65.751  45.397  1.00  0.00           C  
ATOM   2244  OG  SER A1570      18.816  66.446  44.812  1.00  0.00           O  
ATOM   2245  N   MET A1571      21.239  64.586  42.685  1.00  0.00           N  
ATOM   2246  CA  MET A1571      21.027  64.198  41.305  1.00  0.00           C  
ATOM   2247  C   MET A1571      19.534  64.240  40.961  1.00  0.00           C  
ATOM   2248  O   MET A1571      18.684  63.992  41.819  1.00  0.00           O  
ATOM   2249  CB  MET A1571      21.577  62.788  41.085  1.00  0.00           C  
ATOM   2250  CG  MET A1571      23.060  62.675  41.334  1.00  0.00           C  
ATOM   2251  SD  MET A1571      24.028  63.636  40.143  1.00  0.00           S  
ATOM   2252  CE  MET A1571      24.511  62.378  38.939  1.00  0.00           C  
ATOM   2253  N   PRO A1572      19.200  64.563  39.693  1.00  0.00           N  
ATOM   2254  CA  PRO A1572      17.817  64.646  39.192  1.00  0.00           C  
ATOM   2255  C   PRO A1572      16.990  63.400  39.504  1.00  0.00           C  
ATOM   2256  O   PRO A1572      15.873  63.491  40.028  1.00  0.00           O  
ATOM   2257  CB  PRO A1572      18.010  64.831  37.689  1.00  0.00           C  
ATOM   2258  CG  PRO A1572      19.268  65.647  37.618  1.00  0.00           C  
ATOM   2259  CD  PRO A1572      20.161  64.967  38.643  1.00  0.00           C  
ATOM   2260  N   ASP A1573      17.565  62.243  39.179  1.00  0.00           N  
ATOM   2261  CA  ASP A1573      16.917  60.954  39.385  1.00  0.00           C  
ATOM   2262  C   ASP A1573      17.072  60.374  40.782  1.00  0.00           C  
ATOM   2263  O   ASP A1573      16.803  59.193  40.988  1.00  0.00           O  
ATOM   2264  CB  ASP A1573      17.434  59.951  38.364  1.00  0.00           C  
ATOM   2265  CG  ASP A1573      18.947  59.861  38.361  1.00  0.00           C  
ATOM   2266  OD1 ASP A1573      19.497  59.049  37.577  1.00  0.00           O  
ATOM   2267  OD2 ASP A1573      19.585  60.603  39.143  1.00  0.00           O  
ATOM   2268  N   GLY A1574      17.512  61.202  41.731  1.00  0.00           N  
ATOM   2269  CA  GLY A1574      17.656  60.769  43.119  1.00  0.00           C  
ATOM   2270  C   GLY A1574      18.759  59.777  43.426  1.00  0.00           C  
ATOM   2271  O   GLY A1574      18.936  59.350  44.572  1.00  0.00           O  
ATOM   2272  N   ARG A1575      19.495  59.407  42.392  1.00  0.00           N  
ATOM   2273  CA  ARG A1575      20.599  58.480  42.520  1.00  0.00           C  
ATOM   2274  C   ARG A1575      21.651  59.072  43.468  1.00  0.00           C  
ATOM   2275  O   ARG A1575      21.979  60.265  43.374  1.00  0.00           O  
ATOM   2276  CB  ARG A1575      21.180  58.285  41.135  1.00  0.00           C  
ATOM   2277  CG  ARG A1575      22.484  57.592  41.099  1.00  0.00           C  
ATOM   2278  CD  ARG A1575      22.761  57.211  39.676  1.00  0.00           C  
ATOM   2279  NE  ARG A1575      22.925  58.380  38.828  1.00  0.00           N  
ATOM   2280  CZ  ARG A1575      24.019  58.599  38.109  1.00  0.00           C  
ATOM   2281  NH1 ARG A1575      25.023  57.721  38.152  1.00  0.00           N  
ATOM   2282  NH2 ARG A1575      24.116  59.687  37.354  1.00  0.00           N  
ATOM   2283  N   GLU A1576      22.174  58.269  44.391  1.00  0.00           N  
ATOM   2284  CA  GLU A1576      23.183  58.816  45.284  1.00  0.00           C  
ATOM   2285  C   GLU A1576      24.612  58.293  45.179  1.00  0.00           C  
ATOM   2286  O   GLU A1576      25.505  58.743  45.887  1.00  0.00           O  
ATOM   2287  CB  GLU A1576      22.732  58.739  46.727  1.00  0.00           C  
ATOM   2288  CG  GLU A1576      21.761  57.686  47.053  1.00  0.00           C  
ATOM   2289  CD  GLU A1576      21.368  57.749  48.523  1.00  0.00           C  
ATOM   2290  OE1 GLU A1576      21.039  58.854  49.039  1.00  0.00           O  
ATOM   2291  OE2 GLU A1576      21.392  56.681  49.162  1.00  0.00           O  
ATOM   2292  N   ILE A1577      24.839  57.337  44.303  1.00  0.00           N  
ATOM   2293  CA  ILE A1577      26.177  56.842  44.141  1.00  0.00           C  
ATOM   2294  C   ILE A1577      26.534  57.243  42.738  1.00  0.00           C  
ATOM   2295  O   ILE A1577      25.894  56.813  41.776  1.00  0.00           O  
ATOM   2296  CB  ILE A1577      26.241  55.330  44.283  1.00  0.00           C  
ATOM   2297  CG1 ILE A1577      25.757  54.921  45.684  1.00  0.00           C  
ATOM   2298  CG2 ILE A1577      27.667  54.856  44.029  1.00  0.00           C  
ATOM   2299  CD1 ILE A1577      26.714  55.268  46.804  1.00  0.00           C  
ATOM   2300  N   PHE A1578      27.522  58.117  42.621  1.00  0.00           N  
ATOM   2301  CA  PHE A1578      27.949  58.556  41.318  1.00  0.00           C  
ATOM   2302  C   PHE A1578      29.402  58.975  41.337  1.00  0.00           C  
ATOM   2303  O   PHE A1578      29.991  59.196  42.394  1.00  0.00           O  
ATOM   2304  CB  PHE A1578      27.044  59.684  40.801  1.00  0.00           C  
ATOM   2305  CG  PHE A1578      26.754  60.755  41.810  1.00  0.00           C  
ATOM   2306  CD1 PHE A1578      25.582  60.716  42.562  1.00  0.00           C  
ATOM   2307  CD2 PHE A1578      27.646  61.807  42.010  1.00  0.00           C  
ATOM   2308  CE1 PHE A1578      25.297  61.712  43.503  1.00  0.00           C  
ATOM   2309  CE2 PHE A1578      27.368  62.800  42.947  1.00  0.00           C  
ATOM   2310  CZ  PHE A1578      26.183  62.747  43.694  1.00  0.00           C  
ATOM   2311  N   THR A1579      29.972  59.053  40.147  1.00  0.00           N  
ATOM   2312  CA  THR A1579      31.365  59.423  39.930  1.00  0.00           C  
ATOM   2313  C   THR A1579      31.537  60.936  39.891  1.00  0.00           C  
ATOM   2314  O   THR A1579      30.573  61.680  39.713  1.00  0.00           O  
ATOM   2315  CB  THR A1579      31.840  58.896  38.577  1.00  0.00           C  
ATOM   2316  OG1 THR A1579      31.175  59.639  37.541  1.00  0.00           O  
ATOM   2317  CG2 THR A1579      31.484  57.412  38.423  1.00  0.00           C  
ATOM   2318  N   LEU A1580      32.776  61.387  40.029  1.00  0.00           N  
ATOM   2319  CA  LEU A1580      33.075  62.816  39.999  1.00  0.00           C  
ATOM   2320  C   LEU A1580      32.679  63.361  38.628  1.00  0.00           C  
ATOM   2321  O   LEU A1580      32.134  64.466  38.520  1.00  0.00           O  
ATOM   2322  CB  LEU A1580      34.574  63.040  40.205  1.00  0.00           C  
ATOM   2323  CG  LEU A1580      35.140  64.294  40.880  1.00  0.00           C  
ATOM   2324  CD1 LEU A1580      36.568  64.442  40.407  1.00  0.00           C  
ATOM   2325  CD2 LEU A1580      34.352  65.548  40.568  1.00  0.00           C  
ATOM   2326  N   GLU A1581      32.945  62.584  37.579  1.00  0.00           N  
ATOM   2327  CA  GLU A1581      32.617  63.030  36.236  1.00  0.00           C  
ATOM   2328  C   GLU A1581      31.108  63.180  36.030  1.00  0.00           C  
ATOM   2329  O   GLU A1581      30.677  64.140  35.391  1.00  0.00           O  
ATOM   2330  CB  GLU A1581      33.213  62.091  35.198  1.00  0.00           C  
ATOM   2331  CG  GLU A1581      33.225  62.672  33.794  1.00  0.00           C  
ATOM   2332  CD  GLU A1581      34.154  63.885  33.663  1.00  0.00           C  
ATOM   2333  OE1 GLU A1581      35.101  63.973  34.485  1.00  0.00           O  
ATOM   2334  OE2 GLU A1581      33.948  64.728  32.737  1.00  0.00           O  
ATOM   2335  N   GLU A1582      30.306  62.262  36.576  1.00  0.00           N  
ATOM   2336  CA  GLU A1582      28.847  62.370  36.453  1.00  0.00           C  
ATOM   2337  C   GLU A1582      28.365  63.611  37.223  1.00  0.00           C  
ATOM   2338  O   GLU A1582      27.414  64.286  36.822  1.00  0.00           O  
ATOM   2339  CB  GLU A1582      28.155  61.136  37.031  1.00  0.00           C  
ATOM   2340  CG  GLU A1582      28.505  59.824  36.327  1.00  0.00           C  
ATOM   2341  CD  GLU A1582      27.741  58.603  36.874  1.00  0.00           C  
ATOM   2342  OE1 GLU A1582      28.044  58.139  38.003  1.00  0.00           O  
ATOM   2343  OE2 GLU A1582      26.830  58.107  36.166  1.00  0.00           O  
ATOM   2344  N   PHE A1583      29.025  63.895  38.340  1.00  0.00           N  
ATOM   2345  CA  PHE A1583      28.687  65.037  39.161  1.00  0.00           C  
ATOM   2346  C   PHE A1583      28.828  66.328  38.380  1.00  0.00           C  
ATOM   2347  O   PHE A1583      27.947  67.178  38.398  1.00  0.00           O  
ATOM   2348  CB  PHE A1583      29.596  65.093  40.379  1.00  0.00           C  
ATOM   2349  CG  PHE A1583      29.367  66.284  41.224  1.00  0.00           C  
ATOM   2350  CD1 PHE A1583      28.086  66.558  41.732  1.00  0.00           C  
ATOM   2351  CD2 PHE A1583      30.394  67.190  41.443  1.00  0.00           C  
ATOM   2352  CE1 PHE A1583      27.836  67.741  42.445  1.00  0.00           C  
ATOM   2353  CE2 PHE A1583      30.158  68.374  42.153  1.00  0.00           C  
ATOM   2354  CZ  PHE A1583      28.875  68.650  42.653  1.00  0.00           C  
ATOM   2355  N   ILE A1584      29.957  66.482  37.701  1.00  0.00           N  
ATOM   2356  CA  ILE A1584      30.219  67.676  36.890  1.00  0.00           C  
ATOM   2357  C   ILE A1584      29.122  67.826  35.854  1.00  0.00           C  
ATOM   2358  O   ILE A1584      28.553  68.898  35.677  1.00  0.00           O  
ATOM   2359  CB  ILE A1584      31.533  67.526  36.123  1.00  0.00           C  
ATOM   2360  CG1 ILE A1584      32.707  67.479  37.097  1.00  0.00           C  
ATOM   2361  CG2 ILE A1584      31.679  68.650  35.111  1.00  0.00           C  
ATOM   2362  CD1 ILE A1584      34.055  67.238  36.385  1.00  0.00           C  
ATOM   2363  N   GLN A1585      28.850  66.728  35.160  1.00  0.00           N  
ATOM   2364  CA  GLN A1585      27.841  66.705  34.111  1.00  0.00           C  
ATOM   2365  C   GLN A1585      26.413  67.021  34.563  1.00  0.00           C  
ATOM   2366  O   GLN A1585      25.640  67.606  33.822  1.00  0.00           O  
ATOM   2367  CB  GLN A1585      27.831  65.344  33.427  1.00  0.00           C  
ATOM   2368  CG  GLN A1585      29.069  65.027  32.623  1.00  0.00           C  
ATOM   2369  CD  GLN A1585      29.012  63.613  32.057  1.00  0.00           C  
ATOM   2370  OE1 GLN A1585      28.971  62.623  32.803  1.00  0.00           O  
ATOM   2371  NE2 GLN A1585      28.992  63.513  30.733  1.00  0.00           N  
ATOM   2372  N   ALA A1586      26.041  66.620  35.766  1.00  0.00           N  
ATOM   2373  CA  ALA A1586      24.695  66.894  36.206  1.00  0.00           C  
ATOM   2374  C   ALA A1586      24.587  68.195  36.978  1.00  0.00           C  
ATOM   2375  O   ALA A1586      23.486  68.706  37.167  1.00  0.00           O  
ATOM   2376  CB  ALA A1586      24.182  65.750  37.052  1.00  0.00           C  
ATOM   2377  N   PHE A1587      25.717  68.756  37.404  1.00  0.00           N  
ATOM   2378  CA  PHE A1587      25.667  69.984  38.196  1.00  0.00           C  
ATOM   2379  C   PHE A1587      24.779  71.111  37.670  1.00  0.00           C  
ATOM   2380  O   PHE A1587      24.715  71.374  36.468  1.00  0.00           O  
ATOM   2381  CB  PHE A1587      27.063  70.555  38.460  1.00  0.00           C  
ATOM   2382  CG  PHE A1587      27.052  71.634  39.495  1.00  0.00           C  
ATOM   2383  CD1 PHE A1587      26.838  71.330  40.820  1.00  0.00           C  
ATOM   2384  CD2 PHE A1587      27.100  72.969  39.117  1.00  0.00           C  
ATOM   2385  CE1 PHE A1587      26.664  72.331  41.736  1.00  0.00           C  
ATOM   2386  CE2 PHE A1587      26.925  73.987  40.034  1.00  0.00           C  
ATOM   2387  CZ  PHE A1587      26.706  73.669  41.338  1.00  0.00           C  
ATOM   2388  N   THR A1588      24.141  71.802  38.605  1.00  0.00           N  
ATOM   2389  CA  THR A1588      23.223  72.881  38.289  1.00  0.00           C  
ATOM   2390  C   THR A1588      22.869  73.637  39.560  1.00  0.00           C  
ATOM   2391  O   THR A1588      22.487  73.021  40.531  1.00  0.00           O  
ATOM   2392  CB  THR A1588      21.916  72.291  37.714  1.00  0.00           C  
ATOM   2393  OG1 THR A1588      21.938  72.385  36.290  1.00  0.00           O  
ATOM   2394  CG2 THR A1588      20.722  73.007  38.246  1.00  0.00           C  
ATOM   2395  N   TRP A1589      22.968  74.957  39.566  1.00  0.00           N  
ATOM   2396  CA  TRP A1589      22.603  75.686  40.767  1.00  0.00           C  
ATOM   2397  C   TRP A1589      21.126  75.508  41.159  1.00  0.00           C  
ATOM   2398  O   TRP A1589      20.767  75.723  42.317  1.00  0.00           O  
ATOM   2399  CB  TRP A1589      22.919  77.153  40.601  1.00  0.00           C  
ATOM   2400  CG  TRP A1589      24.367  77.383  40.490  1.00  0.00           C  
ATOM   2401  CD1 TRP A1589      25.057  77.792  39.374  1.00  0.00           C  
ATOM   2402  CD2 TRP A1589      25.345  77.201  41.523  1.00  0.00           C  
ATOM   2403  NE1 TRP A1589      26.404  77.875  39.654  1.00  0.00           N  
ATOM   2404  CE2 TRP A1589      26.608  77.517  40.966  1.00  0.00           C  
ATOM   2405  CE3 TRP A1589      25.280  76.802  42.865  1.00  0.00           C  
ATOM   2406  CZ2 TRP A1589      27.797  77.450  41.710  1.00  0.00           C  
ATOM   2407  CZ3 TRP A1589      26.464  76.736  43.612  1.00  0.00           C  
ATOM   2408  CH2 TRP A1589      27.710  77.059  43.029  1.00  0.00           C  
ATOM   2409  N   GLU A1591      20.271  75.121  40.213  1.00  0.00           N  
ATOM   2410  CA  GLU A1591      18.862  74.906  40.525  1.00  0.00           C  
ATOM   2411  C   GLU A1591      18.685  73.754  41.518  1.00  0.00           C  
ATOM   2412  O   GLU A1591      17.665  73.698  42.229  1.00  0.00           O  
ATOM   2413  CB  GLU A1591      18.038  74.580  39.275  1.00  0.00           C  
ATOM   2414  CG  GLU A1591      17.816  75.745  38.344  1.00  0.00           C  
ATOM   2415  CD  GLU A1591      19.075  76.138  37.569  1.00  0.00           C  
ATOM   2416  OE1 GLU A1591      19.594  75.293  36.796  1.00  0.00           O  
ATOM   2417  OE2 GLU A1591      19.542  77.294  37.734  1.00  0.00           O  
ATOM   2418  N   ARG A1592      19.666  72.850  41.575  1.00  0.00           N  
ATOM   2419  CA  ARG A1592      19.585  71.707  42.474  1.00  0.00           C  
ATOM   2420  C   ARG A1592      20.452  71.780  43.714  1.00  0.00           C  
ATOM   2421  O   ARG A1592      20.876  70.744  44.226  1.00  0.00           O  
ATOM   2422  CB  ARG A1592      19.912  70.411  41.740  1.00  0.00           C  
ATOM   2423  CG  ARG A1592      19.018  70.130  40.585  1.00  0.00           C  
ATOM   2424  CD  ARG A1592      19.218  68.713  40.140  1.00  0.00           C  
ATOM   2425  NE  ARG A1592      18.679  67.767  41.115  1.00  0.00           N  
ATOM   2426  CZ  ARG A1592      17.423  67.782  41.552  1.00  0.00           C  
ATOM   2427  NH1 ARG A1592      16.581  68.700  41.107  1.00  0.00           N  
ATOM   2428  NH2 ARG A1592      17.000  66.861  42.404  1.00  0.00           N  
ATOM   2429  N   VAL A1593      20.725  72.987  44.190  1.00  0.00           N  
ATOM   2430  CA  VAL A1593      21.515  73.165  45.398  1.00  0.00           C  
ATOM   2431  C   VAL A1593      20.573  73.593  46.532  1.00  0.00           C  
ATOM   2432  O   VAL A1593      19.798  74.526  46.352  1.00  0.00           O  
ATOM   2433  CB  VAL A1593      22.595  74.252  45.190  1.00  0.00           C  
ATOM   2434  CG1 VAL A1593      23.264  74.563  46.499  1.00  0.00           C  
ATOM   2435  CG2 VAL A1593      23.620  73.782  44.174  1.00  0.00           C  
ATOM   2436  N   SER A1594      20.617  72.898  47.672  1.00  0.00           N  
ATOM   2437  CA  SER A1594      19.777  73.211  48.847  1.00  0.00           C  
ATOM   2438  C   SER A1594      20.483  74.214  49.747  1.00  0.00           C  
ATOM   2439  O   SER A1594      21.674  74.072  49.988  1.00  0.00           O  
ATOM   2440  CB  SER A1594      19.540  71.958  49.700  1.00  0.00           C  
ATOM   2441  OG  SER A1594      18.699  71.006  49.078  1.00  0.00           O  
ATOM   2442  N   LEU A1596      19.764  75.184  50.294  1.00  0.00           N  
ATOM   2443  CA  LEU A1596      20.406  76.167  51.148  1.00  0.00           C  
ATOM   2444  C   LEU A1596      20.473  75.993  52.679  1.00  0.00           C  
ATOM   2445  O   LEU A1596      21.016  76.866  53.368  1.00  0.00           O  
ATOM   2446  CB  LEU A1596      19.847  77.546  50.821  1.00  0.00           C  
ATOM   2447  CG  LEU A1596      20.296  78.078  49.470  1.00  0.00           C  
ATOM   2448  CD1 LEU A1596      19.741  79.459  49.235  1.00  0.00           C  
ATOM   2449  CD2 LEU A1596      21.806  78.095  49.438  1.00  0.00           C  
ATOM   2450  N   GLY A1601      19.961  74.902  53.232  1.00  0.00           N  
ATOM   2451  CA  GLY A1601      20.065  74.744  54.681  1.00  0.00           C  
ATOM   2452  C   GLY A1601      21.347  74.037  55.135  1.00  0.00           C  
ATOM   2453  O   GLY A1601      21.804  73.095  54.469  1.00  0.00           O  
ATOM   2454  N   GLY A1602      21.928  74.463  56.261  1.00  0.00           N  
ATOM   2455  CA  GLY A1602      23.165  73.861  56.768  1.00  0.00           C  
ATOM   2456  C   GLY A1602      23.143  72.384  57.144  1.00  0.00           C  
ATOM   2457  O   GLY A1602      22.690  72.027  58.214  1.00  0.00           O  
ATOM   2458  N   PRO A1603      23.698  71.501  56.307  1.00  0.00           N  
ATOM   2459  CA  PRO A1603      23.726  70.055  56.548  1.00  0.00           C  
ATOM   2460  C   PRO A1603      24.630  69.471  57.656  1.00  0.00           C  
ATOM   2461  O   PRO A1603      25.828  69.781  57.761  1.00  0.00           O  
ATOM   2462  CB  PRO A1603      24.098  69.512  55.177  1.00  0.00           C  
ATOM   2463  CG  PRO A1603      25.096  70.498  54.742  1.00  0.00           C  
ATOM   2464  CD  PRO A1603      24.489  71.835  55.108  1.00  0.00           C  
ATOM   2465  N   VAL A1604      24.042  68.595  58.461  1.00  0.00           N  
ATOM   2466  CA  VAL A1604      24.778  67.937  59.511  1.00  0.00           C  
ATOM   2467  C   VAL A1604      25.644  66.872  58.826  1.00  0.00           C  
ATOM   2468  O   VAL A1604      25.158  66.105  57.988  1.00  0.00           O  
ATOM   2469  CB  VAL A1604      23.815  67.259  60.521  1.00  0.00           C  
ATOM   2470  CG1 VAL A1604      24.594  66.467  61.540  1.00  0.00           C  
ATOM   2471  CG2 VAL A1604      22.977  68.310  61.217  1.00  0.00           C  
ATOM   2472  N   PHE A1613      26.928  66.850  59.160  1.00  0.00           N  
ATOM   2473  CA  PHE A1613      27.842  65.882  58.597  1.00  0.00           C  
ATOM   2474  C   PHE A1613      27.692  64.642  59.448  1.00  0.00           C  
ATOM   2475  O   PHE A1613      28.153  64.603  60.596  1.00  0.00           O  
ATOM   2476  CB  PHE A1613      29.260  66.410  58.671  1.00  0.00           C  
ATOM   2477  CG  PHE A1613      30.249  65.578  57.922  1.00  0.00           C  
ATOM   2478  CD1 PHE A1613      30.712  64.372  58.451  1.00  0.00           C  
ATOM   2479  CD2 PHE A1613      30.707  65.987  56.671  1.00  0.00           C  
ATOM   2480  CE1 PHE A1613      31.622  63.583  57.737  1.00  0.00           C  
ATOM   2481  CE2 PHE A1613      31.611  65.208  55.956  1.00  0.00           C  
ATOM   2482  CZ  PHE A1613      32.069  64.005  56.489  1.00  0.00           C  
ATOM   2483  N   ASP A1614      27.034  63.645  58.861  1.00  0.00           N  
ATOM   2484  CA  ASP A1614      26.700  62.356  59.473  1.00  0.00           C  
ATOM   2485  C   ASP A1614      27.735  61.261  59.184  1.00  0.00           C  
ATOM   2486  O   ASP A1614      27.738  60.651  58.124  1.00  0.00           O  
ATOM   2487  CB  ASP A1614      25.318  61.941  58.944  1.00  0.00           C  
ATOM   2488  CG  ASP A1614      24.808  60.643  59.536  1.00  0.00           C  
ATOM   2489  OD1 ASP A1614      23.837  60.093  58.968  1.00  0.00           O  
ATOM   2490  OD2 ASP A1614      25.354  60.181  60.562  1.00  0.00           O  
ATOM   2491  N   LEU A1615      28.593  60.994  60.155  1.00  0.00           N  
ATOM   2492  CA  LEU A1615      29.631  59.985  60.011  1.00  0.00           C  
ATOM   2493  C   LEU A1615      29.140  58.569  59.686  1.00  0.00           C  
ATOM   2494  O   LEU A1615      29.836  57.794  59.028  1.00  0.00           O  
ATOM   2495  CB  LEU A1615      30.479  59.953  61.278  1.00  0.00           C  
ATOM   2496  CG  LEU A1615      31.709  59.068  61.256  1.00  0.00           C  
ATOM   2497  CD1 LEU A1615      32.621  59.461  60.111  1.00  0.00           C  
ATOM   2498  CD2 LEU A1615      32.435  59.217  62.569  1.00  0.00           C  
ATOM   2499  N   GLU A1616      27.953  58.217  60.152  1.00  0.00           N  
ATOM   2500  CA  GLU A1616      27.440  56.899  59.882  1.00  0.00           C  
ATOM   2501  C   GLU A1616      27.103  56.676  58.419  1.00  0.00           C  
ATOM   2502  O   GLU A1616      27.406  55.608  57.875  1.00  0.00           O  
ATOM   2503  CB  GLU A1616      26.227  56.611  60.768  1.00  0.00           C  
ATOM   2504  CG  GLU A1616      26.650  56.076  62.107  1.00  0.00           C  
ATOM   2505  CD  GLU A1616      27.578  54.861  61.964  1.00  0.00           C  
ATOM   2506  OE1 GLU A1616      28.670  54.853  62.610  1.00  0.00           O  
ATOM   2507  OE2 GLU A1616      27.200  53.915  61.202  1.00  0.00           O  
ATOM   2508  N   LYS A1617      26.468  57.660  57.781  1.00  0.00           N  
ATOM   2509  CA  LYS A1617      26.138  57.495  56.383  1.00  0.00           C  
ATOM   2510  C   LYS A1617      27.419  57.487  55.557  1.00  0.00           C  
ATOM   2511  O   LYS A1617      27.493  56.842  54.515  1.00  0.00           O  
ATOM   2512  CB  LYS A1617      25.215  58.589  55.871  1.00  0.00           C  
ATOM   2513  CG  LYS A1617      24.809  58.312  54.421  1.00  0.00           C  
ATOM   2514  CD  LYS A1617      23.487  58.922  54.035  1.00  0.00           C  
ATOM   2515  CE  LYS A1617      23.139  58.575  52.582  1.00  0.00           C  
ATOM   2516  NZ  LYS A1617      21.989  59.383  52.021  1.00  0.00           N  
ATOM   2517  N   LEU A1619      28.439  58.191  56.034  1.00  0.00           N  
ATOM   2518  CA  LEU A1619      29.706  58.216  55.326  1.00  0.00           C  
ATOM   2519  C   LEU A1619      30.295  56.807  55.380  1.00  0.00           C  
ATOM   2520  O   LEU A1619      30.821  56.313  54.391  1.00  0.00           O  
ATOM   2521  CB  LEU A1619      30.668  59.208  55.963  1.00  0.00           C  
ATOM   2522  CG  LEU A1619      31.849  59.713  55.124  1.00  0.00           C  
ATOM   2523  CD1 LEU A1619      33.115  59.683  55.976  1.00  0.00           C  
ATOM   2524  CD2 LEU A1619      32.027  58.895  53.871  1.00  0.00           C  
ATOM   2525  N   ARG A1620      30.209  56.153  56.531  1.00  0.00           N  
ATOM   2526  CA  ARG A1620      30.726  54.794  56.624  1.00  0.00           C  
ATOM   2527  C   ARG A1620      29.931  53.914  55.665  1.00  0.00           C  
ATOM   2528  O   ARG A1620      30.499  53.136  54.919  1.00  0.00           O  
ATOM   2529  CB  ARG A1620      30.621  54.246  58.057  1.00  0.00           C  
ATOM   2530  CG  ARG A1620      31.581  54.936  59.018  1.00  0.00           C  
ATOM   2531  CD  ARG A1620      31.387  54.484  60.449  1.00  0.00           C  
ATOM   2532  NE  ARG A1620      31.667  53.066  60.547  1.00  0.00           N  
ATOM   2533  CZ  ARG A1620      32.893  52.568  60.578  1.00  0.00           C  
ATOM   2534  NH1 ARG A1620      33.939  53.398  60.534  1.00  0.00           N  
ATOM   2535  NH2 ARG A1620      33.068  51.248  60.624  1.00  0.00           N  
ATOM   2536  N   TRP A1621      28.615  54.052  55.661  1.00  0.00           N  
ATOM   2537  CA  TRP A1621      27.822  53.225  54.786  1.00  0.00           C  
ATOM   2538  C   TRP A1621      28.206  53.380  53.332  1.00  0.00           C  
ATOM   2539  O   TRP A1621      28.315  52.399  52.604  1.00  0.00           O  
ATOM   2540  CB  TRP A1621      26.357  53.548  54.915  1.00  0.00           C  
ATOM   2541  CG  TRP A1621      25.572  52.984  53.790  1.00  0.00           C  
ATOM   2542  CD1 TRP A1621      25.123  51.706  53.665  1.00  0.00           C  
ATOM   2543  CD2 TRP A1621      25.074  53.697  52.658  1.00  0.00           C  
ATOM   2544  NE1 TRP A1621      24.360  51.578  52.533  1.00  0.00           N  
ATOM   2545  CE2 TRP A1621      24.310  52.783  51.895  1.00  0.00           C  
ATOM   2546  CE3 TRP A1621      25.190  55.021  52.219  1.00  0.00           C  
ATOM   2547  CZ2 TRP A1621      23.656  53.147  50.723  1.00  0.00           C  
ATOM   2548  CZ3 TRP A1621      24.532  55.393  51.042  1.00  0.00           C  
ATOM   2549  CH2 TRP A1621      23.771  54.454  50.308  1.00  0.00           C  
ATOM   2550  N   MET A1622      28.371  54.619  52.904  1.00  0.00           N  
ATOM   2551  CA  MET A1622      28.726  54.898  51.531  1.00  0.00           C  
ATOM   2552  C   MET A1622      30.104  54.323  51.209  1.00  0.00           C  
ATOM   2553  O   MET A1622      30.339  53.788  50.117  1.00  0.00           O  
ATOM   2554  CB  MET A1622      28.714  56.405  51.292  1.00  0.00           C  
ATOM   2555  CG  MET A1622      28.988  56.810  49.862  1.00  0.00           C  
ATOM   2556  SD  MET A1622      28.392  58.466  49.530  1.00  0.00           S  
ATOM   2557  CE  MET A1622      27.191  58.172  48.262  1.00  0.00           C  
ATOM   2558  N   ASN A1632      31.015  54.418  52.168  1.00  0.00           N  
ATOM   2559  CA  ASN A1632      32.349  53.925  51.956  1.00  0.00           C  
ATOM   2560  C   ASN A1632      32.289  52.430  51.722  1.00  0.00           C  
ATOM   2561  O   ASN A1632      33.016  51.913  50.870  1.00  0.00           O  
ATOM   2562  CB  ASN A1632      33.229  54.240  53.162  1.00  0.00           C  
ATOM   2563  CG  ASN A1632      34.684  54.260  52.805  1.00  0.00           C  
ATOM   2564  OD1 ASN A1632      35.149  55.151  52.081  1.00  0.00           O  
ATOM   2565  ND2 ASN A1632      35.419  53.267  53.283  1.00  0.00           N  
ATOM   2566  N   GLY A1635      31.422  51.738  52.467  1.00  0.00           N  
ATOM   2567  CA  GLY A1635      31.274  50.295  52.320  1.00  0.00           C  
ATOM   2568  C   GLY A1635      30.599  49.930  51.001  1.00  0.00           C  
ATOM   2569  O   GLY A1635      30.860  48.884  50.409  1.00  0.00           O  
ATOM   2570  N   LYS A1636      29.717  50.804  50.538  1.00  0.00           N  
ATOM   2571  CA  LYS A1636      29.027  50.589  49.278  1.00  0.00           C  
ATOM   2572  C   LYS A1636      30.079  50.651  48.153  1.00  0.00           C  
ATOM   2573  O   LYS A1636      30.038  49.888  47.194  1.00  0.00           O  
ATOM   2574  CB  LYS A1636      27.969  51.677  49.084  1.00  0.00           C  
ATOM   2575  CG  LYS A1636      27.001  51.424  47.952  1.00  0.00           C  
ATOM   2576  CD  LYS A1636      25.982  50.348  48.301  1.00  0.00           C  
ATOM   2577  CE  LYS A1636      24.778  50.425  47.362  1.00  0.00           C  
ATOM   2578  NZ  LYS A1636      23.733  49.425  47.745  1.00  0.00           N  
ATOM   2579  N   TYR A1637      31.022  51.575  48.277  1.00  0.00           N  
ATOM   2580  CA  TYR A1637      32.056  51.695  47.276  1.00  0.00           C  
ATOM   2581  C   TYR A1637      32.908  50.447  47.331  1.00  0.00           C  
ATOM   2582  O   TYR A1637      33.163  49.830  46.304  1.00  0.00           O  
ATOM   2583  CB  TYR A1637      32.938  52.922  47.521  1.00  0.00           C  
ATOM   2584  CG  TYR A1637      32.516  54.126  46.720  1.00  0.00           C  
ATOM   2585  CD1 TYR A1637      33.270  54.559  45.631  1.00  0.00           C  
ATOM   2586  CD2 TYR A1637      31.315  54.782  46.997  1.00  0.00           C  
ATOM   2587  CE1 TYR A1637      32.835  55.608  44.827  1.00  0.00           C  
ATOM   2588  CE2 TYR A1637      30.875  55.823  46.210  1.00  0.00           C  
ATOM   2589  CZ  TYR A1637      31.634  56.233  45.119  1.00  0.00           C  
ATOM   2590  OH  TYR A1637      31.162  57.237  44.306  1.00  0.00           O  
ATOM   2591  N   ILE A1638      33.340  50.069  48.531  1.00  0.00           N  
ATOM   2592  CA  ILE A1638      34.189  48.900  48.689  1.00  0.00           C  
ATOM   2593  C   ILE A1638      33.558  47.641  48.139  1.00  0.00           C  
ATOM   2594  O   ILE A1638      34.236  46.714  47.735  1.00  0.00           O  
ATOM   2595  CB  ILE A1638      34.536  48.658  50.172  1.00  0.00           C  
ATOM   2596  CG1 ILE A1638      35.509  49.737  50.624  1.00  0.00           C  
ATOM   2597  CG2 ILE A1638      35.097  47.225  50.384  1.00  0.00           C  
ATOM   2598  CD1 ILE A1638      35.799  49.696  52.088  1.00  0.00           C  
ATOM   2599  N   ARG A1639      32.252  47.574  48.108  1.00  0.00           N  
ATOM   2600  CA  ARG A1639      31.703  46.344  47.601  1.00  0.00           C  
ATOM   2601  C   ARG A1639      31.035  46.399  46.230  1.00  0.00           C  
ATOM   2602  O   ARG A1639      30.881  45.357  45.596  1.00  0.00           O  
ATOM   2603  CB  ARG A1639      30.768  45.742  48.659  1.00  0.00           C  
ATOM   2604  CG  ARG A1639      29.346  46.203  48.619  1.00  0.00           C  
ATOM   2605  CD  ARG A1639      28.611  45.599  49.816  1.00  0.00           C  
ATOM   2606  NE  ARG A1639      29.075  46.201  51.052  1.00  0.00           N  
ATOM   2607  CZ  ARG A1639      28.443  47.189  51.684  1.00  0.00           C  
ATOM   2608  NH1 ARG A1639      28.949  47.686  52.802  1.00  0.00           N  
ATOM   2609  NH2 ARG A1639      27.293  47.659  51.220  1.00  0.00           N  
ATOM   2610  N   GLU A1640      30.695  47.596  45.749  1.00  0.00           N  
ATOM   2611  CA  GLU A1640      30.006  47.736  44.472  1.00  0.00           C  
ATOM   2612  C   GLU A1640      30.597  48.651  43.422  1.00  0.00           C  
ATOM   2613  O   GLU A1640      30.257  48.532  42.252  1.00  0.00           O  
ATOM   2614  CB  GLU A1640      28.571  48.178  44.722  1.00  0.00           C  
ATOM   2615  CG  GLU A1640      27.766  47.143  45.450  1.00  0.00           C  
ATOM   2616  CD  GLU A1640      26.382  47.637  45.832  1.00  0.00           C  
ATOM   2617  OE1 GLU A1640      25.827  47.134  46.847  1.00  0.00           O  
ATOM   2618  OE2 GLU A1640      25.842  48.513  45.128  1.00  0.00           O  
ATOM   2619  N   VAL A1641      31.461  49.573  43.810  1.00  0.00           N  
ATOM   2620  CA  VAL A1641      32.015  50.486  42.826  1.00  0.00           C  
ATOM   2621  C   VAL A1641      33.430  50.098  42.407  1.00  0.00           C  
ATOM   2622  O   VAL A1641      33.764  50.154  41.233  1.00  0.00           O  
ATOM   2623  CB  VAL A1641      31.967  51.934  43.374  1.00  0.00           C  
ATOM   2624  CG1 VAL A1641      32.473  52.929  42.352  1.00  0.00           C  
ATOM   2625  CG2 VAL A1641      30.549  52.267  43.771  1.00  0.00           C  
ATOM   2626  N   LEU A1642      34.259  49.702  43.365  1.00  0.00           N  
ATOM   2627  CA  LEU A1642      35.618  49.319  43.055  1.00  0.00           C  
ATOM   2628  C   LEU A1642      35.627  47.847  42.739  1.00  0.00           C  
ATOM   2629  O   LEU A1642      34.741  47.097  43.160  1.00  0.00           O  
ATOM   2630  CB  LEU A1642      36.554  49.549  44.235  1.00  0.00           C  
ATOM   2631  CG  LEU A1642      36.686  50.984  44.743  1.00  0.00           C  
ATOM   2632  CD1 LEU A1642      37.809  51.083  45.778  1.00  0.00           C  
ATOM   2633  CD2 LEU A1642      36.953  51.887  43.558  1.00  0.00           C  
ATOM   2634  N   SER A1662      36.640  47.446  41.986  1.00  0.00           N  
ATOM   2635  CA  SER A1662      36.831  46.069  41.621  1.00  0.00           C  
ATOM   2636  C   SER A1662      37.533  45.388  42.797  1.00  0.00           C  
ATOM   2637  O   SER A1662      38.114  46.038  43.672  1.00  0.00           O  
ATOM   2638  CB  SER A1662      37.742  45.985  40.406  1.00  0.00           C  
ATOM   2639  OG  SER A1662      39.022  46.508  40.730  1.00  0.00           O  
ATOM   2640  N   LEU A1663      37.495  44.067  42.790  1.00  0.00           N  
ATOM   2641  CA  LEU A1663      38.138  43.284  43.819  1.00  0.00           C  
ATOM   2642  C   LEU A1663      39.629  43.634  43.885  1.00  0.00           C  
ATOM   2643  O   LEU A1663      40.220  43.726  44.967  1.00  0.00           O  
ATOM   2644  CB  LEU A1663      37.965  41.802  43.507  1.00  0.00           C  
ATOM   2645  CG  LEU A1663      38.683  40.853  44.450  1.00  0.00           C  
ATOM   2646  CD1 LEU A1663      38.247  41.126  45.883  1.00  0.00           C  
ATOM   2647  CD2 LEU A1663      38.370  39.431  44.048  1.00  0.00           C  
ATOM   2648  N   GLU A1664      40.227  43.845  42.722  1.00  0.00           N  
ATOM   2649  CA  GLU A1664      41.647  44.155  42.637  1.00  0.00           C  
ATOM   2650  C   GLU A1664      41.974  45.535  43.168  1.00  0.00           C  
ATOM   2651  O   GLU A1664      43.031  45.732  43.760  1.00  0.00           O  
ATOM   2652  CB  GLU A1664      42.134  44.040  41.187  1.00  0.00           C  
ATOM   2653  CG  GLU A1664      41.962  42.646  40.564  1.00  0.00           C  
ATOM   2654  CD  GLU A1664      40.522  42.319  40.172  1.00  0.00           C  
ATOM   2655  OE1 GLU A1664      40.262  41.144  39.834  1.00  0.00           O  
ATOM   2656  OE2 GLU A1664      39.653  43.223  40.192  1.00  0.00           O  
ATOM   2657  N   GLU A1665      41.089  46.502  42.948  1.00  0.00           N  
ATOM   2658  CA  GLU A1665      41.346  47.855  43.449  1.00  0.00           C  
ATOM   2659  C   GLU A1665      41.278  47.837  44.968  1.00  0.00           C  
ATOM   2660  O   GLU A1665      42.081  48.477  45.631  1.00  0.00           O  
ATOM   2661  CB  GLU A1665      40.317  48.859  42.900  1.00  0.00           C  
ATOM   2662  CG  GLU A1665      40.413  49.125  41.396  1.00  0.00           C  
ATOM   2663  CD  GLU A1665      39.339  50.087  40.872  1.00  0.00           C  
ATOM   2664  OE1 GLU A1665      38.152  49.683  40.791  1.00  0.00           O  
ATOM   2665  OE2 GLU A1665      39.678  51.257  40.543  1.00  0.00           O  
ATOM   2666  N   VAL A1666      40.322  47.098  45.522  1.00  0.00           N  
ATOM   2667  CA  VAL A1666      40.192  47.031  46.969  1.00  0.00           C  
ATOM   2668  C   VAL A1666      41.428  46.364  47.561  1.00  0.00           C  
ATOM   2669  O   VAL A1666      41.975  46.818  48.567  1.00  0.00           O  
ATOM   2670  CB  VAL A1666      38.913  46.237  47.417  1.00  0.00           C  
ATOM   2671  CG1 VAL A1666      38.925  46.037  48.923  1.00  0.00           C  
ATOM   2672  CG2 VAL A1666      37.644  46.986  47.013  1.00  0.00           C  
ATOM   2673  N   ALA A1667      41.890  45.295  46.931  1.00  0.00           N  
ATOM   2674  CA  ALA A1667      43.058  44.586  47.436  1.00  0.00           C  
ATOM   2675  C   ALA A1667      44.304  45.453  47.444  1.00  0.00           C  
ATOM   2676  O   ALA A1667      45.222  45.247  48.246  1.00  0.00           O  
ATOM   2677  CB  ALA A1667      43.300  43.343  46.630  1.00  0.00           C  
ATOM   2678  N   GLU A1668      44.351  46.430  46.559  1.00  0.00           N  
ATOM   2679  CA  GLU A1668      45.510  47.305  46.532  1.00  0.00           C  
ATOM   2680  C   GLU A1668      45.423  48.343  47.654  1.00  0.00           C  
ATOM   2681  O   GLU A1668      46.409  48.592  48.378  1.00  0.00           O  
ATOM   2682  CB  GLU A1668      45.616  47.997  45.164  1.00  0.00           C  
ATOM   2683  CG  GLU A1668      47.047  48.324  44.760  1.00  0.00           C  
ATOM   2684  CD  GLU A1668      48.001  47.144  44.978  1.00  0.00           C  
ATOM   2685  OE1 GLU A1668      49.128  47.390  45.495  1.00  0.00           O  
ATOM   2686  OE2 GLU A1668      47.622  45.978  44.633  1.00  0.00           O  
ATOM   2687  N   ARG A1669      44.237  48.931  47.801  1.00  0.00           N  
ATOM   2688  CA  ARG A1669      44.019  49.959  48.806  1.00  0.00           C  
ATOM   2689  C   ARG A1669      44.061  49.443  50.228  1.00  0.00           C  
ATOM   2690  O   ARG A1669      44.128  50.209  51.181  1.00  0.00           O  
ATOM   2691  CB  ARG A1669      42.694  50.657  48.548  1.00  0.00           C  
ATOM   2692  CG  ARG A1669      42.700  51.485  47.299  1.00  0.00           C  
ATOM   2693  CD  ARG A1669      41.292  51.701  46.882  1.00  0.00           C  
ATOM   2694  NE  ARG A1669      41.172  52.430  45.630  1.00  0.00           N  
ATOM   2695  CZ  ARG A1669      40.630  53.636  45.537  1.00  0.00           C  
ATOM   2696  NH1 ARG A1669      40.175  54.241  46.629  1.00  0.00           N  
ATOM   2697  NH2 ARG A1669      40.498  54.214  44.358  1.00  0.00           N  
ATOM   2698  N   VAL A1670      44.043  48.135  50.377  1.00  0.00           N  
ATOM   2699  CA  VAL A1670      44.084  47.549  51.707  1.00  0.00           C  
ATOM   2700  C   VAL A1670      45.512  47.343  52.232  1.00  0.00           C  
ATOM   2701  O   VAL A1670      45.729  47.295  53.430  1.00  0.00           O  
ATOM   2702  CB  VAL A1670      43.325  46.209  51.685  1.00  0.00           C  
ATOM   2703  CG1 VAL A1670      44.175  45.088  52.241  1.00  0.00           C  
ATOM   2704  CG2 VAL A1670      42.049  46.350  52.445  1.00  0.00           C  
ATOM   2705  N   LYS A1671      46.481  47.249  51.330  1.00  0.00           N  
ATOM   2706  CA  LYS A1671      47.865  46.976  51.699  1.00  0.00           C  
ATOM   2707  C   LYS A1671      48.499  47.892  52.732  1.00  0.00           C  
ATOM   2708  O   LYS A1671      49.118  47.427  53.692  1.00  0.00           O  
ATOM   2709  CB  LYS A1671      48.720  46.920  50.441  1.00  0.00           C  
ATOM   2710  CG  LYS A1671      48.356  45.741  49.558  1.00  0.00           C  
ATOM   2711  CD  LYS A1671      49.237  45.637  48.335  1.00  0.00           C  
ATOM   2712  CE  LYS A1671      48.801  44.466  47.475  1.00  0.00           C  
ATOM   2713  NZ  LYS A1671      49.615  44.401  46.238  1.00  0.00           N  
ATOM   2714  N   PRO A1672      48.355  49.208  52.556  1.00  0.00           N  
ATOM   2715  CA  PRO A1672      48.941  50.150  53.516  1.00  0.00           C  
ATOM   2716  C   PRO A1672      48.419  49.886  54.931  1.00  0.00           C  
ATOM   2717  O   PRO A1672      49.152  49.998  55.918  1.00  0.00           O  
ATOM   2718  CB  PRO A1672      48.484  51.505  52.989  1.00  0.00           C  
ATOM   2719  CG  PRO A1672      48.316  51.268  51.506  1.00  0.00           C  
ATOM   2720  CD  PRO A1672      47.675  49.911  51.453  1.00  0.00           C  
ATOM   2721  N   PHE A1673      47.146  49.522  55.018  1.00  0.00           N  
ATOM   2722  CA  PHE A1673      46.523  49.270  56.301  1.00  0.00           C  
ATOM   2723  C   PHE A1673      46.989  47.961  56.886  1.00  0.00           C  
ATOM   2724  O   PHE A1673      47.022  47.807  58.106  1.00  0.00           O  
ATOM   2725  CB  PHE A1673      44.993  49.320  56.156  1.00  0.00           C  
ATOM   2726  CG  PHE A1673      44.489  50.699  55.866  1.00  0.00           C  
ATOM   2727  CD1 PHE A1673      44.224  51.576  56.904  1.00  0.00           C  
ATOM   2728  CD2 PHE A1673      44.474  51.184  54.570  1.00  0.00           C  
ATOM   2729  CE1 PHE A1673      43.976  52.902  56.656  1.00  0.00           C  
ATOM   2730  CE2 PHE A1673      44.230  52.504  54.316  1.00  0.00           C  
ATOM   2731  CZ  PHE A1673      43.986  53.372  55.355  1.00  0.00           C  
ATOM   2732  N   LEU A1684      47.353  47.014  56.022  1.00  0.00           N  
ATOM   2733  CA  LEU A1684      47.864  45.729  56.495  1.00  0.00           C  
ATOM   2734  C   LEU A1684      49.259  45.976  57.054  1.00  0.00           C  
ATOM   2735  O   LEU A1684      49.601  45.494  58.132  1.00  0.00           O  
ATOM   2736  CB  LEU A1684      47.933  44.729  55.354  1.00  0.00           C  
ATOM   2737  CG  LEU A1684      46.591  44.057  55.130  1.00  0.00           C  
ATOM   2738  CD1 LEU A1684      46.629  43.216  53.884  1.00  0.00           C  
ATOM   2739  CD2 LEU A1684      46.263  43.218  56.357  1.00  0.00           C  
ATOM   2740  N   ARG A1685      50.051  46.742  56.303  1.00  0.00           N  
ATOM   2741  CA  ARG A1685      51.406  47.089  56.698  1.00  0.00           C  
ATOM   2742  C   ARG A1685      51.412  47.896  57.990  1.00  0.00           C  
ATOM   2743  O   ARG A1685      52.241  47.659  58.871  1.00  0.00           O  
ATOM   2744  CB  ARG A1685      52.109  47.881  55.583  1.00  0.00           C  
ATOM   2745  CG  ARG A1685      52.486  47.025  54.393  1.00  0.00           C  
ATOM   2746  CD  ARG A1685      53.310  47.781  53.353  1.00  0.00           C  
ATOM   2747  NE  ARG A1685      52.558  48.118  52.139  1.00  0.00           N  
ATOM   2748  CZ  ARG A1685      51.896  49.263  51.944  1.00  0.00           C  
ATOM   2749  NH1 ARG A1685      51.891  50.201  52.889  1.00  0.00           N  
ATOM   2750  NH2 ARG A1685      51.234  49.480  50.803  1.00  0.00           N  
ATOM   2751  N   GLU A1688      50.485  48.840  58.105  1.00  0.00           N  
ATOM   2752  CA  GLU A1688      50.393  49.665  59.300  1.00  0.00           C  
ATOM   2753  C   GLU A1688      49.974  48.845  60.532  1.00  0.00           C  
ATOM   2754  O   GLU A1688      50.137  49.289  61.665  1.00  0.00           O  
ATOM   2755  CB  GLU A1688      49.395  50.792  59.066  1.00  0.00           C  
ATOM   2756  CG  GLU A1688      49.377  51.819  60.165  1.00  0.00           C  
ATOM   2757  CD  GLU A1688      47.973  52.238  60.534  1.00  0.00           C  
ATOM   2758  OE1 GLU A1688      47.830  52.972  61.541  1.00  0.00           O  
ATOM   2759  OE2 GLU A1688      47.016  51.833  59.826  1.00  0.00           O  
ATOM   2760  N   ALA A1689      49.438  47.650  60.306  1.00  0.00           N  
ATOM   2761  CA  ALA A1689      49.007  46.780  61.401  1.00  0.00           C  
ATOM   2762  C   ALA A1689      50.083  45.721  61.693  1.00  0.00           C  
ATOM   2763  O   ALA A1689      49.945  44.898  62.616  1.00  0.00           O  
ATOM   2764  CB  ALA A1689      47.687  46.091  61.033  1.00  0.00           C  
ATOM   2765  N   GLY A1690      51.147  45.742  60.896  1.00  0.00           N  
ATOM   2766  CA  GLY A1690      52.214  44.782  61.079  1.00  0.00           C  
ATOM   2767  C   GLY A1690      51.889  43.397  60.552  1.00  0.00           C  
ATOM   2768  O   GLY A1690      52.484  42.393  60.967  1.00  0.00           O  
ATOM   2769  N   LEU A1691      50.934  43.316  59.638  1.00  0.00           N  
ATOM   2770  CA  LEU A1691      50.597  42.025  59.080  1.00  0.00           C  
ATOM   2771  C   LEU A1691      51.181  41.924  57.688  1.00  0.00           C  
ATOM   2772  O   LEU A1691      51.475  42.937  57.038  1.00  0.00           O  
ATOM   2773  CB  LEU A1691      49.088  41.834  59.033  1.00  0.00           C  
ATOM   2774  CG  LEU A1691      48.373  41.907  60.372  1.00  0.00           C  
ATOM   2775  CD1 LEU A1691      46.891  41.752  60.126  1.00  0.00           C  
ATOM   2776  CD2 LEU A1691      48.871  40.833  61.301  1.00  0.00           C  
ATOM   2777  N   SER A1694      51.363  40.688  57.242  1.00  0.00           N  
ATOM   2778  CA  SER A1694      51.904  40.416  55.916  1.00  0.00           C  
ATOM   2779  C   SER A1694      51.003  39.441  55.168  1.00  0.00           C  
ATOM   2780  O   SER A1694      50.198  38.728  55.773  1.00  0.00           O  
ATOM   2781  CB  SER A1694      53.300  39.807  56.033  1.00  0.00           C  
ATOM   2782  OG  SER A1694      53.882  39.644  54.753  1.00  0.00           O  
ATOM   2783  N   TRP A1695      51.131  39.414  53.852  1.00  0.00           N  
ATOM   2784  CA  TRP A1695      50.347  38.487  53.068  1.00  0.00           C  
ATOM   2785  C   TRP A1695      51.356  37.668  52.237  1.00  0.00           C  
ATOM   2786  O   TRP A1695      52.366  38.200  51.774  1.00  0.00           O  
ATOM   2787  CB  TRP A1695      49.300  39.259  52.224  1.00  0.00           C  
ATOM   2788  CG  TRP A1695      49.848  40.347  51.317  1.00  0.00           C  
ATOM   2789  CD1 TRP A1695      50.192  40.216  49.998  1.00  0.00           C  
ATOM   2790  CD2 TRP A1695      50.178  41.698  51.678  1.00  0.00           C  
ATOM   2791  NE1 TRP A1695      50.719  41.391  49.521  1.00  0.00           N  
ATOM   2792  CE2 TRP A1695      50.727  42.316  50.530  1.00  0.00           C  
ATOM   2793  CE3 TRP A1695      50.078  42.440  52.858  1.00  0.00           C  
ATOM   2794  CZ2 TRP A1695      51.168  43.643  50.527  1.00  0.00           C  
ATOM   2795  CZ3 TRP A1695      50.519  43.757  52.856  1.00  0.00           C  
ATOM   2796  CH2 TRP A1695      51.060  44.343  51.699  1.00  0.00           C  
ATOM   2797  N   GLU A1698      51.110  36.367  52.087  1.00  0.00           N  
ATOM   2798  CA  GLU A1698      52.034  35.509  51.350  1.00  0.00           C  
ATOM   2799  C   GLU A1698      52.224  35.924  49.913  1.00  0.00           C  
ATOM   2800  O   GLU A1698      53.347  35.989  49.437  1.00  0.00           O  
ATOM   2801  CB  GLU A1698      51.569  34.059  51.328  1.00  0.00           C  
ATOM   2802  CG  GLU A1698      51.196  33.509  52.661  1.00  0.00           C  
ATOM   2803  CD  GLU A1698      49.743  33.117  52.701  1.00  0.00           C  
ATOM   2804  OE1 GLU A1698      49.364  32.228  51.899  1.00  0.00           O  
ATOM   2805  OE2 GLU A1698      48.992  33.703  53.520  1.00  0.00           O  
ATOM   2806  N   SER A1708      51.123  36.196  49.217  1.00  0.00           N  
ATOM   2807  CA  SER A1708      51.178  36.552  47.801  1.00  0.00           C  
ATOM   2808  C   SER A1708      49.989  37.394  47.433  1.00  0.00           C  
ATOM   2809  O   SER A1708      49.115  37.633  48.251  1.00  0.00           O  
ATOM   2810  CB  SER A1708      51.112  35.297  46.941  1.00  0.00           C  
ATOM   2811  OG  SER A1708      49.792  34.762  46.936  1.00  0.00           O  
ATOM   2812  N   GLU A1716      49.951  37.815  46.180  1.00  0.00           N  
ATOM   2813  CA  GLU A1716      48.847  38.610  45.689  1.00  0.00           C  
ATOM   2814  C   GLU A1716      47.587  37.746  45.640  1.00  0.00           C  
ATOM   2815  O   GLU A1716      46.514  38.177  46.052  1.00  0.00           O  
ATOM   2816  CB  GLU A1716      49.171  39.150  44.296  1.00  0.00           C  
ATOM   2817  CG  GLU A1716      50.304  40.163  44.283  1.00  0.00           C  
ATOM   2818  CD  GLU A1716      49.926  41.460  44.977  1.00  0.00           C  
ATOM   2819  OE1 GLU A1716      49.033  42.187  44.460  1.00  0.00           O  
ATOM   2820  OE2 GLU A1716      50.521  41.741  46.044  1.00  0.00           O  
ATOM   2821  N   ALA A1717      47.726  36.521  45.148  1.00  0.00           N  
ATOM   2822  CA  ALA A1717      46.599  35.601  45.063  1.00  0.00           C  
ATOM   2823  C   ALA A1717      45.906  35.384  46.418  1.00  0.00           C  
ATOM   2824  O   ALA A1717      44.669  35.334  46.510  1.00  0.00           O  
ATOM   2825  CB  ALA A1717      47.070  34.276  44.512  1.00  0.00           C  
ATOM   2826  N   TYR A1718      46.712  35.244  47.464  1.00  0.00           N  
ATOM   2827  CA  TYR A1718      46.189  35.016  48.799  1.00  0.00           C  
ATOM   2828  C   TYR A1718      45.436  36.245  49.286  1.00  0.00           C  
ATOM   2829  O   TYR A1718      44.310  36.148  49.769  1.00  0.00           O  
ATOM   2830  CB  TYR A1718      47.328  34.696  49.766  1.00  0.00           C  
ATOM   2831  CG  TYR A1718      46.818  34.324  51.128  1.00  0.00           C  
ATOM   2832  CD1 TYR A1718      46.440  33.021  51.410  1.00  0.00           C  
ATOM   2833  CD2 TYR A1718      46.650  35.296  52.124  1.00  0.00           C  
ATOM   2834  CE1 TYR A1718      45.903  32.689  52.646  1.00  0.00           C  
ATOM   2835  CE2 TYR A1718      46.112  34.977  53.359  1.00  0.00           C  
ATOM   2836  CZ  TYR A1718      45.735  33.667  53.614  1.00  0.00           C  
ATOM   2837  OH  TYR A1718      45.156  33.344  54.823  1.00  0.00           O  
ATOM   2838  N   LEU A1719      46.072  37.401  49.160  1.00  0.00           N  
ATOM   2839  CA  LEU A1719      45.469  38.651  49.579  1.00  0.00           C  
ATOM   2840  C   LEU A1719      44.106  38.837  48.912  1.00  0.00           C  
ATOM   2841  O   LEU A1719      43.100  39.072  49.568  1.00  0.00           O  
ATOM   2842  CB  LEU A1719      46.387  39.811  49.194  1.00  0.00           C  
ATOM   2843  CG  LEU A1719      45.890  41.180  49.638  1.00  0.00           C  
ATOM   2844  CD1 LEU A1719      45.578  41.120  51.138  1.00  0.00           C  
ATOM   2845  CD2 LEU A1719      46.936  42.234  49.343  1.00  0.00           C  
ATOM   2846  N   ARG A1720      44.103  38.728  47.591  1.00  0.00           N  
ATOM   2847  CA  ARG A1720      42.906  38.893  46.794  1.00  0.00           C  
ATOM   2848  C   ARG A1720      41.801  37.980  47.271  1.00  0.00           C  
ATOM   2849  O   ARG A1720      40.658  38.391  47.405  1.00  0.00           O  
ATOM   2850  CB  ARG A1720      43.197  38.597  45.324  1.00  0.00           C  
ATOM   2851  CG  ARG A1720      41.995  38.818  44.411  1.00  0.00           C  
ATOM   2852  CD  ARG A1720      42.301  38.442  42.976  1.00  0.00           C  
ATOM   2853  NE  ARG A1720      43.375  39.270  42.432  1.00  0.00           N  
ATOM   2854  CZ  ARG A1720      43.948  39.083  41.247  1.00  0.00           C  
ATOM   2855  NH1 ARG A1720      43.560  38.086  40.465  1.00  0.00           N  
ATOM   2856  NH2 ARG A1720      44.900  39.911  40.842  1.00  0.00           N  
ATOM   2857  N   ARG A1721      42.126  36.726  47.527  1.00  0.00           N  
ATOM   2858  CA  ARG A1721      41.090  35.830  47.977  1.00  0.00           C  
ATOM   2859  C   ARG A1721      40.601  36.220  49.367  1.00  0.00           C  
ATOM   2860  O   ARG A1721      39.412  36.098  49.665  1.00  0.00           O  
ATOM   2861  CB  ARG A1721      41.577  34.389  47.972  1.00  0.00           C  
ATOM   2862  CG  ARG A1721      40.528  33.412  48.491  1.00  0.00           C  
ATOM   2863  CD  ARG A1721      39.153  33.616  47.852  1.00  0.00           C  
ATOM   2864  NE  ARG A1721      38.356  32.409  48.048  1.00  0.00           N  
ATOM   2865  CZ  ARG A1721      37.132  32.201  47.568  1.00  0.00           C  
ATOM   2866  NH1 ARG A1721      36.515  33.125  46.844  1.00  0.00           N  
ATOM   2867  NH2 ARG A1721      36.529  31.046  47.812  1.00  0.00           N  
ATOM   2868  N   ALA A1722      41.508  36.707  50.203  1.00  0.00           N  
ATOM   2869  CA  ALA A1722      41.143  37.121  51.542  1.00  0.00           C  
ATOM   2870  C   ALA A1722      40.213  38.321  51.446  1.00  0.00           C  
ATOM   2871  O   ALA A1722      39.158  38.354  52.086  1.00  0.00           O  
ATOM   2872  CB  ALA A1722      42.380  37.481  52.343  1.00  0.00           C  
ATOM   2873  N   VAL A1723      40.595  39.306  50.645  1.00  0.00           N  
ATOM   2874  CA  VAL A1723      39.758  40.480  50.481  1.00  0.00           C  
ATOM   2875  C   VAL A1723      38.383  40.119  49.930  1.00  0.00           C  
ATOM   2876  O   VAL A1723      37.379  40.696  50.335  1.00  0.00           O  
ATOM   2877  CB  VAL A1723      40.406  41.504  49.534  1.00  0.00           C  
ATOM   2878  CG1 VAL A1723      39.375  42.486  49.052  1.00  0.00           C  
ATOM   2879  CG2 VAL A1723      41.494  42.254  50.265  1.00  0.00           C  
ATOM   2880  N   GLU A1724      38.336  39.173  49.003  1.00  0.00           N  
ATOM   2881  CA  GLU A1724      37.074  38.772  48.422  1.00  0.00           C  
ATOM   2882  C   GLU A1724      36.110  38.223  49.478  1.00  0.00           C  
ATOM   2883  O   GLU A1724      34.923  38.564  49.480  1.00  0.00           O  
ATOM   2884  CB  GLU A1724      37.308  37.721  47.341  1.00  0.00           C  
ATOM   2885  CG  GLU A1724      36.055  37.376  46.542  1.00  0.00           C  
ATOM   2886  CD  GLU A1724      36.346  36.447  45.361  1.00  0.00           C  
ATOM   2887  OE1 GLU A1724      35.709  36.623  44.297  1.00  0.00           O  
ATOM   2888  OE2 GLU A1724      37.201  35.536  45.476  1.00  0.00           O  
ATOM   2889  N   LEU A1725      36.630  37.380  50.370  1.00  0.00           N  
ATOM   2890  CA  LEU A1725      35.832  36.753  51.428  1.00  0.00           C  
ATOM   2891  C   LEU A1725      35.315  37.768  52.426  1.00  0.00           C  
ATOM   2892  O   LEU A1725      34.231  37.617  52.981  1.00  0.00           O  
ATOM   2893  CB  LEU A1725      36.677  35.709  52.153  1.00  0.00           C  
ATOM   2894  CG  LEU A1725      37.120  34.569  51.236  1.00  0.00           C  
ATOM   2895  CD1 LEU A1725      38.114  33.645  51.943  1.00  0.00           C  
ATOM   2896  CD2 LEU A1725      35.873  33.825  50.776  1.00  0.00           C  
ATOM   2897  N   MET A1726      36.101  38.812  52.643  1.00  0.00           N  
ATOM   2898  CA  MET A1726      35.727  39.864  53.572  1.00  0.00           C  
ATOM   2899  C   MET A1726      35.024  41.085  52.956  1.00  0.00           C  
ATOM   2900  O   MET A1726      34.503  41.927  53.692  1.00  0.00           O  
ATOM   2901  CB  MET A1726      36.963  40.345  54.326  1.00  0.00           C  
ATOM   2902  CG  MET A1726      37.554  39.313  55.270  1.00  0.00           C  
ATOM   2903  SD  MET A1726      36.476  38.971  56.681  1.00  0.00           S  
ATOM   2904  CE  MET A1726      36.795  40.431  57.709  1.00  0.00           C  
ATOM   2905  N   ARG A1727      35.004  41.192  51.624  1.00  0.00           N  
ATOM   2906  CA  ARG A1727      34.385  42.342  50.981  1.00  0.00           C  
ATOM   2907  C   ARG A1727      33.128  42.879  51.626  1.00  0.00           C  
ATOM   2908  O   ARG A1727      33.036  44.063  51.886  1.00  0.00           O  
ATOM   2909  CB  ARG A1727      34.110  42.066  49.513  1.00  0.00           C  
ATOM   2910  CG  ARG A1727      35.091  42.790  48.637  1.00  0.00           C  
ATOM   2911  CD  ARG A1727      34.419  43.722  47.689  1.00  0.00           C  
ATOM   2912  NE  ARG A1727      34.349  43.124  46.363  1.00  0.00           N  
ATOM   2913  CZ  ARG A1727      34.219  43.817  45.240  1.00  0.00           C  
ATOM   2914  NH1 ARG A1727      34.139  45.140  45.271  1.00  0.00           N  
ATOM   2915  NH2 ARG A1727      34.188  43.183  44.085  1.00  0.00           N  
ATOM   2916  N   PRO A1728      32.145  42.030  51.899  1.00  0.00           N  
ATOM   2917  CA  PRO A1728      30.927  42.547  52.525  1.00  0.00           C  
ATOM   2918  C   PRO A1728      30.999  42.695  54.055  1.00  0.00           C  
ATOM   2919  O   PRO A1728      29.980  42.910  54.711  1.00  0.00           O  
ATOM   2920  CB  PRO A1728      29.891  41.523  52.121  1.00  0.00           C  
ATOM   2921  CG  PRO A1728      30.686  40.249  52.195  1.00  0.00           C  
ATOM   2922  CD  PRO A1728      31.984  40.625  51.502  1.00  0.00           C  
ATOM   2923  N   ARG A1729      32.190  42.605  54.639  1.00  0.00           N  
ATOM   2924  CA  ARG A1729      32.263  42.695  56.081  1.00  0.00           C  
ATOM   2925  C   ARG A1729      33.077  43.821  56.676  1.00  0.00           C  
ATOM   2926  O   ARG A1729      33.423  43.784  57.863  1.00  0.00           O  
ATOM   2927  CB  ARG A1729      32.710  41.359  56.646  1.00  0.00           C  
ATOM   2928  CG  ARG A1729      31.651  40.333  56.444  1.00  0.00           C  
ATOM   2929  CD  ARG A1729      32.208  38.935  56.344  1.00  0.00           C  
ATOM   2930  NE  ARG A1729      31.113  37.976  56.286  1.00  0.00           N  
ATOM   2931  CZ  ARG A1729      30.873  37.167  55.265  1.00  0.00           C  
ATOM   2932  NH1 ARG A1729      31.645  37.180  54.191  1.00  0.00           N  
ATOM   2933  NH2 ARG A1729      29.853  36.337  55.328  1.00  0.00           N  
ATOM   2934  N   PHE A1730      33.397  44.820  55.870  1.00  0.00           N  
ATOM   2935  CA  PHE A1730      34.102  45.964  56.414  1.00  0.00           C  
ATOM   2936  C   PHE A1730      33.742  47.215  55.628  1.00  0.00           C  
ATOM   2937  O   PHE A1730      33.605  47.156  54.409  1.00  0.00           O  
ATOM   2938  CB  PHE A1730      35.608  45.724  56.439  1.00  0.00           C  
ATOM   2939  CG  PHE A1730      36.228  45.535  55.088  1.00  0.00           C  
ATOM   2940  CD1 PHE A1730      36.646  46.632  54.343  1.00  0.00           C  
ATOM   2941  CD2 PHE A1730      36.524  44.261  54.616  1.00  0.00           C  
ATOM   2942  CE1 PHE A1730      37.378  46.456  53.151  1.00  0.00           C  
ATOM   2943  CE2 PHE A1730      37.249  44.077  53.430  1.00  0.00           C  
ATOM   2944  CZ  PHE A1730      37.680  45.168  52.705  1.00  0.00           C  
ATOM   2945  N   ASP A1731      33.554  48.327  56.340  1.00  0.00           N  
ATOM   2946  CA  ASP A1731      33.200  49.601  55.727  1.00  0.00           C  
ATOM   2947  C   ASP A1731      34.379  50.549  55.588  1.00  0.00           C  
ATOM   2948  O   ASP A1731      34.271  51.559  54.888  1.00  0.00           O  
ATOM   2949  CB  ASP A1731      32.094  50.325  56.514  1.00  0.00           C  
ATOM   2950  CG  ASP A1731      30.754  49.593  56.471  1.00  0.00           C  
ATOM   2951  OD1 ASP A1731      30.470  48.895  55.472  1.00  0.00           O  
ATOM   2952  OD2 ASP A1731      29.968  49.724  57.436  1.00  0.00           O  
ATOM   2953  N   THR A1732      35.486  50.268  56.264  1.00  0.00           N  
ATOM   2954  CA  THR A1732      36.661  51.127  56.144  1.00  0.00           C  
ATOM   2955  C   THR A1732      37.846  50.224  55.866  1.00  0.00           C  
ATOM   2956  O   THR A1732      37.849  49.082  56.294  1.00  0.00           O  
ATOM   2957  CB  THR A1732      36.950  51.908  57.433  1.00  0.00           C  
ATOM   2958  OG1 THR A1732      37.402  51.017  58.463  1.00  0.00           O  
ATOM   2959  CG2 THR A1732      35.704  52.615  57.890  1.00  0.00           C  
ATOM   2960  N   LEU A1733      38.850  50.717  55.153  1.00  0.00           N  
ATOM   2961  CA  LEU A1733      40.010  49.880  54.867  1.00  0.00           C  
ATOM   2962  C   LEU A1733      40.728  49.509  56.157  1.00  0.00           C  
ATOM   2963  O   LEU A1733      41.343  48.454  56.251  1.00  0.00           O  
ATOM   2964  CB  LEU A1733      40.985  50.588  53.934  1.00  0.00           C  
ATOM   2965  CG  LEU A1733      40.419  51.084  52.603  1.00  0.00           C  
ATOM   2966  CD1 LEU A1733      41.528  51.778  51.849  1.00  0.00           C  
ATOM   2967  CD2 LEU A1733      39.848  49.928  51.804  1.00  0.00           C  
ATOM   2968  N   LYS A1734      40.627  50.359  57.165  1.00  0.00           N  
ATOM   2969  CA  LYS A1734      41.278  50.089  58.441  1.00  0.00           C  
ATOM   2970  C   LYS A1734      40.621  48.899  59.164  1.00  0.00           C  
ATOM   2971  O   LYS A1734      41.257  48.242  59.992  1.00  0.00           O  
ATOM   2972  CB  LYS A1734      41.205  51.339  59.327  1.00  0.00           C  
ATOM   2973  CG  LYS A1734      42.162  51.380  60.490  1.00  0.00           C  
ATOM   2974  CD  LYS A1734      41.730  52.455  61.496  1.00  0.00           C  
ATOM   2975  CE  LYS A1734      42.908  53.299  61.975  1.00  0.00           C  
ATOM   2976  NZ  LYS A1734      44.064  52.472  62.454  1.00  0.00           N  
ATOM   2977  N   GLU A1735      39.350  48.621  58.860  1.00  0.00           N  
ATOM   2978  CA  GLU A1735      38.653  47.506  59.506  1.00  0.00           C  
ATOM   2979  C   GLU A1735      39.013  46.154  58.939  1.00  0.00           C  
ATOM   2980  O   GLU A1735      38.714  45.132  59.543  1.00  0.00           O  
ATOM   2981  CB  GLU A1735      37.152  47.621  59.369  1.00  0.00           C  
ATOM   2982  CG  GLU A1735      36.495  48.778  60.038  1.00  0.00           C  
ATOM   2983  CD  GLU A1735      34.992  48.700  59.866  1.00  0.00           C  
ATOM   2984  OE1 GLU A1735      34.522  48.723  58.712  1.00  0.00           O  
ATOM   2985  OE2 GLU A1735      34.274  48.600  60.879  1.00  0.00           O  
ATOM   2986  N   PHE A1736      39.612  46.120  57.762  1.00  0.00           N  
ATOM   2987  CA  PHE A1736      39.956  44.821  57.211  1.00  0.00           C  
ATOM   2988  C   PHE A1736      41.019  44.106  58.098  1.00  0.00           C  
ATOM   2989  O   PHE A1736      40.794  42.981  58.531  1.00  0.00           O  
ATOM   2990  CB  PHE A1736      40.391  44.969  55.742  1.00  0.00           C  
ATOM   2991  CG  PHE A1736      40.863  43.698  55.120  1.00  0.00           C  
ATOM   2992  CD1 PHE A1736      40.012  42.631  54.975  1.00  0.00           C  
ATOM   2993  CD2 PHE A1736      42.173  43.577  54.687  1.00  0.00           C  
ATOM   2994  CE1 PHE A1736      40.453  41.456  54.402  1.00  0.00           C  
ATOM   2995  CE2 PHE A1736      42.631  42.420  54.120  1.00  0.00           C  
ATOM   2996  CZ  PHE A1736      41.771  41.347  53.972  1.00  0.00           C  
ATOM   2997  N   PRO A1737      42.160  44.751  58.404  1.00  0.00           N  
ATOM   2998  CA  PRO A1737      43.186  44.112  59.250  1.00  0.00           C  
ATOM   2999  C   PRO A1737      42.629  43.698  60.611  1.00  0.00           C  
ATOM   3000  O   PRO A1737      43.081  42.749  61.208  1.00  0.00           O  
ATOM   3001  CB  PRO A1737      44.230  45.195  59.424  1.00  0.00           C  
ATOM   3002  CG  PRO A1737      44.112  45.997  58.178  1.00  0.00           C  
ATOM   3003  CD  PRO A1737      42.617  46.055  57.909  1.00  0.00           C  
ATOM   3004  N   GLU A1738      41.644  44.434  61.101  1.00  0.00           N  
ATOM   3005  CA  GLU A1738      41.016  44.160  62.388  1.00  0.00           C  
ATOM   3006  C   GLU A1738      40.141  42.910  62.422  1.00  0.00           C  
ATOM   3007  O   GLU A1738      40.302  42.057  63.289  1.00  0.00           O  
ATOM   3008  CB  GLU A1738      40.118  45.336  62.804  1.00  0.00           C  
ATOM   3009  CG  GLU A1738      40.818  46.632  63.175  1.00  0.00           C  
ATOM   3010  CD  GLU A1738      39.826  47.769  63.451  1.00  0.00           C  
ATOM   3011  OE1 GLU A1738      38.642  47.462  63.758  1.00  0.00           O  
ATOM   3012  OE2 GLU A1738      40.229  48.965  63.372  1.00  0.00           O  
ATOM   3013  N   LYS A1739      39.194  42.826  61.492  1.00  0.00           N  
ATOM   3014  CA  LYS A1739      38.262  41.717  61.448  1.00  0.00           C  
ATOM   3015  C   LYS A1739      38.815  40.451  60.797  1.00  0.00           C  
ATOM   3016  O   LYS A1739      38.339  39.348  61.077  1.00  0.00           O  
ATOM   3017  CB  LYS A1739      36.990  42.164  60.732  1.00  0.00           C  
ATOM   3018  CG  LYS A1739      36.540  43.552  61.155  1.00  0.00           C  
ATOM   3019  CD  LYS A1739      35.271  44.028  60.490  1.00  0.00           C  
ATOM   3020  CE  LYS A1739      34.044  43.400  61.143  1.00  0.00           C  
ATOM   3021  NZ  LYS A1739      32.762  43.989  60.634  1.00  0.00           N  
ATOM   3022  N   ALA A1740      39.823  40.597  59.940  1.00  0.00           N  
ATOM   3023  CA  ALA A1740      40.403  39.445  59.259  1.00  0.00           C  
ATOM   3024  C   ALA A1740      41.833  39.198  59.717  1.00  0.00           C  
ATOM   3025  O   ALA A1740      42.655  38.636  58.978  1.00  0.00           O  
ATOM   3026  CB  ALA A1740      40.365  39.660  57.736  1.00  0.00           C  
ATOM   3027  N   ARG A1741      42.140  39.606  60.940  1.00  0.00           N  
ATOM   3028  CA  ARG A1741      43.491  39.415  61.443  1.00  0.00           C  
ATOM   3029  C   ARG A1741      43.935  37.947  61.422  1.00  0.00           C  
ATOM   3030  O   ARG A1741      45.067  37.644  61.038  1.00  0.00           O  
ATOM   3031  CB  ARG A1741      43.615  39.971  62.861  1.00  0.00           C  
ATOM   3032  CG  ARG A1741      45.055  40.135  63.327  1.00  0.00           C  
ATOM   3033  CD  ARG A1741      45.097  40.526  64.778  1.00  0.00           C  
ATOM   3034  NE  ARG A1741      46.438  40.417  65.334  1.00  0.00           N  
ATOM   3035  CZ  ARG A1741      47.461  41.202  65.003  1.00  0.00           C  
ATOM   3036  NH1 ARG A1741      47.298  42.167  64.104  1.00  0.00           N  
ATOM   3037  NH2 ARG A1741      48.645  41.031  65.587  1.00  0.00           N  
ATOM   3038  N   TYR A1742      43.038  37.044  61.814  1.00  0.00           N  
ATOM   3039  CA  TYR A1742      43.342  35.620  61.853  1.00  0.00           C  
ATOM   3040  C   TYR A1742      43.746  34.994  60.537  1.00  0.00           C  
ATOM   3041  O   TYR A1742      44.261  33.885  60.544  1.00  0.00           O  
ATOM   3042  CB  TYR A1742      42.164  34.827  62.414  1.00  0.00           C  
ATOM   3043  CG  TYR A1742      40.902  35.020  61.633  1.00  0.00           C  
ATOM   3044  CD1 TYR A1742      40.059  36.092  61.898  1.00  0.00           C  
ATOM   3045  CD2 TYR A1742      40.548  34.131  60.629  1.00  0.00           C  
ATOM   3046  CE1 TYR A1742      38.891  36.270  61.190  1.00  0.00           C  
ATOM   3047  CE2 TYR A1742      39.388  34.302  59.906  1.00  0.00           C  
ATOM   3048  CZ  TYR A1742      38.563  35.374  60.195  1.00  0.00           C  
ATOM   3049  OH  TYR A1742      37.402  35.555  59.484  1.00  0.00           O  
ATOM   3050  N   LEU A1743      43.503  35.676  59.421  1.00  0.00           N  
ATOM   3051  CA  LEU A1743      43.876  35.158  58.096  1.00  0.00           C  
ATOM   3052  C   LEU A1743      45.314  35.492  57.700  1.00  0.00           C  
ATOM   3053  O   LEU A1743      45.828  34.970  56.712  1.00  0.00           O  
ATOM   3054  CB  LEU A1743      42.967  35.736  57.021  1.00  0.00           C  
ATOM   3055  CG  LEU A1743      41.510  35.312  57.040  1.00  0.00           C  
ATOM   3056  CD1 LEU A1743      40.746  36.045  55.963  1.00  0.00           C  
ATOM   3057  CD2 LEU A1743      41.459  33.824  56.844  1.00  0.00           C  
ATOM   3058  N   PHE A1744      45.964  36.361  58.462  1.00  0.00           N  
ATOM   3059  CA  PHE A1744      47.318  36.770  58.116  1.00  0.00           C  
ATOM   3060  C   PHE A1744      48.349  36.455  59.199  1.00  0.00           C  
ATOM   3061  O   PHE A1744      49.554  36.401  58.925  1.00  0.00           O  
ATOM   3062  CB  PHE A1744      47.333  38.267  57.806  1.00  0.00           C  
ATOM   3063  CG  PHE A1744      46.482  38.643  56.636  1.00  0.00           C  
ATOM   3064  CD1 PHE A1744      46.896  38.366  55.342  1.00  0.00           C  
ATOM   3065  CD2 PHE A1744      45.232  39.217  56.824  1.00  0.00           C  
ATOM   3066  CE1 PHE A1744      46.071  38.655  54.261  1.00  0.00           C  
ATOM   3067  CE2 PHE A1744      44.413  39.502  55.746  1.00  0.00           C  
ATOM   3068  CZ  PHE A1744      44.829  39.221  54.471  1.00  0.00           C  
ATOM   3069  N   THR A1745      47.887  36.245  60.425  1.00  0.00           N  
ATOM   3070  CA  THR A1745      48.817  35.935  61.483  1.00  0.00           C  
ATOM   3071  C   THR A1745      48.253  34.898  62.430  1.00  0.00           C  
ATOM   3072  O   THR A1745      47.048  34.636  62.446  1.00  0.00           O  
ATOM   3073  CB  THR A1745      49.187  37.193  62.273  1.00  0.00           C  
ATOM   3074  OG1 THR A1745      50.161  36.863  63.276  1.00  0.00           O  
ATOM   3075  CG2 THR A1745      47.954  37.793  62.935  1.00  0.00           C  
ATOM   3076  N   GLU A1746      49.142  34.301  63.215  1.00  0.00           N  
ATOM   3077  CA  GLU A1746      48.760  33.298  64.200  1.00  0.00           C  
ATOM   3078  C   GLU A1746      48.555  34.029  65.532  1.00  0.00           C  
ATOM   3079  O   GLU A1746      48.141  33.445  66.534  1.00  0.00           O  
ATOM   3080  CB  GLU A1746      49.864  32.249  64.330  1.00  0.00           C  
ATOM   3081  CG  GLU A1746      49.345  30.851  64.588  1.00  0.00           C  
ATOM   3082  CD  GLU A1746      48.575  30.274  63.403  1.00  0.00           C  
ATOM   3083  OE1 GLU A1746      47.875  29.245  63.577  1.00  0.00           O  
ATOM   3084  OE2 GLU A1746      48.677  30.841  62.291  1.00  0.00           O  
ATOM   3085  N   ASP A1747      48.858  35.318  65.523  1.00  0.00           N  
ATOM   3086  CA  ASP A1747      48.693  36.156  66.696  1.00  0.00           C  
ATOM   3087  C   ASP A1747      47.291  36.812  66.684  1.00  0.00           C  
ATOM   3088  O   ASP A1747      47.168  38.038  66.513  1.00  0.00           O  
ATOM   3089  CB  ASP A1747      49.771  37.250  66.707  1.00  0.00           C  
ATOM   3090  CG  ASP A1747      49.664  38.170  67.922  1.00  0.00           C  
ATOM   3091  OD1 ASP A1747      49.836  39.405  67.742  1.00  0.00           O  
ATOM   3092  OD2 ASP A1747      49.413  37.657  69.046  1.00  0.00           O  
ATOM   3093  N   TYR A1748      46.241  36.009  66.855  1.00  0.00           N  
ATOM   3094  CA  TYR A1748      44.888  36.556  66.852  1.00  0.00           C  
ATOM   3095  C   TYR A1748      44.144  36.274  68.151  1.00  0.00           C  
ATOM   3096  O   TYR A1748      44.338  35.244  68.784  1.00  0.00           O  
ATOM   3097  CB  TYR A1748      44.075  36.007  65.672  1.00  0.00           C  
ATOM   3098  CG  TYR A1748      43.942  34.492  65.641  1.00  0.00           C  
ATOM   3099  CD1 TYR A1748      44.909  33.691  65.014  1.00  0.00           C  
ATOM   3100  CD2 TYR A1748      42.838  33.863  66.216  1.00  0.00           C  
ATOM   3101  CE1 TYR A1748      44.776  32.315  64.954  1.00  0.00           C  
ATOM   3102  CE2 TYR A1748      42.692  32.477  66.168  1.00  0.00           C  
ATOM   3103  CZ  TYR A1748      43.662  31.702  65.532  1.00  0.00           C  
ATOM   3104  OH  TYR A1748      43.509  30.318  65.470  1.00  0.00           O  
ATOM   3105  N   PRO A1749      43.274  37.193  68.566  1.00  0.00           N  
ATOM   3106  CA  PRO A1749      42.529  36.983  69.805  1.00  0.00           C  
ATOM   3107  C   PRO A1749      41.464  35.900  69.655  1.00  0.00           C  
ATOM   3108  O   PRO A1749      41.006  35.606  68.543  1.00  0.00           O  
ATOM   3109  CB  PRO A1749      41.894  38.337  70.037  1.00  0.00           C  
ATOM   3110  CG  PRO A1749      41.525  38.724  68.640  1.00  0.00           C  
ATOM   3111  CD  PRO A1749      42.813  38.418  67.893  1.00  0.00           C  
ATOM   3112  N   VAL A1750      41.078  35.306  70.779  1.00  0.00           N  
ATOM   3113  CA  VAL A1750      40.026  34.300  70.790  1.00  0.00           C  
ATOM   3114  C   VAL A1750      38.955  34.810  71.748  1.00  0.00           C  
ATOM   3115  O   VAL A1750      39.224  34.975  72.941  1.00  0.00           O  
ATOM   3116  CB  VAL A1750      40.534  32.940  71.278  1.00  0.00           C  
ATOM   3117  CG1 VAL A1750      39.384  31.950  71.307  1.00  0.00           C  
ATOM   3118  CG2 VAL A1750      41.645  32.445  70.363  1.00  0.00           C  
ATOM   3119  N   SER A1751      37.758  35.090  71.226  1.00  0.00           N  
ATOM   3120  CA  SER A1751      36.669  35.597  72.063  1.00  0.00           C  
ATOM   3121  C   SER A1751      36.219  34.555  73.090  1.00  0.00           C  
ATOM   3122  O   SER A1751      36.347  33.347  72.859  1.00  0.00           O  
ATOM   3123  CB  SER A1751      35.477  36.039  71.191  1.00  0.00           C  
ATOM   3124  OG  SER A1751      34.738  34.945  70.671  1.00  0.00           O  
ATOM   3125  N   GLU A1752      35.710  35.017  74.233  1.00  0.00           N  
ATOM   3126  CA  GLU A1752      35.247  34.082  75.260  1.00  0.00           C  
ATOM   3127  C   GLU A1752      34.148  33.213  74.673  1.00  0.00           C  
ATOM   3128  O   GLU A1752      34.079  32.021  74.958  1.00  0.00           O  
ATOM   3129  CB  GLU A1752      34.710  34.807  76.509  1.00  0.00           C  
ATOM   3130  CG  GLU A1752      34.189  33.831  77.586  1.00  0.00           C  
ATOM   3131  CD  GLU A1752      33.974  34.465  78.967  1.00  0.00           C  
ATOM   3132  OE1 GLU A1752      34.973  34.842  79.630  1.00  0.00           O  
ATOM   3133  OE2 GLU A1752      32.801  34.576  79.397  1.00  0.00           O  
ATOM   3134  N   LYS A1753      33.301  33.830  73.850  1.00  0.00           N  
ATOM   3135  CA  LYS A1753      32.195  33.148  73.183  1.00  0.00           C  
ATOM   3136  C   LYS A1753      32.710  32.066  72.221  1.00  0.00           C  
ATOM   3137  O   LYS A1753      32.100  31.002  72.079  1.00  0.00           O  
ATOM   3138  CB  LYS A1753      31.363  34.171  72.408  1.00  0.00           C  
ATOM   3139  CG  LYS A1753      29.947  34.363  72.910  1.00  0.00           C  
ATOM   3140  CD  LYS A1753      29.226  35.468  72.108  1.00  0.00           C  
ATOM   3141  CE  LYS A1753      27.723  35.524  72.428  1.00  0.00           C  
ATOM   3142  NZ  LYS A1753      27.433  35.687  73.893  1.00  0.00           N  
ATOM   3143  N   ALA A1754      33.828  32.349  71.559  1.00  0.00           N  
ATOM   3144  CA  ALA A1754      34.415  31.405  70.617  1.00  0.00           C  
ATOM   3145  C   ALA A1754      35.055  30.244  71.379  1.00  0.00           C  
ATOM   3146  O   ALA A1754      35.003  29.084  70.934  1.00  0.00           O  
ATOM   3147  CB  ALA A1754      35.472  32.109  69.742  1.00  0.00           C  
ATOM   3148  N   GLN A1755      35.654  30.563  72.524  1.00  0.00           N  
ATOM   3149  CA  GLN A1755      36.309  29.560  73.361  1.00  0.00           C  
ATOM   3150  C   GLN A1755      35.279  28.588  73.955  1.00  0.00           C  
ATOM   3151  O   GLN A1755      35.509  27.378  74.051  1.00  0.00           O  
ATOM   3152  CB  GLN A1755      37.094  30.252  74.474  1.00  0.00           C  
ATOM   3153  CG  GLN A1755      37.914  29.320  75.302  1.00  0.00           C  
ATOM   3154  CD  GLN A1755      38.842  28.464  74.454  1.00  0.00           C  
ATOM   3155  OE1 GLN A1755      39.675  28.982  73.708  1.00  0.00           O  
ATOM   3156  NE2 GLN A1755      38.702  27.143  74.566  1.00  0.00           N  
ATOM   3157  N   ARG A1756      34.129  29.129  74.326  1.00  0.00           N  
ATOM   3158  CA  ARG A1756      33.043  28.341  74.890  1.00  0.00           C  
ATOM   3159  C   ARG A1756      32.509  27.348  73.852  1.00  0.00           C  
ATOM   3160  O   ARG A1756      32.338  26.170  74.150  1.00  0.00           O  
ATOM   3161  CB  ARG A1756      31.929  29.297  75.366  1.00  0.00           C  
ATOM   3162  CG  ARG A1756      30.733  28.657  76.072  1.00  0.00           C  
ATOM   3163  CD  ARG A1756      29.997  29.680  76.940  1.00  0.00           C  
ATOM   3164  NE  ARG A1756      29.288  30.704  76.167  1.00  0.00           N  
ATOM   3165  CZ  ARG A1756      29.464  32.020  76.316  1.00  0.00           C  
ATOM   3166  NH1 ARG A1756      30.337  32.489  77.213  1.00  0.00           N  
ATOM   3167  NH2 ARG A1756      28.759  32.869  75.565  1.00  0.00           N  
ATOM   3168  N   LYS A1757      32.255  27.841  72.637  1.00  0.00           N  
ATOM   3169  CA  LYS A1757      31.743  27.024  71.534  1.00  0.00           C  
ATOM   3170  C   LYS A1757      32.790  25.984  71.132  1.00  0.00           C  
ATOM   3171  O   LYS A1757      32.449  24.920  70.601  1.00  0.00           O  
ATOM   3172  CB  LYS A1757      31.409  27.904  70.329  1.00  0.00           C  
ATOM   3173  CG  LYS A1757      30.153  27.497  69.580  1.00  0.00           C  
ATOM   3174  CD  LYS A1757      28.910  27.696  70.455  1.00  0.00           C  
ATOM   3175  CE  LYS A1757      27.625  27.872  69.634  1.00  0.00           C  
ATOM   3176  NZ  LYS A1757      27.263  26.667  68.819  1.00  0.00           N  
ATOM   3177  N   LEU A1759      34.062  26.282  71.392  1.00  0.00           N  
ATOM   3178  CA  LEU A1759      35.119  25.337  71.043  1.00  0.00           C  
ATOM   3179  C   LEU A1759      35.126  24.154  72.009  1.00  0.00           C  
ATOM   3180  O   LEU A1759      35.218  23.003  71.582  1.00  0.00           O  
ATOM   3181  CB  LEU A1759      36.499  26.018  71.043  1.00  0.00           C  
ATOM   3182  CG  LEU A1759      37.683  25.131  70.639  1.00  0.00           C  
ATOM   3183  CD1 LEU A1759      37.453  24.566  69.255  1.00  0.00           C  
ATOM   3184  CD2 LEU A1759      38.954  25.931  70.675  1.00  0.00           C  
ATOM   3185  N   GLU A1760      35.018  24.441  73.306  1.00  0.00           N  
ATOM   3186  CA  GLU A1760      35.014  23.394  74.314  1.00  0.00           C  
ATOM   3187  C   GLU A1760      33.783  22.503  74.221  1.00  0.00           C  
ATOM   3188  O   GLU A1760      33.876  21.282  74.356  1.00  0.00           O  
ATOM   3189  CB  GLU A1760      35.113  24.029  75.687  1.00  0.00           C  
ATOM   3190  CG  GLU A1760      36.470  24.642  75.929  1.00  0.00           C  
ATOM   3191  CD  GLU A1760      36.545  25.411  77.235  1.00  0.00           C  
ATOM   3192  OE1 GLU A1760      35.949  26.514  77.310  1.00  0.00           O  
ATOM   3193  OE2 GLU A1760      37.195  24.910  78.188  1.00  0.00           O  
ATOM   3194  N   GLU A1761      32.632  23.120  73.990  1.00  0.00           N  
ATOM   3195  CA  GLU A1761      31.388  22.383  73.864  1.00  0.00           C  
ATOM   3196  C   GLU A1761      31.438  21.369  72.713  1.00  0.00           C  
ATOM   3197  O   GLU A1761      30.849  20.296  72.806  1.00  0.00           O  
ATOM   3198  CB  GLU A1761      30.213  23.357  73.656  1.00  0.00           C  
ATOM   3199  CG  GLU A1761      29.747  24.065  74.945  1.00  0.00           C  
ATOM   3200  CD  GLU A1761      28.589  25.073  74.742  1.00  0.00           C  
ATOM   3201  OE1 GLU A1761      27.986  25.484  75.765  1.00  0.00           O  
ATOM   3202  OE2 GLU A1761      28.286  25.461  73.582  1.00  0.00           O  
ATOM   3203  N   GLY A1762      32.150  21.700  71.639  1.00  0.00           N  
ATOM   3204  CA  GLY A1762      32.217  20.804  70.493  1.00  0.00           C  
ATOM   3205  C   GLY A1762      33.512  20.037  70.316  1.00  0.00           C  
ATOM   3206  O   GLY A1762      33.689  19.304  69.344  1.00  0.00           O  
ATOM   3207  N   LEU A1763      34.423  20.210  71.261  1.00  0.00           N  
ATOM   3208  CA  LEU A1763      35.705  19.528  71.235  1.00  0.00           C  
ATOM   3209  C   LEU A1763      35.581  18.043  70.893  1.00  0.00           C  
ATOM   3210  O   LEU A1763      36.360  17.518  70.104  1.00  0.00           O  
ATOM   3211  CB  LEU A1763      36.391  19.683  72.586  1.00  0.00           C  
ATOM   3212  CG  LEU A1763      37.719  20.437  72.546  1.00  0.00           C  
ATOM   3213  CD1 LEU A1763      38.176  20.753  73.958  1.00  0.00           C  
ATOM   3214  CD2 LEU A1763      38.745  19.594  71.808  1.00  0.00           C  
ATOM   3215  N   PRO A1764      34.595  17.346  71.472  1.00  0.00           N  
ATOM   3216  CA  PRO A1764      34.422  15.920  71.191  1.00  0.00           C  
ATOM   3217  C   PRO A1764      34.218  15.556  69.724  1.00  0.00           C  
ATOM   3218  O   PRO A1764      34.911  14.679  69.212  1.00  0.00           O  
ATOM   3219  CB  PRO A1764      33.210  15.556  72.029  1.00  0.00           C  
ATOM   3220  CG  PRO A1764      33.325  16.483  73.178  1.00  0.00           C  
ATOM   3221  CD  PRO A1764      33.646  17.778  72.507  1.00  0.00           C  
ATOM   3222  N   LEU A1765      33.264  16.204  69.050  1.00  0.00           N  
ATOM   3223  CA  LEU A1765      33.010  15.875  67.646  1.00  0.00           C  
ATOM   3224  C   LEU A1765      34.077  16.395  66.695  1.00  0.00           C  
ATOM   3225  O   LEU A1765      34.206  15.894  65.583  1.00  0.00           O  
ATOM   3226  CB  LEU A1765      31.617  16.332  67.186  1.00  0.00           C  
ATOM   3227  CG  LEU A1765      31.176  17.782  67.353  1.00  0.00           C  
ATOM   3228  CD1 LEU A1765      29.996  18.019  66.443  1.00  0.00           C  
ATOM   3229  CD2 LEU A1765      30.812  18.087  68.820  1.00  0.00           C  
ATOM   3230  N   LEU A1795      34.848  17.388  67.117  1.00  0.00           N  
ATOM   3231  CA  LEU A1795      35.916  17.878  66.262  1.00  0.00           C  
ATOM   3232  C   LEU A1795      37.015  16.824  66.270  1.00  0.00           C  
ATOM   3233  O   LEU A1795      37.708  16.630  65.278  1.00  0.00           O  
ATOM   3234  CB  LEU A1795      36.461  19.211  66.769  1.00  0.00           C  
ATOM   3235  CG  LEU A1795      35.527  20.395  66.520  1.00  0.00           C  
ATOM   3236  CD1 LEU A1795      36.170  21.682  67.007  1.00  0.00           C  
ATOM   3237  CD2 LEU A1795      35.227  20.485  65.037  1.00  0.00           C  
ATOM   3238  N   LYS A1796      37.170  16.139  67.400  1.00  0.00           N  
ATOM   3239  CA  LYS A1796      38.173  15.088  67.517  1.00  0.00           C  
ATOM   3240  C   LYS A1796      37.795  13.927  66.598  1.00  0.00           C  
ATOM   3241  O   LYS A1796      38.666  13.304  65.997  1.00  0.00           O  
ATOM   3242  CB  LYS A1796      38.256  14.576  68.954  1.00  0.00           C  
ATOM   3243  CG  LYS A1796      38.587  15.625  69.983  1.00  0.00           C  
ATOM   3244  CD  LYS A1796      39.922  15.371  70.645  1.00  0.00           C  
ATOM   3245  CE  LYS A1796      40.122  16.295  71.837  1.00  0.00           C  
ATOM   3246  NZ  LYS A1796      39.053  16.096  72.864  1.00  0.00           N  
ATOM   3247  N   GLU A1797      36.500  13.642  66.489  1.00  0.00           N  
ATOM   3248  CA  GLU A1797      36.033  12.546  65.645  1.00  0.00           C  
ATOM   3249  C   GLU A1797      36.067  12.909  64.166  1.00  0.00           C  
ATOM   3250  O   GLU A1797      36.082  12.028  63.305  1.00  0.00           O  
ATOM   3251  CB  GLU A1797      34.613  12.134  66.040  1.00  0.00           C  
ATOM   3252  CG  GLU A1797      34.456  11.842  67.524  1.00  0.00           C  
ATOM   3253  CD  GLU A1797      33.192  11.060  67.846  1.00  0.00           C  
ATOM   3254  OE1 GLU A1797      33.203   9.808  67.719  1.00  0.00           O  
ATOM   3255  OE2 GLU A1797      32.185  11.709  68.221  1.00  0.00           O  
ATOM   3256  N   LEU A1805      36.077  14.209  63.880  1.00  0.00           N  
ATOM   3257  CA  LEU A1805      36.127  14.699  62.505  1.00  0.00           C  
ATOM   3258  C   LEU A1805      37.573  14.843  62.015  1.00  0.00           C  
ATOM   3259  O   LEU A1805      37.861  14.647  60.836  1.00  0.00           O  
ATOM   3260  CB  LEU A1805      35.426  16.052  62.408  1.00  0.00           C  
ATOM   3261  CG  LEU A1805      35.538  16.792  61.070  1.00  0.00           C  
ATOM   3262  CD1 LEU A1805      34.710  16.088  60.003  1.00  0.00           C  
ATOM   3263  CD2 LEU A1805      35.065  18.217  61.249  1.00  0.00           C  
ATOM   3264  N   TYR A1810      38.474  15.178  62.933  1.00  0.00           N  
ATOM   3265  CA  TYR A1810      39.871  15.376  62.599  1.00  0.00           C  
ATOM   3266  C   TYR A1810      40.446  14.316  61.680  1.00  0.00           C  
ATOM   3267  O   TYR A1810      41.005  14.644  60.638  1.00  0.00           O  
ATOM   3268  CB  TYR A1810      40.723  15.438  63.849  1.00  0.00           C  
ATOM   3269  CG  TYR A1810      42.155  15.700  63.515  1.00  0.00           C  
ATOM   3270  CD1 TYR A1810      42.618  16.997  63.349  1.00  0.00           C  
ATOM   3271  CD2 TYR A1810      43.038  14.650  63.300  1.00  0.00           C  
ATOM   3272  CE1 TYR A1810      43.934  17.248  62.972  1.00  0.00           C  
ATOM   3273  CE2 TYR A1810      44.354  14.885  62.921  1.00  0.00           C  
ATOM   3274  CZ  TYR A1810      44.797  16.185  62.757  1.00  0.00           C  
ATOM   3275  OH  TYR A1810      46.094  16.426  62.360  1.00  0.00           O  
ATOM   3276  N   PRO A1811      40.347  13.030  62.059  1.00  0.00           N  
ATOM   3277  CA  PRO A1811      40.889  11.985  61.185  1.00  0.00           C  
ATOM   3278  C   PRO A1811      40.263  11.983  59.776  1.00  0.00           C  
ATOM   3279  O   PRO A1811      40.963  11.736  58.788  1.00  0.00           O  
ATOM   3280  CB  PRO A1811      40.610  10.701  61.969  1.00  0.00           C  
ATOM   3281  CG  PRO A1811      39.378  11.039  62.744  1.00  0.00           C  
ATOM   3282  CD  PRO A1811      39.706  12.429  63.241  1.00  0.00           C  
ATOM   3283  N   ARG A1989      38.960  12.266  59.682  1.00  0.00           N  
ATOM   3284  CA  ARG A1989      38.288  12.293  58.380  1.00  0.00           C  
ATOM   3285  C   ARG A1989      38.933  13.377  57.539  1.00  0.00           C  
ATOM   3286  O   ARG A1989      39.143  13.206  56.338  1.00  0.00           O  
ATOM   3287  CB  ARG A1989      36.804  12.638  58.501  1.00  0.00           C  
ATOM   3288  CG  ARG A1989      36.033  11.919  59.577  1.00  0.00           C  
ATOM   3289  CD  ARG A1989      35.790  10.462  59.273  1.00  0.00           C  
ATOM   3290  NE  ARG A1989      34.760   9.914  60.156  1.00  0.00           N  
ATOM   3291  CZ  ARG A1989      33.444  10.060  59.973  1.00  0.00           C  
ATOM   3292  NH1 ARG A1989      32.970  10.734  58.925  1.00  0.00           N  
ATOM   3293  NH2 ARG A1989      32.592   9.549  60.857  1.00  0.00           N  
ATOM   3294  N   LEU A1990      39.225  14.506  58.180  1.00  0.00           N  
ATOM   3295  CA  LEU A1990      39.840  15.640  57.506  1.00  0.00           C  
ATOM   3296  C   LEU A1990      41.255  15.328  57.043  1.00  0.00           C  
ATOM   3297  O   LEU A1990      41.608  15.639  55.909  1.00  0.00           O  
ATOM   3298  CB  LEU A1990      39.844  16.870  58.424  1.00  0.00           C  
ATOM   3299  CG  LEU A1990      38.731  17.926  58.296  1.00  0.00           C  
ATOM   3300  CD1 LEU A1990      37.367  17.299  58.059  1.00  0.00           C  
ATOM   3301  CD2 LEU A1990      38.717  18.754  59.565  1.00  0.00           C  
ATOM   3302  N   ARG A1991      42.059  14.705  57.905  1.00  0.00           N  
ATOM   3303  CA  ARG A1991      43.439  14.380  57.546  1.00  0.00           C  
ATOM   3304  C   ARG A1991      43.460  13.387  56.393  1.00  0.00           C  
ATOM   3305  O   ARG A1991      44.424  13.332  55.624  1.00  0.00           O  
ATOM   3306  CB  ARG A1991      44.187  13.816  58.752  1.00  0.00           C  
ATOM   3307  CG  ARG A1991      45.699  13.834  58.608  1.00  0.00           C  
ATOM   3308  CD  ARG A1991      46.357  14.135  59.956  1.00  0.00           C  
ATOM   3309  NE  ARG A1991      47.618  13.411  60.164  1.00  0.00           N  
ATOM   3310  CZ  ARG A1991      48.413  13.545  61.232  1.00  0.00           C  
ATOM   3311  NH1 ARG A1991      48.096  14.382  62.219  1.00  0.00           N  
ATOM   3312  NH2 ARG A1991      49.541  12.844  61.313  1.00  0.00           N  
ATOM   3313  N   ALA A1992      42.370  12.633  56.264  1.00  0.00           N  
ATOM   3314  CA  ALA A1992      42.220  11.630  55.214  1.00  0.00           C  
ATOM   3315  C   ALA A1992      41.843  12.259  53.880  1.00  0.00           C  
ATOM   3316  O   ALA A1992      42.221  11.757  52.818  1.00  0.00           O  
ATOM   3317  CB  ALA A1992      41.164  10.620  55.616  1.00  0.00           C  
ATOM   3318  N   GLN A1993      41.082  13.351  53.945  1.00  0.00           N  
ATOM   3319  CA  GLN A1993      40.639  14.088  52.758  1.00  0.00           C  
ATOM   3320  C   GLN A1993      41.790  14.501  51.841  1.00  0.00           C  
ATOM   3321  O   GLN A1993      42.769  15.117  52.285  1.00  0.00           O  
ATOM   3322  CB  GLN A1993      39.880  15.335  53.186  1.00  0.00           C  
ATOM   3323  CG  GLN A1993      38.400  15.200  53.058  1.00  0.00           C  
ATOM   3324  CD  GLN A1993      37.993  14.950  51.634  1.00  0.00           C  
ATOM   3325  OE1 GLN A1993      38.455  15.635  50.725  1.00  0.00           O  
ATOM   3326  NE2 GLN A1993      37.121  13.970  51.423  1.00  0.00           N  
ATOM   3327  N   GLU A1994      41.663  14.177  50.556  1.00  0.00           N  
ATOM   3328  CA  GLU A1994      42.704  14.521  49.588  1.00  0.00           C  
ATOM   3329  C   GLU A1994      42.371  15.788  48.787  1.00  0.00           C  
ATOM   3330  O   GLU A1994      43.217  16.674  48.654  1.00  0.00           O  
ATOM   3331  CB  GLU A1994      42.952  13.334  48.651  1.00  0.00           C  
ATOM   3332  CG  GLU A1994      44.242  13.423  47.825  1.00  0.00           C  
ATOM   3333  CD  GLU A1994      44.613  12.091  47.165  1.00  0.00           C  
ATOM   3334  OE1 GLU A1994      45.020  11.163  47.898  1.00  0.00           O  
ATOM   3335  OE2 GLU A1994      44.495  11.967  45.921  1.00  0.00           O  
ATOM   3336  N   GLU A1995      41.152  15.882  48.259  1.00  0.00           N  
ATOM   3337  CA  GLU A1995      40.772  17.069  47.501  1.00  0.00           C  
ATOM   3338  C   GLU A1995      40.285  18.148  48.447  1.00  0.00           C  
ATOM   3339  O   GLU A1995      39.145  18.139  48.904  1.00  0.00           O  
ATOM   3340  CB  GLU A1995      39.686  16.762  46.468  1.00  0.00           C  
ATOM   3341  CG  GLU A1995      38.382  16.240  47.032  1.00  0.00           C  
ATOM   3342  CD  GLU A1995      37.238  16.337  46.027  1.00  0.00           C  
ATOM   3343  OE1 GLU A1995      36.201  15.673  46.242  1.00  0.00           O  
ATOM   3344  OE2 GLU A1995      37.366  17.084  45.028  1.00  0.00           O  
ATOM   3345  N   TRP A2012      41.170  19.090  48.727  1.00  0.00           N  
ATOM   3346  CA  TRP A2012      40.872  20.178  49.632  1.00  0.00           C  
ATOM   3347  C   TRP A2012      40.163  21.333  48.908  1.00  0.00           C  
ATOM   3348  O   TRP A2012      40.720  22.414  48.724  1.00  0.00           O  
ATOM   3349  CB  TRP A2012      42.184  20.634  50.286  1.00  0.00           C  
ATOM   3350  CG  TRP A2012      42.002  21.298  51.602  1.00  0.00           C  
ATOM   3351  CD1 TRP A2012      42.000  22.633  51.844  1.00  0.00           C  
ATOM   3352  CD2 TRP A2012      41.751  20.661  52.861  1.00  0.00           C  
ATOM   3353  NE1 TRP A2012      41.763  22.876  53.173  1.00  0.00           N  
ATOM   3354  CE2 TRP A2012      41.605  21.681  53.822  1.00  0.00           C  
ATOM   3355  CE3 TRP A2012      41.634  19.326  53.270  1.00  0.00           C  
ATOM   3356  CZ2 TRP A2012      41.347  21.415  55.169  1.00  0.00           C  
ATOM   3357  CZ3 TRP A2012      41.378  19.060  54.613  1.00  0.00           C  
ATOM   3358  CH2 TRP A2012      41.238  20.103  55.545  1.00  0.00           C  
ATOM   3359  N   THR A2013      38.924  21.091  48.500  1.00  0.00           N  
ATOM   3360  CA  THR A2013      38.139  22.100  47.803  1.00  0.00           C  
ATOM   3361  C   THR A2013      36.885  22.441  48.591  1.00  0.00           C  
ATOM   3362  O   THR A2013      36.350  21.604  49.317  1.00  0.00           O  
ATOM   3363  CB  THR A2013      37.706  21.617  46.389  1.00  0.00           C  
ATOM   3364  OG1 THR A2013      36.927  20.416  46.501  1.00  0.00           O  
ATOM   3365  CG2 THR A2013      38.930  21.352  45.515  1.00  0.00           C  
ATOM   3366  N   GLU A2014      36.415  23.673  48.443  1.00  0.00           N  
ATOM   3367  CA  GLU A2014      35.220  24.110  49.145  1.00  0.00           C  
ATOM   3368  C   GLU A2014      34.067  23.143  48.935  1.00  0.00           C  
ATOM   3369  O   GLU A2014      33.349  22.816  49.876  1.00  0.00           O  
ATOM   3370  CB  GLU A2014      34.817  25.506  48.679  1.00  0.00           C  
ATOM   3371  CG  GLU A2014      35.877  26.549  48.960  1.00  0.00           C  
ATOM   3372  CD  GLU A2014      35.445  27.959  48.584  1.00  0.00           C  
ATOM   3373  OE1 GLU A2014      36.252  28.896  48.798  1.00  0.00           O  
ATOM   3374  OE2 GLU A2014      34.306  28.131  48.079  1.00  0.00           O  
ATOM   3375  N   ALA A2015      33.889  22.689  47.699  1.00  0.00           N  
ATOM   3376  CA  ALA A2015      32.814  21.758  47.392  1.00  0.00           C  
ATOM   3377  C   ALA A2015      33.021  20.456  48.159  1.00  0.00           C  
ATOM   3378  O   ALA A2015      32.129  20.007  48.875  1.00  0.00           O  
ATOM   3379  CB  ALA A2015      32.771  21.486  45.904  1.00  0.00           C  
ATOM   3380  N   ALA A2016      34.205  19.864  48.012  1.00  0.00           N  
ATOM   3381  CA  ALA A2016      34.537  18.613  48.694  1.00  0.00           C  
ATOM   3382  C   ALA A2016      34.326  18.728  50.204  1.00  0.00           C  
ATOM   3383  O   ALA A2016      33.554  17.961  50.793  1.00  0.00           O  
ATOM   3384  CB  ALA A2016      35.981  18.224  48.399  1.00  0.00           C  
ATOM   3385  N   LEU A2017      35.008  19.688  50.826  1.00  0.00           N  
ATOM   3386  CA  LEU A2017      34.881  19.878  52.261  1.00  0.00           C  
ATOM   3387  C   LEU A2017      33.424  19.966  52.712  1.00  0.00           C  
ATOM   3388  O   LEU A2017      33.052  19.343  53.691  1.00  0.00           O  
ATOM   3389  CB  LEU A2017      35.652  21.118  52.709  1.00  0.00           C  
ATOM   3390  CG  LEU A2017      37.152  21.016  53.026  1.00  0.00           C  
ATOM   3391  CD1 LEU A2017      37.385  20.027  54.137  1.00  0.00           C  
ATOM   3392  CD2 LEU A2017      37.915  20.603  51.813  1.00  0.00           C  
ATOM   3393  N   GLU A2018      32.589  20.714  52.001  1.00  0.00           N  
ATOM   3394  CA  GLU A2018      31.181  20.833  52.398  1.00  0.00           C  
ATOM   3395  C   GLU A2018      30.477  19.486  52.366  1.00  0.00           C  
ATOM   3396  O   GLU A2018      29.771  19.135  53.300  1.00  0.00           O  
ATOM   3397  CB  GLU A2018      30.437  21.829  51.500  1.00  0.00           C  
ATOM   3398  CG  GLU A2018      28.964  22.031  51.838  1.00  0.00           C  
ATOM   3399  CD  GLU A2018      28.288  23.079  50.940  1.00  0.00           C  
ATOM   3400  OE1 GLU A2018      28.460  22.998  49.703  1.00  0.00           O  
ATOM   3401  OE2 GLU A2018      27.579  23.979  51.459  1.00  0.00           O  
ATOM   3402  N   ALA A2019      30.666  18.724  51.297  1.00  0.00           N  
ATOM   3403  CA  ALA A2019      30.027  17.411  51.204  1.00  0.00           C  
ATOM   3404  C   ALA A2019      30.504  16.489  52.346  1.00  0.00           C  
ATOM   3405  O   ALA A2019      29.744  15.658  52.858  1.00  0.00           O  
ATOM   3406  CB  ALA A2019      30.333  16.775  49.848  1.00  0.00           C  
ATOM   3407  N   LEU A2020      31.769  16.654  52.730  1.00  0.00           N  
ATOM   3408  CA  LEU A2020      32.388  15.883  53.808  1.00  0.00           C  
ATOM   3409  C   LEU A2020      31.751  16.185  55.174  1.00  0.00           C  
ATOM   3410  O   LEU A2020      31.342  15.273  55.887  1.00  0.00           O  
ATOM   3411  CB  LEU A2020      33.881  16.207  53.891  1.00  0.00           C  
ATOM   3412  CG  LEU A2020      34.685  15.275  54.783  1.00  0.00           C  
ATOM   3413  CD1 LEU A2020      35.138  14.100  53.945  1.00  0.00           C  
ATOM   3414  CD2 LEU A2020      35.882  15.984  55.367  1.00  0.00           C  
ATOM   3415  N   LEU A2021      31.675  17.467  55.531  1.00  0.00           N  
ATOM   3416  CA  LEU A2021      31.102  17.891  56.808  1.00  0.00           C  
ATOM   3417  C   LEU A2021      29.598  17.664  56.885  1.00  0.00           C  
ATOM   3418  O   LEU A2021      29.061  17.351  57.949  1.00  0.00           O  
ATOM   3419  CB  LEU A2021      31.396  19.365  57.047  1.00  0.00           C  
ATOM   3420  CG  LEU A2021      32.866  19.723  57.178  1.00  0.00           C  
ATOM   3421  CD1 LEU A2021      33.005  21.190  57.501  1.00  0.00           C  
ATOM   3422  CD2 LEU A2021      33.477  18.899  58.274  1.00  0.00           C  
ATOM   3423  N   ARG A2022      28.921  17.849  55.756  1.00  0.00           N  
ATOM   3424  CA  ARG A2022      27.478  17.645  55.689  1.00  0.00           C  
ATOM   3425  C   ARG A2022      27.223  16.179  56.019  1.00  0.00           C  
ATOM   3426  O   ARG A2022      26.310  15.841  56.775  1.00  0.00           O  
ATOM   3427  CB  ARG A2022      26.970  17.922  54.273  1.00  0.00           C  
ATOM   3428  CG  ARG A2022      26.997  19.372  53.818  1.00  0.00           C  
ATOM   3429  CD  ARG A2022      25.777  20.098  54.306  1.00  0.00           C  
ATOM   3430  NE  ARG A2022      25.697  21.461  53.790  1.00  0.00           N  
ATOM   3431  CZ  ARG A2022      24.788  22.346  54.191  1.00  0.00           C  
ATOM   3432  NH1 ARG A2022      23.888  22.010  55.110  1.00  0.00           N  
ATOM   3433  NH2 ARG A2022      24.783  23.567  53.681  1.00  0.00           N  
ATOM   3434  N   GLY A2023      28.048  15.316  55.432  1.00  0.00           N  
ATOM   3435  CA  GLY A2023      27.915  13.895  55.659  1.00  0.00           C  
ATOM   3436  C   GLY A2023      28.260  13.535  57.089  1.00  0.00           C  
ATOM   3437  O   GLY A2023      27.625  12.680  57.712  1.00  0.00           O  
ATOM   3438  N   PHE A2024      29.283  14.186  57.619  1.00  0.00           N  
ATOM   3439  CA  PHE A2024      29.697  13.922  58.986  1.00  0.00           C  
ATOM   3440  C   PHE A2024      28.588  14.301  59.970  1.00  0.00           C  
ATOM   3441  O   PHE A2024      28.346  13.590  60.938  1.00  0.00           O  
ATOM   3442  CB  PHE A2024      30.983  14.690  59.292  1.00  0.00           C  
ATOM   3443  CG  PHE A2024      31.446  14.560  60.710  1.00  0.00           C  
ATOM   3444  CD1 PHE A2024      30.850  15.303  61.722  1.00  0.00           C  
ATOM   3445  CD2 PHE A2024      32.492  13.701  61.034  1.00  0.00           C  
ATOM   3446  CE1 PHE A2024      31.294  15.193  63.032  1.00  0.00           C  
ATOM   3447  CE2 PHE A2024      32.942  13.587  62.349  1.00  0.00           C  
ATOM   3448  CZ  PHE A2024      32.342  14.334  63.344  1.00  0.00           C  
ATOM   3449  N   ALA A2025      27.909  15.413  59.723  1.00  0.00           N  
ATOM   3450  CA  ALA A2025      26.829  15.835  60.609  1.00  0.00           C  
ATOM   3451  C   ALA A2025      25.657  14.870  60.499  1.00  0.00           C  
ATOM   3452  O   ALA A2025      24.987  14.579  61.482  1.00  0.00           O  
ATOM   3453  CB  ALA A2025      26.375  17.245  60.256  1.00  0.00           C  
ATOM   3454  N   ALA A2026      25.415  14.378  59.291  1.00  0.00           N  
ATOM   3455  CA  ALA A2026      24.322  13.441  59.046  1.00  0.00           C  
ATOM   3456  C   ALA A2026      24.515  12.162  59.846  1.00  0.00           C  
ATOM   3457  O   ALA A2026      23.669  11.799  60.672  1.00  0.00           O  
ATOM   3458  CB  ALA A2026      24.237  13.109  57.552  1.00  0.00           C  
ATOM   3459  N   GLU A2027      25.634  11.485  59.594  1.00  0.00           N  
ATOM   3460  CA  GLU A2027      25.937  10.236  60.284  1.00  0.00           C  
ATOM   3461  C   GLU A2027      25.944  10.420  61.800  1.00  0.00           C  
ATOM   3462  O   GLU A2027      25.539   9.517  62.530  1.00  0.00           O  
ATOM   3463  CB  GLU A2027      27.285   9.672  59.836  1.00  0.00           C  
ATOM   3464  CG  GLU A2027      28.454  10.438  60.373  1.00  0.00           C  
ATOM   3465  CD  GLU A2027      29.725   9.642  60.326  1.00  0.00           C  
ATOM   3466  OE1 GLU A2027      30.277   9.458  59.218  1.00  0.00           O  
ATOM   3467  OE2 GLU A2027      30.160   9.197  61.414  1.00  0.00           O  
ATOM   3468  N   LYS A2039      26.410  11.577  62.270  1.00  0.00           N  
ATOM   3469  CA  LYS A2039      26.441  11.867  63.705  1.00  0.00           C  
ATOM   3470  C   LYS A2039      25.076  12.364  64.145  1.00  0.00           C  
ATOM   3471  O   LYS A2039      24.878  12.695  65.314  1.00  0.00           O  
ATOM   3472  CB  LYS A2039      27.471  12.949  64.036  1.00  0.00           C  
ATOM   3473  CG  LYS A2039      28.914  12.519  63.900  1.00  0.00           C  
ATOM   3474  CD  LYS A2039      29.287  11.431  64.889  1.00  0.00           C  
ATOM   3475  CE  LYS A2039      30.775  11.103  64.760  1.00  0.00           C  
ATOM   3476  NZ  LYS A2039      31.280  10.166  65.809  1.00  0.00           N  
ATOM   3477  N   GLY A2040      24.138  12.413  63.202  1.00  0.00           N  
ATOM   3478  CA  GLY A2040      22.802  12.892  63.510  1.00  0.00           C  
ATOM   3479  C   GLY A2040      22.847  14.233  64.230  1.00  0.00           C  
ATOM   3480  O   GLY A2040      22.494  14.319  65.409  1.00  0.00           O  
ATOM   3481  N   VAL A2041      23.290  15.276  63.528  1.00  0.00           N  
ATOM   3482  CA  VAL A2041      23.397  16.609  64.115  1.00  0.00           C  
ATOM   3483  C   VAL A2041      23.432  17.701  63.040  1.00  0.00           C  
ATOM   3484  O   VAL A2041      23.909  17.477  61.930  1.00  0.00           O  
ATOM   3485  CB  VAL A2041      24.669  16.733  64.961  1.00  0.00           C  
ATOM   3486  CG1 VAL A2041      25.877  16.918  64.055  1.00  0.00           C  
ATOM   3487  CG2 VAL A2041      24.531  17.888  65.926  1.00  0.00           C  
ATOM   3488  N   LYS A2042      22.935  18.885  63.381  1.00  0.00           N  
ATOM   3489  CA  LYS A2042      22.899  20.008  62.443  1.00  0.00           C  
ATOM   3490  C   LYS A2042      24.311  20.482  62.089  1.00  0.00           C  
ATOM   3491  O   LYS A2042      25.177  20.583  62.962  1.00  0.00           O  
ATOM   3492  CB  LYS A2042      22.119  21.171  63.056  1.00  0.00           C  
ATOM   3493  CG  LYS A2042      20.912  20.735  63.871  1.00  0.00           C  
ATOM   3494  CD  LYS A2042      20.165  21.921  64.468  1.00  0.00           C  
ATOM   3495  CE  LYS A2042      19.492  22.754  63.390  1.00  0.00           C  
ATOM   3496  NZ  LYS A2042      18.647  23.822  63.988  1.00  0.00           N  
ATOM   3497  N   LEU A2043      24.533  20.792  60.813  1.00  0.00           N  
ATOM   3498  CA  LEU A2043      25.842  21.253  60.349  1.00  0.00           C  
ATOM   3499  C   LEU A2043      26.396  22.356  61.251  1.00  0.00           C  
ATOM   3500  O   LEU A2043      27.597  22.420  61.525  1.00  0.00           O  
ATOM   3501  CB  LEU A2043      25.749  21.766  58.902  1.00  0.00           C  
ATOM   3502  CG  LEU A2043      27.065  22.297  58.302  1.00  0.00           C  
ATOM   3503  CD1 LEU A2043      28.089  21.174  58.242  1.00  0.00           C  
ATOM   3504  CD2 LEU A2043      26.836  22.877  56.912  1.00  0.00           C  
ATOM   3505  N   GLY A2044      25.507  23.217  61.723  1.00  0.00           N  
ATOM   3506  CA  GLY A2044      25.938  24.305  62.576  1.00  0.00           C  
ATOM   3507  C   GLY A2044      26.610  23.847  63.848  1.00  0.00           C  
ATOM   3508  O   GLY A2044      27.514  24.513  64.357  1.00  0.00           O  
ATOM   3509  N   GLN A2045      26.179  22.706  64.366  1.00  0.00           N  
ATOM   3510  CA  GLN A2045      26.755  22.207  65.598  1.00  0.00           C  
ATOM   3511  C   GLN A2045      28.154  21.674  65.411  1.00  0.00           C  
ATOM   3512  O   GLN A2045      28.818  21.334  66.379  1.00  0.00           O  
ATOM   3513  CB  GLN A2045      25.856  21.136  66.215  1.00  0.00           C  
ATOM   3514  CG  GLN A2045      24.503  21.675  66.688  1.00  0.00           C  
ATOM   3515  CD  GLN A2045      23.694  20.629  67.426  1.00  0.00           C  
ATOM   3516  OE1 GLN A2045      24.081  20.179  68.511  1.00  0.00           O  
ATOM   3517  NE2 GLN A2045      22.569  20.223  66.837  1.00  0.00           N  
ATOM   3518  N   VAL A2046      28.606  21.590  64.168  1.00  0.00           N  
ATOM   3519  CA  VAL A2046      29.962  21.124  63.917  1.00  0.00           C  
ATOM   3520  C   VAL A2046      30.730  22.227  63.190  1.00  0.00           C  
ATOM   3521  O   VAL A2046      31.955  22.327  63.287  1.00  0.00           O  
ATOM   3522  CB  VAL A2046      29.972  19.829  63.090  1.00  0.00           C  
ATOM   3523  CG1 VAL A2046      29.352  20.064  61.731  1.00  0.00           C  
ATOM   3524  CG2 VAL A2046      31.393  19.328  62.961  1.00  0.00           C  
ATOM   3525  N   ALA A2047      29.988  23.075  62.485  1.00  0.00           N  
ATOM   3526  CA  ALA A2047      30.577  24.185  61.752  1.00  0.00           C  
ATOM   3527  C   ALA A2047      30.970  25.349  62.679  1.00  0.00           C  
ATOM   3528  O   ALA A2047      31.989  26.021  62.474  1.00  0.00           O  
ATOM   3529  CB  ALA A2047      29.597  24.671  60.703  1.00  0.00           C  
ATOM   3530  N   GLN A2048      30.163  25.588  63.703  1.00  0.00           N  
ATOM   3531  CA  GLN A2048      30.443  26.681  64.604  1.00  0.00           C  
ATOM   3532  C   GLN A2048      31.734  26.453  65.394  1.00  0.00           C  
ATOM   3533  O   GLN A2048      32.598  27.313  65.407  1.00  0.00           O  
ATOM   3534  CB  GLN A2048      29.242  26.901  65.526  1.00  0.00           C  
ATOM   3535  CG  GLN A2048      29.080  28.339  65.977  1.00  0.00           C  
ATOM   3536  CD  GLN A2048      28.873  29.315  64.816  1.00  0.00           C  
ATOM   3537  OE1 GLN A2048      28.891  28.921  63.653  1.00  0.00           O  
ATOM   3538  NE2 GLN A2048      28.676  30.597  65.136  1.00  0.00           N  
ATOM   3539  N   PRO A2049      31.880  25.303  66.078  1.00  0.00           N  
ATOM   3540  CA  PRO A2049      33.128  25.092  66.825  1.00  0.00           C  
ATOM   3541  C   PRO A2049      34.378  25.008  65.940  1.00  0.00           C  
ATOM   3542  O   PRO A2049      35.483  25.334  66.379  1.00  0.00           O  
ATOM   3543  CB  PRO A2049      32.864  23.797  67.593  1.00  0.00           C  
ATOM   3544  CG  PRO A2049      31.807  23.125  66.788  1.00  0.00           C  
ATOM   3545  CD  PRO A2049      30.907  24.246  66.394  1.00  0.00           C  
ATOM   3546  N   LEU A2050      34.215  24.561  64.699  1.00  0.00           N  
ATOM   3547  CA  LEU A2050      35.365  24.488  63.800  1.00  0.00           C  
ATOM   3548  C   LEU A2050      35.773  25.917  63.432  1.00  0.00           C  
ATOM   3549  O   LEU A2050      36.964  26.227  63.309  1.00  0.00           O  
ATOM   3550  CB  LEU A2050      35.024  23.687  62.537  1.00  0.00           C  
ATOM   3551  CG  LEU A2050      36.121  23.301  61.529  1.00  0.00           C  
ATOM   3552  CD1 LEU A2050      37.312  22.611  62.171  1.00  0.00           C  
ATOM   3553  CD2 LEU A2050      35.483  22.375  60.537  1.00  0.00           C  
ATOM   3554  N   ARG A2074      34.782  26.790  63.271  1.00  0.00           N  
ATOM   3555  CA  ARG A2074      35.064  28.185  62.955  1.00  0.00           C  
ATOM   3556  C   ARG A2074      35.914  28.798  64.083  1.00  0.00           C  
ATOM   3557  O   ARG A2074      36.913  29.465  63.827  1.00  0.00           O  
ATOM   3558  CB  ARG A2074      33.761  28.970  62.800  1.00  0.00           C  
ATOM   3559  CG  ARG A2074      33.961  30.424  62.407  1.00  0.00           C  
ATOM   3560  CD  ARG A2074      32.650  31.191  62.361  1.00  0.00           C  
ATOM   3561  NE  ARG A2074      31.550  30.327  61.948  1.00  0.00           N  
ATOM   3562  CZ  ARG A2074      31.147  30.132  60.697  1.00  0.00           C  
ATOM   3563  NH1 ARG A2074      31.737  30.747  59.683  1.00  0.00           N  
ATOM   3564  NH2 ARG A2074      30.149  29.297  60.466  1.00  0.00           N  
ATOM   3565  N   ALA A2083      35.521  28.573  65.332  1.00  0.00           N  
ATOM   3566  CA  ALA A2083      36.282  29.115  66.453  1.00  0.00           C  
ATOM   3567  C   ALA A2083      37.723  28.577  66.479  1.00  0.00           C  
ATOM   3568  O   ALA A2083      38.658  29.301  66.818  1.00  0.00           O  
ATOM   3569  CB  ALA A2083      35.575  28.793  67.774  1.00  0.00           C  
ATOM   3570  N   ALA A2086      37.899  27.306  66.123  1.00  0.00           N  
ATOM   3571  CA  ALA A2086      39.226  26.700  66.114  1.00  0.00           C  
ATOM   3572  C   ALA A2086      40.104  27.355  65.046  1.00  0.00           C  
ATOM   3573  O   ALA A2086      41.284  27.599  65.261  1.00  0.00           O  
ATOM   3574  CB  ALA A2086      39.114  25.199  65.855  1.00  0.00           C  
ATOM   3575  N   LEU A2087      39.513  27.653  63.900  1.00  0.00           N  
ATOM   3576  CA  LEU A2087      40.242  28.266  62.807  1.00  0.00           C  
ATOM   3577  C   LEU A2087      40.459  29.774  62.905  1.00  0.00           C  
ATOM   3578  O   LEU A2087      41.556  30.260  62.608  1.00  0.00           O  
ATOM   3579  CB  LEU A2087      39.531  27.961  61.497  1.00  0.00           C  
ATOM   3580  CG  LEU A2087      39.568  26.467  61.160  1.00  0.00           C  
ATOM   3581  CD1 LEU A2087      38.325  26.066  60.380  1.00  0.00           C  
ATOM   3582  CD2 LEU A2087      40.846  26.156  60.385  1.00  0.00           C  
ATOM   3583  N   THR A2088      39.426  30.493  63.346  1.00  0.00           N  
ATOM   3584  CA  THR A2088      39.425  31.952  63.418  1.00  0.00           C  
ATOM   3585  C   THR A2088      39.505  32.620  64.782  1.00  0.00           C  
ATOM   3586  O   THR A2088      39.818  33.807  64.867  1.00  0.00           O  
ATOM   3587  CB  THR A2088      38.140  32.518  62.758  1.00  0.00           C  
ATOM   3588  OG1 THR A2088      37.060  32.495  63.710  1.00  0.00           O  
ATOM   3589  CG2 THR A2088      37.745  31.670  61.539  1.00  0.00           C  
ATOM   3590  N   GLY A2089      39.196  31.892  65.848  1.00  0.00           N  
ATOM   3591  CA  GLY A2089      39.229  32.508  67.162  1.00  0.00           C  
ATOM   3592  C   GLY A2089      38.064  33.474  67.261  1.00  0.00           C  
ATOM   3593  O   GLY A2089      38.031  34.359  68.118  1.00  0.00           O  
ATOM   3594  N   SER A2090      37.097  33.307  66.364  1.00  0.00           N  
ATOM   3595  CA  SER A2090      35.925  34.168  66.352  1.00  0.00           C  
ATOM   3596  C   SER A2090      34.680  33.425  65.899  1.00  0.00           C  
ATOM   3597  O   SER A2090      34.769  32.331  65.354  1.00  0.00           O  
ATOM   3598  CB  SER A2090      36.151  35.372  65.435  1.00  0.00           C  
ATOM   3599  OG  SER A2090      34.946  36.099  65.216  1.00  0.00           O  
ATOM   3600  N   LEU A2091      33.518  34.033  66.119  1.00  0.00           N  
ATOM   3601  CA  LEU A2091      32.255  33.426  65.736  1.00  0.00           C  
ATOM   3602  C   LEU A2091      31.547  34.219  64.640  1.00  0.00           C  
ATOM   3603  O   LEU A2091      30.458  33.851  64.203  1.00  0.00           O  
ATOM   3604  CB  LEU A2091      31.363  33.284  66.969  1.00  0.00           C  
ATOM   3605  CG  LEU A2091      31.174  31.862  67.538  1.00  0.00           C  
ATOM   3606  CD1 LEU A2091      32.361  30.975  67.168  1.00  0.00           C  
ATOM   3607  CD2 LEU A2091      30.994  31.917  69.053  1.00  0.00           C  
ATOM   3608  N   GLU A2092      32.185  35.304  64.201  1.00  0.00           N  
ATOM   3609  CA  GLU A2092      31.663  36.181  63.147  1.00  0.00           C  
ATOM   3610  C   GLU A2092      32.679  36.256  62.008  1.00  0.00           C  
ATOM   3611  O   GLU A2092      33.517  37.156  61.956  1.00  0.00           O  
ATOM   3612  CB  GLU A2092      31.427  37.587  63.691  1.00  0.00           C  
ATOM   3613  CG  GLU A2092      30.376  37.673  64.784  1.00  0.00           C  
ATOM   3614  CD  GLU A2092      30.136  39.111  65.235  1.00  0.00           C  
ATOM   3615  OE1 GLU A2092      29.269  39.321  66.123  1.00  0.00           O  
ATOM   3616  OE2 GLU A2092      30.814  40.027  64.699  1.00  0.00           O  
ATOM   3617  N   THR A2093      32.582  35.315  61.081  1.00  0.00           N  
ATOM   3618  CA  THR A2093      33.525  35.226  59.969  1.00  0.00           C  
ATOM   3619  C   THR A2093      32.788  34.912  58.674  1.00  0.00           C  
ATOM   3620  O   THR A2093      31.570  34.858  58.637  1.00  0.00           O  
ATOM   3621  CB  THR A2093      34.483  34.038  60.195  1.00  0.00           C  
ATOM   3622  OG1 THR A2093      33.810  32.820  59.843  1.00  0.00           O  
ATOM   3623  CG2 THR A2093      34.887  33.949  61.664  1.00  0.00           C  
ATOM   3624  N   PRO A2094      33.530  34.742  57.575  1.00  0.00           N  
ATOM   3625  CA  PRO A2094      32.797  34.406  56.351  1.00  0.00           C  
ATOM   3626  C   PRO A2094      32.536  32.898  56.374  1.00  0.00           C  
ATOM   3627  O   PRO A2094      32.951  32.198  57.302  1.00  0.00           O  
ATOM   3628  CB  PRO A2094      33.765  34.803  55.243  1.00  0.00           C  
ATOM   3629  CG  PRO A2094      35.100  34.674  55.892  1.00  0.00           C  
ATOM   3630  CD  PRO A2094      34.865  35.275  57.245  1.00  0.00           C  
ATOM   3631  N   GLY A2095      31.848  32.409  55.353  1.00  0.00           N  
ATOM   3632  CA  GLY A2095      31.536  30.992  55.258  1.00  0.00           C  
ATOM   3633  C   GLY A2095      32.669  30.042  55.609  1.00  0.00           C  
ATOM   3634  O   GLY A2095      33.819  30.196  55.170  1.00  0.00           O  
ATOM   3635  N   LEU A2096      32.326  29.030  56.393  1.00  0.00           N  
ATOM   3636  CA  LEU A2096      33.303  28.057  56.849  1.00  0.00           C  
ATOM   3637  C   LEU A2096      34.088  27.336  55.751  1.00  0.00           C  
ATOM   3638  O   LEU A2096      35.311  27.180  55.843  1.00  0.00           O  
ATOM   3639  CB  LEU A2096      32.611  27.024  57.751  1.00  0.00           C  
ATOM   3640  CG  LEU A2096      33.488  25.879  58.290  1.00  0.00           C  
ATOM   3641  CD1 LEU A2096      34.416  26.368  59.391  1.00  0.00           C  
ATOM   3642  CD2 LEU A2096      32.593  24.784  58.805  1.00  0.00           C  
ATOM   3643  N   PHE A2097      33.402  26.891  54.712  1.00  0.00           N  
ATOM   3644  CA  PHE A2097      34.099  26.156  53.668  1.00  0.00           C  
ATOM   3645  C   PHE A2097      35.142  26.977  52.934  1.00  0.00           C  
ATOM   3646  O   PHE A2097      36.216  26.472  52.598  1.00  0.00           O  
ATOM   3647  CB  PHE A2097      33.080  25.566  52.723  1.00  0.00           C  
ATOM   3648  CG  PHE A2097      31.985  24.854  53.441  1.00  0.00           C  
ATOM   3649  CD1 PHE A2097      32.291  23.812  54.321  1.00  0.00           C  
ATOM   3650  CD2 PHE A2097      30.659  25.253  53.294  1.00  0.00           C  
ATOM   3651  CE1 PHE A2097      31.297  23.179  55.048  1.00  0.00           C  
ATOM   3652  CE2 PHE A2097      29.656  24.629  54.014  1.00  0.00           C  
ATOM   3653  CZ  PHE A2097      29.978  23.584  54.898  1.00  0.00           C  
ATOM   3654  N   GLU A2098      34.837  28.249  52.702  1.00  0.00           N  
ATOM   3655  CA  GLU A2098      35.785  29.131  52.036  1.00  0.00           C  
ATOM   3656  C   GLU A2098      36.941  29.470  52.988  1.00  0.00           C  
ATOM   3657  O   GLU A2098      38.069  29.684  52.564  1.00  0.00           O  
ATOM   3658  CB  GLU A2098      35.077  30.405  51.559  1.00  0.00           C  
ATOM   3659  CG  GLU A2098      33.935  30.847  52.461  1.00  0.00           C  
ATOM   3660  CD  GLU A2098      32.566  30.388  51.962  1.00  0.00           C  
ATOM   3661  OE1 GLU A2098      32.042  31.061  51.050  1.00  0.00           O  
ATOM   3662  OE2 GLU A2098      32.021  29.368  52.467  1.00  0.00           O  
ATOM   3663  N   ILE A2099      36.664  29.500  54.281  1.00  0.00           N  
ATOM   3664  CA  ILE A2099      37.706  29.804  55.251  1.00  0.00           C  
ATOM   3665  C   ILE A2099      38.596  28.585  55.413  1.00  0.00           C  
ATOM   3666  O   ILE A2099      39.813  28.693  55.575  1.00  0.00           O  
ATOM   3667  CB  ILE A2099      37.106  30.180  56.653  1.00  0.00           C  
ATOM   3668  CG1 ILE A2099      36.555  31.615  56.637  1.00  0.00           C  
ATOM   3669  CG2 ILE A2099      38.155  30.038  57.731  1.00  0.00           C  
ATOM   3670  CD1 ILE A2099      37.601  32.683  56.410  1.00  0.00           C  
ATOM   3671  N   LEU A2100      37.971  27.417  55.371  1.00  0.00           N  
ATOM   3672  CA  LEU A2100      38.686  26.160  55.528  1.00  0.00           C  
ATOM   3673  C   LEU A2100      39.609  25.916  54.357  1.00  0.00           C  
ATOM   3674  O   LEU A2100      40.755  25.511  54.528  1.00  0.00           O  
ATOM   3675  CB  LEU A2100      37.700  25.003  55.624  1.00  0.00           C  
ATOM   3676  CG  LEU A2100      37.719  24.214  56.913  1.00  0.00           C  
ATOM   3677  CD1 LEU A2100      36.761  23.061  56.740  1.00  0.00           C  
ATOM   3678  CD2 LEU A2100      39.121  23.717  57.228  1.00  0.00           C  
ATOM   3679  N   ALA A2101      39.088  26.152  53.160  1.00  0.00           N  
ATOM   3680  CA  ALA A2101      39.852  25.956  51.944  1.00  0.00           C  
ATOM   3681  C   ALA A2101      41.024  26.925  51.874  1.00  0.00           C  
ATOM   3682  O   ALA A2101      42.162  26.521  51.655  1.00  0.00           O  
ATOM   3683  CB  ALA A2101      38.947  26.141  50.743  1.00  0.00           C  
ATOM   3684  N   LEU A2102      40.737  28.202  52.094  1.00  0.00           N  
ATOM   3685  CA  LEU A2102      41.737  29.268  52.016  1.00  0.00           C  
ATOM   3686  C   LEU A2102      43.172  28.912  52.406  1.00  0.00           C  
ATOM   3687  O   LEU A2102      44.072  28.968  51.572  1.00  0.00           O  
ATOM   3688  CB  LEU A2102      41.281  30.493  52.837  1.00  0.00           C  
ATOM   3689  CG  LEU A2102      41.508  31.901  52.242  1.00  0.00           C  
ATOM   3690  CD1 LEU A2102      41.157  32.958  53.273  1.00  0.00           C  
ATOM   3691  CD2 LEU A2102      42.933  32.080  51.799  1.00  0.00           C  
ATOM   3692  N   LEU A2103      43.389  28.545  53.663  1.00  0.00           N  
ATOM   3693  CA  LEU A2103      44.741  28.250  54.139  1.00  0.00           C  
ATOM   3694  C   LEU A2103      45.442  27.045  53.494  1.00  0.00           C  
ATOM   3695  O   LEU A2103      46.664  27.010  53.387  1.00  0.00           O  
ATOM   3696  CB  LEU A2103      44.698  28.040  55.643  1.00  0.00           C  
ATOM   3697  CG  LEU A2103      43.545  28.756  56.338  1.00  0.00           C  
ATOM   3698  CD1 LEU A2103      43.476  28.335  57.827  1.00  0.00           C  
ATOM   3699  CD2 LEU A2103      43.735  30.274  56.176  1.00  0.00           C  
ATOM   3700  N   GLY A2104      44.659  26.066  53.063  1.00  0.00           N  
ATOM   3701  CA  GLY A2104      45.220  24.864  52.489  1.00  0.00           C  
ATOM   3702  C   GLY A2104      45.130  23.797  53.566  1.00  0.00           C  
ATOM   3703  O   GLY A2104      45.095  24.132  54.756  1.00  0.00           O  
ATOM   3704  N   LYS A2105      45.081  22.528  53.161  1.00  0.00           N  
ATOM   3705  CA  LYS A2105      44.987  21.394  54.088  1.00  0.00           C  
ATOM   3706  C   LYS A2105      45.956  21.440  55.288  1.00  0.00           C  
ATOM   3707  O   LYS A2105      45.530  21.405  56.438  1.00  0.00           O  
ATOM   3708  CB  LYS A2105      45.181  20.085  53.309  1.00  0.00           C  
ATOM   3709  CG  LYS A2105      44.949  18.812  54.114  1.00  0.00           C  
ATOM   3710  CD  LYS A2105      45.180  17.569  53.259  1.00  0.00           C  
ATOM   3711  CE  LYS A2105      44.874  16.269  54.014  1.00  0.00           C  
ATOM   3712  NZ  LYS A2105      45.283  15.045  53.256  1.00  0.00           N  
ATOM   3713  N   GLU A2107      47.252  21.530  55.036  1.00  0.00           N  
ATOM   3714  CA  GLU A2107      48.220  21.564  56.138  1.00  0.00           C  
ATOM   3715  C   GLU A2107      48.024  22.690  57.149  1.00  0.00           C  
ATOM   3716  O   GLU A2107      47.970  22.451  58.359  1.00  0.00           O  
ATOM   3717  CB  GLU A2107      49.651  21.648  55.593  1.00  0.00           C  
ATOM   3718  CG  GLU A2107      50.423  20.323  55.616  1.00  0.00           C  
ATOM   3719  CD  GLU A2107      49.634  19.161  55.030  1.00  0.00           C  
ATOM   3720  OE1 GLU A2107      48.821  18.563  55.771  1.00  0.00           O  
ATOM   3721  OE2 GLU A2107      49.821  18.853  53.828  1.00  0.00           O  
ATOM   3722  N   ARG A2108      47.939  23.918  56.647  1.00  0.00           N  
ATOM   3723  CA  ARG A2108      47.769  25.097  57.489  1.00  0.00           C  
ATOM   3724  C   ARG A2108      46.485  24.999  58.306  1.00  0.00           C  
ATOM   3725  O   ARG A2108      46.475  25.265  59.511  1.00  0.00           O  
ATOM   3726  CB  ARG A2108      47.742  26.352  56.609  1.00  0.00           C  
ATOM   3727  CG  ARG A2108      48.221  27.653  57.288  1.00  0.00           C  
ATOM   3728  CD  ARG A2108      47.133  28.406  58.119  1.00  0.00           C  
ATOM   3729  NE  ARG A2108      47.194  29.866  57.910  1.00  0.00           N  
ATOM   3730  CZ  ARG A2108      48.179  30.661  58.332  1.00  0.00           C  
ATOM   3731  NH1 ARG A2108      49.203  30.157  59.010  1.00  0.00           N  
ATOM   3732  NH2 ARG A2108      48.158  31.958  58.045  1.00  0.00           N  
ATOM   3733  N   ALA A2109      45.402  24.609  57.646  1.00  0.00           N  
ATOM   3734  CA  ALA A2109      44.130  24.488  58.328  1.00  0.00           C  
ATOM   3735  C   ALA A2109      44.176  23.452  59.450  1.00  0.00           C  
ATOM   3736  O   ALA A2109      43.681  23.699  60.553  1.00  0.00           O  
ATOM   3737  CB  ALA A2109      43.028  24.134  57.333  1.00  0.00           C  
ATOM   3738  N   LEU A2110      44.772  22.296  59.178  1.00  0.00           N  
ATOM   3739  CA  LEU A2110      44.836  21.249  60.182  1.00  0.00           C  
ATOM   3740  C   LEU A2110      45.841  21.556  61.279  1.00  0.00           C  
ATOM   3741  O   LEU A2110      45.619  21.249  62.441  1.00  0.00           O  
ATOM   3742  CB  LEU A2110      45.145  19.913  59.510  1.00  0.00           C  
ATOM   3743  CG  LEU A2110      44.014  19.507  58.558  1.00  0.00           C  
ATOM   3744  CD1 LEU A2110      44.397  18.255  57.789  1.00  0.00           C  
ATOM   3745  CD2 LEU A2110      42.737  19.291  59.348  1.00  0.00           C  
ATOM   3746  N   ARG A2111      46.942  22.186  60.909  1.00  0.00           N  
ATOM   3747  CA  ARG A2111      47.973  22.531  61.869  1.00  0.00           C  
ATOM   3748  C   ARG A2111      47.393  23.444  62.961  1.00  0.00           C  
ATOM   3749  O   ARG A2111      47.855  23.442  64.103  1.00  0.00           O  
ATOM   3750  CB  ARG A2111      49.131  23.180  61.102  1.00  0.00           C  
ATOM   3751  CG  ARG A2111      50.343  23.567  61.919  1.00  0.00           C  
ATOM   3752  CD  ARG A2111      50.157  24.959  62.482  1.00  0.00           C  
ATOM   3753  NE  ARG A2111      49.504  25.832  61.499  1.00  0.00           N  
ATOM   3754  CZ  ARG A2111      49.448  27.159  61.591  1.00  0.00           C  
ATOM   3755  NH1 ARG A2111      50.015  27.769  62.627  1.00  0.00           N  
ATOM   3756  NH2 ARG A2111      48.823  27.877  60.657  1.00  0.00           N  
ATOM   3757  N   ARG A2112      46.354  24.198  62.613  1.00  0.00           N  
ATOM   3758  CA  ARG A2112      45.710  25.104  63.561  1.00  0.00           C  
ATOM   3759  C   ARG A2112      44.607  24.384  64.331  1.00  0.00           C  
ATOM   3760  O   ARG A2112      44.362  24.663  65.503  1.00  0.00           O  
ATOM   3761  CB  ARG A2112      45.126  26.306  62.816  1.00  0.00           C  
ATOM   3762  CG  ARG A2112      44.444  27.322  63.719  1.00  0.00           C  
ATOM   3763  CD  ARG A2112      44.050  28.584  62.952  1.00  0.00           C  
ATOM   3764  NE  ARG A2112      45.196  29.414  62.562  1.00  0.00           N  
ATOM   3765  CZ  ARG A2112      45.077  30.621  62.015  1.00  0.00           C  
ATOM   3766  NH1 ARG A2112      43.875  31.139  61.798  1.00  0.00           N  
ATOM   3767  NH2 ARG A2112      46.149  31.307  61.675  1.00  0.00           N  
ATOM   3768  N   LEU A2113      43.945  23.456  63.657  1.00  0.00           N  
ATOM   3769  CA  LEU A2113      42.878  22.690  64.269  1.00  0.00           C  
ATOM   3770  C   LEU A2113      43.462  21.799  65.358  1.00  0.00           C  
ATOM   3771  O   LEU A2113      42.779  21.441  66.315  1.00  0.00           O  
ATOM   3772  CB  LEU A2113      42.199  21.829  63.215  1.00  0.00           C  
ATOM   3773  CG  LEU A2113      40.747  21.448  63.465  1.00  0.00           C  
ATOM   3774  CD1 LEU A2113      40.332  20.493  62.379  1.00  0.00           C  
ATOM   3775  CD2 LEU A2113      40.562  20.802  64.822  1.00  0.00           C  
ATOM   3776  N   GLU A2121      44.733  21.443  65.202  1.00  0.00           N  
ATOM   3777  CA  GLU A2121      45.412  20.591  66.168  1.00  0.00           C  
ATOM   3778  C   GLU A2121      45.723  21.320  67.481  1.00  0.00           C  
ATOM   3779  O   GLU A2121      45.547  20.753  68.558  1.00  0.00           O  
ATOM   3780  CB  GLU A2121      46.703  20.035  65.559  1.00  0.00           C  
ATOM   3781  CG  GLU A2121      46.469  19.144  64.360  1.00  0.00           C  
ATOM   3782  CD  GLU A2121      47.720  18.950  63.526  1.00  0.00           C  
ATOM   3783  OE1 GLU A2121      47.609  18.418  62.399  1.00  0.00           O  
ATOM   3784  OE2 GLU A2121      48.811  19.333  63.996  1.00  0.00           O  
ATOM   3785  N   ARG A2122      46.182  22.568  67.401  1.00  0.00           N  
ATOM   3786  CA  ARG A2122      46.507  23.309  68.614  1.00  0.00           C  
ATOM   3787  C   ARG A2122      45.244  23.507  69.429  1.00  0.00           C  
ATOM   3788  O   ARG A2122      45.290  23.651  70.653  1.00  0.00           O  
ATOM   3789  CB  ARG A2122      47.094  24.671  68.274  1.00  0.00           C  
ATOM   3790  CG  ARG A2122      48.325  24.642  67.391  1.00  0.00           C  
ATOM   3791  CD  ARG A2122      48.823  26.064  67.213  1.00  0.00           C  
ATOM   3792  NE  ARG A2122      47.723  26.943  66.814  1.00  0.00           N  
ATOM   3793  CZ  ARG A2122      47.809  28.266  66.716  1.00  0.00           C  
ATOM   3794  NH1 ARG A2122      48.957  28.880  66.989  1.00  0.00           N  
ATOM   3795  NH2 ARG A2122      46.744  28.974  66.350  1.00  0.00           N  
ATOM   3796  N   ALA A2123      44.115  23.514  68.729  1.00  0.00           N  
ATOM   3797  CA  ALA A2123      42.815  23.702  69.350  1.00  0.00           C  
ATOM   3798  C   ALA A2123      42.400  22.450  70.108  1.00  0.00           C  
ATOM   3799  O   ALA A2123      41.855  22.529  71.215  1.00  0.00           O  
ATOM   3800  CB  ALA A2123      41.779  24.038  68.287  1.00  0.00           C  
ATOM   3801  N   LEU A2124      42.656  21.297  69.496  1.00  0.00           N  
ATOM   3802  CA  LEU A2124      42.328  20.006  70.089  1.00  0.00           C  
ATOM   3803  C   LEU A2124      43.373  19.649  71.140  1.00  0.00           C  
ATOM   3804  O   LEU A2124      43.188  18.725  71.930  1.00  0.00           O  
ATOM   3805  CB  LEU A2124      42.307  18.916  69.017  1.00  0.00           C  
ATOM   3806  CG  LEU A2124      41.277  19.029  67.899  1.00  0.00           C  
ATOM   3807  CD1 LEU A2124      41.509  17.919  66.885  1.00  0.00           C  
ATOM   3808  CD2 LEU A2124      39.883  18.936  68.481  1.00  0.00           C  
ATOM   3809  N   ALA A2126      44.482  20.381  71.142  1.00  0.00           N  
ATOM   3810  CA  ALA A2126      45.542  20.124  72.103  1.00  0.00           C  
ATOM   3811  C   ALA A2126      45.213  20.805  73.439  1.00  0.00           C  
ATOM   3812  O   ALA A2126      45.083  20.079  74.449  1.00  0.00           O  
ATOM   3813  CB  ALA A2126      46.885  20.626  71.554  1.00  0.00           C  
ATOM   3814  OXT ALA A2126      45.076  22.052  73.460  1.00  0.00           O  
HETATM 3815  C2  GSU A 601      31.417  74.818  54.399  1.00  0.00           C  
HETATM 3816  S   GSU A 601      39.343  78.804  54.746  1.00  0.00           S  
HETATM 3817  N   GSU A 601      40.757  82.262  52.624  1.00  0.00           N  
HETATM 3818  CA  GSU A 601      39.316  82.399  52.935  1.00  0.00           C  
HETATM 3819  CB  GSU A 601      38.667  82.373  51.540  1.00  0.00           C  
HETATM 3820  CG  GSU A 601      37.269  82.932  51.397  1.00  0.00           C  
HETATM 3821  CD  GSU A 601      36.836  83.000  49.950  1.00  0.00           C  
HETATM 3822  OE1 GSU A 601      36.518  84.051  49.408  1.00  0.00           O  
HETATM 3823  OE2 GSU A 601      36.837  81.857  49.311  1.00  0.00           O  
HETATM 3824  C   GSU A 601      38.769  81.194  53.728  1.00  0.00           C  
HETATM 3825  O   GSU A 601      37.605  81.089  54.127  1.00  0.00           O  
HETATM 3826  N10 GSU A 601      39.672  80.213  53.945  1.00  0.00           N  
HETATM 3827  O1S GSU A 601      38.921  79.124  56.105  1.00  0.00           O  
HETATM 3828  O2S GSU A 601      40.541  77.955  54.749  1.00  0.00           O  
HETATM 3829  O5' GSU A 601      38.137  78.025  54.064  1.00  0.00           O  
HETATM 3830  C5' GSU A 601      38.189  77.890  52.685  1.00  0.00           C  
HETATM 3831  C4' GSU A 601      36.880  77.611  51.981  1.00  0.00           C  
HETATM 3832  O4' GSU A 601      36.118  76.650  52.722  1.00  0.00           O  
HETATM 3833  C1' GSU A 601      34.918  77.281  53.187  1.00  0.00           C  
HETATM 3834  N9  GSU A 601      34.457  76.717  54.532  1.00  0.00           N  
HETATM 3835  C4  GSU A 601      33.330  75.958  54.764  1.00  0.00           C  
HETATM 3836  N3  GSU A 601      32.411  75.557  53.837  1.00  0.00           N  
HETATM 3837  N1  GSU A 601      31.278  74.481  55.687  1.00  0.00           N  
HETATM 3838  C6  GSU A 601      32.231  74.903  56.594  1.00  0.00           C  
HETATM 3839  N6  GSU A 601      32.093  74.569  57.892  1.00  0.00           N  
HETATM 3840  C5  GSU A 601      33.319  75.689  56.110  1.00  0.00           C  
HETATM 3841  N7  GSU A 601      34.386  76.244  56.716  1.00  0.00           N  
HETATM 3842  C8  GSU A 601      35.033  76.847  55.749  1.00  0.00           C  
HETATM 3843  C2' GSU A 601      35.183  78.818  53.170  1.00  0.00           C  
HETATM 3844  O2' GSU A 601      33.976  79.575  53.139  1.00  0.00           O  
HETATM 3845  C3' GSU A 601      36.067  78.901  51.940  1.00  0.00           C  
HETATM 3846  O3' GSU A 601      35.279  78.964  50.756  1.00  0.00           O  
TER
END
