# Supplementary material for: Backbone Brackets and Arginine Tweezers delineate Class I and Class II aminoacyl tRNA synthetases
Source: PLoS Comput Biol. 2018 Apr 16;14(4):e1006101. doi: 10.1371/journal.pcbi.1006101 (PMC5919687; doi:10.1371/journal.pcbi.1006101)
Supplement: S11 File — All structures of Class I aaRS with residues renumbered according to the MSA. (GZ) [file pcbi.1006101.s023.tar.gz › 2cv2_B_renum.pdb]

ATOM      1  N   MET B 264      88.545  84.676  91.596  1.00  0.00           N  
ATOM      2  CA  MET B 264      87.909  83.364  91.962  1.00  0.00           C  
ATOM      3  C   MET B 264      87.848  83.134  93.483  1.00  0.00           C  
ATOM      4  O   MET B 264      87.223  83.924  94.213  1.00  0.00           O  
ATOM      5  CB  MET B 264      88.648  82.204  91.262  1.00  0.00           C  
ATOM      6  CG  MET B 264      90.095  82.510  90.815  1.00  0.00           C  
ATOM      7  SD  MET B 264      91.412  82.010  91.985  1.00  0.00           S  
ATOM      8  CE  MET B 264      91.799  80.286  91.371  1.00  0.00           C  
ATOM      9  N   VAL B 266      88.484  82.068  93.965  1.00  0.00           N  
ATOM     10  CA  VAL B 266      88.469  81.792  95.392  1.00  0.00           C  
ATOM     11  C   VAL B 266      89.840  81.499  95.970  1.00  0.00           C  
ATOM     12  O   VAL B 266      90.503  80.543  95.582  1.00  0.00           O  
ATOM     13  CB  VAL B 266      87.537  80.608  95.720  1.00  0.00           C  
ATOM     14  CG1 VAL B 266      87.571  80.296  97.212  1.00  0.00           C  
ATOM     15  CG2 VAL B 266      86.127  80.942  95.291  1.00  0.00           C  
ATOM     16  N   VAL B 267      90.261  82.330  96.916  1.00  0.00           N  
ATOM     17  CA  VAL B 267      91.543  82.137  97.582  1.00  0.00           C  
ATOM     18  C   VAL B 267      91.337  82.113  99.103  1.00  0.00           C  
ATOM     19  O   VAL B 267      90.831  83.071  99.694  1.00  0.00           O  
ATOM     20  CB  VAL B 267      92.535  83.239  97.168  1.00  0.00           C  
ATOM     21  CG1 VAL B 267      93.728  83.278  98.092  1.00  0.00           C  
ATOM     22  CG2 VAL B 267      92.986  82.980  95.766  1.00  0.00           C  
ATOM     23  N   THR B 268      91.715  80.986  99.707  1.00  0.00           N  
ATOM     24  CA  THR B 268      91.616  80.752 101.144  1.00  0.00           C  
ATOM     25  C   THR B 268      93.019  80.564 101.736  1.00  0.00           C  
ATOM     26  O   THR B 268      94.006  80.423 101.009  1.00  0.00           O  
ATOM     27  CB  THR B 268      90.850  79.465 101.440  1.00  0.00           C  
ATOM     28  OG1 THR B 268      91.593  78.357 100.907  1.00  0.00           O  
ATOM     29  CG2 THR B 268      89.455  79.510 100.817  1.00  0.00           C  
ATOM     30  N   ARG B 269      93.107  80.565 103.062  1.00  0.00           N  
ATOM     31  CA  ARG B 269      94.387  80.338 103.704  1.00  0.00           C  
ATOM     32  C   ARG B 269      94.283  79.851 105.130  1.00  0.00           C  
ATOM     33  O   ARG B 269      93.271  80.009 105.783  1.00  0.00           O  
ATOM     34  CB  ARG B 269      95.278  81.591 103.679  1.00  0.00           C  
ATOM     35  CG  ARG B 269      94.629  82.911 104.055  1.00  0.00           C  
ATOM     36  CD  ARG B 269      93.754  82.826 105.271  1.00  0.00           C  
ATOM     37  NE  ARG B 269      93.569  84.127 105.921  1.00  0.00           N  
ATOM     38  CZ  ARG B 269      93.209  84.241 107.195  1.00  0.00           C  
ATOM     39  NH1 ARG B 269      92.996  83.147 107.920  1.00  0.00           N  
ATOM     40  NH2 ARG B 269      93.095  85.425 107.753  1.00  0.00           N  
ATOM     41  N   ILE B 270      95.356  79.233 105.589  1.00  0.00           N  
ATOM     42  CA  ILE B 270      95.458  78.760 106.943  1.00  0.00           C  
ATOM     43  C   ILE B 270      96.691  79.509 107.418  1.00  0.00           C  
ATOM     44  O   ILE B 270      97.781  79.323 106.882  1.00  0.00           O  
ATOM     45  CB  ILE B 270      95.675  77.233 106.976  1.00  0.00           C  
ATOM     46  CG1 ILE B 270      95.720  76.750 108.430  1.00  0.00           C  
ATOM     47  CG2 ILE B 270      96.929  76.849 106.224  1.00  0.00           C  
ATOM     48  CD1 ILE B 270      94.378  76.560 109.058  1.00  0.00           C  
ATOM     49  N   ALA B 272      96.528  80.399 108.384  1.00  0.00           N  
ATOM     50  CA  ALA B 272      97.674  81.169 108.854  1.00  0.00           C  
ATOM     51  C   ALA B 272      98.096  80.831 110.281  1.00  0.00           C  
ATOM     52  O   ALA B 272      97.873  81.614 111.181  1.00  0.00           O  
ATOM     53  CB  ALA B 272      97.354  82.625 108.757  1.00  0.00           C  
ATOM     54  N   PRO B 273      98.729  79.669 110.509  1.00  0.00           N  
ATOM     55  CA  PRO B 273      99.117  79.362 111.889  1.00  0.00           C  
ATOM     56  C   PRO B 273     100.280  80.167 112.440  1.00  0.00           C  
ATOM     57  O   PRO B 273     101.008  80.829 111.708  1.00  0.00           O  
ATOM     58  CB  PRO B 273      99.439  77.873 111.826  1.00  0.00           C  
ATOM     59  CG  PRO B 273     100.091  77.766 110.488  1.00  0.00           C  
ATOM     60  CD  PRO B 273      99.153  78.586 109.602  1.00  0.00           C  
ATOM     61  N   SER B 274     100.436  80.097 113.753  1.00  0.00           N  
ATOM     62  CA  SER B 274     101.528  80.755 114.455  1.00  0.00           C  
ATOM     63  C   SER B 274     102.456  79.692 115.028  1.00  0.00           C  
ATOM     64  O   SER B 274     102.043  78.820 115.784  1.00  0.00           O  
ATOM     65  CB  SER B 274     101.015  81.604 115.611  1.00  0.00           C  
ATOM     66  OG  SER B 274     100.389  82.768 115.132  1.00  0.00           O  
ATOM     67  N   PRO B 275     103.735  79.753 114.673  1.00  0.00           N  
ATOM     68  CA  PRO B 275     104.703  78.774 115.181  1.00  0.00           C  
ATOM     69  C   PRO B 275     104.922  79.026 116.679  1.00  0.00           C  
ATOM     70  O   PRO B 275     105.734  79.882 117.036  1.00  0.00           O  
ATOM     71  CB  PRO B 275     105.974  79.092 114.382  1.00  0.00           C  
ATOM     72  CG  PRO B 275     105.492  79.924 113.227  1.00  0.00           C  
ATOM     73  CD  PRO B 275     104.382  80.736 113.793  1.00  0.00           C  
ATOM     74  N   THR B 276     104.215  78.308 117.552  1.00  0.00           N  
ATOM     75  CA  THR B 276     104.388  78.511 119.000  1.00  0.00           C  
ATOM     76  C   THR B 276     104.394  77.213 119.775  1.00  0.00           C  
ATOM     77  O   THR B 276     104.438  77.236 121.005  1.00  0.00           O  
ATOM     78  CB  THR B 276     103.254  79.361 119.648  1.00  0.00           C  
ATOM     79  OG1 THR B 276     102.029  78.609 119.635  1.00  0.00           O  
ATOM     80  CG2 THR B 276     103.058  80.693 118.915  1.00  0.00           C  
ATOM     81  N   GLY B 277     104.328  76.087 119.073  1.00  0.00           N  
ATOM     82  CA  GLY B 277     104.310  74.809 119.765  1.00  0.00           C  
ATOM     83  C   GLY B 277     104.018  73.629 118.859  1.00  0.00           C  
ATOM     84  O   GLY B 277     104.351  73.675 117.667  1.00  0.00           O  
ATOM     85  N   ASP B 279     103.416  72.570 119.412  1.00  0.00           N  
ATOM     86  CA  ASP B 279     103.079  71.378 118.620  1.00  0.00           C  
ATOM     87  C   ASP B 279     101.978  71.712 117.621  1.00  0.00           C  
ATOM     88  O   ASP B 279     101.147  72.575 117.875  1.00  0.00           O  
ATOM     89  CB  ASP B 279     102.544  70.233 119.494  1.00  0.00           C  
ATOM     90  CG  ASP B 279     103.456  69.879 120.656  1.00  0.00           C  
ATOM     91  OD1 ASP B 279     104.657  69.608 120.417  1.00  0.00           O  
ATOM     92  OD2 ASP B 279     102.952  69.855 121.811  1.00  0.00           O  
ATOM     93  N   PRO B 280     101.967  71.035 116.464  1.00  0.00           N  
ATOM     94  CA  PRO B 280     100.908  71.336 115.499  1.00  0.00           C  
ATOM     95  C   PRO B 280      99.577  70.995 116.157  1.00  0.00           C  
ATOM     96  O   PRO B 280      99.323  69.846 116.524  1.00  0.00           O  
ATOM     97  CB  PRO B 280     101.258  70.446 114.298  1.00  0.00           C  
ATOM     98  CG  PRO B 280     102.058  69.336 114.890  1.00  0.00           C  
ATOM     99  CD  PRO B 280     102.908  70.035 115.926  1.00  0.00           C  
ATOM    100  N   HIS B 281      98.747  72.018 116.311  1.00  0.00           N  
ATOM    101  CA  HIS B 281      97.458  71.910 116.980  1.00  0.00           C  
ATOM    102  C   HIS B 281      96.330  71.312 116.148  1.00  0.00           C  
ATOM    103  O   HIS B 281      96.190  71.582 114.950  1.00  0.00           O  
ATOM    104  CB  HIS B 281      97.057  73.297 117.471  1.00  0.00           C  
ATOM    105  CG  HIS B 281      96.184  73.287 118.682  1.00  0.00           C  
ATOM    106  ND1 HIS B 281      94.835  73.021 118.626  1.00  0.00           N  
ATOM    107  CD2 HIS B 281      96.473  73.527 119.984  1.00  0.00           C  
ATOM    108  CE1 HIS B 281      94.329  73.100 119.846  1.00  0.00           C  
ATOM    109  NE2 HIS B 281      95.302  73.406 120.689  1.00  0.00           N  
ATOM    110  N   VAL B 282      95.501  70.521 116.809  1.00  0.00           N  
ATOM    111  CA  VAL B 282      94.376  69.867 116.157  1.00  0.00           C  
ATOM    112  C   VAL B 282      93.403  70.887 115.591  1.00  0.00           C  
ATOM    113  O   VAL B 282      92.731  70.631 114.607  1.00  0.00           O  
ATOM    114  CB  VAL B 282      93.657  68.919 117.131  1.00  0.00           C  
ATOM    115  CG1 VAL B 282      92.908  69.696 118.165  1.00  0.00           C  
ATOM    116  CG2 VAL B 282      92.762  68.011 116.376  1.00  0.00           C  
ATOM    117  N   GLY B 283      93.347  72.063 116.210  1.00  0.00           N  
ATOM    118  CA  GLY B 283      92.478  73.122 115.723  1.00  0.00           C  
ATOM    119  C   GLY B 283      92.951  73.583 114.357  1.00  0.00           C  
ATOM    120  O   GLY B 283      92.141  73.818 113.450  1.00  0.00           O  
ATOM    121  N   THR B 284      94.266  73.709 114.195  1.00  0.00           N  
ATOM    122  CA  THR B 284      94.819  74.133 112.907  1.00  0.00           C  
ATOM    123  C   THR B 284      94.387  73.125 111.848  1.00  0.00           C  
ATOM    124  O   THR B 284      93.854  73.498 110.812  1.00  0.00           O  
ATOM    125  CB  THR B 284      96.355  74.193 112.914  1.00  0.00           C  
ATOM    126  OG1 THR B 284      96.798  75.147 113.894  1.00  0.00           O  
ATOM    127  CG2 THR B 284      96.866  74.612 111.524  1.00  0.00           C  
ATOM    128  N   ALA B 285      94.600  71.845 112.120  1.00  0.00           N  
ATOM    129  CA  ALA B 285      94.207  70.816 111.180  1.00  0.00           C  
ATOM    130  C   ALA B 285      92.720  70.974 110.825  1.00  0.00           C  
ATOM    131  O   ALA B 285      92.321  70.856 109.663  1.00  0.00           O  
ATOM    132  CB  ALA B 285      94.461  69.445 111.794  1.00  0.00           C  
ATOM    133  N   TYR B 286      91.907  71.245 111.840  1.00  0.00           N  
ATOM    134  CA  TYR B 286      90.463  71.394 111.677  1.00  0.00           C  
ATOM    135  C   TYR B 286      90.094  72.540 110.723  1.00  0.00           C  
ATOM    136  O   TYR B 286      89.307  72.345 109.796  1.00  0.00           O  
ATOM    137  CB  TYR B 286      89.825  71.613 113.053  1.00  0.00           C  
ATOM    138  CG  TYR B 286      88.363  72.008 113.036  1.00  0.00           C  
ATOM    139  CD1 TYR B 286      87.361  71.106 112.658  1.00  0.00           C  
ATOM    140  CD2 TYR B 286      87.977  73.267 113.451  1.00  0.00           C  
ATOM    141  CE1 TYR B 286      86.013  71.458 112.701  1.00  0.00           C  
ATOM    142  CE2 TYR B 286      86.626  73.633 113.503  1.00  0.00           C  
ATOM    143  CZ  TYR B 286      85.658  72.731 113.128  1.00  0.00           C  
ATOM    144  OH  TYR B 286      84.340  73.132 113.179  1.00  0.00           O  
ATOM    145  N   ILE B 288      90.659  73.726 110.946  1.00  0.00           N  
ATOM    146  CA  ILE B 288      90.365  74.867 110.090  1.00  0.00           C  
ATOM    147  C   ILE B 288      90.954  74.649 108.689  1.00  0.00           C  
ATOM    148  O   ILE B 288      90.303  74.965 107.684  1.00  0.00           O  
ATOM    149  CB  ILE B 288      90.918  76.187 110.694  1.00  0.00           C  
ATOM    150  CG1 ILE B 288      89.819  76.980 111.398  1.00  0.00           C  
ATOM    151  CG2 ILE B 288      91.385  77.090 109.611  1.00  0.00           C  
ATOM    152  CD1 ILE B 288      88.872  76.176 112.232  1.00  0.00           C  
ATOM    153  N   ALA B 289      92.174  74.109 108.629  1.00  0.00           N  
ATOM    154  CA  ALA B 289      92.847  73.826 107.359  1.00  0.00           C  
ATOM    155  C   ALA B 289      91.948  72.972 106.459  1.00  0.00           C  
ATOM    156  O   ALA B 289      91.883  73.144 105.230  1.00  0.00           O  
ATOM    157  CB  ALA B 289      94.160  73.094 107.613  1.00  0.00           C  
ATOM    158  N   LEU B 290      91.249  72.047 107.093  1.00  0.00           N  
ATOM    159  CA  LEU B 290      90.340  71.156 106.411  1.00  0.00           C  
ATOM    160  C   LEU B 290      89.261  71.905 105.629  1.00  0.00           C  
ATOM    161  O   LEU B 290      89.043  71.648 104.449  1.00  0.00           O  
ATOM    162  CB  LEU B 290      89.668  70.271 107.440  1.00  0.00           C  
ATOM    163  CG  LEU B 290      89.561  68.841 106.981  1.00  0.00           C  
ATOM    164  CD1 LEU B 290      90.966  68.291 106.952  1.00  0.00           C  
ATOM    165  CD2 LEU B 290      88.678  68.039 107.928  1.00  0.00           C  
ATOM    166  N   PHE B 291      88.557  72.819 106.287  1.00  0.00           N  
ATOM    167  CA  PHE B 291      87.503  73.541 105.582  1.00  0.00           C  
ATOM    168  C   PHE B 291      88.040  74.528 104.557  1.00  0.00           C  
ATOM    169  O   PHE B 291      87.443  74.715 103.506  1.00  0.00           O  
ATOM    170  CB  PHE B 291      86.554  74.220 106.579  1.00  0.00           C  
ATOM    171  CG  PHE B 291      85.658  73.250 107.292  1.00  0.00           C  
ATOM    172  CD1 PHE B 291      86.146  72.474 108.333  1.00  0.00           C  
ATOM    173  CD2 PHE B 291      84.344  73.041 106.850  1.00  0.00           C  
ATOM    174  CE1 PHE B 291      85.333  71.487 108.925  1.00  0.00           C  
ATOM    175  CE2 PHE B 291      83.525  72.075 107.420  1.00  0.00           C  
ATOM    176  CZ  PHE B 291      84.011  71.291 108.456  1.00  0.00           C  
ATOM    177  N   ASN B 292      89.174  75.153 104.842  1.00  0.00           N  
ATOM    178  CA  ASN B 292      89.751  76.067 103.870  1.00  0.00           C  
ATOM    179  C   ASN B 292      90.123  75.297 102.602  1.00  0.00           C  
ATOM    180  O   ASN B 292      89.899  75.770 101.474  1.00  0.00           O  
ATOM    181  CB  ASN B 292      90.981  76.733 104.438  1.00  0.00           C  
ATOM    182  CG  ASN B 292      90.636  77.859 105.345  1.00  0.00           C  
ATOM    183  OD1 ASN B 292      90.520  77.683 106.558  1.00  0.00           O  
ATOM    184  ND2 ASN B 292      90.444  79.036 104.766  1.00  0.00           N  
ATOM    185  N   TYR B 293      90.700  74.112 102.802  1.00  0.00           N  
ATOM    186  CA  TYR B 293      91.088  73.252 101.697  1.00  0.00           C  
ATOM    187  C   TYR B 293      89.870  72.786 100.903  1.00  0.00           C  
ATOM    188  O   TYR B 293      89.868  72.867  99.679  1.00  0.00           O  
ATOM    189  CB  TYR B 293      91.879  72.073 102.230  1.00  0.00           C  
ATOM    190  CG  TYR B 293      92.188  71.011 101.225  1.00  0.00           C  
ATOM    191  CD1 TYR B 293      91.323  69.931 101.046  1.00  0.00           C  
ATOM    192  CD2 TYR B 293      93.364  71.051 100.480  1.00  0.00           C  
ATOM    193  CE1 TYR B 293      91.623  68.903 100.149  1.00  0.00           C  
ATOM    194  CE2 TYR B 293      93.681  70.027  99.575  1.00  0.00           C  
ATOM    195  CZ  TYR B 293      92.799  68.959  99.422  1.00  0.00           C  
ATOM    196  OH  TYR B 293      93.097  67.931  98.552  1.00  0.00           O  
ATOM    197  N   ALA B 294      88.822  72.328 101.583  1.00  0.00           N  
ATOM    198  CA  ALA B 294      87.617  71.881 100.879  1.00  0.00           C  
ATOM    199  C   ALA B 294      87.012  73.024 100.093  1.00  0.00           C  
ATOM    200  O   ALA B 294      86.736  72.898  98.896  1.00  0.00           O  
ATOM    201  CB  ALA B 294      86.606  71.361 101.840  1.00  0.00           C  
ATOM    202  N   TRP B 295      86.824  74.158 100.755  1.00  0.00           N  
ATOM    203  CA  TRP B 295      86.217  75.301 100.080  1.00  0.00           C  
ATOM    204  C   TRP B 295      87.020  75.765  98.847  1.00  0.00           C  
ATOM    205  O   TRP B 295      86.427  76.091  97.824  1.00  0.00           O  
ATOM    206  CB  TRP B 295      85.996  76.434 101.093  1.00  0.00           C  
ATOM    207  CG  TRP B 295      85.159  77.564 100.586  1.00  0.00           C  
ATOM    208  CD1 TRP B 295      85.497  78.893 100.583  1.00  0.00           C  
ATOM    209  CD2 TRP B 295      83.869  77.477  99.956  1.00  0.00           C  
ATOM    210  NE1 TRP B 295      84.504  79.632  99.983  1.00  0.00           N  
ATOM    211  CE2 TRP B 295      83.494  78.788  99.586  1.00  0.00           C  
ATOM    212  CE3 TRP B 295      82.996  76.419  99.657  1.00  0.00           C  
ATOM    213  CZ2 TRP B 295      82.280  79.070  98.936  1.00  0.00           C  
ATOM    214  CZ3 TRP B 295      81.779  76.712  99.002  1.00  0.00           C  
ATOM    215  CH2 TRP B 295      81.446  78.020  98.654  1.00  0.00           C  
ATOM    216  N   ALA B 296      88.351  75.772  98.911  1.00  0.00           N  
ATOM    217  CA  ALA B 296      89.140  76.175  97.737  1.00  0.00           C  
ATOM    218  C   ALA B 296      88.919  75.191  96.578  1.00  0.00           C  
ATOM    219  O   ALA B 296      88.478  75.573  95.491  1.00  0.00           O  
ATOM    220  CB  ALA B 296      90.626  76.225  98.082  1.00  0.00           C  
ATOM    221  N   ARG B 297      89.214  73.916  96.832  1.00  0.00           N  
ATOM    222  CA  ARG B 297      89.057  72.875  95.833  1.00  0.00           C  
ATOM    223  C   ARG B 297      87.659  72.781  95.218  1.00  0.00           C  
ATOM    224  O   ARG B 297      87.525  72.634  94.012  1.00  0.00           O  
ATOM    225  CB  ARG B 297      89.463  71.553  96.440  1.00  0.00           C  
ATOM    226  CG  ARG B 297      90.934  71.507  96.754  1.00  0.00           C  
ATOM    227  CD  ARG B 297      91.760  71.330  95.502  1.00  0.00           C  
ATOM    228  NE  ARG B 297      93.146  71.082  95.845  1.00  0.00           N  
ATOM    229  CZ  ARG B 297      94.058  72.038  95.931  1.00  0.00           C  
ATOM    230  NH1 ARG B 297      93.732  73.301  95.681  1.00  0.00           N  
ATOM    231  NH2 ARG B 297      95.285  71.745  96.317  1.00  0.00           N  
ATOM    232  N   ARG B 298      86.623  72.875  96.041  1.00  0.00           N  
ATOM    233  CA  ARG B 298      85.252  72.809  95.562  1.00  0.00           C  
ATOM    234  C   ARG B 298      84.954  73.937  94.566  1.00  0.00           C  
ATOM    235  O   ARG B 298      84.021  73.833  93.765  1.00  0.00           O  
ATOM    236  CB  ARG B 298      84.301  72.901  96.749  1.00  0.00           C  
ATOM    237  CG  ARG B 298      82.862  73.108  96.407  1.00  0.00           C  
ATOM    238  CD  ARG B 298      82.408  72.025  95.479  1.00  0.00           C  
ATOM    239  NE  ARG B 298      81.002  72.165  95.111  1.00  0.00           N  
ATOM    240  CZ  ARG B 298      79.994  71.964  95.955  1.00  0.00           C  
ATOM    241  NH1 ARG B 298      80.237  71.617  97.213  1.00  0.00           N  
ATOM    242  NH2 ARG B 298      78.739  72.093  95.541  1.00  0.00           N  
ATOM    243  N   ASN B 299      85.742  75.013  94.621  1.00  0.00           N  
ATOM    244  CA  ASN B 299      85.550  76.151  93.722  1.00  0.00           C  
ATOM    245  C   ASN B 299      86.735  76.351  92.788  1.00  0.00           C  
ATOM    246  O   ASN B 299      86.907  77.429  92.232  1.00  0.00           O  
ATOM    247  CB  ASN B 299      85.330  77.428  94.522  1.00  0.00           C  
ATOM    248  CG  ASN B 299      84.067  77.373  95.368  1.00  0.00           C  
ATOM    249  OD1 ASN B 299      82.963  77.280  94.828  1.00  0.00           O  
ATOM    250  ND2 ASN B 299      84.218  77.428  96.700  1.00  0.00           N  
ATOM    251  N   GLY B 305      87.553  75.315  92.634  1.00  0.00           N  
ATOM    252  CA  GLY B 305      88.707  75.398  91.770  1.00  0.00           C  
ATOM    253  C   GLY B 305      89.534  76.611  92.101  1.00  0.00           C  
ATOM    254  O   GLY B 305      90.103  77.248  91.203  1.00  0.00           O  
ATOM    255  N   GLY B 306      89.601  76.936  93.391  1.00  0.00           N  
ATOM    256  CA  GLY B 306      90.362  78.091  93.813  1.00  0.00           C  
ATOM    257  C   GLY B 306      91.739  77.722  94.322  1.00  0.00           C  
ATOM    258  O   GLY B 306      92.242  76.638  94.038  1.00  0.00           O  
ATOM    259  N   ARG B 307      92.345  78.619  95.091  1.00  0.00           N  
ATOM    260  CA  ARG B 307      93.675  78.366  95.628  1.00  0.00           C  
ATOM    261  C   ARG B 307      93.692  78.301  97.151  1.00  0.00           C  
ATOM    262  O   ARG B 307      93.011  79.086  97.817  1.00  0.00           O  
ATOM    263  CB  ARG B 307      94.631  79.455  95.156  1.00  0.00           C  
ATOM    264  CG  ARG B 307      95.769  78.915  94.365  1.00  0.00           C  
ATOM    265  CD  ARG B 307      96.158  79.909  93.304  1.00  0.00           C  
ATOM    266  NE  ARG B 307      96.324  81.231  93.876  1.00  0.00           N  
ATOM    267  CZ  ARG B 307      95.655  82.302  93.468  1.00  0.00           C  
ATOM    268  NH1 ARG B 307      94.765  82.201  92.477  1.00  0.00           N  
ATOM    269  NH2 ARG B 307      95.887  83.479  94.048  1.00  0.00           N  
ATOM    270  N   PHE B 308      94.464  77.361  97.695  1.00  0.00           N  
ATOM    271  CA  PHE B 308      94.599  77.194  99.144  1.00  0.00           C  
ATOM    272  C   PHE B 308      96.051  77.520  99.499  1.00  0.00           C  
ATOM    273  O   PHE B 308      96.986  76.813  99.100  1.00  0.00           O  
ATOM    274  CB  PHE B 308      94.236  75.756  99.557  1.00  0.00           C  
ATOM    275  CG  PHE B 308      94.398  75.472 101.039  1.00  0.00           C  
ATOM    276  CD1 PHE B 308      94.847  74.230 101.471  1.00  0.00           C  
ATOM    277  CD2 PHE B 308      94.109  76.436 101.993  1.00  0.00           C  
ATOM    278  CE1 PHE B 308      95.007  73.960 102.815  1.00  0.00           C  
ATOM    279  CE2 PHE B 308      94.267  76.162 103.341  1.00  0.00           C  
ATOM    280  CZ  PHE B 308      94.718  74.925 103.749  1.00  0.00           C  
ATOM    281  N   ILE B 309      96.206  78.605 100.250  1.00  0.00           N  
ATOM    282  CA  ILE B 309      97.492  79.159 100.685  1.00  0.00           C  
ATOM    283  C   ILE B 309      97.823  78.884 102.153  1.00  0.00           C  
ATOM    284  O   ILE B 309      96.913  78.771 102.984  1.00  0.00           O  
ATOM    285  CB  ILE B 309      97.458  80.692 100.603  1.00  0.00           C  
ATOM    286  CG1 ILE B 309      97.377  81.163  99.169  1.00  0.00           C  
ATOM    287  CG2 ILE B 309      98.648  81.289 101.310  1.00  0.00           C  
ATOM    288  CD1 ILE B 309      97.057  82.650  99.129  1.00  0.00           C  
ATOM    289  N   VAL B 310      99.121  78.827 102.467  1.00  0.00           N  
ATOM    290  CA  VAL B 310      99.602  78.661 103.837  1.00  0.00           C  
ATOM    291  C   VAL B 310     100.483  79.873 104.153  1.00  0.00           C  
ATOM    292  O   VAL B 310     101.468  80.153 103.442  1.00  0.00           O  
ATOM    293  CB  VAL B 310     100.458  77.421 104.011  1.00  0.00           C  
ATOM    294  CG1 VAL B 310     101.072  77.392 105.436  1.00  0.00           C  
ATOM    295  CG2 VAL B 310      99.617  76.190 103.765  1.00  0.00           C  
ATOM    296  N   ARG B 311     100.112  80.608 105.201  1.00  0.00           N  
ATOM    297  CA  ARG B 311     100.889  81.777 105.637  1.00  0.00           C  
ATOM    298  C   ARG B 311     101.331  81.497 107.085  1.00  0.00           C  
ATOM    299  O   ARG B 311     100.521  81.062 107.923  1.00  0.00           O  
ATOM    300  CB  ARG B 311     100.048  83.060 105.588  1.00  0.00           C  
ATOM    301  CG  ARG B 311     100.875  84.317 105.805  1.00  0.00           C  
ATOM    302  CD  ARG B 311     100.028  85.455 106.322  1.00  0.00           C  
ATOM    303  NE  ARG B 311      98.863  85.655 105.474  1.00  0.00           N  
ATOM    304  CZ  ARG B 311      97.634  85.907 105.918  1.00  0.00           C  
ATOM    305  NH1 ARG B 311      97.370  85.995 107.217  1.00  0.00           N  
ATOM    306  NH2 ARG B 311      96.654  86.072 105.049  1.00  0.00           N  
ATOM    307  N   ILE B 312     102.612  81.712 107.371  1.00  0.00           N  
ATOM    308  CA  ILE B 312     103.128  81.468 108.707  1.00  0.00           C  
ATOM    309  C   ILE B 312     103.149  82.778 109.463  1.00  0.00           C  
ATOM    310  O   ILE B 312     103.906  83.674 109.120  1.00  0.00           O  
ATOM    311  CB  ILE B 312     104.539  80.903 108.650  1.00  0.00           C  
ATOM    312  CG1 ILE B 312     104.526  79.585 107.873  1.00  0.00           C  
ATOM    313  CG2 ILE B 312     105.081  80.684 110.074  1.00  0.00           C  
ATOM    314  CD1 ILE B 312     103.799  78.454 108.595  1.00  0.00           C  
ATOM    315  N   GLU B 313     102.322  82.887 110.497  1.00  0.00           N  
ATOM    316  CA  GLU B 313     102.235  84.120 111.260  1.00  0.00           C  
ATOM    317  C   GLU B 313     103.149  84.155 112.498  1.00  0.00           C  
ATOM    318  O   GLU B 313     102.717  83.955 113.631  1.00  0.00           O  
ATOM    319  CB  GLU B 313     100.770  84.365 111.591  1.00  0.00           C  
ATOM    320  CG  GLU B 313      99.923  84.397 110.323  1.00  0.00           C  
ATOM    321  CD  GLU B 313      98.715  85.334 110.402  1.00  0.00           C  
ATOM    322  OE1 GLU B 313      98.282  85.843 109.343  1.00  0.00           O  
ATOM    323  OE2 GLU B 313      98.188  85.568 111.510  1.00  0.00           O  
ATOM    324  N   ASP B 314     104.431  84.420 112.239  1.00  0.00           N  
ATOM    325  CA  ASP B 314     105.485  84.491 113.255  1.00  0.00           C  
ATOM    326  C   ASP B 314     105.920  85.925 113.570  1.00  0.00           C  
ATOM    327  O   ASP B 314     107.113  86.238 113.561  1.00  0.00           O  
ATOM    328  CB  ASP B 314     106.696  83.684 112.787  1.00  0.00           C  
ATOM    329  CG  ASP B 314     107.129  84.045 111.365  1.00  0.00           C  
ATOM    330  OD1 ASP B 314     108.115  83.460 110.862  1.00  0.00           O  
ATOM    331  OD2 ASP B 314     106.478  84.912 110.745  1.00  0.00           O  
ATOM    332  N   THR B 315     104.951  86.783 113.875  1.00  0.00           N  
ATOM    333  CA  THR B 315     105.223  88.186 114.178  1.00  0.00           C  
ATOM    334  C   THR B 315     105.536  88.485 115.648  1.00  0.00           C  
ATOM    335  O   THR B 315     106.011  89.574 115.969  1.00  0.00           O  
ATOM    336  CB  THR B 315     104.027  89.082 113.764  1.00  0.00           C  
ATOM    337  OG1 THR B 315     102.876  88.745 114.552  1.00  0.00           O  
ATOM    338  CG2 THR B 315     103.689  88.878 112.307  1.00  0.00           C  
ATOM    339  N   ASP B 316     105.261  87.541 116.541  1.00  0.00           N  
ATOM    340  CA  ASP B 316     105.523  87.773 117.953  1.00  0.00           C  
ATOM    341  C   ASP B 316     106.826  87.103 118.373  1.00  0.00           C  
ATOM    342  O   ASP B 316     106.852  85.948 118.793  1.00  0.00           O  
ATOM    343  CB  ASP B 316     104.350  87.266 118.792  1.00  0.00           C  
ATOM    344  CG  ASP B 316     104.533  87.545 120.268  1.00  0.00           C  
ATOM    345  OD1 ASP B 316     104.834  88.709 120.606  1.00  0.00           O  
ATOM    346  OD2 ASP B 316     104.378  86.610 121.088  1.00  0.00           O  
ATOM    347  N   ARG B 317     107.910  87.856 118.259  1.00  0.00           N  
ATOM    348  CA  ARG B 317     109.235  87.353 118.577  1.00  0.00           C  
ATOM    349  C   ARG B 317     109.342  86.598 119.889  1.00  0.00           C  
ATOM    350  O   ARG B 317     110.014  85.579 119.975  1.00  0.00           O  
ATOM    351  CB  ARG B 317     110.229  88.491 118.633  1.00  0.00           C  
ATOM    352  CG  ARG B 317     110.226  89.409 117.450  1.00  0.00           C  
ATOM    353  CD  ARG B 317     111.295  90.476 117.671  1.00  0.00           C  
ATOM    354  NE  ARG B 317     111.068  91.234 118.906  1.00  0.00           N  
ATOM    355  CZ  ARG B 317     111.978  92.013 119.495  1.00  0.00           C  
ATOM    356  NH1 ARG B 317     113.195  92.144 118.969  1.00  0.00           N  
ATOM    357  NH2 ARG B 317     111.670  92.663 120.613  1.00  0.00           N  
ATOM    358  N   ALA B 333     108.691  87.113 120.922  1.00  0.00           N  
ATOM    359  CA  ALA B 333     108.738  86.495 122.245  1.00  0.00           C  
ATOM    360  C   ALA B 333     108.271  85.039 122.300  1.00  0.00           C  
ATOM    361  O   ALA B 333     108.959  84.189 122.865  1.00  0.00           O  
ATOM    362  CB  ALA B 333     107.924  87.340 123.242  1.00  0.00           C  
ATOM    363  N   ARG B 421     107.103  84.759 121.721  1.00  0.00           N  
ATOM    364  CA  ARG B 421     106.537  83.413 121.734  1.00  0.00           C  
ATOM    365  C   ARG B 421     106.964  82.555 120.549  1.00  0.00           C  
ATOM    366  O   ARG B 421     106.536  81.410 120.420  1.00  0.00           O  
ATOM    367  CB  ARG B 421     105.004  83.484 121.772  1.00  0.00           C  
ATOM    368  CG  ARG B 421     104.417  84.209 122.985  1.00  0.00           C  
ATOM    369  CD  ARG B 421     102.978  83.762 123.255  1.00  0.00           C  
ATOM    370  NE  ARG B 421     102.069  84.096 122.158  1.00  0.00           N  
ATOM    371  CZ  ARG B 421     101.072  83.311 121.745  1.00  0.00           C  
ATOM    372  NH1 ARG B 421     100.858  82.140 122.330  1.00  0.00           N  
ATOM    373  NH2 ARG B 421     100.278  83.700 120.754  1.00  0.00           N  
ATOM    374  N   TYR B 422     107.813  83.107 119.691  1.00  0.00           N  
ATOM    375  CA  TYR B 422     108.296  82.395 118.509  1.00  0.00           C  
ATOM    376  C   TYR B 422     109.033  81.090 118.812  1.00  0.00           C  
ATOM    377  O   TYR B 422     110.053  81.103 119.492  1.00  0.00           O  
ATOM    378  CB  TYR B 422     109.238  83.293 117.716  1.00  0.00           C  
ATOM    379  CG  TYR B 422     109.833  82.578 116.538  1.00  0.00           C  
ATOM    380  CD1 TYR B 422     111.198  82.291 116.483  1.00  0.00           C  
ATOM    381  CD2 TYR B 422     109.018  82.160 115.480  1.00  0.00           C  
ATOM    382  CE1 TYR B 422     111.742  81.601 115.394  1.00  0.00           C  
ATOM    383  CE2 TYR B 422     109.544  81.475 114.389  1.00  0.00           C  
ATOM    384  CZ  TYR B 422     110.906  81.197 114.347  1.00  0.00           C  
ATOM    385  OH  TYR B 422     111.416  80.536 113.250  1.00  0.00           O  
ATOM    386  N   VAL B 423     108.524  79.974 118.294  1.00  0.00           N  
ATOM    387  CA  VAL B 423     109.151  78.666 118.486  1.00  0.00           C  
ATOM    388  C   VAL B 423     109.700  78.203 117.127  1.00  0.00           C  
ATOM    389  O   VAL B 423     108.957  77.656 116.309  1.00  0.00           O  
ATOM    390  CB  VAL B 423     108.128  77.613 118.998  1.00  0.00           C  
ATOM    391  CG1 VAL B 423     108.790  76.252 119.108  1.00  0.00           C  
ATOM    392  CG2 VAL B 423     107.571  78.032 120.355  1.00  0.00           C  
ATOM    393  N   PRO B 424     111.007  78.431 116.857  1.00  0.00           N  
ATOM    394  CA  PRO B 424     111.587  78.014 115.575  1.00  0.00           C  
ATOM    395  C   PRO B 424     111.433  76.518 115.305  1.00  0.00           C  
ATOM    396  O   PRO B 424     111.692  75.685 116.178  1.00  0.00           O  
ATOM    397  CB  PRO B 424     113.039  78.457 115.695  1.00  0.00           C  
ATOM    398  CG  PRO B 424     113.283  78.428 117.165  1.00  0.00           C  
ATOM    399  CD  PRO B 424     112.037  79.047 117.709  1.00  0.00           C  
ATOM    400  N   GLY B 425     110.995  76.177 114.097  1.00  0.00           N  
ATOM    401  CA  GLY B 425     110.807  74.773 113.776  1.00  0.00           C  
ATOM    402  C   GLY B 425     109.363  74.330 113.956  1.00  0.00           C  
ATOM    403  O   GLY B 425     108.998  73.211 113.584  1.00  0.00           O  
ATOM    404  N   ALA B 426     108.538  75.202 114.535  1.00  0.00           N  
ATOM    405  CA  ALA B 426     107.140  74.872 114.728  1.00  0.00           C  
ATOM    406  C   ALA B 426     106.562  74.867 113.321  1.00  0.00           C  
ATOM    407  O   ALA B 426     105.630  74.114 113.019  1.00  0.00           O  
ATOM    408  CB  ALA B 426     106.454  75.916 115.605  1.00  0.00           C  
ATOM    409  N   GLU B 427     107.166  75.676 112.455  1.00  0.00           N  
ATOM    410  CA  GLU B 427     106.721  75.769 111.078  1.00  0.00           C  
ATOM    411  C   GLU B 427     106.805  74.421 110.338  1.00  0.00           C  
ATOM    412  O   GLU B 427     105.840  73.973 109.739  1.00  0.00           O  
ATOM    413  CB  GLU B 427     107.548  76.807 110.329  1.00  0.00           C  
ATOM    414  CG  GLU B 427     107.003  77.107 108.959  1.00  0.00           C  
ATOM    415  CD  GLU B 427     108.074  77.485 107.967  1.00  0.00           C  
ATOM    416  OE1 GLU B 427     108.801  76.578 107.501  1.00  0.00           O  
ATOM    417  OE2 GLU B 427     108.181  78.692 107.654  1.00  0.00           O  
ATOM    418  N   GLU B 429     107.965  73.776 110.373  1.00  0.00           N  
ATOM    419  CA  GLU B 429     108.128  72.493 109.697  1.00  0.00           C  
ATOM    420  C   GLU B 429     107.162  71.438 110.267  1.00  0.00           C  
ATOM    421  O   GLU B 429     106.569  70.651 109.526  1.00  0.00           O  
ATOM    422  CB  GLU B 429     109.603  72.019 109.788  1.00  0.00           C  
ATOM    423  CG  GLU B 429     110.404  72.622 110.988  1.00  0.00           C  
ATOM    424  CD  GLU B 429     111.943  72.306 111.021  1.00  0.00           C  
ATOM    425  OE1 GLU B 429     112.581  72.564 112.078  1.00  0.00           O  
ATOM    426  OE2 GLU B 429     112.517  71.820 110.012  1.00  0.00           O  
ATOM    427  N   ARG B 431     106.981  71.444 111.581  1.00  0.00           N  
ATOM    428  CA  ARG B 431     106.098  70.486 112.225  1.00  0.00           C  
ATOM    429  C   ARG B 431     104.634  70.622 111.787  1.00  0.00           C  
ATOM    430  O   ARG B 431     103.954  69.620 111.566  1.00  0.00           O  
ATOM    431  CB  ARG B 431     106.226  70.622 113.740  1.00  0.00           C  
ATOM    432  CG  ARG B 431     107.627  70.268 114.235  1.00  0.00           C  
ATOM    433  CD  ARG B 431     107.733  70.329 115.745  1.00  0.00           C  
ATOM    434  NE  ARG B 431     106.794  69.399 116.353  1.00  0.00           N  
ATOM    435  CZ  ARG B 431     106.490  69.366 117.644  1.00  0.00           C  
ATOM    436  NH1 ARG B 431     107.063  70.220 118.473  1.00  0.00           N  
ATOM    437  NH2 ARG B 431     105.594  68.494 118.102  1.00  0.00           N  
ATOM    438  N   ILE B 432     104.153  71.853 111.651  1.00  0.00           N  
ATOM    439  CA  ILE B 432     102.775  72.055 111.245  1.00  0.00           C  
ATOM    440  C   ILE B 432     102.583  71.727 109.755  1.00  0.00           C  
ATOM    441  O   ILE B 432     101.562  71.151 109.371  1.00  0.00           O  
ATOM    442  CB  ILE B 432     102.273  73.502 111.610  1.00  0.00           C  
ATOM    443  CG1 ILE B 432     100.926  73.762 110.960  1.00  0.00           C  
ATOM    444  CG2 ILE B 432     103.254  74.536 111.201  1.00  0.00           C  
ATOM    445  CD1 ILE B 432      99.863  72.713 111.360  1.00  0.00           C  
ATOM    446  N   LEU B 433     103.570  72.058 108.918  1.00  0.00           N  
ATOM    447  CA  LEU B 433     103.479  71.753 107.482  1.00  0.00           C  
ATOM    448  C   LEU B 433     103.454  70.244 107.256  1.00  0.00           C  
ATOM    449  O   LEU B 433     102.706  69.728 106.402  1.00  0.00           O  
ATOM    450  CB  LEU B 433     104.661  72.339 106.726  1.00  0.00           C  
ATOM    451  CG  LEU B 433     104.685  73.859 106.694  1.00  0.00           C  
ATOM    452  CD1 LEU B 433     105.886  74.305 105.899  1.00  0.00           C  
ATOM    453  CD2 LEU B 433     103.409  74.382 106.089  1.00  0.00           C  
ATOM    454  N   ALA B 434     104.300  69.549 108.015  1.00  0.00           N  
ATOM    455  CA  ALA B 434     104.386  68.099 107.951  1.00  0.00           C  
ATOM    456  C   ALA B 434     103.064  67.478 108.433  1.00  0.00           C  
ATOM    457  O   ALA B 434     102.614  66.475 107.897  1.00  0.00           O  
ATOM    458  CB  ALA B 434     105.550  67.603 108.822  1.00  0.00           C  
ATOM    459  N   ALA B 435     102.449  68.081 109.450  1.00  0.00           N  
ATOM    460  CA  ALA B 435     101.188  67.571 109.978  1.00  0.00           C  
ATOM    461  C   ALA B 435     100.087  67.673 108.927  1.00  0.00           C  
ATOM    462  O   ALA B 435      99.349  66.717 108.715  1.00  0.00           O  
ATOM    463  CB  ALA B 435     100.785  68.323 111.230  1.00  0.00           C  
ATOM    464  N   LEU B 436      99.976  68.815 108.261  1.00  0.00           N  
ATOM    465  CA  LEU B 436      98.947  68.955 107.239  1.00  0.00           C  
ATOM    466  C   LEU B 436      99.133  67.959 106.079  1.00  0.00           C  
ATOM    467  O   LEU B 436      98.168  67.367 105.606  1.00  0.00           O  
ATOM    468  CB  LEU B 436      98.908  70.379 106.695  1.00  0.00           C  
ATOM    469  CG  LEU B 436      98.664  71.488 107.707  1.00  0.00           C  
ATOM    470  CD1 LEU B 436      98.557  72.784 106.957  1.00  0.00           C  
ATOM    471  CD2 LEU B 436      97.388  71.201 108.501  1.00  0.00           C  
ATOM    472  N   LYS B 437     100.352  67.760 105.610  1.00  0.00           N  
ATOM    473  CA  LYS B 437     100.524  66.798 104.545  1.00  0.00           C  
ATOM    474  C   LYS B 437     100.193  65.392 105.059  1.00  0.00           C  
ATOM    475  O   LYS B 437      99.634  64.562 104.318  1.00  0.00           O  
ATOM    476  CB  LYS B 437     101.959  66.839 104.002  1.00  0.00           C  
ATOM    477  CG  LYS B 437     102.275  68.126 103.284  1.00  0.00           C  
ATOM    478  CD  LYS B 437     103.753  68.271 103.077  1.00  0.00           C  
ATOM    479  CE  LYS B 437     104.071  69.658 102.579  1.00  0.00           C  
ATOM    480  NZ  LYS B 437     105.538  69.843 102.551  1.00  0.00           N  
ATOM    481  N   TRP B 438     100.527  65.125 106.324  1.00  0.00           N  
ATOM    482  CA  TRP B 438     100.249  63.819 106.905  1.00  0.00           C  
ATOM    483  C   TRP B 438      98.752  63.521 106.907  1.00  0.00           C  
ATOM    484  O   TRP B 438      98.361  62.376 106.738  1.00  0.00           O  
ATOM    485  CB  TRP B 438     100.775  63.741 108.334  1.00  0.00           C  
ATOM    486  CG  TRP B 438     100.505  62.424 109.052  1.00  0.00           C  
ATOM    487  CD1 TRP B 438     101.032  61.199 108.752  1.00  0.00           C  
ATOM    488  CD2 TRP B 438      99.649  62.215 110.190  1.00  0.00           C  
ATOM    489  NE1 TRP B 438     100.565  60.246 109.624  1.00  0.00           N  
ATOM    490  CE2 TRP B 438      99.717  60.838 110.518  1.00  0.00           C  
ATOM    491  CE3 TRP B 438      98.843  63.054 110.962  1.00  0.00           C  
ATOM    492  CZ2 TRP B 438      99.003  60.280 111.578  1.00  0.00           C  
ATOM    493  CZ3 TRP B 438      98.129  62.499 112.024  1.00  0.00           C  
ATOM    494  CH2 TRP B 438      98.217  61.125 112.321  1.00  0.00           C  
ATOM    495  N   LEU B 439      97.915  64.539 107.115  1.00  0.00           N  
ATOM    496  CA  LEU B 439      96.464  64.345 107.150  1.00  0.00           C  
ATOM    497  C   LEU B 439      95.880  64.212 105.766  1.00  0.00           C  
ATOM    498  O   LEU B 439      94.678  63.956 105.612  1.00  0.00           O  
ATOM    499  CB  LEU B 439      95.780  65.511 107.836  1.00  0.00           C  
ATOM    500  CG  LEU B 439      95.676  65.483 109.349  1.00  0.00           C  
ATOM    501  CD1 LEU B 439      94.925  66.718 109.804  1.00  0.00           C  
ATOM    502  CD2 LEU B 439      94.947  64.224 109.801  1.00  0.00           C  
ATOM    503  N   GLY B 444      96.724  64.416 104.760  1.00  0.00           N  
ATOM    504  CA  GLY B 444      96.266  64.307 103.389  1.00  0.00           C  
ATOM    505  C   GLY B 444      95.977  65.627 102.707  1.00  0.00           C  
ATOM    506  O   GLY B 444      95.485  65.652 101.573  1.00  0.00           O  
ATOM    507  N   LEU B 445      96.280  66.742 103.359  1.00  0.00           N  
ATOM    508  CA  LEU B 445      95.985  68.014 102.714  1.00  0.00           C  
ATOM    509  C   LEU B 445      97.116  68.437 101.799  1.00  0.00           C  
ATOM    510  O   LEU B 445      98.201  67.869 101.857  1.00  0.00           O  
ATOM    511  CB  LEU B 445      95.700  69.090 103.766  1.00  0.00           C  
ATOM    512  CG  LEU B 445      94.607  68.694 104.755  1.00  0.00           C  
ATOM    513  CD1 LEU B 445      94.235  69.933 105.510  1.00  0.00           C  
ATOM    514  CD2 LEU B 445      93.381  68.121 104.044  1.00  0.00           C  
ATOM    515  N   SER B 457      96.839  69.407 100.931  1.00  0.00           N  
ATOM    516  CA  SER B 457      97.824  69.940 100.006  1.00  0.00           C  
ATOM    517  C   SER B 457      97.544  71.416  99.973  1.00  0.00           C  
ATOM    518  O   SER B 457      96.414  71.820 100.174  1.00  0.00           O  
ATOM    519  CB  SER B 457      97.609  69.370  98.611  1.00  0.00           C  
ATOM    520  OG  SER B 457      97.781  67.964  98.605  1.00  0.00           O  
ATOM    521  N   TYR B 461      98.560  72.233  99.775  1.00  0.00           N  
ATOM    522  CA  TYR B 461      98.335  73.660  99.673  1.00  0.00           C  
ATOM    523  C   TYR B 461      98.885  74.097  98.338  1.00  0.00           C  
ATOM    524  O   TYR B 461      99.724  73.430  97.755  1.00  0.00           O  
ATOM    525  CB  TYR B 461      99.021  74.428 100.796  1.00  0.00           C  
ATOM    526  CG  TYR B 461     100.319  73.858 101.267  1.00  0.00           C  
ATOM    527  CD1 TYR B 461     100.335  72.862 102.226  1.00  0.00           C  
ATOM    528  CD2 TYR B 461     101.538  74.353 100.799  1.00  0.00           C  
ATOM    529  CE1 TYR B 461     101.531  72.368 102.723  1.00  0.00           C  
ATOM    530  CE2 TYR B 461     102.747  73.866 101.291  1.00  0.00           C  
ATOM    531  CZ  TYR B 461     102.731  72.876 102.253  1.00  0.00           C  
ATOM    532  OH  TYR B 461     103.900  72.379 102.754  1.00  0.00           O  
ATOM    533  N   ASP B 463      98.433  75.229  97.841  1.00  0.00           N  
ATOM    534  CA  ASP B 463      98.925  75.647  96.549  1.00  0.00           C  
ATOM    535  C   ASP B 463     100.053  76.670  96.608  1.00  0.00           C  
ATOM    536  O   ASP B 463     100.836  76.796  95.666  1.00  0.00           O  
ATOM    537  CB  ASP B 463      97.735  76.120  95.728  1.00  0.00           C  
ATOM    538  CG  ASP B 463      96.691  75.023  95.569  1.00  0.00           C  
ATOM    539  OD1 ASP B 463      95.479  75.290  95.773  1.00  0.00           O  
ATOM    540  OD2 ASP B 463      97.087  73.881  95.245  1.00  0.00           O  
ATOM    541  N   GLU B 464     100.139  77.388  97.716  1.00  0.00           N  
ATOM    542  CA  GLU B 464     101.180  78.381  97.907  1.00  0.00           C  
ATOM    543  C   GLU B 464     101.579  78.270  99.353  1.00  0.00           C  
ATOM    544  O   GLU B 464     100.757  77.896 100.189  1.00  0.00           O  
ATOM    545  CB  GLU B 464     100.662  79.780  97.585  1.00  0.00           C  
ATOM    546  CG  GLU B 464     100.344  79.963  96.106  1.00  0.00           C  
ATOM    547  CD  GLU B 464      99.760  81.326  95.781  1.00  0.00           C  
ATOM    548  OE1 GLU B 464     100.063  82.314  96.500  1.00  0.00           O  
ATOM    549  OE2 GLU B 464      99.005  81.410  94.791  1.00  0.00           O  
ATOM    550  N   GLY B 465     102.835  78.562  99.656  1.00  0.00           N  
ATOM    551  CA  GLY B 465     103.272  78.439 101.026  1.00  0.00           C  
ATOM    552  C   GLY B 465     104.762  78.660 101.133  1.00  0.00           C  
ATOM    553  O   GLY B 465     105.429  78.865 100.127  1.00  0.00           O  
ATOM    554  N   PRO B 466     105.321  78.588 102.345  1.00  0.00           N  
ATOM    555  CA  PRO B 466     106.741  78.787 102.646  1.00  0.00           C  
ATOM    556  C   PRO B 466     107.692  77.852 101.934  1.00  0.00           C  
ATOM    557  O   PRO B 466     108.739  78.268 101.449  1.00  0.00           O  
ATOM    558  CB  PRO B 466     106.808  78.593 104.159  1.00  0.00           C  
ATOM    559  CG  PRO B 466     105.392  78.794 104.614  1.00  0.00           C  
ATOM    560  CD  PRO B 466     104.604  78.138 103.546  1.00  0.00           C  
ATOM    561  N   ASP B 467     107.334  76.580 101.888  1.00  0.00           N  
ATOM    562  CA  ASP B 467     108.192  75.595 101.246  1.00  0.00           C  
ATOM    563  C   ASP B 467     107.905  75.298  99.761  1.00  0.00           C  
ATOM    564  O   ASP B 467     108.761  74.762  99.063  1.00  0.00           O  
ATOM    565  CB  ASP B 467     108.146  74.299 102.047  1.00  0.00           C  
ATOM    566  CG  ASP B 467     106.743  73.798 102.241  1.00  0.00           C  
ATOM    567  OD1 ASP B 467     105.797  74.479 101.781  1.00  0.00           O  
ATOM    568  OD2 ASP B 467     106.590  72.724 102.852  1.00  0.00           O  
ATOM    569  N   VAL B 468     106.721  75.641  99.275  1.00  0.00           N  
ATOM    570  CA  VAL B 468     106.409  75.381  97.883  1.00  0.00           C  
ATOM    571  C   VAL B 468     106.478  76.671  97.069  1.00  0.00           C  
ATOM    572  O   VAL B 468     106.253  76.662  95.859  1.00  0.00           O  
ATOM    573  CB  VAL B 468     105.016  74.739  97.753  1.00  0.00           C  
ATOM    574  CG1 VAL B 468     104.756  74.334  96.312  1.00  0.00           C  
ATOM    575  CG2 VAL B 468     104.937  73.513  98.648  1.00  0.00           C  
ATOM    576  N   GLY B 469     106.823  77.774  97.733  1.00  0.00           N  
ATOM    577  CA  GLY B 469     106.897  79.062  97.063  1.00  0.00           C  
ATOM    578  C   GLY B 469     105.541  79.525  96.530  1.00  0.00           C  
ATOM    579  O   GLY B 469     104.508  78.883  96.756  1.00  0.00           O  
ATOM    580  N   GLY B 470     105.541  80.652  95.825  1.00  0.00           N  
ATOM    581  CA  GLY B 470     104.310  81.167  95.266  1.00  0.00           C  
ATOM    582  C   GLY B 470     104.454  82.568  94.723  1.00  0.00           C  
ATOM    583  O   GLY B 470     105.440  83.252  94.974  1.00  0.00           O  
ATOM    584  N   PRO B 471     103.450  83.042  94.001  1.00  0.00           N  
ATOM    585  CA  PRO B 471     103.455  84.380  93.407  1.00  0.00           C  
ATOM    586  C   PRO B 471     103.452  85.557  94.380  1.00  0.00           C  
ATOM    587  O   PRO B 471     103.925  86.649  94.034  1.00  0.00           O  
ATOM    588  CB  PRO B 471     102.173  84.398  92.557  1.00  0.00           C  
ATOM    589  CG  PRO B 471     101.705  82.956  92.525  1.00  0.00           C  
ATOM    590  CD  PRO B 471     102.157  82.372  93.808  1.00  0.00           C  
ATOM    591  N   HIS B 472     102.892  85.361  95.575  1.00  0.00           N  
ATOM    592  CA  HIS B 472     102.775  86.477  96.508  1.00  0.00           C  
ATOM    593  C   HIS B 472     103.507  86.349  97.833  1.00  0.00           C  
ATOM    594  O   HIS B 472     103.000  86.803  98.863  1.00  0.00           O  
ATOM    595  CB  HIS B 472     101.295  86.744  96.770  1.00  0.00           C  
ATOM    596  CG  HIS B 472     100.441  86.695  95.541  1.00  0.00           C  
ATOM    597  ND1 HIS B 472     100.325  87.754  94.665  1.00  0.00           N  
ATOM    598  CD2 HIS B 472      99.672  85.700  95.031  1.00  0.00           C  
ATOM    599  CE1 HIS B 472      99.524  87.414  93.668  1.00  0.00           C  
ATOM    600  NE2 HIS B 472      99.115  86.171  93.867  1.00  0.00           N  
ATOM    601  N   GLY B 473     104.684  85.734  97.808  1.00  0.00           N  
ATOM    602  CA  GLY B 473     105.466  85.575  99.025  1.00  0.00           C  
ATOM    603  C   GLY B 473     106.232  86.840  99.391  1.00  0.00           C  
ATOM    604  O   GLY B 473     106.021  87.868  98.761  1.00  0.00           O  
ATOM    605  N   PRO B 474     107.080  86.823 100.436  1.00  0.00           N  
ATOM    606  CA  PRO B 474     107.332  85.659 101.288  1.00  0.00           C  
ATOM    607  C   PRO B 474     106.008  85.192 101.904  1.00  0.00           C  
ATOM    608  O   PRO B 474     105.011  85.920 101.875  1.00  0.00           O  
ATOM    609  CB  PRO B 474     108.287  86.200 102.369  1.00  0.00           C  
ATOM    610  CG  PRO B 474     108.755  87.488 101.885  1.00  0.00           C  
ATOM    611  CD  PRO B 474     107.651  88.040 101.036  1.00  0.00           C  
ATOM    612  N   TYR B 475     106.010  83.986 102.463  1.00  0.00           N  
ATOM    613  CA  TYR B 475     104.823  83.435 103.098  1.00  0.00           C  
ATOM    614  C   TYR B 475     105.020  83.342 104.596  1.00  0.00           C  
ATOM    615  O   TYR B 475     104.359  82.568 105.259  1.00  0.00           O  
ATOM    616  CB  TYR B 475     104.512  82.074 102.502  1.00  0.00           C  
ATOM    617  CG  TYR B 475     103.949  82.212 101.114  1.00  0.00           C  
ATOM    618  CD1 TYR B 475     104.752  82.068  99.986  1.00  0.00           C  
ATOM    619  CD2 TYR B 475     102.624  82.603 100.933  1.00  0.00           C  
ATOM    620  CE1 TYR B 475     104.241  82.327  98.705  1.00  0.00           C  
ATOM    621  CE2 TYR B 475     102.103  82.864  99.672  1.00  0.00           C  
ATOM    622  CZ  TYR B 475     102.912  82.734  98.559  1.00  0.00           C  
ATOM    623  OH  TYR B 475     102.390  83.078  97.324  1.00  0.00           O  
ATOM    624  N   ARG B 476     105.956  84.140 105.111  1.00  0.00           N  
ATOM    625  CA  ARG B 476     106.283  84.197 106.540  1.00  0.00           C  
ATOM    626  C   ARG B 476     106.178  85.677 106.922  1.00  0.00           C  
ATOM    627  O   ARG B 476     106.907  86.510 106.396  1.00  0.00           O  
ATOM    628  CB  ARG B 476     107.719  83.705 106.804  1.00  0.00           C  
ATOM    629  CG  ARG B 476     108.047  82.271 106.345  1.00  0.00           C  
ATOM    630  CD  ARG B 476     109.425  81.799 106.855  1.00  0.00           C  
ATOM    631  NE  ARG B 476     109.744  80.413 106.492  1.00  0.00           N  
ATOM    632  CZ  ARG B 476     110.179  80.020 105.293  1.00  0.00           C  
ATOM    633  NH1 ARG B 476     110.353  80.908 104.321  1.00  0.00           N  
ATOM    634  NH2 ARG B 476     110.445  78.737 105.051  1.00  0.00           N  
ATOM    635  N   GLN B 477     105.271  86.019 107.824  1.00  0.00           N  
ATOM    636  CA  GLN B 477     105.124  87.419 108.187  1.00  0.00           C  
ATOM    637  C   GLN B 477     106.437  88.042 108.688  1.00  0.00           C  
ATOM    638  O   GLN B 477     106.649  89.244 108.564  1.00  0.00           O  
ATOM    639  CB  GLN B 477     103.969  87.597 109.203  1.00  0.00           C  
ATOM    640  CG  GLN B 477     102.613  87.253 108.577  1.00  0.00           C  
ATOM    641  CD  GLN B 477     101.407  87.468 109.490  1.00  0.00           C  
ATOM    642  OE1 GLN B 477     101.424  87.127 110.676  1.00  0.00           O  
ATOM    643  NE2 GLN B 477     100.335  88.015 108.920  1.00  0.00           N  
ATOM    644  N   SER B 478     107.339  87.227 109.212  1.00  0.00           N  
ATOM    645  CA  SER B 478     108.599  87.756 109.708  1.00  0.00           C  
ATOM    646  C   SER B 478     109.511  88.199 108.557  1.00  0.00           C  
ATOM    647  O   SER B 478     110.404  89.034 108.755  1.00  0.00           O  
ATOM    648  CB  SER B 478     109.329  86.711 110.555  1.00  0.00           C  
ATOM    649  OG  SER B 478     110.013  85.807 109.722  1.00  0.00           O  
ATOM    650  N   GLU B 479     109.288  87.650 107.360  1.00  0.00           N  
ATOM    651  CA  GLU B 479     110.108  88.015 106.213  1.00  0.00           C  
ATOM    652  C   GLU B 479     109.569  89.277 105.518  1.00  0.00           C  
ATOM    653  O   GLU B 479     110.153  89.750 104.528  1.00  0.00           O  
ATOM    654  CB  GLU B 479     110.210  86.848 105.204  1.00  0.00           C  
ATOM    655  CG  GLU B 479     110.702  85.529 105.806  1.00  0.00           C  
ATOM    656  CD  GLU B 479     110.935  84.382 104.783  1.00  0.00           C  
ATOM    657  OE1 GLU B 479     110.157  84.243 103.807  1.00  0.00           O  
ATOM    658  OE2 GLU B 479     111.897  83.590 104.975  1.00  0.00           O  
ATOM    659  N   ARG B 482     108.473  89.838 106.032  1.00  0.00           N  
ATOM    660  CA  ARG B 482     107.914  91.032 105.402  1.00  0.00           C  
ATOM    661  C   ARG B 482     107.641  92.243 106.299  1.00  0.00           C  
ATOM    662  O   ARG B 482     106.764  93.086 106.005  1.00  0.00           O  
ATOM    663  CB  ARG B 482     106.654  90.660 104.602  1.00  0.00           C  
ATOM    664  CG  ARG B 482     105.766  89.634 105.251  1.00  0.00           C  
ATOM    665  CD  ARG B 482     104.390  89.619 104.599  1.00  0.00           C  
ATOM    666  NE  ARG B 482     104.449  89.090 103.255  1.00  0.00           N  
ATOM    667  CZ  ARG B 482     103.531  89.311 102.331  1.00  0.00           C  
ATOM    668  NH1 ARG B 482     102.479  90.056 102.601  1.00  0.00           N  
ATOM    669  NH2 ARG B 482     103.671  88.776 101.133  1.00  0.00           N  
ATOM    670  N   LEU B 485     108.428  92.342 107.367  1.00  0.00           N  
ATOM    671  CA  LEU B 485     108.304  93.435 108.313  1.00  0.00           C  
ATOM    672  C   LEU B 485     108.224  94.807 107.655  1.00  0.00           C  
ATOM    673  O   LEU B 485     107.288  95.563 107.911  1.00  0.00           O  
ATOM    674  CB  LEU B 485     109.464  93.387 109.308  1.00  0.00           C  
ATOM    675  CG  LEU B 485     109.289  92.549 110.601  1.00  0.00           C  
ATOM    676  CD1 LEU B 485     108.249  91.427 110.424  1.00  0.00           C  
ATOM    677  CD2 LEU B 485     110.649  91.971 111.023  1.00  0.00           C  
ATOM    678  N   PRO B 490     109.194  95.145 106.787  1.00  0.00           N  
ATOM    679  CA  PRO B 490     109.207  96.444 106.107  1.00  0.00           C  
ATOM    680  C   PRO B 490     107.873  96.752 105.471  1.00  0.00           C  
ATOM    681  O   PRO B 490     107.382  97.883 105.532  1.00  0.00           O  
ATOM    682  CB  PRO B 490     110.298  96.274 105.063  1.00  0.00           C  
ATOM    683  CG  PRO B 490     111.256  95.335 105.745  1.00  0.00           C  
ATOM    684  CD  PRO B 490     110.318  94.309 106.326  1.00  0.00           C  
ATOM    685  N   LEU B 494     107.288  95.733 104.858  1.00  0.00           N  
ATOM    686  CA  LEU B 494     106.008  95.894 104.199  1.00  0.00           C  
ATOM    687  C   LEU B 494     104.982  96.517 105.159  1.00  0.00           C  
ATOM    688  O   LEU B 494     104.300  97.486 104.822  1.00  0.00           O  
ATOM    689  CB  LEU B 494     105.533  94.530 103.688  1.00  0.00           C  
ATOM    690  CG  LEU B 494     104.425  94.481 102.626  1.00  0.00           C  
ATOM    691  CD1 LEU B 494     104.542  95.656 101.656  1.00  0.00           C  
ATOM    692  CD2 LEU B 494     104.535  93.159 101.870  1.00  0.00           C  
ATOM    693  N   TYR B 495     104.902  95.978 106.368  1.00  0.00           N  
ATOM    694  CA  TYR B 495     103.949  96.464 107.359  1.00  0.00           C  
ATOM    695  C   TYR B 495     104.212  97.913 107.773  1.00  0.00           C  
ATOM    696  O   TYR B 495     103.269  98.691 107.931  1.00  0.00           O  
ATOM    697  CB  TYR B 495     103.954  95.527 108.583  1.00  0.00           C  
ATOM    698  CG  TYR B 495     103.758  94.057 108.235  1.00  0.00           C  
ATOM    699  CD1 TYR B 495     102.700  93.638 107.426  1.00  0.00           C  
ATOM    700  CD2 TYR B 495     104.618  93.089 108.737  1.00  0.00           C  
ATOM    701  CE1 TYR B 495     102.504  92.284 107.127  1.00  0.00           C  
ATOM    702  CE2 TYR B 495     104.433  91.729 108.454  1.00  0.00           C  
ATOM    703  CZ  TYR B 495     103.375  91.336 107.649  1.00  0.00           C  
ATOM    704  OH  TYR B 495     103.188  89.993 107.376  1.00  0.00           O  
ATOM    705  N   GLN B 496     105.483  98.279 107.941  1.00  0.00           N  
ATOM    706  CA  GLN B 496     105.830  99.657 108.319  1.00  0.00           C  
ATOM    707  C   GLN B 496     105.275 100.615 107.277  1.00  0.00           C  
ATOM    708  O   GLN B 496     104.646 101.615 107.609  1.00  0.00           O  
ATOM    709  CB  GLN B 496     107.351  99.829 108.439  1.00  0.00           C  
ATOM    710  CG  GLN B 496     107.865  99.722 109.883  1.00  0.00           C  
ATOM    711  CD  GLN B 496     108.661  98.440 110.174  1.00  0.00           C  
ATOM    712  OE1 GLN B 496     109.907  98.443 110.189  1.00  0.00           O  
ATOM    713  NE2 GLN B 496     107.942  97.339 110.407  1.00  0.00           N  
ATOM    714  N   LYS B 498     105.508 100.286 106.013  1.00  0.00           N  
ATOM    715  CA  LYS B 498     105.019 101.085 104.894  1.00  0.00           C  
ATOM    716  C   LYS B 498     103.493 101.297 104.979  1.00  0.00           C  
ATOM    717  O   LYS B 498     103.006 102.408 104.795  1.00  0.00           O  
ATOM    718  CB  LYS B 498     105.392 100.397 103.568  1.00  0.00           C  
ATOM    719  CG  LYS B 498     104.640 100.920 102.340  1.00  0.00           C  
ATOM    720  CD  LYS B 498     104.776  99.975 101.142  1.00  0.00           C  
ATOM    721  CE  LYS B 498     103.866 100.416 100.002  1.00  0.00           C  
ATOM    722  NZ  LYS B 498     104.007  99.568  98.776  1.00  0.00           N  
ATOM    723  N   TYR B 499     102.732 100.241 105.256  1.00  0.00           N  
ATOM    724  CA  TYR B 499     101.284 100.404 105.346  1.00  0.00           C  
ATOM    725  C   TYR B 499     100.828 101.083 106.648  1.00  0.00           C  
ATOM    726  O   TYR B 499      99.787 101.741 106.670  1.00  0.00           O  
ATOM    727  CB  TYR B 499     100.565  99.058 105.166  1.00  0.00           C  
ATOM    728  CG  TYR B 499     100.504  98.572 103.731  1.00  0.00           C  
ATOM    729  CD1 TYR B 499     101.475  97.718 103.229  1.00  0.00           C  
ATOM    730  CD2 TYR B 499      99.489  98.994 102.866  1.00  0.00           C  
ATOM    731  CE1 TYR B 499     101.448  97.291 101.901  1.00  0.00           C  
ATOM    732  CE2 TYR B 499      99.454  98.575 101.530  1.00  0.00           C  
ATOM    733  CZ  TYR B 499     100.442  97.721 101.060  1.00  0.00           C  
ATOM    734  OH  TYR B 499     100.440  97.294  99.751  1.00  0.00           O  
ATOM    735  N   ALA B 500     101.588 100.916 107.728  1.00  0.00           N  
ATOM    736  CA  ALA B 500     101.241 101.551 108.988  1.00  0.00           C  
ATOM    737  C   ALA B 500     101.305 103.057 108.753  1.00  0.00           C  
ATOM    738  O   ALA B 500     100.340 103.786 109.052  1.00  0.00           O  
ATOM    739  CB  ALA B 500     102.232 101.156 110.062  1.00  0.00           C  
ATOM    740  N   GLU B 501     102.448 103.505 108.213  1.00  0.00           N  
ATOM    741  CA  GLU B 501     102.701 104.920 107.892  1.00  0.00           C  
ATOM    742  C   GLU B 501     101.645 105.455 106.943  1.00  0.00           C  
ATOM    743  O   GLU B 501     101.269 106.620 107.003  1.00  0.00           O  
ATOM    744  CB  GLU B 501     104.083 105.086 107.251  1.00  0.00           C  
ATOM    745  CG  GLU B 501     105.228 105.046 108.255  1.00  0.00           C  
ATOM    746  CD  GLU B 501     106.552 104.638 107.629  1.00  0.00           C  
ATOM    747  OE1 GLU B 501     106.919 105.227 106.587  1.00  0.00           O  
ATOM    748  OE2 GLU B 501     107.224 103.729 108.187  1.00  0.00           O  
ATOM    749  N   GLU B 502     101.185 104.589 106.054  1.00  0.00           N  
ATOM    750  CA  GLU B 502     100.157 104.930 105.084  1.00  0.00           C  
ATOM    751  C   GLU B 502      98.901 105.384 105.836  1.00  0.00           C  
ATOM    752  O   GLU B 502      98.294 106.402 105.505  1.00  0.00           O  
ATOM    753  CB  GLU B 502      99.848 103.693 104.239  1.00  0.00           C  
ATOM    754  CG  GLU B 502      98.474 103.702 103.627  1.00  0.00           C  
ATOM    755  CD  GLU B 502      98.437 104.463 102.331  1.00  0.00           C  
ATOM    756  OE1 GLU B 502      99.168 105.478 102.218  1.00  0.00           O  
ATOM    757  OE2 GLU B 502      97.669 104.044 101.429  1.00  0.00           O  
ATOM    758  N   LEU B 503      98.519 104.614 106.851  1.00  0.00           N  
ATOM    759  CA  LEU B 503      97.342 104.926 107.652  1.00  0.00           C  
ATOM    760  C   LEU B 503      97.485 106.279 108.343  1.00  0.00           C  
ATOM    761  O   LEU B 503      96.551 107.082 108.351  1.00  0.00           O  
ATOM    762  CB  LEU B 503      97.120 103.829 108.694  1.00  0.00           C  
ATOM    763  CG  LEU B 503      96.732 102.440 108.186  1.00  0.00           C  
ATOM    764  CD1 LEU B 503      96.936 101.455 109.309  1.00  0.00           C  
ATOM    765  CD2 LEU B 503      95.285 102.417 107.687  1.00  0.00           C  
ATOM    766  N   LEU B 504      98.663 106.515 108.917  1.00  0.00           N  
ATOM    767  CA  LEU B 504      98.960 107.759 109.615  1.00  0.00           C  
ATOM    768  C   LEU B 504      98.630 108.936 108.703  1.00  0.00           C  
ATOM    769  O   LEU B 504      97.922 109.863 109.095  1.00  0.00           O  
ATOM    770  CB  LEU B 504     100.433 107.786 109.989  1.00  0.00           C  
ATOM    771  CG  LEU B 504     100.843 108.306 111.359  1.00  0.00           C  
ATOM    772  CD1 LEU B 504     100.060 107.597 112.455  1.00  0.00           C  
ATOM    773  CD2 LEU B 504     102.338 108.087 111.530  1.00  0.00           C  
ATOM    774  N   LYS B 505      99.136 108.883 107.474  1.00  0.00           N  
ATOM    775  CA  LYS B 505      98.879 109.934 106.496  1.00  0.00           C  
ATOM    776  C   LYS B 505      97.392 110.092 106.271  1.00  0.00           C  
ATOM    777  O   LYS B 505      96.874 111.192 106.372  1.00  0.00           O  
ATOM    778  CB  LYS B 505      99.578 109.633 105.159  1.00  0.00           C  
ATOM    779  CG  LYS B 505     101.035 110.111 105.111  1.00  0.00           C  
ATOM    780  CD  LYS B 505     101.864 109.563 106.296  1.00  0.00           C  
ATOM    781  CE  LYS B 505     103.115 110.409 106.579  1.00  0.00           C  
ATOM    782  NZ  LYS B 505     103.995 109.808 107.635  1.00  0.00           N  
ATOM    783  N   ARG B 506      96.697 108.998 105.990  1.00  0.00           N  
ATOM    784  CA  ARG B 506      95.259 109.077 105.744  1.00  0.00           C  
ATOM    785  C   ARG B 506      94.506 109.402 107.026  1.00  0.00           C  
ATOM    786  O   ARG B 506      93.272 109.397 107.052  1.00  0.00           O  
ATOM    787  CB  ARG B 506      94.757 107.759 105.146  1.00  0.00           C  
ATOM    788  CG  ARG B 506      95.558 107.312 103.924  1.00  0.00           C  
ATOM    789  CD  ARG B 506      95.185 105.928 103.438  1.00  0.00           C  
ATOM    790  NE  ARG B 506      93.964 105.936 102.641  1.00  0.00           N  
ATOM    791  CZ  ARG B 506      93.894 105.504 101.382  1.00  0.00           C  
ATOM    792  NH1 ARG B 506      94.987 105.035 100.788  1.00  0.00           N  
ATOM    793  NH2 ARG B 506      92.733 105.524 100.723  1.00  0.00           N  
ATOM    794  N   GLY B 507      95.261 109.682 108.088  1.00  0.00           N  
ATOM    795  CA  GLY B 507      94.650 110.010 109.366  1.00  0.00           C  
ATOM    796  C   GLY B 507      93.823 108.910 110.029  1.00  0.00           C  
ATOM    797  O   GLY B 507      92.989 109.191 110.900  1.00  0.00           O  
ATOM    798  N   TRP B 508      94.041 107.659 109.628  1.00  0.00           N  
ATOM    799  CA  TRP B 508      93.307 106.554 110.217  1.00  0.00           C  
ATOM    800  C   TRP B 508      94.055 105.901 111.366  1.00  0.00           C  
ATOM    801  O   TRP B 508      93.599 104.916 111.920  1.00  0.00           O  
ATOM    802  CB  TRP B 508      92.982 105.505 109.174  1.00  0.00           C  
ATOM    803  CG  TRP B 508      91.688 105.721 108.512  1.00  0.00           C  
ATOM    804  CD1 TRP B 508      91.464 106.439 107.396  1.00  0.00           C  
ATOM    805  CD2 TRP B 508      90.421 105.200 108.922  1.00  0.00           C  
ATOM    806  NE1 TRP B 508      90.134 106.405 107.068  1.00  0.00           N  
ATOM    807  CE2 TRP B 508      89.469 105.650 107.991  1.00  0.00           C  
ATOM    808  CE3 TRP B 508      89.998 104.393 109.988  1.00  0.00           C  
ATOM    809  CZ2 TRP B 508      88.113 105.325 108.085  1.00  0.00           C  
ATOM    810  CZ3 TRP B 508      88.643 104.064 110.083  1.00  0.00           C  
ATOM    811  CH2 TRP B 508      87.720 104.532 109.133  1.00  0.00           C  
ATOM    812  N   ALA B 509      95.201 106.460 111.726  1.00  0.00           N  
ATOM    813  CA  ALA B 509      96.005 105.942 112.831  1.00  0.00           C  
ATOM    814  C   ALA B 509      96.755 107.125 113.439  1.00  0.00           C  
ATOM    815  O   ALA B 509      96.820 108.198 112.833  1.00  0.00           O  
ATOM    816  CB  ALA B 509      96.990 104.896 112.324  1.00  0.00           C  
ATOM    817  N   TYR B 510      97.298 106.944 114.636  1.00  0.00           N  
ATOM    818  CA  TYR B 510      98.055 108.003 115.283  1.00  0.00           C  
ATOM    819  C   TYR B 510      99.196 107.399 116.042  1.00  0.00           C  
ATOM    820  O   TYR B 510      99.176 106.217 116.348  1.00  0.00           O  
ATOM    821  CB  TYR B 510      97.190 108.802 116.254  1.00  0.00           C  
ATOM    822  CG  TYR B 510      96.496 108.002 117.340  1.00  0.00           C  
ATOM    823  CD1 TYR B 510      97.103 107.757 118.573  1.00  0.00           C  
ATOM    824  CD2 TYR B 510      95.193 107.557 117.156  1.00  0.00           C  
ATOM    825  CE1 TYR B 510      96.413 107.094 119.598  1.00  0.00           C  
ATOM    826  CE2 TYR B 510      94.506 106.902 118.158  1.00  0.00           C  
ATOM    827  CZ  TYR B 510      95.108 106.674 119.375  1.00  0.00           C  
ATOM    828  OH  TYR B 510      94.368 106.043 120.361  1.00  0.00           O  
ATOM    829  N   ARG B 511     100.194 108.209 116.356  1.00  0.00           N  
ATOM    830  CA  ARG B 511     101.336 107.711 117.104  1.00  0.00           C  
ATOM    831  C   ARG B 511     101.122 108.003 118.586  1.00  0.00           C  
ATOM    832  O   ARG B 511     100.762 109.120 118.963  1.00  0.00           O  
ATOM    833  CB  ARG B 511     102.615 108.381 116.613  1.00  0.00           C  
ATOM    834  CG  ARG B 511     102.453 108.992 115.236  1.00  0.00           C  
ATOM    835  CD  ARG B 511     103.775 109.478 114.679  1.00  0.00           C  
ATOM    836  NE  ARG B 511     104.602 108.378 114.207  1.00  0.00           N  
ATOM    837  CZ  ARG B 511     105.216 108.371 113.027  1.00  0.00           C  
ATOM    838  NH1 ARG B 511     105.096 109.407 112.205  1.00  0.00           N  
ATOM    839  NH2 ARG B 511     105.929 107.317 112.657  1.00  0.00           N  
ATOM    840  N   ALA B 512     101.311 106.988 119.421  1.00  0.00           N  
ATOM    841  CA  ALA B 512     101.148 107.131 120.862  1.00  0.00           C  
ATOM    842  C   ALA B 512     102.518 106.875 121.462  1.00  0.00           C  
ATOM    843  O   ALA B 512     103.134 105.838 121.185  1.00  0.00           O  
ATOM    844  CB  ALA B 512     100.155 106.116 121.381  1.00  0.00           C  
ATOM    845  N   PHE B 513     102.996 107.804 122.288  1.00  0.00           N  
ATOM    846  CA  PHE B 513     104.321 107.656 122.883  1.00  0.00           C  
ATOM    847  C   PHE B 513     104.372 107.129 124.315  1.00  0.00           C  
ATOM    848  O   PHE B 513     105.461 106.966 124.869  1.00  0.00           O  
ATOM    849  CB  PHE B 513     105.076 108.984 122.795  1.00  0.00           C  
ATOM    850  CG  PHE B 513     105.178 109.525 121.400  1.00  0.00           C  
ATOM    851  CD1 PHE B 513     104.074 110.108 120.785  1.00  0.00           C  
ATOM    852  CD2 PHE B 513     106.377 109.435 120.692  1.00  0.00           C  
ATOM    853  CE1 PHE B 513     104.159 110.595 119.481  1.00  0.00           C  
ATOM    854  CE2 PHE B 513     106.478 109.918 119.388  1.00  0.00           C  
ATOM    855  CZ  PHE B 513     105.367 110.501 118.779  1.00  0.00           C  
ATOM    856  N   GLU B 514     103.208 106.858 124.901  1.00  0.00           N  
ATOM    857  CA  GLU B 514     103.130 106.345 126.264  1.00  0.00           C  
ATOM    858  C   GLU B 514     104.036 105.153 126.456  1.00  0.00           C  
ATOM    859  O   GLU B 514     104.192 104.338 125.553  1.00  0.00           O  
ATOM    860  CB  GLU B 514     101.712 105.889 126.605  1.00  0.00           C  
ATOM    861  CG  GLU B 514     100.676 106.969 126.648  1.00  0.00           C  
ATOM    862  CD  GLU B 514     100.375 107.534 125.292  1.00  0.00           C  
ATOM    863  OE1 GLU B 514      99.549 108.466 125.223  1.00  0.00           O  
ATOM    864  OE2 GLU B 514     100.957 107.051 124.294  1.00  0.00           O  
ATOM    865  N   THR B 515     104.617 105.039 127.642  1.00  0.00           N  
ATOM    866  CA  THR B 515     105.483 103.912 127.949  1.00  0.00           C  
ATOM    867  C   THR B 515     104.631 102.773 128.484  1.00  0.00           C  
ATOM    868  O   THR B 515     103.460 102.959 128.825  1.00  0.00           O  
ATOM    869  CB  THR B 515     106.517 104.283 128.998  1.00  0.00           C  
ATOM    870  OG1 THR B 515     105.854 104.676 130.209  1.00  0.00           O  
ATOM    871  CG2 THR B 515     107.364 105.433 128.490  1.00  0.00           C  
ATOM    872  N   PRO B 516     105.203 101.569 128.545  1.00  0.00           N  
ATOM    873  CA  PRO B 516     104.462 100.412 129.048  1.00  0.00           C  
ATOM    874  C   PRO B 516     103.863 100.709 130.414  1.00  0.00           C  
ATOM    875  O   PRO B 516     102.709 100.375 130.682  1.00  0.00           O  
ATOM    876  CB  PRO B 516     105.527  99.326 129.103  1.00  0.00           C  
ATOM    877  CG  PRO B 516     106.402  99.677 127.920  1.00  0.00           C  
ATOM    878  CD  PRO B 516     106.537 101.175 128.051  1.00  0.00           C  
ATOM    879  N   GLU B 517     104.657 101.359 131.261  1.00  0.00           N  
ATOM    880  CA  GLU B 517     104.237 101.718 132.612  1.00  0.00           C  
ATOM    881  C   GLU B 517     103.063 102.688 132.615  1.00  0.00           C  
ATOM    882  O   GLU B 517     102.082 102.488 133.334  1.00  0.00           O  
ATOM    883  CB  GLU B 517     105.401 102.349 133.380  1.00  0.00           C  
ATOM    884  CG  GLU B 517     106.584 101.420 133.645  1.00  0.00           C  
ATOM    885  CD  GLU B 517     107.320 100.998 132.378  1.00  0.00           C  
ATOM    886  OE1 GLU B 517     107.724 101.893 131.598  1.00  0.00           O  
ATOM    887  OE2 GLU B 517     107.501  99.773 132.172  1.00  0.00           O  
ATOM    888  N   GLU B 518     103.177 103.749 131.824  1.00  0.00           N  
ATOM    889  CA  GLU B 518     102.120 104.743 131.740  1.00  0.00           C  
ATOM    890  C   GLU B 518     100.829 104.086 131.305  1.00  0.00           C  
ATOM    891  O   GLU B 518      99.759 104.380 131.835  1.00  0.00           O  
ATOM    892  CB  GLU B 518     102.491 105.817 130.729  1.00  0.00           C  
ATOM    893  CG  GLU B 518     103.594 106.734 131.183  1.00  0.00           C  
ATOM    894  CD  GLU B 518     104.070 107.641 130.071  1.00  0.00           C  
ATOM    895  OE1 GLU B 518     104.869 107.163 129.236  1.00  0.00           O  
ATOM    896  OE2 GLU B 518     103.641 108.818 130.020  1.00  0.00           O  
ATOM    897  N   LEU B 519     100.938 103.195 130.328  1.00  0.00           N  
ATOM    898  CA  LEU B 519      99.769 102.502 129.816  1.00  0.00           C  
ATOM    899  C   LEU B 519      99.126 101.618 130.868  1.00  0.00           C  
ATOM    900  O   LEU B 519      97.908 101.470 130.907  1.00  0.00           O  
ATOM    901  CB  LEU B 519     100.139 101.661 128.595  1.00  0.00           C  
ATOM    902  CG  LEU B 519     100.475 102.420 127.311  1.00  0.00           C  
ATOM    903  CD1 LEU B 519     100.629 101.421 126.182  1.00  0.00           C  
ATOM    904  CD2 LEU B 519      99.372 103.417 126.979  1.00  0.00           C  
ATOM    905  N   GLU B 520      99.943 101.022 131.723  1.00  0.00           N  
ATOM    906  CA  GLU B 520      99.400 100.161 132.757  1.00  0.00           C  
ATOM    907  C   GLU B 520      98.632 101.029 133.750  1.00  0.00           C  
ATOM    908  O   GLU B 520      97.623 100.610 134.331  1.00  0.00           O  
ATOM    909  CB  GLU B 520     100.533  99.404 133.458  1.00  0.00           C  
ATOM    910  CG  GLU B 520     100.054  98.310 134.402  1.00  0.00           C  
ATOM    911  CD  GLU B 520      99.056  97.369 133.746  1.00  0.00           C  
ATOM    912  OE1 GLU B 520      97.918  97.806 133.448  1.00  0.00           O  
ATOM    913  OE2 GLU B 520      99.418  96.191 133.526  1.00  0.00           O  
ATOM    914  N   GLN B 743      99.115 102.256 133.917  1.00  0.00           N  
ATOM    915  CA  GLN B 743      98.503 103.207 134.826  1.00  0.00           C  
ATOM    916  C   GLN B 743      97.140 103.614 134.316  1.00  0.00           C  
ATOM    917  O   GLN B 743      96.147 103.507 135.036  1.00  0.00           O  
ATOM    918  CB  GLN B 743      99.380 104.450 134.961  1.00  0.00           C  
ATOM    919  CG  GLN B 743     100.785 104.172 135.480  1.00  0.00           C  
ATOM    920  CD  GLN B 743     100.793 103.702 136.921  1.00  0.00           C  
ATOM    921  OE1 GLN B 743     100.138 102.721 137.272  1.00  0.00           O  
ATOM    922  NE2 GLN B 743     101.538 104.403 137.764  1.00  0.00           N  
ATOM    923  N   ILE B 744      97.079 104.075 133.071  1.00  0.00           N  
ATOM    924  CA  ILE B 744      95.796 104.501 132.540  1.00  0.00           C  
ATOM    925  C   ILE B 744      94.818 103.334 132.446  1.00  0.00           C  
ATOM    926  O   ILE B 744      93.605 103.531 132.475  1.00  0.00           O  
ATOM    927  CB  ILE B 744      95.942 105.231 131.179  1.00  0.00           C  
ATOM    928  CG1 ILE B 744      95.378 104.379 130.033  1.00  0.00           C  
ATOM    929  CG2 ILE B 744      97.388 105.638 130.975  1.00  0.00           C  
ATOM    930  CD1 ILE B 744      96.237 103.215 129.588  1.00  0.00           C  
ATOM    931  N   ARG B 745      95.340 102.117 132.354  1.00  0.00           N  
ATOM    932  CA  ARG B 745      94.476 100.947 132.290  1.00  0.00           C  
ATOM    933  C   ARG B 745      93.861 100.769 133.683  1.00  0.00           C  
ATOM    934  O   ARG B 745      92.709 100.353 133.819  1.00  0.00           O  
ATOM    935  CB  ARG B 745      95.291  99.709 131.895  1.00  0.00           C  
ATOM    936  CG  ARG B 745      94.607  98.818 130.872  1.00  0.00           C  
ATOM    937  CD  ARG B 745      93.375  98.150 131.453  1.00  0.00           C  
ATOM    938  NE  ARG B 745      93.734  97.055 132.343  1.00  0.00           N  
ATOM    939  CZ  ARG B 745      94.225  95.893 131.929  1.00  0.00           C  
ATOM    940  NH1 ARG B 745      94.409  95.676 130.632  1.00  0.00           N  
ATOM    941  NH2 ARG B 745      94.540  94.954 132.812  1.00  0.00           N  
ATOM    942  N   LYS B 746      94.640 101.104 134.712  1.00  0.00           N  
ATOM    943  CA  LYS B 746      94.197 100.998 136.100  1.00  0.00           C  
ATOM    944  C   LYS B 746      93.115 102.027 136.427  1.00  0.00           C  
ATOM    945  O   LYS B 746      92.159 101.730 137.147  1.00  0.00           O  
ATOM    946  CB  LYS B 746      95.383 101.208 137.048  1.00  0.00           C  
ATOM    947  CG  LYS B 746      95.001 101.191 138.528  1.00  0.00           C  
ATOM    948  CD  LYS B 746      96.171 101.526 139.445  1.00  0.00           C  
ATOM    949  CE  LYS B 746      97.269 100.456 139.409  1.00  0.00           C  
ATOM    950  NZ  LYS B 746      98.041 100.407 138.128  1.00  0.00           N  
ATOM    951  N   GLU B 747      93.280 103.236 135.890  1.00  0.00           N  
ATOM    952  CA  GLU B 747      92.352 104.351 136.119  1.00  0.00           C  
ATOM    953  C   GLU B 747      91.095 104.279 135.253  1.00  0.00           C  
ATOM    954  O   GLU B 747      89.977 104.171 135.769  1.00  0.00           O  
ATOM    955  CB  GLU B 747      93.050 105.687 135.834  1.00  0.00           C  
ATOM    956  CG  GLU B 747      94.529 105.728 136.205  1.00  0.00           C  
ATOM    957  CD  GLU B 747      94.773 105.796 137.702  1.00  0.00           C  
ATOM    958  OE1 GLU B 747      95.933 105.598 138.129  1.00  0.00           O  
ATOM    959  OE2 GLU B 747      93.806 106.057 138.452  1.00  0.00           O  
ATOM    960  N   LYS B 750      91.291 104.354 133.936  1.00  0.00           N  
ATOM    961  CA  LYS B 750      90.186 104.324 132.980  1.00  0.00           C  
ATOM    962  C   LYS B 750      89.895 102.937 132.402  1.00  0.00           C  
ATOM    963  O   LYS B 750      88.870 102.743 131.750  1.00  0.00           O  
ATOM    964  CB  LYS B 750      90.454 105.291 131.818  1.00  0.00           C  
ATOM    965  CG  LYS B 750      91.675 106.173 131.994  1.00  0.00           C  
ATOM    966  CD  LYS B 750      91.412 107.312 132.956  1.00  0.00           C  
ATOM    967  CE  LYS B 750      90.673 108.442 132.271  1.00  0.00           C  
ATOM    968  NZ  LYS B 750      91.466 108.956 131.125  1.00  0.00           N  
ATOM    969  N   GLY B 758      90.784 101.977 132.635  1.00  0.00           N  
ATOM    970  CA  GLY B 758      90.568 100.640 132.107  1.00  0.00           C  
ATOM    971  C   GLY B 758      90.710 100.621 130.598  1.00  0.00           C  
ATOM    972  O   GLY B 758      89.740 100.839 129.869  1.00  0.00           O  
ATOM    973  N   GLY B 759      91.921 100.355 130.122  1.00  0.00           N  
ATOM    974  CA  GLY B 759      92.158 100.340 128.691  1.00  0.00           C  
ATOM    975  C   GLY B 759      92.547 101.738 128.249  1.00  0.00           C  
ATOM    976  O   GLY B 759      92.124 102.718 128.864  1.00  0.00           O  
ATOM    977  N   TYR B 760      93.348 101.838 127.193  1.00  0.00           N  
ATOM    978  CA  TYR B 760      93.793 103.135 126.684  1.00  0.00           C  
ATOM    979  C   TYR B 760      92.616 104.070 126.401  1.00  0.00           C  
ATOM    980  O   TYR B 760      91.555 103.633 125.946  1.00  0.00           O  
ATOM    981  CB  TYR B 760      94.613 102.951 125.404  1.00  0.00           C  
ATOM    982  CG  TYR B 760      95.429 104.160 125.013  1.00  0.00           C  
ATOM    983  CD1 TYR B 760      96.437 104.641 125.850  1.00  0.00           C  
ATOM    984  CD2 TYR B 760      95.215 104.809 123.797  1.00  0.00           C  
ATOM    985  CE1 TYR B 760      97.221 105.740 125.486  1.00  0.00           C  
ATOM    986  CE2 TYR B 760      95.992 105.910 123.423  1.00  0.00           C  
ATOM    987  CZ  TYR B 760      96.995 106.367 124.273  1.00  0.00           C  
ATOM    988  OH  TYR B 760      97.784 107.428 123.911  1.00  0.00           O  
ATOM    989  N   ASP B 761      92.827 105.359 126.660  1.00  0.00           N  
ATOM    990  CA  ASP B 761      91.812 106.391 126.466  1.00  0.00           C  
ATOM    991  C   ASP B 761      92.001 107.205 125.189  1.00  0.00           C  
ATOM    992  O   ASP B 761      91.281 108.171 124.956  1.00  0.00           O  
ATOM    993  CB  ASP B 761      91.830 107.332 127.658  1.00  0.00           C  
ATOM    994  CG  ASP B 761      93.242 107.654 128.110  1.00  0.00           C  
ATOM    995  OD1 ASP B 761      94.027 108.206 127.308  1.00  0.00           O  
ATOM    996  OD2 ASP B 761      93.574 107.342 129.274  1.00  0.00           O  
ATOM    997  N   GLY B 762      92.978 106.826 124.374  1.00  0.00           N  
ATOM    998  CA  GLY B 762      93.220 107.543 123.132  1.00  0.00           C  
ATOM    999  C   GLY B 762      93.735 108.958 123.314  1.00  0.00           C  
ATOM   1000  O   GLY B 762      93.511 109.825 122.468  1.00  0.00           O  
ATOM   1001  N   ARG B 763      94.444 109.196 124.409  1.00  0.00           N  
ATOM   1002  CA  ARG B 763      94.960 110.528 124.669  1.00  0.00           C  
ATOM   1003  C   ARG B 763      95.943 111.026 123.623  1.00  0.00           C  
ATOM   1004  O   ARG B 763      95.982 112.218 123.343  1.00  0.00           O  
ATOM   1005  CB  ARG B 763      95.613 110.586 126.042  1.00  0.00           C  
ATOM   1006  CG  ARG B 763      96.745 109.628 126.224  1.00  0.00           C  
ATOM   1007  CD  ARG B 763      97.203 109.697 127.650  1.00  0.00           C  
ATOM   1008  NE  ARG B 763      96.069 109.548 128.554  1.00  0.00           N  
ATOM   1009  CZ  ARG B 763      96.159 109.632 129.874  1.00  0.00           C  
ATOM   1010  NH1 ARG B 763      97.336 109.864 130.442  1.00  0.00           N  
ATOM   1011  NH2 ARG B 763      95.073 109.488 130.621  1.00  0.00           N  
ATOM   1012  N   ALA B 766      96.737 110.132 123.043  1.00  0.00           N  
ATOM   1013  CA  ALA B 766      97.710 110.552 122.040  1.00  0.00           C  
ATOM   1014  C   ALA B 766      97.024 111.170 120.826  1.00  0.00           C  
ATOM   1015  O   ALA B 766      97.686 111.747 119.966  1.00  0.00           O  
ATOM   1016  CB  ALA B 766      98.579 109.381 121.615  1.00  0.00           C  
ATOM   1017  N   ARG B 767      95.703 111.056 120.750  1.00  0.00           N  
ATOM   1018  CA  ARG B 767      94.967 111.639 119.632  1.00  0.00           C  
ATOM   1019  C   ARG B 767      95.059 113.170 119.665  1.00  0.00           C  
ATOM   1020  O   ARG B 767      94.929 113.850 118.642  1.00  0.00           O  
ATOM   1021  CB  ARG B 767      93.495 111.253 119.713  1.00  0.00           C  
ATOM   1022  CG  ARG B 767      93.205 109.786 119.563  1.00  0.00           C  
ATOM   1023  CD  ARG B 767      91.773 109.633 119.114  1.00  0.00           C  
ATOM   1024  NE  ARG B 767      91.413 108.258 118.822  1.00  0.00           N  
ATOM   1025  CZ  ARG B 767      90.310 107.915 118.172  1.00  0.00           C  
ATOM   1026  NH1 ARG B 767      89.480 108.856 117.752  1.00  0.00           N  
ATOM   1027  NH2 ARG B 767      90.037 106.637 117.945  1.00  0.00           N  
ATOM   1028  N   ASN B 768      95.270 113.702 120.864  1.00  0.00           N  
ATOM   1029  CA  ASN B 768      95.352 115.142 121.070  1.00  0.00           C  
ATOM   1030  C   ASN B 768      96.744 115.710 120.785  1.00  0.00           C  
ATOM   1031  O   ASN B 768      97.026 116.865 121.110  1.00  0.00           O  
ATOM   1032  CB  ASN B 768      94.945 115.484 122.510  1.00  0.00           C  
ATOM   1033  CG  ASN B 768      93.902 114.523 123.072  1.00  0.00           C  
ATOM   1034  OD1 ASN B 768      92.956 114.131 122.377  1.00  0.00           O  
ATOM   1035  ND2 ASN B 768      94.064 114.149 124.343  1.00  0.00           N  
ATOM   1036  N   ILE B 769      97.613 114.898 120.192  1.00  0.00           N  
ATOM   1037  CA  ILE B 769      98.964 115.338 119.868  1.00  0.00           C  
ATOM   1038  C   ILE B 769      98.975 115.863 118.434  1.00  0.00           C  
ATOM   1039  O   ILE B 769      98.646 115.129 117.503  1.00  0.00           O  
ATOM   1040  CB  ILE B 769      99.977 114.171 119.988  1.00  0.00           C  
ATOM   1041  CG1 ILE B 769     100.055 113.697 121.442  1.00  0.00           C  
ATOM   1042  CG2 ILE B 769     101.353 114.608 119.499  1.00  0.00           C  
ATOM   1043  CD1 ILE B 769     100.983 112.510 121.660  1.00  0.00           C  
ATOM   1044  N   PRO B 770      99.339 117.149 118.242  1.00  0.00           N  
ATOM   1045  CA  PRO B 770      99.383 117.742 116.901  1.00  0.00           C  
ATOM   1046  C   PRO B 770     100.155 116.828 115.964  1.00  0.00           C  
ATOM   1047  O   PRO B 770     101.285 116.432 116.260  1.00  0.00           O  
ATOM   1048  CB  PRO B 770     100.103 119.066 117.133  1.00  0.00           C  
ATOM   1049  CG  PRO B 770      99.635 119.450 118.492  1.00  0.00           C  
ATOM   1050  CD  PRO B 770      99.740 118.142 119.259  1.00  0.00           C  
ATOM   1051  N   PRO B 771      99.543 116.462 114.832  1.00  0.00           N  
ATOM   1052  CA  PRO B 771     100.171 115.586 113.839  1.00  0.00           C  
ATOM   1053  C   PRO B 771     101.615 115.976 113.512  1.00  0.00           C  
ATOM   1054  O   PRO B 771     102.464 115.107 113.286  1.00  0.00           O  
ATOM   1055  CB  PRO B 771      99.236 115.718 112.646  1.00  0.00           C  
ATOM   1056  CG  PRO B 771      97.888 115.812 113.321  1.00  0.00           C  
ATOM   1057  CD  PRO B 771      98.158 116.795 114.443  1.00  0.00           C  
ATOM   1058  N   GLU B 772     101.894 117.278 113.498  1.00  0.00           N  
ATOM   1059  CA  GLU B 772     103.240 117.748 113.207  1.00  0.00           C  
ATOM   1060  C   GLU B 772     104.232 117.467 114.329  1.00  0.00           C  
ATOM   1061  O   GLU B 772     105.375 117.076 114.078  1.00  0.00           O  
ATOM   1062  CB  GLU B 772     103.221 119.235 112.873  1.00  0.00           C  
ATOM   1063  CG  GLU B 772     103.295 119.444 111.381  1.00  0.00           C  
ATOM   1064  CD  GLU B 772     104.399 118.593 110.764  1.00  0.00           C  
ATOM   1065  OE1 GLU B 772     105.587 118.980 110.867  1.00  0.00           O  
ATOM   1066  OE2 GLU B 772     104.073 117.525 110.195  1.00  0.00           O  
ATOM   1067  N   GLU B 773     103.793 117.664 115.566  1.00  0.00           N  
ATOM   1068  CA  GLU B 773     104.640 117.400 116.723  1.00  0.00           C  
ATOM   1069  C   GLU B 773     104.861 115.892 116.826  1.00  0.00           C  
ATOM   1070  O   GLU B 773     105.910 115.436 117.278  1.00  0.00           O  
ATOM   1071  CB  GLU B 773     103.976 117.906 118.006  1.00  0.00           C  
ATOM   1072  CG  GLU B 773     104.733 117.534 119.280  1.00  0.00           C  
ATOM   1073  CD  GLU B 773     103.998 117.932 120.557  1.00  0.00           C  
ATOM   1074  OE1 GLU B 773     104.527 117.640 121.651  1.00  0.00           O  
ATOM   1075  OE2 GLU B 773     102.900 118.531 120.473  1.00  0.00           O  
ATOM   1076  N   ALA B 791     103.859 115.122 116.412  1.00  0.00           N  
ATOM   1077  CA  ALA B 791     103.954 113.670 116.445  1.00  0.00           C  
ATOM   1078  C   ALA B 791     105.092 113.244 115.526  1.00  0.00           C  
ATOM   1079  O   ALA B 791     106.032 112.564 115.949  1.00  0.00           O  
ATOM   1080  CB  ALA B 791     102.646 113.058 115.975  1.00  0.00           C  
ATOM   1081  N   GLU B 792     105.001 113.664 114.266  1.00  0.00           N  
ATOM   1082  CA  GLU B 792     106.012 113.337 113.266  1.00  0.00           C  
ATOM   1083  C   GLU B 792     107.387 113.809 113.725  1.00  0.00           C  
ATOM   1084  O   GLU B 792     108.375 113.081 113.618  1.00  0.00           O  
ATOM   1085  CB  GLU B 792     105.659 113.991 111.924  1.00  0.00           C  
ATOM   1086  CG  GLU B 792     104.305 113.575 111.345  1.00  0.00           C  
ATOM   1087  CD  GLU B 792     104.252 112.108 110.926  1.00  0.00           C  
ATOM   1088  OE1 GLU B 792     104.993 111.722 109.993  1.00  0.00           O  
ATOM   1089  OE2 GLU B 792     103.467 111.342 111.529  1.00  0.00           O  
ATOM   1090  N   GLU B 794     107.438 115.036 114.232  1.00  0.00           N  
ATOM   1091  CA  GLU B 794     108.681 115.622 114.719  1.00  0.00           C  
ATOM   1092  C   GLU B 794     109.301 114.726 115.784  1.00  0.00           C  
ATOM   1093  O   GLU B 794     110.479 114.369 115.705  1.00  0.00           O  
ATOM   1094  CB  GLU B 794     108.409 117.010 115.313  1.00  0.00           C  
ATOM   1095  CG  GLU B 794     108.138 118.111 114.292  1.00  0.00           C  
ATOM   1096  CD  GLU B 794     109.415 118.667 113.674  1.00  0.00           C  
ATOM   1097  OE1 GLU B 794     109.316 119.591 112.829  1.00  0.00           O  
ATOM   1098  OE2 GLU B 794     110.514 118.183 114.038  1.00  0.00           O  
ATOM   1099  N   ARG B 795     108.495 114.365 116.776  1.00  0.00           N  
ATOM   1100  CA  ARG B 795     108.945 113.522 117.872  1.00  0.00           C  
ATOM   1101  C   ARG B 795     109.371 112.142 117.391  1.00  0.00           C  
ATOM   1102  O   ARG B 795     110.131 111.445 118.070  1.00  0.00           O  
ATOM   1103  CB  ARG B 795     107.832 113.412 118.914  1.00  0.00           C  
ATOM   1104  CG  ARG B 795     107.505 114.745 119.576  1.00  0.00           C  
ATOM   1105  CD  ARG B 795     106.294 114.673 120.493  1.00  0.00           C  
ATOM   1106  NE  ARG B 795     106.448 113.683 121.558  1.00  0.00           N  
ATOM   1107  CZ  ARG B 795     105.518 113.425 122.476  1.00  0.00           C  
ATOM   1108  NH1 ARG B 795     104.365 114.088 122.464  1.00  0.00           N  
ATOM   1109  NH2 ARG B 795     105.734 112.494 123.396  1.00  0.00           N  
ATOM   1110  N   ALA B 826     108.889 111.755 116.213  1.00  0.00           N  
ATOM   1111  CA  ALA B 826     109.229 110.457 115.634  1.00  0.00           C  
ATOM   1112  C   ALA B 826     110.603 110.520 114.981  1.00  0.00           C  
ATOM   1113  O   ALA B 826     111.421 109.615 115.149  1.00  0.00           O  
ATOM   1114  CB  ALA B 826     108.182 110.049 114.601  1.00  0.00           C  
ATOM   1115  N   ARG B 827     110.847 111.594 114.236  1.00  0.00           N  
ATOM   1116  CA  ARG B 827     112.123 111.779 113.558  1.00  0.00           C  
ATOM   1117  C   ARG B 827     113.267 111.837 114.569  1.00  0.00           C  
ATOM   1118  O   ARG B 827     114.413 111.540 114.231  1.00  0.00           O  
ATOM   1119  CB  ARG B 827     112.079 113.056 112.713  1.00  0.00           C  
ATOM   1120  CG  ARG B 827     111.022 113.016 111.604  1.00  0.00           C  
ATOM   1121  CD  ARG B 827     110.659 114.414 111.098  1.00  0.00           C  
ATOM   1122  NE  ARG B 827     109.493 114.401 110.211  1.00  0.00           N  
ATOM   1123  CZ  ARG B 827     108.733 115.464 109.951  1.00  0.00           C  
ATOM   1124  NH1 ARG B 827     109.007 116.638 110.507  1.00  0.00           N  
ATOM   1125  NH2 ARG B 827     107.692 115.352 109.136  1.00  0.00           N  
ATOM   1126  N   ARG B 829     112.950 112.206 115.811  1.00  0.00           N  
ATOM   1127  CA  ARG B 829     113.962 112.280 116.868  1.00  0.00           C  
ATOM   1128  C   ARG B 829     114.256 110.902 117.471  1.00  0.00           C  
ATOM   1129  O   ARG B 829     115.005 110.781 118.444  1.00  0.00           O  
ATOM   1130  CB  ARG B 829     113.523 113.254 117.972  1.00  0.00           C  
ATOM   1131  CG  ARG B 829     113.212 114.672 117.478  1.00  0.00           C  
ATOM   1132  CD  ARG B 829     114.072 115.070 116.274  1.00  0.00           C  
ATOM   1133  NE  ARG B 829     115.502 114.849 116.506  1.00  0.00           N  
ATOM   1134  CZ  ARG B 829     116.437 114.911 115.558  1.00  0.00           C  
ATOM   1135  NH1 ARG B 829     116.101 115.186 114.300  1.00  0.00           N  
ATOM   1136  NH2 ARG B 829     117.711 114.696 115.865  1.00  0.00           N  
ATOM   1137  N   GLY B 830     113.655 109.867 116.885  1.00  0.00           N  
ATOM   1138  CA  GLY B 830     113.873 108.508 117.350  1.00  0.00           C  
ATOM   1139  C   GLY B 830     113.147 108.163 118.629  1.00  0.00           C  
ATOM   1140  O   GLY B 830     113.390 107.113 119.220  1.00  0.00           O  
ATOM   1141  N   GLU B 831     112.259 109.046 119.065  1.00  0.00           N  
ATOM   1142  CA  GLU B 831     111.507 108.803 120.282  1.00  0.00           C  
ATOM   1143  C   GLU B 831     110.633 107.568 120.089  1.00  0.00           C  
ATOM   1144  O   GLU B 831     109.849 107.495 119.142  1.00  0.00           O  
ATOM   1145  CB  GLU B 831     110.648 110.019 120.604  1.00  0.00           C  
ATOM   1146  CG  GLU B 831     109.724 109.827 121.776  1.00  0.00           C  
ATOM   1147  CD  GLU B 831     108.892 111.058 122.041  1.00  0.00           C  
ATOM   1148  OE1 GLU B 831     108.438 111.682 121.060  1.00  0.00           O  
ATOM   1149  OE2 GLU B 831     108.682 111.402 123.223  1.00  0.00           O  
ATOM   1150  N   PRO B 832     110.767 106.576 120.981  1.00  0.00           N  
ATOM   1151  CA  PRO B 832     109.992 105.332 120.915  1.00  0.00           C  
ATOM   1152  C   PRO B 832     108.482 105.581 120.943  1.00  0.00           C  
ATOM   1153  O   PRO B 832     107.994 106.414 121.704  1.00  0.00           O  
ATOM   1154  CB  PRO B 832     110.474 104.560 122.147  1.00  0.00           C  
ATOM   1155  CG  PRO B 832     111.876 105.069 122.344  1.00  0.00           C  
ATOM   1156  CD  PRO B 832     111.706 106.547 122.115  1.00  0.00           C  
ATOM   1157  N   HIS B 833     107.742 104.854 120.114  1.00  0.00           N  
ATOM   1158  CA  HIS B 833     106.292 105.010 120.072  1.00  0.00           C  
ATOM   1159  C   HIS B 833     105.618 103.857 119.325  1.00  0.00           C  
ATOM   1160  O   HIS B 833     106.295 102.970 118.803  1.00  0.00           O  
ATOM   1161  CB  HIS B 833     105.941 106.345 119.408  1.00  0.00           C  
ATOM   1162  CG  HIS B 833     106.318 106.424 117.960  1.00  0.00           C  
ATOM   1163  ND1 HIS B 833     107.603 106.209 117.510  1.00  0.00           N  
ATOM   1164  CD2 HIS B 833     105.576 106.702 116.860  1.00  0.00           C  
ATOM   1165  CE1 HIS B 833     107.638 106.350 116.197  1.00  0.00           C  
ATOM   1166  NE2 HIS B 833     106.420 106.650 115.778  1.00  0.00           N  
ATOM   1167  N   VAL B 834     104.287 103.847 119.309  1.00  0.00           N  
ATOM   1168  CA  VAL B 834     103.563 102.812 118.582  1.00  0.00           C  
ATOM   1169  C   VAL B 834     102.536 103.532 117.759  1.00  0.00           C  
ATOM   1170  O   VAL B 834     102.249 104.694 118.024  1.00  0.00           O  
ATOM   1171  CB  VAL B 834     102.811 101.810 119.495  1.00  0.00           C  
ATOM   1172  CG1 VAL B 834     103.725 101.307 120.584  1.00  0.00           C  
ATOM   1173  CG2 VAL B 834     101.551 102.443 120.058  1.00  0.00           C  
ATOM   1174  N   ILE B 835     101.995 102.855 116.754  1.00  0.00           N  
ATOM   1175  CA  ILE B 835     100.972 103.448 115.909  1.00  0.00           C  
ATOM   1176  C   ILE B 835      99.670 102.757 116.254  1.00  0.00           C  
ATOM   1177  O   ILE B 835      99.606 101.526 116.262  1.00  0.00           O  
ATOM   1178  CB  ILE B 835     101.274 103.228 114.450  1.00  0.00           C  
ATOM   1179  CG1 ILE B 835     102.636 103.842 114.130  1.00  0.00           C  
ATOM   1180  CG2 ILE B 835     100.148 103.817 113.608  1.00  0.00           C  
ATOM   1181  CD1 ILE B 835     103.073 103.675 112.702  1.00  0.00           C  
ATOM   1182  N   ARG B 836      98.633 103.533 116.546  1.00  0.00           N  
ATOM   1183  CA  ARG B 836      97.358 102.947 116.926  1.00  0.00           C  
ATOM   1184  C   ARG B 836      96.277 103.192 115.894  1.00  0.00           C  
ATOM   1185  O   ARG B 836      96.370 104.112 115.086  1.00  0.00           O  
ATOM   1186  CB  ARG B 836      96.921 103.485 118.296  1.00  0.00           C  
ATOM   1187  CG  ARG B 836      97.760 102.951 119.479  1.00  0.00           C  
ATOM   1188  CD  ARG B 836      97.420 103.649 120.793  1.00  0.00           C  
ATOM   1189  NE  ARG B 836      97.974 102.963 121.960  1.00  0.00           N  
ATOM   1190  CZ  ARG B 836      97.389 101.933 122.558  1.00  0.00           C  
ATOM   1191  NH1 ARG B 836      96.229 101.469 122.098  1.00  0.00           N  
ATOM   1192  NH2 ARG B 836      97.952 101.368 123.617  1.00  0.00           N  
ATOM   1193  N   LEU B 837      95.256 102.346 115.906  1.00  0.00           N  
ATOM   1194  CA  LEU B 837      94.174 102.493 114.954  1.00  0.00           C  
ATOM   1195  C   LEU B 837      93.369 103.615 115.507  1.00  0.00           C  
ATOM   1196  O   LEU B 837      93.119 103.651 116.698  1.00  0.00           O  
ATOM   1197  CB  LEU B 837      93.330 101.217 114.880  1.00  0.00           C  
ATOM   1198  CG  LEU B 837      91.999 101.226 114.123  1.00  0.00           C  
ATOM   1199  CD1 LEU B 837      92.128 101.664 112.667  1.00  0.00           C  
ATOM   1200  CD2 LEU B 837      91.448  99.829 114.182  1.00  0.00           C  
ATOM   1201  N   LYS B 838      92.994 104.552 114.654  1.00  0.00           N  
ATOM   1202  CA  LYS B 838      92.203 105.681 115.089  1.00  0.00           C  
ATOM   1203  C   LYS B 838      90.752 105.347 114.788  1.00  0.00           C  
ATOM   1204  O   LYS B 838      90.239 105.678 113.735  1.00  0.00           O  
ATOM   1205  CB  LYS B 838      92.651 106.944 114.346  1.00  0.00           C  
ATOM   1206  CG  LYS B 838      92.030 108.226 114.891  1.00  0.00           C  
ATOM   1207  CD  LYS B 838      92.775 109.489 114.440  1.00  0.00           C  
ATOM   1208  CE  LYS B 838      92.263 110.724 115.205  1.00  0.00           C  
ATOM   1209  NZ  LYS B 838      92.925 111.990 114.765  1.00  0.00           N  
ATOM   1210  N   VAL B 839      90.099 104.676 115.725  1.00  0.00           N  
ATOM   1211  CA  VAL B 839      88.708 104.277 115.545  1.00  0.00           C  
ATOM   1212  C   VAL B 839      87.732 105.453 115.514  1.00  0.00           C  
ATOM   1213  O   VAL B 839      87.700 106.257 116.440  1.00  0.00           O  
ATOM   1214  CB  VAL B 839      88.276 103.295 116.661  1.00  0.00           C  
ATOM   1215  CG1 VAL B 839      86.820 102.928 116.502  1.00  0.00           C  
ATOM   1216  CG2 VAL B 839      89.144 102.044 116.610  1.00  0.00           C  
ATOM   1217  N   PRO B 840      86.923 105.565 114.442  1.00  0.00           N  
ATOM   1218  CA  PRO B 840      85.930 106.636 114.271  1.00  0.00           C  
ATOM   1219  C   PRO B 840      84.937 106.652 115.427  1.00  0.00           C  
ATOM   1220  O   PRO B 840      83.998 105.858 115.440  1.00  0.00           O  
ATOM   1221  CB  PRO B 840      85.214 106.254 112.985  1.00  0.00           C  
ATOM   1222  CG  PRO B 840      86.241 105.513 112.224  1.00  0.00           C  
ATOM   1223  CD  PRO B 840      86.933 104.674 113.270  1.00  0.00           C  
ATOM   1224  N   ARG B 841      85.133 107.541 116.394  1.00  0.00           N  
ATOM   1225  CA  ARG B 841      84.209 107.632 117.524  1.00  0.00           C  
ATOM   1226  C   ARG B 841      83.417 108.937 117.459  1.00  0.00           C  
ATOM   1227  O   ARG B 841      83.992 110.007 117.236  1.00  0.00           O  
ATOM   1228  CB  ARG B 841      84.979 107.579 118.843  1.00  0.00           C  
ATOM   1229  CG  ARG B 841      85.795 106.310 119.030  1.00  0.00           C  
ATOM   1230  CD  ARG B 841      86.714 106.437 120.236  1.00  0.00           C  
ATOM   1231  NE  ARG B 841      87.738 105.394 120.262  1.00  0.00           N  
ATOM   1232  CZ  ARG B 841      87.478 104.091 120.347  1.00  0.00           C  
ATOM   1233  NH1 ARG B 841      86.216 103.664 120.419  1.00  0.00           N  
ATOM   1234  NH2 ARG B 841      88.479 103.216 120.360  1.00  0.00           N  
ATOM   1235  N   PRO B 844      82.082 108.872 117.624  1.00  0.00           N  
ATOM   1236  CA  PRO B 844      81.233 107.704 117.866  1.00  0.00           C  
ATOM   1237  C   PRO B 844      80.954 107.000 116.561  1.00  0.00           C  
ATOM   1238  O   PRO B 844      81.318 107.497 115.502  1.00  0.00           O  
ATOM   1239  CB  PRO B 844      79.951 108.312 118.423  1.00  0.00           C  
ATOM   1240  CG  PRO B 844      80.405 109.584 119.023  1.00  0.00           C  
ATOM   1241  CD  PRO B 844      81.348 110.096 117.979  1.00  0.00           C  
ATOM   1242  N   GLY B 869      80.289 105.853 116.633  1.00  0.00           N  
ATOM   1243  CA  GLY B 869      79.968 105.133 115.417  1.00  0.00           C  
ATOM   1244  C   GLY B 869      79.717 103.658 115.606  1.00  0.00           C  
ATOM   1245  O   GLY B 869      79.907 103.117 116.688  1.00  0.00           O  
ATOM   1246  N   THR B 870      79.259 103.012 114.542  1.00  0.00           N  
ATOM   1247  CA  THR B 870      79.020 101.581 114.573  1.00  0.00           C  
ATOM   1248  C   THR B 870      79.689 100.933 113.365  1.00  0.00           C  
ATOM   1249  O   THR B 870      79.866 101.556 112.330  1.00  0.00           O  
ATOM   1250  CB  THR B 870      77.531 101.264 114.581  1.00  0.00           C  
ATOM   1251  OG1 THR B 870      76.997 101.410 113.261  1.00  0.00           O  
ATOM   1252  CG2 THR B 870      76.823 102.199 115.542  1.00  0.00           C  
ATOM   1253  N   THR B 872      80.076  99.676 113.518  1.00  0.00           N  
ATOM   1254  CA  THR B 872      80.744  98.946 112.460  1.00  0.00           C  
ATOM   1255  C   THR B 872      80.032  97.632 112.200  1.00  0.00           C  
ATOM   1256  O   THR B 872      79.763  96.876 113.129  1.00  0.00           O  
ATOM   1257  CB  THR B 872      82.196  98.661 112.852  1.00  0.00           C  
ATOM   1258  OG1 THR B 872      82.881  99.905 113.061  1.00  0.00           O  
ATOM   1259  CG2 THR B 872      82.890  97.855 111.767  1.00  0.00           C  
ATOM   1260  N   GLU B 873      79.716  97.359 110.940  1.00  0.00           N  
ATOM   1261  CA  GLU B 873      79.033  96.120 110.615  1.00  0.00           C  
ATOM   1262  C   GLU B 873      79.971  95.063 110.097  1.00  0.00           C  
ATOM   1263  O   GLU B 873      80.817  95.313 109.241  1.00  0.00           O  
ATOM   1264  CB  GLU B 873      77.945  96.341 109.573  1.00  0.00           C  
ATOM   1265  CG  GLU B 873      76.701  97.013 110.108  1.00  0.00           C  
ATOM   1266  CD  GLU B 873      75.537  96.972 109.110  1.00  0.00           C  
ATOM   1267  OE1 GLU B 873      74.487  97.594 109.399  1.00  0.00           O  
ATOM   1268  OE2 GLU B 873      75.667  96.316 108.047  1.00  0.00           O  
ATOM   1269  N   VAL B 874      79.824  93.865 110.629  1.00  0.00           N  
ATOM   1270  CA  VAL B 874      80.633  92.756 110.162  1.00  0.00           C  
ATOM   1271  C   VAL B 874      79.644  91.746 109.596  1.00  0.00           C  
ATOM   1272  O   VAL B 874      78.596  91.500 110.182  1.00  0.00           O  
ATOM   1273  CB  VAL B 874      81.457  92.136 111.307  1.00  0.00           C  
ATOM   1274  CG1 VAL B 874      82.052  90.808 110.865  1.00  0.00           C  
ATOM   1275  CG2 VAL B 874      82.561  93.102 111.719  1.00  0.00           C  
ATOM   1276  N   LYS B1082      79.944  91.186 108.436  1.00  0.00           N  
ATOM   1277  CA  LYS B1082      79.025  90.217 107.868  1.00  0.00           C  
ATOM   1278  C   LYS B1082      79.625  88.834 107.896  1.00  0.00           C  
ATOM   1279  O   LYS B1082      80.610  88.557 107.200  1.00  0.00           O  
ATOM   1280  CB  LYS B1082      78.677  90.560 106.432  1.00  0.00           C  
ATOM   1281  CG  LYS B1082      77.750  89.542 105.799  1.00  0.00           C  
ATOM   1282  CD  LYS B1082      77.490  89.896 104.358  1.00  0.00           C  
ATOM   1283  CE  LYS B1082      76.569  88.899 103.691  1.00  0.00           C  
ATOM   1284  NZ  LYS B1082      76.380  89.353 102.282  1.00  0.00           N  
ATOM   1285  N   ASP B1083      79.054  87.966 108.719  1.00  0.00           N  
ATOM   1286  CA  ASP B1083      79.562  86.626 108.763  1.00  0.00           C  
ATOM   1287  C   ASP B1083      78.672  85.792 107.853  1.00  0.00           C  
ATOM   1288  O   ASP B1083      77.452  85.817 107.974  1.00  0.00           O  
ATOM   1289  CB  ASP B1083      79.556  86.108 110.195  1.00  0.00           C  
ATOM   1290  CG  ASP B1083      80.172  84.714 110.315  1.00  0.00           C  
ATOM   1291  OD1 ASP B1083      79.414  83.714 110.212  1.00  0.00           O  
ATOM   1292  OD2 ASP B1083      81.412  84.621 110.492  1.00  0.00           O  
ATOM   1293  N   GLU B1084      79.284  85.074 106.923  1.00  0.00           N  
ATOM   1294  CA  GLU B1084      78.521  84.248 106.003  1.00  0.00           C  
ATOM   1295  C   GLU B1084      77.684  83.155 106.671  1.00  0.00           C  
ATOM   1296  O   GLU B1084      76.764  82.616 106.056  1.00  0.00           O  
ATOM   1297  CB  GLU B1084      79.464  83.617 104.985  1.00  0.00           C  
ATOM   1298  CG  GLU B1084      80.202  84.630 104.126  1.00  0.00           C  
ATOM   1299  CD  GLU B1084      79.256  85.465 103.249  1.00  0.00           C  
ATOM   1300  OE1 GLU B1084      78.336  84.847 102.656  1.00  0.00           O  
ATOM   1301  OE2 GLU B1084      79.434  86.716 103.146  1.00  0.00           O  
ATOM   1302  N   LEU B1085      77.990  82.840 107.927  1.00  0.00           N  
ATOM   1303  CA  LEU B1085      77.276  81.797 108.650  1.00  0.00           C  
ATOM   1304  C   LEU B1085      76.316  82.273 109.711  1.00  0.00           C  
ATOM   1305  O   LEU B1085      75.484  81.494 110.178  1.00  0.00           O  
ATOM   1306  CB  LEU B1085      78.259  80.860 109.319  1.00  0.00           C  
ATOM   1307  CG  LEU B1085      79.186  80.099 108.389  1.00  0.00           C  
ATOM   1308  CD1 LEU B1085      80.027  79.175 109.232  1.00  0.00           C  
ATOM   1309  CD2 LEU B1085      78.390  79.320 107.368  1.00  0.00           C  
ATOM   1310  N   ARG B1087      76.431  83.533 110.110  1.00  0.00           N  
ATOM   1311  CA  ARG B1087      75.558  84.051 111.146  1.00  0.00           C  
ATOM   1312  C   ARG B1087      74.721  85.225 110.693  1.00  0.00           C  
ATOM   1313  O   ARG B1087      73.652  85.474 111.234  1.00  0.00           O  
ATOM   1314  CB  ARG B1087      76.386  84.449 112.369  1.00  0.00           C  
ATOM   1315  CG  ARG B1087      77.122  83.295 112.987  1.00  0.00           C  
ATOM   1316  CD  ARG B1087      78.182  83.775 113.957  1.00  0.00           C  
ATOM   1317  NE  ARG B1087      78.911  82.662 114.569  1.00  0.00           N  
ATOM   1318  CZ  ARG B1087      79.729  81.845 113.916  1.00  0.00           C  
ATOM   1319  NH1 ARG B1087      79.941  82.009 112.616  1.00  0.00           N  
ATOM   1320  NH2 ARG B1087      80.316  80.847 114.561  1.00  0.00           N  
ATOM   1321  N   GLY B1088      75.195  85.947 109.692  1.00  0.00           N  
ATOM   1322  CA  GLY B1088      74.454  87.105 109.231  1.00  0.00           C  
ATOM   1323  C   GLY B1088      75.127  88.340 109.794  1.00  0.00           C  
ATOM   1324  O   GLY B1088      76.041  88.225 110.611  1.00  0.00           O  
ATOM   1325  N   VAL B1089      74.683  89.520 109.374  1.00  0.00           N  
ATOM   1326  CA  VAL B1089      75.275  90.771 109.837  1.00  0.00           C  
ATOM   1327  C   VAL B1089      75.305  90.883 111.360  1.00  0.00           C  
ATOM   1328  O   VAL B1089      74.352  90.531 112.048  1.00  0.00           O  
ATOM   1329  CB  VAL B1089      74.528  91.976 109.257  1.00  0.00           C  
ATOM   1330  CG1 VAL B1089      75.373  93.220 109.399  1.00  0.00           C  
ATOM   1331  CG2 VAL B1089      74.194  91.723 107.805  1.00  0.00           C  
ATOM   1332  N   VAL B1090      76.420  91.390 111.872  1.00  0.00           N  
ATOM   1333  CA  VAL B1090      76.646  91.541 113.309  1.00  0.00           C  
ATOM   1334  C   VAL B1090      77.104  92.963 113.614  1.00  0.00           C  
ATOM   1335  O   VAL B1090      78.284  93.271 113.520  1.00  0.00           O  
ATOM   1336  CB  VAL B1090      77.751  90.556 113.801  1.00  0.00           C  
ATOM   1337  CG1 VAL B1090      77.977  90.730 115.293  1.00  0.00           C  
ATOM   1338  CG2 VAL B1090      77.356  89.111 113.485  1.00  0.00           C  
ATOM   1339  N   VAL B1091      76.173  93.833 113.980  1.00  0.00           N  
ATOM   1340  CA  VAL B1091      76.524  95.208 114.285  1.00  0.00           C  
ATOM   1341  C   VAL B1091      77.334  95.351 115.578  1.00  0.00           C  
ATOM   1342  O   VAL B1091      77.039  94.715 116.585  1.00  0.00           O  
ATOM   1343  CB  VAL B1091      75.256  96.072 114.364  1.00  0.00           C  
ATOM   1344  CG1 VAL B1091      75.582  97.447 114.973  1.00  0.00           C  
ATOM   1345  CG2 VAL B1091      74.673  96.241 112.956  1.00  0.00           C  
ATOM   1346  N   TYR B1093      78.357  96.193 115.533  1.00  0.00           N  
ATOM   1347  CA  TYR B1093      79.228  96.436 116.678  1.00  0.00           C  
ATOM   1348  C   TYR B1093      79.240  97.933 116.975  1.00  0.00           C  
ATOM   1349  O   TYR B1093      79.212  98.756 116.058  1.00  0.00           O  
ATOM   1350  CB  TYR B1093      80.678  95.990 116.370  1.00  0.00           C  
ATOM   1351  CG  TYR B1093      80.977  94.516 116.587  1.00  0.00           C  
ATOM   1352  CD1 TYR B1093      81.279  94.028 117.864  1.00  0.00           C  
ATOM   1353  CD2 TYR B1093      80.905  93.599 115.525  1.00  0.00           C  
ATOM   1354  CE1 TYR B1093      81.493  92.657 118.086  1.00  0.00           C  
ATOM   1355  CE2 TYR B1093      81.117  92.228 115.737  1.00  0.00           C  
ATOM   1356  CZ  TYR B1093      81.405  91.761 117.019  1.00  0.00           C  
ATOM   1357  OH  TYR B1093      81.557  90.413 117.244  1.00  0.00           O  
ATOM   1358  N   ASP B1094      79.291  98.289 118.252  1.00  0.00           N  
ATOM   1359  CA  ASP B1094      79.344  99.687 118.632  1.00  0.00           C  
ATOM   1360  C   ASP B1094      80.827 100.039 118.705  1.00  0.00           C  
ATOM   1361  O   ASP B1094      81.601  99.318 119.335  1.00  0.00           O  
ATOM   1362  CB  ASP B1094      78.670  99.880 119.988  1.00  0.00           C  
ATOM   1363  CG  ASP B1094      78.543 101.352 120.378  1.00  0.00           C  
ATOM   1364  OD1 ASP B1094      77.465 101.752 120.889  1.00  0.00           O  
ATOM   1365  OD2 ASP B1094      79.520 102.113 120.186  1.00  0.00           O  
ATOM   1366  N   ASN B1099      81.234 101.127 118.052  1.00  0.00           N  
ATOM   1367  CA  ASN B1099      82.641 101.534 118.054  1.00  0.00           C  
ATOM   1368  C   ASN B1099      83.227 101.752 119.437  1.00  0.00           C  
ATOM   1369  O   ASN B1099      84.443 101.892 119.596  1.00  0.00           O  
ATOM   1370  CB  ASN B1099      82.824 102.787 117.229  1.00  0.00           C  
ATOM   1371  CG  ASN B1099      82.929 102.492 115.763  1.00  0.00           C  
ATOM   1372  OD1 ASN B1099      82.199 101.654 115.234  1.00  0.00           O  
ATOM   1373  ND2 ASN B1099      83.836 103.190 115.086  1.00  0.00           N  
ATOM   1374  N   GLN B1165      82.354 101.775 120.435  1.00  0.00           N  
ATOM   1375  CA  GLN B1165      82.767 101.943 121.819  1.00  0.00           C  
ATOM   1376  C   GLN B1165      83.405 100.652 122.309  1.00  0.00           C  
ATOM   1377  O   GLN B1165      84.224 100.652 123.230  1.00  0.00           O  
ATOM   1378  CB  GLN B1165      81.562 102.246 122.693  1.00  0.00           C  
ATOM   1379  CG  GLN B1165      81.886 103.168 123.827  1.00  0.00           C  
ATOM   1380  CD  GLN B1165      82.527 104.437 123.322  1.00  0.00           C  
ATOM   1381  OE1 GLN B1165      83.658 104.774 123.697  1.00  0.00           O  
ATOM   1382  NE2 GLN B1165      81.812 105.152 122.454  1.00  0.00           N  
ATOM   1383  N   GLU B1166      83.019  99.542 121.691  1.00  0.00           N  
ATOM   1384  CA  GLU B1166      83.568  98.255 122.076  1.00  0.00           C  
ATOM   1385  C   GLU B1166      84.814  97.935 121.258  1.00  0.00           C  
ATOM   1386  O   GLU B1166      85.449  96.899 121.459  1.00  0.00           O  
ATOM   1387  CB  GLU B1166      82.514  97.167 121.892  1.00  0.00           C  
ATOM   1388  CG  GLU B1166      81.182  97.470 122.593  1.00  0.00           C  
ATOM   1389  CD  GLU B1166      81.285  97.515 124.122  1.00  0.00           C  
ATOM   1390  OE1 GLU B1166      80.264  97.909 124.763  1.00  0.00           O  
ATOM   1391  OE2 GLU B1166      82.368  97.159 124.671  1.00  0.00           O  
ATOM   1392  N   ILE B1168      85.163  98.827 120.334  1.00  0.00           N  
ATOM   1393  CA  ILE B1168      86.339  98.632 119.499  1.00  0.00           C  
ATOM   1394  C   ILE B1168      87.467  99.517 119.992  1.00  0.00           C  
ATOM   1395  O   ILE B1168      87.409 100.730 119.894  1.00  0.00           O  
ATOM   1396  CB  ILE B1168      86.048  98.992 118.042  1.00  0.00           C  
ATOM   1397  CG1 ILE B1168      84.902  98.131 117.518  1.00  0.00           C  
ATOM   1398  CG2 ILE B1168      87.309  98.814 117.207  1.00  0.00           C  
ATOM   1399  CD1 ILE B1168      84.454  98.513 116.132  1.00  0.00           C  
ATOM   1400  N   PRO B1169      88.518  98.917 120.530  1.00  0.00           N  
ATOM   1401  CA  PRO B1169      89.628  99.738 121.021  1.00  0.00           C  
ATOM   1402  C   PRO B1169      90.516 100.262 119.907  1.00  0.00           C  
ATOM   1403  O   PRO B1169      90.490  99.741 118.792  1.00  0.00           O  
ATOM   1404  CB  PRO B1169      90.375  98.780 121.939  1.00  0.00           C  
ATOM   1405  CG  PRO B1169      90.184  97.458 121.267  1.00  0.00           C  
ATOM   1406  CD  PRO B1169      88.728  97.488 120.825  1.00  0.00           C  
ATOM   1407  N   ASP B1170      91.286 101.302 120.212  1.00  0.00           N  
ATOM   1408  CA  ASP B1170      92.201 101.868 119.234  1.00  0.00           C  
ATOM   1409  C   ASP B1170      93.393 100.939 119.314  1.00  0.00           C  
ATOM   1410  O   ASP B1170      94.436 101.295 119.894  1.00  0.00           O  
ATOM   1411  CB  ASP B1170      92.630 103.281 119.622  1.00  0.00           C  
ATOM   1412  CG  ASP B1170      91.581 104.340 119.274  1.00  0.00           C  
ATOM   1413  OD1 ASP B1170      90.618 104.010 118.545  1.00  0.00           O  
ATOM   1414  OD2 ASP B1170      91.738 105.508 119.720  1.00  0.00           O  
ATOM   1415  N   VAL B1171      93.227  99.738 118.751  1.00  0.00           N  
ATOM   1416  CA  VAL B1171      94.272  98.717 118.794  1.00  0.00           C  
ATOM   1417  C   VAL B1171      95.603  99.106 118.172  1.00  0.00           C  
ATOM   1418  O   VAL B1171      95.669  99.757 117.110  1.00  0.00           O  
ATOM   1419  CB  VAL B1171      93.832  97.385 118.124  1.00  0.00           C  
ATOM   1420  CG1 VAL B1171      92.554  96.857 118.790  1.00  0.00           C  
ATOM   1421  CG2 VAL B1171      93.657  97.583 116.618  1.00  0.00           C  
ATOM   1422  N   VAL B1177      96.660  98.690 118.862  1.00  0.00           N  
ATOM   1423  CA  VAL B1177      97.999  98.925 118.409  1.00  0.00           C  
ATOM   1424  C   VAL B1177      98.174  98.193 117.087  1.00  0.00           C  
ATOM   1425  O   VAL B1177      97.913  96.997 116.987  1.00  0.00           O  
ATOM   1426  CB  VAL B1177      98.987  98.354 119.389  1.00  0.00           C  
ATOM   1427  CG1 VAL B1177     100.394  98.472 118.827  1.00  0.00           C  
ATOM   1428  CG2 VAL B1177      98.834  99.053 120.724  1.00  0.00           C  
ATOM   1429  N   LEU B1178      98.619  98.907 116.066  1.00  0.00           N  
ATOM   1430  CA  LEU B1178      98.840  98.282 114.775  1.00  0.00           C  
ATOM   1431  C   LEU B1178     100.328  97.923 114.642  1.00  0.00           C  
ATOM   1432  O   LEU B1178     100.671  96.796 114.272  1.00  0.00           O  
ATOM   1433  CB  LEU B1178      98.393  99.227 113.661  1.00  0.00           C  
ATOM   1434  CG  LEU B1178      96.946  99.705 113.804  1.00  0.00           C  
ATOM   1435  CD1 LEU B1178      96.598 100.594 112.628  1.00  0.00           C  
ATOM   1436  CD2 LEU B1178      95.981  98.529 113.853  1.00  0.00           C  
ATOM   1437  N   LEU B1191     101.201  98.874 114.974  1.00  0.00           N  
ATOM   1438  CA  LEU B1191     102.645  98.656 114.891  1.00  0.00           C  
ATOM   1439  C   LEU B1191     103.283  98.904 116.258  1.00  0.00           C  
ATOM   1440  O   LEU B1191     103.179  99.995 116.812  1.00  0.00           O  
ATOM   1441  CB  LEU B1191     103.276  99.598 113.855  1.00  0.00           C  
ATOM   1442  CG  LEU B1191     104.530  99.127 113.105  1.00  0.00           C  
ATOM   1443  CD1 LEU B1191     105.428 100.322 112.827  1.00  0.00           C  
ATOM   1444  CD2 LEU B1191     105.300  98.102 113.917  1.00  0.00           C  
ATOM   1445  N   LYS B1192     103.944  97.886 116.797  1.00  0.00           N  
ATOM   1446  CA  LYS B1192     104.574  97.992 118.105  1.00  0.00           C  
ATOM   1447  C   LYS B1192     105.839  98.843 118.049  1.00  0.00           C  
ATOM   1448  O   LYS B1192     106.413  99.055 116.981  1.00  0.00           O  
ATOM   1449  CB  LYS B1192     104.887  96.594 118.624  1.00  0.00           C  
ATOM   1450  CG  LYS B1192     103.652  95.737 118.742  1.00  0.00           C  
ATOM   1451  CD  LYS B1192     103.916  94.300 118.346  1.00  0.00           C  
ATOM   1452  CE  LYS B1192     104.712  93.538 119.385  1.00  0.00           C  
ATOM   1453  NZ  LYS B1192     104.918  92.159 118.859  1.00  0.00           N  
ATOM   1454  N   SER B1193     106.286  99.324 119.200  1.00  0.00           N  
ATOM   1455  CA  SER B1193     107.465 100.168 119.222  1.00  0.00           C  
ATOM   1456  C   SER B1193     108.759  99.485 118.767  1.00  0.00           C  
ATOM   1457  O   SER B1193     109.739 100.168 118.471  1.00  0.00           O  
ATOM   1458  CB  SER B1193     107.646 100.797 120.613  1.00  0.00           C  
ATOM   1459  OG  SER B1193     107.837  99.812 121.610  1.00  0.00           O  
ATOM   1460  N   ASP B1194     108.788  98.159 118.697  1.00  0.00           N  
ATOM   1461  CA  ASP B1194     110.014  97.515 118.243  1.00  0.00           C  
ATOM   1462  C   ASP B1194     110.020  97.403 116.715  1.00  0.00           C  
ATOM   1463  O   ASP B1194     110.887  96.745 116.129  1.00  0.00           O  
ATOM   1464  CB  ASP B1194     110.176  96.130 118.874  1.00  0.00           C  
ATOM   1465  CG  ASP B1194     109.035  95.200 118.532  1.00  0.00           C  
ATOM   1466  OD1 ASP B1194     109.169  93.969 118.747  1.00  0.00           O  
ATOM   1467  OD2 ASP B1194     107.999  95.711 118.052  1.00  0.00           O  
ATOM   1468  N   GLY B1195     109.050  98.055 116.077  1.00  0.00           N  
ATOM   1469  CA  GLY B1195     108.958  98.011 114.627  1.00  0.00           C  
ATOM   1470  C   GLY B1195     108.150  96.836 114.094  1.00  0.00           C  
ATOM   1471  O   GLY B1195     107.879  96.749 112.895  1.00  0.00           O  
ATOM   1472  N   TYR B1196     107.771  95.924 114.984  1.00  0.00           N  
ATOM   1473  CA  TYR B1196     106.973  94.767 114.604  1.00  0.00           C  
ATOM   1474  C   TYR B1196     105.487  95.084 114.650  1.00  0.00           C  
ATOM   1475  O   TYR B1196     105.028  95.876 115.474  1.00  0.00           O  
ATOM   1476  CB  TYR B1196     107.274  93.614 115.539  1.00  0.00           C  
ATOM   1477  CG  TYR B1196     108.541  92.903 115.179  1.00  0.00           C  
ATOM   1478  CD1 TYR B1196     108.502  91.696 114.472  1.00  0.00           C  
ATOM   1479  CD2 TYR B1196     109.780  93.431 115.531  1.00  0.00           C  
ATOM   1480  CE1 TYR B1196     109.659  91.028 114.130  1.00  0.00           C  
ATOM   1481  CE2 TYR B1196     110.952  92.769 115.188  1.00  0.00           C  
ATOM   1482  CZ  TYR B1196     110.883  91.564 114.490  1.00  0.00           C  
ATOM   1483  OH  TYR B1196     112.032  90.884 114.182  1.00  0.00           O  
ATOM   1484  N   PRO B1198     104.715  94.481 113.750  1.00  0.00           N  
ATOM   1485  CA  PRO B1198     103.274  94.704 113.703  1.00  0.00           C  
ATOM   1486  C   PRO B1198     102.525  93.753 114.642  1.00  0.00           C  
ATOM   1487  O   PRO B1198     103.094  92.834 115.248  1.00  0.00           O  
ATOM   1488  CB  PRO B1198     102.945  94.402 112.256  1.00  0.00           C  
ATOM   1489  CG  PRO B1198     103.814  93.214 112.029  1.00  0.00           C  
ATOM   1490  CD  PRO B1198     105.147  93.709 112.578  1.00  0.00           C  
ATOM   1491  N   THR B1199     101.231  93.989 114.743  1.00  0.00           N  
ATOM   1492  CA  THR B1199     100.393  93.155 115.551  1.00  0.00           C  
ATOM   1493  C   THR B1199      99.594  92.324 114.574  1.00  0.00           C  
ATOM   1494  O   THR B1199      99.508  92.640 113.386  1.00  0.00           O  
ATOM   1495  CB  THR B1199      99.430  93.984 116.399  1.00  0.00           C  
ATOM   1496  OG1 THR B1199      98.600  94.787 115.547  1.00  0.00           O  
ATOM   1497  CG2 THR B1199     100.224  94.864 117.357  1.00  0.00           C  
ATOM   1498  N   TYR B1200      99.002  91.261 115.092  1.00  0.00           N  
ATOM   1499  CA  TYR B1200      98.193  90.372 114.295  1.00  0.00           C  
ATOM   1500  C   TYR B1200      97.201  91.147 113.428  1.00  0.00           C  
ATOM   1501  O   TYR B1200      96.995  90.828 112.256  1.00  0.00           O  
ATOM   1502  CB  TYR B1200      97.436  89.421 115.213  1.00  0.00           C  
ATOM   1503  CG  TYR B1200      96.274  88.787 114.519  1.00  0.00           C  
ATOM   1504  CD1 TYR B1200      96.427  87.605 113.796  1.00  0.00           C  
ATOM   1505  CD2 TYR B1200      95.037  89.415 114.504  1.00  0.00           C  
ATOM   1506  CE1 TYR B1200      95.385  87.071 113.079  1.00  0.00           C  
ATOM   1507  CE2 TYR B1200      93.982  88.889 113.779  1.00  0.00           C  
ATOM   1508  CZ  TYR B1200      94.159  87.718 113.072  1.00  0.00           C  
ATOM   1509  OH  TYR B1200      93.099  87.204 112.367  1.00  0.00           O  
ATOM   1510  N   HIS B1201      96.589  92.175 113.993  1.00  0.00           N  
ATOM   1511  CA  HIS B1201      95.582  92.932 113.252  1.00  0.00           C  
ATOM   1512  C   HIS B1201      96.038  93.564 111.960  1.00  0.00           C  
ATOM   1513  O   HIS B1201      95.400  93.428 110.918  1.00  0.00           O  
ATOM   1514  CB  HIS B1201      94.990  94.000 114.153  1.00  0.00           C  
ATOM   1515  CG  HIS B1201      94.246  93.433 115.312  1.00  0.00           C  
ATOM   1516  ND1 HIS B1201      93.102  92.677 115.155  1.00  0.00           N  
ATOM   1517  CD2 HIS B1201      94.546  93.395 116.633  1.00  0.00           C  
ATOM   1518  CE1 HIS B1201      92.737  92.190 116.327  1.00  0.00           C  
ATOM   1519  NE2 HIS B1201      93.597  92.608 117.240  1.00  0.00           N  
ATOM   1520  N   LEU B1202      97.148  94.267 112.040  1.00  0.00           N  
ATOM   1521  CA  LEU B1202      97.681  94.949 110.890  1.00  0.00           C  
ATOM   1522  C   LEU B1202      98.184  93.955 109.848  1.00  0.00           C  
ATOM   1523  O   LEU B1202      97.835  94.058 108.670  1.00  0.00           O  
ATOM   1524  CB  LEU B1202      98.793  95.891 111.364  1.00  0.00           C  
ATOM   1525  CG  LEU B1202      99.382  96.933 110.422  1.00  0.00           C  
ATOM   1526  CD1 LEU B1202     100.723  96.442 109.953  1.00  0.00           C  
ATOM   1527  CD2 LEU B1202      98.431  97.229 109.285  1.00  0.00           C  
ATOM   1528  N   ALA B1203      98.965  92.969 110.289  1.00  0.00           N  
ATOM   1529  CA  ALA B1203      99.543  91.979 109.379  1.00  0.00           C  
ATOM   1530  C   ALA B1203      98.510  91.129 108.642  1.00  0.00           C  
ATOM   1531  O   ALA B1203      98.651  90.880 107.450  1.00  0.00           O  
ATOM   1532  CB  ALA B1203     100.531  91.092 110.142  1.00  0.00           C  
ATOM   1533  N   ASN B1204      97.477  90.703 109.358  1.00  0.00           N  
ATOM   1534  CA  ASN B1204      96.400  89.875 108.814  1.00  0.00           C  
ATOM   1535  C   ASN B1204      95.714  90.536 107.616  1.00  0.00           C  
ATOM   1536  O   ASN B1204      95.550  89.925 106.561  1.00  0.00           O  
ATOM   1537  CB  ASN B1204      95.382  89.599 109.929  1.00  0.00           C  
ATOM   1538  CG  ASN B1204      94.368  88.527 109.562  1.00  0.00           C  
ATOM   1539  OD1 ASN B1204      93.199  88.822 109.250  1.00  0.00           O  
ATOM   1540  ND2 ASN B1204      94.806  87.272 109.598  1.00  0.00           N  
ATOM   1541  N   VAL B1205      95.332  91.794 107.771  1.00  0.00           N  
ATOM   1542  CA  VAL B1205      94.668  92.516 106.691  1.00  0.00           C  
ATOM   1543  C   VAL B1205      95.610  92.853 105.527  1.00  0.00           C  
ATOM   1544  O   VAL B1205      95.231  92.758 104.371  1.00  0.00           O  
ATOM   1545  CB  VAL B1205      94.013  93.822 107.227  1.00  0.00           C  
ATOM   1546  CG1 VAL B1205      93.487  94.686 106.076  1.00  0.00           C  
ATOM   1547  CG2 VAL B1205      92.880  93.451 108.202  1.00  0.00           C  
ATOM   1548  N   VAL B1206      96.838  93.237 105.827  1.00  0.00           N  
ATOM   1549  CA  VAL B1206      97.778  93.575 104.784  1.00  0.00           C  
ATOM   1550  C   VAL B1206      98.073  92.340 103.936  1.00  0.00           C  
ATOM   1551  O   VAL B1206      97.949  92.385 102.703  1.00  0.00           O  
ATOM   1552  CB  VAL B1206      99.068  94.175 105.396  1.00  0.00           C  
ATOM   1553  CG1 VAL B1206     100.135  94.353 104.346  1.00  0.00           C  
ATOM   1554  CG2 VAL B1206      98.741  95.514 106.018  1.00  0.00           C  
ATOM   1555  N   ASP B1207      98.416  91.230 104.590  1.00  0.00           N  
ATOM   1556  CA  ASP B1207      98.705  89.984 103.872  1.00  0.00           C  
ATOM   1557  C   ASP B1207      97.461  89.367 103.211  1.00  0.00           C  
ATOM   1558  O   ASP B1207      97.535  88.857 102.093  1.00  0.00           O  
ATOM   1559  CB  ASP B1207      99.343  88.958 104.807  1.00  0.00           C  
ATOM   1560  CG  ASP B1207     100.704  89.403 105.329  1.00  0.00           C  
ATOM   1561  OD1 ASP B1207     101.179  88.838 106.346  1.00  0.00           O  
ATOM   1562  OD2 ASP B1207     101.313  90.310 104.729  1.00  0.00           O  
ATOM   1563  N   ASP B1208      96.312  89.407 103.874  1.00  0.00           N  
ATOM   1564  CA  ASP B1208      95.143  88.826 103.239  1.00  0.00           C  
ATOM   1565  C   ASP B1208      94.835  89.518 101.914  1.00  0.00           C  
ATOM   1566  O   ASP B1208      94.458  88.862 100.925  1.00  0.00           O  
ATOM   1567  CB  ASP B1208      93.930  88.890 104.157  1.00  0.00           C  
ATOM   1568  CG  ASP B1208      93.759  87.622 104.997  1.00  0.00           C  
ATOM   1569  OD1 ASP B1208      92.959  87.654 105.954  1.00  0.00           O  
ATOM   1570  OD2 ASP B1208      94.400  86.593 104.701  1.00  0.00           O  
ATOM   1571  N   HIS B1209      95.000  90.836 101.889  1.00  0.00           N  
ATOM   1572  CA  HIS B1209      94.738  91.603 100.687  1.00  0.00           C  
ATOM   1573  C   HIS B1209      95.830  91.371  99.634  1.00  0.00           C  
ATOM   1574  O   HIS B1209      95.535  91.034  98.502  1.00  0.00           O  
ATOM   1575  CB  HIS B1209      94.674  93.072 101.042  1.00  0.00           C  
ATOM   1576  CG  HIS B1209      94.510  93.970  99.859  1.00  0.00           C  
ATOM   1577  ND1 HIS B1209      93.344  94.029  99.128  1.00  0.00           N  
ATOM   1578  CD2 HIS B1209      95.357  94.867  99.299  1.00  0.00           C  
ATOM   1579  CE1 HIS B1209      93.479  94.931  98.170  1.00  0.00           C  
ATOM   1580  NE2 HIS B1209      94.690  95.453  98.253  1.00  0.00           N  
ATOM   1581  N   LEU B1210      97.092  91.544 100.017  1.00  0.00           N  
ATOM   1582  CA  LEU B1210      98.213  91.349  99.109  1.00  0.00           C  
ATOM   1583  C   LEU B1210      98.316  89.936  98.485  1.00  0.00           C  
ATOM   1584  O   LEU B1210      98.913  89.773  97.413  1.00  0.00           O  
ATOM   1585  CB  LEU B1210      99.522  91.656  99.830  1.00  0.00           C  
ATOM   1586  CG  LEU B1210      99.943  93.099 100.142  1.00  0.00           C  
ATOM   1587  CD1 LEU B1210     101.398  93.071 100.603  1.00  0.00           C  
ATOM   1588  CD2 LEU B1210      99.810  93.998  98.916  1.00  0.00           C  
ATOM   1589  N   MET B1211      97.767  88.921  99.159  1.00  0.00           N  
ATOM   1590  CA  MET B1211      97.793  87.545  98.662  1.00  0.00           C  
ATOM   1591  C   MET B1211      96.479  87.214  97.984  1.00  0.00           C  
ATOM   1592  O   MET B1211      96.230  86.073  97.622  1.00  0.00           O  
ATOM   1593  CB  MET B1211      98.035  86.534  99.792  1.00  0.00           C  
ATOM   1594  CG  MET B1211      99.428  86.564 100.362  1.00  0.00           C  
ATOM   1595  SD  MET B1211      99.691  85.407 101.744  1.00  0.00           S  
ATOM   1596  CE  MET B1211     101.271  86.096 102.447  1.00  0.00           C  
ATOM   1597  N   GLY B1291      95.628  88.216  97.836  1.00  0.00           N  
ATOM   1598  CA  GLY B1291      94.348  88.019  97.172  1.00  0.00           C  
ATOM   1599  C   GLY B1291      93.355  87.115  97.871  1.00  0.00           C  
ATOM   1600  O   GLY B1291      92.545  86.453  97.216  1.00  0.00           O  
ATOM   1601  N   VAL B1292      93.400  87.083  99.197  1.00  0.00           N  
ATOM   1602  CA  VAL B1292      92.477  86.246  99.955  1.00  0.00           C  
ATOM   1603  C   VAL B1292      91.034  86.751  99.764  1.00  0.00           C  
ATOM   1604  O   VAL B1292      90.739  87.903 100.007  1.00  0.00           O  
ATOM   1605  CB  VAL B1292      92.874  86.263 101.466  1.00  0.00           C  
ATOM   1606  CG1 VAL B1292      91.876  85.502 102.286  1.00  0.00           C  
ATOM   1607  CG2 VAL B1292      94.249  85.640 101.643  1.00  0.00           C  
ATOM   1608  N   THR B1293      90.134  85.884  99.335  1.00  0.00           N  
ATOM   1609  CA  THR B1293      88.736  86.275  99.122  1.00  0.00           C  
ATOM   1610  C   THR B1293      87.825  85.654 100.162  1.00  0.00           C  
ATOM   1611  O   THR B1293      86.767  86.203 100.445  1.00  0.00           O  
ATOM   1612  CB  THR B1293      88.191  85.797  97.750  1.00  0.00           C  
ATOM   1613  OG1 THR B1293      88.141  84.362  97.737  1.00  0.00           O  
ATOM   1614  CG2 THR B1293      89.087  86.239  96.619  1.00  0.00           C  
ATOM   1615  N   ASP B1294      88.217  84.503 100.714  1.00  0.00           N  
ATOM   1616  CA  ASP B1294      87.400  83.802 101.716  1.00  0.00           C  
ATOM   1617  C   ASP B1294      88.170  83.455 102.989  1.00  0.00           C  
ATOM   1618  O   ASP B1294      88.969  82.518 102.999  1.00  0.00           O  
ATOM   1619  CB  ASP B1294      86.833  82.523 101.110  1.00  0.00           C  
ATOM   1620  CG  ASP B1294      85.801  82.801 100.037  1.00  0.00           C  
ATOM   1621  OD1 ASP B1294      84.590  82.616 100.313  1.00  0.00           O  
ATOM   1622  OD2 ASP B1294      86.195  83.216  98.918  1.00  0.00           O  
ATOM   1623  N   VAL B1295      87.920  84.216 104.056  1.00  0.00           N  
ATOM   1624  CA  VAL B1295      88.571  84.004 105.343  1.00  0.00           C  
ATOM   1625  C   VAL B1295      87.783  83.025 106.214  1.00  0.00           C  
ATOM   1626  O   VAL B1295      86.693  83.328 106.677  1.00  0.00           O  
ATOM   1627  CB  VAL B1295      88.714  85.332 106.096  1.00  0.00           C  
ATOM   1628  CG1 VAL B1295      89.328  85.104 107.473  1.00  0.00           C  
ATOM   1629  CG2 VAL B1295      89.592  86.267 105.297  1.00  0.00           C  
ATOM   1630  N   ILE B1296      88.335  81.840 106.428  1.00  0.00           N  
ATOM   1631  CA  ILE B1296      87.675  80.829 107.253  1.00  0.00           C  
ATOM   1632  C   ILE B1296      88.558  80.608 108.473  1.00  0.00           C  
ATOM   1633  O   ILE B1296      89.715  80.172 108.355  1.00  0.00           O  
ATOM   1634  CB  ILE B1296      87.545  79.515 106.506  1.00  0.00           C  
ATOM   1635  CG1 ILE B1296      86.795  79.751 105.194  1.00  0.00           C  
ATOM   1636  CG2 ILE B1296      86.844  78.504 107.378  1.00  0.00           C  
ATOM   1637  CD1 ILE B1296      86.882  78.617 104.201  1.00  0.00           C  
ATOM   1638  N   ARG B1297      88.030  80.924 109.649  1.00  0.00           N  
ATOM   1639  CA  ARG B1297      88.824  80.777 110.850  1.00  0.00           C  
ATOM   1640  C   ARG B1297      87.890  80.505 112.035  1.00  0.00           C  
ATOM   1641  O   ARG B1297      86.675  80.652 111.916  1.00  0.00           O  
ATOM   1642  CB  ARG B1297      89.627  82.061 111.053  1.00  0.00           C  
ATOM   1643  CG  ARG B1297      88.860  83.127 111.810  1.00  0.00           C  
ATOM   1644  CD  ARG B1297      88.647  84.423 111.056  1.00  0.00           C  
ATOM   1645  NE  ARG B1297      89.818  85.286 110.997  1.00  0.00           N  
ATOM   1646  CZ  ARG B1297      89.748  86.618 110.965  1.00  0.00           C  
ATOM   1647  NH1 ARG B1297      88.574  87.247 111.004  1.00  0.00           N  
ATOM   1648  NH2 ARG B1297      90.857  87.322 110.844  1.00  0.00           N  
ATOM   1649  N   ALA B1298      88.445  80.104 113.172  1.00  0.00           N  
ATOM   1650  CA  ALA B1298      87.612  79.827 114.328  1.00  0.00           C  
ATOM   1651  C   ALA B1298      86.880  81.054 114.889  1.00  0.00           C  
ATOM   1652  O   ALA B1298      87.353  82.192 114.838  1.00  0.00           O  
ATOM   1653  CB  ALA B1298      88.431  79.174 115.398  1.00  0.00           C  
ATOM   1654  N   GLU B1299      85.700  80.771 115.425  1.00  0.00           N  
ATOM   1655  CA  GLU B1299      84.783  81.742 116.025  1.00  0.00           C  
ATOM   1656  C   GLU B1299      85.468  82.660 117.033  1.00  0.00           C  
ATOM   1657  O   GLU B1299      84.933  83.696 117.383  1.00  0.00           O  
ATOM   1658  CB  GLU B1299      83.643  80.970 116.712  1.00  0.00           C  
ATOM   1659  CG  GLU B1299      82.451  81.796 117.140  1.00  0.00           C  
ATOM   1660  CD  GLU B1299      81.406  80.980 117.912  1.00  0.00           C  
ATOM   1661  OE1 GLU B1299      81.599  80.717 119.124  1.00  0.00           O  
ATOM   1662  OE2 GLU B1299      80.385  80.593 117.298  1.00  0.00           O  
ATOM   1663  N   GLU B1300      86.651  82.281 117.504  1.00  0.00           N  
ATOM   1664  CA  GLU B1300      87.337  83.102 118.482  1.00  0.00           C  
ATOM   1665  C   GLU B1300      87.739  84.451 117.899  1.00  0.00           C  
ATOM   1666  O   GLU B1300      88.081  85.384 118.626  1.00  0.00           O  
ATOM   1667  CB  GLU B1300      88.571  82.372 119.001  1.00  0.00           C  
ATOM   1668  CG  GLU B1300      89.764  82.369 118.067  1.00  0.00           C  
ATOM   1669  CD  GLU B1300      90.854  81.377 118.487  1.00  0.00           C  
ATOM   1670  OE1 GLU B1300      91.064  81.182 119.717  1.00  0.00           O  
ATOM   1671  OE2 GLU B1300      91.513  80.799 117.578  1.00  0.00           O  
ATOM   1672  N   TRP B1301      87.674  84.563 116.580  1.00  0.00           N  
ATOM   1673  CA  TRP B1301      88.075  85.788 115.927  1.00  0.00           C  
ATOM   1674  C   TRP B1301      86.968  86.776 115.576  1.00  0.00           C  
ATOM   1675  O   TRP B1301      87.242  87.936 115.219  1.00  0.00           O  
ATOM   1676  CB  TRP B1301      88.874  85.429 114.686  1.00  0.00           C  
ATOM   1677  CG  TRP B1301      90.160  84.829 115.036  1.00  0.00           C  
ATOM   1678  CD1 TRP B1301      90.495  83.512 114.981  1.00  0.00           C  
ATOM   1679  CD2 TRP B1301      91.303  85.516 115.537  1.00  0.00           C  
ATOM   1680  NE1 TRP B1301      91.786  83.331 115.418  1.00  0.00           N  
ATOM   1681  CE2 TRP B1301      92.303  84.547 115.765  1.00  0.00           C  
ATOM   1682  CE3 TRP B1301      91.585  86.861 115.809  1.00  0.00           C  
ATOM   1683  CZ2 TRP B1301      93.556  84.876 116.246  1.00  0.00           C  
ATOM   1684  CZ3 TRP B1301      92.840  87.191 116.286  1.00  0.00           C  
ATOM   1685  CH2 TRP B1301      93.811  86.200 116.497  1.00  0.00           C  
ATOM   1686  N   LEU B1302      85.723  86.323 115.687  1.00  0.00           N  
ATOM   1687  CA  LEU B1302      84.591  87.157 115.355  1.00  0.00           C  
ATOM   1688  C   LEU B1302      84.673  88.561 115.946  1.00  0.00           C  
ATOM   1689  O   LEU B1302      84.545  89.527 115.196  1.00  0.00           O  
ATOM   1690  CB  LEU B1302      83.295  86.471 115.779  1.00  0.00           C  
ATOM   1691  CG  LEU B1302      82.031  87.008 115.112  1.00  0.00           C  
ATOM   1692  CD1 LEU B1302      82.219  87.085 113.582  1.00  0.00           C  
ATOM   1693  CD2 LEU B1302      80.869  86.103 115.473  1.00  0.00           C  
ATOM   1694  N   VAL B1303      84.905  88.698 117.258  1.00  0.00           N  
ATOM   1695  CA  VAL B1303      84.967  90.041 117.843  1.00  0.00           C  
ATOM   1696  C   VAL B1303      86.171  90.843 117.448  1.00  0.00           C  
ATOM   1697  O   VAL B1303      86.352  91.944 117.938  1.00  0.00           O  
ATOM   1698  CB  VAL B1303      84.936  90.075 119.390  1.00  0.00           C  
ATOM   1699  CG1 VAL B1303      83.549  89.713 119.888  1.00  0.00           C  
ATOM   1700  CG2 VAL B1303      86.021  89.171 119.964  1.00  0.00           C  
ATOM   1701  N   SER B1304      87.029  90.301 116.602  1.00  0.00           N  
ATOM   1702  CA  SER B1304      88.185  91.081 116.158  1.00  0.00           C  
ATOM   1703  C   SER B1304      87.935  91.510 114.741  1.00  0.00           C  
ATOM   1704  O   SER B1304      88.496  92.482 114.272  1.00  0.00           O  
ATOM   1705  CB  SER B1304      89.472  90.281 116.218  1.00  0.00           C  
ATOM   1706  OG  SER B1304      89.956  90.273 117.543  1.00  0.00           O  
ATOM   1707  N   THR B1306      87.064  90.784 114.067  1.00  0.00           N  
ATOM   1708  CA  THR B1306      86.739  91.106 112.696  1.00  0.00           C  
ATOM   1709  C   THR B1306      86.381  92.600 112.502  1.00  0.00           C  
ATOM   1710  O   THR B1306      86.813  93.212 111.527  1.00  0.00           O  
ATOM   1711  CB  THR B1306      85.611  90.191 112.195  1.00  0.00           C  
ATOM   1712  OG1 THR B1306      86.000  88.822 112.383  1.00  0.00           O  
ATOM   1713  CG2 THR B1306      85.330  90.449 110.716  1.00  0.00           C  
ATOM   1714  N   PRO B1310      85.598  93.206 113.422  1.00  0.00           N  
ATOM   1715  CA  PRO B1310      85.212  94.626 113.330  1.00  0.00           C  
ATOM   1716  C   PRO B1310      86.442  95.497 113.094  1.00  0.00           C  
ATOM   1717  O   PRO B1310      86.409  96.441 112.312  1.00  0.00           O  
ATOM   1718  CB  PRO B1310      84.615  94.907 114.696  1.00  0.00           C  
ATOM   1719  CG  PRO B1310      83.981  93.635 115.034  1.00  0.00           C  
ATOM   1720  CD  PRO B1310      84.979  92.585 114.605  1.00  0.00           C  
ATOM   1721  N   ILE B1312      87.523  95.174 113.792  1.00  0.00           N  
ATOM   1722  CA  ILE B1312      88.777  95.896 113.654  1.00  0.00           C  
ATOM   1723  C   ILE B1312      89.308  95.732 112.235  1.00  0.00           C  
ATOM   1724  O   ILE B1312      89.837  96.663 111.638  1.00  0.00           O  
ATOM   1725  CB  ILE B1312      89.823  95.349 114.646  1.00  0.00           C  
ATOM   1726  CG1 ILE B1312      89.303  95.548 116.077  1.00  0.00           C  
ATOM   1727  CG2 ILE B1312      91.185  96.025 114.429  1.00  0.00           C  
ATOM   1728  CD1 ILE B1312      90.118  94.831 117.127  1.00  0.00           C  
ATOM   1729  N   HIS B1314      89.159  94.534 111.697  1.00  0.00           N  
ATOM   1730  CA  HIS B1314      89.621  94.245 110.346  1.00  0.00           C  
ATOM   1731  C   HIS B1314      88.752  94.929 109.281  1.00  0.00           C  
ATOM   1732  O   HIS B1314      89.255  95.397 108.259  1.00  0.00           O  
ATOM   1733  CB  HIS B1314      89.640  92.733 110.150  1.00  0.00           C  
ATOM   1734  CG  HIS B1314      90.469  92.029 111.170  1.00  0.00           C  
ATOM   1735  ND1 HIS B1314      90.487  90.661 111.307  1.00  0.00           N  
ATOM   1736  CD2 HIS B1314      91.284  92.517 112.135  1.00  0.00           C  
ATOM   1737  CE1 HIS B1314      91.274  90.336 112.319  1.00  0.00           C  
ATOM   1738  NE2 HIS B1314      91.767  91.445 112.838  1.00  0.00           N  
ATOM   1739  N   VAL B1316      87.450  94.984 109.525  1.00  0.00           N  
ATOM   1740  CA  VAL B1316      86.557  95.628 108.587  1.00  0.00           C  
ATOM   1741  C   VAL B1316      87.000  97.090 108.494  1.00  0.00           C  
ATOM   1742  O   VAL B1316      87.057  97.674 107.405  1.00  0.00           O  
ATOM   1743  CB  VAL B1316      85.096  95.539 109.076  1.00  0.00           C  
ATOM   1744  CG1 VAL B1316      84.276  96.666 108.519  1.00  0.00           C  
ATOM   1745  CG2 VAL B1316      84.504  94.246 108.635  1.00  0.00           C  
ATOM   1746  N   LEU B1317      87.332  97.660 109.647  1.00  0.00           N  
ATOM   1747  CA  LEU B1317      87.774  99.041 109.708  1.00  0.00           C  
ATOM   1748  C   LEU B1317      89.079  99.250 108.958  1.00  0.00           C  
ATOM   1749  O   LEU B1317      89.202 100.207 108.197  1.00  0.00           O  
ATOM   1750  CB  LEU B1317      87.925  99.494 111.163  1.00  0.00           C  
ATOM   1751  CG  LEU B1317      86.904 100.524 111.667  1.00  0.00           C  
ATOM   1752  CD1 LEU B1317      85.511 100.222 111.139  1.00  0.00           C  
ATOM   1753  CD2 LEU B1317      86.917 100.507 113.195  1.00  0.00           C  
ATOM   1754  N   LEU B1318      90.059  98.375 109.168  1.00  0.00           N  
ATOM   1755  CA  LEU B1318      91.317  98.531 108.455  1.00  0.00           C  
ATOM   1756  C   LEU B1318      91.077  98.433 106.950  1.00  0.00           C  
ATOM   1757  O   LEU B1318      91.662  99.191 106.186  1.00  0.00           O  
ATOM   1758  CB  LEU B1318      92.323  97.480 108.895  1.00  0.00           C  
ATOM   1759  CG  LEU B1318      92.933  97.742 110.261  1.00  0.00           C  
ATOM   1760  CD1 LEU B1318      93.838  96.576 110.665  1.00  0.00           C  
ATOM   1761  CD2 LEU B1318      93.714  99.038 110.205  1.00  0.00           C  
ATOM   1762  N   TYR B1319      90.211  97.519 106.518  1.00  0.00           N  
ATOM   1763  CA  TYR B1319      89.944  97.383 105.092  1.00  0.00           C  
ATOM   1764  C   TYR B1319      89.417  98.716 104.580  1.00  0.00           C  
ATOM   1765  O   TYR B1319      89.822  99.180 103.520  1.00  0.00           O  
ATOM   1766  CB  TYR B1319      88.936  96.253 104.804  1.00  0.00           C  
ATOM   1767  CG  TYR B1319      89.569  94.877 104.636  1.00  0.00           C  
ATOM   1768  CD1 TYR B1319      89.519  93.921 105.657  1.00  0.00           C  
ATOM   1769  CD2 TYR B1319      90.270  94.552 103.473  1.00  0.00           C  
ATOM   1770  CE1 TYR B1319      90.157  92.682 105.526  1.00  0.00           C  
ATOM   1771  CE2 TYR B1319      90.908  93.323 103.335  1.00  0.00           C  
ATOM   1772  CZ  TYR B1319      90.850  92.397 104.361  1.00  0.00           C  
ATOM   1773  OH  TYR B1319      91.494  91.191 104.216  1.00  0.00           O  
ATOM   1774  N   ARG B1321      88.533  99.344 105.349  1.00  0.00           N  
ATOM   1775  CA  ARG B1321      87.983 100.642 104.966  1.00  0.00           C  
ATOM   1776  C   ARG B1321      89.090 101.718 104.936  1.00  0.00           C  
ATOM   1777  O   ARG B1321      89.185 102.489 103.990  1.00  0.00           O  
ATOM   1778  CB  ARG B1321      86.883 101.056 105.945  1.00  0.00           C  
ATOM   1779  CG  ARG B1321      86.096 102.294 105.532  1.00  0.00           C  
ATOM   1780  CD  ARG B1321      85.124 102.721 106.618  1.00  0.00           C  
ATOM   1781  NE  ARG B1321      84.165 101.668 106.958  1.00  0.00           N  
ATOM   1782  CZ  ARG B1321      83.485 101.619 108.107  1.00  0.00           C  
ATOM   1783  NH1 ARG B1321      83.662 102.566 109.025  1.00  0.00           N  
ATOM   1784  NH2 ARG B1321      82.635 100.621 108.350  1.00  0.00           N  
ATOM   1785  N   ALA B1322      89.934 101.756 105.962  1.00  0.00           N  
ATOM   1786  CA  ALA B1322      91.004 102.742 106.027  1.00  0.00           C  
ATOM   1787  C   ALA B1322      91.916 102.689 104.809  1.00  0.00           C  
ATOM   1788  O   ALA B1322      92.407 103.722 104.352  1.00  0.00           O  
ATOM   1789  CB  ALA B1322      91.832 102.546 107.284  1.00  0.00           C  
ATOM   1790  N   PHE B1323      92.158 101.497 104.279  1.00  0.00           N  
ATOM   1791  CA  PHE B1323      93.031 101.379 103.114  1.00  0.00           C  
ATOM   1792  C   PHE B1323      92.250 101.528 101.803  1.00  0.00           C  
ATOM   1793  O   PHE B1323      92.826 101.653 100.717  1.00  0.00           O  
ATOM   1794  CB  PHE B1323      93.744 100.035 103.146  1.00  0.00           C  
ATOM   1795  CG  PHE B1323      94.777  99.936 104.212  1.00  0.00           C  
ATOM   1796  CD1 PHE B1323      95.918 100.731 104.159  1.00  0.00           C  
ATOM   1797  CD2 PHE B1323      94.640  99.019 105.251  1.00  0.00           C  
ATOM   1798  CE1 PHE B1323      96.924 100.609 105.132  1.00  0.00           C  
ATOM   1799  CE2 PHE B1323      95.629  98.889 106.220  1.00  0.00           C  
ATOM   1800  CZ  PHE B1323      96.773  99.682 106.162  1.00  0.00           C  
ATOM   1801  N   GLY B1324      90.932 101.525 101.911  1.00  0.00           N  
ATOM   1802  CA  GLY B1324      90.122 101.657 100.725  1.00  0.00           C  
ATOM   1803  C   GLY B1324      90.072 100.359  99.957  1.00  0.00           C  
ATOM   1804  O   GLY B1324      89.911 100.369  98.746  1.00  0.00           O  
ATOM   1805  N   TRP B1342      90.207  99.235 100.649  1.00  0.00           N  
ATOM   1806  CA  TRP B1342      90.161  97.952  99.982  1.00  0.00           C  
ATOM   1807  C   TRP B1342      88.830  97.246 100.229  1.00  0.00           C  
ATOM   1808  O   TRP B1342      88.094  97.581 101.157  1.00  0.00           O  
ATOM   1809  CB  TRP B1342      91.293  97.054 100.471  1.00  0.00           C  
ATOM   1810  CG  TRP B1342      92.673  97.566 100.236  1.00  0.00           C  
ATOM   1811  CD1 TRP B1342      93.114  98.331  99.181  1.00  0.00           C  
ATOM   1812  CD2 TRP B1342      93.831  97.269 101.028  1.00  0.00           C  
ATOM   1813  NE1 TRP B1342      94.478  98.520  99.277  1.00  0.00           N  
ATOM   1814  CE2 TRP B1342      94.939  97.879 100.398  1.00  0.00           C  
ATOM   1815  CE3 TRP B1342      94.039  96.541 102.208  1.00  0.00           C  
ATOM   1816  CZ2 TRP B1342      96.233  97.783 100.913  1.00  0.00           C  
ATOM   1817  CZ3 TRP B1342      95.328  96.447 102.720  1.00  0.00           C  
ATOM   1818  CH2 TRP B1342      96.407  97.065 102.071  1.00  0.00           C  
ATOM   1819  N   GLU B1344      88.535  96.268  99.380  1.00  0.00           N  
ATOM   1820  CA  GLU B1344      87.323  95.470  99.474  1.00  0.00           C  
ATOM   1821  C   GLU B1344      87.613  94.386 100.515  1.00  0.00           C  
ATOM   1822  O   GLU B1344      88.666  93.740 100.489  1.00  0.00           O  
ATOM   1823  CB  GLU B1344      87.004  94.811  98.109  1.00  0.00           C  
ATOM   1824  CG  GLU B1344      85.630  94.113  98.011  1.00  0.00           C  
ATOM   1825  CD  GLU B1344      85.497  93.131  96.814  1.00  0.00           C  
ATOM   1826  OE1 GLU B1344      86.173  92.071  96.835  1.00  0.00           O  
ATOM   1827  OE2 GLU B1344      84.716  93.404  95.858  1.00  0.00           O  
ATOM   1828  N   ALA B1345      86.677  94.192 101.433  1.00  0.00           N  
ATOM   1829  CA  ALA B1345      86.843  93.190 102.469  1.00  0.00           C  
ATOM   1830  C   ALA B1345      86.385  91.844 101.937  1.00  0.00           C  
ATOM   1831  O   ALA B1345      85.406  91.756 101.198  1.00  0.00           O  
ATOM   1832  CB  ALA B1345      86.035  93.572 103.706  1.00  0.00           C  
ATOM   1833  N   PRO B1347      87.114  90.777 102.283  1.00  0.00           N  
ATOM   1834  CA  PRO B1347      86.769  89.429 101.839  1.00  0.00           C  
ATOM   1835  C   PRO B1347      85.543  88.956 102.582  1.00  0.00           C  
ATOM   1836  O   PRO B1347      84.981  89.689 103.399  1.00  0.00           O  
ATOM   1837  CB  PRO B1347      87.994  88.620 102.232  1.00  0.00           C  
ATOM   1838  CG  PRO B1347      88.484  89.327 103.464  1.00  0.00           C  
ATOM   1839  CD  PRO B1347      88.372  90.768 103.055  1.00  0.00           C  
ATOM   1840  N   ARG B1348      85.133  87.731 102.288  1.00  0.00           N  
ATOM   1841  CA  ARG B1348      84.002  87.121 102.954  1.00  0.00           C  
ATOM   1842  C   ARG B1348      84.553  86.480 104.238  1.00  0.00           C  
ATOM   1843  O   ARG B1348      85.712  86.034 104.277  1.00  0.00           O  
ATOM   1844  CB  ARG B1348      83.390  86.032 102.065  1.00  0.00           C  
ATOM   1845  CG  ARG B1348      82.365  86.492 101.068  1.00  0.00           C  
ATOM   1846  CD  ARG B1348      81.869  85.292 100.279  1.00  0.00           C  
ATOM   1847  NE  ARG B1348      82.909  84.730  99.407  1.00  0.00           N  
ATOM   1848  CZ  ARG B1348      83.229  85.211  98.203  1.00  0.00           C  
ATOM   1849  NH1 ARG B1348      82.581  86.260  97.723  1.00  0.00           N  
ATOM   1850  NH2 ARG B1348      84.207  84.666  97.479  1.00  0.00           N  
ATOM   1851  N   PHE B1349      83.719  86.420 105.275  1.00  0.00           N  
ATOM   1852  CA  PHE B1349      84.108  85.824 106.553  1.00  0.00           C  
ATOM   1853  C   PHE B1349      83.183  84.666 106.935  1.00  0.00           C  
ATOM   1854  O   PHE B1349      81.947  84.805 106.906  1.00  0.00           O  
ATOM   1855  CB  PHE B1349      84.050  86.865 107.671  1.00  0.00           C  
ATOM   1856  CG  PHE B1349      85.089  87.939 107.569  1.00  0.00           C  
ATOM   1857  CD1 PHE B1349      86.446  87.641 107.768  1.00  0.00           C  
ATOM   1858  CD2 PHE B1349      84.722  89.255 107.279  1.00  0.00           C  
ATOM   1859  CE1 PHE B1349      87.440  88.645 107.681  1.00  0.00           C  
ATOM   1860  CE2 PHE B1349      85.695  90.262 107.188  1.00  0.00           C  
ATOM   1861  CZ  PHE B1349      87.065  89.950 107.390  1.00  0.00           C  
ATOM   1862  N   TYR B1350      83.787  83.528 107.280  1.00  0.00           N  
ATOM   1863  CA  TYR B1350      83.044  82.352 107.733  1.00  0.00           C  
ATOM   1864  C   TYR B1350      83.753  81.911 109.004  1.00  0.00           C  
ATOM   1865  O   TYR B1350      84.845  81.342 108.926  1.00  0.00           O  
ATOM   1866  CB  TYR B1350      83.129  81.201 106.754  1.00  0.00           C  
ATOM   1867  CG  TYR B1350      82.821  81.521 105.322  1.00  0.00           C  
ATOM   1868  CD1 TYR B1350      83.707  82.267 104.542  1.00  0.00           C  
ATOM   1869  CD2 TYR B1350      81.675  81.024 104.717  1.00  0.00           C  
ATOM   1870  CE1 TYR B1350      83.452  82.497 103.195  1.00  0.00           C  
ATOM   1871  CE2 TYR B1350      81.415  81.253 103.372  1.00  0.00           C  
ATOM   1872  CZ  TYR B1350      82.308  81.986 102.621  1.00  0.00           C  
ATOM   1873  OH  TYR B1350      82.061  82.201 101.285  1.00  0.00           O  
ATOM   1874  N   HIS B1351      83.162  82.164 110.169  1.00  0.00           N  
ATOM   1875  CA  HIS B1351      83.806  81.761 111.420  1.00  0.00           C  
ATOM   1876  C   HIS B1351      83.297  80.419 111.924  1.00  0.00           C  
ATOM   1877  O   HIS B1351      82.093  80.228 112.122  1.00  0.00           O  
ATOM   1878  CB  HIS B1351      83.628  82.836 112.493  1.00  0.00           C  
ATOM   1879  CG  HIS B1351      84.439  84.065 112.242  1.00  0.00           C  
ATOM   1880  ND1 HIS B1351      83.962  85.140 111.525  1.00  0.00           N  
ATOM   1881  CD2 HIS B1351      85.719  84.366 112.563  1.00  0.00           C  
ATOM   1882  CE1 HIS B1351      84.915  86.049 111.412  1.00  0.00           C  
ATOM   1883  NE2 HIS B1351      85.993  85.604 112.032  1.00  0.00           N  
ATOM   1884  N   MET B1352      84.232  79.501 112.135  1.00  0.00           N  
ATOM   1885  CA  MET B1352      83.931  78.131 112.558  1.00  0.00           C  
ATOM   1886  C   MET B1352      83.867  77.940 114.063  1.00  0.00           C  
ATOM   1887  O   MET B1352      84.351  78.771 114.811  1.00  0.00           O  
ATOM   1888  CB  MET B1352      84.995  77.197 111.970  1.00  0.00           C  
ATOM   1889  CG  MET B1352      84.958  77.124 110.460  1.00  0.00           C  
ATOM   1890  SD  MET B1352      83.354  76.547 109.914  1.00  0.00           S  
ATOM   1891  CE  MET B1352      83.597  74.716 109.991  1.00  0.00           C  
ATOM   1892  N   PRO B1356      83.274  76.820 114.521  1.00  0.00           N  
ATOM   1893  CA  PRO B1356      83.147  76.501 115.953  1.00  0.00           C  
ATOM   1894  C   PRO B1356      84.502  76.118 116.572  1.00  0.00           C  
ATOM   1895  O   PRO B1356      85.358  75.538 115.918  1.00  0.00           O  
ATOM   1896  CB  PRO B1356      82.199  75.288 115.974  1.00  0.00           C  
ATOM   1897  CG  PRO B1356      81.568  75.239 114.621  1.00  0.00           C  
ATOM   1898  CD  PRO B1356      82.657  75.755 113.704  1.00  0.00           C  
ATOM   1899  N   LEU B1360      84.694  76.450 117.836  1.00  0.00           N  
ATOM   1900  CA  LEU B1360      85.921  76.105 118.529  1.00  0.00           C  
ATOM   1901  C   LEU B1360      85.813  74.671 119.069  1.00  0.00           C  
ATOM   1902  O   LEU B1360      84.819  74.310 119.682  1.00  0.00           O  
ATOM   1903  CB  LEU B1360      86.126  77.069 119.693  1.00  0.00           C  
ATOM   1904  CG  LEU B1360      86.560  78.469 119.272  1.00  0.00           C  
ATOM   1905  CD1 LEU B1360      86.128  79.488 120.320  1.00  0.00           C  
ATOM   1906  CD2 LEU B1360      88.091  78.479 119.076  1.00  0.00           C  
ATOM   1907  N   LEU B1361      86.819  73.847 118.826  1.00  0.00           N  
ATOM   1908  CA  LEU B1361      86.822  72.499 119.362  1.00  0.00           C  
ATOM   1909  C   LEU B1361      86.934  72.623 120.903  1.00  0.00           C  
ATOM   1910  O   LEU B1361      87.653  73.471 121.435  1.00  0.00           O  
ATOM   1911  CB  LEU B1361      88.011  71.728 118.778  1.00  0.00           C  
ATOM   1912  CG  LEU B1361      87.811  70.891 117.493  1.00  0.00           C  
ATOM   1913  CD1 LEU B1361      86.801  71.504 116.549  1.00  0.00           C  
ATOM   1914  CD2 LEU B1361      89.173  70.746 116.797  1.00  0.00           C  
ATOM   1915  N   ARG B1365      86.236  71.761 121.619  1.00  0.00           N  
ATOM   1916  CA  ARG B1365      86.229  71.845 123.067  1.00  0.00           C  
ATOM   1917  C   ARG B1365      86.775  70.624 123.819  1.00  0.00           C  
ATOM   1918  O   ARG B1365      86.851  69.522 123.275  1.00  0.00           O  
ATOM   1919  CB  ARG B1365      84.777  72.119 123.499  1.00  0.00           C  
ATOM   1920  CG  ARG B1365      84.004  72.947 122.451  1.00  0.00           C  
ATOM   1921  CD  ARG B1365      84.402  74.436 122.449  1.00  0.00           C  
ATOM   1922  NE  ARG B1365      83.652  75.076 123.508  1.00  0.00           N  
ATOM   1923  CZ  ARG B1365      82.634  75.908 123.326  1.00  0.00           C  
ATOM   1924  NH1 ARG B1365      82.236  76.253 122.107  1.00  0.00           N  
ATOM   1925  NH2 ARG B1365      81.951  76.320 124.383  1.00  0.00           N  
ATOM   1926  N   ASN B1366      87.176  70.831 125.074  1.00  0.00           N  
ATOM   1927  CA  ASN B1366      87.618  69.722 125.920  1.00  0.00           C  
ATOM   1928  C   ASN B1366      86.334  69.008 126.333  1.00  0.00           C  
ATOM   1929  O   ASN B1366      85.242  69.516 126.128  1.00  0.00           O  
ATOM   1930  CB  ASN B1366      88.285  70.233 127.173  1.00  0.00           C  
ATOM   1931  CG  ASN B1366      89.636  70.784 126.911  1.00  0.00           C  
ATOM   1932  OD1 ASN B1366      90.506  70.069 126.419  1.00  0.00           O  
ATOM   1933  ND2 ASN B1366      89.843  72.064 127.237  1.00  0.00           N  
ATOM   1934  N   PRO B1368      86.437  67.811 126.905  1.00  0.00           N  
ATOM   1935  CA  PRO B1368      85.121  67.269 127.245  1.00  0.00           C  
ATOM   1936  C   PRO B1368      84.308  68.093 128.267  1.00  0.00           C  
ATOM   1937  O   PRO B1368      83.111  67.894 128.396  1.00  0.00           O  
ATOM   1938  CB  PRO B1368      85.430  65.846 127.706  1.00  0.00           C  
ATOM   1939  CG  PRO B1368      86.915  65.832 127.947  1.00  0.00           C  
ATOM   1940  CD  PRO B1368      87.474  66.766 126.942  1.00  0.00           C  
ATOM   1941  N   ASP B1369      84.923  69.045 128.961  1.00  0.00           N  
ATOM   1942  CA  ASP B1369      84.170  69.867 129.918  1.00  0.00           C  
ATOM   1943  C   ASP B1369      83.576  71.150 129.285  1.00  0.00           C  
ATOM   1944  O   ASP B1369      83.071  72.035 129.999  1.00  0.00           O  
ATOM   1945  CB  ASP B1369      85.051  70.228 131.122  1.00  0.00           C  
ATOM   1946  CG  ASP B1369      86.057  71.330 130.816  1.00  0.00           C  
ATOM   1947  OD1 ASP B1369      86.148  71.765 129.637  1.00  0.00           O  
ATOM   1948  OD2 ASP B1369      86.760  71.765 131.765  1.00  0.00           O  
ATOM   1949  N   LYS B1370      83.634  71.220 127.948  1.00  0.00           N  
ATOM   1950  CA  LYS B1370      83.135  72.327 127.109  1.00  0.00           C  
ATOM   1951  C   LYS B1370      84.008  73.589 126.944  1.00  0.00           C  
ATOM   1952  O   LYS B1370      83.633  74.508 126.212  1.00  0.00           O  
ATOM   1953  CB  LYS B1370      81.730  72.767 127.527  1.00  0.00           C  
ATOM   1954  CG  LYS B1370      80.695  71.677 127.605  1.00  0.00           C  
ATOM   1955  CD  LYS B1370      80.773  70.728 126.443  1.00  0.00           C  
ATOM   1956  CE  LYS B1370      79.848  69.525 126.650  1.00  0.00           C  
ATOM   1957  NZ  LYS B1370      78.416  69.887 126.465  1.00  0.00           N  
ATOM   1958  N   THR B1373      85.144  73.661 127.632  1.00  0.00           N  
ATOM   1959  CA  THR B1373      86.037  74.807 127.467  1.00  0.00           C  
ATOM   1960  C   THR B1373      86.796  74.622 126.140  1.00  0.00           C  
ATOM   1961  O   THR B1373      86.806  73.519 125.587  1.00  0.00           O  
ATOM   1962  CB  THR B1373      87.037  74.907 128.625  1.00  0.00           C  
ATOM   1963  OG1 THR B1373      87.666  73.636 128.826  1.00  0.00           O  
ATOM   1964  CG2 THR B1373      86.318  75.332 129.920  1.00  0.00           C  
ATOM   1965  N   LYS B1412      87.421  75.670 125.598  1.00  0.00           N  
ATOM   1966  CA  LYS B1412      88.115  75.448 124.327  1.00  0.00           C  
ATOM   1967  C   LYS B1412      89.264  74.480 124.551  1.00  0.00           C  
ATOM   1968  O   LYS B1412      90.056  74.636 125.489  1.00  0.00           O  
ATOM   1969  CB  LYS B1412      88.591  76.748 123.651  1.00  0.00           C  
ATOM   1970  CG  LYS B1412      89.650  77.522 124.357  1.00  0.00           C  
ATOM   1971  CD  LYS B1412      89.802  78.907 123.718  1.00  0.00           C  
ATOM   1972  CE  LYS B1412      90.731  78.882 122.535  1.00  0.00           C  
ATOM   1973  NZ  LYS B1412      92.174  78.754 122.960  1.00  0.00           N  
ATOM   1974  N   ILE B1415      89.290  73.457 123.698  1.00  0.00           N  
ATOM   1975  CA  ILE B1415      90.255  72.381 123.741  1.00  0.00           C  
ATOM   1976  C   ILE B1415      91.639  72.900 124.109  1.00  0.00           C  
ATOM   1977  O   ILE B1415      92.098  73.912 123.569  1.00  0.00           O  
ATOM   1978  CB  ILE B1415      90.246  71.636 122.396  1.00  0.00           C  
ATOM   1979  CG1 ILE B1415      90.770  70.229 122.589  1.00  0.00           C  
ATOM   1980  CG2 ILE B1415      91.039  72.397 121.369  1.00  0.00           C  
ATOM   1981  CD1 ILE B1415      90.376  69.307 121.498  1.00  0.00           C  
ATOM   1982  N   SER B1416      92.291  72.224 125.055  1.00  0.00           N  
ATOM   1983  CA  SER B1416      93.603  72.663 125.517  1.00  0.00           C  
ATOM   1984  C   SER B1416      94.512  71.497 125.853  1.00  0.00           C  
ATOM   1985  O   SER B1416      94.037  70.404 126.151  1.00  0.00           O  
ATOM   1986  CB  SER B1416      93.455  73.562 126.743  1.00  0.00           C  
ATOM   1987  OG  SER B1416      92.873  72.848 127.817  1.00  0.00           O  
ATOM   1988  N   LYS B1441      95.820  71.753 125.825  1.00  0.00           N  
ATOM   1989  CA  LYS B1441      96.828  70.722 126.068  1.00  0.00           C  
ATOM   1990  C   LYS B1441      96.758  70.003 127.408  1.00  0.00           C  
ATOM   1991  O   LYS B1441      97.252  68.884 127.527  1.00  0.00           O  
ATOM   1992  CB  LYS B1441      98.237  71.301 125.865  1.00  0.00           C  
ATOM   1993  CG  LYS B1441      98.759  72.165 127.004  1.00  0.00           C  
ATOM   1994  CD  LYS B1441     100.063  72.876 126.622  1.00  0.00           C  
ATOM   1995  CE  LYS B1441      99.825  73.915 125.512  1.00  0.00           C  
ATOM   1996  NZ  LYS B1441     101.041  74.731 125.166  1.00  0.00           N  
ATOM   1997  N   ARG B1442      96.147  70.622 128.412  1.00  0.00           N  
ATOM   1998  CA  ARG B1442      96.046  69.985 129.722  1.00  0.00           C  
ATOM   1999  C   ARG B1442      94.913  68.985 129.809  1.00  0.00           C  
ATOM   2000  O   ARG B1442      95.107  67.873 130.293  1.00  0.00           O  
ATOM   2001  CB  ARG B1442      95.880  71.035 130.827  1.00  0.00           C  
ATOM   2002  CG  ARG B1442      97.191  71.701 131.242  1.00  0.00           C  
ATOM   2003  CD  ARG B1442      97.028  73.204 131.376  1.00  0.00           C  
ATOM   2004  NE  ARG B1442      96.105  73.573 132.448  1.00  0.00           N  
ATOM   2005  CZ  ARG B1442      95.637  74.809 132.646  1.00  0.00           C  
ATOM   2006  NH1 ARG B1442      95.999  75.807 131.837  1.00  0.00           N  
ATOM   2007  NH2 ARG B1442      94.816  75.055 133.665  1.00  0.00           N  
ATOM   2008  N   LYS B1450      93.735  69.356 129.317  1.00  0.00           N  
ATOM   2009  CA  LYS B1450      92.581  68.459 129.415  1.00  0.00           C  
ATOM   2010  C   LYS B1450      92.327  67.491 128.257  1.00  0.00           C  
ATOM   2011  O   LYS B1450      91.474  66.621 128.361  1.00  0.00           O  
ATOM   2012  CB  LYS B1450      91.321  69.285 129.688  1.00  0.00           C  
ATOM   2013  CG  LYS B1450      91.516  70.305 130.788  1.00  0.00           C  
ATOM   2014  CD  LYS B1450      90.230  70.975 131.206  1.00  0.00           C  
ATOM   2015  CE  LYS B1450      90.517  72.240 131.999  1.00  0.00           C  
ATOM   2016  NZ  LYS B1450      89.268  72.885 132.506  1.00  0.00           N  
ATOM   2017  N   SER B1452      93.084  67.617 127.174  1.00  0.00           N  
ATOM   2018  CA  SER B1452      92.900  66.762 125.992  1.00  0.00           C  
ATOM   2019  C   SER B1452      94.204  66.630 125.243  1.00  0.00           C  
ATOM   2020  O   SER B1452      95.206  67.224 125.624  1.00  0.00           O  
ATOM   2021  CB  SER B1452      91.903  67.393 125.017  1.00  0.00           C  
ATOM   2022  OG  SER B1452      90.624  67.531 125.587  1.00  0.00           O  
ATOM   2023  N   HIS B1455      94.201  65.857 124.172  1.00  0.00           N  
ATOM   2024  CA  HIS B1455      95.404  65.765 123.376  1.00  0.00           C  
ATOM   2025  C   HIS B1455      95.146  66.696 122.222  1.00  0.00           C  
ATOM   2026  O   HIS B1455      94.249  66.466 121.416  1.00  0.00           O  
ATOM   2027  CB  HIS B1455      95.619  64.341 122.886  1.00  0.00           C  
ATOM   2028  CG  HIS B1455      95.757  63.354 123.997  1.00  0.00           C  
ATOM   2029  ND1 HIS B1455      96.896  63.256 124.766  1.00  0.00           N  
ATOM   2030  CD2 HIS B1455      94.872  62.471 124.515  1.00  0.00           C  
ATOM   2031  CE1 HIS B1455      96.707  62.353 125.710  1.00  0.00           C  
ATOM   2032  NE2 HIS B1455      95.486  61.862 125.579  1.00  0.00           N  
ATOM   2033  N   THR B1456      95.908  67.775 122.161  1.00  0.00           N  
ATOM   2034  CA  THR B1456      95.741  68.741 121.089  1.00  0.00           C  
ATOM   2035  C   THR B1456      96.855  68.678 120.034  1.00  0.00           C  
ATOM   2036  O   THR B1456      96.767  69.334 118.997  1.00  0.00           O  
ATOM   2037  CB  THR B1456      95.673  70.141 121.664  1.00  0.00           C  
ATOM   2038  OG1 THR B1456      96.894  70.439 122.353  1.00  0.00           O  
ATOM   2039  CG2 THR B1456      94.517  70.228 122.633  1.00  0.00           C  
ATOM   2040  N   SER B1457      97.889  67.880 120.301  1.00  0.00           N  
ATOM   2041  CA  SER B1457      99.021  67.728 119.397  1.00  0.00           C  
ATOM   2042  C   SER B1457      98.790  66.616 118.399  1.00  0.00           C  
ATOM   2043  O   SER B1457      98.544  65.479 118.783  1.00  0.00           O  
ATOM   2044  CB  SER B1457     100.290  67.392 120.184  1.00  0.00           C  
ATOM   2045  OG  SER B1457     101.419  67.246 119.327  1.00  0.00           O  
ATOM   2046  N   LEU B1458      98.899  66.926 117.117  1.00  0.00           N  
ATOM   2047  CA  LEU B1458      98.716  65.905 116.109  1.00  0.00           C  
ATOM   2048  C   LEU B1458      99.806  64.860 116.183  1.00  0.00           C  
ATOM   2049  O   LEU B1458      99.601  63.728 115.773  1.00  0.00           O  
ATOM   2050  CB  LEU B1458      98.724  66.529 114.732  1.00  0.00           C  
ATOM   2051  CG  LEU B1458      97.471  67.371 114.576  1.00  0.00           C  
ATOM   2052  CD1 LEU B1458      97.576  68.228 113.313  1.00  0.00           C  
ATOM   2053  CD2 LEU B1458      96.250  66.435 114.563  1.00  0.00           C  
ATOM   2054  N   ASP B1459     100.971  65.221 116.704  1.00  0.00           N  
ATOM   2055  CA  ASP B1459     102.027  64.240 116.775  1.00  0.00           C  
ATOM   2056  C   ASP B1459     101.655  63.194 117.798  1.00  0.00           C  
ATOM   2057  O   ASP B1459     102.107  62.063 117.721  1.00  0.00           O  
ATOM   2058  CB  ASP B1459     103.357  64.889 117.120  1.00  0.00           C  
ATOM   2059  CG  ASP B1459     103.939  65.707 115.955  1.00  0.00           C  
ATOM   2060  OD1 ASP B1459     104.760  66.632 116.228  1.00  0.00           O  
ATOM   2061  OD2 ASP B1459     103.587  65.424 114.774  1.00  0.00           O  
ATOM   2062  N   TRP B1460     100.798  63.538 118.752  1.00  0.00           N  
ATOM   2063  CA  TRP B1460     100.411  62.539 119.736  1.00  0.00           C  
ATOM   2064  C   TRP B1460      99.485  61.516 119.096  1.00  0.00           C  
ATOM   2065  O   TRP B1460      99.601  60.320 119.365  1.00  0.00           O  
ATOM   2066  CB  TRP B1460      99.729  63.188 120.929  1.00  0.00           C  
ATOM   2067  CG  TRP B1460      99.220  62.215 121.925  1.00  0.00           C  
ATOM   2068  CD1 TRP B1460      99.862  61.765 123.031  1.00  0.00           C  
ATOM   2069  CD2 TRP B1460      97.956  61.539 121.890  1.00  0.00           C  
ATOM   2070  NE1 TRP B1460      99.086  60.850 123.698  1.00  0.00           N  
ATOM   2071  CE2 TRP B1460      97.910  60.685 123.021  1.00  0.00           C  
ATOM   2072  CE3 TRP B1460      96.861  61.567 121.009  1.00  0.00           C  
ATOM   2073  CZ2 TRP B1460      96.812  59.862 123.300  1.00  0.00           C  
ATOM   2074  CZ3 TRP B1460      95.774  60.754 121.281  1.00  0.00           C  
ATOM   2075  CH2 TRP B1460      95.754  59.907 122.418  1.00  0.00           C  
ATOM   2076  N   TYR B1461      98.560  61.965 118.260  1.00  0.00           N  
ATOM   2077  CA  TYR B1461      97.647  61.032 117.607  1.00  0.00           C  
ATOM   2078  C   TYR B1461      98.427  60.098 116.690  1.00  0.00           C  
ATOM   2079  O   TYR B1461      98.179  58.887 116.628  1.00  0.00           O  
ATOM   2080  CB  TYR B1461      96.576  61.789 116.806  1.00  0.00           C  
ATOM   2081  CG  TYR B1461      95.589  62.526 117.687  1.00  0.00           C  
ATOM   2082  CD1 TYR B1461      95.808  63.843 118.044  1.00  0.00           C  
ATOM   2083  CD2 TYR B1461      94.464  61.878 118.210  1.00  0.00           C  
ATOM   2084  CE1 TYR B1461      94.954  64.496 118.892  1.00  0.00           C  
ATOM   2085  CE2 TYR B1461      93.615  62.513 119.047  1.00  0.00           C  
ATOM   2086  CZ  TYR B1461      93.864  63.826 119.393  1.00  0.00           C  
ATOM   2087  OH  TYR B1461      93.044  64.464 120.294  1.00  0.00           O  
ATOM   2088  N   LYS B1462      99.381  60.666 115.970  1.00  0.00           N  
ATOM   2089  CA  LYS B1462     100.194  59.861 115.077  1.00  0.00           C  
ATOM   2090  C   LYS B1462     100.942  58.818 115.906  1.00  0.00           C  
ATOM   2091  O   LYS B1462     100.987  57.652 115.536  1.00  0.00           O  
ATOM   2092  CB  LYS B1462     101.187  60.737 114.312  1.00  0.00           C  
ATOM   2093  CG  LYS B1462     102.155  59.924 113.549  1.00  0.00           C  
ATOM   2094  CD  LYS B1462     103.023  60.730 112.603  1.00  0.00           C  
ATOM   2095  CE  LYS B1462     104.391  60.034 112.453  1.00  0.00           C  
ATOM   2096  NZ  LYS B1462     104.901  60.036 111.055  1.00  0.00           N  
ATOM   2097  N   ALA B1463     101.490  59.241 117.044  1.00  0.00           N  
ATOM   2098  CA  ALA B1463     102.250  58.348 117.907  1.00  0.00           C  
ATOM   2099  C   ALA B1463     101.425  57.277 118.591  1.00  0.00           C  
ATOM   2100  O   ALA B1463     101.953  56.191 118.891  1.00  0.00           O  
ATOM   2101  CB  ALA B1463     103.029  59.149 118.959  1.00  0.00           C  
ATOM   2102  N   GLU B1464     100.148  57.565 118.853  1.00  0.00           N  
ATOM   2103  CA  GLU B1464      99.293  56.588 119.530  1.00  0.00           C  
ATOM   2104  C   GLU B1464      98.665  55.592 118.587  1.00  0.00           C  
ATOM   2105  O   GLU B1464      97.772  54.840 118.966  1.00  0.00           O  
ATOM   2106  CB  GLU B1464      98.187  57.278 120.328  1.00  0.00           C  
ATOM   2107  CG  GLU B1464      98.388  57.147 121.818  1.00  0.00           C  
ATOM   2108  CD  GLU B1464      99.801  57.523 122.213  1.00  0.00           C  
ATOM   2109  OE1 GLU B1464     100.236  58.660 121.871  1.00  0.00           O  
ATOM   2110  OE2 GLU B1464     100.474  56.679 122.850  1.00  0.00           O  
ATOM   2111  N   GLY B1465      99.114  55.608 117.345  1.00  0.00           N  
ATOM   2112  CA  GLY B1465      98.585  54.664 116.389  1.00  0.00           C  
ATOM   2113  C   GLY B1465      97.286  55.034 115.703  1.00  0.00           C  
ATOM   2114  O   GLY B1465      96.549  54.117 115.314  1.00  0.00           O  
ATOM   2115  N   PHE B1467      96.985  56.334 115.569  1.00  0.00           N  
ATOM   2116  CA  PHE B1467      95.764  56.740 114.864  1.00  0.00           C  
ATOM   2117  C   PHE B1467      96.045  56.961 113.390  1.00  0.00           C  
ATOM   2118  O   PHE B1467      97.064  57.538 113.020  1.00  0.00           O  
ATOM   2119  CB  PHE B1467      95.155  58.023 115.415  1.00  0.00           C  
ATOM   2120  CG  PHE B1467      94.372  57.831 116.664  1.00  0.00           C  
ATOM   2121  CD1 PHE B1467      94.972  58.005 117.918  1.00  0.00           C  
ATOM   2122  CD2 PHE B1467      93.040  57.458 116.599  1.00  0.00           C  
ATOM   2123  CE1 PHE B1467      94.264  57.809 119.084  1.00  0.00           C  
ATOM   2124  CE2 PHE B1467      92.308  57.255 117.785  1.00  0.00           C  
ATOM   2125  CZ  PHE B1467      92.936  57.433 119.031  1.00  0.00           C  
ATOM   2126  N   LEU B1506      95.132  56.493 112.546  1.00  0.00           N  
ATOM   2127  CA  LEU B1506      95.303  56.644 111.114  1.00  0.00           C  
ATOM   2128  C   LEU B1506      94.956  58.067 110.760  1.00  0.00           C  
ATOM   2129  O   LEU B1506      93.919  58.565 111.174  1.00  0.00           O  
ATOM   2130  CB  LEU B1506      94.367  55.697 110.338  1.00  0.00           C  
ATOM   2131  CG  LEU B1506      94.375  54.198 110.591  1.00  0.00           C  
ATOM   2132  CD1 LEU B1506      93.370  53.583 109.671  1.00  0.00           C  
ATOM   2133  CD2 LEU B1506      95.727  53.603 110.355  1.00  0.00           C  
ATOM   2134  N   PRO B1507      95.816  58.737 109.975  1.00  0.00           N  
ATOM   2135  CA  PRO B1507      95.521  60.117 109.598  1.00  0.00           C  
ATOM   2136  C   PRO B1507      94.212  60.215 108.814  1.00  0.00           C  
ATOM   2137  O   PRO B1507      93.519  61.227 108.918  1.00  0.00           O  
ATOM   2138  CB  PRO B1507      96.737  60.518 108.759  1.00  0.00           C  
ATOM   2139  CG  PRO B1507      97.140  59.226 108.142  1.00  0.00           C  
ATOM   2140  CD  PRO B1507      97.030  58.257 109.287  1.00  0.00           C  
ATOM   2141  N   GLU B1508      93.859  59.191 108.036  1.00  0.00           N  
ATOM   2142  CA  GLU B1508      92.603  59.278 107.285  1.00  0.00           C  
ATOM   2143  C   GLU B1508      91.400  59.261 108.206  1.00  0.00           C  
ATOM   2144  O   GLU B1508      90.374  59.833 107.876  1.00  0.00           O  
ATOM   2145  CB  GLU B1508      92.447  58.145 106.266  1.00  0.00           C  
ATOM   2146  CG  GLU B1508      93.525  58.102 105.192  1.00  0.00           C  
ATOM   2147  CD  GLU B1508      94.726  57.301 105.631  1.00  0.00           C  
ATOM   2148  OE1 GLU B1508      94.874  57.061 106.859  1.00  0.00           O  
ATOM   2149  OE2 GLU B1508      95.521  56.919 104.744  1.00  0.00           O  
ATOM   2150  N   ALA B1509      91.515  58.608 109.362  1.00  0.00           N  
ATOM   2151  CA  ALA B1509      90.398  58.565 110.317  1.00  0.00           C  
ATOM   2152  C   ALA B1509      90.250  59.900 111.016  1.00  0.00           C  
ATOM   2153  O   ALA B1509      89.140  60.425 111.178  1.00  0.00           O  
ATOM   2154  CB  ALA B1509      90.626  57.480 111.352  1.00  0.00           C  
ATOM   2155  N   LEU B1510      91.395  60.436 111.426  1.00  0.00           N  
ATOM   2156  CA  LEU B1510      91.449  61.694 112.131  1.00  0.00           C  
ATOM   2157  C   LEU B1510      90.823  62.745 111.244  1.00  0.00           C  
ATOM   2158  O   LEU B1510      89.964  63.517 111.671  1.00  0.00           O  
ATOM   2159  CB  LEU B1510      92.892  62.061 112.428  1.00  0.00           C  
ATOM   2160  CG  LEU B1510      93.117  62.718 113.791  1.00  0.00           C  
ATOM   2161  CD1 LEU B1510      94.426  63.482 113.787  1.00  0.00           C  
ATOM   2162  CD2 LEU B1510      91.968  63.662 114.103  1.00  0.00           C  
ATOM   2163  N   ARG B1511      91.264  62.756 109.997  1.00  0.00           N  
ATOM   2164  CA  ARG B1511      90.777  63.686 109.014  1.00  0.00           C  
ATOM   2165  C   ARG B1511      89.265  63.617 108.970  1.00  0.00           C  
ATOM   2166  O   ARG B1511      88.572  64.623 109.077  1.00  0.00           O  
ATOM   2167  CB  ARG B1511      91.333  63.317 107.656  1.00  0.00           C  
ATOM   2168  CG  ARG B1511      90.971  64.283 106.559  1.00  0.00           C  
ATOM   2169  CD  ARG B1511      90.470  63.508 105.356  1.00  0.00           C  
ATOM   2170  NE  ARG B1511      89.067  63.122 105.478  1.00  0.00           N  
ATOM   2171  CZ  ARG B1511      88.607  61.898 105.238  1.00  0.00           C  
ATOM   2172  NH1 ARG B1511      89.431  60.929 104.871  1.00  0.00           N  
ATOM   2173  NH2 ARG B1511      87.310  61.650 105.346  1.00  0.00           N  
ATOM   2174  N   ASN B1516      88.767  62.404 108.812  1.00  0.00           N  
ATOM   2175  CA  ASN B1516      87.350  62.137 108.743  1.00  0.00           C  
ATOM   2176  C   ASN B1516      86.645  62.553 110.036  1.00  0.00           C  
ATOM   2177  O   ASN B1516      85.533  63.075 109.987  1.00  0.00           O  
ATOM   2178  CB  ASN B1516      87.166  60.639 108.458  1.00  0.00           C  
ATOM   2179  CG  ASN B1516      85.746  60.275 108.062  1.00  0.00           C  
ATOM   2180  OD1 ASN B1516      85.510  59.231 107.422  1.00  0.00           O  
ATOM   2181  ND2 ASN B1516      84.790  61.119 108.446  1.00  0.00           N  
ATOM   2182  N   TYR B1517      87.279  62.330 111.191  1.00  0.00           N  
ATOM   2183  CA  TYR B1517      86.654  62.710 112.457  1.00  0.00           C  
ATOM   2184  C   TYR B1517      86.470  64.232 112.509  1.00  0.00           C  
ATOM   2185  O   TYR B1517      85.397  64.734 112.863  1.00  0.00           O  
ATOM   2186  CB  TYR B1517      87.488  62.256 113.659  1.00  0.00           C  
ATOM   2187  CG  TYR B1517      86.758  62.473 114.967  1.00  0.00           C  
ATOM   2188  CD1 TYR B1517      85.533  61.851 115.201  1.00  0.00           C  
ATOM   2189  CD2 TYR B1517      87.213  63.399 115.910  1.00  0.00           C  
ATOM   2190  CE1 TYR B1517      84.764  62.153 116.323  1.00  0.00           C  
ATOM   2191  CE2 TYR B1517      86.442  63.711 117.052  1.00  0.00           C  
ATOM   2192  CZ  TYR B1517      85.213  63.087 117.242  1.00  0.00           C  
ATOM   2193  OH  TYR B1517      84.398  63.427 118.311  1.00  0.00           O  
ATOM   2194  N   LEU B1518      87.527  64.964 112.168  1.00  0.00           N  
ATOM   2195  CA  LEU B1518      87.487  66.424 112.150  1.00  0.00           C  
ATOM   2196  C   LEU B1518      86.339  66.937 111.257  1.00  0.00           C  
ATOM   2197  O   LEU B1518      85.781  68.000 111.484  1.00  0.00           O  
ATOM   2198  CB  LEU B1518      88.829  66.961 111.636  1.00  0.00           C  
ATOM   2199  CG  LEU B1518      89.869  67.499 112.629  1.00  0.00           C  
ATOM   2200  CD1 LEU B1518      89.632  66.939 114.020  1.00  0.00           C  
ATOM   2201  CD2 LEU B1518      91.281  67.183 112.129  1.00  0.00           C  
ATOM   2202  N   CYS B1527      85.988  66.171 110.238  1.00  0.00           N  
ATOM   2203  CA  CYS B1527      84.921  66.563 109.332  1.00  0.00           C  
ATOM   2204  C   CYS B1527      83.556  66.518 109.998  1.00  0.00           C  
ATOM   2205  O   CYS B1527      82.733  67.384 109.764  1.00  0.00           O  
ATOM   2206  CB  CYS B1527      84.885  65.642 108.115  1.00  0.00           C  
ATOM   2207  SG  CYS B1527      86.040  66.046 106.840  1.00  0.00           S  
ATOM   2208  N   LEU B1528      83.298  65.486 110.789  1.00  0.00           N  
ATOM   2209  CA  LEU B1528      82.025  65.393 111.475  1.00  0.00           C  
ATOM   2210  C   LEU B1528      81.888  66.421 112.625  1.00  0.00           C  
ATOM   2211  O   LEU B1528      80.904  66.408 113.374  1.00  0.00           O  
ATOM   2212  CB  LEU B1528      81.828  63.966 111.998  1.00  0.00           C  
ATOM   2213  CG  LEU B1528      81.094  62.946 111.113  1.00  0.00           C  
ATOM   2214  CD1 LEU B1528      80.403  63.656 109.948  1.00  0.00           C  
ATOM   2215  CD2 LEU B1528      82.066  61.909 110.636  1.00  0.00           C  
ATOM   2216  N   MET B1549      82.873  67.307 112.765  1.00  0.00           N  
ATOM   2217  CA  MET B1549      82.845  68.345 113.799  1.00  0.00           C  
ATOM   2218  C   MET B1549      82.301  69.623 113.147  1.00  0.00           C  
ATOM   2219  O   MET B1549      83.025  70.340 112.458  1.00  0.00           O  
ATOM   2220  CB  MET B1549      84.255  68.636 114.333  1.00  0.00           C  
ATOM   2221  CG  MET B1549      84.991  67.469 114.979  1.00  0.00           C  
ATOM   2222  SD  MET B1549      84.542  67.187 116.696  1.00  0.00           S  
ATOM   2223  CE  MET B1549      83.354  65.853 116.525  1.00  0.00           C  
ATOM   2224  N   GLY B1563      81.024  69.907 113.361  1.00  0.00           N  
ATOM   2225  CA  GLY B1563      80.432  71.093 112.776  1.00  0.00           C  
ATOM   2226  C   GLY B1563      79.971  70.892 111.345  1.00  0.00           C  
ATOM   2227  O   GLY B1563      79.602  71.843 110.676  1.00  0.00           O  
ATOM   2228  N   PHE B1569      79.988  69.660 110.866  1.00  0.00           N  
ATOM   2229  CA  PHE B1569      79.555  69.388 109.509  1.00  0.00           C  
ATOM   2230  C   PHE B1569      79.055  67.962 109.416  1.00  0.00           C  
ATOM   2231  O   PHE B1569      79.470  67.090 110.186  1.00  0.00           O  
ATOM   2232  CB  PHE B1569      80.712  69.621 108.520  1.00  0.00           C  
ATOM   2233  CG  PHE B1569      80.413  69.177 107.108  1.00  0.00           C  
ATOM   2234  CD1 PHE B1569      80.542  67.835 106.738  1.00  0.00           C  
ATOM   2235  CD2 PHE B1569      79.962  70.096 106.158  1.00  0.00           C  
ATOM   2236  CE1 PHE B1569      80.225  67.394 105.443  1.00  0.00           C  
ATOM   2237  CE2 PHE B1569      79.637  69.677 104.850  1.00  0.00           C  
ATOM   2238  CZ  PHE B1569      79.771  68.312 104.496  1.00  0.00           C  
ATOM   2239  N   SER B1570      78.153  67.725 108.474  1.00  0.00           N  
ATOM   2240  CA  SER B1570      77.600  66.398 108.294  1.00  0.00           C  
ATOM   2241  C   SER B1570      77.226  66.235 106.849  1.00  0.00           C  
ATOM   2242  O   SER B1570      76.842  67.203 106.196  1.00  0.00           O  
ATOM   2243  CB  SER B1570      76.359  66.217 109.183  1.00  0.00           C  
ATOM   2244  OG  SER B1570      75.396  67.228 108.928  1.00  0.00           O  
ATOM   2245  N   MET B1571      77.350  65.007 106.356  1.00  0.00           N  
ATOM   2246  CA  MET B1571      77.014  64.672 104.975  1.00  0.00           C  
ATOM   2247  C   MET B1571      75.505  64.547 104.847  1.00  0.00           C  
ATOM   2248  O   MET B1571      74.844  64.023 105.746  1.00  0.00           O  
ATOM   2249  CB  MET B1571      77.642  63.341 104.599  1.00  0.00           C  
ATOM   2250  CG  MET B1571      79.150  63.334 104.583  1.00  0.00           C  
ATOM   2251  SD  MET B1571      79.787  63.845 102.997  1.00  0.00           S  
ATOM   2252  CE  MET B1571      78.805  62.792 101.913  1.00  0.00           C  
ATOM   2253  N   PRO B1572      74.938  65.011 103.722  1.00  0.00           N  
ATOM   2254  CA  PRO B1572      73.489  64.949 103.479  1.00  0.00           C  
ATOM   2255  C   PRO B1572      72.859  63.566 103.684  1.00  0.00           C  
ATOM   2256  O   PRO B1572      71.840  63.452 104.369  1.00  0.00           O  
ATOM   2257  CB  PRO B1572      73.358  65.443 102.040  1.00  0.00           C  
ATOM   2258  CG  PRO B1572      74.693  65.043 101.424  1.00  0.00           C  
ATOM   2259  CD  PRO B1572      75.647  65.465 102.513  1.00  0.00           C  
ATOM   2260  N   ASP B1573      73.465  62.528 103.108  1.00  0.00           N  
ATOM   2261  CA  ASP B1573      72.941  61.172 103.255  1.00  0.00           C  
ATOM   2262  C   ASP B1573      73.275  60.537 104.591  1.00  0.00           C  
ATOM   2263  O   ASP B1573      73.066  59.345 104.775  1.00  0.00           O  
ATOM   2264  CB  ASP B1573      73.458  60.257 102.148  1.00  0.00           C  
ATOM   2265  CG  ASP B1573      74.961  60.351 101.967  1.00  0.00           C  
ATOM   2266  OD1 ASP B1573      75.598  59.280 101.822  1.00  0.00           O  
ATOM   2267  OD2 ASP B1573      75.492  61.497 101.955  1.00  0.00           O  
ATOM   2268  N   GLY B1574      73.814  61.325 105.512  1.00  0.00           N  
ATOM   2269  CA  GLY B1574      74.141  60.807 106.827  1.00  0.00           C  
ATOM   2270  C   GLY B1574      75.255  59.776 106.934  1.00  0.00           C  
ATOM   2271  O   GLY B1574      75.406  59.162 107.987  1.00  0.00           O  
ATOM   2272  N   ARG B1575      76.043  59.566 105.882  1.00  0.00           N  
ATOM   2273  CA  ARG B1575      77.110  58.582 105.992  1.00  0.00           C  
ATOM   2274  C   ARG B1575      78.201  59.217 106.824  1.00  0.00           C  
ATOM   2275  O   ARG B1575      78.452  60.411 106.694  1.00  0.00           O  
ATOM   2276  CB  ARG B1575      77.661  58.196 104.623  1.00  0.00           C  
ATOM   2277  CG  ARG B1575      78.250  59.339 103.842  1.00  0.00           C  
ATOM   2278  CD  ARG B1575      79.249  58.822 102.841  1.00  0.00           C  
ATOM   2279  NE  ARG B1575      78.635  58.047 101.771  1.00  0.00           N  
ATOM   2280  CZ  ARG B1575      78.263  58.560 100.599  1.00  0.00           C  
ATOM   2281  NH1 ARG B1575      78.448  59.854 100.350  1.00  0.00           N  
ATOM   2282  NH2 ARG B1575      77.705  57.785  99.672  1.00  0.00           N  
ATOM   2283  N   GLU B1576      78.833  58.425 107.690  1.00  0.00           N  
ATOM   2284  CA  GLU B1576      79.901  58.915 108.556  1.00  0.00           C  
ATOM   2285  C   GLU B1576      81.311  58.608 108.053  1.00  0.00           C  
ATOM   2286  O   GLU B1576      82.268  59.292 108.396  1.00  0.00           O  
ATOM   2287  CB  GLU B1576      79.743  58.337 109.941  1.00  0.00           C  
ATOM   2288  CG  GLU B1576      78.534  58.842 110.647  1.00  0.00           C  
ATOM   2289  CD  GLU B1576      78.361  58.207 112.001  1.00  0.00           C  
ATOM   2290  OE1 GLU B1576      78.310  56.951 112.053  1.00  0.00           O  
ATOM   2291  OE2 GLU B1576      78.276  58.962 113.003  1.00  0.00           O  
ATOM   2292  N   ILE B1577      81.447  57.569 107.250  1.00  0.00           N  
ATOM   2293  CA  ILE B1577      82.746  57.229 106.708  1.00  0.00           C  
ATOM   2294  C   ILE B1577      82.797  57.623 105.234  1.00  0.00           C  
ATOM   2295  O   ILE B1577      82.054  57.085 104.404  1.00  0.00           O  
ATOM   2296  CB  ILE B1577      83.005  55.741 106.818  1.00  0.00           C  
ATOM   2297  CG1 ILE B1577      82.787  55.276 108.265  1.00  0.00           C  
ATOM   2298  CG2 ILE B1577      84.377  55.443 106.331  1.00  0.00           C  
ATOM   2299  CD1 ILE B1577      83.642  55.946 109.279  1.00  0.00           C  
ATOM   2300  N   PHE B1578      83.664  58.573 104.909  1.00  0.00           N  
ATOM   2301  CA  PHE B1578      83.805  59.031 103.538  1.00  0.00           C  
ATOM   2302  C   PHE B1578      85.254  59.451 103.287  1.00  0.00           C  
ATOM   2303  O   PHE B1578      86.008  59.665 104.226  1.00  0.00           O  
ATOM   2304  CB  PHE B1578      82.847  60.185 103.301  1.00  0.00           C  
ATOM   2305  CG  PHE B1578      82.901  61.250 104.364  1.00  0.00           C  
ATOM   2306  CD1 PHE B1578      82.058  61.193 105.469  1.00  0.00           C  
ATOM   2307  CD2 PHE B1578      83.786  62.312 104.260  1.00  0.00           C  
ATOM   2308  CE1 PHE B1578      82.087  62.180 106.465  1.00  0.00           C  
ATOM   2309  CE2 PHE B1578      83.823  63.307 105.247  1.00  0.00           C  
ATOM   2310  CZ  PHE B1578      82.967  63.236 106.354  1.00  0.00           C  
ATOM   2311  N   THR B1579      85.662  59.548 102.027  1.00  0.00           N  
ATOM   2312  CA  THR B1579      87.047  59.952 101.733  1.00  0.00           C  
ATOM   2313  C   THR B1579      87.140  61.474 101.723  1.00  0.00           C  
ATOM   2314  O   THR B1579      86.117  62.173 101.729  1.00  0.00           O  
ATOM   2315  CB  THR B1579      87.547  59.474 100.344  1.00  0.00           C  
ATOM   2316  OG1 THR B1579      86.854  60.188  99.313  1.00  0.00           O  
ATOM   2317  CG2 THR B1579      87.337  57.983 100.166  1.00  0.00           C  
ATOM   2318  N   LEU B1580      88.366  61.979 101.709  1.00  0.00           N  
ATOM   2319  CA  LEU B1580      88.568  63.407 101.680  1.00  0.00           C  
ATOM   2320  C   LEU B1580      88.041  63.957 100.349  1.00  0.00           C  
ATOM   2321  O   LEU B1580      87.593  65.087 100.309  1.00  0.00           O  
ATOM   2322  CB  LEU B1580      90.057  63.758 101.853  1.00  0.00           C  
ATOM   2323  CG  LEU B1580      90.472  65.234 101.702  1.00  0.00           C  
ATOM   2324  CD1 LEU B1580      89.840  66.115 102.792  1.00  0.00           C  
ATOM   2325  CD2 LEU B1580      91.982  65.308 101.766  1.00  0.00           C  
ATOM   2326  N   GLU B1581      88.082  63.181  99.268  1.00  0.00           N  
ATOM   2327  CA  GLU B1581      87.563  63.705  98.013  1.00  0.00           C  
ATOM   2328  C   GLU B1581      86.057  63.799  98.142  1.00  0.00           C  
ATOM   2329  O   GLU B1581      85.451  64.758  97.691  1.00  0.00           O  
ATOM   2330  CB  GLU B1581      87.890  62.809  96.808  1.00  0.00           C  
ATOM   2331  CG  GLU B1581      88.986  63.299  95.887  1.00  0.00           C  
ATOM   2332  CD  GLU B1581      88.759  64.718  95.319  1.00  0.00           C  
ATOM   2333  OE1 GLU B1581      89.347  65.675  95.882  1.00  0.00           O  
ATOM   2334  OE2 GLU B1581      88.012  64.889  94.310  1.00  0.00           O  
ATOM   2335  N   GLU B1582      85.449  62.795  98.757  1.00  0.00           N  
ATOM   2336  CA  GLU B1582      84.009  62.794  98.919  1.00  0.00           C  
ATOM   2337  C   GLU B1582      83.570  63.979  99.760  1.00  0.00           C  
ATOM   2338  O   GLU B1582      82.467  64.498  99.595  1.00  0.00           O  
ATOM   2339  CB  GLU B1582      83.574  61.485  99.555  1.00  0.00           C  
ATOM   2340  CG  GLU B1582      84.003  60.293  98.713  1.00  0.00           C  
ATOM   2341  CD  GLU B1582      83.639  58.944  99.315  1.00  0.00           C  
ATOM   2342  OE1 GLU B1582      84.127  58.592 100.422  1.00  0.00           O  
ATOM   2343  OE2 GLU B1582      82.857  58.227  98.659  1.00  0.00           O  
ATOM   2344  N   PHE B1583      84.455  64.417 100.648  1.00  0.00           N  
ATOM   2345  CA  PHE B1583      84.186  65.552 101.519  1.00  0.00           C  
ATOM   2346  C   PHE B1583      84.082  66.870 100.756  1.00  0.00           C  
ATOM   2347  O   PHE B1583      83.051  67.536 100.809  1.00  0.00           O  
ATOM   2348  CB  PHE B1583      85.284  65.685 102.587  1.00  0.00           C  
ATOM   2349  CG  PHE B1583      85.148  66.917 103.444  1.00  0.00           C  
ATOM   2350  CD1 PHE B1583      83.994  67.131 104.207  1.00  0.00           C  
ATOM   2351  CD2 PHE B1583      86.167  67.863 103.488  1.00  0.00           C  
ATOM   2352  CE1 PHE B1583      83.859  68.261 105.003  1.00  0.00           C  
ATOM   2353  CE2 PHE B1583      86.039  69.005 104.286  1.00  0.00           C  
ATOM   2354  CZ  PHE B1583      84.885  69.198 105.041  1.00  0.00           C  
ATOM   2355  N   ILE B1584      85.152  67.240 100.056  1.00  0.00           N  
ATOM   2356  CA  ILE B1584      85.162  68.481  99.318  1.00  0.00           C  
ATOM   2357  C   ILE B1584      84.010  68.516  98.314  1.00  0.00           C  
ATOM   2358  O   ILE B1584      83.415  69.553  98.078  1.00  0.00           O  
ATOM   2359  CB  ILE B1584      86.501  68.694  98.597  1.00  0.00           C  
ATOM   2360  CG1 ILE B1584      86.419  68.187  97.172  1.00  0.00           C  
ATOM   2361  CG2 ILE B1584      87.600  67.970  99.306  1.00  0.00           C  
ATOM   2362  CD1 ILE B1584      85.827  69.211  96.198  1.00  0.00           C  
ATOM   2363  N   GLN B1585      83.684  67.386  97.720  1.00  0.00           N  
ATOM   2364  CA  GLN B1585      82.589  67.363  96.771  1.00  0.00           C  
ATOM   2365  C   GLN B1585      81.217  67.551  97.396  1.00  0.00           C  
ATOM   2366  O   GLN B1585      80.341  68.169  96.800  1.00  0.00           O  
ATOM   2367  CB  GLN B1585      82.620  66.073  95.966  1.00  0.00           C  
ATOM   2368  CG  GLN B1585      83.420  66.230  94.698  1.00  0.00           C  
ATOM   2369  CD  GLN B1585      83.988  64.927  94.220  1.00  0.00           C  
ATOM   2370  OE1 GLN B1585      83.461  63.855  94.542  1.00  0.00           O  
ATOM   2371  NE2 GLN B1585      85.066  65.002  93.437  1.00  0.00           N  
ATOM   2372  N   ALA B1586      81.021  67.039  98.598  1.00  0.00           N  
ATOM   2373  CA  ALA B1586      79.732  67.200  99.241  1.00  0.00           C  
ATOM   2374  C   ALA B1586      79.692  68.456 100.107  1.00  0.00           C  
ATOM   2375  O   ALA B1586      78.641  68.808 100.649  1.00  0.00           O  
ATOM   2376  CB  ALA B1586      79.424  65.989 100.092  1.00  0.00           C  
ATOM   2377  N   PHE B1587      80.824  69.142 100.236  1.00  0.00           N  
ATOM   2378  CA  PHE B1587      80.859  70.326 101.083  1.00  0.00           C  
ATOM   2379  C   PHE B1587      79.924  71.461 100.681  1.00  0.00           C  
ATOM   2380  O   PHE B1587      79.715  71.724  99.494  1.00  0.00           O  
ATOM   2381  CB  PHE B1587      82.267  70.888 101.192  1.00  0.00           C  
ATOM   2382  CG  PHE B1587      82.351  72.041 102.117  1.00  0.00           C  
ATOM   2383  CD1 PHE B1587      82.281  71.850 103.491  1.00  0.00           C  
ATOM   2384  CD2 PHE B1587      82.383  73.330 101.618  1.00  0.00           C  
ATOM   2385  CE1 PHE B1587      82.233  72.938 104.360  1.00  0.00           C  
ATOM   2386  CE2 PHE B1587      82.337  74.426 102.471  1.00  0.00           C  
ATOM   2387  CZ  PHE B1587      82.260  74.235 103.849  1.00  0.00           C  
ATOM   2388  N   THR B1588      79.389  72.145 101.690  1.00  0.00           N  
ATOM   2389  CA  THR B1588      78.466  73.246 101.483  1.00  0.00           C  
ATOM   2390  C   THR B1588      78.202  73.928 102.809  1.00  0.00           C  
ATOM   2391  O   THR B1588      77.922  73.268 103.807  1.00  0.00           O  
ATOM   2392  CB  THR B1588      77.126  72.745 100.941  1.00  0.00           C  
ATOM   2393  OG1 THR B1588      76.353  73.857 100.492  1.00  0.00           O  
ATOM   2394  CG2 THR B1588      76.348  72.047 102.019  1.00  0.00           C  
ATOM   2395  N   TRP B1589      78.267  75.254 102.821  1.00  0.00           N  
ATOM   2396  CA  TRP B1589      78.035  75.996 104.057  1.00  0.00           C  
ATOM   2397  C   TRP B1589      76.667  75.794 104.714  1.00  0.00           C  
ATOM   2398  O   TRP B1589      76.472  76.158 105.859  1.00  0.00           O  
ATOM   2399  CB  TRP B1589      78.306  77.465 103.814  1.00  0.00           C  
ATOM   2400  CG  TRP B1589      79.751  77.716 103.462  1.00  0.00           C  
ATOM   2401  CD1 TRP B1589      80.265  78.018 102.221  1.00  0.00           C  
ATOM   2402  CD2 TRP B1589      80.873  77.605 104.343  1.00  0.00           C  
ATOM   2403  NE1 TRP B1589      81.636  78.090 102.286  1.00  0.00           N  
ATOM   2404  CE2 TRP B1589      82.035  77.841 103.576  1.00  0.00           C  
ATOM   2405  CE3 TRP B1589      81.011  77.327 105.707  1.00  0.00           C  
ATOM   2406  CZ2 TRP B1589      83.321  77.808 104.133  1.00  0.00           C  
ATOM   2407  CZ3 TRP B1589      82.294  77.295 106.256  1.00  0.00           C  
ATOM   2408  CH2 TRP B1589      83.426  77.534 105.467  1.00  0.00           C  
ATOM   2409  N   GLU B1591      75.724  75.195 103.997  1.00  0.00           N  
ATOM   2410  CA  GLU B1591      74.395  74.927 104.567  1.00  0.00           C  
ATOM   2411  C   GLU B1591      74.489  73.755 105.546  1.00  0.00           C  
ATOM   2412  O   GLU B1591      73.651  73.639 106.434  1.00  0.00           O  
ATOM   2413  CB  GLU B1591      73.351  74.537 103.492  1.00  0.00           C  
ATOM   2414  CG  GLU B1591      72.997  75.604 102.480  1.00  0.00           C  
ATOM   2415  CD  GLU B1591      74.083  75.800 101.426  1.00  0.00           C  
ATOM   2416  OE1 GLU B1591      75.215  76.202 101.794  1.00  0.00           O  
ATOM   2417  OE2 GLU B1591      73.801  75.548 100.224  1.00  0.00           O  
ATOM   2418  N   ARG B1592      75.497  72.897 105.381  1.00  0.00           N  
ATOM   2419  CA  ARG B1592      75.658  71.726 106.232  1.00  0.00           C  
ATOM   2420  C   ARG B1592      76.583  71.915 107.431  1.00  0.00           C  
ATOM   2421  O   ARG B1592      77.004  70.937 108.025  1.00  0.00           O  
ATOM   2422  CB  ARG B1592      76.166  70.532 105.410  1.00  0.00           C  
ATOM   2423  CG  ARG B1592      75.296  70.122 104.199  1.00  0.00           C  
ATOM   2424  CD  ARG B1592      73.937  69.555 104.575  1.00  0.00           C  
ATOM   2425  NE  ARG B1592      74.054  68.348 105.385  1.00  0.00           N  
ATOM   2426  CZ  ARG B1592      73.028  67.749 105.981  1.00  0.00           C  
ATOM   2427  NH1 ARG B1592      71.808  68.249 105.845  1.00  0.00           N  
ATOM   2428  NH2 ARG B1592      73.220  66.668 106.734  1.00  0.00           N  
ATOM   2429  N   VAL B1593      76.895  73.155 107.788  1.00  0.00           N  
ATOM   2430  CA  VAL B1593      77.767  73.427 108.933  1.00  0.00           C  
ATOM   2431  C   VAL B1593      76.992  73.869 110.171  1.00  0.00           C  
ATOM   2432  O   VAL B1593      76.254  74.830 110.099  1.00  0.00           O  
ATOM   2433  CB  VAL B1593      78.805  74.545 108.611  1.00  0.00           C  
ATOM   2434  CG1 VAL B1593      79.430  75.082 109.890  1.00  0.00           C  
ATOM   2435  CG2 VAL B1593      79.884  73.995 107.709  1.00  0.00           C  
ATOM   2436  N   SER B1594      77.178  73.178 111.299  1.00  0.00           N  
ATOM   2437  CA  SER B1594      76.502  73.505 112.577  1.00  0.00           C  
ATOM   2438  C   SER B1594      77.401  74.404 113.409  1.00  0.00           C  
ATOM   2439  O   SER B1594      78.608  74.145 113.514  1.00  0.00           O  
ATOM   2440  CB  SER B1594      76.233  72.258 113.419  1.00  0.00           C  
ATOM   2441  OG  SER B1594      75.911  71.148 112.622  1.00  0.00           O  
ATOM   2442  N   LEU B1596      76.817  75.411 114.050  1.00  0.00           N  
ATOM   2443  CA  LEU B1596      77.607  76.347 114.824  1.00  0.00           C  
ATOM   2444  C   LEU B1596      77.950  76.087 116.294  1.00  0.00           C  
ATOM   2445  O   LEU B1596      78.785  76.812 116.880  1.00  0.00           O  
ATOM   2446  CB  LEU B1596      77.001  77.738 114.682  1.00  0.00           C  
ATOM   2447  CG  LEU B1596      77.219  78.343 113.301  1.00  0.00           C  
ATOM   2448  CD1 LEU B1596      76.658  79.749 113.254  1.00  0.00           C  
ATOM   2449  CD2 LEU B1596      78.700  78.367 113.005  1.00  0.00           C  
ATOM   2450  N   GLY B1601      77.352  75.088 116.919  1.00  0.00           N  
ATOM   2451  CA  GLY B1601      77.718  74.873 118.314  1.00  0.00           C  
ATOM   2452  C   GLY B1601      79.132  74.321 118.537  1.00  0.00           C  
ATOM   2453  O   GLY B1601      79.617  73.505 117.728  1.00  0.00           O  
ATOM   2454  N   GLY B1602      79.796  74.736 119.621  1.00  0.00           N  
ATOM   2455  CA  GLY B1602      81.143  74.241 119.915  1.00  0.00           C  
ATOM   2456  C   GLY B1602      81.220  72.742 120.197  1.00  0.00           C  
ATOM   2457  O   GLY B1602      80.847  72.286 121.272  1.00  0.00           O  
ATOM   2458  N   PRO B1603      81.751  71.948 119.261  1.00  0.00           N  
ATOM   2459  CA  PRO B1603      81.850  70.505 119.433  1.00  0.00           C  
ATOM   2460  C   PRO B1603      82.905  69.955 120.396  1.00  0.00           C  
ATOM   2461  O   PRO B1603      84.068  70.388 120.407  1.00  0.00           O  
ATOM   2462  CB  PRO B1603      82.070  70.035 118.005  1.00  0.00           C  
ATOM   2463  CG  PRO B1603      82.989  71.061 117.490  1.00  0.00           C  
ATOM   2464  CD  PRO B1603      82.442  72.363 118.030  1.00  0.00           C  
ATOM   2465  N   VAL B1604      82.488  68.996 121.215  1.00  0.00           N  
ATOM   2466  CA  VAL B1604      83.416  68.344 122.128  1.00  0.00           C  
ATOM   2467  C   VAL B1604      84.153  67.288 121.297  1.00  0.00           C  
ATOM   2468  O   VAL B1604      83.527  66.491 120.593  1.00  0.00           O  
ATOM   2469  CB  VAL B1604      82.688  67.603 123.284  1.00  0.00           C  
ATOM   2470  CG1 VAL B1604      83.702  66.846 124.139  1.00  0.00           C  
ATOM   2471  CG2 VAL B1604      81.921  68.575 124.125  1.00  0.00           C  
ATOM   2472  N   PHE B1613      85.476  67.291 121.370  1.00  0.00           N  
ATOM   2473  CA  PHE B1613      86.274  66.321 120.641  1.00  0.00           C  
ATOM   2474  C   PHE B1613      86.245  65.099 121.530  1.00  0.00           C  
ATOM   2475  O   PHE B1613      86.804  65.115 122.628  1.00  0.00           O  
ATOM   2476  CB  PHE B1613      87.699  66.848 120.482  1.00  0.00           C  
ATOM   2477  CG  PHE B1613      88.571  66.003 119.620  1.00  0.00           C  
ATOM   2478  CD1 PHE B1613      89.098  64.811 120.095  1.00  0.00           C  
ATOM   2479  CD2 PHE B1613      88.882  66.411 118.325  1.00  0.00           C  
ATOM   2480  CE1 PHE B1613      89.927  64.037 119.295  1.00  0.00           C  
ATOM   2481  CE2 PHE B1613      89.712  65.645 117.508  1.00  0.00           C  
ATOM   2482  CZ  PHE B1613      90.234  64.461 117.991  1.00  0.00           C  
ATOM   2483  N   ASP B1614      85.584  64.051 121.043  1.00  0.00           N  
ATOM   2484  CA  ASP B1614      85.410  62.785 121.763  1.00  0.00           C  
ATOM   2485  C   ASP B1614      86.336  61.635 121.316  1.00  0.00           C  
ATOM   2486  O   ASP B1614      86.087  60.972 120.315  1.00  0.00           O  
ATOM   2487  CB  ASP B1614      83.930  62.374 121.640  1.00  0.00           C  
ATOM   2488  CG  ASP B1614      83.636  60.997 122.196  1.00  0.00           C  
ATOM   2489  OD1 ASP B1614      82.514  60.514 121.915  1.00  0.00           O  
ATOM   2490  OD2 ASP B1614      84.494  60.401 122.899  1.00  0.00           O  
ATOM   2491  N   LEU B1615      87.391  61.393 122.086  1.00  0.00           N  
ATOM   2492  CA  LEU B1615      88.348  60.325 121.790  1.00  0.00           C  
ATOM   2493  C   LEU B1615      87.729  58.967 121.510  1.00  0.00           C  
ATOM   2494  O   LEU B1615      88.253  58.183 120.726  1.00  0.00           O  
ATOM   2495  CB  LEU B1615      89.307  60.141 122.950  1.00  0.00           C  
ATOM   2496  CG  LEU B1615      90.722  60.642 122.740  1.00  0.00           C  
ATOM   2497  CD1 LEU B1615      91.490  60.431 124.036  1.00  0.00           C  
ATOM   2498  CD2 LEU B1615      91.368  59.901 121.580  1.00  0.00           C  
ATOM   2499  N   GLU B1616      86.622  58.673 122.172  1.00  0.00           N  
ATOM   2500  CA  GLU B1616      85.978  57.389 121.984  1.00  0.00           C  
ATOM   2501  C   GLU B1616      85.427  57.189 120.581  1.00  0.00           C  
ATOM   2502  O   GLU B1616      85.582  56.099 120.011  1.00  0.00           O  
ATOM   2503  CB  GLU B1616      84.865  57.215 123.011  1.00  0.00           C  
ATOM   2504  CG  GLU B1616      84.710  55.777 123.492  1.00  0.00           C  
ATOM   2505  CD  GLU B1616      86.047  55.144 123.885  1.00  0.00           C  
ATOM   2506  OE1 GLU B1616      86.748  55.765 124.725  1.00  0.00           O  
ATOM   2507  OE2 GLU B1616      86.390  54.041 123.356  1.00  0.00           O  
ATOM   2508  N   LYS B1617      84.771  58.213 120.031  1.00  0.00           N  
ATOM   2509  CA  LYS B1617      84.237  58.106 118.673  1.00  0.00           C  
ATOM   2510  C   LYS B1617      85.428  58.064 117.693  1.00  0.00           C  
ATOM   2511  O   LYS B1617      85.387  57.357 116.690  1.00  0.00           O  
ATOM   2512  CB  LYS B1617      83.348  59.299 118.355  1.00  0.00           C  
ATOM   2513  CG  LYS B1617      82.008  58.942 117.728  1.00  0.00           C  
ATOM   2514  CD  LYS B1617      82.090  58.736 116.255  1.00  0.00           C  
ATOM   2515  CE  LYS B1617      80.720  58.444 115.647  1.00  0.00           C  
ATOM   2516  NZ  LYS B1617      79.810  59.634 115.689  1.00  0.00           N  
ATOM   2517  N   LEU B1619      86.494  58.807 118.002  1.00  0.00           N  
ATOM   2518  CA  LEU B1619      87.669  58.829 117.142  1.00  0.00           C  
ATOM   2519  C   LEU B1619      88.279  57.439 117.154  1.00  0.00           C  
ATOM   2520  O   LEU B1619      88.751  56.969 116.139  1.00  0.00           O  
ATOM   2521  CB  LEU B1619      88.695  59.845 117.638  1.00  0.00           C  
ATOM   2522  CG  LEU B1619      89.804  60.378 116.709  1.00  0.00           C  
ATOM   2523  CD1 LEU B1619      91.129  60.214 117.411  1.00  0.00           C  
ATOM   2524  CD2 LEU B1619      89.817  59.678 115.349  1.00  0.00           C  
ATOM   2525  N   ARG B1620      88.267  56.763 118.297  1.00  0.00           N  
ATOM   2526  CA  ARG B1620      88.838  55.414 118.333  1.00  0.00           C  
ATOM   2527  C   ARG B1620      87.952  54.490 117.516  1.00  0.00           C  
ATOM   2528  O   ARG B1620      88.439  53.639 116.798  1.00  0.00           O  
ATOM   2529  CB  ARG B1620      88.992  54.888 119.776  1.00  0.00           C  
ATOM   2530  CG  ARG B1620      90.125  55.584 120.518  1.00  0.00           C  
ATOM   2531  CD  ARG B1620      90.311  55.141 121.981  1.00  0.00           C  
ATOM   2532  NE  ARG B1620      91.190  53.985 122.104  1.00  0.00           N  
ATOM   2533  CZ  ARG B1620      90.790  52.724 121.963  1.00  0.00           C  
ATOM   2534  NH1 ARG B1620      89.512  52.446 121.699  1.00  0.00           N  
ATOM   2535  NH2 ARG B1620      91.670  51.735 122.071  1.00  0.00           N  
ATOM   2536  N   TRP B1621      86.645  54.673 117.626  1.00  0.00           N  
ATOM   2537  CA  TRP B1621      85.730  53.858 116.878  1.00  0.00           C  
ATOM   2538  C   TRP B1621      85.987  54.042 115.390  1.00  0.00           C  
ATOM   2539  O   TRP B1621      86.086  53.079 114.627  1.00  0.00           O  
ATOM   2540  CB  TRP B1621      84.309  54.280 117.169  1.00  0.00           C  
ATOM   2541  CG  TRP B1621      83.358  53.667 116.225  1.00  0.00           C  
ATOM   2542  CD1 TRP B1621      82.883  52.395 116.262  1.00  0.00           C  
ATOM   2543  CD2 TRP B1621      82.752  54.295 115.096  1.00  0.00           C  
ATOM   2544  NE1 TRP B1621      82.003  52.185 115.229  1.00  0.00           N  
ATOM   2545  CE2 TRP B1621      81.903  53.340 114.494  1.00  0.00           C  
ATOM   2546  CE3 TRP B1621      82.839  55.575 114.533  1.00  0.00           C  
ATOM   2547  CZ2 TRP B1621      81.134  53.628 113.347  1.00  0.00           C  
ATOM   2548  CZ3 TRP B1621      82.070  55.867 113.383  1.00  0.00           C  
ATOM   2549  CH2 TRP B1621      81.232  54.893 112.811  1.00  0.00           C  
ATOM   2550  N   MET B1622      86.049  55.295 114.974  1.00  0.00           N  
ATOM   2551  CA  MET B1622      86.261  55.586 113.582  1.00  0.00           C  
ATOM   2552  C   MET B1622      87.579  54.990 113.116  1.00  0.00           C  
ATOM   2553  O   MET B1622      87.693  54.483 112.001  1.00  0.00           O  
ATOM   2554  CB  MET B1622      86.269  57.100 113.363  1.00  0.00           C  
ATOM   2555  CG  MET B1622      86.418  57.487 111.897  1.00  0.00           C  
ATOM   2556  SD  MET B1622      85.493  58.958 111.470  1.00  0.00           S  
ATOM   2557  CE  MET B1622      83.843  58.317 111.692  1.00  0.00           C  
ATOM   2558  N   ASN B1632      88.581  55.045 113.980  1.00  0.00           N  
ATOM   2559  CA  ASN B1632      89.872  54.544 113.591  1.00  0.00           C  
ATOM   2560  C   ASN B1632      89.777  53.064 113.307  1.00  0.00           C  
ATOM   2561  O   ASN B1632      90.354  52.582 112.334  1.00  0.00           O  
ATOM   2562  CB  ASN B1632      90.911  54.816 114.661  1.00  0.00           C  
ATOM   2563  CG  ASN B1632      92.310  54.791 114.104  1.00  0.00           C  
ATOM   2564  OD1 ASN B1632      92.700  55.664 113.351  1.00  0.00           O  
ATOM   2565  ND2 ASN B1632      93.069  53.770 114.462  1.00  0.00           N  
ATOM   2566  N   GLY B1635      89.031  52.351 114.140  1.00  0.00           N  
ATOM   2567  CA  GLY B1635      88.848  50.920 113.946  1.00  0.00           C  
ATOM   2568  C   GLY B1635      87.975  50.563 112.736  1.00  0.00           C  
ATOM   2569  O   GLY B1635      88.122  49.497 112.127  1.00  0.00           O  
ATOM   2570  N   LYS B1636      87.055  51.448 112.384  1.00  0.00           N  
ATOM   2571  CA  LYS B1636      86.191  51.224 111.240  1.00  0.00           C  
ATOM   2572  C   LYS B1636      87.113  51.291 110.009  1.00  0.00           C  
ATOM   2573  O   LYS B1636      86.985  50.514 109.064  1.00  0.00           O  
ATOM   2574  CB  LYS B1636      85.117  52.325 111.186  1.00  0.00           C  
ATOM   2575  CG  LYS B1636      83.838  51.985 110.454  1.00  0.00           C  
ATOM   2576  CD  LYS B1636      83.070  50.863 111.140  1.00  0.00           C  
ATOM   2577  CE  LYS B1636      81.561  50.935 110.863  1.00  0.00           C  
ATOM   2578  NZ  LYS B1636      81.212  51.474 109.523  1.00  0.00           N  
ATOM   2579  N   TYR B1637      88.062  52.217 110.031  1.00  0.00           N  
ATOM   2580  CA  TYR B1637      88.984  52.341 108.924  1.00  0.00           C  
ATOM   2581  C   TYR B1637      89.850  51.094 108.849  1.00  0.00           C  
ATOM   2582  O   TYR B1637      89.982  50.489 107.789  1.00  0.00           O  
ATOM   2583  CB  TYR B1637      89.850  53.584 109.102  1.00  0.00           C  
ATOM   2584  CG  TYR B1637      89.295  54.778 108.377  1.00  0.00           C  
ATOM   2585  CD1 TYR B1637      89.815  55.168 107.144  1.00  0.00           C  
ATOM   2586  CD2 TYR B1637      88.179  55.445 108.864  1.00  0.00           C  
ATOM   2587  CE1 TYR B1637      89.241  56.167 106.425  1.00  0.00           C  
ATOM   2588  CE2 TYR B1637      87.599  56.448 108.147  1.00  0.00           C  
ATOM   2589  CZ  TYR B1637      88.138  56.804 106.931  1.00  0.00           C  
ATOM   2590  OH  TYR B1637      87.589  57.838 106.245  1.00  0.00           O  
ATOM   2591  N   ILE B1638      90.417  50.695 109.985  1.00  0.00           N  
ATOM   2592  CA  ILE B1638      91.271  49.532 110.017  1.00  0.00           C  
ATOM   2593  C   ILE B1638      90.555  48.304 109.504  1.00  0.00           C  
ATOM   2594  O   ILE B1638      91.184  47.382 108.979  1.00  0.00           O  
ATOM   2595  CB  ILE B1638      91.776  49.240 111.435  1.00  0.00           C  
ATOM   2596  CG1 ILE B1638      92.814  50.291 111.817  1.00  0.00           C  
ATOM   2597  CG2 ILE B1638      92.340  47.807 111.526  1.00  0.00           C  
ATOM   2598  CD1 ILE B1638      93.299  50.181 113.244  1.00  0.00           C  
ATOM   2599  N   ARG B1639      89.240  48.256 109.621  1.00  0.00           N  
ATOM   2600  CA  ARG B1639      88.624  47.041 109.143  1.00  0.00           C  
ATOM   2601  C   ARG B1639      87.747  47.111 107.887  1.00  0.00           C  
ATOM   2602  O   ARG B1639      87.456  46.084 107.260  1.00  0.00           O  
ATOM   2603  CB  ARG B1639      87.914  46.339 110.318  1.00  0.00           C  
ATOM   2604  CG  ARG B1639      86.560  46.844 110.694  1.00  0.00           C  
ATOM   2605  CD  ARG B1639      86.017  46.029 111.874  1.00  0.00           C  
ATOM   2606  NE  ARG B1639      86.323  46.679 113.120  1.00  0.00           N  
ATOM   2607  CZ  ARG B1639      85.627  47.689 113.621  1.00  0.00           C  
ATOM   2608  NH1 ARG B1639      85.995  48.239 114.772  1.00  0.00           N  
ATOM   2609  NH2 ARG B1639      84.554  48.127 112.987  1.00  0.00           N  
ATOM   2610  N   GLU B1640      87.383  48.315 107.468  1.00  0.00           N  
ATOM   2611  CA  GLU B1640      86.538  48.456 106.288  1.00  0.00           C  
ATOM   2612  C   GLU B1640      87.078  49.342 105.192  1.00  0.00           C  
ATOM   2613  O   GLU B1640      86.666  49.216 104.060  1.00  0.00           O  
ATOM   2614  CB  GLU B1640      85.165  48.996 106.679  1.00  0.00           C  
ATOM   2615  CG  GLU B1640      84.402  48.125 107.679  1.00  0.00           C  
ATOM   2616  CD  GLU B1640      83.182  48.843 108.240  1.00  0.00           C  
ATOM   2617  OE1 GLU B1640      82.361  48.207 108.947  1.00  0.00           O  
ATOM   2618  OE2 GLU B1640      83.057  50.061 107.971  1.00  0.00           O  
ATOM   2619  N   VAL B1641      87.988  50.246 105.498  1.00  0.00           N  
ATOM   2620  CA  VAL B1641      88.468  51.135 104.451  1.00  0.00           C  
ATOM   2621  C   VAL B1641      89.795  50.723 103.899  1.00  0.00           C  
ATOM   2622  O   VAL B1641      89.977  50.702 102.707  1.00  0.00           O  
ATOM   2623  CB  VAL B1641      88.607  52.604 104.923  1.00  0.00           C  
ATOM   2624  CG1 VAL B1641      88.710  53.525 103.706  1.00  0.00           C  
ATOM   2625  CG2 VAL B1641      87.434  52.992 105.823  1.00  0.00           C  
ATOM   2626  N   LEU B1642      90.742  50.414 104.768  1.00  0.00           N  
ATOM   2627  CA  LEU B1642      92.061  49.999 104.315  1.00  0.00           C  
ATOM   2628  C   LEU B1642      92.044  48.544 103.942  1.00  0.00           C  
ATOM   2629  O   LEU B1642      91.225  47.759 104.449  1.00  0.00           O  
ATOM   2630  CB  LEU B1642      93.102  50.181 105.415  1.00  0.00           C  
ATOM   2631  CG  LEU B1642      93.255  51.528 106.114  1.00  0.00           C  
ATOM   2632  CD1 LEU B1642      94.732  51.677 106.503  1.00  0.00           C  
ATOM   2633  CD2 LEU B1642      92.817  52.679 105.214  1.00  0.00           C  
ATOM   2634  N   SER B1662      92.954  48.178 103.055  1.00  0.00           N  
ATOM   2635  CA  SER B1662      93.087  46.784 102.656  1.00  0.00           C  
ATOM   2636  C   SER B1662      93.896  46.068 103.749  1.00  0.00           C  
ATOM   2637  O   SER B1662      94.596  46.700 104.574  1.00  0.00           O  
ATOM   2638  CB  SER B1662      93.852  46.696 101.342  1.00  0.00           C  
ATOM   2639  OG  SER B1662      95.178  47.186 101.485  1.00  0.00           O  
ATOM   2640  N   LEU B1663      93.811  44.749 103.743  1.00  0.00           N  
ATOM   2641  CA  LEU B1663      94.543  43.956 104.716  1.00  0.00           C  
ATOM   2642  C   LEU B1663      96.035  44.296 104.606  1.00  0.00           C  
ATOM   2643  O   LEU B1663      96.716  44.443 105.616  1.00  0.00           O  
ATOM   2644  CB  LEU B1663      94.310  42.468 104.436  1.00  0.00           C  
ATOM   2645  CG  LEU B1663      94.702  41.412 105.452  1.00  0.00           C  
ATOM   2646  CD1 LEU B1663      94.857  40.075 104.744  1.00  0.00           C  
ATOM   2647  CD2 LEU B1663      95.987  41.787 106.086  1.00  0.00           C  
ATOM   2648  N   GLU B1664      96.520  44.439 103.378  1.00  0.00           N  
ATOM   2649  CA  GLU B1664      97.922  44.743 103.130  1.00  0.00           C  
ATOM   2650  C   GLU B1664      98.321  46.107 103.621  1.00  0.00           C  
ATOM   2651  O   GLU B1664      99.420  46.281 104.127  1.00  0.00           O  
ATOM   2652  CB  GLU B1664      98.254  44.635 101.640  1.00  0.00           C  
ATOM   2653  CG  GLU B1664      97.937  43.276 101.049  1.00  0.00           C  
ATOM   2654  CD  GLU B1664      96.433  43.050 100.840  1.00  0.00           C  
ATOM   2655  OE1 GLU B1664      96.063  41.893 100.533  1.00  0.00           O  
ATOM   2656  OE2 GLU B1664      95.632  44.018 100.970  1.00  0.00           O  
ATOM   2657  N   GLU B1665      97.451  47.093 103.481  1.00  0.00           N  
ATOM   2658  CA  GLU B1665      97.838  48.394 103.980  1.00  0.00           C  
ATOM   2659  C   GLU B1665      97.878  48.403 105.494  1.00  0.00           C  
ATOM   2660  O   GLU B1665      98.749  49.026 106.099  1.00  0.00           O  
ATOM   2661  CB  GLU B1665      96.912  49.486 103.479  1.00  0.00           C  
ATOM   2662  CG  GLU B1665      97.674  50.507 102.646  1.00  0.00           C  
ATOM   2663  CD  GLU B1665      99.001  50.971 103.312  1.00  0.00           C  
ATOM   2664  OE1 GLU B1665      99.035  52.096 103.882  1.00  0.00           O  
ATOM   2665  OE2 GLU B1665     100.006  50.200 103.260  1.00  0.00           O  
ATOM   2666  N   VAL B1666      96.948  47.702 106.123  1.00  0.00           N  
ATOM   2667  CA  VAL B1666      96.980  47.683 107.562  1.00  0.00           C  
ATOM   2668  C   VAL B1666      98.268  47.008 108.044  1.00  0.00           C  
ATOM   2669  O   VAL B1666      98.874  47.446 109.027  1.00  0.00           O  
ATOM   2670  CB  VAL B1666      95.774  46.961 108.141  1.00  0.00           C  
ATOM   2671  CG1 VAL B1666      95.908  46.880 109.637  1.00  0.00           C  
ATOM   2672  CG2 VAL B1666      94.496  47.716 107.792  1.00  0.00           C  
ATOM   2673  N   ALA B1667      98.704  45.961 107.338  1.00  0.00           N  
ATOM   2674  CA  ALA B1667      99.900  45.231 107.737  1.00  0.00           C  
ATOM   2675  C   ALA B1667     101.180  46.023 107.557  1.00  0.00           C  
ATOM   2676  O   ALA B1667     102.198  45.676 108.134  1.00  0.00           O  
ATOM   2677  CB  ALA B1667      99.978  43.907 107.019  1.00  0.00           C  
ATOM   2678  N   GLU B1668     101.151  47.083 106.760  1.00  0.00           N  
ATOM   2679  CA  GLU B1668     102.349  47.919 106.596  1.00  0.00           C  
ATOM   2680  C   GLU B1668     102.322  48.968 107.691  1.00  0.00           C  
ATOM   2681  O   GLU B1668     103.349  49.324 108.273  1.00  0.00           O  
ATOM   2682  CB  GLU B1668     102.362  48.659 105.256  1.00  0.00           C  
ATOM   2683  CG  GLU B1668     102.631  47.779 104.063  1.00  0.00           C  
ATOM   2684  CD  GLU B1668     103.953  47.030 104.176  1.00  0.00           C  
ATOM   2685  OE1 GLU B1668     105.000  47.721 104.256  1.00  0.00           O  
ATOM   2686  OE2 GLU B1668     103.939  45.763 104.181  1.00  0.00           O  
ATOM   2687  N   ARG B1669     101.135  49.473 107.964  1.00  0.00           N  
ATOM   2688  CA  ARG B1669     100.995  50.485 108.974  1.00  0.00           C  
ATOM   2689  C   ARG B1669     101.260  49.985 110.381  1.00  0.00           C  
ATOM   2690  O   ARG B1669     101.507  50.763 111.290  1.00  0.00           O  
ATOM   2691  CB  ARG B1669      99.597  51.070 108.901  1.00  0.00           C  
ATOM   2692  CG  ARG B1669      99.270  51.581 107.527  1.00  0.00           C  
ATOM   2693  CD  ARG B1669      98.307  52.710 107.606  1.00  0.00           C  
ATOM   2694  NE  ARG B1669      98.055  53.279 106.298  1.00  0.00           N  
ATOM   2695  CZ  ARG B1669      97.237  54.304 106.093  1.00  0.00           C  
ATOM   2696  NH1 ARG B1669      96.614  54.860 107.134  1.00  0.00           N  
ATOM   2697  NH2 ARG B1669      97.009  54.737 104.850  1.00  0.00           N  
ATOM   2698  N   VAL B1670     101.235  48.682 110.551  1.00  0.00           N  
ATOM   2699  CA  VAL B1670     101.425  48.080 111.853  1.00  0.00           C  
ATOM   2700  C   VAL B1670     102.904  47.896 112.216  1.00  0.00           C  
ATOM   2701  O   VAL B1670     103.264  47.899 113.390  1.00  0.00           O  
ATOM   2702  CB  VAL B1670     100.657  46.738 111.869  1.00  0.00           C  
ATOM   2703  CG1 VAL B1670     101.398  45.711 112.619  1.00  0.00           C  
ATOM   2704  CG2 VAL B1670      99.268  46.947 112.446  1.00  0.00           C  
ATOM   2705  N   LYS B1671     103.756  47.784 111.197  1.00  0.00           N  
ATOM   2706  CA  LYS B1671     105.189  47.553 111.363  1.00  0.00           C  
ATOM   2707  C   LYS B1671     105.958  48.457 112.329  1.00  0.00           C  
ATOM   2708  O   LYS B1671     106.675  47.969 113.203  1.00  0.00           O  
ATOM   2709  CB  LYS B1671     105.866  47.555 109.987  1.00  0.00           C  
ATOM   2710  CG  LYS B1671     105.446  46.374 109.111  1.00  0.00           C  
ATOM   2711  CD  LYS B1671     106.227  46.294 107.817  1.00  0.00           C  
ATOM   2712  CE  LYS B1671     105.765  45.089 107.024  1.00  0.00           C  
ATOM   2713  NZ  LYS B1671     106.449  44.972 105.705  1.00  0.00           N  
ATOM   2714  N   PRO B1672     105.838  49.784 112.183  1.00  0.00           N  
ATOM   2715  CA  PRO B1672     106.565  50.663 113.097  1.00  0.00           C  
ATOM   2716  C   PRO B1672     106.161  50.467 114.546  1.00  0.00           C  
ATOM   2717  O   PRO B1672     106.983  50.658 115.457  1.00  0.00           O  
ATOM   2718  CB  PRO B1672     106.259  52.053 112.566  1.00  0.00           C  
ATOM   2719  CG  PRO B1672     105.012  51.870 111.803  1.00  0.00           C  
ATOM   2720  CD  PRO B1672     105.197  50.567 111.122  1.00  0.00           C  
ATOM   2721  N   PHE B1673     104.915  50.048 114.763  1.00  0.00           N  
ATOM   2722  CA  PHE B1673     104.458  49.813 116.112  1.00  0.00           C  
ATOM   2723  C   PHE B1673     104.936  48.472 116.634  1.00  0.00           C  
ATOM   2724  O   PHE B1673     105.060  48.287 117.849  1.00  0.00           O  
ATOM   2725  CB  PHE B1673     102.948  49.922 116.167  1.00  0.00           C  
ATOM   2726  CG  PHE B1673     102.446  51.318 115.924  1.00  0.00           C  
ATOM   2727  CD1 PHE B1673     102.376  52.237 116.957  1.00  0.00           C  
ATOM   2728  CD2 PHE B1673     102.096  51.728 114.648  1.00  0.00           C  
ATOM   2729  CE1 PHE B1673     101.974  53.530 116.716  1.00  0.00           C  
ATOM   2730  CE2 PHE B1673     101.693  53.020 114.402  1.00  0.00           C  
ATOM   2731  CZ  PHE B1673     101.633  53.922 115.430  1.00  0.00           C  
ATOM   2732  N   LEU B1684     105.207  47.528 115.737  1.00  0.00           N  
ATOM   2733  CA  LEU B1684     105.713  46.238 116.184  1.00  0.00           C  
ATOM   2734  C   LEU B1684     107.157  46.463 116.541  1.00  0.00           C  
ATOM   2735  O   LEU B1684     107.633  45.943 117.545  1.00  0.00           O  
ATOM   2736  CB  LEU B1684     105.623  45.182 115.094  1.00  0.00           C  
ATOM   2737  CG  LEU B1684     104.214  44.637 114.836  1.00  0.00           C  
ATOM   2738  CD1 LEU B1684     104.151  44.027 113.456  1.00  0.00           C  
ATOM   2739  CD2 LEU B1684     103.841  43.623 115.903  1.00  0.00           C  
ATOM   2740  N   ARG B1685     107.852  47.258 115.728  1.00  0.00           N  
ATOM   2741  CA  ARG B1685     109.264  47.558 115.986  1.00  0.00           C  
ATOM   2742  C   ARG B1685     109.441  48.372 117.274  1.00  0.00           C  
ATOM   2743  O   ARG B1685     110.349  48.125 118.061  1.00  0.00           O  
ATOM   2744  CB  ARG B1685     109.896  48.310 114.808  1.00  0.00           C  
ATOM   2745  CG  ARG B1685     110.113  47.453 113.586  1.00  0.00           C  
ATOM   2746  CD  ARG B1685     111.399  47.825 112.867  1.00  0.00           C  
ATOM   2747  NE  ARG B1685     111.508  47.147 111.579  1.00  0.00           N  
ATOM   2748  CZ  ARG B1685     110.769  47.461 110.517  1.00  0.00           C  
ATOM   2749  NH1 ARG B1685     109.887  48.451 110.612  1.00  0.00           N  
ATOM   2750  NH2 ARG B1685     110.888  46.774 109.377  1.00  0.00           N  
ATOM   2751  N   GLU B1688     108.567  49.341 117.493  1.00  0.00           N  
ATOM   2752  CA  GLU B1688     108.653  50.162 118.694  1.00  0.00           C  
ATOM   2753  C   GLU B1688     108.372  49.308 119.962  1.00  0.00           C  
ATOM   2754  O   GLU B1688     108.721  49.706 121.069  1.00  0.00           O  
ATOM   2755  CB  GLU B1688     107.672  51.347 118.539  1.00  0.00           C  
ATOM   2756  CG  GLU B1688     107.312  52.189 119.765  1.00  0.00           C  
ATOM   2757  CD  GLU B1688     106.025  53.037 119.518  1.00  0.00           C  
ATOM   2758  OE1 GLU B1688     106.125  54.171 118.974  1.00  0.00           O  
ATOM   2759  OE2 GLU B1688     104.904  52.557 119.850  1.00  0.00           O  
ATOM   2760  N   ALA B1689     107.767  48.131 119.795  1.00  0.00           N  
ATOM   2761  CA  ALA B1689     107.469  47.259 120.932  1.00  0.00           C  
ATOM   2762  C   ALA B1689     108.561  46.184 121.095  1.00  0.00           C  
ATOM   2763  O   ALA B1689     108.523  45.371 122.027  1.00  0.00           O  
ATOM   2764  CB  ALA B1689     106.115  46.591 120.740  1.00  0.00           C  
ATOM   2765  N   GLY B1690     109.530  46.190 120.182  1.00  0.00           N  
ATOM   2766  CA  GLY B1690     110.596  45.214 120.231  1.00  0.00           C  
ATOM   2767  C   GLY B1690     110.179  43.844 119.718  1.00  0.00           C  
ATOM   2768  O   GLY B1690     110.795  42.824 120.054  1.00  0.00           O  
ATOM   2769  N   LEU B1691     109.124  43.809 118.911  1.00  0.00           N  
ATOM   2770  CA  LEU B1691     108.643  42.552 118.354  1.00  0.00           C  
ATOM   2771  C   LEU B1691     109.098  42.401 116.909  1.00  0.00           C  
ATOM   2772  O   LEU B1691     109.334  43.379 116.199  1.00  0.00           O  
ATOM   2773  CB  LEU B1691     107.123  42.487 118.443  1.00  0.00           C  
ATOM   2774  CG  LEU B1691     106.578  42.550 119.872  1.00  0.00           C  
ATOM   2775  CD1 LEU B1691     105.083  42.531 119.840  1.00  0.00           C  
ATOM   2776  CD2 LEU B1691     107.078  41.379 120.684  1.00  0.00           C  
ATOM   2777  N   SER B1694     109.241  41.160 116.484  1.00  0.00           N  
ATOM   2778  CA  SER B1694     109.681  40.863 115.134  1.00  0.00           C  
ATOM   2779  C   SER B1694     108.679  39.902 114.478  1.00  0.00           C  
ATOM   2780  O   SER B1694     107.907  39.242 115.169  1.00  0.00           O  
ATOM   2781  CB  SER B1694     111.060  40.209 115.202  1.00  0.00           C  
ATOM   2782  OG  SER B1694     111.644  40.074 113.919  1.00  0.00           O  
ATOM   2783  N   TRP B1695     108.671  39.841 113.152  1.00  0.00           N  
ATOM   2784  CA  TRP B1695     107.788  38.917 112.455  1.00  0.00           C  
ATOM   2785  C   TRP B1695     108.636  38.071 111.520  1.00  0.00           C  
ATOM   2786  O   TRP B1695     109.558  38.583 110.875  1.00  0.00           O  
ATOM   2787  CB  TRP B1695     106.708  39.667 111.684  1.00  0.00           C  
ATOM   2788  CG  TRP B1695     107.210  40.760 110.798  1.00  0.00           C  
ATOM   2789  CD1 TRP B1695     107.324  40.729 109.435  1.00  0.00           C  
ATOM   2790  CD2 TRP B1695     107.532  42.097 111.195  1.00  0.00           C  
ATOM   2791  NE1 TRP B1695     107.675  41.968 108.962  1.00  0.00           N  
ATOM   2792  CE2 TRP B1695     107.809  42.828 110.016  1.00  0.00           C  
ATOM   2793  CE3 TRP B1695     107.607  42.748 112.430  1.00  0.00           C  
ATOM   2794  CZ2 TRP B1695     108.145  44.180 110.035  1.00  0.00           C  
ATOM   2795  CZ3 TRP B1695     107.939  44.087 112.453  1.00  0.00           C  
ATOM   2796  CH2 TRP B1695     108.204  44.793 111.261  1.00  0.00           C  
ATOM   2797  N   GLU B1698     108.333  36.782 111.433  1.00  0.00           N  
ATOM   2798  CA  GLU B1698     109.145  35.914 110.609  1.00  0.00           C  
ATOM   2799  C   GLU B1698     109.157  36.230 109.111  1.00  0.00           C  
ATOM   2800  O   GLU B1698     110.212  36.118 108.459  1.00  0.00           O  
ATOM   2801  CB  GLU B1698     108.780  34.443 110.868  1.00  0.00           C  
ATOM   2802  CG  GLU B1698     107.523  33.949 110.203  1.00  0.00           C  
ATOM   2803  CD  GLU B1698     107.344  32.428 110.348  1.00  0.00           C  
ATOM   2804  OE1 GLU B1698     106.570  31.835 109.559  1.00  0.00           O  
ATOM   2805  OE2 GLU B1698     107.961  31.816 111.247  1.00  0.00           O  
ATOM   2806  N   SER B1708     108.014  36.643 108.565  1.00  0.00           N  
ATOM   2807  CA  SER B1708     107.919  36.972 107.137  1.00  0.00           C  
ATOM   2808  C   SER B1708     106.727  37.875 106.870  1.00  0.00           C  
ATOM   2809  O   SER B1708     105.973  38.196 107.786  1.00  0.00           O  
ATOM   2810  CB  SER B1708     107.752  35.681 106.360  1.00  0.00           C  
ATOM   2811  OG  SER B1708     106.691  34.928 106.924  1.00  0.00           O  
ATOM   2812  N   GLU B1716     106.540  38.284 105.622  1.00  0.00           N  
ATOM   2813  CA  GLU B1716     105.378  39.110 105.314  1.00  0.00           C  
ATOM   2814  C   GLU B1716     104.117  38.265 105.417  1.00  0.00           C  
ATOM   2815  O   GLU B1716     103.117  38.698 105.967  1.00  0.00           O  
ATOM   2816  CB  GLU B1716     105.442  39.674 103.906  1.00  0.00           C  
ATOM   2817  CG  GLU B1716     106.600  40.598 103.664  1.00  0.00           C  
ATOM   2818  CD  GLU B1716     106.599  41.749 104.621  1.00  0.00           C  
ATOM   2819  OE1 GLU B1716     107.319  41.671 105.655  1.00  0.00           O  
ATOM   2820  OE2 GLU B1716     105.858  42.720 104.339  1.00  0.00           O  
ATOM   2821  N   ALA B1717     104.168  37.047 104.901  1.00  0.00           N  
ATOM   2822  CA  ALA B1717     102.993  36.195 104.926  1.00  0.00           C  
ATOM   2823  C   ALA B1717     102.505  35.955 106.345  1.00  0.00           C  
ATOM   2824  O   ALA B1717     101.298  35.910 106.598  1.00  0.00           O  
ATOM   2825  CB  ALA B1717     103.286  34.895 104.239  1.00  0.00           C  
ATOM   2826  N   TYR B1718     103.437  35.813 107.278  1.00  0.00           N  
ATOM   2827  CA  TYR B1718     103.054  35.589 108.657  1.00  0.00           C  
ATOM   2828  C   TYR B1718     102.352  36.810 109.209  1.00  0.00           C  
ATOM   2829  O   TYR B1718     101.263  36.719 109.750  1.00  0.00           O  
ATOM   2830  CB  TYR B1718     104.268  35.335 109.524  1.00  0.00           C  
ATOM   2831  CG  TYR B1718     103.874  34.858 110.886  1.00  0.00           C  
ATOM   2832  CD1 TYR B1718     103.724  33.500 111.140  1.00  0.00           C  
ATOM   2833  CD2 TYR B1718     103.658  35.755 111.932  1.00  0.00           C  
ATOM   2834  CE1 TYR B1718     103.386  33.035 112.399  1.00  0.00           C  
ATOM   2835  CE2 TYR B1718     103.312  35.297 113.204  1.00  0.00           C  
ATOM   2836  CZ  TYR B1718     103.189  33.932 113.426  1.00  0.00           C  
ATOM   2837  OH  TYR B1718     102.953  33.449 114.693  1.00  0.00           O  
ATOM   2838  N   LEU B1719     103.010  37.954 109.087  1.00  0.00           N  
ATOM   2839  CA  LEU B1719     102.467  39.195 109.581  1.00  0.00           C  
ATOM   2840  C   LEU B1719     101.064  39.410 109.050  1.00  0.00           C  
ATOM   2841  O   LEU B1719     100.124  39.650 109.820  1.00  0.00           O  
ATOM   2842  CB  LEU B1719     103.352  40.365 109.163  1.00  0.00           C  
ATOM   2843  CG  LEU B1719     102.866  41.721 109.653  1.00  0.00           C  
ATOM   2844  CD1 LEU B1719     102.774  41.689 111.167  1.00  0.00           C  
ATOM   2845  CD2 LEU B1719     103.810  42.799 109.202  1.00  0.00           C  
ATOM   2846  N   ARG B1720     100.927  39.322 107.731  1.00  0.00           N  
ATOM   2847  CA  ARG B1720      99.640  39.531 107.089  1.00  0.00           C  
ATOM   2848  C   ARG B1720      98.589  38.621 107.689  1.00  0.00           C  
ATOM   2849  O   ARG B1720      97.461  39.054 107.976  1.00  0.00           O  
ATOM   2850  CB  ARG B1720      99.751  39.277 105.598  1.00  0.00           C  
ATOM   2851  CG  ARG B1720      98.486  39.532 104.841  1.00  0.00           C  
ATOM   2852  CD  ARG B1720      98.650  39.073 103.416  1.00  0.00           C  
ATOM   2853  NE  ARG B1720      99.681  39.853 102.740  1.00  0.00           N  
ATOM   2854  CZ  ARG B1720     100.063  39.642 101.487  1.00  0.00           C  
ATOM   2855  NH1 ARG B1720     101.001  40.402 100.934  1.00  0.00           N  
ATOM   2856  NH2 ARG B1720      99.516  38.652 100.789  1.00  0.00           N  
ATOM   2857  N   ARG B1721      98.956  37.363 107.888  1.00  0.00           N  
ATOM   2858  CA  ARG B1721      98.020  36.426 108.467  1.00  0.00           C  
ATOM   2859  C   ARG B1721      97.673  36.824 109.919  1.00  0.00           C  
ATOM   2860  O   ARG B1721      96.535  36.693 110.354  1.00  0.00           O  
ATOM   2861  CB  ARG B1721      98.597  35.010 108.403  1.00  0.00           C  
ATOM   2862  CG  ARG B1721      97.667  33.944 108.957  1.00  0.00           C  
ATOM   2863  CD  ARG B1721      96.253  34.057 108.401  1.00  0.00           C  
ATOM   2864  NE  ARG B1721      95.392  32.993 108.904  1.00  0.00           N  
ATOM   2865  CZ  ARG B1721      94.096  32.876 108.617  1.00  0.00           C  
ATOM   2866  NH1 ARG B1721      93.505  33.764 107.823  1.00  0.00           N  
ATOM   2867  NH2 ARG B1721      93.386  31.875 109.135  1.00  0.00           N  
ATOM   2868  N   ALA B1722      98.654  37.328 110.656  1.00  0.00           N  
ATOM   2869  CA  ALA B1722      98.432  37.735 112.029  1.00  0.00           C  
ATOM   2870  C   ALA B1722      97.507  38.944 112.029  1.00  0.00           C  
ATOM   2871  O   ALA B1722      96.573  39.010 112.804  1.00  0.00           O  
ATOM   2872  CB  ALA B1722      99.755  38.088 112.690  1.00  0.00           C  
ATOM   2873  N   VAL B1723      97.770  39.907 111.154  1.00  0.00           N  
ATOM   2874  CA  VAL B1723      96.927  41.083 111.083  1.00  0.00           C  
ATOM   2875  C   VAL B1723      95.496  40.703 110.668  1.00  0.00           C  
ATOM   2876  O   VAL B1723      94.531  41.278 111.165  1.00  0.00           O  
ATOM   2877  CB  VAL B1723      97.514  42.147 110.086  1.00  0.00           C  
ATOM   2878  CG1 VAL B1723      96.468  43.239 109.758  1.00  0.00           C  
ATOM   2879  CG2 VAL B1723      98.776  42.789 110.707  1.00  0.00           C  
ATOM   2880  N   GLU B1724      95.349  39.724 109.782  1.00  0.00           N  
ATOM   2881  CA  GLU B1724      94.015  39.330 109.365  1.00  0.00           C  
ATOM   2882  C   GLU B1724      93.173  38.800 110.527  1.00  0.00           C  
ATOM   2883  O   GLU B1724      92.040  39.223 110.711  1.00  0.00           O  
ATOM   2884  CB  GLU B1724      94.079  38.285 108.259  1.00  0.00           C  
ATOM   2885  CG  GLU B1724      92.721  37.902 107.696  1.00  0.00           C  
ATOM   2886  CD  GLU B1724      92.838  37.001 106.464  1.00  0.00           C  
ATOM   2887  OE1 GLU B1724      92.209  37.320 105.410  1.00  0.00           O  
ATOM   2888  OE2 GLU B1724      93.556  35.973 106.541  1.00  0.00           O  
ATOM   2889  N   LEU B1725      93.712  37.870 111.303  1.00  0.00           N  
ATOM   2890  CA  LEU B1725      93.003  37.313 112.453  1.00  0.00           C  
ATOM   2891  C   LEU B1725      92.620  38.364 113.484  1.00  0.00           C  
ATOM   2892  O   LEU B1725      91.596  38.265 114.165  1.00  0.00           O  
ATOM   2893  CB  LEU B1725      93.872  36.282 113.163  1.00  0.00           C  
ATOM   2894  CG  LEU B1725      94.202  35.089 112.275  1.00  0.00           C  
ATOM   2895  CD1 LEU B1725      95.142  34.154 113.013  1.00  0.00           C  
ATOM   2896  CD2 LEU B1725      92.908  34.364 111.872  1.00  0.00           C  
ATOM   2897  N   MET B1726      93.472  39.368 113.599  1.00  0.00           N  
ATOM   2898  CA  MET B1726      93.302  40.421 114.570  1.00  0.00           C  
ATOM   2899  C   MET B1726      92.528  41.648 114.103  1.00  0.00           C  
ATOM   2900  O   MET B1726      92.112  42.461 114.941  1.00  0.00           O  
ATOM   2901  CB  MET B1726      94.691  40.830 115.046  1.00  0.00           C  
ATOM   2902  CG  MET B1726      94.834  40.864 116.542  1.00  0.00           C  
ATOM   2903  SD  MET B1726      94.543  39.306 117.393  1.00  0.00           S  
ATOM   2904  CE  MET B1726      94.738  39.897 119.005  1.00  0.00           C  
ATOM   2905  N   ARG B1727      92.308  41.780 112.791  1.00  0.00           N  
ATOM   2906  CA  ARG B1727      91.628  42.974 112.271  1.00  0.00           C  
ATOM   2907  C   ARG B1727      90.428  43.479 113.044  1.00  0.00           C  
ATOM   2908  O   ARG B1727      90.308  44.666 113.272  1.00  0.00           O  
ATOM   2909  CB  ARG B1727      91.215  42.809 110.800  1.00  0.00           C  
ATOM   2910  CG  ARG B1727      92.249  43.323 109.808  1.00  0.00           C  
ATOM   2911  CD  ARG B1727      91.680  44.382 108.895  1.00  0.00           C  
ATOM   2912  NE  ARG B1727      91.224  43.847 107.620  1.00  0.00           N  
ATOM   2913  CZ  ARG B1727      90.942  44.597 106.564  1.00  0.00           C  
ATOM   2914  NH1 ARG B1727      91.071  45.914 106.630  1.00  0.00           N  
ATOM   2915  NH2 ARG B1727      90.527  44.032 105.444  1.00  0.00           N  
ATOM   2916  N   PRO B1728      89.515  42.598 113.452  1.00  0.00           N  
ATOM   2917  CA  PRO B1728      88.386  43.167 114.187  1.00  0.00           C  
ATOM   2918  C   PRO B1728      88.642  43.318 115.684  1.00  0.00           C  
ATOM   2919  O   PRO B1728      87.730  43.622 116.443  1.00  0.00           O  
ATOM   2920  CB  PRO B1728      87.261  42.186 113.879  1.00  0.00           C  
ATOM   2921  CG  PRO B1728      87.986  40.860 113.797  1.00  0.00           C  
ATOM   2922  CD  PRO B1728      89.270  41.194 113.071  1.00  0.00           C  
ATOM   2923  N   ARG B1729      89.883  43.126 116.117  1.00  0.00           N  
ATOM   2924  CA  ARG B1729      90.177  43.222 117.540  1.00  0.00           C  
ATOM   2925  C   ARG B1729      91.089  44.351 118.024  1.00  0.00           C  
ATOM   2926  O   ARG B1729      91.607  44.275 119.133  1.00  0.00           O  
ATOM   2927  CB  ARG B1729      90.701  41.871 118.042  1.00  0.00           C  
ATOM   2928  CG  ARG B1729      89.717  40.735 117.803  1.00  0.00           C  
ATOM   2929  CD  ARG B1729      90.246  39.376 118.265  1.00  0.00           C  
ATOM   2930  NE  ARG B1729      89.190  38.364 118.214  1.00  0.00           N  
ATOM   2931  CZ  ARG B1729      88.701  37.832 117.097  1.00  0.00           C  
ATOM   2932  NH1 ARG B1729      89.173  38.189 115.916  1.00  0.00           N  
ATOM   2933  NH2 ARG B1729      87.704  36.962 117.156  1.00  0.00           N  
ATOM   2934  N   PHE B1730      91.320  45.377 117.207  1.00  0.00           N  
ATOM   2935  CA  PHE B1730      92.120  46.502 117.667  1.00  0.00           C  
ATOM   2936  C   PHE B1730      91.657  47.777 116.975  1.00  0.00           C  
ATOM   2937  O   PHE B1730      91.309  47.732 115.798  1.00  0.00           O  
ATOM   2938  CB  PHE B1730      93.628  46.222 117.495  1.00  0.00           C  
ATOM   2939  CG  PHE B1730      94.086  46.069 116.076  1.00  0.00           C  
ATOM   2940  CD1 PHE B1730      94.442  47.180 115.323  1.00  0.00           C  
ATOM   2941  CD2 PHE B1730      94.238  44.808 115.515  1.00  0.00           C  
ATOM   2942  CE1 PHE B1730      94.951  47.042 114.040  1.00  0.00           C  
ATOM   2943  CE2 PHE B1730      94.752  44.662 114.217  1.00  0.00           C  
ATOM   2944  CZ  PHE B1730      95.111  45.793 113.484  1.00  0.00           C  
ATOM   2945  N   ASP B1731      91.597  48.886 117.723  1.00  0.00           N  
ATOM   2946  CA  ASP B1731      91.148  50.178 117.185  1.00  0.00           C  
ATOM   2947  C   ASP B1731      92.287  51.137 116.836  1.00  0.00           C  
ATOM   2948  O   ASP B1731      92.098  52.089 116.065  1.00  0.00           O  
ATOM   2949  CB  ASP B1731      90.214  50.893 118.162  1.00  0.00           C  
ATOM   2950  CG  ASP B1731      88.876  50.194 118.333  1.00  0.00           C  
ATOM   2951  OD1 ASP B1731      88.430  49.460 117.418  1.00  0.00           O  
ATOM   2952  OD2 ASP B1731      88.255  50.409 119.406  1.00  0.00           O  
ATOM   2953  N   THR B1732      93.459  50.919 117.419  1.00  0.00           N  
ATOM   2954  CA  THR B1732      94.581  51.775 117.089  1.00  0.00           C  
ATOM   2955  C   THR B1732      95.721  50.850 116.710  1.00  0.00           C  
ATOM   2956  O   THR B1732      95.732  49.692 117.117  1.00  0.00           O  
ATOM   2957  CB  THR B1732      95.015  52.655 118.262  1.00  0.00           C  
ATOM   2958  OG1 THR B1732      95.724  51.853 119.217  1.00  0.00           O  
ATOM   2959  CG2 THR B1732      93.798  53.313 118.916  1.00  0.00           C  
ATOM   2960  N   LEU B1733      96.657  51.351 115.909  1.00  0.00           N  
ATOM   2961  CA  LEU B1733      97.795  50.557 115.485  1.00  0.00           C  
ATOM   2962  C   LEU B1733      98.638  50.120 116.661  1.00  0.00           C  
ATOM   2963  O   LEU B1733      99.250  49.074 116.630  1.00  0.00           O  
ATOM   2964  CB  LEU B1733      98.678  51.365 114.548  1.00  0.00           C  
ATOM   2965  CG  LEU B1733      98.008  51.715 113.227  1.00  0.00           C  
ATOM   2966  CD1 LEU B1733      98.875  52.716 112.522  1.00  0.00           C  
ATOM   2967  CD2 LEU B1733      97.770  50.457 112.384  1.00  0.00           C  
ATOM   2968  N   LYS B1734      98.672  50.936 117.700  1.00  0.00           N  
ATOM   2969  CA  LYS B1734      99.464  50.637 118.869  1.00  0.00           C  
ATOM   2970  C   LYS B1734      98.888  49.459 119.663  1.00  0.00           C  
ATOM   2971  O   LYS B1734      99.606  48.794 120.431  1.00  0.00           O  
ATOM   2972  CB  LYS B1734      99.561  51.906 119.713  1.00  0.00           C  
ATOM   2973  CG  LYS B1734     100.386  51.822 120.971  1.00  0.00           C  
ATOM   2974  CD  LYS B1734     100.771  53.241 121.426  1.00  0.00           C  
ATOM   2975  CE  LYS B1734     100.939  53.333 122.945  1.00  0.00           C  
ATOM   2976  NZ  LYS B1734      99.680  52.912 123.669  1.00  0.00           N  
ATOM   2977  N   GLU B1735      97.605  49.173 119.464  1.00  0.00           N  
ATOM   2978  CA  GLU B1735      96.979  48.066 120.188  1.00  0.00           C  
ATOM   2979  C   GLU B1735      97.262  46.696 119.601  1.00  0.00           C  
ATOM   2980  O   GLU B1735      97.035  45.674 120.241  1.00  0.00           O  
ATOM   2981  CB  GLU B1735      95.473  48.253 120.256  1.00  0.00           C  
ATOM   2982  CG  GLU B1735      95.049  49.396 121.121  1.00  0.00           C  
ATOM   2983  CD  GLU B1735      93.556  49.506 121.184  1.00  0.00           C  
ATOM   2984  OE1 GLU B1735      92.948  50.082 120.251  1.00  0.00           O  
ATOM   2985  OE2 GLU B1735      92.986  48.992 122.161  1.00  0.00           O  
ATOM   2986  N   PHE B1736      97.745  46.663 118.374  1.00  0.00           N  
ATOM   2987  CA  PHE B1736      98.025  45.382 117.756  1.00  0.00           C  
ATOM   2988  C   PHE B1736      99.124  44.634 118.521  1.00  0.00           C  
ATOM   2989  O   PHE B1736      98.914  43.499 118.959  1.00  0.00           O  
ATOM   2990  CB  PHE B1736      98.410  45.565 116.293  1.00  0.00           C  
ATOM   2991  CG  PHE B1736      98.638  44.284 115.591  1.00  0.00           C  
ATOM   2992  CD1 PHE B1736      97.625  43.327 115.529  1.00  0.00           C  
ATOM   2993  CD2 PHE B1736      99.869  44.006 115.014  1.00  0.00           C  
ATOM   2994  CE1 PHE B1736      97.839  42.105 114.896  1.00  0.00           C  
ATOM   2995  CE2 PHE B1736     100.094  42.794 114.384  1.00  0.00           C  
ATOM   2996  CZ  PHE B1736      99.080  41.844 114.323  1.00  0.00           C  
ATOM   2997  N   PRO B1737     100.305  45.263 118.704  1.00  0.00           N  
ATOM   2998  CA  PRO B1737     101.423  44.650 119.426  1.00  0.00           C  
ATOM   2999  C   PRO B1737     101.036  44.245 120.853  1.00  0.00           C  
ATOM   3000  O   PRO B1737     101.606  43.315 121.400  1.00  0.00           O  
ATOM   3001  CB  PRO B1737     102.466  45.752 119.434  1.00  0.00           C  
ATOM   3002  CG  PRO B1737     102.173  46.498 118.212  1.00  0.00           C  
ATOM   3003  CD  PRO B1737     100.692  46.595 118.218  1.00  0.00           C  
ATOM   3004  N   GLU B1738     100.072  44.945 121.450  1.00  0.00           N  
ATOM   3005  CA  GLU B1738      99.610  44.654 122.812  1.00  0.00           C  
ATOM   3006  C   GLU B1738      98.711  43.424 122.897  1.00  0.00           C  
ATOM   3007  O   GLU B1738      98.972  42.497 123.673  1.00  0.00           O  
ATOM   3008  CB  GLU B1738      98.843  45.851 123.377  1.00  0.00           C  
ATOM   3009  CG  GLU B1738      99.634  47.166 123.369  1.00  0.00           C  
ATOM   3010  CD  GLU B1738      98.832  48.370 123.871  1.00  0.00           C  
ATOM   3011  OE1 GLU B1738      98.051  48.170 124.820  1.00  0.00           O  
ATOM   3012  OE2 GLU B1738      98.986  49.508 123.342  1.00  0.00           O  
ATOM   3013  N   LYS B1739      97.657  43.410 122.084  1.00  0.00           N  
ATOM   3014  CA  LYS B1739      96.682  42.315 122.092  1.00  0.00           C  
ATOM   3015  C   LYS B1739      97.127  41.047 121.376  1.00  0.00           C  
ATOM   3016  O   LYS B1739      96.620  39.956 121.653  1.00  0.00           O  
ATOM   3017  CB  LYS B1739      95.363  42.799 121.481  1.00  0.00           C  
ATOM   3018  CG  LYS B1739      94.918  44.164 121.992  1.00  0.00           C  
ATOM   3019  CD  LYS B1739      93.498  44.147 122.562  1.00  0.00           C  
ATOM   3020  CE  LYS B1739      92.511  43.533 121.584  1.00  0.00           C  
ATOM   3021  NZ  LYS B1739      91.102  44.010 121.797  1.00  0.00           N  
ATOM   3022  N   ALA B1740      98.072  41.194 120.454  1.00  0.00           N  
ATOM   3023  CA  ALA B1740      98.563  40.053 119.689  1.00  0.00           C  
ATOM   3024  C   ALA B1740     100.032  39.761 120.003  1.00  0.00           C  
ATOM   3025  O   ALA B1740     100.759  39.216 119.180  1.00  0.00           O  
ATOM   3026  CB  ALA B1740      98.390  40.328 118.196  1.00  0.00           C  
ATOM   3027  N   ARG B1741     100.461  40.115 121.202  1.00  0.00           N  
ATOM   3028  CA  ARG B1741     101.842  39.898 121.581  1.00  0.00           C  
ATOM   3029  C   ARG B1741     102.281  38.425 121.506  1.00  0.00           C  
ATOM   3030  O   ARG B1741     103.373  38.123 121.031  1.00  0.00           O  
ATOM   3031  CB  ARG B1741     102.054  40.456 122.971  1.00  0.00           C  
ATOM   3032  CG  ARG B1741     103.461  40.717 123.272  1.00  0.00           C  
ATOM   3033  CD  ARG B1741     103.632  41.239 124.654  1.00  0.00           C  
ATOM   3034  NE  ARG B1741     104.997  40.973 125.045  1.00  0.00           N  
ATOM   3035  CZ  ARG B1741     106.025  41.723 124.695  1.00  0.00           C  
ATOM   3036  NH1 ARG B1741     105.848  42.812 123.960  1.00  0.00           N  
ATOM   3037  NH2 ARG B1741     107.243  41.339 125.037  1.00  0.00           N  
ATOM   3038  N   TYR B1742     101.410  37.513 121.932  1.00  0.00           N  
ATOM   3039  CA  TYR B1742     101.734  36.089 121.917  1.00  0.00           C  
ATOM   3040  C   TYR B1742     102.026  35.517 120.540  1.00  0.00           C  
ATOM   3041  O   TYR B1742     102.642  34.458 120.434  1.00  0.00           O  
ATOM   3042  CB  TYR B1742     100.616  35.244 122.565  1.00  0.00           C  
ATOM   3043  CG  TYR B1742      99.228  35.532 122.061  1.00  0.00           C  
ATOM   3044  CD1 TYR B1742      98.464  36.562 122.610  1.00  0.00           C  
ATOM   3045  CD2 TYR B1742      98.693  34.813 121.013  1.00  0.00           C  
ATOM   3046  CE1 TYR B1742      97.203  36.870 122.120  1.00  0.00           C  
ATOM   3047  CE2 TYR B1742      97.414  35.119 120.499  1.00  0.00           C  
ATOM   3048  CZ  TYR B1742      96.689  36.150 121.059  1.00  0.00           C  
ATOM   3049  OH  TYR B1742      95.480  36.516 120.510  1.00  0.00           O  
ATOM   3050  N   LEU B1743     101.571  36.198 119.494  1.00  0.00           N  
ATOM   3051  CA  LEU B1743     101.777  35.735 118.129  1.00  0.00           C  
ATOM   3052  C   LEU B1743     103.179  36.038 117.613  1.00  0.00           C  
ATOM   3053  O   LEU B1743     103.603  35.463 116.601  1.00  0.00           O  
ATOM   3054  CB  LEU B1743     100.753  36.390 117.187  1.00  0.00           C  
ATOM   3055  CG  LEU B1743      99.307  35.930 117.313  1.00  0.00           C  
ATOM   3056  CD1 LEU B1743      98.393  36.870 116.551  1.00  0.00           C  
ATOM   3057  CD2 LEU B1743      99.194  34.516 116.783  1.00  0.00           C  
ATOM   3058  N   PHE B1744     103.890  36.936 118.299  1.00  0.00           N  
ATOM   3059  CA  PHE B1744     105.233  37.326 117.879  1.00  0.00           C  
ATOM   3060  C   PHE B1744     106.367  36.988 118.829  1.00  0.00           C  
ATOM   3061  O   PHE B1744     107.525  36.950 118.428  1.00  0.00           O  
ATOM   3062  CB  PHE B1744     105.260  38.824 117.610  1.00  0.00           C  
ATOM   3063  CG  PHE B1744     104.293  39.242 116.577  1.00  0.00           C  
ATOM   3064  CD1 PHE B1744     104.501  38.906 115.240  1.00  0.00           C  
ATOM   3065  CD2 PHE B1744     103.142  39.911 116.933  1.00  0.00           C  
ATOM   3066  CE1 PHE B1744     103.583  39.222 114.285  1.00  0.00           C  
ATOM   3067  CE2 PHE B1744     102.191  40.242 115.963  1.00  0.00           C  
ATOM   3068  CZ  PHE B1744     102.414  39.895 114.639  1.00  0.00           C  
ATOM   3069  N   THR B1745     106.052  36.768 120.090  1.00  0.00           N  
ATOM   3070  CA  THR B1745     107.098  36.474 121.043  1.00  0.00           C  
ATOM   3071  C   THR B1745     106.654  35.441 122.055  1.00  0.00           C  
ATOM   3072  O   THR B1745     105.470  35.199 122.235  1.00  0.00           O  
ATOM   3073  CB  THR B1745     107.532  37.761 121.792  1.00  0.00           C  
ATOM   3074  OG1 THR B1745     108.627  37.462 122.675  1.00  0.00           O  
ATOM   3075  CG2 THR B1745     106.364  38.349 122.590  1.00  0.00           C  
ATOM   3076  N   GLU B1746     107.629  34.821 122.694  1.00  0.00           N  
ATOM   3077  CA  GLU B1746     107.370  33.838 123.715  1.00  0.00           C  
ATOM   3078  C   GLU B1746     107.255  34.584 125.039  1.00  0.00           C  
ATOM   3079  O   GLU B1746     106.973  33.987 126.067  1.00  0.00           O  
ATOM   3080  CB  GLU B1746     108.528  32.855 123.797  1.00  0.00           C  
ATOM   3081  CG  GLU B1746     108.063  31.459 124.045  1.00  0.00           C  
ATOM   3082  CD  GLU B1746     107.291  30.905 122.860  1.00  0.00           C  
ATOM   3083  OE1 GLU B1746     106.637  29.850 123.014  1.00  0.00           O  
ATOM   3084  OE2 GLU B1746     107.349  31.525 121.772  1.00  0.00           O  
ATOM   3085  N   ASP B1747     107.478  35.899 124.999  1.00  0.00           N  
ATOM   3086  CA  ASP B1747     107.433  36.761 126.187  1.00  0.00           C  
ATOM   3087  C   ASP B1747     106.104  37.507 126.324  1.00  0.00           C  
ATOM   3088  O   ASP B1747     106.053  38.735 126.140  1.00  0.00           O  
ATOM   3089  CB  ASP B1747     108.546  37.799 126.126  1.00  0.00           C  
ATOM   3090  CG  ASP B1747     108.611  38.645 127.378  1.00  0.00           C  
ATOM   3091  OD1 ASP B1747     108.938  39.848 127.281  1.00  0.00           O  
ATOM   3092  OD2 ASP B1747     108.344  38.102 128.471  1.00  0.00           O  
ATOM   3093  N   TYR B1748     105.058  36.775 126.708  1.00  0.00           N  
ATOM   3094  CA  TYR B1748     103.705  37.329 126.813  1.00  0.00           C  
ATOM   3095  C   TYR B1748     103.024  37.054 128.150  1.00  0.00           C  
ATOM   3096  O   TYR B1748     103.208  35.994 128.750  1.00  0.00           O  
ATOM   3097  CB  TYR B1748     102.830  36.750 125.675  1.00  0.00           C  
ATOM   3098  CG  TYR B1748     102.745  35.234 125.668  1.00  0.00           C  
ATOM   3099  CD1 TYR B1748     103.621  34.472 124.895  1.00  0.00           C  
ATOM   3100  CD2 TYR B1748     101.814  34.560 126.471  1.00  0.00           C  
ATOM   3101  CE1 TYR B1748     103.581  33.066 124.919  1.00  0.00           C  
ATOM   3102  CE2 TYR B1748     101.758  33.156 126.502  1.00  0.00           C  
ATOM   3103  CZ  TYR B1748     102.649  32.415 125.723  1.00  0.00           C  
ATOM   3104  OH  TYR B1748     102.614  31.031 125.752  1.00  0.00           O  
ATOM   3105  N   PRO B1749     102.191  37.997 128.618  1.00  0.00           N  
ATOM   3106  CA  PRO B1749     101.476  37.857 129.889  1.00  0.00           C  
ATOM   3107  C   PRO B1749     100.456  36.721 129.897  1.00  0.00           C  
ATOM   3108  O   PRO B1749      99.988  36.279 128.837  1.00  0.00           O  
ATOM   3109  CB  PRO B1749     100.817  39.215 130.046  1.00  0.00           C  
ATOM   3110  CG  PRO B1749     100.503  39.576 128.673  1.00  0.00           C  
ATOM   3111  CD  PRO B1749     101.779  39.235 127.940  1.00  0.00           C  
ATOM   3112  N   VAL B1750     100.132  36.239 131.096  1.00  0.00           N  
ATOM   3113  CA  VAL B1750      99.144  35.165 131.257  1.00  0.00           C  
ATOM   3114  C   VAL B1750      98.057  35.657 132.218  1.00  0.00           C  
ATOM   3115  O   VAL B1750      98.319  35.836 133.404  1.00  0.00           O  
ATOM   3116  CB  VAL B1750      99.779  33.880 131.844  1.00  0.00           C  
ATOM   3117  CG1 VAL B1750      98.703  32.846 132.101  1.00  0.00           C  
ATOM   3118  CG2 VAL B1750     100.812  33.327 130.889  1.00  0.00           C  
ATOM   3119  N   SER B1751      96.845  35.871 131.712  1.00  0.00           N  
ATOM   3120  CA  SER B1751      95.770  36.363 132.552  1.00  0.00           C  
ATOM   3121  C   SER B1751      95.408  35.340 133.613  1.00  0.00           C  
ATOM   3122  O   SER B1751      95.497  34.133 133.390  1.00  0.00           O  
ATOM   3123  CB  SER B1751      94.539  36.692 131.707  1.00  0.00           C  
ATOM   3124  OG  SER B1751      93.728  35.553 131.510  1.00  0.00           O  
ATOM   3125  N   GLU B1752      95.020  35.835 134.779  1.00  0.00           N  
ATOM   3126  CA  GLU B1752      94.631  34.986 135.886  1.00  0.00           C  
ATOM   3127  C   GLU B1752      93.571  34.010 135.426  1.00  0.00           C  
ATOM   3128  O   GLU B1752      93.694  32.812 135.633  1.00  0.00           O  
ATOM   3129  CB  GLU B1752      94.076  35.857 137.001  1.00  0.00           C  
ATOM   3130  CG  GLU B1752      93.260  35.124 138.042  1.00  0.00           C  
ATOM   3131  CD  GLU B1752      92.293  36.057 138.753  1.00  0.00           C  
ATOM   3132  OE1 GLU B1752      92.758  36.992 139.460  1.00  0.00           O  
ATOM   3133  OE2 GLU B1752      91.064  35.854 138.591  1.00  0.00           O  
ATOM   3134  N   LYS B1753      92.518  34.537 134.810  1.00  0.00           N  
ATOM   3135  CA  LYS B1753      91.417  33.711 134.307  1.00  0.00           C  
ATOM   3136  C   LYS B1753      91.867  32.619 133.326  1.00  0.00           C  
ATOM   3137  O   LYS B1753      91.307  31.527 133.318  1.00  0.00           O  
ATOM   3138  CB  LYS B1753      90.379  34.596 133.622  1.00  0.00           C  
ATOM   3139  CG  LYS B1753      89.690  35.559 134.547  1.00  0.00           C  
ATOM   3140  CD  LYS B1753      88.542  34.886 135.286  1.00  0.00           C  
ATOM   3141  CE  LYS B1753      87.286  34.710 134.393  1.00  0.00           C  
ATOM   3142  NZ  LYS B1753      87.454  33.842 133.165  1.00  0.00           N  
ATOM   3143  N   ALA B1754      92.852  32.928 132.481  1.00  0.00           N  
ATOM   3144  CA  ALA B1754      93.360  31.962 131.511  1.00  0.00           C  
ATOM   3145  C   ALA B1754      94.146  30.881 132.252  1.00  0.00           C  
ATOM   3146  O   ALA B1754      94.157  29.721 131.851  1.00  0.00           O  
ATOM   3147  CB  ALA B1754      94.233  32.649 130.516  1.00  0.00           C  
ATOM   3148  N   GLN B1755      94.801  31.285 133.340  1.00  0.00           N  
ATOM   3149  CA  GLN B1755      95.567  30.383 134.190  1.00  0.00           C  
ATOM   3150  C   GLN B1755      94.596  29.395 134.878  1.00  0.00           C  
ATOM   3151  O   GLN B1755      94.833  28.186 134.912  1.00  0.00           O  
ATOM   3152  CB  GLN B1755      96.329  31.197 135.239  1.00  0.00           C  
ATOM   3153  CG  GLN B1755      97.252  30.378 136.111  1.00  0.00           C  
ATOM   3154  CD  GLN B1755      98.420  29.806 135.336  1.00  0.00           C  
ATOM   3155  OE1 GLN B1755      99.425  30.486 135.108  1.00  0.00           O  
ATOM   3156  NE2 GLN B1755      98.292  28.554 134.914  1.00  0.00           N  
ATOM   3157  N   ARG B1756      93.497  29.911 135.417  1.00  0.00           N  
ATOM   3158  CA  ARG B1756      92.515  29.062 136.071  1.00  0.00           C  
ATOM   3159  C   ARG B1756      91.921  28.107 135.070  1.00  0.00           C  
ATOM   3160  O   ARG B1756      91.751  26.943 135.377  1.00  0.00           O  
ATOM   3161  CB  ARG B1756      91.374  29.881 136.687  1.00  0.00           C  
ATOM   3162  CG  ARG B1756      91.631  30.427 138.097  1.00  0.00           C  
ATOM   3163  CD  ARG B1756      90.389  31.158 138.602  1.00  0.00           C  
ATOM   3164  NE  ARG B1756      89.181  30.365 138.356  1.00  0.00           N  
ATOM   3165  CZ  ARG B1756      88.123  30.799 137.668  1.00  0.00           C  
ATOM   3166  NH1 ARG B1756      88.115  32.029 137.155  1.00  0.00           N  
ATOM   3167  NH2 ARG B1756      87.074  30.000 137.475  1.00  0.00           N  
ATOM   3168  N   LYS B1757      91.598  28.591 133.873  1.00  0.00           N  
ATOM   3169  CA  LYS B1757      91.009  27.730 132.847  1.00  0.00           C  
ATOM   3170  C   LYS B1757      91.997  26.650 132.429  1.00  0.00           C  
ATOM   3171  O   LYS B1757      91.606  25.585 131.977  1.00  0.00           O  
ATOM   3172  CB  LYS B1757      90.619  28.539 131.612  1.00  0.00           C  
ATOM   3173  CG  LYS B1757      89.468  27.933 130.806  1.00  0.00           C  
ATOM   3174  CD  LYS B1757      88.112  28.285 131.445  1.00  0.00           C  
ATOM   3175  CE  LYS B1757      86.932  27.733 130.650  1.00  0.00           C  
ATOM   3176  NZ  LYS B1757      85.650  28.450 130.958  1.00  0.00           N  
ATOM   3177  N   LEU B1759      93.282  26.936 132.586  1.00  0.00           N  
ATOM   3178  CA  LEU B1759      94.317  25.988 132.222  1.00  0.00           C  
ATOM   3179  C   LEU B1759      94.397  24.832 133.201  1.00  0.00           C  
ATOM   3180  O   LEU B1759      94.510  23.686 132.784  1.00  0.00           O  
ATOM   3181  CB  LEU B1759      95.677  26.686 132.145  1.00  0.00           C  
ATOM   3182  CG  LEU B1759      96.867  25.847 131.683  1.00  0.00           C  
ATOM   3183  CD1 LEU B1759      96.579  25.244 130.317  1.00  0.00           C  
ATOM   3184  CD2 LEU B1759      98.095  26.720 131.624  1.00  0.00           C  
ATOM   3185  N   GLU B1760      94.341  25.119 134.497  1.00  0.00           N  
ATOM   3186  CA  GLU B1760      94.414  24.056 135.492  1.00  0.00           C  
ATOM   3187  C   GLU B1760      93.171  23.178 135.490  1.00  0.00           C  
ATOM   3188  O   GLU B1760      93.248  21.955 135.554  1.00  0.00           O  
ATOM   3189  CB  GLU B1760      94.640  24.638 136.886  1.00  0.00           C  
ATOM   3190  CG  GLU B1760      96.061  25.145 137.101  1.00  0.00           C  
ATOM   3191  CD  GLU B1760      96.139  26.662 137.253  1.00  0.00           C  
ATOM   3192  OE1 GLU B1760      97.269  27.205 137.340  1.00  0.00           O  
ATOM   3193  OE2 GLU B1760      95.065  27.315 137.292  1.00  0.00           O  
ATOM   3194  N   GLU B1761      92.019  23.808 135.407  1.00  0.00           N  
ATOM   3195  CA  GLU B1761      90.753  23.086 135.386  1.00  0.00           C  
ATOM   3196  C   GLU B1761      90.678  22.072 134.225  1.00  0.00           C  
ATOM   3197  O   GLU B1761      89.976  21.060 134.320  1.00  0.00           O  
ATOM   3198  CB  GLU B1761      89.610  24.107 135.276  1.00  0.00           C  
ATOM   3199  CG  GLU B1761      88.208  23.561 135.452  1.00  0.00           C  
ATOM   3200  CD  GLU B1761      87.131  24.636 135.253  1.00  0.00           C  
ATOM   3201  OE1 GLU B1761      86.028  24.491 135.833  1.00  0.00           O  
ATOM   3202  OE2 GLU B1761      87.380  25.617 134.512  1.00  0.00           O  
ATOM   3203  N   GLY B1762      91.401  22.344 133.135  1.00  0.00           N  
ATOM   3204  CA  GLY B1762      91.372  21.458 131.976  1.00  0.00           C  
ATOM   3205  C   GLY B1762      92.685  20.780 131.614  1.00  0.00           C  
ATOM   3206  O   GLY B1762      92.833  20.221 130.517  1.00  0.00           O  
ATOM   3207  N   LEU B1763      93.625  20.822 132.554  1.00  0.00           N  
ATOM   3208  CA  LEU B1763      94.948  20.234 132.395  1.00  0.00           C  
ATOM   3209  C   LEU B1763      94.913  18.736 132.096  1.00  0.00           C  
ATOM   3210  O   LEU B1763      95.771  18.228 131.382  1.00  0.00           O  
ATOM   3211  CB  LEU B1763      95.760  20.491 133.657  1.00  0.00           C  
ATOM   3212  CG  LEU B1763      97.207  20.943 133.484  1.00  0.00           C  
ATOM   3213  CD1 LEU B1763      97.302  22.105 132.493  1.00  0.00           C  
ATOM   3214  CD2 LEU B1763      97.746  21.352 134.839  1.00  0.00           C  
ATOM   3215  N   PRO B1764      93.928  18.003 132.651  1.00  0.00           N  
ATOM   3216  CA  PRO B1764      93.872  16.562 132.374  1.00  0.00           C  
ATOM   3217  C   PRO B1764      93.379  16.261 130.958  1.00  0.00           C  
ATOM   3218  O   PRO B1764      93.885  15.350 130.297  1.00  0.00           O  
ATOM   3219  CB  PRO B1764      92.921  16.037 133.453  1.00  0.00           C  
ATOM   3220  CG  PRO B1764      91.991  17.188 133.658  1.00  0.00           C  
ATOM   3221  CD  PRO B1764      92.948  18.366 133.694  1.00  0.00           C  
ATOM   3222  N   LEU B1765      92.390  17.025 130.501  1.00  0.00           N  
ATOM   3223  CA  LEU B1765      91.849  16.839 129.161  1.00  0.00           C  
ATOM   3224  C   LEU B1765      92.932  17.107 128.114  1.00  0.00           C  
ATOM   3225  O   LEU B1765      93.016  16.405 127.109  1.00  0.00           O  
ATOM   3226  CB  LEU B1765      90.694  17.797 128.927  1.00  0.00           C  
ATOM   3227  CG  LEU B1765      89.312  17.197 128.722  1.00  0.00           C  
ATOM   3228  CD1 LEU B1765      88.328  18.311 128.376  1.00  0.00           C  
ATOM   3229  CD2 LEU B1765      89.367  16.175 127.607  1.00  0.00           C  
ATOM   3230  N   LEU B1795      93.748  18.135 128.355  1.00  0.00           N  
ATOM   3231  CA  LEU B1795      94.826  18.499 127.441  1.00  0.00           C  
ATOM   3232  C   LEU B1795      95.876  17.401 127.341  1.00  0.00           C  
ATOM   3233  O   LEU B1795      96.415  17.145 126.266  1.00  0.00           O  
ATOM   3234  CB  LEU B1795      95.511  19.794 127.890  1.00  0.00           C  
ATOM   3235  CG  LEU B1795      94.699  21.084 127.827  1.00  0.00           C  
ATOM   3236  CD1 LEU B1795      95.526  22.223 128.382  1.00  0.00           C  
ATOM   3237  CD2 LEU B1795      94.284  21.367 126.401  1.00  0.00           C  
ATOM   3238  N   LYS B1796      96.173  16.754 128.461  1.00  0.00           N  
ATOM   3239  CA  LYS B1796      97.161  15.693 128.444  1.00  0.00           C  
ATOM   3240  C   LYS B1796      96.672  14.513 127.621  1.00  0.00           C  
ATOM   3241  O   LYS B1796      97.465  13.810 127.012  1.00  0.00           O  
ATOM   3242  CB  LYS B1796      97.510  15.261 129.865  1.00  0.00           C  
ATOM   3243  CG  LYS B1796      98.151  16.390 130.644  1.00  0.00           C  
ATOM   3244  CD  LYS B1796      98.617  15.971 132.016  1.00  0.00           C  
ATOM   3245  CE  LYS B1796      99.419  17.109 132.629  1.00  0.00           C  
ATOM   3246  NZ  LYS B1796     100.050  16.729 133.920  1.00  0.00           N  
ATOM   3247  N   GLU B1797      95.365  14.300 127.576  1.00  0.00           N  
ATOM   3248  CA  GLU B1797      94.847  13.204 126.787  1.00  0.00           C  
ATOM   3249  C   GLU B1797      94.799  13.605 125.332  1.00  0.00           C  
ATOM   3250  O   GLU B1797      94.749  12.751 124.448  1.00  0.00           O  
ATOM   3251  CB  GLU B1797      93.440  12.837 127.213  1.00  0.00           C  
ATOM   3252  CG  GLU B1797      93.318  12.376 128.621  1.00  0.00           C  
ATOM   3253  CD  GLU B1797      91.900  11.972 128.923  1.00  0.00           C  
ATOM   3254  OE1 GLU B1797      91.432  10.963 128.333  1.00  0.00           O  
ATOM   3255  OE2 GLU B1797      91.251  12.675 129.736  1.00  0.00           O  
ATOM   3256  N   LEU B1805      94.796  14.907 125.075  1.00  0.00           N  
ATOM   3257  CA  LEU B1805      94.738  15.384 123.701  1.00  0.00           C  
ATOM   3258  C   LEU B1805      96.126  15.564 123.109  1.00  0.00           C  
ATOM   3259  O   LEU B1805      96.309  15.476 121.902  1.00  0.00           O  
ATOM   3260  CB  LEU B1805      93.967  16.704 123.627  1.00  0.00           C  
ATOM   3261  CG  LEU B1805      93.934  17.393 122.260  1.00  0.00           C  
ATOM   3262  CD1 LEU B1805      93.074  16.613 121.250  1.00  0.00           C  
ATOM   3263  CD2 LEU B1805      93.398  18.787 122.462  1.00  0.00           C  
ATOM   3264  N   TYR B1810      97.107  15.802 123.963  1.00  0.00           N  
ATOM   3265  CA  TYR B1810      98.465  15.996 123.491  1.00  0.00           C  
ATOM   3266  C   TYR B1810      98.955  14.909 122.522  1.00  0.00           C  
ATOM   3267  O   TYR B1810      99.443  15.223 121.444  1.00  0.00           O  
ATOM   3268  CB  TYR B1810      99.417  16.106 124.664  1.00  0.00           C  
ATOM   3269  CG  TYR B1810     100.824  16.331 124.213  1.00  0.00           C  
ATOM   3270  CD1 TYR B1810     101.275  17.608 123.882  1.00  0.00           C  
ATOM   3271  CD2 TYR B1810     101.706  15.264 124.088  1.00  0.00           C  
ATOM   3272  CE1 TYR B1810     102.577  17.818 123.438  1.00  0.00           C  
ATOM   3273  CE2 TYR B1810     103.010  15.464 123.641  1.00  0.00           C  
ATOM   3274  CZ  TYR B1810     103.431  16.742 123.323  1.00  0.00           C  
ATOM   3275  OH  TYR B1810     104.712  16.934 122.903  1.00  0.00           O  
ATOM   3276  N   PRO B1811      98.869  13.624 122.905  1.00  0.00           N  
ATOM   3277  CA  PRO B1811      99.321  12.570 121.992  1.00  0.00           C  
ATOM   3278  C   PRO B1811      98.647  12.649 120.630  1.00  0.00           C  
ATOM   3279  O   PRO B1811      99.319  12.539 119.589  1.00  0.00           O  
ATOM   3280  CB  PRO B1811      98.955  11.294 122.734  1.00  0.00           C  
ATOM   3281  CG  PRO B1811      99.265  11.676 124.146  1.00  0.00           C  
ATOM   3282  CD  PRO B1811      98.667  13.079 124.259  1.00  0.00           C  
ATOM   3283  N   ARG B1989      97.332  12.845 120.622  1.00  0.00           N  
ATOM   3284  CA  ARG B1989      96.632  12.923 119.351  1.00  0.00           C  
ATOM   3285  C   ARG B1989      97.183  14.039 118.475  1.00  0.00           C  
ATOM   3286  O   ARG B1989      97.355  13.847 117.265  1.00  0.00           O  
ATOM   3287  CB  ARG B1989      95.137  13.096 119.578  1.00  0.00           C  
ATOM   3288  CG  ARG B1989      94.499  11.838 120.110  1.00  0.00           C  
ATOM   3289  CD  ARG B1989      93.412  12.190 121.093  1.00  0.00           C  
ATOM   3290  NE  ARG B1989      93.149  11.142 122.081  1.00  0.00           N  
ATOM   3291  CZ  ARG B1989      92.111  10.317 122.037  1.00  0.00           C  
ATOM   3292  NH1 ARG B1989      91.232  10.406 121.046  1.00  0.00           N  
ATOM   3293  NH2 ARG B1989      91.939   9.426 123.003  1.00  0.00           N  
ATOM   3294  N   LEU B1990      97.469  15.193 119.075  1.00  0.00           N  
ATOM   3295  CA  LEU B1990      98.026  16.302 118.316  1.00  0.00           C  
ATOM   3296  C   LEU B1990      99.410  15.942 117.840  1.00  0.00           C  
ATOM   3297  O   LEU B1990      99.800  16.306 116.743  1.00  0.00           O  
ATOM   3298  CB  LEU B1990      98.145  17.552 119.162  1.00  0.00           C  
ATOM   3299  CG  LEU B1990      96.842  18.221 119.564  1.00  0.00           C  
ATOM   3300  CD1 LEU B1990      97.185  19.349 120.508  1.00  0.00           C  
ATOM   3301  CD2 LEU B1990      96.069  18.725 118.340  1.00  0.00           C  
ATOM   3302  N   ARG B1991     100.161  15.231 118.671  1.00  0.00           N  
ATOM   3303  CA  ARG B1991     101.509  14.864 118.306  1.00  0.00           C  
ATOM   3304  C   ARG B1991     101.538  13.944 117.104  1.00  0.00           C  
ATOM   3305  O   ARG B1991     102.469  13.994 116.309  1.00  0.00           O  
ATOM   3306  CB  ARG B1991     102.226  14.189 119.467  1.00  0.00           C  
ATOM   3307  CG  ARG B1991     103.730  14.399 119.391  1.00  0.00           C  
ATOM   3308  CD  ARG B1991     104.532  13.414 120.252  1.00  0.00           C  
ATOM   3309  NE  ARG B1991     105.855  13.955 120.585  1.00  0.00           N  
ATOM   3310  CZ  ARG B1991     106.729  14.428 119.696  1.00  0.00           C  
ATOM   3311  NH1 ARG B1991     106.435  14.427 118.395  1.00  0.00           N  
ATOM   3312  NH2 ARG B1991     107.892  14.928 120.113  1.00  0.00           N  
ATOM   3313  N   ALA B1992     100.509  13.114 116.964  1.00  0.00           N  
ATOM   3314  CA  ALA B1992     100.440  12.173 115.853  1.00  0.00           C  
ATOM   3315  C   ALA B1992      99.777  12.758 114.637  1.00  0.00           C  
ATOM   3316  O   ALA B1992      99.873  12.189 113.566  1.00  0.00           O  
ATOM   3317  CB  ALA B1992      99.719  10.932 116.272  1.00  0.00           C  
ATOM   3318  N   GLN B1993      99.100  13.888 114.801  1.00  0.00           N  
ATOM   3319  CA  GLN B1993      98.411  14.578 113.697  1.00  0.00           C  
ATOM   3320  C   GLN B1993      99.385  15.020 112.594  1.00  0.00           C  
ATOM   3321  O   GLN B1993     100.340  15.772 112.839  1.00  0.00           O  
ATOM   3322  CB  GLN B1993      97.675  15.806 114.247  1.00  0.00           C  
ATOM   3323  CG  GLN B1993      96.973  16.659 113.218  1.00  0.00           C  
ATOM   3324  CD  GLN B1993      95.778  15.961 112.591  1.00  0.00           C  
ATOM   3325  OE1 GLN B1993      95.116  16.503 111.692  1.00  0.00           O  
ATOM   3326  NE2 GLN B1993      95.492  14.750 113.065  1.00  0.00           N  
ATOM   3327  N   GLU B1994      99.139  14.567 111.374  1.00  0.00           N  
ATOM   3328  CA  GLU B1994     100.004  14.935 110.263  1.00  0.00           C  
ATOM   3329  C   GLU B1994      99.497  16.190 109.567  1.00  0.00           C  
ATOM   3330  O   GLU B1994     100.249  17.149 109.358  1.00  0.00           O  
ATOM   3331  CB  GLU B1994     100.072  13.786 109.263  1.00  0.00           C  
ATOM   3332  CG  GLU B1994     101.374  13.018 109.283  1.00  0.00           C  
ATOM   3333  CD  GLU B1994     102.425  13.620 108.357  1.00  0.00           C  
ATOM   3334  OE1 GLU B1994     103.500  12.990 108.189  1.00  0.00           O  
ATOM   3335  OE2 GLU B1994     102.177  14.717 107.795  1.00  0.00           O  
ATOM   3336  N   GLU B1995      98.211  16.173 109.223  1.00  0.00           N  
ATOM   3337  CA  GLU B1995      97.562  17.277 108.523  1.00  0.00           C  
ATOM   3338  C   GLU B1995      97.350  18.458 109.470  1.00  0.00           C  
ATOM   3339  O   GLU B1995      96.360  18.496 110.199  1.00  0.00           O  
ATOM   3340  CB  GLU B1995      96.211  16.805 107.984  1.00  0.00           C  
ATOM   3341  CG  GLU B1995      95.699  17.578 106.785  1.00  0.00           C  
ATOM   3342  CD  GLU B1995      96.315  17.094 105.478  1.00  0.00           C  
ATOM   3343  OE1 GLU B1995      97.569  17.057 105.373  1.00  0.00           O  
ATOM   3344  OE2 GLU B1995      95.541  16.746 104.557  1.00  0.00           O  
ATOM   3345  N   TRP B2012      98.257  19.429 109.458  1.00  0.00           N  
ATOM   3346  CA  TRP B2012      98.112  20.561 110.359  1.00  0.00           C  
ATOM   3347  C   TRP B2012      97.437  21.748 109.728  1.00  0.00           C  
ATOM   3348  O   TRP B2012      98.072  22.767 109.486  1.00  0.00           O  
ATOM   3349  CB  TRP B2012      99.468  20.987 110.886  1.00  0.00           C  
ATOM   3350  CG  TRP B2012      99.379  21.682 112.195  1.00  0.00           C  
ATOM   3351  CD1 TRP B2012      99.349  23.021 112.408  1.00  0.00           C  
ATOM   3352  CD2 TRP B2012      99.269  21.066 113.474  1.00  0.00           C  
ATOM   3353  NE1 TRP B2012      99.230  23.286 113.745  1.00  0.00           N  
ATOM   3354  CE2 TRP B2012      99.176  22.101 114.427  1.00  0.00           C  
ATOM   3355  CE3 TRP B2012      99.240  19.738 113.913  1.00  0.00           C  
ATOM   3356  CZ2 TRP B2012      99.049  21.851 115.807  1.00  0.00           C  
ATOM   3357  CZ3 TRP B2012      99.114  19.489 115.288  1.00  0.00           C  
ATOM   3358  CH2 TRP B2012      99.017  20.545 116.216  1.00  0.00           C  
ATOM   3359  N   THR B2013      96.143  21.616 109.472  1.00  0.00           N  
ATOM   3360  CA  THR B2013      95.365  22.688 108.866  1.00  0.00           C  
ATOM   3361  C   THR B2013      94.121  22.908 109.682  1.00  0.00           C  
ATOM   3362  O   THR B2013      93.648  22.001 110.360  1.00  0.00           O  
ATOM   3363  CB  THR B2013      94.918  22.327 107.457  1.00  0.00           C  
ATOM   3364  OG1 THR B2013      94.024  21.202 107.516  1.00  0.00           O  
ATOM   3365  CG2 THR B2013      96.117  21.972 106.599  1.00  0.00           C  
ATOM   3366  N   GLU B2014      93.579  24.113 109.596  1.00  0.00           N  
ATOM   3367  CA  GLU B2014      92.377  24.464 110.334  1.00  0.00           C  
ATOM   3368  C   GLU B2014      91.259  23.427 110.184  1.00  0.00           C  
ATOM   3369  O   GLU B2014      90.556  23.115 111.147  1.00  0.00           O  
ATOM   3370  CB  GLU B2014      91.871  25.837 109.884  1.00  0.00           C  
ATOM   3371  CG  GLU B2014      92.980  26.820 109.541  1.00  0.00           C  
ATOM   3372  CD  GLU B2014      92.524  28.273 109.497  1.00  0.00           C  
ATOM   3373  OE1 GLU B2014      93.085  29.034 108.673  1.00  0.00           O  
ATOM   3374  OE2 GLU B2014      91.628  28.657 110.294  1.00  0.00           O  
ATOM   3375  N   ALA B2015      91.090  22.884 108.985  1.00  0.00           N  
ATOM   3376  CA  ALA B2015      90.034  21.903 108.771  1.00  0.00           C  
ATOM   3377  C   ALA B2015      90.295  20.586 109.475  1.00  0.00           C  
ATOM   3378  O   ALA B2015      89.411  20.055 110.136  1.00  0.00           O  
ATOM   3379  CB  ALA B2015      89.826  21.656 107.291  1.00  0.00           C  
ATOM   3380  N   ALA B2016      91.499  20.047 109.339  1.00  0.00           N  
ATOM   3381  CA  ALA B2016      91.785  18.774 109.981  1.00  0.00           C  
ATOM   3382  C   ALA B2016      91.872  18.932 111.497  1.00  0.00           C  
ATOM   3383  O   ALA B2016      91.571  17.999 112.249  1.00  0.00           O  
ATOM   3384  CB  ALA B2016      93.084  18.162 109.421  1.00  0.00           C  
ATOM   3385  N   LEU B2017      92.282  20.114 111.945  1.00  0.00           N  
ATOM   3386  CA  LEU B2017      92.394  20.365 113.369  1.00  0.00           C  
ATOM   3387  C   LEU B2017      91.007  20.478 114.005  1.00  0.00           C  
ATOM   3388  O   LEU B2017      90.804  20.035 115.125  1.00  0.00           O  
ATOM   3389  CB  LEU B2017      93.219  21.632 113.614  1.00  0.00           C  
ATOM   3390  CG  LEU B2017      94.712  21.507 113.965  1.00  0.00           C  
ATOM   3391  CD1 LEU B2017      95.334  20.311 113.278  1.00  0.00           C  
ATOM   3392  CD2 LEU B2017      95.434  22.793 113.562  1.00  0.00           C  
ATOM   3393  N   GLU B2018      90.043  21.046 113.288  1.00  0.00           N  
ATOM   3394  CA  GLU B2018      88.692  21.172 113.841  1.00  0.00           C  
ATOM   3395  C   GLU B2018      87.999  19.816 113.906  1.00  0.00           C  
ATOM   3396  O   GLU B2018      87.329  19.496 114.883  1.00  0.00           O  
ATOM   3397  CB  GLU B2018      87.837  22.141 113.019  1.00  0.00           C  
ATOM   3398  CG  GLU B2018      86.394  22.264 113.533  1.00  0.00           C  
ATOM   3399  CD  GLU B2018      85.542  23.216 112.691  1.00  0.00           C  
ATOM   3400  OE1 GLU B2018      85.659  23.149 111.441  1.00  0.00           O  
ATOM   3401  OE2 GLU B2018      84.759  24.015 113.267  1.00  0.00           O  
ATOM   3402  N   ALA B2019      88.157  19.019 112.860  1.00  0.00           N  
ATOM   3403  CA  ALA B2019      87.557  17.693 112.846  1.00  0.00           C  
ATOM   3404  C   ALA B2019      88.170  16.876 113.986  1.00  0.00           C  
ATOM   3405  O   ALA B2019      87.469  16.148 114.687  1.00  0.00           O  
ATOM   3406  CB  ALA B2019      87.816  17.018 111.515  1.00  0.00           C  
ATOM   3407  N   LEU B2020      89.478  17.027 114.176  1.00  0.00           N  
ATOM   3408  CA  LEU B2020      90.188  16.310 115.216  1.00  0.00           C  
ATOM   3409  C   LEU B2020      89.707  16.668 116.626  1.00  0.00           C  
ATOM   3410  O   LEU B2020      89.452  15.782 117.425  1.00  0.00           O  
ATOM   3411  CB  LEU B2020      91.696  16.573 115.109  1.00  0.00           C  
ATOM   3412  CG  LEU B2020      92.589  15.782 116.068  1.00  0.00           C  
ATOM   3413  CD1 LEU B2020      92.727  14.364 115.555  1.00  0.00           C  
ATOM   3414  CD2 LEU B2020      93.950  16.412 116.160  1.00  0.00           C  
ATOM   3415  N   LEU B2021      89.577  17.956 116.935  1.00  0.00           N  
ATOM   3416  CA  LEU B2021      89.136  18.371 118.266  1.00  0.00           C  
ATOM   3417  C   LEU B2021      87.648  18.095 118.537  1.00  0.00           C  
ATOM   3418  O   LEU B2021      87.280  17.709 119.646  1.00  0.00           O  
ATOM   3419  CB  LEU B2021      89.423  19.855 118.485  1.00  0.00           C  
ATOM   3420  CG  LEU B2021      90.881  20.304 118.363  1.00  0.00           C  
ATOM   3421  CD1 LEU B2021      90.930  21.826 118.391  1.00  0.00           C  
ATOM   3422  CD2 LEU B2021      91.712  19.703 119.488  1.00  0.00           C  
ATOM   3423  N   ARG B2022      86.789  18.304 117.542  1.00  0.00           N  
ATOM   3424  CA  ARG B2022      85.377  18.022 117.740  1.00  0.00           C  
ATOM   3425  C   ARG B2022      85.217  16.515 117.953  1.00  0.00           C  
ATOM   3426  O   ARG B2022      84.372  16.072 118.746  1.00  0.00           O  
ATOM   3427  CB  ARG B2022      84.556  18.470 116.538  1.00  0.00           C  
ATOM   3428  CG  ARG B2022      84.408  19.966 116.431  1.00  0.00           C  
ATOM   3429  CD  ARG B2022      83.694  20.339 115.152  1.00  0.00           C  
ATOM   3430  NE  ARG B2022      83.492  21.780 115.016  1.00  0.00           N  
ATOM   3431  CZ  ARG B2022      82.782  22.520 115.866  1.00  0.00           C  
ATOM   3432  NH1 ARG B2022      82.200  21.954 116.919  1.00  0.00           N  
ATOM   3433  NH2 ARG B2022      82.656  23.829 115.672  1.00  0.00           N  
ATOM   3434  N   GLY B2023      86.034  15.729 117.254  1.00  0.00           N  
ATOM   3435  CA  GLY B2023      85.962  14.294 117.416  1.00  0.00           C  
ATOM   3436  C   GLY B2023      86.371  13.941 118.830  1.00  0.00           C  
ATOM   3437  O   GLY B2023      85.699  13.168 119.514  1.00  0.00           O  
ATOM   3438  N   PHE B2024      87.474  14.526 119.278  1.00  0.00           N  
ATOM   3439  CA  PHE B2024      87.980  14.271 120.610  1.00  0.00           C  
ATOM   3440  C   PHE B2024      86.986  14.695 121.681  1.00  0.00           C  
ATOM   3441  O   PHE B2024      86.874  14.039 122.702  1.00  0.00           O  
ATOM   3442  CB  PHE B2024      89.304  14.995 120.794  1.00  0.00           C  
ATOM   3443  CG  PHE B2024      89.881  14.867 122.172  1.00  0.00           C  
ATOM   3444  CD1 PHE B2024      89.738  15.906 123.098  1.00  0.00           C  
ATOM   3445  CD2 PHE B2024      90.567  13.710 122.547  1.00  0.00           C  
ATOM   3446  CE1 PHE B2024      90.266  15.809 124.378  1.00  0.00           C  
ATOM   3447  CE2 PHE B2024      91.105  13.589 123.827  1.00  0.00           C  
ATOM   3448  CZ  PHE B2024      90.953  14.652 124.751  1.00  0.00           C  
ATOM   3449  N   ALA B2025      86.261  15.784 121.459  1.00  0.00           N  
ATOM   3450  CA  ALA B2025      85.272  16.238 122.440  1.00  0.00           C  
ATOM   3451  C   ALA B2025      84.119  15.219 122.577  1.00  0.00           C  
ATOM   3452  O   ALA B2025      83.688  14.884 123.685  1.00  0.00           O  
ATOM   3453  CB  ALA B2025      84.721  17.599 122.028  1.00  0.00           C  
ATOM   3454  N   ALA B2026      83.630  14.732 121.443  1.00  0.00           N  
ATOM   3455  CA  ALA B2026      82.548  13.758 121.429  1.00  0.00           C  
ATOM   3456  C   ALA B2026      82.978  12.474 122.147  1.00  0.00           C  
ATOM   3457  O   ALA B2026      82.304  11.989 123.056  1.00  0.00           O  
ATOM   3458  CB  ALA B2026      82.158  13.448 119.993  1.00  0.00           C  
ATOM   3459  N   GLU B2027      84.110  11.927 121.721  1.00  0.00           N  
ATOM   3460  CA  GLU B2027      84.666  10.712 122.305  1.00  0.00           C  
ATOM   3461  C   GLU B2027      84.730  10.815 123.828  1.00  0.00           C  
ATOM   3462  O   GLU B2027      84.367   9.891 124.547  1.00  0.00           O  
ATOM   3463  CB  GLU B2027      86.084  10.495 121.760  1.00  0.00           C  
ATOM   3464  CG  GLU B2027      86.784   9.251 122.289  1.00  0.00           C  
ATOM   3465  CD  GLU B2027      88.295   9.296 122.077  1.00  0.00           C  
ATOM   3466  OE1 GLU B2027      88.728   9.519 120.919  1.00  0.00           O  
ATOM   3467  OE2 GLU B2027      89.044   9.106 123.070  1.00  0.00           O  
ATOM   3468  N   LYS B2039      85.211  11.954 124.301  1.00  0.00           N  
ATOM   3469  CA  LYS B2039      85.365  12.210 125.719  1.00  0.00           C  
ATOM   3470  C   LYS B2039      84.040  12.705 126.320  1.00  0.00           C  
ATOM   3471  O   LYS B2039      83.971  13.014 127.513  1.00  0.00           O  
ATOM   3472  CB  LYS B2039      86.473  13.251 125.916  1.00  0.00           C  
ATOM   3473  CG  LYS B2039      87.323  13.036 127.141  1.00  0.00           C  
ATOM   3474  CD  LYS B2039      88.745  12.587 126.788  1.00  0.00           C  
ATOM   3475  CE  LYS B2039      88.801  11.197 126.169  1.00  0.00           C  
ATOM   3476  NZ  LYS B2039      88.035  11.140 124.899  1.00  0.00           N  
ATOM   3477  N   GLY B2040      82.998  12.771 125.487  1.00  0.00           N  
ATOM   3478  CA  GLY B2040      81.686  13.223 125.936  1.00  0.00           C  
ATOM   3479  C   GLY B2040      81.716  14.569 126.644  1.00  0.00           C  
ATOM   3480  O   GLY B2040      81.324  14.688 127.809  1.00  0.00           O  
ATOM   3481  N   VAL B2041      82.150  15.596 125.922  1.00  0.00           N  
ATOM   3482  CA  VAL B2041      82.276  16.927 126.489  1.00  0.00           C  
ATOM   3483  C   VAL B2041      82.057  17.990 125.390  1.00  0.00           C  
ATOM   3484  O   VAL B2041      82.098  17.674 124.195  1.00  0.00           O  
ATOM   3485  CB  VAL B2041      83.683  17.027 127.123  1.00  0.00           C  
ATOM   3486  CG1 VAL B2041      84.637  17.752 126.180  1.00  0.00           C  
ATOM   3487  CG2 VAL B2041      83.605  17.646 128.489  1.00  0.00           C  
ATOM   3488  N   LYS B2042      81.794  19.236 125.789  1.00  0.00           N  
ATOM   3489  CA  LYS B2042      81.584  20.332 124.827  1.00  0.00           C  
ATOM   3490  C   LYS B2042      82.927  20.821 124.277  1.00  0.00           C  
ATOM   3491  O   LYS B2042      83.918  20.897 125.015  1.00  0.00           O  
ATOM   3492  CB  LYS B2042      80.873  21.520 125.497  1.00  0.00           C  
ATOM   3493  CG  LYS B2042      79.398  21.295 125.850  1.00  0.00           C  
ATOM   3494  CD  LYS B2042      78.599  20.870 124.625  1.00  0.00           C  
ATOM   3495  CE  LYS B2042      77.126  21.214 124.753  1.00  0.00           C  
ATOM   3496  NZ  LYS B2042      76.911  22.681 124.585  1.00  0.00           N  
ATOM   3497  N   LEU B2043      82.961  21.157 122.989  1.00  0.00           N  
ATOM   3498  CA  LEU B2043      84.193  21.642 122.358  1.00  0.00           C  
ATOM   3499  C   LEU B2043      84.840  22.769 123.155  1.00  0.00           C  
ATOM   3500  O   LEU B2043      86.063  22.830 123.267  1.00  0.00           O  
ATOM   3501  CB  LEU B2043      83.911  22.137 120.947  1.00  0.00           C  
ATOM   3502  CG  LEU B2043      85.070  22.823 120.244  1.00  0.00           C  
ATOM   3503  CD1 LEU B2043      86.150  21.821 119.930  1.00  0.00           C  
ATOM   3504  CD2 LEU B2043      84.550  23.475 118.974  1.00  0.00           C  
ATOM   3505  N   GLY B2044      84.011  23.653 123.710  1.00  0.00           N  
ATOM   3506  CA  GLY B2044      84.517  24.764 124.492  1.00  0.00           C  
ATOM   3507  C   GLY B2044      85.334  24.330 125.692  1.00  0.00           C  
ATOM   3508  O   GLY B2044      86.220  25.066 126.152  1.00  0.00           O  
ATOM   3509  N   GLN B2045      85.047  23.137 126.203  1.00  0.00           N  
ATOM   3510  CA  GLN B2045      85.759  22.632 127.373  1.00  0.00           C  
ATOM   3511  C   GLN B2045      87.160  22.188 127.016  1.00  0.00           C  
ATOM   3512  O   GLN B2045      88.006  22.007 127.892  1.00  0.00           O  
ATOM   3513  CB  GLN B2045      84.999  21.471 128.004  1.00  0.00           C  
ATOM   3514  CG  GLN B2045      83.795  21.889 128.812  1.00  0.00           C  
ATOM   3515  CD  GLN B2045      82.834  20.742 129.005  1.00  0.00           C  
ATOM   3516  OE1 GLN B2045      82.030  20.428 128.125  1.00  0.00           O  
ATOM   3517  NE2 GLN B2045      82.930  20.090 130.150  1.00  0.00           N  
ATOM   3518  N   VAL B2046      87.398  21.997 125.725  1.00  0.00           N  
ATOM   3519  CA  VAL B2046      88.724  21.594 125.267  1.00  0.00           C  
ATOM   3520  C   VAL B2046      89.393  22.793 124.609  1.00  0.00           C  
ATOM   3521  O   VAL B2046      90.586  23.039 124.793  1.00  0.00           O  
ATOM   3522  CB  VAL B2046      88.665  20.465 124.224  1.00  0.00           C  
ATOM   3523  CG1 VAL B2046      90.089  20.041 123.833  1.00  0.00           C  
ATOM   3524  CG2 VAL B2046      87.871  19.296 124.769  1.00  0.00           C  
ATOM   3525  N   ALA B2047      88.598  23.540 123.850  1.00  0.00           N  
ATOM   3526  CA  ALA B2047      89.078  24.711 123.148  1.00  0.00           C  
ATOM   3527  C   ALA B2047      89.519  25.814 124.096  1.00  0.00           C  
ATOM   3528  O   ALA B2047      90.533  26.470 123.855  1.00  0.00           O  
ATOM   3529  CB  ALA B2047      87.990  25.231 122.219  1.00  0.00           C  
ATOM   3530  N   GLN B2048      88.772  26.021 125.173  1.00  0.00           N  
ATOM   3531  CA  GLN B2048      89.135  27.079 126.102  1.00  0.00           C  
ATOM   3532  C   GLN B2048      90.478  26.922 126.797  1.00  0.00           C  
ATOM   3533  O   GLN B2048      91.289  27.842 126.775  1.00  0.00           O  
ATOM   3534  CB  GLN B2048      88.054  27.283 127.152  1.00  0.00           C  
ATOM   3535  CG  GLN B2048      87.897  28.744 127.524  1.00  0.00           C  
ATOM   3536  CD  GLN B2048      87.474  29.595 126.328  1.00  0.00           C  
ATOM   3537  OE1 GLN B2048      87.476  30.824 126.392  1.00  0.00           O  
ATOM   3538  NE2 GLN B2048      87.106  28.939 125.235  1.00  0.00           N  
ATOM   3539  N   PRO B2049      90.731  25.778 127.448  1.00  0.00           N  
ATOM   3540  CA  PRO B2049      92.035  25.647 128.110  1.00  0.00           C  
ATOM   3541  C   PRO B2049      93.194  25.577 127.102  1.00  0.00           C  
ATOM   3542  O   PRO B2049      94.351  25.931 127.397  1.00  0.00           O  
ATOM   3543  CB  PRO B2049      91.875  24.365 128.938  1.00  0.00           C  
ATOM   3544  CG  PRO B2049      90.891  23.586 128.172  1.00  0.00           C  
ATOM   3545  CD  PRO B2049      89.872  24.620 127.745  1.00  0.00           C  
ATOM   3546  N   LEU B2050      92.887  25.106 125.903  1.00  0.00           N  
ATOM   3547  CA  LEU B2050      93.918  25.028 124.882  1.00  0.00           C  
ATOM   3548  C   LEU B2050      94.292  26.455 124.459  1.00  0.00           C  
ATOM   3549  O   LEU B2050      95.452  26.755 124.222  1.00  0.00           O  
ATOM   3550  CB  LEU B2050      93.416  24.221 123.688  1.00  0.00           C  
ATOM   3551  CG  LEU B2050      94.419  23.923 122.593  1.00  0.00           C  
ATOM   3552  CD1 LEU B2050      95.658  23.280 123.154  1.00  0.00           C  
ATOM   3553  CD2 LEU B2050      93.727  22.995 121.598  1.00  0.00           C  
ATOM   3554  N   ARG B2074      93.297  27.329 124.363  1.00  0.00           N  
ATOM   3555  CA  ARG B2074      93.532  28.719 124.006  1.00  0.00           C  
ATOM   3556  C   ARG B2074      94.453  29.345 125.070  1.00  0.00           C  
ATOM   3557  O   ARG B2074      95.369  30.113 124.752  1.00  0.00           O  
ATOM   3558  CB  ARG B2074      92.209  29.480 123.962  1.00  0.00           C  
ATOM   3559  CG  ARG B2074      92.363  30.943 123.608  1.00  0.00           C  
ATOM   3560  CD  ARG B2074      91.030  31.674 123.735  1.00  0.00           C  
ATOM   3561  NE  ARG B2074      89.891  30.852 123.312  1.00  0.00           N  
ATOM   3562  CZ  ARG B2074      89.499  30.658 122.055  1.00  0.00           C  
ATOM   3563  NH1 ARG B2074      90.130  31.218 121.046  1.00  0.00           N  
ATOM   3564  NH2 ARG B2074      88.461  29.887 121.806  1.00  0.00           N  
ATOM   3565  N   ALA B2083      94.185  29.019 126.331  1.00  0.00           N  
ATOM   3566  CA  ALA B2083      94.979  29.505 127.446  1.00  0.00           C  
ATOM   3567  C   ALA B2083      96.446  29.026 127.359  1.00  0.00           C  
ATOM   3568  O   ALA B2083      97.376  29.773 127.672  1.00  0.00           O  
ATOM   3569  CB  ALA B2083      94.363  29.027 128.739  1.00  0.00           C  
ATOM   3570  N   ALA B2086      96.656  27.778 126.949  1.00  0.00           N  
ATOM   3571  CA  ALA B2086      98.001  27.255 126.845  1.00  0.00           C  
ATOM   3572  C   ALA B2086      98.765  27.869 125.670  1.00  0.00           C  
ATOM   3573  O   ALA B2086      99.982  28.074 125.740  1.00  0.00           O  
ATOM   3574  CB  ALA B2086      97.950  25.764 126.689  1.00  0.00           C  
ATOM   3575  N   LEU B2087      98.053  28.162 124.588  1.00  0.00           N  
ATOM   3576  CA  LEU B2087      98.683  28.746 123.410  1.00  0.00           C  
ATOM   3577  C   LEU B2087      98.888  30.260 123.420  1.00  0.00           C  
ATOM   3578  O   LEU B2087      99.897  30.751 122.903  1.00  0.00           O  
ATOM   3579  CB  LEU B2087      97.872  28.408 122.177  1.00  0.00           C  
ATOM   3580  CG  LEU B2087      97.786  26.941 121.827  1.00  0.00           C  
ATOM   3581  CD1 LEU B2087      96.784  26.762 120.689  1.00  0.00           C  
ATOM   3582  CD2 LEU B2087      99.166  26.436 121.449  1.00  0.00           C  
ATOM   3583  N   THR B2088      97.940  30.991 124.002  1.00  0.00           N  
ATOM   3584  CA  THR B2088      97.992  32.442 123.993  1.00  0.00           C  
ATOM   3585  C   THR B2088      98.196  33.151 125.309  1.00  0.00           C  
ATOM   3586  O   THR B2088      98.598  34.311 125.321  1.00  0.00           O  
ATOM   3587  CB  THR B2088      96.707  33.015 123.395  1.00  0.00           C  
ATOM   3588  OG1 THR B2088      95.648  32.855 124.344  1.00  0.00           O  
ATOM   3589  CG2 THR B2088      96.337  32.279 122.114  1.00  0.00           C  
ATOM   3590  N   GLY B2089      97.916  32.473 126.412  1.00  0.00           N  
ATOM   3591  CA  GLY B2089      98.051  33.095 127.724  1.00  0.00           C  
ATOM   3592  C   GLY B2089      96.868  34.017 127.958  1.00  0.00           C  
ATOM   3593  O   GLY B2089      96.902  34.900 128.817  1.00  0.00           O  
ATOM   3594  N   SER B2090      95.806  33.780 127.194  1.00  0.00           N  
ATOM   3595  CA  SER B2090      94.633  34.615 127.250  1.00  0.00           C  
ATOM   3596  C   SER B2090      93.325  33.891 126.903  1.00  0.00           C  
ATOM   3597  O   SER B2090      93.322  32.811 126.321  1.00  0.00           O  
ATOM   3598  CB  SER B2090      94.854  35.788 126.291  1.00  0.00           C  
ATOM   3599  OG  SER B2090      93.644  36.442 125.971  1.00  0.00           O  
ATOM   3600  N   LEU B2091      92.203  34.503 127.255  1.00  0.00           N  
ATOM   3601  CA  LEU B2091      90.909  33.915 126.961  1.00  0.00           C  
ATOM   3602  C   LEU B2091      90.129  34.764 125.938  1.00  0.00           C  
ATOM   3603  O   LEU B2091      89.022  34.394 125.526  1.00  0.00           O  
ATOM   3604  CB  LEU B2091      90.111  33.763 128.256  1.00  0.00           C  
ATOM   3605  CG  LEU B2091      89.924  32.365 128.862  1.00  0.00           C  
ATOM   3606  CD1 LEU B2091      91.178  31.516 128.712  1.00  0.00           C  
ATOM   3607  CD2 LEU B2091      89.552  32.527 130.321  1.00  0.00           C  
ATOM   3608  N   GLU B2092      90.717  35.888 125.522  1.00  0.00           N  
ATOM   3609  CA  GLU B2092      90.096  36.796 124.551  1.00  0.00           C  
ATOM   3610  C   GLU B2092      91.008  36.816 123.321  1.00  0.00           C  
ATOM   3611  O   GLU B2092      91.923  37.642 123.197  1.00  0.00           O  
ATOM   3612  CB  GLU B2092      89.991  38.178 125.164  1.00  0.00           C  
ATOM   3613  CG  GLU B2092      89.249  38.182 126.461  1.00  0.00           C  
ATOM   3614  CD  GLU B2092      89.564  39.418 127.280  1.00  0.00           C  
ATOM   3615  OE1 GLU B2092      88.824  39.696 128.250  1.00  0.00           O  
ATOM   3616  OE2 GLU B2092      90.557  40.114 126.963  1.00  0.00           O  
ATOM   3617  N   THR B2093      90.713  35.929 122.386  1.00  0.00           N  
ATOM   3618  CA  THR B2093      91.574  35.760 121.234  1.00  0.00           C  
ATOM   3619  C   THR B2093      90.803  35.471 119.935  1.00  0.00           C  
ATOM   3620  O   THR B2093      89.575  35.483 119.906  1.00  0.00           O  
ATOM   3621  CB  THR B2093      92.502  34.572 121.558  1.00  0.00           C  
ATOM   3622  OG1 THR B2093      93.749  34.727 120.895  1.00  0.00           O  
ATOM   3623  CG2 THR B2093      91.875  33.285 121.110  1.00  0.00           C  
ATOM   3624  N   PRO B2094      91.518  35.268 118.826  1.00  0.00           N  
ATOM   3625  CA  PRO B2094      90.709  34.969 117.636  1.00  0.00           C  
ATOM   3626  C   PRO B2094      90.357  33.472 117.641  1.00  0.00           C  
ATOM   3627  O   PRO B2094      90.635  32.778 118.608  1.00  0.00           O  
ATOM   3628  CB  PRO B2094      91.611  35.379 116.471  1.00  0.00           C  
ATOM   3629  CG  PRO B2094      92.967  35.366 117.072  1.00  0.00           C  
ATOM   3630  CD  PRO B2094      92.809  35.858 118.457  1.00  0.00           C  
ATOM   3631  N   GLY B2095      89.742  32.983 116.575  1.00  0.00           N  
ATOM   3632  CA  GLY B2095      89.372  31.584 116.522  1.00  0.00           C  
ATOM   3633  C   GLY B2095      90.496  30.633 116.886  1.00  0.00           C  
ATOM   3634  O   GLY B2095      91.658  30.849 116.528  1.00  0.00           O  
ATOM   3635  N   LEU B2096      90.131  29.569 117.598  1.00  0.00           N  
ATOM   3636  CA  LEU B2096      91.074  28.543 118.028  1.00  0.00           C  
ATOM   3637  C   LEU B2096      91.770  27.775 116.899  1.00  0.00           C  
ATOM   3638  O   LEU B2096      92.984  27.609 116.906  1.00  0.00           O  
ATOM   3639  CB  LEU B2096      90.369  27.527 118.922  1.00  0.00           C  
ATOM   3640  CG  LEU B2096      91.271  26.398 119.443  1.00  0.00           C  
ATOM   3641  CD1 LEU B2096      92.227  26.935 120.506  1.00  0.00           C  
ATOM   3642  CD2 LEU B2096      90.413  25.297 120.024  1.00  0.00           C  
ATOM   3643  N   PHE B2097      91.007  27.302 115.926  1.00  0.00           N  
ATOM   3644  CA  PHE B2097      91.604  26.522 114.860  1.00  0.00           C  
ATOM   3645  C   PHE B2097      92.583  27.328 114.043  1.00  0.00           C  
ATOM   3646  O   PHE B2097      93.613  26.797 113.629  1.00  0.00           O  
ATOM   3647  CB  PHE B2097      90.512  25.896 113.993  1.00  0.00           C  
ATOM   3648  CG  PHE B2097      89.434  25.219 114.803  1.00  0.00           C  
ATOM   3649  CD1 PHE B2097      89.744  24.157 115.653  1.00  0.00           C  
ATOM   3650  CD2 PHE B2097      88.111  25.671 114.754  1.00  0.00           C  
ATOM   3651  CE1 PHE B2097      88.753  23.561 116.440  1.00  0.00           C  
ATOM   3652  CE2 PHE B2097      87.118  25.082 115.537  1.00  0.00           C  
ATOM   3653  CZ  PHE B2097      87.441  24.026 116.379  1.00  0.00           C  
ATOM   3654  N   GLU B2098      92.301  28.609 113.834  1.00  0.00           N  
ATOM   3655  CA  GLU B2098      93.231  29.440 113.061  1.00  0.00           C  
ATOM   3656  C   GLU B2098      94.468  29.869 113.869  1.00  0.00           C  
ATOM   3657  O   GLU B2098      95.527  30.127 113.331  1.00  0.00           O  
ATOM   3658  CB  GLU B2098      92.514  30.674 112.495  1.00  0.00           C  
ATOM   3659  CG  GLU B2098      91.569  31.377 113.446  1.00  0.00           C  
ATOM   3660  CD  GLU B2098      90.110  31.217 113.028  1.00  0.00           C  
ATOM   3661  OE1 GLU B2098      89.510  30.152 113.332  1.00  0.00           O  
ATOM   3662  OE2 GLU B2098      89.575  32.152 112.386  1.00  0.00           O  
ATOM   3663  N   ILE B2099      94.309  29.925 115.175  1.00  0.00           N  
ATOM   3664  CA  ILE B2099      95.375  30.286 116.096  1.00  0.00           C  
ATOM   3665  C   ILE B2099      96.329  29.100 116.333  1.00  0.00           C  
ATOM   3666  O   ILE B2099      97.506  29.258 116.646  1.00  0.00           O  
ATOM   3667  CB  ILE B2099      94.728  30.738 117.417  1.00  0.00           C  
ATOM   3668  CG1 ILE B2099      94.457  32.241 117.344  1.00  0.00           C  
ATOM   3669  CG2 ILE B2099      95.526  30.279 118.609  1.00  0.00           C  
ATOM   3670  CD1 ILE B2099      95.659  33.060 117.026  1.00  0.00           C  
ATOM   3671  N   LEU B2100      95.792  27.908 116.154  1.00  0.00           N  
ATOM   3672  CA  LEU B2100      96.509  26.680 116.349  1.00  0.00           C  
ATOM   3673  C   LEU B2100      97.239  26.297 115.069  1.00  0.00           C  
ATOM   3674  O   LEU B2100      98.288  25.664 115.106  1.00  0.00           O  
ATOM   3675  CB  LEU B2100      95.492  25.614 116.729  1.00  0.00           C  
ATOM   3676  CG  LEU B2100      95.914  24.254 117.242  1.00  0.00           C  
ATOM   3677  CD1 LEU B2100      96.837  24.369 118.460  1.00  0.00           C  
ATOM   3678  CD2 LEU B2100      94.644  23.518 117.599  1.00  0.00           C  
ATOM   3679  N   ALA B2101      96.679  26.695 113.934  1.00  0.00           N  
ATOM   3680  CA  ALA B2101      97.263  26.385 112.644  1.00  0.00           C  
ATOM   3681  C   ALA B2101      98.376  27.342 112.274  1.00  0.00           C  
ATOM   3682  O   ALA B2101      99.430  26.929 111.787  1.00  0.00           O  
ATOM   3683  CB  ALA B2101      96.187  26.415 111.578  1.00  0.00           C  
ATOM   3684  N   LEU B2102      98.142  28.624 112.514  1.00  0.00           N  
ATOM   3685  CA  LEU B2102      99.110  29.674 112.198  1.00  0.00           C  
ATOM   3686  C   LEU B2102     100.577  29.415 112.540  1.00  0.00           C  
ATOM   3687  O   LEU B2102     101.448  29.566 111.691  1.00  0.00           O  
ATOM   3688  CB  LEU B2102      98.693  30.996 112.856  1.00  0.00           C  
ATOM   3689  CG  LEU B2102      99.694  32.136 112.605  1.00  0.00           C  
ATOM   3690  CD1 LEU B2102      99.756  32.454 111.126  1.00  0.00           C  
ATOM   3691  CD2 LEU B2102      99.288  33.357 113.377  1.00  0.00           C  
ATOM   3692  N   LEU B2103     100.867  29.048 113.777  1.00  0.00           N  
ATOM   3693  CA  LEU B2103     102.254  28.822 114.151  1.00  0.00           C  
ATOM   3694  C   LEU B2103     102.868  27.526 113.626  1.00  0.00           C  
ATOM   3695  O   LEU B2103     104.080  27.408 113.523  1.00  0.00           O  
ATOM   3696  CB  LEU B2103     102.385  28.885 115.666  1.00  0.00           C  
ATOM   3697  CG  LEU B2103     101.062  28.679 116.408  1.00  0.00           C  
ATOM   3698  CD1 LEU B2103     100.243  29.970 116.329  1.00  0.00           C  
ATOM   3699  CD2 LEU B2103     100.308  27.476 115.816  1.00  0.00           C  
ATOM   3700  N   GLY B2104     102.043  26.554 113.268  1.00  0.00           N  
ATOM   3701  CA  GLY B2104     102.595  25.297 112.781  1.00  0.00           C  
ATOM   3702  C   GLY B2104     102.676  24.266 113.894  1.00  0.00           C  
ATOM   3703  O   GLY B2104     102.828  24.623 115.076  1.00  0.00           O  
ATOM   3704  N   LYS B2105     102.597  22.990 113.536  1.00  0.00           N  
ATOM   3705  CA  LYS B2105     102.642  21.928 114.538  1.00  0.00           C  
ATOM   3706  C   LYS B2105     103.749  21.983 115.609  1.00  0.00           C  
ATOM   3707  O   LYS B2105     103.450  22.039 116.797  1.00  0.00           O  
ATOM   3708  CB  LYS B2105     102.677  20.553 113.859  1.00  0.00           C  
ATOM   3709  CG  LYS B2105     102.670  19.357 114.814  1.00  0.00           C  
ATOM   3710  CD  LYS B2105     102.568  18.076 113.996  1.00  0.00           C  
ATOM   3711  CE  LYS B2105     102.647  16.803 114.813  1.00  0.00           C  
ATOM   3712  NZ  LYS B2105     102.827  15.643 113.894  1.00  0.00           N  
ATOM   3713  N   GLU B2107     105.018  21.960 115.226  1.00  0.00           N  
ATOM   3714  CA  GLU B2107     106.048  21.964 116.256  1.00  0.00           C  
ATOM   3715  C   GLU B2107     105.990  23.176 117.178  1.00  0.00           C  
ATOM   3716  O   GLU B2107     106.041  23.037 118.401  1.00  0.00           O  
ATOM   3717  CB  GLU B2107     107.449  21.819 115.637  1.00  0.00           C  
ATOM   3718  CG  GLU B2107     107.687  20.453 114.968  1.00  0.00           C  
ATOM   3719  CD  GLU B2107     107.318  19.252 115.862  1.00  0.00           C  
ATOM   3720  OE1 GLU B2107     107.760  19.209 117.039  1.00  0.00           O  
ATOM   3721  OE2 GLU B2107     106.595  18.338 115.391  1.00  0.00           O  
ATOM   3722  N   ARG B2108     105.856  24.362 116.604  1.00  0.00           N  
ATOM   3723  CA  ARG B2108     105.801  25.581 117.406  1.00  0.00           C  
ATOM   3724  C   ARG B2108     104.594  25.584 118.358  1.00  0.00           C  
ATOM   3725  O   ARG B2108     104.694  26.076 119.478  1.00  0.00           O  
ATOM   3726  CB  ARG B2108     105.768  26.795 116.476  1.00  0.00           C  
ATOM   3727  CG  ARG B2108     106.380  28.064 117.031  1.00  0.00           C  
ATOM   3728  CD  ARG B2108     106.272  29.176 116.010  1.00  0.00           C  
ATOM   3729  NE  ARG B2108     107.034  28.882 114.803  1.00  0.00           N  
ATOM   3730  CZ  ARG B2108     106.856  29.502 113.641  1.00  0.00           C  
ATOM   3731  NH1 ARG B2108     105.929  30.447 113.532  1.00  0.00           N  
ATOM   3732  NH2 ARG B2108     107.621  29.202 112.596  1.00  0.00           N  
ATOM   3733  N   ALA B2109     103.459  25.046 117.919  1.00  0.00           N  
ATOM   3734  CA  ALA B2109     102.280  24.979 118.783  1.00  0.00           C  
ATOM   3735  C   ALA B2109     102.491  23.915 119.871  1.00  0.00           C  
ATOM   3736  O   ALA B2109     102.089  24.099 121.012  1.00  0.00           O  
ATOM   3737  CB  ALA B2109     101.042  24.639 117.970  1.00  0.00           C  
ATOM   3738  N   LEU B2110     103.113  22.795 119.507  1.00  0.00           N  
ATOM   3739  CA  LEU B2110     103.380  21.727 120.453  1.00  0.00           C  
ATOM   3740  C   LEU B2110     104.347  22.186 121.535  1.00  0.00           C  
ATOM   3741  O   LEU B2110     104.160  21.872 122.703  1.00  0.00           O  
ATOM   3742  CB  LEU B2110     103.990  20.511 119.757  1.00  0.00           C  
ATOM   3743  CG  LEU B2110     103.065  19.456 119.166  1.00  0.00           C  
ATOM   3744  CD1 LEU B2110     103.915  18.291 118.680  1.00  0.00           C  
ATOM   3745  CD2 LEU B2110     102.074  18.984 120.206  1.00  0.00           C  
ATOM   3746  N   ARG B2111     105.399  22.904 121.159  1.00  0.00           N  
ATOM   3747  CA  ARG B2111     106.350  23.366 122.162  1.00  0.00           C  
ATOM   3748  C   ARG B2111     105.644  24.208 123.223  1.00  0.00           C  
ATOM   3749  O   ARG B2111     105.959  24.106 124.397  1.00  0.00           O  
ATOM   3750  CB  ARG B2111     107.492  24.176 121.531  1.00  0.00           C  
ATOM   3751  CG  ARG B2111     108.400  23.404 120.568  1.00  0.00           C  
ATOM   3752  CD  ARG B2111     109.203  22.299 121.234  1.00  0.00           C  
ATOM   3753  NE  ARG B2111     108.532  21.000 121.244  1.00  0.00           N  
ATOM   3754  CZ  ARG B2111     108.248  20.271 120.157  1.00  0.00           C  
ATOM   3755  NH1 ARG B2111     108.563  20.696 118.936  1.00  0.00           N  
ATOM   3756  NH2 ARG B2111     107.662  19.082 120.283  1.00  0.00           N  
ATOM   3757  N   ARG B2112     104.687  25.037 122.836  1.00  0.00           N  
ATOM   3758  CA  ARG B2112     103.986  25.839 123.835  1.00  0.00           C  
ATOM   3759  C   ARG B2112     103.098  24.980 124.710  1.00  0.00           C  
ATOM   3760  O   ARG B2112     103.031  25.179 125.922  1.00  0.00           O  
ATOM   3761  CB  ARG B2112     103.112  26.910 123.183  1.00  0.00           C  
ATOM   3762  CG  ARG B2112     103.896  27.935 122.455  1.00  0.00           C  
ATOM   3763  CD  ARG B2112     103.088  29.157 122.332  1.00  0.00           C  
ATOM   3764  NE  ARG B2112     103.910  30.306 121.996  1.00  0.00           N  
ATOM   3765  CZ  ARG B2112     103.419  31.520 121.797  1.00  0.00           C  
ATOM   3766  NH1 ARG B2112     102.113  31.721 121.900  1.00  0.00           N  
ATOM   3767  NH2 ARG B2112     104.233  32.527 121.515  1.00  0.00           N  
ATOM   3768  N   LEU B2113     102.399  24.037 124.086  1.00  0.00           N  
ATOM   3769  CA  LEU B2113     101.517  23.147 124.820  1.00  0.00           C  
ATOM   3770  C   LEU B2113     102.302  22.386 125.874  1.00  0.00           C  
ATOM   3771  O   LEU B2113     101.816  22.186 126.972  1.00  0.00           O  
ATOM   3772  CB  LEU B2113     100.857  22.154 123.882  1.00  0.00           C  
ATOM   3773  CG  LEU B2113      99.360  21.984 124.092  1.00  0.00           C  
ATOM   3774  CD1 LEU B2113      98.903  20.753 123.363  1.00  0.00           C  
ATOM   3775  CD2 LEU B2113      99.040  21.852 125.571  1.00  0.00           C  
ATOM   3776  N   GLU B2121     103.519  21.968 125.544  1.00  0.00           N  
ATOM   3777  CA  GLU B2121     104.334  21.230 126.497  1.00  0.00           C  
ATOM   3778  C   GLU B2121     104.722  22.095 127.692  1.00  0.00           C  
ATOM   3779  O   GLU B2121     104.728  21.609 128.811  1.00  0.00           O  
ATOM   3780  CB  GLU B2121     105.607  20.670 125.843  1.00  0.00           C  
ATOM   3781  CG  GLU B2121     105.395  19.613 124.761  1.00  0.00           C  
ATOM   3782  CD  GLU B2121     106.580  19.545 123.788  1.00  0.00           C  
ATOM   3783  OE1 GLU B2121     106.469  18.891 122.733  1.00  0.00           O  
ATOM   3784  OE2 GLU B2121     107.631  20.161 124.086  1.00  0.00           O  
ATOM   3785  N   ARG B2122     105.058  23.361 127.480  1.00  0.00           N  
ATOM   3786  CA  ARG B2122     105.421  24.190 128.621  1.00  0.00           C  
ATOM   3787  C   ARG B2122     104.228  24.364 129.544  1.00  0.00           C  
ATOM   3788  O   ARG B2122     104.358  24.386 130.768  1.00  0.00           O  
ATOM   3789  CB  ARG B2122     105.893  25.571 128.182  1.00  0.00           C  
ATOM   3790  CG  ARG B2122     107.396  25.691 128.055  1.00  0.00           C  
ATOM   3791  CD  ARG B2122     107.901  27.112 128.374  1.00  0.00           C  
ATOM   3792  NE  ARG B2122     107.436  28.157 127.456  1.00  0.00           N  
ATOM   3793  CZ  ARG B2122     106.235  28.738 127.502  1.00  0.00           C  
ATOM   3794  NH1 ARG B2122     105.348  28.380 128.430  1.00  0.00           N  
ATOM   3795  NH2 ARG B2122     105.923  29.697 126.626  1.00  0.00           N  
ATOM   3796  N   ALA B2123     103.056  24.488 128.945  1.00  0.00           N  
ATOM   3797  CA  ALA B2123     101.849  24.688 129.718  1.00  0.00           C  
ATOM   3798  C   ALA B2123     101.493  23.442 130.507  1.00  0.00           C  
ATOM   3799  O   ALA B2123     100.917  23.541 131.591  1.00  0.00           O  
ATOM   3800  CB  ALA B2123     100.700  25.085 128.794  1.00  0.00           C  
ATOM   3801  N   LEU B2124     101.843  22.275 129.974  1.00  0.00           N  
ATOM   3802  CA  LEU B2124     101.532  21.021 130.640  1.00  0.00           C  
ATOM   3803  C   LEU B2124     102.675  20.558 131.532  1.00  0.00           C  
ATOM   3804  O   LEU B2124     102.554  19.571 132.259  1.00  0.00           O  
ATOM   3805  CB  LEU B2124     101.217  19.951 129.602  1.00  0.00           C  
ATOM   3806  CG  LEU B2124     100.089  20.322 128.643  1.00  0.00           C  
ATOM   3807  CD1 LEU B2124      99.856  19.197 127.639  1.00  0.00           C  
ATOM   3808  CD2 LEU B2124      98.832  20.610 129.445  1.00  0.00           C  
ATOM   3809  N   ALA B2126     103.786  21.278 131.487  1.00  0.00           N  
ATOM   3810  CA  ALA B2126     104.945  20.920 132.293  1.00  0.00           C  
ATOM   3811  C   ALA B2126     104.787  21.497 133.690  1.00  0.00           C  
ATOM   3812  O   ALA B2126     104.778  20.691 134.650  1.00  0.00           O  
ATOM   3813  CB  ALA B2126     106.230  21.452 131.645  1.00  0.00           C  
ATOM   3814  OXT ALA B2126     104.670  22.742 133.804  1.00  0.00           O  
HETATM 3815  C2  GSU B 602      88.998  75.374 116.220  1.00  0.00           C  
HETATM 3816  S   GSU B 602      96.632  79.793 115.545  1.00  0.00           S  
HETATM 3817  N   GSU B 602      97.427  83.260 113.210  1.00  0.00           N  
HETATM 3818  CA  GSU B 602      96.051  83.302 113.717  1.00  0.00           C  
HETATM 3819  CB  GSU B 602      95.163  83.234 112.472  1.00  0.00           C  
HETATM 3820  CG  GSU B 602      93.904  84.063 112.522  1.00  0.00           C  
HETATM 3821  CD  GSU B 602      93.200  84.199 111.195  1.00  0.00           C  
HETATM 3822  OE1 GSU B 602      92.800  85.270 110.783  1.00  0.00           O  
HETATM 3823  OE2 GSU B 602      93.039  83.092 110.514  1.00  0.00           O  
HETATM 3824  C   GSU B 602      95.732  82.073 114.592  1.00  0.00           C  
HETATM 3825  O   GSU B 602      94.657  81.862 115.165  1.00  0.00           O  
HETATM 3826  N10 GSU B 602      96.741  81.188 114.683  1.00  0.00           N  
HETATM 3827  O1S GSU B 602      96.376  80.116 116.944  1.00  0.00           O  
HETATM 3828  O2S GSU B 602      97.864  79.064 115.381  1.00  0.00           O  
HETATM 3829  O5' GSU B 602      95.412  78.898 115.052  1.00  0.00           O  
HETATM 3830  C5' GSU B 602      95.292  78.731 113.680  1.00  0.00           C  
HETATM 3831  C4' GSU B 602      93.921  78.400 113.176  1.00  0.00           C  
HETATM 3832  O4' GSU B 602      93.347  77.381 113.999  1.00  0.00           O  
HETATM 3833  C1' GSU B 602      92.210  77.930 114.647  1.00  0.00           C  
HETATM 3834  N9  GSU B 602      91.954  77.348 116.015  1.00  0.00           N  
HETATM 3835  C4  GSU B 602      90.892  76.556 116.367  1.00  0.00           C  
HETATM 3836  N3  GSU B 602      89.889  76.125 115.552  1.00  0.00           N  
HETATM 3837  N1  GSU B 602      89.016  75.042 117.504  1.00  0.00           N  
HETATM 3838  C6  GSU B 602      90.046  75.489 118.303  1.00  0.00           C  
HETATM 3839  N6  GSU B 602      90.061  75.160 119.592  1.00  0.00           N  
HETATM 3840  C5  GSU B 602      91.055  76.286 117.711  1.00  0.00           C  
HETATM 3841  N7  GSU B 602      92.180  76.882 118.207  1.00  0.00           N  
HETATM 3842  C8  GSU B 602      92.683  77.504 117.165  1.00  0.00           C  
HETATM 3843  C2' GSU B 602      92.376  79.497 114.637  1.00  0.00           C  
HETATM 3844  O2' GSU B 602      91.124  80.214 114.804  1.00  0.00           O  
HETATM 3845  C3' GSU B 602      93.048  79.652 113.300  1.00  0.00           C  
HETATM 3846  O3' GSU B 602      92.044  79.744 112.280  1.00  0.00           O  
TER
END
