# Supplementary material for: Backbone Brackets and Arginine Tweezers delineate Class I and Class II aminoacyl tRNA synthetases
Source: PLoS Comput Biol. 2018 Apr 16;14(4):e1006101. doi: 10.1371/journal.pcbi.1006101 (PMC5919687; doi:10.1371/journal.pcbi.1006101)
Supplement: S11 File — All structures of Class I aaRS with residues renumbered according to the MSA. (GZ) [file pcbi.1006101.s023.tar.gz › 2cya_A_renum.pdb]

ATOM      1  N   VAL A 211      48.584 -14.430  93.297  1.00  0.00           N  
ATOM      2  CA  VAL A 211      48.378 -13.107  92.649  1.00  0.00           C  
ATOM      3  C   VAL A 211      47.168 -13.099  91.713  1.00  0.00           C  
ATOM      4  O   VAL A 211      47.299 -12.834  90.511  1.00  0.00           O  
ATOM      5  CB  VAL A 211      49.636 -12.671  91.854  1.00  0.00           C  
ATOM      6  CG1 VAL A 211      50.770 -12.352  92.811  1.00  0.00           C  
ATOM      7  CG2 VAL A 211      50.065 -13.781  90.896  1.00  0.00           C  
ATOM      8  N   ASP A 213      45.993 -13.404  92.266  1.00  0.00           N  
ATOM      9  CA  ASP A 213      44.753 -13.392  91.486  1.00  0.00           C  
ATOM     10  C   ASP A 213      44.405 -11.911  91.409  1.00  0.00           C  
ATOM     11  O   ASP A 213      43.726 -11.436  90.488  1.00  0.00           O  
ATOM     12  CB  ASP A 213      43.646 -14.155  92.217  1.00  0.00           C  
ATOM     13  CG  ASP A 213      42.395 -14.313  91.373  1.00  0.00           C  
ATOM     14  OD1 ASP A 213      41.702 -13.301  91.127  1.00  0.00           O  
ATOM     15  OD2 ASP A 213      42.109 -15.454  90.946  1.00  0.00           O  
ATOM     16  N   VAL A 214      44.912 -11.195  92.406  1.00  0.00           N  
ATOM     17  CA  VAL A 214      44.740  -9.763  92.522  1.00  0.00           C  
ATOM     18  C   VAL A 214      45.464  -9.078  91.359  1.00  0.00           C  
ATOM     19  O   VAL A 214      44.998  -8.062  90.831  1.00  0.00           O  
ATOM     20  CB  VAL A 214      45.336  -9.271  93.861  1.00  0.00           C  
ATOM     21  CG1 VAL A 214      45.487  -7.761  93.855  1.00  0.00           C  
ATOM     22  CG2 VAL A 214      44.448  -9.727  95.015  1.00  0.00           C  
ATOM     23  N   GLU A 215      46.597  -9.652  90.956  1.00  0.00           N  
ATOM     24  CA  GLU A 215      47.388  -9.078  89.881  1.00  0.00           C  
ATOM     25  C   GLU A 215      46.675  -8.983  88.529  1.00  0.00           C  
ATOM     26  O   GLU A 215      46.767  -7.965  87.864  1.00  0.00           O  
ATOM     27  CB  GLU A 215      48.696  -9.841  89.727  1.00  0.00           C  
ATOM     28  CG  GLU A 215      49.807  -8.977  89.164  1.00  0.00           C  
ATOM     29  CD  GLU A 215      49.866  -7.608  89.841  1.00  0.00           C  
ATOM     30  OE1 GLU A 215      49.804  -7.549  91.092  1.00  0.00           O  
ATOM     31  OE2 GLU A 215      49.979  -6.589  89.122  1.00  0.00           O  
ATOM     32  N   GLU A 216      45.961 -10.025  88.124  1.00  0.00           N  
ATOM     33  CA  GLU A 216      45.261  -9.973  86.847  1.00  0.00           C  
ATOM     34  C   GLU A 216      44.080  -9.016  86.903  1.00  0.00           C  
ATOM     35  O   GLU A 216      43.876  -8.232  85.976  1.00  0.00           O  
ATOM     36  CB  GLU A 216      44.774 -11.361  86.417  1.00  0.00           C  
ATOM     37  CG  GLU A 216      45.895 -12.315  86.029  1.00  0.00           C  
ATOM     38  CD  GLU A 216      45.387 -13.569  85.339  1.00  0.00           C  
ATOM     39  OE1 GLU A 216      44.917 -13.465  84.184  1.00  0.00           O  
ATOM     40  OE2 GLU A 216      45.450 -14.655  85.954  1.00  0.00           O  
ATOM     41  N   ARG A 217      43.297  -9.090  87.978  1.00  0.00           N  
ATOM     42  CA  ARG A 217      42.147  -8.202  88.134  1.00  0.00           C  
ATOM     43  C   ARG A 217      42.647  -6.778  88.123  1.00  0.00           C  
ATOM     44  O   ARG A 217      42.082  -5.919  87.445  1.00  0.00           O  
ATOM     45  CB  ARG A 217      41.415  -8.463  89.447  1.00  0.00           C  
ATOM     46  CG  ARG A 217      40.756  -9.807  89.521  1.00  0.00           C  
ATOM     47  CD  ARG A 217      40.162 -10.024  90.884  1.00  0.00           C  
ATOM     48  NE  ARG A 217      38.916  -9.286  91.065  1.00  0.00           N  
ATOM     49  CZ  ARG A 217      38.267  -9.212  92.222  1.00  0.00           C  
ATOM     50  NH1 ARG A 217      38.758  -9.823  93.295  1.00  0.00           N  
ATOM     51  NH2 ARG A 217      37.116  -8.557  92.302  1.00  0.00           N  
ATOM     52  N   PHE A 218      43.728  -6.534  88.855  1.00  0.00           N  
ATOM     53  CA  PHE A 218      44.283  -5.202  88.916  1.00  0.00           C  
ATOM     54  C   PHE A 218      44.711  -4.676  87.548  1.00  0.00           C  
ATOM     55  O   PHE A 218      44.302  -3.576  87.159  1.00  0.00           O  
ATOM     56  CB  PHE A 218      45.472  -5.139  89.868  1.00  0.00           C  
ATOM     57  CG  PHE A 218      46.110  -3.773  89.942  1.00  0.00           C  
ATOM     58  CD1 PHE A 218      45.611  -2.801  90.795  1.00  0.00           C  
ATOM     59  CD2 PHE A 218      47.189  -3.451  89.125  1.00  0.00           C  
ATOM     60  CE1 PHE A 218      46.173  -1.522  90.837  1.00  0.00           C  
ATOM     61  CE2 PHE A 218      47.761  -2.181  89.151  1.00  0.00           C  
ATOM     62  CZ  PHE A 218      47.252  -1.211  90.010  1.00  0.00           C  
ATOM     63  N   ASN A 219      45.524  -5.442  86.813  1.00  0.00           N  
ATOM     64  CA  ASN A 219      45.983  -4.970  85.495  1.00  0.00           C  
ATOM     65  C   ASN A 219      44.820  -4.769  84.535  1.00  0.00           C  
ATOM     66  O   ASN A 219      44.875  -3.919  83.657  1.00  0.00           O  
ATOM     67  CB  ASN A 219      46.983  -5.936  84.864  1.00  0.00           C  
ATOM     68  CG  ASN A 219      48.292  -6.003  85.623  1.00  0.00           C  
ATOM     69  OD1 ASN A 219      48.831  -4.985  86.059  1.00  0.00           O  
ATOM     70  ND2 ASN A 219      48.821  -7.209  85.765  1.00  0.00           N  
ATOM     71  N   ARG A 220      43.779  -5.564  84.699  1.00  0.00           N  
ATOM     72  CA  ARG A 220      42.607  -5.449  83.854  1.00  0.00           C  
ATOM     73  C   ARG A 220      41.885  -4.127  84.167  1.00  0.00           C  
ATOM     74  O   ARG A 220      41.417  -3.440  83.267  1.00  0.00           O  
ATOM     75  CB  ARG A 220      41.674  -6.631  84.105  1.00  0.00           C  
ATOM     76  CG  ARG A 220      40.215  -6.359  83.773  1.00  0.00           C  
ATOM     77  CD  ARG A 220      39.683  -7.397  82.823  1.00  0.00           C  
ATOM     78  NE  ARG A 220      40.383  -7.318  81.542  1.00  0.00           N  
ATOM     79  CZ  ARG A 220      40.386  -8.289  80.634  1.00  0.00           C  
ATOM     80  NH1 ARG A 220      39.727  -9.418  80.868  1.00  0.00           N  
ATOM     81  NH2 ARG A 220      41.043  -8.127  79.490  1.00  0.00           N  
ATOM     82  N   ILE A 221      41.801  -3.792  85.450  1.00  0.00           N  
ATOM     83  CA  ILE A 221      41.161  -2.556  85.886  1.00  0.00           C  
ATOM     84  C   ILE A 221      42.051  -1.353  85.581  1.00  0.00           C  
ATOM     85  O   ILE A 221      41.566  -0.315  85.125  1.00  0.00           O  
ATOM     86  CB  ILE A 221      40.862  -2.591  87.416  1.00  0.00           C  
ATOM     87  CG1 ILE A 221      39.744  -3.585  87.695  1.00  0.00           C  
ATOM     88  CG2 ILE A 221      40.496  -1.213  87.919  1.00  0.00           C  
ATOM     89  CD1 ILE A 221      39.539  -3.870  89.160  1.00  0.00           C  
ATOM     90  N   ALA A 222      43.353  -1.490  85.810  1.00  0.00           N  
ATOM     91  CA  ALA A 222      44.275  -0.384  85.581  1.00  0.00           C  
ATOM     92  C   ALA A 222      44.589  -0.070  84.126  1.00  0.00           C  
ATOM     93  O   ALA A 222      44.916   1.070  83.797  1.00  0.00           O  
ATOM     94  CB  ALA A 222      45.579  -0.629  86.329  1.00  0.00           C  
ATOM     95  N   ARG A 224      44.493  -1.073  83.262  1.00  0.00           N  
ATOM     96  CA  ARG A 224      44.814  -0.908  81.845  1.00  0.00           C  
ATOM     97  C   ARG A 224      44.230   0.355  81.200  1.00  0.00           C  
ATOM     98  O   ARG A 224      43.022   0.572  81.201  1.00  0.00           O  
ATOM     99  CB  ARG A 224      44.388  -2.172  81.063  1.00  0.00           C  
ATOM    100  CG  ARG A 224      43.063  -2.074  80.317  1.00  0.00           C  
ATOM    101  CD  ARG A 224      42.277  -3.392  80.289  1.00  0.00           C  
ATOM    102  NE  ARG A 224      42.922  -4.433  79.506  1.00  0.00           N  
ATOM    103  CZ  ARG A 224      42.277  -5.260  78.686  1.00  0.00           C  
ATOM    104  NH1 ARG A 224      40.958  -5.166  78.536  1.00  0.00           N  
ATOM    105  NH2 ARG A 224      42.954  -6.185  78.014  1.00  0.00           N  
ATOM    106  N   ASN A 225      45.128   1.195  80.693  1.00  0.00           N  
ATOM    107  CA  ASN A 225      44.791   2.426  79.998  1.00  0.00           C  
ATOM    108  C   ASN A 225      44.229   3.600  80.803  1.00  0.00           C  
ATOM    109  O   ASN A 225      43.812   4.609  80.234  1.00  0.00           O  
ATOM    110  CB  ASN A 225      43.859   2.104  78.833  1.00  0.00           C  
ATOM    111  CG  ASN A 225      44.570   1.365  77.719  1.00  0.00           C  
ATOM    112  OD1 ASN A 225      45.618   1.815  77.229  1.00  0.00           O  
ATOM    113  ND2 ASN A 225      44.010   0.224  77.310  1.00  0.00           N  
ATOM    114  N   THR A 226      44.224   3.478  82.120  1.00  0.00           N  
ATOM    115  CA  THR A 226      43.745   4.558  82.946  1.00  0.00           C  
ATOM    116  C   THR A 226      44.863   5.588  83.103  1.00  0.00           C  
ATOM    117  O   THR A 226      46.045   5.273  82.925  1.00  0.00           O  
ATOM    118  CB  THR A 226      43.333   4.025  84.318  1.00  0.00           C  
ATOM    119  OG1 THR A 226      44.457   3.388  84.938  1.00  0.00           O  
ATOM    120  CG2 THR A 226      42.216   3.013  84.161  1.00  0.00           C  
ATOM    121  N   VAL A 227      44.482   6.820  83.423  1.00  0.00           N  
ATOM    122  CA  VAL A 227      45.436   7.903  83.633  1.00  0.00           C  
ATOM    123  C   VAL A 227      45.972   7.816  85.068  1.00  0.00           C  
ATOM    124  O   VAL A 227      47.135   8.115  85.334  1.00  0.00           O  
ATOM    125  CB  VAL A 227      44.762   9.286  83.456  1.00  0.00           C  
ATOM    126  CG1 VAL A 227      45.727  10.398  83.857  1.00  0.00           C  
ATOM    127  CG2 VAL A 227      44.319   9.469  82.025  1.00  0.00           C  
ATOM    128  N   GLU A 228      45.115   7.410  85.995  1.00  0.00           N  
ATOM    129  CA  GLU A 228      45.527   7.301  87.382  1.00  0.00           C  
ATOM    130  C   GLU A 228      44.524   6.489  88.175  1.00  0.00           C  
ATOM    131  O   GLU A 228      43.368   6.333  87.777  1.00  0.00           O  
ATOM    132  CB  GLU A 228      45.647   8.695  88.021  1.00  0.00           C  
ATOM    133  CG  GLU A 228      44.290   9.339  88.395  1.00  0.00           C  
ATOM    134  CD  GLU A 228      44.426  10.713  89.051  1.00  0.00           C  
ATOM    135  OE1 GLU A 228      45.556  11.082  89.420  1.00  0.00           O  
ATOM    136  OE2 GLU A 228      43.406  11.429  89.208  1.00  0.00           O  
ATOM    137  N   ILE A 229      44.990   5.970  89.301  1.00  0.00           N  
ATOM    138  CA  ILE A 229      44.165   5.219  90.229  1.00  0.00           C  
ATOM    139  C   ILE A 229      44.587   5.777  91.589  1.00  0.00           C  
ATOM    140  O   ILE A 229      45.764   5.717  91.944  1.00  0.00           O  
ATOM    141  CB  ILE A 229      44.448   3.705  90.173  1.00  0.00           C  
ATOM    142  CG1 ILE A 229      43.896   3.117  88.872  1.00  0.00           C  
ATOM    143  CG2 ILE A 229      43.799   2.995  91.376  1.00  0.00           C  
ATOM    144  CD1 ILE A 229      44.239   1.654  88.677  1.00  0.00           C  
ATOM    145  N   VAL A 230      43.639   6.364  92.319  1.00  0.00           N  
ATOM    146  CA  VAL A 230      43.915   6.933  93.637  1.00  0.00           C  
ATOM    147  C   VAL A 230      43.225   6.096  94.723  1.00  0.00           C  
ATOM    148  O   VAL A 230      42.042   6.323  94.990  1.00  0.00           O  
ATOM    149  CB  VAL A 230      43.371   8.385  93.749  1.00  0.00           C  
ATOM    150  CG1 VAL A 230      43.833   9.019  95.064  1.00  0.00           C  
ATOM    151  CG2 VAL A 230      43.842   9.223  92.566  1.00  0.00           C  
ATOM    152  N   THR A 232      43.926   5.136  95.349  1.00  0.00           N  
ATOM    153  CA  THR A 232      45.334   4.804  95.080  1.00  0.00           C  
ATOM    154  C   THR A 232      45.405   3.326  94.718  1.00  0.00           C  
ATOM    155  O   THR A 232      44.498   2.556  95.050  1.00  0.00           O  
ATOM    156  CB  THR A 232      46.234   4.974  96.335  1.00  0.00           C  
ATOM    157  OG1 THR A 232      45.788   4.067  97.348  1.00  0.00           O  
ATOM    158  CG2 THR A 232      46.178   6.390  96.867  1.00  0.00           C  
ATOM    159  N   GLU A 233      46.498   2.921  94.078  1.00  0.00           N  
ATOM    160  CA  GLU A 233      46.671   1.529  93.659  1.00  0.00           C  
ATOM    161  C   GLU A 233      46.740   0.574  94.842  1.00  0.00           C  
ATOM    162  O   GLU A 233      46.158  -0.513  94.818  1.00  0.00           O  
ATOM    163  CB  GLU A 233      47.939   1.379  92.788  1.00  0.00           C  
ATOM    164  CG  GLU A 233      48.080   2.462  91.705  1.00  0.00           C  
ATOM    165  CD  GLU A 233      49.125   2.132  90.625  1.00  0.00           C  
ATOM    166  OE1 GLU A 233      50.103   1.407  90.916  1.00  0.00           O  
ATOM    167  OE2 GLU A 233      48.971   2.624  89.482  1.00  0.00           O  
ATOM    168  N   GLU A 234      47.435   0.971  95.894  1.00  0.00           N  
ATOM    169  CA  GLU A 234      47.528   0.082  97.042  1.00  0.00           C  
ATOM    170  C   GLU A 234      46.146  -0.131  97.625  1.00  0.00           C  
ATOM    171  O   GLU A 234      45.797  -1.246  98.021  1.00  0.00           O  
ATOM    172  CB  GLU A 234      48.481   0.635  98.102  1.00  0.00           C  
ATOM    173  CG  GLU A 234      48.734  -0.366  99.222  1.00  0.00           C  
ATOM    174  CD  GLU A 234      49.056  -1.782  98.709  1.00  0.00           C  
ATOM    175  OE1 GLU A 234      50.090  -1.966  98.010  1.00  0.00           O  
ATOM    176  OE2 GLU A 234      48.266  -2.713  99.010  1.00  0.00           O  
ATOM    177  N   GLU A 235      45.345   0.929  97.675  1.00  0.00           N  
ATOM    178  CA  GLU A 235      43.994   0.776  98.196  1.00  0.00           C  
ATOM    179  C   GLU A 235      43.205  -0.218  97.335  1.00  0.00           C  
ATOM    180  O   GLU A 235      42.540  -1.096  97.875  1.00  0.00           O  
ATOM    181  CB  GLU A 235      43.268   2.117  98.220  1.00  0.00           C  
ATOM    182  CG  GLU A 235      43.717   3.076  99.325  1.00  0.00           C  
ATOM    183  CD  GLU A 235      43.112   4.450  99.124  1.00  0.00           C  
ATOM    184  OE1 GLU A 235      42.098   4.537  98.407  1.00  0.00           O  
ATOM    185  OE2 GLU A 235      43.637   5.436  99.666  1.00  0.00           O  
ATOM    186  N   LEU A 236      43.279  -0.081  96.008  1.00  0.00           N  
ATOM    187  CA  LEU A 236      42.560  -1.001  95.116  1.00  0.00           C  
ATOM    188  C   LEU A 236      43.056  -2.420  95.329  1.00  0.00           C  
ATOM    189  O   LEU A 236      42.262  -3.355  95.399  1.00  0.00           O  
ATOM    190  CB  LEU A 236      42.752  -0.617  93.630  1.00  0.00           C  
ATOM    191  CG  LEU A 236      42.103  -1.571  92.617  1.00  0.00           C  
ATOM    192  CD1 LEU A 236      40.605  -1.748  92.889  1.00  0.00           C  
ATOM    193  CD2 LEU A 236      42.310  -1.023  91.216  1.00  0.00           C  
ATOM    194  N   LYS A 237      44.369  -2.588  95.442  1.00  0.00           N  
ATOM    195  CA  LYS A 237      44.902  -3.929  95.660  1.00  0.00           C  
ATOM    196  C   LYS A 237      44.414  -4.495  96.985  1.00  0.00           C  
ATOM    197  O   LYS A 237      44.152  -5.694  97.096  1.00  0.00           O  
ATOM    198  CB  LYS A 237      46.436  -3.919  95.595  1.00  0.00           C  
ATOM    199  CG  LYS A 237      46.960  -3.746  94.173  1.00  0.00           C  
ATOM    200  CD  LYS A 237      48.462  -3.528  94.123  1.00  0.00           C  
ATOM    201  CE  LYS A 237      48.953  -3.400  92.687  1.00  0.00           C  
ATOM    202  NZ  LYS A 237      50.428  -3.172  92.599  1.00  0.00           N  
ATOM    203  N   GLY A 238      44.266  -3.631  97.990  1.00  0.00           N  
ATOM    204  CA  GLY A 238      43.775  -4.104  99.275  1.00  0.00           C  
ATOM    205  C   GLY A 238      42.329  -4.545  99.130  1.00  0.00           C  
ATOM    206  O   GLY A 238      41.900  -5.528  99.739  1.00  0.00           O  
ATOM    207  N   LEU A 239      41.561  -3.819  98.320  1.00  0.00           N  
ATOM    208  CA  LEU A 239      40.155  -4.176  98.097  1.00  0.00           C  
ATOM    209  C   LEU A 239      40.092  -5.497  97.330  1.00  0.00           C  
ATOM    210  O   LEU A 239      39.323  -6.413  97.666  1.00  0.00           O  
ATOM    211  CB  LEU A 239      39.432  -3.085  97.283  1.00  0.00           C  
ATOM    212  CG  LEU A 239      38.950  -1.831  98.018  1.00  0.00           C  
ATOM    213  CD1 LEU A 239      38.369  -0.812  97.010  1.00  0.00           C  
ATOM    214  CD2 LEU A 239      37.884  -2.245  99.053  1.00  0.00           C  
ATOM    215  N   LEU A 240      40.899  -5.595  96.284  1.00  0.00           N  
ATOM    216  CA  LEU A 240      40.906  -6.831  95.505  1.00  0.00           C  
ATOM    217  C   LEU A 240      41.310  -8.018  96.369  1.00  0.00           C  
ATOM    218  O   LEU A 240      40.719  -9.091  96.275  1.00  0.00           O  
ATOM    219  CB  LEU A 240      41.858  -6.704  94.309  1.00  0.00           C  
ATOM    220  CG  LEU A 240      41.436  -5.646  93.283  1.00  0.00           C  
ATOM    221  CD1 LEU A 240      42.547  -5.421  92.281  1.00  0.00           C  
ATOM    222  CD2 LEU A 240      40.146  -6.109  92.597  1.00  0.00           C  
ATOM    223  N   ALA A 241      42.298  -7.818  97.228  1.00  0.00           N  
ATOM    224  CA  ALA A 241      42.781  -8.904  98.084  1.00  0.00           C  
ATOM    225  C   ALA A 241      41.815  -9.392  99.157  1.00  0.00           C  
ATOM    226  O   ALA A 241      41.926 -10.538  99.602  1.00  0.00           O  
ATOM    227  CB  ALA A 241      44.112  -8.509  98.740  1.00  0.00           C  
ATOM    228  N   SER A 243      40.872  -8.545  99.574  1.00  0.00           N  
ATOM    229  CA  SER A 243      39.924  -8.917 100.628  1.00  0.00           C  
ATOM    230  C   SER A 243      38.930 -10.002 100.216  1.00  0.00           C  
ATOM    231  O   SER A 243      38.368 -10.696 101.061  1.00  0.00           O  
ATOM    232  CB  SER A 243      39.160  -7.675 101.117  1.00  0.00           C  
ATOM    233  OG  SER A 243      38.356  -7.112 100.098  1.00  0.00           O  
ATOM    234  N   GLY A 244      38.714 -10.152  98.915  1.00  0.00           N  
ATOM    235  CA  GLY A 244      37.780 -11.152  98.442  1.00  0.00           C  
ATOM    236  C   GLY A 244      36.337 -10.692  98.548  1.00  0.00           C  
ATOM    237  O   GLY A 244      35.451 -11.273  97.920  1.00  0.00           O  
ATOM    238  N   ALA A 245      36.103  -9.648  99.338  1.00  0.00           N  
ATOM    239  CA  ALA A 245      34.757  -9.097  99.518  1.00  0.00           C  
ATOM    240  C   ALA A 245      34.202  -8.533  98.220  1.00  0.00           C  
ATOM    241  O   ALA A 245      34.953  -8.190  97.312  1.00  0.00           O  
ATOM    242  CB  ALA A 245      34.782  -8.002 100.556  1.00  0.00           C  
ATOM    243  N   ARG A 265      32.881  -8.426  98.145  1.00  0.00           N  
ATOM    244  CA  ARG A 265      32.227  -7.872  96.964  1.00  0.00           C  
ATOM    245  C   ARG A 265      32.620  -6.411  96.862  1.00  0.00           C  
ATOM    246  O   ARG A 265      32.663  -5.694  97.854  1.00  0.00           O  
ATOM    247  CB  ARG A 265      30.707  -7.999  97.075  1.00  0.00           C  
ATOM    248  CG  ARG A 265      30.154  -7.519  98.409  1.00  0.00           C  
ATOM    249  CD  ARG A 265      28.894  -8.303  98.799  1.00  0.00           C  
ATOM    250  NE  ARG A 265      28.474  -8.030 100.177  1.00  0.00           N  
ATOM    251  CZ  ARG A 265      27.585  -8.762 100.842  1.00  0.00           C  
ATOM    252  NH1 ARG A 265      27.018  -9.813 100.263  1.00  0.00           N  
ATOM    253  NH2 ARG A 265      27.265  -8.446 102.089  1.00  0.00           N  
ATOM    254  N   ILE A 266      32.920  -5.988  95.646  1.00  0.00           N  
ATOM    255  CA  ILE A 266      33.330  -4.617  95.376  1.00  0.00           C  
ATOM    256  C   ILE A 266      32.284  -3.954  94.512  1.00  0.00           C  
ATOM    257  O   ILE A 266      31.874  -4.526  93.510  1.00  0.00           O  
ATOM    258  CB  ILE A 266      34.654  -4.611  94.617  1.00  0.00           C  
ATOM    259  CG1 ILE A 266      35.718  -5.332  95.455  1.00  0.00           C  
ATOM    260  CG2 ILE A 266      35.043  -3.186  94.258  1.00  0.00           C  
ATOM    261  CD1 ILE A 266      37.101  -5.313  94.835  1.00  0.00           C  
ATOM    262  N   LYS A 267      31.848  -2.757  94.896  1.00  0.00           N  
ATOM    263  CA  LYS A 267      30.846  -2.025  94.113  1.00  0.00           C  
ATOM    264  C   LYS A 267      31.456  -0.780  93.485  1.00  0.00           C  
ATOM    265  O   LYS A 267      32.293  -0.106  94.095  1.00  0.00           O  
ATOM    266  CB  LYS A 267      29.675  -1.603  94.994  1.00  0.00           C  
ATOM    267  CG  LYS A 267      28.962  -2.742  95.683  1.00  0.00           C  
ATOM    268  CD  LYS A 267      27.803  -2.199  96.511  1.00  0.00           C  
ATOM    269  CE  LYS A 267      27.129  -3.298  97.308  1.00  0.00           C  
ATOM    270  NZ  LYS A 267      25.886  -2.801  97.954  1.00  0.00           N  
ATOM    271  N   GLY A 268      31.050  -0.480  92.256  1.00  0.00           N  
ATOM    272  CA  GLY A 268      31.590   0.690  91.599  1.00  0.00           C  
ATOM    273  C   GLY A 268      30.570   1.270  90.648  1.00  0.00           C  
ATOM    274  O   GLY A 268      29.533   0.657  90.383  1.00  0.00           O  
ATOM    275  N   TYR A 269      30.849   2.462  90.147  1.00  0.00           N  
ATOM    276  CA  TYR A 269      29.954   3.078  89.184  1.00  0.00           C  
ATOM    277  C   TYR A 269      30.714   4.103  88.385  1.00  0.00           C  
ATOM    278  O   TYR A 269      31.905   4.332  88.620  1.00  0.00           O  
ATOM    279  CB  TYR A 269      28.779   3.796  89.895  1.00  0.00           C  
ATOM    280  CG  TYR A 269      28.986   5.300  90.155  1.00  0.00           C  
ATOM    281  CD1 TYR A 269      27.918   6.198  90.023  1.00  0.00           C  
ATOM    282  CD2 TYR A 269      30.232   5.820  90.516  1.00  0.00           C  
ATOM    283  CE1 TYR A 269      28.079   7.562  90.239  1.00  0.00           C  
ATOM    284  CE2 TYR A 269      30.411   7.195  90.735  1.00  0.00           C  
ATOM    285  CZ  TYR A 269      29.328   8.064  90.590  1.00  0.00           C  
ATOM    286  OH  TYR A 269      29.486   9.435  90.743  1.00  0.00           O  
ATOM    287  N   ILE A 270      30.009   4.673  87.412  1.00  0.00           N  
ATOM    288  CA  ILE A 270      30.484   5.815  86.651  1.00  0.00           C  
ATOM    289  C   ILE A 270      29.202   6.648  86.559  1.00  0.00           C  
ATOM    290  O   ILE A 270      28.088   6.101  86.423  1.00  0.00           O  
ATOM    291  CB  ILE A 270      31.008   5.530  85.215  1.00  0.00           C  
ATOM    292  CG1 ILE A 270      31.540   6.855  84.640  1.00  0.00           C  
ATOM    293  CG2 ILE A 270      29.927   4.936  84.329  1.00  0.00           C  
ATOM    294  CD1 ILE A 270      32.181   6.782  83.214  1.00  0.00           C  
ATOM    295  N   GLY A 272      29.355   7.954  86.721  1.00  0.00           N  
ATOM    296  CA  GLY A 272      28.228   8.848  86.625  1.00  0.00           C  
ATOM    297  C   GLY A 272      28.577   9.769  85.480  1.00  0.00           C  
ATOM    298  O   GLY A 272      29.697  10.289  85.413  1.00  0.00           O  
ATOM    299  N   TYR A 273      27.638   9.986  84.579  1.00  0.00           N  
ATOM    300  CA  TYR A 273      27.907  10.854  83.450  1.00  0.00           C  
ATOM    301  C   TYR A 273      26.665  11.657  83.116  1.00  0.00           C  
ATOM    302  O   TYR A 273      25.544  11.203  83.346  1.00  0.00           O  
ATOM    303  CB  TYR A 273      28.311  10.008  82.237  1.00  0.00           C  
ATOM    304  CG  TYR A 273      27.131   9.395  81.530  1.00  0.00           C  
ATOM    305  CD1 TYR A 273      26.570  10.014  80.414  1.00  0.00           C  
ATOM    306  CD2 TYR A 273      26.514   8.233  82.027  1.00  0.00           C  
ATOM    307  CE1 TYR A 273      25.411   9.495  79.803  1.00  0.00           C  
ATOM    308  CE2 TYR A 273      25.358   7.707  81.423  1.00  0.00           C  
ATOM    309  CZ  TYR A 273      24.819   8.347  80.313  1.00  0.00           C  
ATOM    310  OH  TYR A 273      23.692   7.838  79.697  1.00  0.00           O  
ATOM    311  N   GLU A 274      26.870  12.842  82.552  1.00  0.00           N  
ATOM    312  CA  GLU A 274      25.761  13.692  82.152  1.00  0.00           C  
ATOM    313  C   GLU A 274      25.302  13.301  80.743  1.00  0.00           C  
ATOM    314  O   GLU A 274      26.104  13.312  79.805  1.00  0.00           O  
ATOM    315  CB  GLU A 274      26.189  15.174  82.122  1.00  0.00           C  
ATOM    316  CG  GLU A 274      26.471  15.833  83.475  1.00  0.00           C  
ATOM    317  CD  GLU A 274      27.018  17.255  83.319  1.00  0.00           C  
ATOM    318  OE1 GLU A 274      26.569  17.992  82.418  1.00  0.00           O  
ATOM    319  OE2 GLU A 274      27.903  17.647  84.098  1.00  0.00           O  
ATOM    320  N   PRO A 275      24.022  12.916  80.580  1.00  0.00           N  
ATOM    321  CA  PRO A 275      23.562  12.558  79.231  1.00  0.00           C  
ATOM    322  C   PRO A 275      23.301  13.931  78.609  1.00  0.00           C  
ATOM    323  O   PRO A 275      22.179  14.462  78.649  1.00  0.00           O  
ATOM    324  CB  PRO A 275      22.270  11.774  79.490  1.00  0.00           C  
ATOM    325  CG  PRO A 275      22.406  11.295  80.950  1.00  0.00           C  
ATOM    326  CD  PRO A 275      23.049  12.493  81.609  1.00  0.00           C  
ATOM    327  N   SER A 276      24.356  14.513  78.060  1.00  0.00           N  
ATOM    328  CA  SER A 276      24.304  15.859  77.528  1.00  0.00           C  
ATOM    329  C   SER A 276      24.207  16.033  76.021  1.00  0.00           C  
ATOM    330  O   SER A 276      24.327  17.161  75.530  1.00  0.00           O  
ATOM    331  CB  SER A 276      25.529  16.611  78.024  1.00  0.00           C  
ATOM    332  OG  SER A 276      26.694  15.924  77.601  1.00  0.00           O  
ATOM    333  N   GLY A 277      23.997  14.943  75.291  1.00  0.00           N  
ATOM    334  CA  GLY A 277      23.908  15.041  73.844  1.00  0.00           C  
ATOM    335  C   GLY A 277      24.195  13.700  73.190  1.00  0.00           C  
ATOM    336  O   GLY A 277      24.207  12.671  73.856  1.00  0.00           O  
ATOM    337  N   VAL A 279      24.435  13.700  71.886  1.00  0.00           N  
ATOM    338  CA  VAL A 279      24.721  12.450  71.199  1.00  0.00           C  
ATOM    339  C   VAL A 279      26.118  11.969  71.592  1.00  0.00           C  
ATOM    340  O   VAL A 279      27.082  12.735  71.592  1.00  0.00           O  
ATOM    341  CB  VAL A 279      24.663  12.624  69.664  1.00  0.00           C  
ATOM    342  CG1 VAL A 279      24.853  11.267  68.978  1.00  0.00           C  
ATOM    343  CG2 VAL A 279      23.328  13.254  69.258  1.00  0.00           C  
ATOM    344  N   ALA A 280      26.221  10.693  71.937  1.00  0.00           N  
ATOM    345  CA  ALA A 280      27.505  10.139  72.316  1.00  0.00           C  
ATOM    346  C   ALA A 280      28.553  10.288  71.203  1.00  0.00           C  
ATOM    347  O   ALA A 280      28.267  10.060  70.029  1.00  0.00           O  
ATOM    348  CB  ALA A 280      27.343   8.682  72.671  1.00  0.00           C  
ATOM    349  N   HIS A 281      29.759  10.697  71.577  1.00  0.00           N  
ATOM    350  CA  HIS A 281      30.831  10.800  70.603  1.00  0.00           C  
ATOM    351  C   HIS A 281      31.865   9.741  71.005  1.00  0.00           C  
ATOM    352  O   HIS A 281      31.751   9.135  72.067  1.00  0.00           O  
ATOM    353  CB  HIS A 281      31.413  12.217  70.564  1.00  0.00           C  
ATOM    354  CG  HIS A 281      31.911  12.712  71.881  1.00  0.00           C  
ATOM    355  ND1 HIS A 281      33.081  12.260  72.452  1.00  0.00           N  
ATOM    356  CD2 HIS A 281      31.422  13.657  72.719  1.00  0.00           C  
ATOM    357  CE1 HIS A 281      33.293  12.907  73.586  1.00  0.00           C  
ATOM    358  NE2 HIS A 281      32.302  13.761  73.771  1.00  0.00           N  
ATOM    359  N   ILE A 282      32.874   9.514  70.179  1.00  0.00           N  
ATOM    360  CA  ILE A 282      33.805   8.436  70.478  1.00  0.00           C  
ATOM    361  C   ILE A 282      34.587   8.545  71.774  1.00  0.00           C  
ATOM    362  O   ILE A 282      35.095   7.542  72.271  1.00  0.00           O  
ATOM    363  CB  ILE A 282      34.771   8.220  69.301  1.00  0.00           C  
ATOM    364  CG1 ILE A 282      35.597   9.498  69.031  1.00  0.00           C  
ATOM    365  CG2 ILE A 282      33.959   7.818  68.067  1.00  0.00           C  
ATOM    366  CD1 ILE A 282      36.666   9.294  67.958  1.00  0.00           C  
ATOM    367  N   GLY A 283      34.663   9.751  72.335  1.00  0.00           N  
ATOM    368  CA  GLY A 283      35.402   9.933  73.568  1.00  0.00           C  
ATOM    369  C   GLY A 283      34.829   9.129  74.707  1.00  0.00           C  
ATOM    370  O   GLY A 283      35.554   8.655  75.586  1.00  0.00           O  
ATOM    371  N   TRP A 284      33.514   8.966  74.688  1.00  0.00           N  
ATOM    372  CA  TRP A 284      32.822   8.224  75.732  1.00  0.00           C  
ATOM    373  C   TRP A 284      33.124   6.736  75.655  1.00  0.00           C  
ATOM    374  O   TRP A 284      32.970   6.021  76.653  1.00  0.00           O  
ATOM    375  CB  TRP A 284      31.308   8.446  75.628  1.00  0.00           C  
ATOM    376  CG  TRP A 284      30.876   9.858  75.936  1.00  0.00           C  
ATOM    377  CD1 TRP A 284      31.693  10.933  76.214  1.00  0.00           C  
ATOM    378  CD2 TRP A 284      29.535  10.364  75.944  1.00  0.00           C  
ATOM    379  NE1 TRP A 284      30.937  12.073  76.383  1.00  0.00           N  
ATOM    380  CE2 TRP A 284      29.611  11.754  76.220  1.00  0.00           C  
ATOM    381  CE3 TRP A 284      28.276   9.783  75.743  1.00  0.00           C  
ATOM    382  CZ2 TRP A 284      28.469  12.568  76.296  1.00  0.00           C  
ATOM    383  CZ3 TRP A 284      27.139  10.595  75.821  1.00  0.00           C  
ATOM    384  CH2 TRP A 284      27.248  11.973  76.094  1.00  0.00           C  
ATOM    385  N   LEU A 285      33.558   6.269  74.481  1.00  0.00           N  
ATOM    386  CA  LEU A 285      33.858   4.844  74.316  1.00  0.00           C  
ATOM    387  C   LEU A 285      34.969   4.436  75.291  1.00  0.00           C  
ATOM    388  O   LEU A 285      34.969   3.318  75.815  1.00  0.00           O  
ATOM    389  CB  LEU A 285      34.264   4.535  72.862  1.00  0.00           C  
ATOM    390  CG  LEU A 285      33.179   4.553  71.760  1.00  0.00           C  
ATOM    391  CD1 LEU A 285      33.816   4.304  70.396  1.00  0.00           C  
ATOM    392  CD2 LEU A 285      32.114   3.473  72.040  1.00  0.00           C  
ATOM    393  N   VAL A 286      35.900   5.349  75.556  1.00  0.00           N  
ATOM    394  CA  VAL A 286      36.989   5.066  76.485  1.00  0.00           C  
ATOM    395  C   VAL A 286      36.452   4.648  77.853  1.00  0.00           C  
ATOM    396  O   VAL A 286      36.908   3.647  78.419  1.00  0.00           O  
ATOM    397  CB  VAL A 286      37.920   6.290  76.698  1.00  0.00           C  
ATOM    398  CG1 VAL A 286      39.004   5.930  77.711  1.00  0.00           C  
ATOM    399  CG2 VAL A 286      38.549   6.724  75.378  1.00  0.00           C  
ATOM    400  N   TRP A 288      35.493   5.390  78.412  1.00  0.00           N  
ATOM    401  CA  TRP A 288      34.996   4.954  79.711  1.00  0.00           C  
ATOM    402  C   TRP A 288      34.042   3.756  79.584  1.00  0.00           C  
ATOM    403  O   TRP A 288      33.917   2.959  80.510  1.00  0.00           O  
ATOM    404  CB  TRP A 288      34.359   6.111  80.496  1.00  0.00           C  
ATOM    405  CG  TRP A 288      33.153   6.787  79.907  1.00  0.00           C  
ATOM    406  CD1 TRP A 288      33.106   8.030  79.332  1.00  0.00           C  
ATOM    407  CD2 TRP A 288      31.799   6.312  79.952  1.00  0.00           C  
ATOM    408  NE1 TRP A 288      31.800   8.363  79.027  1.00  0.00           N  
ATOM    409  CE2 TRP A 288      30.979   7.326  79.398  1.00  0.00           C  
ATOM    410  CE3 TRP A 288      31.199   5.128  80.417  1.00  0.00           C  
ATOM    411  CZ2 TRP A 288      29.590   7.195  79.294  1.00  0.00           C  
ATOM    412  CZ3 TRP A 288      29.820   4.996  80.318  1.00  0.00           C  
ATOM    413  CH2 TRP A 288      29.026   6.033  79.757  1.00  0.00           C  
ATOM    414  N   MET A 289      33.403   3.592  78.422  1.00  0.00           N  
ATOM    415  CA  MET A 289      32.517   2.444  78.249  1.00  0.00           C  
ATOM    416  C   MET A 289      33.362   1.155  78.259  1.00  0.00           C  
ATOM    417  O   MET A 289      32.983   0.161  78.859  1.00  0.00           O  
ATOM    418  CB  MET A 289      31.722   2.565  76.945  1.00  0.00           C  
ATOM    419  CG  MET A 289      30.674   3.681  76.960  1.00  0.00           C  
ATOM    420  SD  MET A 289      29.892   3.908  75.340  1.00  0.00           S  
ATOM    421  CE  MET A 289      28.682   5.249  75.692  1.00  0.00           C  
ATOM    422  N   TYR A 290      34.519   1.189  77.610  1.00  0.00           N  
ATOM    423  CA  TYR A 290      35.401   0.020  77.577  1.00  0.00           C  
ATOM    424  C   TYR A 290      35.914  -0.276  78.985  1.00  0.00           C  
ATOM    425  O   TYR A 290      36.124  -1.439  79.352  1.00  0.00           O  
ATOM    426  CB  TYR A 290      36.593   0.264  76.637  1.00  0.00           C  
ATOM    427  CG  TYR A 290      36.213   0.392  75.170  1.00  0.00           C  
ATOM    428  CD1 TYR A 290      35.140  -0.341  74.633  1.00  0.00           C  
ATOM    429  CD2 TYR A 290      36.955   1.194  74.307  1.00  0.00           C  
ATOM    430  CE1 TYR A 290      34.827  -0.276  73.288  1.00  0.00           C  
ATOM    431  CE2 TYR A 290      36.653   1.262  72.949  1.00  0.00           C  
ATOM    432  CZ  TYR A 290      35.588   0.523  72.442  1.00  0.00           C  
ATOM    433  OH  TYR A 290      35.305   0.579  71.089  1.00  0.00           O  
ATOM    434  N   LYS A 291      36.119   0.781  79.769  1.00  0.00           N  
ATOM    435  CA  LYS A 291      36.601   0.618  81.127  1.00  0.00           C  
ATOM    436  C   LYS A 291      35.493  -0.024  81.967  1.00  0.00           C  
ATOM    437  O   LYS A 291      35.770  -0.845  82.839  1.00  0.00           O  
ATOM    438  CB  LYS A 291      37.045   1.965  81.699  1.00  0.00           C  
ATOM    439  CG  LYS A 291      37.809   1.897  83.014  1.00  0.00           C  
ATOM    440  CD  LYS A 291      38.881   0.786  83.049  1.00  0.00           C  
ATOM    441  CE  LYS A 291      39.915   0.918  81.937  1.00  0.00           C  
ATOM    442  NZ  LYS A 291      40.904  -0.209  82.029  1.00  0.00           N  
ATOM    443  N   VAL A 292      34.238   0.330  81.694  1.00  0.00           N  
ATOM    444  CA  VAL A 292      33.129  -0.278  82.420  1.00  0.00           C  
ATOM    445  C   VAL A 292      33.219  -1.775  82.136  1.00  0.00           C  
ATOM    446  O   VAL A 292      33.118  -2.606  83.042  1.00  0.00           O  
ATOM    447  CB  VAL A 292      31.761   0.262  81.942  1.00  0.00           C  
ATOM    448  CG1 VAL A 292      30.630  -0.513  82.616  1.00  0.00           C  
ATOM    449  CG2 VAL A 292      31.651   1.758  82.278  1.00  0.00           C  
ATOM    450  N   LYS A 293      33.422  -2.116  80.869  1.00  0.00           N  
ATOM    451  CA  LYS A 293      33.556  -3.522  80.482  1.00  0.00           C  
ATOM    452  C   LYS A 293      34.673  -4.187  81.288  1.00  0.00           C  
ATOM    453  O   LYS A 293      34.477  -5.284  81.798  1.00  0.00           O  
ATOM    454  CB  LYS A 293      33.862  -3.659  78.987  1.00  0.00           C  
ATOM    455  CG  LYS A 293      34.085  -5.119  78.565  1.00  0.00           C  
ATOM    456  CD  LYS A 293      34.081  -5.287  77.043  1.00  0.00           C  
ATOM    457  CE  LYS A 293      34.388  -6.739  76.649  1.00  0.00           C  
ATOM    458  NZ  LYS A 293      33.933  -7.083  75.264  1.00  0.00           N  
ATOM    459  N   ASP A 294      35.832  -3.529  81.414  1.00  0.00           N  
ATOM    460  CA  ASP A 294      36.944  -4.096  82.183  1.00  0.00           C  
ATOM    461  C   ASP A 294      36.573  -4.337  83.662  1.00  0.00           C  
ATOM    462  O   ASP A 294      36.839  -5.411  84.204  1.00  0.00           O  
ATOM    463  CB  ASP A 294      38.191  -3.193  82.155  1.00  0.00           C  
ATOM    464  CG  ASP A 294      38.867  -3.128  80.782  1.00  0.00           C  
ATOM    465  OD1 ASP A 294      38.525  -3.937  79.909  1.00  0.00           O  
ATOM    466  OD2 ASP A 294      39.754  -2.262  80.580  1.00  0.00           O  
ATOM    467  N   LEU A 295      35.984  -3.338  84.323  1.00  0.00           N  
ATOM    468  CA  LEU A 295      35.603  -3.493  85.730  1.00  0.00           C  
ATOM    469  C   LEU A 295      34.639  -4.645  85.931  1.00  0.00           C  
ATOM    470  O   LEU A 295      34.796  -5.430  86.867  1.00  0.00           O  
ATOM    471  CB  LEU A 295      34.994  -2.202  86.287  1.00  0.00           C  
ATOM    472  CG  LEU A 295      36.028  -1.313  86.972  1.00  0.00           C  
ATOM    473  CD1 LEU A 295      37.087  -0.883  85.963  1.00  0.00           C  
ATOM    474  CD2 LEU A 295      35.346  -0.097  87.571  1.00  0.00           C  
ATOM    475  N   VAL A 296      33.648  -4.754  85.053  1.00  0.00           N  
ATOM    476  CA  VAL A 296      32.680  -5.845  85.152  1.00  0.00           C  
ATOM    477  C   VAL A 296      33.368  -7.216  85.023  1.00  0.00           C  
ATOM    478  O   VAL A 296      33.052  -8.143  85.764  1.00  0.00           O  
ATOM    479  CB  VAL A 296      31.602  -5.745  84.042  1.00  0.00           C  
ATOM    480  CG1 VAL A 296      30.790  -7.050  83.966  1.00  0.00           C  
ATOM    481  CG2 VAL A 296      30.679  -4.564  84.318  1.00  0.00           C  
ATOM    482  N   GLU A 297      34.301  -7.344  84.083  1.00  0.00           N  
ATOM    483  CA  GLU A 297      34.988  -8.625  83.883  1.00  0.00           C  
ATOM    484  C   GLU A 297      35.973  -8.879  85.010  1.00  0.00           C  
ATOM    485  O   GLU A 297      36.434 -10.001  85.196  1.00  0.00           O  
ATOM    486  CB  GLU A 297      35.698  -8.663  82.512  1.00  0.00           C  
ATOM    487  CG  GLU A 297      34.736  -8.445  81.328  1.00  0.00           C  
ATOM    488  CD  GLU A 297      35.407  -8.500  79.951  1.00  0.00           C  
ATOM    489  OE1 GLU A 297      36.600  -8.125  79.815  1.00  0.00           O  
ATOM    490  OE2 GLU A 297      34.717  -8.903  78.992  1.00  0.00           O  
ATOM    491  N   ALA A 298      36.280  -7.841  85.776  1.00  0.00           N  
ATOM    492  CA  ALA A 298      37.195  -7.980  86.902  1.00  0.00           C  
ATOM    493  C   ALA A 298      36.427  -8.285  88.197  1.00  0.00           C  
ATOM    494  O   ALA A 298      36.989  -8.250  89.294  1.00  0.00           O  
ATOM    495  CB  ALA A 298      38.031  -6.716  87.050  1.00  0.00           C  
ATOM    496  N   GLY A 305      35.139  -8.593  88.071  1.00  0.00           N  
ATOM    497  CA  GLY A 305      34.364  -8.923  89.251  1.00  0.00           C  
ATOM    498  C   GLY A 305      33.685  -7.794  90.028  1.00  0.00           C  
ATOM    499  O   GLY A 305      33.030  -8.071  91.029  1.00  0.00           O  
ATOM    500  N   VAL A 306      33.814  -6.541  89.590  1.00  0.00           N  
ATOM    501  CA  VAL A 306      33.169  -5.412  90.289  1.00  0.00           C  
ATOM    502  C   VAL A 306      31.659  -5.332  90.005  1.00  0.00           C  
ATOM    503  O   VAL A 306      31.255  -5.415  88.855  1.00  0.00           O  
ATOM    504  CB  VAL A 306      33.807  -4.067  89.866  1.00  0.00           C  
ATOM    505  CG1 VAL A 306      33.092  -2.904  90.569  1.00  0.00           C  
ATOM    506  CG2 VAL A 306      35.320  -4.064  90.204  1.00  0.00           C  
ATOM    507  N   ASP A 307      30.821  -5.195  91.035  1.00  0.00           N  
ATOM    508  CA  ASP A 307      29.373  -5.057  90.812  1.00  0.00           C  
ATOM    509  C   ASP A 307      29.211  -3.597  90.388  1.00  0.00           C  
ATOM    510  O   ASP A 307      29.378  -2.666  91.191  1.00  0.00           O  
ATOM    511  CB  ASP A 307      28.572  -5.349  92.089  1.00  0.00           C  
ATOM    512  CG  ASP A 307      28.402  -6.856  92.351  1.00  0.00           C  
ATOM    513  OD1 ASP A 307      27.960  -7.599  91.429  1.00  0.00           O  
ATOM    514  OD2 ASP A 307      28.695  -7.302  93.482  1.00  0.00           O  
ATOM    515  N   PHE A 308      28.870  -3.413  89.120  1.00  0.00           N  
ATOM    516  CA  PHE A 308      28.813  -2.095  88.517  1.00  0.00           C  
ATOM    517  C   PHE A 308      27.465  -1.481  88.208  1.00  0.00           C  
ATOM    518  O   PHE A 308      26.521  -2.164  87.801  1.00  0.00           O  
ATOM    519  CB  PHE A 308      29.634  -2.132  87.216  1.00  0.00           C  
ATOM    520  CG  PHE A 308      30.322  -0.847  86.892  1.00  0.00           C  
ATOM    521  CD1 PHE A 308      31.502  -0.499  87.534  1.00  0.00           C  
ATOM    522  CD2 PHE A 308      29.747   0.059  85.995  1.00  0.00           C  
ATOM    523  CE1 PHE A 308      32.101   0.752  87.297  1.00  0.00           C  
ATOM    524  CE2 PHE A 308      30.338   1.304  85.754  1.00  0.00           C  
ATOM    525  CZ  PHE A 308      31.510   1.650  86.409  1.00  0.00           C  
ATOM    526  N   SER A 309      27.423  -0.159  88.365  1.00  0.00           N  
ATOM    527  CA  SER A 309      26.245   0.648  88.078  1.00  0.00           C  
ATOM    528  C   SER A 309      26.659   1.838  87.226  1.00  0.00           C  
ATOM    529  O   SER A 309      27.797   2.343  87.309  1.00  0.00           O  
ATOM    530  CB  SER A 309      25.609   1.202  89.362  1.00  0.00           C  
ATOM    531  OG  SER A 309      25.212   0.182  90.246  1.00  0.00           O  
ATOM    532  N   VAL A 310      25.740   2.278  86.388  1.00  0.00           N  
ATOM    533  CA  VAL A 310      25.997   3.455  85.581  1.00  0.00           C  
ATOM    534  C   VAL A 310      24.922   4.433  86.065  1.00  0.00           C  
ATOM    535  O   VAL A 310      23.729   4.113  86.058  1.00  0.00           O  
ATOM    536  CB  VAL A 310      25.829   3.205  84.050  1.00  0.00           C  
ATOM    537  CG1 VAL A 310      25.871   4.548  83.308  1.00  0.00           C  
ATOM    538  CG2 VAL A 310      26.978   2.300  83.508  1.00  0.00           C  
ATOM    539  N   LEU A 311      25.337   5.600  86.534  1.00  0.00           N  
ATOM    540  CA  LEU A 311      24.349   6.581  86.985  1.00  0.00           C  
ATOM    541  C   LEU A 311      24.072   7.574  85.865  1.00  0.00           C  
ATOM    542  O   LEU A 311      24.959   8.322  85.464  1.00  0.00           O  
ATOM    543  CB  LEU A 311      24.837   7.359  88.221  1.00  0.00           C  
ATOM    544  CG  LEU A 311      23.838   8.461  88.633  1.00  0.00           C  
ATOM    545  CD1 LEU A 311      22.588   7.782  89.212  1.00  0.00           C  
ATOM    546  CD2 LEU A 311      24.458   9.452  89.675  1.00  0.00           C  
ATOM    547  N   GLU A 312      22.851   7.574  85.350  1.00  0.00           N  
ATOM    548  CA  GLU A 312      22.494   8.530  84.307  1.00  0.00           C  
ATOM    549  C   GLU A 312      22.224   9.784  85.121  1.00  0.00           C  
ATOM    550  O   GLU A 312      21.140   9.949  85.664  1.00  0.00           O  
ATOM    551  CB  GLU A 312      21.250   8.028  83.559  1.00  0.00           C  
ATOM    552  CG  GLU A 312      21.560   6.679  82.902  1.00  0.00           C  
ATOM    553  CD  GLU A 312      20.366   5.950  82.342  1.00  0.00           C  
ATOM    554  OE1 GLU A 312      19.225   6.222  82.784  1.00  0.00           O  
ATOM    555  OE2 GLU A 312      20.580   5.072  81.465  1.00  0.00           O  
ATOM    556  N   ALA A 313      23.241  10.642  85.221  1.00  0.00           N  
ATOM    557  CA  ALA A 313      23.187  11.864  86.030  1.00  0.00           C  
ATOM    558  C   ALA A 313      22.356  12.963  85.394  1.00  0.00           C  
ATOM    559  O   ALA A 313      22.876  14.033  85.056  1.00  0.00           O  
ATOM    560  CB  ALA A 313      24.596  12.359  86.286  1.00  0.00           C  
ATOM    561  N   THR A 314      21.062  12.695  85.253  1.00  0.00           N  
ATOM    562  CA  THR A 314      20.157  13.627  84.607  1.00  0.00           C  
ATOM    563  C   THR A 314      20.000  14.956  85.326  1.00  0.00           C  
ATOM    564  O   THR A 314      19.949  15.998  84.674  1.00  0.00           O  
ATOM    565  CB  THR A 314      18.764  12.999  84.406  1.00  0.00           C  
ATOM    566  OG1 THR A 314      18.180  12.709  85.679  1.00  0.00           O  
ATOM    567  CG2 THR A 314      18.877  11.697  83.578  1.00  0.00           C  
ATOM    568  N   TRP A 315      19.936  14.930  86.656  1.00  0.00           N  
ATOM    569  CA  TRP A 315      19.792  16.171  87.407  1.00  0.00           C  
ATOM    570  C   TRP A 315      21.061  17.018  87.280  1.00  0.00           C  
ATOM    571  O   TRP A 315      21.007  18.246  87.226  1.00  0.00           O  
ATOM    572  CB  TRP A 315      19.456  15.867  88.880  1.00  0.00           C  
ATOM    573  CG  TRP A 315      18.006  15.498  89.059  1.00  0.00           C  
ATOM    574  CD1 TRP A 315      17.257  14.690  88.249  1.00  0.00           C  
ATOM    575  CD2 TRP A 315      17.129  15.933  90.109  1.00  0.00           C  
ATOM    576  NE1 TRP A 315      15.969  14.593  88.729  1.00  0.00           N  
ATOM    577  CE2 TRP A 315      15.864  15.351  89.867  1.00  0.00           C  
ATOM    578  CE3 TRP A 315      17.289  16.760  91.229  1.00  0.00           C  
ATOM    579  CZ2 TRP A 315      14.766  15.573  90.702  1.00  0.00           C  
ATOM    580  CZ3 TRP A 315      16.192  16.979  92.066  1.00  0.00           C  
ATOM    581  CH2 TRP A 315      14.952  16.387  91.796  1.00  0.00           C  
ATOM    582  N   HIS A 316      22.205  16.357  87.201  1.00  0.00           N  
ATOM    583  CA  HIS A 316      23.462  17.069  87.057  1.00  0.00           C  
ATOM    584  C   HIS A 316      23.479  17.764  85.696  1.00  0.00           C  
ATOM    585  O   HIS A 316      23.929  18.897  85.586  1.00  0.00           O  
ATOM    586  CB  HIS A 316      24.637  16.090  87.149  1.00  0.00           C  
ATOM    587  CG  HIS A 316      24.690  15.336  88.439  1.00  0.00           C  
ATOM    588  ND1 HIS A 316      25.562  15.662  89.455  1.00  0.00           N  
ATOM    589  CD2 HIS A 316      23.971  14.275  88.882  1.00  0.00           C  
ATOM    590  CE1 HIS A 316      25.384  14.833  90.467  1.00  0.00           C  
ATOM    591  NE2 HIS A 316      24.426  13.980  90.147  1.00  0.00           N  
ATOM    592  N   ALA A 317      22.997  17.073  84.660  1.00  0.00           N  
ATOM    593  CA  ALA A 317      22.974  17.635  83.303  1.00  0.00           C  
ATOM    594  C   ALA A 317      22.053  18.851  83.311  1.00  0.00           C  
ATOM    595  O   ALA A 317      22.332  19.882  82.676  1.00  0.00           O  
ATOM    596  CB  ALA A 317      22.457  16.593  82.302  1.00  0.00           C  
ATOM    597  N   TYR A 318      20.948  18.724  84.030  1.00  0.00           N  
ATOM    598  CA  TYR A 318      20.017  19.842  84.121  1.00  0.00           C  
ATOM    599  C   TYR A 318      20.743  21.017  84.769  1.00  0.00           C  
ATOM    600  O   TYR A 318      20.679  22.136  84.287  1.00  0.00           O  
ATOM    601  CB  TYR A 318      18.806  19.476  84.966  1.00  0.00           C  
ATOM    602  CG  TYR A 318      17.816  20.617  85.120  1.00  0.00           C  
ATOM    603  CD1 TYR A 318      16.938  20.955  84.091  1.00  0.00           C  
ATOM    604  CD2 TYR A 318      17.749  21.344  86.302  1.00  0.00           C  
ATOM    605  CE1 TYR A 318      16.014  21.989  84.245  1.00  0.00           C  
ATOM    606  CE2 TYR A 318      16.827  22.377  86.465  1.00  0.00           C  
ATOM    607  CZ  TYR A 318      15.963  22.692  85.439  1.00  0.00           C  
ATOM    608  OH  TYR A 318      15.026  23.689  85.626  1.00  0.00           O  
ATOM    609  N   ILE A 334      21.448  20.756  85.860  1.00  0.00           N  
ATOM    610  CA  ILE A 334      22.161  21.832  86.530  1.00  0.00           C  
ATOM    611  C   ILE A 334      23.086  22.557  85.560  1.00  0.00           C  
ATOM    612  O   ILE A 334      23.187  23.781  85.604  1.00  0.00           O  
ATOM    613  CB  ILE A 334      22.937  21.312  87.757  1.00  0.00           C  
ATOM    614  CG1 ILE A 334      21.925  20.943  88.855  1.00  0.00           C  
ATOM    615  CG2 ILE A 334      23.923  22.367  88.254  1.00  0.00           C  
ATOM    616  CD1 ILE A 334      22.540  20.304  90.076  1.00  0.00           C  
ATOM    617  N   ASN A 336      23.738  21.809  84.666  1.00  0.00           N  
ATOM    618  CA  ASN A 336      24.620  22.425  83.676  1.00  0.00           C  
ATOM    619  C   ASN A 336      23.874  22.871  82.413  1.00  0.00           C  
ATOM    620  O   ASN A 336      24.492  23.145  81.387  1.00  0.00           O  
ATOM    621  CB  ASN A 336      25.744  21.465  83.278  1.00  0.00           C  
ATOM    622  CG  ASN A 336      26.856  21.424  84.294  1.00  0.00           C  
ATOM    623  OD1 ASN A 336      27.121  22.414  84.973  1.00  0.00           O  
ATOM    624  ND2 ASN A 336      27.529  20.285  84.394  1.00  0.00           N  
ATOM    625  N   ASP A 340      22.549  22.923  82.485  1.00  0.00           N  
ATOM    626  CA  ASP A 340      21.723  23.338  81.356  1.00  0.00           C  
ATOM    627  C   ASP A 340      21.939  22.600  80.029  1.00  0.00           C  
ATOM    628  O   ASP A 340      21.692  23.165  78.952  1.00  0.00           O  
ATOM    629  CB  ASP A 340      21.884  24.842  81.128  1.00  0.00           C  
ATOM    630  CG  ASP A 340      21.402  25.656  82.310  1.00  0.00           C  
ATOM    631  OD1 ASP A 340      20.225  25.480  82.708  1.00  0.00           O  
ATOM    632  OD2 ASP A 340      22.204  26.458  82.838  1.00  0.00           O  
ATOM    633  N   LYS A 341      22.387  21.348  80.092  1.00  0.00           N  
ATOM    634  CA  LYS A 341      22.597  20.583  78.871  1.00  0.00           C  
ATOM    635  C   LYS A 341      21.259  20.408  78.164  1.00  0.00           C  
ATOM    636  O   LYS A 341      20.233  20.254  78.816  1.00  0.00           O  
ATOM    637  CB  LYS A 341      23.209  19.211  79.196  1.00  0.00           C  
ATOM    638  CG  LYS A 341      24.602  19.300  79.802  1.00  0.00           C  
ATOM    639  CD  LYS A 341      25.532  20.101  78.897  1.00  0.00           C  
ATOM    640  CE  LYS A 341      26.864  20.366  79.564  1.00  0.00           C  
ATOM    641  NZ  LYS A 341      27.445  19.102  80.134  1.00  0.00           N  
ATOM    642  N   LEU A 342      21.273  20.436  76.832  1.00  0.00           N  
ATOM    643  CA  LEU A 342      20.051  20.280  76.045  1.00  0.00           C  
ATOM    644  C   LEU A 342      18.944  21.230  76.537  1.00  0.00           C  
ATOM    645  O   LEU A 342      17.759  20.885  76.580  1.00  0.00           O  
ATOM    646  CB  LEU A 342      19.593  18.811  76.087  1.00  0.00           C  
ATOM    647  CG  LEU A 342      20.637  17.829  75.505  1.00  0.00           C  
ATOM    648  CD1 LEU A 342      20.223  16.382  75.765  1.00  0.00           C  
ATOM    649  CD2 LEU A 342      20.800  18.076  74.003  1.00  0.00           C  
ATOM    650  N   GLY A 408      19.359  22.437  76.908  1.00  0.00           N  
ATOM    651  CA  GLY A 408      18.430  23.444  77.385  1.00  0.00           C  
ATOM    652  C   GLY A 408      17.643  23.048  78.616  1.00  0.00           C  
ATOM    653  O   GLY A 408      16.580  23.605  78.867  1.00  0.00           O  
ATOM    654  N   GLY A 418      18.152  22.092  79.385  1.00  0.00           N  
ATOM    655  CA  GLY A 418      17.445  21.666  80.580  1.00  0.00           C  
ATOM    656  C   GLY A 418      16.197  20.858  80.278  1.00  0.00           C  
ATOM    657  O   GLY A 418      15.375  20.617  81.162  1.00  0.00           O  
ATOM    658  N   ASP A 419      16.058  20.432  79.028  1.00  0.00           N  
ATOM    659  CA  ASP A 419      14.906  19.638  78.610  1.00  0.00           C  
ATOM    660  C   ASP A 419      15.131  18.208  79.103  1.00  0.00           C  
ATOM    661  O   ASP A 419      15.855  17.435  78.482  1.00  0.00           O  
ATOM    662  CB  ASP A 419      14.803  19.659  77.077  1.00  0.00           C  
ATOM    663  CG  ASP A 419      13.512  19.051  76.560  1.00  0.00           C  
ATOM    664  OD1 ASP A 419      13.074  17.991  77.077  1.00  0.00           O  
ATOM    665  OD2 ASP A 419      12.945  19.639  75.606  1.00  0.00           O  
ATOM    666  N   MET A 420      14.494  17.860  80.214  1.00  0.00           N  
ATOM    667  CA  MET A 420      14.646  16.538  80.800  1.00  0.00           C  
ATOM    668  C   MET A 420      14.308  15.363  79.882  1.00  0.00           C  
ATOM    669  O   MET A 420      14.877  14.274  80.041  1.00  0.00           O  
ATOM    670  CB  MET A 420      13.835  16.449  82.101  1.00  0.00           C  
ATOM    671  CG  MET A 420      14.371  17.344  83.231  1.00  0.00           C  
ATOM    672  SD  MET A 420      16.132  17.023  83.638  1.00  0.00           S  
ATOM    673  CE  MET A 420      15.964  15.471  84.504  1.00  0.00           C  
ATOM    674  N   ASP A 421      13.387  15.565  78.938  1.00  0.00           N  
ATOM    675  CA  ASP A 421      13.008  14.501  78.005  1.00  0.00           C  
ATOM    676  C   ASP A 421      14.159  14.180  77.050  1.00  0.00           C  
ATOM    677  O   ASP A 421      14.395  13.024  76.696  1.00  0.00           O  
ATOM    678  CB  ASP A 421      11.800  14.913  77.164  1.00  0.00           C  
ATOM    679  CG  ASP A 421      10.565  15.170  77.996  1.00  0.00           C  
ATOM    680  OD1 ASP A 421      10.117  14.240  78.697  1.00  0.00           O  
ATOM    681  OD2 ASP A 421      10.045  16.309  77.941  1.00  0.00           O  
ATOM    682  N   LEU A 422      14.842  15.225  76.608  1.00  0.00           N  
ATOM    683  CA  LEU A 422      15.960  15.091  75.694  1.00  0.00           C  
ATOM    684  C   LEU A 422      17.161  14.489  76.424  1.00  0.00           C  
ATOM    685  O   LEU A 422      17.947  13.731  75.850  1.00  0.00           O  
ATOM    686  CB  LEU A 422      16.313  16.466  75.132  1.00  0.00           C  
ATOM    687  CG  LEU A 422      15.766  16.849  73.754  1.00  0.00           C  
ATOM    688  CD1 LEU A 422      14.365  16.295  73.512  1.00  0.00           C  
ATOM    689  CD2 LEU A 422      15.794  18.359  73.650  1.00  0.00           C  
ATOM    690  N   ILE A 423      17.295  14.827  77.699  1.00  0.00           N  
ATOM    691  CA  ILE A 423      18.395  14.299  78.489  1.00  0.00           C  
ATOM    692  C   ILE A 423      18.185  12.798  78.683  1.00  0.00           C  
ATOM    693  O   ILE A 423      19.131  12.019  78.583  1.00  0.00           O  
ATOM    694  CB  ILE A 423      18.483  14.995  79.852  1.00  0.00           C  
ATOM    695  CG1 ILE A 423      18.898  16.449  79.647  1.00  0.00           C  
ATOM    696  CG2 ILE A 423      19.463  14.244  80.773  1.00  0.00           C  
ATOM    697  CD1 ILE A 423      18.984  17.254  80.943  1.00  0.00           C  
ATOM    698  N   ARG A 424      16.942  12.403  78.940  1.00  0.00           N  
ATOM    699  CA  ARG A 424      16.607  10.997  79.129  1.00  0.00           C  
ATOM    700  C   ARG A 424      16.842  10.247  77.828  1.00  0.00           C  
ATOM    701  O   ARG A 424      17.313   9.111  77.832  1.00  0.00           O  
ATOM    702  CB  ARG A 424      15.136  10.833  79.521  1.00  0.00           C  
ATOM    703  CG  ARG A 424      14.918  10.055  80.822  1.00  0.00           C  
ATOM    704  CD  ARG A 424      14.461  10.970  81.948  1.00  0.00           C  
ATOM    705  NE  ARG A 424      13.268  11.723  81.549  1.00  0.00           N  
ATOM    706  CZ  ARG A 424      12.659  12.639  82.302  1.00  0.00           C  
ATOM    707  NH1 ARG A 424      13.128  12.927  83.515  1.00  0.00           N  
ATOM    708  NH2 ARG A 424      11.586  13.269  81.830  1.00  0.00           N  
ATOM    709  N   ALA A 425      16.498  10.900  76.721  1.00  0.00           N  
ATOM    710  CA  ALA A 425      16.654  10.309  75.405  1.00  0.00           C  
ATOM    711  C   ALA A 425      18.125  10.068  75.123  1.00  0.00           C  
ATOM    712  O   ALA A 425      18.477   9.048  74.555  1.00  0.00           O  
ATOM    713  CB  ALA A 425      16.057  11.216  74.348  1.00  0.00           C  
ATOM    714  N   ALA A 426      18.982  11.003  75.529  1.00  0.00           N  
ATOM    715  CA  ALA A 426      20.413  10.843  75.315  1.00  0.00           C  
ATOM    716  C   ALA A 426      20.915   9.625  76.102  1.00  0.00           C  
ATOM    717  O   ALA A 426      21.812   8.918  75.645  1.00  0.00           O  
ATOM    718  CB  ALA A 426      21.178  12.124  75.737  1.00  0.00           C  
ATOM    719  N   ALA A 427      20.318   9.374  77.269  1.00  0.00           N  
ATOM    720  CA  ALA A 427      20.693   8.227  78.111  1.00  0.00           C  
ATOM    721  C   ALA A 427      20.253   6.895  77.486  1.00  0.00           C  
ATOM    722  O   ALA A 427      20.964   5.884  77.589  1.00  0.00           O  
ATOM    723  CB  ALA A 427      20.085   8.373  79.516  1.00  0.00           C  
ATOM    724  N   ARG A 429      19.083   6.874  76.849  1.00  0.00           N  
ATOM    725  CA  ARG A 429      18.629   5.634  76.210  1.00  0.00           C  
ATOM    726  C   ARG A 429      19.590   5.294  75.063  1.00  0.00           C  
ATOM    727  O   ARG A 429      19.884   4.137  74.808  1.00  0.00           O  
ATOM    728  CB  ARG A 429      17.218   5.777  75.650  1.00  0.00           C  
ATOM    729  CG  ARG A 429      16.153   6.011  76.695  1.00  0.00           C  
ATOM    730  CD  ARG A 429      14.788   5.627  76.124  1.00  0.00           C  
ATOM    731  NE  ARG A 429      14.381   6.506  75.031  1.00  0.00           N  
ATOM    732  CZ  ARG A 429      13.902   7.736  75.199  1.00  0.00           C  
ATOM    733  NH1 ARG A 429      13.761   8.242  76.426  1.00  0.00           N  
ATOM    734  NH2 ARG A 429      13.570   8.463  74.135  1.00  0.00           N  
ATOM    735  N   ILE A 431      20.089   6.314  74.383  1.00  0.00           N  
ATOM    736  CA  ILE A 431      21.023   6.089  73.293  1.00  0.00           C  
ATOM    737  C   ILE A 431      22.351   5.551  73.841  1.00  0.00           C  
ATOM    738  O   ILE A 431      22.935   4.623  73.282  1.00  0.00           O  
ATOM    739  CB  ILE A 431      21.236   7.386  72.497  1.00  0.00           C  
ATOM    740  CG1 ILE A 431      19.928   7.745  71.780  1.00  0.00           C  
ATOM    741  CG2 ILE A 431      22.352   7.207  71.464  1.00  0.00           C  
ATOM    742  CD1 ILE A 431      19.965   9.059  71.012  1.00  0.00           C  
ATOM    743  N   VAL A 432      22.822   6.119  74.942  1.00  0.00           N  
ATOM    744  CA  VAL A 432      24.054   5.653  75.555  1.00  0.00           C  
ATOM    745  C   VAL A 432      23.940   4.160  75.898  1.00  0.00           C  
ATOM    746  O   VAL A 432      24.887   3.406  75.669  1.00  0.00           O  
ATOM    747  CB  VAL A 432      24.387   6.502  76.823  1.00  0.00           C  
ATOM    748  CG1 VAL A 432      25.426   5.794  77.712  1.00  0.00           C  
ATOM    749  CG2 VAL A 432      24.917   7.887  76.369  1.00  0.00           C  
ATOM    750  N   ARG A 433      22.796   3.717  76.430  1.00  0.00           N  
ATOM    751  CA  ARG A 433      22.667   2.295  76.757  1.00  0.00           C  
ATOM    752  C   ARG A 433      22.819   1.426  75.514  1.00  0.00           C  
ATOM    753  O   ARG A 433      23.455   0.368  75.559  1.00  0.00           O  
ATOM    754  CB  ARG A 433      21.319   1.968  77.404  1.00  0.00           C  
ATOM    755  CG  ARG A 433      21.227   2.340  78.856  1.00  0.00           C  
ATOM    756  CD  ARG A 433      19.909   1.903  79.476  1.00  0.00           C  
ATOM    757  NE  ARG A 433      19.233   3.060  80.060  1.00  0.00           N  
ATOM    758  CZ  ARG A 433      18.052   3.530  79.664  1.00  0.00           C  
ATOM    759  NH1 ARG A 433      17.382   2.938  78.679  1.00  0.00           N  
ATOM    760  NH2 ARG A 433      17.560   4.625  80.226  1.00  0.00           N  
ATOM    761  N   ARG A 434      22.222   1.877  74.416  1.00  0.00           N  
ATOM    762  CA  ARG A 434      22.279   1.131  73.167  1.00  0.00           C  
ATOM    763  C   ARG A 434      23.689   1.127  72.615  1.00  0.00           C  
ATOM    764  O   ARG A 434      24.148   0.123  72.078  1.00  0.00           O  
ATOM    765  CB  ARG A 434      21.320   1.736  72.136  1.00  0.00           C  
ATOM    766  CG  ARG A 434      21.319   1.036  70.778  1.00  0.00           C  
ATOM    767  CD  ARG A 434      21.027  -0.446  70.902  1.00  0.00           C  
ATOM    768  NE  ARG A 434      19.778  -0.689  71.616  1.00  0.00           N  
ATOM    769  CZ  ARG A 434      18.579  -0.380  71.143  1.00  0.00           C  
ATOM    770  NH1 ARG A 434      18.466   0.181  69.944  1.00  0.00           N  
ATOM    771  NH2 ARG A 434      17.495  -0.608  71.878  1.00  0.00           N  
ATOM    772  N   VAL A 435      24.367   2.260  72.740  1.00  0.00           N  
ATOM    773  CA  VAL A 435      25.732   2.377  72.258  1.00  0.00           C  
ATOM    774  C   VAL A 435      26.637   1.446  73.056  1.00  0.00           C  
ATOM    775  O   VAL A 435      27.488   0.761  72.483  1.00  0.00           O  
ATOM    776  CB  VAL A 435      26.260   3.816  72.413  1.00  0.00           C  
ATOM    777  CG1 VAL A 435      27.783   3.834  72.203  1.00  0.00           C  
ATOM    778  CG2 VAL A 435      25.561   4.756  71.402  1.00  0.00           C  
ATOM    779  N   MET A 436      26.463   1.420  74.377  1.00  0.00           N  
ATOM    780  CA  MET A 436      27.299   0.570  75.212  1.00  0.00           C  
ATOM    781  C   MET A 436      27.166  -0.903  74.843  1.00  0.00           C  
ATOM    782  O   MET A 436      28.159  -1.617  74.777  1.00  0.00           O  
ATOM    783  CB  MET A 436      26.980   0.771  76.700  1.00  0.00           C  
ATOM    784  CG  MET A 436      27.487   2.100  77.239  1.00  0.00           C  
ATOM    785  SD  MET A 436      26.995   2.396  78.941  1.00  0.00           S  
ATOM    786  CE  MET A 436      28.101   1.236  79.859  1.00  0.00           C  
ATOM    787  N   GLU A 437      25.937  -1.343  74.610  1.00  0.00           N  
ATOM    788  CA  GLU A 437      25.665  -2.721  74.241  1.00  0.00           C  
ATOM    789  C   GLU A 437      26.322  -3.035  72.902  1.00  0.00           C  
ATOM    790  O   GLU A 437      27.092  -3.992  72.779  1.00  0.00           O  
ATOM    791  CB  GLU A 437      24.149  -2.935  74.146  1.00  0.00           C  
ATOM    792  CG  GLU A 437      23.727  -4.214  73.423  1.00  0.00           C  
ATOM    793  CD  GLU A 437      22.225  -4.486  73.536  1.00  0.00           C  
ATOM    794  OE1 GLU A 437      21.841  -5.348  74.342  1.00  0.00           O  
ATOM    795  OE2 GLU A 437      21.430  -3.831  72.831  1.00  0.00           O  
ATOM    796  N   ALA A 438      26.019  -2.207  71.904  1.00  0.00           N  
ATOM    797  CA  ALA A 438      26.573  -2.378  70.569  1.00  0.00           C  
ATOM    798  C   ALA A 438      28.092  -2.258  70.578  1.00  0.00           C  
ATOM    799  O   ALA A 438      28.754  -2.749  69.669  1.00  0.00           O  
ATOM    800  CB  ALA A 438      25.980  -1.342  69.632  1.00  0.00           C  
ATOM    801  N   ALA A 439      28.653  -1.608  71.593  1.00  0.00           N  
ATOM    802  CA  ALA A 439      30.107  -1.457  71.649  1.00  0.00           C  
ATOM    803  C   ALA A 439      30.743  -2.688  72.285  1.00  0.00           C  
ATOM    804  O   ALA A 439      31.961  -2.825  72.315  1.00  0.00           O  
ATOM    805  CB  ALA A 439      30.496  -0.197  72.437  1.00  0.00           C  
ATOM    806  N   GLY A 444      29.920  -3.588  72.800  1.00  0.00           N  
ATOM    807  CA  GLY A 444      30.481  -4.789  73.385  1.00  0.00           C  
ATOM    808  C   GLY A 444      30.469  -4.826  74.892  1.00  0.00           C  
ATOM    809  O   GLY A 444      30.979  -5.780  75.482  1.00  0.00           O  
ATOM    810  N   VAL A 445      29.910  -3.805  75.536  1.00  0.00           N  
ATOM    811  CA  VAL A 445      29.855  -3.822  76.995  1.00  0.00           C  
ATOM    812  C   VAL A 445      28.751  -4.813  77.400  1.00  0.00           C  
ATOM    813  O   VAL A 445      27.685  -4.847  76.788  1.00  0.00           O  
ATOM    814  CB  VAL A 445      29.505  -2.423  77.579  1.00  0.00           C  
ATOM    815  CG1 VAL A 445      29.473  -2.488  79.099  1.00  0.00           C  
ATOM    816  CG2 VAL A 445      30.512  -1.385  77.117  1.00  0.00           C  
ATOM    817  N   PRO A 460      29.002  -5.649  78.419  1.00  0.00           N  
ATOM    818  CA  PRO A 460      27.987  -6.615  78.864  1.00  0.00           C  
ATOM    819  C   PRO A 460      26.934  -5.895  79.717  1.00  0.00           C  
ATOM    820  O   PRO A 460      26.938  -6.026  80.942  1.00  0.00           O  
ATOM    821  CB  PRO A 460      28.802  -7.617  79.683  1.00  0.00           C  
ATOM    822  CG  PRO A 460      29.899  -6.769  80.259  1.00  0.00           C  
ATOM    823  CD  PRO A 460      30.288  -5.862  79.115  1.00  0.00           C  
ATOM    824  N   VAL A 461      26.047  -5.139  79.068  1.00  0.00           N  
ATOM    825  CA  VAL A 461      25.036  -4.369  79.786  1.00  0.00           C  
ATOM    826  C   VAL A 461      24.088  -5.174  80.674  1.00  0.00           C  
ATOM    827  O   VAL A 461      23.493  -4.631  81.606  1.00  0.00           O  
ATOM    828  CB  VAL A 461      24.207  -3.482  78.813  1.00  0.00           C  
ATOM    829  CG1 VAL A 461      25.127  -2.442  78.157  1.00  0.00           C  
ATOM    830  CG2 VAL A 461      23.543  -4.334  77.740  1.00  0.00           C  
ATOM    831  N   GLU A 463      23.962  -6.470  80.409  1.00  0.00           N  
ATOM    832  CA  GLU A 463      23.074  -7.301  81.213  1.00  0.00           C  
ATOM    833  C   GLU A 463      23.567  -7.371  82.655  1.00  0.00           C  
ATOM    834  O   GLU A 463      22.779  -7.561  83.584  1.00  0.00           O  
ATOM    835  CB  GLU A 463      22.981  -8.719  80.631  1.00  0.00           C  
ATOM    836  CG  GLU A 463      24.266  -9.540  80.701  1.00  0.00           C  
ATOM    837  CD  GLU A 463      25.266  -9.206  79.600  1.00  0.00           C  
ATOM    838  OE1 GLU A 463      24.958  -8.354  78.733  1.00  0.00           O  
ATOM    839  OE2 GLU A 463      26.365  -9.810  79.601  1.00  0.00           O  
ATOM    840  N   ARG A 471      24.874  -7.214  82.832  1.00  0.00           N  
ATOM    841  CA  ARG A 471      25.498  -7.267  84.146  1.00  0.00           C  
ATOM    842  C   ARG A 471      25.659  -5.876  84.767  1.00  0.00           C  
ATOM    843  O   ARG A 471      26.196  -5.747  85.861  1.00  0.00           O  
ATOM    844  CB  ARG A 471      26.868  -7.955  84.036  1.00  0.00           C  
ATOM    845  CG  ARG A 471      26.782  -9.436  83.606  1.00  0.00           C  
ATOM    846  CD  ARG A 471      28.159 -10.062  83.307  1.00  0.00           C  
ATOM    847  NE  ARG A 471      28.976 -10.249  84.503  1.00  0.00           N  
ATOM    848  CZ  ARG A 471      30.260 -10.606  84.494  1.00  0.00           C  
ATOM    849  NH1 ARG A 471      30.890 -10.818  83.343  1.00  0.00           N  
ATOM    850  NH2 ARG A 471      30.922 -10.757  85.638  1.00  0.00           N  
ATOM    851  N   VAL A 472      25.184  -4.842  84.074  1.00  0.00           N  
ATOM    852  CA  VAL A 472      25.285  -3.470  84.578  1.00  0.00           C  
ATOM    853  C   VAL A 472      23.925  -2.949  85.040  1.00  0.00           C  
ATOM    854  O   VAL A 472      22.925  -3.155  84.371  1.00  0.00           O  
ATOM    855  CB  VAL A 472      25.807  -2.498  83.489  1.00  0.00           C  
ATOM    856  CG1 VAL A 472      25.919  -1.078  84.058  1.00  0.00           C  
ATOM    857  CG2 VAL A 472      27.150  -2.968  82.961  1.00  0.00           C  
ATOM    858  N   ARG A 473      23.893  -2.279  86.189  1.00  0.00           N  
ATOM    859  CA  ARG A 473      22.654  -1.705  86.684  1.00  0.00           C  
ATOM    860  C   ARG A 473      22.591  -0.217  86.300  1.00  0.00           C  
ATOM    861  O   ARG A 473      23.371   0.604  86.787  1.00  0.00           O  
ATOM    862  CB  ARG A 473      22.564  -1.868  88.202  1.00  0.00           C  
ATOM    863  CG  ARG A 473      21.247  -1.378  88.792  1.00  0.00           C  
ATOM    864  CD  ARG A 473      21.254  -1.412  90.330  1.00  0.00           C  
ATOM    865  NE  ARG A 473      22.358  -0.641  90.918  1.00  0.00           N  
ATOM    866  CZ  ARG A 473      22.211   0.255  91.894  1.00  0.00           C  
ATOM    867  NH1 ARG A 473      21.003   0.509  92.397  1.00  0.00           N  
ATOM    868  NH2 ARG A 473      23.272   0.882  92.391  1.00  0.00           N  
ATOM    869  N   PHE A 474      21.681   0.122  85.394  1.00  0.00           N  
ATOM    870  CA  PHE A 474      21.513   1.505  84.970  1.00  0.00           C  
ATOM    871  C   PHE A 474      20.544   2.170  85.933  1.00  0.00           C  
ATOM    872  O   PHE A 474      19.475   1.630  86.215  1.00  0.00           O  
ATOM    873  CB  PHE A 474      20.987   1.578  83.532  1.00  0.00           C  
ATOM    874  CG  PHE A 474      22.028   1.250  82.499  1.00  0.00           C  
ATOM    875  CD1 PHE A 474      22.261  -0.068  82.120  1.00  0.00           C  
ATOM    876  CD2 PHE A 474      22.797   2.259  81.929  1.00  0.00           C  
ATOM    877  CE1 PHE A 474      23.249  -0.380  81.180  1.00  0.00           C  
ATOM    878  CE2 PHE A 474      23.791   1.965  80.986  1.00  0.00           C  
ATOM    879  CZ  PHE A 474      24.013   0.643  80.613  1.00  0.00           C  
ATOM    880  N   VAL A 475      20.943   3.332  86.445  1.00  0.00           N  
ATOM    881  CA  VAL A 475      20.164   4.084  87.424  1.00  0.00           C  
ATOM    882  C   VAL A 475      19.988   5.520  86.973  1.00  0.00           C  
ATOM    883  O   VAL A 475      20.971   6.199  86.646  1.00  0.00           O  
ATOM    884  CB  VAL A 475      20.904   4.125  88.790  1.00  0.00           C  
ATOM    885  CG1 VAL A 475      19.999   4.659  89.888  1.00  0.00           C  
ATOM    886  CG2 VAL A 475      21.419   2.766  89.135  1.00  0.00           C  
ATOM    887  N   ASP A 476      18.746   5.978  86.943  1.00  0.00           N  
ATOM    888  CA  ASP A 476      18.440   7.371  86.590  1.00  0.00           C  
ATOM    889  C   ASP A 476      18.563   8.170  87.903  1.00  0.00           C  
ATOM    890  O   ASP A 476      18.075   7.735  88.941  1.00  0.00           O  
ATOM    891  CB  ASP A 476      16.999   7.480  86.054  1.00  0.00           C  
ATOM    892  CG  ASP A 476      16.651   8.887  85.578  1.00  0.00           C  
ATOM    893  OD1 ASP A 476      16.824   9.855  86.354  1.00  0.00           O  
ATOM    894  OD2 ASP A 476      16.209   9.028  84.424  1.00  0.00           O  
ATOM    895  N   ALA A 477      19.227   9.320  87.874  1.00  0.00           N  
ATOM    896  CA  ALA A 477      19.380  10.129  89.087  1.00  0.00           C  
ATOM    897  C   ALA A 477      18.034  10.362  89.802  1.00  0.00           C  
ATOM    898  O   ALA A 477      17.993  10.596  91.010  1.00  0.00           O  
ATOM    899  CB  ALA A 477      20.016  11.463  88.732  1.00  0.00           C  
ATOM    900  N   GLU A 478      16.938  10.297  89.051  1.00  0.00           N  
ATOM    901  CA  GLU A 478      15.612  10.505  89.622  1.00  0.00           C  
ATOM    902  C   GLU A 478      15.305   9.542  90.762  1.00  0.00           C  
ATOM    903  O   GLU A 478      14.589   9.899  91.700  1.00  0.00           O  
ATOM    904  CB  GLU A 478      14.532  10.348  88.550  1.00  0.00           C  
ATOM    905  CG  GLU A 478      13.190  10.897  88.971  1.00  0.00           C  
ATOM    906  CD  GLU A 478      12.757  12.075  88.122  1.00  0.00           C  
ATOM    907  OE1 GLU A 478      13.587  12.981  87.844  1.00  0.00           O  
ATOM    908  OE2 GLU A 478      11.572  12.095  87.734  1.00  0.00           O  
ATOM    909  N   GLU A 479      15.830   8.325  90.682  1.00  0.00           N  
ATOM    910  CA  GLU A 479      15.596   7.341  91.726  1.00  0.00           C  
ATOM    911  C   GLU A 479      16.285   7.787  93.005  1.00  0.00           C  
ATOM    912  O   GLU A 479      15.784   7.553  94.094  1.00  0.00           O  
ATOM    913  CB  GLU A 479      16.116   5.956  91.317  1.00  0.00           C  
ATOM    914  CG  GLU A 479      15.610   5.481  89.963  1.00  0.00           C  
ATOM    915  CD  GLU A 479      16.160   4.108  89.570  1.00  0.00           C  
ATOM    916  OE1 GLU A 479      16.247   3.840  88.344  1.00  0.00           O  
ATOM    917  OE2 GLU A 479      16.494   3.308  90.483  1.00  0.00           O  
ATOM    918  N   LEU A 482      17.441   8.426  92.883  1.00  0.00           N  
ATOM    919  CA  LEU A 482      18.127   8.897  94.074  1.00  0.00           C  
ATOM    920  C   LEU A 482      17.412  10.147  94.604  1.00  0.00           C  
ATOM    921  O   LEU A 482      17.220  10.299  95.809  1.00  0.00           O  
ATOM    922  CB  LEU A 482      19.590   9.225  93.748  1.00  0.00           C  
ATOM    923  CG  LEU A 482      20.621   8.086  93.872  1.00  0.00           C  
ATOM    924  CD1 LEU A 482      20.179   6.862  93.080  1.00  0.00           C  
ATOM    925  CD2 LEU A 482      21.960   8.579  93.379  1.00  0.00           C  
ATOM    926  N   ALA A 485      17.008  11.021  93.688  1.00  0.00           N  
ATOM    927  CA  ALA A 485      16.339  12.266  94.028  1.00  0.00           C  
ATOM    928  C   ALA A 485      15.048  12.076  94.818  1.00  0.00           C  
ATOM    929  O   ALA A 485      14.648  12.973  95.563  1.00  0.00           O  
ATOM    930  CB  ALA A 485      16.050  13.080  92.744  1.00  0.00           C  
ATOM    931  N   SER A 486      14.426  10.908  94.656  1.00  0.00           N  
ATOM    932  CA  SER A 486      13.164  10.558  95.303  1.00  0.00           C  
ATOM    933  C   SER A 486      13.339  10.024  96.699  1.00  0.00           C  
ATOM    934  O   SER A 486      12.360   9.702  97.359  1.00  0.00           O  
ATOM    935  CB  SER A 486      12.428   9.465  94.515  1.00  0.00           C  
ATOM    936  OG  SER A 486      12.174   9.855  93.184  1.00  0.00           O  
ATOM    937  N   ASP A 489      14.574   9.882  97.143  1.00  0.00           N  
ATOM    938  CA  ASP A 489      14.793   9.331  98.466  1.00  0.00           C  
ATOM    939  C   ASP A 489      15.293  10.414  99.392  1.00  0.00           C  
ATOM    940  O   ASP A 489      16.328  11.031  99.135  1.00  0.00           O  
ATOM    941  CB  ASP A 489      15.805   8.183  98.401  1.00  0.00           C  
ATOM    942  CG  ASP A 489      15.907   7.419  99.709  1.00  0.00           C  
ATOM    943  OD1 ASP A 489      15.385   7.899 100.743  1.00  0.00           O  
ATOM    944  OD2 ASP A 489      16.512   6.329  99.710  1.00  0.00           O  
ATOM    945  N   LYS A 490      14.552  10.640 100.469  1.00  0.00           N  
ATOM    946  CA  LYS A 490      14.935  11.653 101.442  1.00  0.00           C  
ATOM    947  C   LYS A 490      16.321  11.368 102.005  1.00  0.00           C  
ATOM    948  O   LYS A 490      17.093  12.291 102.287  1.00  0.00           O  
ATOM    949  CB  LYS A 490      13.902  11.721 102.573  1.00  0.00           C  
ATOM    950  CG  LYS A 490      13.857  10.532 103.522  1.00  0.00           C  
ATOM    951  CD  LYS A 490      12.702  10.720 104.524  1.00  0.00           C  
ATOM    952  CE  LYS A 490      12.906   9.924 105.810  1.00  0.00           C  
ATOM    953  NZ  LYS A 490      13.008   8.468 105.522  1.00  0.00           N  
ATOM    954  N   ASP A 494      16.656  10.092 102.156  1.00  0.00           N  
ATOM    955  CA  ASP A 494      17.973   9.751 102.683  1.00  0.00           C  
ATOM    956  C   ASP A 494      19.093  10.246 101.785  1.00  0.00           C  
ATOM    957  O   ASP A 494      20.172  10.564 102.264  1.00  0.00           O  
ATOM    958  CB  ASP A 494      18.097   8.245 102.896  1.00  0.00           C  
ATOM    959  CG  ASP A 494      17.229   7.758 104.043  1.00  0.00           C  
ATOM    960  OD1 ASP A 494      16.914   8.588 104.927  1.00  0.00           O  
ATOM    961  OD2 ASP A 494      16.872   6.560 104.065  1.00  0.00           O  
ATOM    962  N   TYR A 495      18.839  10.320 100.483  1.00  0.00           N  
ATOM    963  CA  TYR A 495      19.858  10.820  99.590  1.00  0.00           C  
ATOM    964  C   TYR A 495      20.116  12.297  99.914  1.00  0.00           C  
ATOM    965  O   TYR A 495      21.274  12.710 100.076  1.00  0.00           O  
ATOM    966  CB  TYR A 495      19.421  10.687  98.136  1.00  0.00           C  
ATOM    967  CG  TYR A 495      20.336  11.406  97.186  1.00  0.00           C  
ATOM    968  CD1 TYR A 495      21.595  10.884  96.856  1.00  0.00           C  
ATOM    969  CD2 TYR A 495      19.932  12.592  96.584  1.00  0.00           C  
ATOM    970  CE1 TYR A 495      22.415  11.533  95.935  1.00  0.00           C  
ATOM    971  CE2 TYR A 495      20.740  13.251  95.676  1.00  0.00           C  
ATOM    972  CZ  TYR A 495      21.978  12.726  95.348  1.00  0.00           C  
ATOM    973  OH  TYR A 495      22.772  13.406  94.439  1.00  0.00           O  
ATOM    974  N   TRP A 496      19.042  13.089 100.012  1.00  0.00           N  
ATOM    975  CA  TRP A 496      19.202  14.514 100.322  1.00  0.00           C  
ATOM    976  C   TRP A 496      19.751  14.646 101.723  1.00  0.00           C  
ATOM    977  O   TRP A 496      20.502  15.561 102.019  1.00  0.00           O  
ATOM    978  CB  TRP A 496      17.867  15.265 100.134  1.00  0.00           C  
ATOM    979  CG  TRP A 496      17.454  15.224  98.684  1.00  0.00           C  
ATOM    980  CD1 TRP A 496      16.483  14.425  98.123  1.00  0.00           C  
ATOM    981  CD2 TRP A 496      18.116  15.873  97.592  1.00  0.00           C  
ATOM    982  NE1 TRP A 496      16.516  14.533  96.750  1.00  0.00           N  
ATOM    983  CE2 TRP A 496      17.510  15.414  96.399  1.00  0.00           C  
ATOM    984  CE3 TRP A 496      19.173  16.797  97.505  1.00  0.00           C  
ATOM    985  CZ2 TRP A 496      17.924  15.847  95.128  1.00  0.00           C  
ATOM    986  CZ3 TRP A 496      19.584  17.227  96.240  1.00  0.00           C  
ATOM    987  CH2 TRP A 496      18.959  16.748  95.069  1.00  0.00           C  
ATOM    988  N   GLY A 498      19.408  13.696 102.583  1.00  0.00           N  
ATOM    989  CA  GLY A 498      19.956  13.720 103.928  1.00  0.00           C  
ATOM    990  C   GLY A 498      21.483  13.675 103.853  1.00  0.00           C  
ATOM    991  O   GLY A 498      22.176  14.354 104.642  1.00  0.00           O  
ATOM    992  N   LEU A 499      22.012  12.890 102.901  1.00  0.00           N  
ATOM    993  CA  LEU A 499      23.471  12.760 102.697  1.00  0.00           C  
ATOM    994  C   LEU A 499      24.025  14.016 102.058  1.00  0.00           C  
ATOM    995  O   LEU A 499      25.130  14.456 102.376  1.00  0.00           O  
ATOM    996  CB  LEU A 499      23.820  11.570 101.772  1.00  0.00           C  
ATOM    997  CG  LEU A 499      24.210  10.204 102.344  1.00  0.00           C  
ATOM    998  CD1 LEU A 499      24.368   9.189 101.200  1.00  0.00           C  
ATOM    999  CD2 LEU A 499      25.522  10.325 103.112  1.00  0.00           C  
ATOM   1000  N   VAL A 500      23.292  14.586 101.114  1.00  0.00           N  
ATOM   1001  CA  VAL A 500      23.776  15.812 100.505  1.00  0.00           C  
ATOM   1002  C   VAL A 500      24.000  16.861 101.606  1.00  0.00           C  
ATOM   1003  O   VAL A 500      24.958  17.640 101.558  1.00  0.00           O  
ATOM   1004  CB  VAL A 500      22.782  16.340  99.464  1.00  0.00           C  
ATOM   1005  CG1 VAL A 500      23.131  17.759  99.090  1.00  0.00           C  
ATOM   1006  CG2 VAL A 500      22.828  15.440  98.222  1.00  0.00           C  
ATOM   1007  N   ILE A 501      23.130  16.869 102.609  1.00  0.00           N  
ATOM   1008  CA  ILE A 501      23.286  17.829 103.699  1.00  0.00           C  
ATOM   1009  C   ILE A 501      24.448  17.475 104.631  1.00  0.00           C  
ATOM   1010  O   ILE A 501      25.245  18.338 105.007  1.00  0.00           O  
ATOM   1011  CB  ILE A 501      21.994  17.949 104.519  1.00  0.00           C  
ATOM   1012  CG1 ILE A 501      20.914  18.606 103.653  1.00  0.00           C  
ATOM   1013  CG2 ILE A 501      22.244  18.789 105.764  1.00  0.00           C  
ATOM   1014  CD1 ILE A 501      19.606  18.766 104.357  1.00  0.00           C  
ATOM   1015  N   ARG A 502      24.552  16.211 105.009  1.00  0.00           N  
ATOM   1016  CA  ARG A 502      25.649  15.815 105.875  1.00  0.00           C  
ATOM   1017  C   ARG A 502      26.990  16.079 105.183  1.00  0.00           C  
ATOM   1018  O   ARG A 502      27.967  16.507 105.820  1.00  0.00           O  
ATOM   1019  CB  ARG A 502      25.473  14.357 106.269  1.00  0.00           C  
ATOM   1020  CG  ARG A 502      24.337  14.193 107.280  1.00  0.00           C  
ATOM   1021  CD  ARG A 502      23.877  12.774 107.374  1.00  0.00           C  
ATOM   1022  NE  ARG A 502      25.017  11.875 107.381  1.00  0.00           N  
ATOM   1023  CZ  ARG A 502      24.959  10.611 106.981  1.00  0.00           C  
ATOM   1024  NH1 ARG A 502      23.801  10.108 106.547  1.00  0.00           N  
ATOM   1025  NH2 ARG A 502      26.059   9.862 106.990  1.00  0.00           N  
ATOM   1026  N   VAL A 503      27.042  15.863 103.871  1.00  0.00           N  
ATOM   1027  CA  VAL A 503      28.273  16.122 103.149  1.00  0.00           C  
ATOM   1028  C   VAL A 503      28.564  17.614 103.152  1.00  0.00           C  
ATOM   1029  O   VAL A 503      29.700  18.018 103.342  1.00  0.00           O  
ATOM   1030  CB  VAL A 503      28.208  15.639 101.680  1.00  0.00           C  
ATOM   1031  CG1 VAL A 503      29.412  16.157 100.931  1.00  0.00           C  
ATOM   1032  CG2 VAL A 503      28.177  14.103 101.624  1.00  0.00           C  
ATOM   1033  N   ALA A 504      27.541  18.436 102.935  1.00  0.00           N  
ATOM   1034  CA  ALA A 504      27.736  19.878 102.916  1.00  0.00           C  
ATOM   1035  C   ALA A 504      28.198  20.427 104.273  1.00  0.00           C  
ATOM   1036  O   ALA A 504      28.848  21.470 104.332  1.00  0.00           O  
ATOM   1037  CB  ALA A 504      26.452  20.576 102.487  1.00  0.00           C  
ATOM   1038  N   LYS A 841      27.857  19.736 105.355  1.00  0.00           N  
ATOM   1039  CA  LYS A 841      28.238  20.192 106.690  1.00  0.00           C  
ATOM   1040  C   LYS A 841      29.704  19.920 106.992  1.00  0.00           C  
ATOM   1041  O   LYS A 841      30.283  20.534 107.889  1.00  0.00           O  
ATOM   1042  CB  LYS A 841      27.374  19.513 107.759  1.00  0.00           C  
ATOM   1043  CG  LYS A 841      25.923  19.965 107.765  1.00  0.00           C  
ATOM   1044  CD  LYS A 841      25.082  19.241 108.822  1.00  0.00           C  
ATOM   1045  CE  LYS A 841      25.601  19.466 110.248  1.00  0.00           C  
ATOM   1046  NZ  LYS A 841      25.653  20.909 110.605  1.00  0.00           N  
ATOM   1047  N   ARG A 844      30.301  19.005 106.235  1.00  0.00           N  
ATOM   1048  CA  ARG A 844      31.690  18.634 106.446  1.00  0.00           C  
ATOM   1049  C   ARG A 844      32.664  19.193 105.428  1.00  0.00           C  
ATOM   1050  O   ARG A 844      33.786  18.697 105.312  1.00  0.00           O  
ATOM   1051  CB  ARG A 844      31.821  17.120 106.470  1.00  0.00           C  
ATOM   1052  CG  ARG A 844      32.135  16.567 107.823  1.00  0.00           C  
ATOM   1053  CD  ARG A 844      30.957  15.877 108.444  1.00  0.00           C  
ATOM   1054  NE  ARG A 844      30.784  16.322 109.819  1.00  0.00           N  
ATOM   1055  CZ  ARG A 844      30.000  15.722 110.706  1.00  0.00           C  
ATOM   1056  NH1 ARG A 844      29.312  14.633 110.365  1.00  0.00           N  
ATOM   1057  NH2 ARG A 844      29.890  16.222 111.931  1.00  0.00           N  
ATOM   1058  N   ALA A 845      32.249  20.214 104.687  1.00  0.00           N  
ATOM   1059  CA  ALA A 845      33.128  20.805 103.696  1.00  0.00           C  
ATOM   1060  C   ALA A 845      32.854  22.291 103.543  1.00  0.00           C  
ATOM   1061  O   ALA A 845      31.756  22.703 103.152  1.00  0.00           O  
ATOM   1062  CB  ALA A 845      32.962  20.107 102.362  1.00  0.00           C  
ATOM   1063  N   SER A 846      33.872  23.091 103.843  1.00  0.00           N  
ATOM   1064  CA  SER A 846      33.772  24.542 103.759  1.00  0.00           C  
ATOM   1065  C   SER A 846      33.404  24.997 102.355  1.00  0.00           C  
ATOM   1066  O   SER A 846      33.550  24.248 101.392  1.00  0.00           O  
ATOM   1067  CB  SER A 846      35.103  25.183 104.177  1.00  0.00           C  
ATOM   1068  OG  SER A 846      36.105  24.978 103.195  1.00  0.00           O  
ATOM   1069  N   LEU A 847      32.916  26.227 102.242  1.00  0.00           N  
ATOM   1070  CA  LEU A 847      32.551  26.764 100.940  1.00  0.00           C  
ATOM   1071  C   LEU A 847      33.837  26.837 100.122  1.00  0.00           C  
ATOM   1072  O   LEU A 847      33.812  26.781  98.887  1.00  0.00           O  
ATOM   1073  CB  LEU A 847      31.934  28.161 101.090  1.00  0.00           C  
ATOM   1074  CG  LEU A 847      31.423  28.863  99.821  1.00  0.00           C  
ATOM   1075  CD1 LEU A 847      30.505  30.027 100.196  1.00  0.00           C  
ATOM   1076  CD2 LEU A 847      32.593  29.372  99.001  1.00  0.00           C  
ATOM   1077  N   ALA A 848      34.961  26.968 100.824  1.00  0.00           N  
ATOM   1078  CA  ALA A 848      36.261  27.037 100.167  1.00  0.00           C  
ATOM   1079  C   ALA A 848      36.617  25.642  99.656  1.00  0.00           C  
ATOM   1080  O   ALA A 848      36.940  25.469  98.479  1.00  0.00           O  
ATOM   1081  CB  ALA A 848      37.333  27.539 101.145  1.00  0.00           C  
ATOM   1082  N   ARG A1089      36.547  24.647 100.537  1.00  0.00           N  
ATOM   1083  CA  ARG A1089      36.861  23.280 100.132  1.00  0.00           C  
ATOM   1084  C   ARG A1089      36.006  22.903  98.923  1.00  0.00           C  
ATOM   1085  O   ARG A1089      36.515  22.380  97.935  1.00  0.00           O  
ATOM   1086  CB  ARG A1089      36.613  22.294 101.281  1.00  0.00           C  
ATOM   1087  CG  ARG A1089      36.887  20.833 100.906  1.00  0.00           C  
ATOM   1088  CD  ARG A1089      38.365  20.613 100.604  1.00  0.00           C  
ATOM   1089  NE  ARG A1089      38.646  19.329  99.954  1.00  0.00           N  
ATOM   1090  CZ  ARG A1089      38.480  19.094  98.654  1.00  0.00           C  
ATOM   1091  NH1 ARG A1089      38.022  20.048  97.853  1.00  0.00           N  
ATOM   1092  NH2 ARG A1089      38.819  17.918  98.143  1.00  0.00           N  
ATOM   1093  N   VAL A1090      34.710  23.196  98.999  1.00  0.00           N  
ATOM   1094  CA  VAL A1090      33.786  22.891  97.910  1.00  0.00           C  
ATOM   1095  C   VAL A1090      34.070  23.738  96.685  1.00  0.00           C  
ATOM   1096  O   VAL A1090      33.858  23.306  95.558  1.00  0.00           O  
ATOM   1097  CB  VAL A1090      32.309  23.133  98.321  1.00  0.00           C  
ATOM   1098  CG1 VAL A1090      31.397  22.974  97.108  1.00  0.00           C  
ATOM   1099  CG2 VAL A1090      31.904  22.154  99.417  1.00  0.00           C  
ATOM   1100  N   ARG A1091      34.553  24.951  96.898  1.00  0.00           N  
ATOM   1101  CA  ARG A1091      34.832  25.824  95.770  1.00  0.00           C  
ATOM   1102  C   ARG A1091      36.072  25.375  95.006  1.00  0.00           C  
ATOM   1103  O   ARG A1091      36.157  25.559  93.791  1.00  0.00           O  
ATOM   1104  CB  ARG A1091      34.988  27.271  96.241  1.00  0.00           C  
ATOM   1105  CG  ARG A1091      34.729  28.296  95.149  1.00  0.00           C  
ATOM   1106  CD  ARG A1091      34.516  29.683  95.735  1.00  0.00           C  
ATOM   1107  NE  ARG A1091      34.248  30.680  94.705  1.00  0.00           N  
ATOM   1108  CZ  ARG A1091      34.005  31.962  94.955  1.00  0.00           C  
ATOM   1109  NH1 ARG A1091      33.996  32.405  96.209  1.00  0.00           N  
ATOM   1110  NH2 ARG A1091      33.765  32.802  93.956  1.00  0.00           N  
ATOM   1111  N   ARG A1093      37.037  24.778  95.698  1.00  0.00           N  
ATOM   1112  CA  ARG A1093      38.223  24.333  94.984  1.00  0.00           C  
ATOM   1113  C   ARG A1093      37.966  22.975  94.335  1.00  0.00           C  
ATOM   1114  O   ARG A1093      38.890  22.304  93.884  1.00  0.00           O  
ATOM   1115  CB  ARG A1093      39.466  24.306  95.903  1.00  0.00           C  
ATOM   1116  CG  ARG A1093      39.611  23.141  96.872  1.00  0.00           C  
ATOM   1117  CD  ARG A1093      40.907  23.304  97.682  1.00  0.00           C  
ATOM   1118  NE  ARG A1093      41.118  22.246  98.672  1.00  0.00           N  
ATOM   1119  CZ  ARG A1093      41.552  21.014  98.395  1.00  0.00           C  
ATOM   1120  NH1 ARG A1093      41.835  20.657  97.145  1.00  0.00           N  
ATOM   1121  NH2 ARG A1093      41.702  20.133  99.376  1.00  0.00           N  
ATOM   1122  N   ALA A1094      36.693  22.589  94.281  1.00  0.00           N  
ATOM   1123  CA  ALA A1094      36.285  21.331  93.661  1.00  0.00           C  
ATOM   1124  C   ALA A1094      35.491  21.664  92.402  1.00  0.00           C  
ATOM   1125  O   ALA A1094      34.945  20.783  91.744  1.00  0.00           O  
ATOM   1126  CB  ALA A1094      35.429  20.510  94.622  1.00  0.00           C  
ATOM   1127  N   LEU A1103      35.430  22.951  92.082  1.00  0.00           N  
ATOM   1128  CA  LEU A1103      34.715  23.419  90.903  1.00  0.00           C  
ATOM   1129  C   LEU A1103      35.701  23.565  89.757  1.00  0.00           C  
ATOM   1130  O   LEU A1103      36.713  24.249  89.901  1.00  0.00           O  
ATOM   1131  CB  LEU A1103      34.070  24.774  91.178  1.00  0.00           C  
ATOM   1132  CG  LEU A1103      33.199  24.892  92.429  1.00  0.00           C  
ATOM   1133  CD1 LEU A1103      32.594  26.289  92.473  1.00  0.00           C  
ATOM   1134  CD2 LEU A1103      32.103  23.835  92.414  1.00  0.00           C  
ATOM   1135  N   ALA A1104      36.894  32.659  89.506  1.00  0.00           N  
ATOM   1136  CA  ALA A1104      35.492  33.028  89.336  1.00  0.00           C  
ATOM   1137  C   ALA A1104      34.953  33.686  90.602  1.00  0.00           C  
ATOM   1138  O   ALA A1104      34.851  33.041  91.647  1.00  0.00           O  
ATOM   1139  CB  ALA A1104      34.663  31.790  88.995  1.00  0.00           C  
ATOM   1140  N   GLU A1105      34.609  34.968  90.512  1.00  0.00           N  
ATOM   1141  CA  GLU A1105      34.081  35.677  91.672  1.00  0.00           C  
ATOM   1142  C   GLU A1105      32.619  35.323  91.932  1.00  0.00           C  
ATOM   1143  O   GLU A1105      31.861  35.022  91.010  1.00  0.00           O  
ATOM   1144  CB  GLU A1105      34.250  37.192  91.501  1.00  0.00           C  
ATOM   1145  CG  GLU A1105      33.843  37.728  90.139  1.00  0.00           C  
ATOM   1146  CD  GLU A1105      34.212  39.195  89.956  1.00  0.00           C  
ATOM   1147  OE1 GLU A1105      35.393  39.545  90.184  1.00  0.00           O  
ATOM   1148  OE2 GLU A1105      33.325  39.994  89.579  1.00  0.00           O  
ATOM   1149  N   GLU A1177      32.243  35.359  93.206  1.00  0.00           N  
ATOM   1150  CA  GLU A1177      30.897  35.028  93.661  1.00  0.00           C  
ATOM   1151  C   GLU A1177      29.727  35.455  92.773  1.00  0.00           C  
ATOM   1152  O   GLU A1177      28.807  34.672  92.538  1.00  0.00           O  
ATOM   1153  CB  GLU A1177      30.688  35.586  95.070  1.00  0.00           C  
ATOM   1154  CG  GLU A1177      31.569  34.946  96.129  1.00  0.00           C  
ATOM   1155  CD  GLU A1177      31.317  35.516  97.515  1.00  0.00           C  
ATOM   1156  OE1 GLU A1177      30.137  35.623  97.906  1.00  0.00           O  
ATOM   1157  OE2 GLU A1177      32.293  35.855  98.218  1.00  0.00           O  
ATOM   1158  N   ALA A1178      29.763  36.684  92.273  1.00  0.00           N  
ATOM   1159  CA  ALA A1178      28.674  37.208  91.447  1.00  0.00           C  
ATOM   1160  C   ALA A1178      28.417  36.529  90.097  1.00  0.00           C  
ATOM   1161  O   ALA A1178      27.429  36.848  89.428  1.00  0.00           O  
ATOM   1162  CB  ALA A1178      28.876  38.704  91.236  1.00  0.00           C  
ATOM   1163  N   GLU A1179      29.283  35.599  89.693  1.00  0.00           N  
ATOM   1164  CA  GLU A1179      29.116  34.913  88.405  1.00  0.00           C  
ATOM   1165  C   GLU A1179      28.823  33.421  88.544  1.00  0.00           C  
ATOM   1166  O   GLU A1179      28.315  32.791  87.615  1.00  0.00           O  
ATOM   1167  CB  GLU A1179      30.370  35.087  87.539  1.00  0.00           C  
ATOM   1168  CG  GLU A1179      30.702  36.525  87.196  1.00  0.00           C  
ATOM   1169  CD  GLU A1179      29.586  37.208  86.431  1.00  0.00           C  
ATOM   1170  OE1 GLU A1179      29.210  36.706  85.347  1.00  0.00           O  
ATOM   1171  OE2 GLU A1179      29.085  38.248  86.918  1.00  0.00           O  
ATOM   1172  N   VAL A1192      29.156  32.864  89.704  1.00  0.00           N  
ATOM   1173  CA  VAL A1192      28.945  31.444  89.977  1.00  0.00           C  
ATOM   1174  C   VAL A1192      27.587  31.210  90.642  1.00  0.00           C  
ATOM   1175  O   VAL A1192      27.446  31.440  91.844  1.00  0.00           O  
ATOM   1176  CB  VAL A1192      30.034  30.901  90.931  1.00  0.00           C  
ATOM   1177  CG1 VAL A1192      29.949  29.389  91.011  1.00  0.00           C  
ATOM   1178  CG2 VAL A1192      31.409  31.348  90.464  1.00  0.00           C  
ATOM   1179  N   ASP A1193      26.595  30.748  89.883  1.00  0.00           N  
ATOM   1180  CA  ASP A1193      25.288  30.508  90.487  1.00  0.00           C  
ATOM   1181  C   ASP A1193      25.384  29.355  91.487  1.00  0.00           C  
ATOM   1182  O   ASP A1193      26.151  28.411  91.287  1.00  0.00           O  
ATOM   1183  CB  ASP A1193      24.216  30.244  89.414  1.00  0.00           C  
ATOM   1184  CG  ASP A1193      24.357  28.899  88.743  1.00  0.00           C  
ATOM   1185  OD1 ASP A1193      25.413  28.624  88.136  1.00  0.00           O  
ATOM   1186  OD2 ASP A1193      23.390  28.116  88.813  1.00  0.00           O  
ATOM   1187  N   ALA A1194      24.624  29.468  92.578  1.00  0.00           N  
ATOM   1188  CA  ALA A1194      24.612  28.488  93.664  1.00  0.00           C  
ATOM   1189  C   ALA A1194      24.456  27.017  93.279  1.00  0.00           C  
ATOM   1190  O   ALA A1194      24.993  26.142  93.954  1.00  0.00           O  
ATOM   1191  CB  ALA A1194      23.531  28.870  94.688  1.00  0.00           C  
ATOM   1192  N   SER A1195      23.721  26.735  92.213  1.00  0.00           N  
ATOM   1193  CA  SER A1195      23.533  25.355  91.799  1.00  0.00           C  
ATOM   1194  C   SER A1195      24.874  24.685  91.468  1.00  0.00           C  
ATOM   1195  O   SER A1195      24.986  23.459  91.497  1.00  0.00           O  
ATOM   1196  CB  SER A1195      22.588  25.297  90.599  1.00  0.00           C  
ATOM   1197  OG  SER A1195      23.180  25.896  89.465  1.00  0.00           O  
ATOM   1198  N   LYS A1196      25.897  25.490  91.187  1.00  0.00           N  
ATOM   1199  CA  LYS A1196      27.221  24.966  90.857  1.00  0.00           C  
ATOM   1200  C   LYS A1196      27.916  24.397  92.077  1.00  0.00           C  
ATOM   1201  O   LYS A1196      28.814  23.567  91.951  1.00  0.00           O  
ATOM   1202  CB  LYS A1196      28.117  26.051  90.242  1.00  0.00           C  
ATOM   1203  CG  LYS A1196      27.568  26.701  88.986  1.00  0.00           C  
ATOM   1204  CD  LYS A1196      27.471  25.722  87.836  1.00  0.00           C  
ATOM   1205  CE  LYS A1196      27.064  26.428  86.549  1.00  0.00           C  
ATOM   1206  NZ  LYS A1196      27.163  25.512  85.385  1.00  0.00           N  
ATOM   1207  N   LEU A1198      27.528  24.860  93.261  1.00  0.00           N  
ATOM   1208  CA  LEU A1198      28.120  24.347  94.489  1.00  0.00           C  
ATOM   1209  C   LEU A1198      27.391  23.075  94.900  1.00  0.00           C  
ATOM   1210  O   LEU A1198      27.965  22.195  95.532  1.00  0.00           O  
ATOM   1211  CB  LEU A1198      28.032  25.375  95.621  1.00  0.00           C  
ATOM   1212  CG  LEU A1198      29.253  26.288  95.809  1.00  0.00           C  
ATOM   1213  CD1 LEU A1198      29.485  27.138  94.558  1.00  0.00           C  
ATOM   1214  CD2 LEU A1198      29.026  27.168  97.027  1.00  0.00           C  
ATOM   1215  N   ILE A1199      26.122  22.974  94.538  1.00  0.00           N  
ATOM   1216  CA  ILE A1199      25.350  21.786  94.877  1.00  0.00           C  
ATOM   1217  C   ILE A1199      25.787  20.574  94.038  1.00  0.00           C  
ATOM   1218  O   ILE A1199      25.784  19.446  94.527  1.00  0.00           O  
ATOM   1219  CB  ILE A1199      23.838  22.051  94.677  1.00  0.00           C  
ATOM   1220  CG1 ILE A1199      23.352  23.051  95.732  1.00  0.00           C  
ATOM   1221  CG2 ILE A1199      23.040  20.783  94.833  1.00  0.00           C  
ATOM   1222  CD1 ILE A1199      21.848  23.325  95.659  1.00  0.00           C  
ATOM   1223  N   TYR A1200      26.183  20.833  92.792  1.00  0.00           N  
ATOM   1224  CA  TYR A1200      26.603  19.792  91.845  1.00  0.00           C  
ATOM   1225  C   TYR A1200      27.556  18.796  92.511  1.00  0.00           C  
ATOM   1226  O   TYR A1200      27.223  17.635  92.675  1.00  0.00           O  
ATOM   1227  CB  TYR A1200      27.249  20.459  90.611  1.00  0.00           C  
ATOM   1228  CG  TYR A1200      27.582  19.538  89.463  1.00  0.00           C  
ATOM   1229  CD1 TYR A1200      26.835  19.558  88.296  1.00  0.00           C  
ATOM   1230  CD2 TYR A1200      28.667  18.653  89.539  1.00  0.00           C  
ATOM   1231  CE1 TYR A1200      27.157  18.722  87.216  1.00  0.00           C  
ATOM   1232  CE2 TYR A1200      28.994  17.813  88.476  1.00  0.00           C  
ATOM   1233  CZ  TYR A1200      28.237  17.853  87.317  1.00  0.00           C  
ATOM   1234  OH  TYR A1200      28.552  17.015  86.265  1.00  0.00           O  
ATOM   1235  N   PRO A1201      28.740  19.255  92.944  1.00  0.00           N  
ATOM   1236  CA  PRO A1201      29.758  18.414  93.606  1.00  0.00           C  
ATOM   1237  C   PRO A1201      29.212  17.701  94.844  1.00  0.00           C  
ATOM   1238  O   PRO A1201      29.554  16.543  95.125  1.00  0.00           O  
ATOM   1239  CB  PRO A1201      30.842  19.418  93.997  1.00  0.00           C  
ATOM   1240  CG  PRO A1201      30.636  20.563  93.061  1.00  0.00           C  
ATOM   1241  CD  PRO A1201      29.162  20.668  92.901  1.00  0.00           C  
ATOM   1242  N   LEU A1202      28.397  18.415  95.609  1.00  0.00           N  
ATOM   1243  CA  LEU A1202      27.800  17.868  96.819  1.00  0.00           C  
ATOM   1244  C   LEU A1202      26.973  16.643  96.414  1.00  0.00           C  
ATOM   1245  O   LEU A1202      27.034  15.598  97.055  1.00  0.00           O  
ATOM   1246  CB  LEU A1202      26.909  18.929  97.486  1.00  0.00           C  
ATOM   1247  CG  LEU A1202      27.417  19.768  98.677  1.00  0.00           C  
ATOM   1248  CD1 LEU A1202      28.920  19.847  98.699  1.00  0.00           C  
ATOM   1249  CD2 LEU A1202      26.769  21.177  98.633  1.00  0.00           C  
ATOM   1250  N   MET A1203      26.220  16.781  95.333  1.00  0.00           N  
ATOM   1251  CA  MET A1203      25.400  15.681  94.828  1.00  0.00           C  
ATOM   1252  C   MET A1203      26.268  14.565  94.250  1.00  0.00           C  
ATOM   1253  O   MET A1203      25.943  13.389  94.395  1.00  0.00           O  
ATOM   1254  CB  MET A1203      24.437  16.184  93.745  1.00  0.00           C  
ATOM   1255  CG  MET A1203      23.229  16.948  94.321  1.00  0.00           C  
ATOM   1256  SD  MET A1203      22.208  17.633  93.016  1.00  0.00           S  
ATOM   1257  CE  MET A1203      21.588  16.071  92.245  1.00  0.00           C  
ATOM   1258  N   GLN A1204      27.361  14.942  93.586  1.00  0.00           N  
ATOM   1259  CA  GLN A1204      28.258  13.958  92.991  1.00  0.00           C  
ATOM   1260  C   GLN A1204      28.810  13.060  94.092  1.00  0.00           C  
ATOM   1261  O   GLN A1204      28.712  11.832  94.009  1.00  0.00           O  
ATOM   1262  CB  GLN A1204      29.388  14.658  92.224  1.00  0.00           C  
ATOM   1263  CG  GLN A1204      30.263  13.686  91.426  1.00  0.00           C  
ATOM   1264  CD  GLN A1204      30.913  14.336  90.206  1.00  0.00           C  
ATOM   1265  OE1 GLN A1204      30.925  15.567  90.067  1.00  0.00           O  
ATOM   1266  NE2 GLN A1204      31.455  13.506  89.313  1.00  0.00           N  
ATOM   1267  N   VAL A1205      29.351  13.669  95.142  1.00  0.00           N  
ATOM   1268  CA  VAL A1205      29.890  12.914  96.272  1.00  0.00           C  
ATOM   1269  C   VAL A1205      28.776  12.079  96.935  1.00  0.00           C  
ATOM   1270  O   VAL A1205      28.987  10.921  97.313  1.00  0.00           O  
ATOM   1271  CB  VAL A1205      30.499  13.872  97.327  1.00  0.00           C  
ATOM   1272  CG1 VAL A1205      30.907  13.104  98.565  1.00  0.00           C  
ATOM   1273  CG2 VAL A1205      31.700  14.603  96.735  1.00  0.00           C  
ATOM   1274  N   SER A1206      27.585  12.657  97.070  1.00  0.00           N  
ATOM   1275  CA  SER A1206      26.503  11.930  97.705  1.00  0.00           C  
ATOM   1276  C   SER A1206      26.044  10.734  96.887  1.00  0.00           C  
ATOM   1277  O   SER A1206      25.572   9.756  97.452  1.00  0.00           O  
ATOM   1278  CB  SER A1206      25.319  12.864  97.986  1.00  0.00           C  
ATOM   1279  OG  SER A1206      25.712  13.888  98.882  1.00  0.00           O  
ATOM   1280  N   ASP A1207      26.149  10.833  95.562  1.00  0.00           N  
ATOM   1281  CA  ASP A1207      25.774   9.734  94.677  1.00  0.00           C  
ATOM   1282  C   ASP A1207      26.661   8.533  95.014  1.00  0.00           C  
ATOM   1283  O   ASP A1207      26.181   7.402  95.122  1.00  0.00           O  
ATOM   1284  CB  ASP A1207      26.015  10.086  93.199  1.00  0.00           C  
ATOM   1285  CG  ASP A1207      25.076  11.152  92.671  1.00  0.00           C  
ATOM   1286  OD1 ASP A1207      23.996  11.363  93.254  1.00  0.00           O  
ATOM   1287  OD2 ASP A1207      25.412  11.769  91.642  1.00  0.00           O  
ATOM   1288  N   ILE A1208      27.963   8.799  95.146  1.00  0.00           N  
ATOM   1289  CA  ILE A1208      28.957   7.773  95.466  1.00  0.00           C  
ATOM   1290  C   ILE A1208      28.658   7.149  96.826  1.00  0.00           C  
ATOM   1291  O   ILE A1208      28.613   5.930  96.947  1.00  0.00           O  
ATOM   1292  CB  ILE A1208      30.405   8.384  95.465  1.00  0.00           C  
ATOM   1293  CG1 ILE A1208      30.799   8.754  94.028  1.00  0.00           C  
ATOM   1294  CG2 ILE A1208      31.422   7.408  96.073  1.00  0.00           C  
ATOM   1295  CD1 ILE A1208      32.017   9.669  93.943  1.00  0.00           C  
ATOM   1296  N   PHE A1209      28.435   7.969  97.851  1.00  0.00           N  
ATOM   1297  CA  PHE A1209      28.159   7.400  99.173  1.00  0.00           C  
ATOM   1298  C   PHE A1209      26.804   6.685  99.207  1.00  0.00           C  
ATOM   1299  O   PHE A1209      26.686   5.577  99.746  1.00  0.00           O  
ATOM   1300  CB  PHE A1209      28.186   8.475 100.277  1.00  0.00           C  
ATOM   1301  CG  PHE A1209      29.522   9.187 100.437  1.00  0.00           C  
ATOM   1302  CD1 PHE A1209      30.728   8.532 100.180  1.00  0.00           C  
ATOM   1303  CD2 PHE A1209      29.563  10.500 100.923  1.00  0.00           C  
ATOM   1304  CE1 PHE A1209      31.948   9.165 100.405  1.00  0.00           C  
ATOM   1305  CE2 PHE A1209      30.782  11.153 101.155  1.00  0.00           C  
ATOM   1306  CZ  PHE A1209      31.978  10.492 100.898  1.00  0.00           C  
ATOM   1307  N   TYR A1210      25.781   7.311  98.632  1.00  0.00           N  
ATOM   1308  CA  TYR A1210      24.452   6.710  98.630  1.00  0.00           C  
ATOM   1309  C   TYR A1210      24.471   5.315  97.999  1.00  0.00           C  
ATOM   1310  O   TYR A1210      23.813   4.402  98.494  1.00  0.00           O  
ATOM   1311  CB  TYR A1210      23.467   7.593  97.867  1.00  0.00           C  
ATOM   1312  CG  TYR A1210      22.048   7.069  97.876  1.00  0.00           C  
ATOM   1313  CD1 TYR A1210      21.183   7.345  98.942  1.00  0.00           C  
ATOM   1314  CD2 TYR A1210      21.558   6.314  96.806  1.00  0.00           C  
ATOM   1315  CE1 TYR A1210      19.853   6.882  98.933  1.00  0.00           C  
ATOM   1316  CE2 TYR A1210      20.242   5.848  96.790  1.00  0.00           C  
ATOM   1317  CZ  TYR A1210      19.396   6.136  97.855  1.00  0.00           C  
ATOM   1318  OH  TYR A1210      18.099   5.664  97.837  1.00  0.00           O  
ATOM   1319  N   MET A1211      25.217   5.149  96.907  1.00  0.00           N  
ATOM   1320  CA  MET A1211      25.306   3.844  96.238  1.00  0.00           C  
ATOM   1321  C   MET A1211      26.294   2.895  96.903  1.00  0.00           C  
ATOM   1322  O   MET A1211      26.587   1.813  96.382  1.00  0.00           O  
ATOM   1323  CB  MET A1211      25.640   4.027  94.764  1.00  0.00           C  
ATOM   1324  CG  MET A1211      24.500   4.688  93.997  1.00  0.00           C  
ATOM   1325  SD  MET A1211      24.790   4.818  92.235  1.00  0.00           S  
ATOM   1326  CE  MET A1211      25.443   6.382  92.183  1.00  0.00           C  
ATOM   1327  N   ASP A1291      26.813   3.311  98.056  1.00  0.00           N  
ATOM   1328  CA  ASP A1291      27.706   2.471  98.841  1.00  0.00           C  
ATOM   1329  C   ASP A1291      28.856   1.922  98.011  1.00  0.00           C  
ATOM   1330  O   ASP A1291      29.121   0.724  98.020  1.00  0.00           O  
ATOM   1331  CB  ASP A1291      26.884   1.314  99.422  1.00  0.00           C  
ATOM   1332  CG  ASP A1291      27.605   0.596 100.554  1.00  0.00           C  
ATOM   1333  OD1 ASP A1291      28.188   1.295 101.412  1.00  0.00           O  
ATOM   1334  OD2 ASP A1291      27.571  -0.652 100.585  1.00  0.00           O  
ATOM   1335  N   LEU A1292      29.543   2.808  97.308  1.00  0.00           N  
ATOM   1336  CA  LEU A1292      30.623   2.405  96.423  1.00  0.00           C  
ATOM   1337  C   LEU A1292      32.031   2.306  97.004  1.00  0.00           C  
ATOM   1338  O   LEU A1292      32.435   3.107  97.867  1.00  0.00           O  
ATOM   1339  CB  LEU A1292      30.675   3.361  95.238  1.00  0.00           C  
ATOM   1340  CG  LEU A1292      29.387   3.544  94.449  1.00  0.00           C  
ATOM   1341  CD1 LEU A1292      29.666   4.618  93.385  1.00  0.00           C  
ATOM   1342  CD2 LEU A1292      28.917   2.204  93.809  1.00  0.00           C  
ATOM   1343  N   ASP A1293      32.778   1.324  96.498  1.00  0.00           N  
ATOM   1344  CA  ASP A1293      34.182   1.140  96.882  1.00  0.00           C  
ATOM   1345  C   ASP A1293      35.036   1.825  95.812  1.00  0.00           C  
ATOM   1346  O   ASP A1293      36.185   2.198  96.067  1.00  0.00           O  
ATOM   1347  CB  ASP A1293      34.531  -0.349  96.913  1.00  0.00           C  
ATOM   1348  CG  ASP A1293      33.718  -1.094  97.912  1.00  0.00           C  
ATOM   1349  OD1 ASP A1293      33.952  -0.898  99.114  1.00  0.00           O  
ATOM   1350  OD2 ASP A1293      32.831  -1.851  97.499  1.00  0.00           O  
ATOM   1351  N   ILE A1294      34.460   1.980  94.619  1.00  0.00           N  
ATOM   1352  CA  ILE A1294      35.156   2.584  93.479  1.00  0.00           C  
ATOM   1353  C   ILE A1294      34.333   3.570  92.650  1.00  0.00           C  
ATOM   1354  O   ILE A1294      33.183   3.319  92.316  1.00  0.00           O  
ATOM   1355  CB  ILE A1294      35.630   1.508  92.472  1.00  0.00           C  
ATOM   1356  CG1 ILE A1294      36.605   0.526  93.121  1.00  0.00           C  
ATOM   1357  CG2 ILE A1294      36.296   2.185  91.288  1.00  0.00           C  
ATOM   1358  CD1 ILE A1294      36.873  -0.684  92.233  1.00  0.00           C  
ATOM   1359  N   ALA A1295      34.971   4.663  92.268  1.00  0.00           N  
ATOM   1360  CA  ALA A1295      34.351   5.683  91.443  1.00  0.00           C  
ATOM   1361  C   ALA A1295      35.164   5.795  90.146  1.00  0.00           C  
ATOM   1362  O   ALA A1295      36.311   6.236  90.163  1.00  0.00           O  
ATOM   1363  CB  ALA A1295      34.357   7.026  92.179  1.00  0.00           C  
ATOM   1364  N   LEU A1296      34.584   5.371  89.031  1.00  0.00           N  
ATOM   1365  CA  LEU A1296      35.257   5.479  87.746  1.00  0.00           C  
ATOM   1366  C   LEU A1296      34.780   6.768  87.086  1.00  0.00           C  
ATOM   1367  O   LEU A1296      33.627   7.162  87.245  1.00  0.00           O  
ATOM   1368  CB  LEU A1296      34.883   4.294  86.853  1.00  0.00           C  
ATOM   1369  CG  LEU A1296      35.303   4.369  85.382  1.00  0.00           C  
ATOM   1370  CD1 LEU A1296      36.810   4.162  85.298  1.00  0.00           C  
ATOM   1371  CD2 LEU A1296      34.574   3.293  84.557  1.00  0.00           C  
ATOM   1372  N   GLY A1297      35.663   7.426  86.350  1.00  0.00           N  
ATOM   1373  CA  GLY A1297      35.274   8.635  85.664  1.00  0.00           C  
ATOM   1374  C   GLY A1297      36.433   9.223  84.890  1.00  0.00           C  
ATOM   1375  O   GLY A1297      37.584   8.803  85.053  1.00  0.00           O  
ATOM   1376  N   GLY A1298      36.135  10.195  84.033  1.00  0.00           N  
ATOM   1377  CA  GLY A1298      37.181  10.844  83.277  1.00  0.00           C  
ATOM   1378  C   GLY A1298      37.971  11.714  84.233  1.00  0.00           C  
ATOM   1379  O   GLY A1298      37.555  11.942  85.375  1.00  0.00           O  
ATOM   1380  N   MET A1299      39.109  12.215  83.780  1.00  0.00           N  
ATOM   1381  CA  MET A1299      39.934  13.078  84.619  1.00  0.00           C  
ATOM   1382  C   MET A1299      39.212  14.350  84.991  1.00  0.00           C  
ATOM   1383  O   MET A1299      39.631  15.049  85.906  1.00  0.00           O  
ATOM   1384  CB  MET A1299      41.240  13.428  83.910  1.00  0.00           C  
ATOM   1385  CG  MET A1299      42.291  12.354  84.029  1.00  0.00           C  
ATOM   1386  SD  MET A1299      42.827  12.126  85.748  1.00  0.00           S  
ATOM   1387  CE  MET A1299      44.106  13.377  85.890  1.00  0.00           C  
ATOM   1388  N   ASP A1300      38.132  14.671  84.286  1.00  0.00           N  
ATOM   1389  CA  ASP A1300      37.375  15.875  84.617  1.00  0.00           C  
ATOM   1390  C   ASP A1300      36.541  15.677  85.891  1.00  0.00           C  
ATOM   1391  O   ASP A1300      35.937  16.630  86.396  1.00  0.00           O  
ATOM   1392  CB  ASP A1300      36.482  16.313  83.432  1.00  0.00           C  
ATOM   1393  CG  ASP A1300      35.473  15.247  83.012  1.00  0.00           C  
ATOM   1394  OD1 ASP A1300      35.768  14.045  83.128  1.00  0.00           O  
ATOM   1395  OD2 ASP A1300      34.380  15.607  82.538  1.00  0.00           O  
ATOM   1396  N   GLN A1301      36.522  14.453  86.425  1.00  0.00           N  
ATOM   1397  CA  GLN A1301      35.764  14.176  87.651  1.00  0.00           C  
ATOM   1398  C   GLN A1301      36.699  14.127  88.856  1.00  0.00           C  
ATOM   1399  O   GLN A1301      36.233  13.967  89.978  1.00  0.00           O  
ATOM   1400  CB  GLN A1301      35.064  12.805  87.597  1.00  0.00           C  
ATOM   1401  CG  GLN A1301      34.316  12.479  86.337  1.00  0.00           C  
ATOM   1402  CD  GLN A1301      32.904  13.008  86.342  1.00  0.00           C  
ATOM   1403  OE1 GLN A1301      32.680  14.200  86.567  1.00  0.00           O  
ATOM   1404  NE2 GLN A1301      31.933  12.120  86.085  1.00  0.00           N  
ATOM   1405  N   ARG A1302      38.007  14.254  88.633  1.00  0.00           N  
ATOM   1406  CA  ARG A1302      38.959  14.119  89.737  1.00  0.00           C  
ATOM   1407  C   ARG A1302      38.703  15.018  90.927  1.00  0.00           C  
ATOM   1408  O   ARG A1302      38.817  14.584  92.067  1.00  0.00           O  
ATOM   1409  CB  ARG A1302      40.397  14.320  89.248  1.00  0.00           C  
ATOM   1410  CG  ARG A1302      40.724  15.755  88.884  1.00  0.00           C  
ATOM   1411  CD  ARG A1302      41.893  15.855  87.906  1.00  0.00           C  
ATOM   1412  NE  ARG A1302      41.891  17.155  87.227  1.00  0.00           N  
ATOM   1413  CZ  ARG A1302      42.016  18.326  87.848  1.00  0.00           C  
ATOM   1414  NH1 ARG A1302      42.161  18.373  89.173  1.00  0.00           N  
ATOM   1415  NH2 ARG A1302      41.992  19.456  87.147  1.00  0.00           N  
ATOM   1416  N   LYS A1303      38.361  16.276  90.688  1.00  0.00           N  
ATOM   1417  CA  LYS A1303      38.129  17.158  91.821  1.00  0.00           C  
ATOM   1418  C   LYS A1303      36.958  16.692  92.686  1.00  0.00           C  
ATOM   1419  O   LYS A1303      37.047  16.692  93.908  1.00  0.00           O  
ATOM   1420  CB  LYS A1303      37.933  18.589  91.338  1.00  0.00           C  
ATOM   1421  CG  LYS A1303      39.248  19.291  90.999  1.00  0.00           C  
ATOM   1422  CD  LYS A1303      38.997  20.722  90.534  1.00  0.00           C  
ATOM   1423  CE  LYS A1303      40.304  21.494  90.368  1.00  0.00           C  
ATOM   1424  NZ  LYS A1303      40.064  22.872  89.844  1.00  0.00           N  
ATOM   1425  N   ALA A1304      35.866  16.262  92.066  1.00  0.00           N  
ATOM   1426  CA  ALA A1304      34.728  15.790  92.850  1.00  0.00           C  
ATOM   1427  C   ALA A1304      35.148  14.543  93.624  1.00  0.00           C  
ATOM   1428  O   ALA A1304      34.778  14.368  94.787  1.00  0.00           O  
ATOM   1429  CB  ALA A1304      33.558  15.465  91.940  1.00  0.00           C  
ATOM   1430  N   HIS A1306      35.928  13.678  92.980  1.00  0.00           N  
ATOM   1431  CA  HIS A1306      36.369  12.451  93.635  1.00  0.00           C  
ATOM   1432  C   HIS A1306      37.293  12.699  94.823  1.00  0.00           C  
ATOM   1433  O   HIS A1306      37.227  11.970  95.816  1.00  0.00           O  
ATOM   1434  CB  HIS A1306      37.031  11.517  92.617  1.00  0.00           C  
ATOM   1435  CG  HIS A1306      36.071  10.961  91.612  1.00  0.00           C  
ATOM   1436  ND1 HIS A1306      36.479  10.265  90.495  1.00  0.00           N  
ATOM   1437  CD2 HIS A1306      34.717  11.016  91.549  1.00  0.00           C  
ATOM   1438  CE1 HIS A1306      35.419   9.916  89.787  1.00  0.00           C  
ATOM   1439  NE2 HIS A1306      34.337  10.360  90.404  1.00  0.00           N  
ATOM   1440  N   MET A1310      38.147  13.716  94.731  1.00  0.00           N  
ATOM   1441  CA  MET A1310      39.037  14.033  95.846  1.00  0.00           C  
ATOM   1442  C   MET A1310      38.220  14.548  97.024  1.00  0.00           C  
ATOM   1443  O   MET A1310      38.520  14.256  98.169  1.00  0.00           O  
ATOM   1444  CB  MET A1310      40.089  15.085  95.445  1.00  0.00           C  
ATOM   1445  CG  MET A1310      41.082  14.571  94.390  1.00  0.00           C  
ATOM   1446  SD  MET A1310      41.801  12.960  94.869  1.00  0.00           S  
ATOM   1447  CE  MET A1310      43.135  13.543  95.942  1.00  0.00           C  
ATOM   1448  N   LEU A1312      37.185  15.327  96.736  1.00  0.00           N  
ATOM   1449  CA  LEU A1312      36.326  15.841  97.793  1.00  0.00           C  
ATOM   1450  C   LEU A1312      35.640  14.658  98.471  1.00  0.00           C  
ATOM   1451  O   LEU A1312      35.471  14.638  99.696  1.00  0.00           O  
ATOM   1452  CB  LEU A1312      35.260  16.764  97.192  1.00  0.00           C  
ATOM   1453  CG  LEU A1312      34.201  17.266  98.178  1.00  0.00           C  
ATOM   1454  CD1 LEU A1312      34.888  17.997  99.340  1.00  0.00           C  
ATOM   1455  CD2 LEU A1312      33.222  18.169  97.450  1.00  0.00           C  
ATOM   1456  N   ALA A1314      35.224  13.667  97.681  1.00  0.00           N  
ATOM   1457  CA  ALA A1314      34.542  12.502  98.274  1.00  0.00           C  
ATOM   1458  C   ALA A1314      35.502  11.774  99.211  1.00  0.00           C  
ATOM   1459  O   ALA A1314      35.139  11.390 100.328  1.00  0.00           O  
ATOM   1460  CB  ALA A1314      34.067  11.542  97.180  1.00  0.00           C  
ATOM   1461  N   ARG A1316      36.737  11.587  98.752  1.00  0.00           N  
ATOM   1462  CA  ARG A1316      37.751  10.893  99.552  1.00  0.00           C  
ATOM   1463  C   ARG A1316      38.100  11.677 100.807  1.00  0.00           C  
ATOM   1464  O   ARG A1316      38.335  11.092 101.861  1.00  0.00           O  
ATOM   1465  CB  ARG A1316      39.029  10.667  98.727  1.00  0.00           C  
ATOM   1466  CG  ARG A1316      38.887   9.608  97.633  1.00  0.00           C  
ATOM   1467  CD  ARG A1316      40.139   9.557  96.757  1.00  0.00           C  
ATOM   1468  NE  ARG A1316      41.362   9.299  97.523  1.00  0.00           N  
ATOM   1469  CZ  ARG A1316      41.718   8.113  98.002  1.00  0.00           C  
ATOM   1470  NH1 ARG A1316      40.950   7.034  97.809  1.00  0.00           N  
ATOM   1471  NH2 ARG A1316      42.847   8.005  98.686  1.00  0.00           N  
ATOM   1472  N   ASP A1317      38.137  13.001 100.694  1.00  0.00           N  
ATOM   1473  CA  ASP A1317      38.487  13.841 101.842  1.00  0.00           C  
ATOM   1474  C   ASP A1317      37.394  13.899 102.885  1.00  0.00           C  
ATOM   1475  O   ASP A1317      37.643  14.266 104.022  1.00  0.00           O  
ATOM   1476  CB  ASP A1317      38.764  15.279 101.410  1.00  0.00           C  
ATOM   1477  CG  ASP A1317      40.162  15.470 100.889  1.00  0.00           C  
ATOM   1478  OD1 ASP A1317      40.985  14.548 101.068  1.00  0.00           O  
ATOM   1479  OD2 ASP A1317      40.432  16.542 100.311  1.00  0.00           O  
ATOM   1480  N   VAL A1318      36.184  13.526 102.489  1.00  0.00           N  
ATOM   1481  CA  VAL A1318      35.033  13.606 103.363  1.00  0.00           C  
ATOM   1482  C   VAL A1318      34.498  12.287 103.897  1.00  0.00           C  
ATOM   1483  O   VAL A1318      33.875  12.250 104.962  1.00  0.00           O  
ATOM   1484  CB  VAL A1318      33.914  14.380 102.600  1.00  0.00           C  
ATOM   1485  CG1 VAL A1318      32.536  13.946 103.043  1.00  0.00           C  
ATOM   1486  CG2 VAL A1318      34.116  15.863 102.806  1.00  0.00           C  
ATOM   1487  N   ALA A1319      34.756  11.207 103.174  1.00  0.00           N  
ATOM   1488  CA  ALA A1319      34.254   9.883 103.538  1.00  0.00           C  
ATOM   1489  C   ALA A1319      34.401   9.436 105.004  1.00  0.00           C  
ATOM   1490  O   ALA A1319      33.431   8.994 105.618  1.00  0.00           O  
ATOM   1491  CB  ALA A1319      34.878   8.831 102.611  1.00  0.00           C  
ATOM   1492  N   GLU A1321      35.605   9.526 105.558  1.00  0.00           N  
ATOM   1493  CA  GLU A1321      35.815   9.075 106.941  1.00  0.00           C  
ATOM   1494  C   GLU A1321      35.064   9.948 107.958  1.00  0.00           C  
ATOM   1495  O   GLU A1321      34.505   9.438 108.925  1.00  0.00           O  
ATOM   1496  CB  GLU A1321      37.323   8.979 107.245  1.00  0.00           C  
ATOM   1497  CG  GLU A1321      37.986   7.834 106.462  1.00  0.00           C  
ATOM   1498  CD  GLU A1321      39.505   7.739 106.632  1.00  0.00           C  
ATOM   1499  OE1 GLU A1321      40.090   8.490 107.449  1.00  0.00           O  
ATOM   1500  OE2 GLU A1321      40.113   6.890 105.940  1.00  0.00           O  
ATOM   1501  N   LYS A1322      35.006  11.246 107.710  1.00  0.00           N  
ATOM   1502  CA  LYS A1322      34.273  12.145 108.602  1.00  0.00           C  
ATOM   1503  C   LYS A1322      32.798  11.756 108.714  1.00  0.00           C  
ATOM   1504  O   LYS A1322      32.201  11.903 109.774  1.00  0.00           O  
ATOM   1505  CB  LYS A1322      34.378  13.585 108.106  1.00  0.00           C  
ATOM   1506  CG  LYS A1322      35.765  14.144 108.249  1.00  0.00           C  
ATOM   1507  CD  LYS A1322      35.884  15.496 107.574  1.00  0.00           C  
ATOM   1508  CE  LYS A1322      37.304  15.996 107.681  1.00  0.00           C  
ATOM   1509  NZ  LYS A1322      37.491  17.269 106.939  1.00  0.00           N  
ATOM   1510  N   LEU A1323      32.215  11.268 107.621  1.00  0.00           N  
ATOM   1511  CA  LEU A1323      30.812  10.860 107.607  1.00  0.00           C  
ATOM   1512  C   LEU A1323      30.585   9.378 107.850  1.00  0.00           C  
ATOM   1513  O   LEU A1323      29.454   8.912 107.779  1.00  0.00           O  
ATOM   1514  CB  LEU A1323      30.161  11.193 106.255  1.00  0.00           C  
ATOM   1515  CG  LEU A1323      29.882  12.638 105.852  1.00  0.00           C  
ATOM   1516  CD1 LEU A1323      31.123  13.487 106.001  1.00  0.00           C  
ATOM   1517  CD2 LEU A1323      29.394  12.651 104.415  1.00  0.00           C  
ATOM   1518  N   GLY A1341      31.635   8.616 108.105  1.00  0.00           N  
ATOM   1519  CA  GLY A1341      31.415   7.194 108.311  1.00  0.00           C  
ATOM   1520  C   GLY A1341      31.037   6.484 107.022  1.00  0.00           C  
ATOM   1521  O   GLY A1341      30.354   5.470 107.048  1.00  0.00           O  
ATOM   1522  N   ARG A1342      31.488   7.008 105.886  1.00  0.00           N  
ATOM   1523  CA  ARG A1342      31.205   6.399 104.589  1.00  0.00           C  
ATOM   1524  C   ARG A1342      32.494   5.850 103.991  1.00  0.00           C  
ATOM   1525  O   ARG A1342      33.570   6.331 104.311  1.00  0.00           O  
ATOM   1526  CB  ARG A1342      30.613   7.445 103.635  1.00  0.00           C  
ATOM   1527  CG  ARG A1342      29.191   7.829 103.975  1.00  0.00           C  
ATOM   1528  CD  ARG A1342      28.292   6.655 103.658  1.00  0.00           C  
ATOM   1529  NE  ARG A1342      26.968   6.835 104.219  1.00  0.00           N  
ATOM   1530  CZ  ARG A1342      25.894   6.173 103.812  1.00  0.00           C  
ATOM   1531  NH1 ARG A1342      25.993   5.280 102.829  1.00  0.00           N  
ATOM   1532  NH2 ARG A1342      24.724   6.409 104.390  1.00  0.00           N  
ATOM   1533  N   LYS A1344      32.378   4.866 103.104  1.00  0.00           N  
ATOM   1534  CA  LYS A1344      33.544   4.263 102.457  1.00  0.00           C  
ATOM   1535  C   LYS A1344      34.322   5.285 101.616  1.00  0.00           C  
ATOM   1536  O   LYS A1344      33.735   6.010 100.801  1.00  0.00           O  
ATOM   1537  CB  LYS A1344      33.118   3.122 101.529  1.00  0.00           C  
ATOM   1538  CG  LYS A1344      32.466   1.903 102.179  1.00  0.00           C  
ATOM   1539  CD  LYS A1344      31.921   1.007 101.058  1.00  0.00           C  
ATOM   1540  CE  LYS A1344      31.319  -0.286 101.552  1.00  0.00           C  
ATOM   1541  NZ  LYS A1344      30.714  -1.009 100.385  1.00  0.00           N  
ATOM   1542  N   LYS A1345      35.635   5.339 101.829  1.00  0.00           N  
ATOM   1543  CA  LYS A1345      36.526   6.227 101.082  1.00  0.00           C  
ATOM   1544  C   LYS A1345      36.714   5.487  99.754  1.00  0.00           C  
ATOM   1545  O   LYS A1345      37.362   4.442  99.706  1.00  0.00           O  
ATOM   1546  CB  LYS A1345      37.856   6.343 101.814  1.00  0.00           C  
ATOM   1547  CG  LYS A1345      38.798   7.382 101.281  1.00  0.00           C  
ATOM   1548  CD  LYS A1345      40.104   7.311 102.049  1.00  0.00           C  
ATOM   1549  CE  LYS A1345      41.016   8.440 101.665  1.00  0.00           C  
ATOM   1550  NZ  LYS A1345      42.213   8.449 102.538  1.00  0.00           N  
ATOM   1551  N   PRO A1347      36.155   6.025  98.659  1.00  0.00           N  
ATOM   1552  CA  PRO A1347      36.272   5.362  97.365  1.00  0.00           C  
ATOM   1553  C   PRO A1347      37.600   5.467  96.658  1.00  0.00           C  
ATOM   1554  O   PRO A1347      38.268   6.510  96.701  1.00  0.00           O  
ATOM   1555  CB  PRO A1347      35.175   6.038  96.540  1.00  0.00           C  
ATOM   1556  CG  PRO A1347      35.318   7.490  97.006  1.00  0.00           C  
ATOM   1557  CD  PRO A1347      35.459   7.324  98.527  1.00  0.00           C  
ATOM   1558  N   VAL A1348      37.961   4.380  95.980  1.00  0.00           N  
ATOM   1559  CA  VAL A1348      39.160   4.360  95.152  1.00  0.00           C  
ATOM   1560  C   VAL A1348      38.706   5.073  93.861  1.00  0.00           C  
ATOM   1561  O   VAL A1348      37.714   4.669  93.255  1.00  0.00           O  
ATOM   1562  CB  VAL A1348      39.559   2.918  94.777  1.00  0.00           C  
ATOM   1563  CG1 VAL A1348      40.522   2.948  93.594  1.00  0.00           C  
ATOM   1564  CG2 VAL A1348      40.191   2.199  95.995  1.00  0.00           C  
ATOM   1565  N   ALA A1349      39.413   6.129  93.460  1.00  0.00           N  
ATOM   1566  CA  ALA A1349      39.087   6.879  92.254  1.00  0.00           C  
ATOM   1567  C   ALA A1349      39.875   6.392  91.031  1.00  0.00           C  
ATOM   1568  O   ALA A1349      41.111   6.443  91.030  1.00  0.00           O  
ATOM   1569  CB  ALA A1349      39.368   8.388  92.481  1.00  0.00           C  
ATOM   1570  N   ILE A1350      39.167   5.954  89.987  1.00  0.00           N  
ATOM   1571  CA  ILE A1350      39.817   5.471  88.753  1.00  0.00           C  
ATOM   1572  C   ILE A1350      39.463   6.390  87.596  1.00  0.00           C  
ATOM   1573  O   ILE A1350      38.309   6.446  87.153  1.00  0.00           O  
ATOM   1574  CB  ILE A1350      39.387   4.016  88.400  1.00  0.00           C  
ATOM   1575  CG1 ILE A1350      39.845   3.053  89.497  1.00  0.00           C  
ATOM   1576  CG2 ILE A1350      39.991   3.601  87.049  1.00  0.00           C  
ATOM   1577  CD1 ILE A1350      39.244   1.687  89.411  1.00  0.00           C  
ATOM   1578  N   HIS A1351      40.469   7.095  87.093  1.00  0.00           N  
ATOM   1579  CA  HIS A1351      40.268   8.057  86.026  1.00  0.00           C  
ATOM   1580  C   HIS A1351      40.770   7.655  84.642  1.00  0.00           C  
ATOM   1581  O   HIS A1351      41.934   7.267  84.468  1.00  0.00           O  
ATOM   1582  CB  HIS A1351      40.896   9.387  86.458  1.00  0.00           C  
ATOM   1583  CG  HIS A1351      40.355   9.894  87.760  1.00  0.00           C  
ATOM   1584  ND1 HIS A1351      41.145  10.472  88.728  1.00  0.00           N  
ATOM   1585  CD2 HIS A1351      39.098   9.862  88.272  1.00  0.00           C  
ATOM   1586  CE1 HIS A1351      40.402  10.773  89.780  1.00  0.00           C  
ATOM   1587  NE2 HIS A1351      39.154  10.414  89.528  1.00  0.00           N  
ATOM   1588  N   THR A1352      39.866   7.774  83.670  1.00  0.00           N  
ATOM   1589  CA  THR A1352      40.136   7.473  82.278  1.00  0.00           C  
ATOM   1590  C   THR A1352      40.537   8.754  81.536  1.00  0.00           C  
ATOM   1591  O   THR A1352      40.177   9.862  81.942  1.00  0.00           O  
ATOM   1592  CB  THR A1352      38.891   6.874  81.602  1.00  0.00           C  
ATOM   1593  OG1 THR A1352      37.773   7.746  81.792  1.00  0.00           O  
ATOM   1594  CG2 THR A1352      38.578   5.518  82.206  1.00  0.00           C  
ATOM   1595  N   PRO A1359      41.303   8.614  80.444  1.00  0.00           N  
ATOM   1596  CA  PRO A1359      41.750   9.767  79.655  1.00  0.00           C  
ATOM   1597  C   PRO A1359      40.616  10.432  78.870  1.00  0.00           C  
ATOM   1598  O   PRO A1359      39.658   9.786  78.463  1.00  0.00           O  
ATOM   1599  CB  PRO A1359      42.823   9.162  78.739  1.00  0.00           C  
ATOM   1600  CG  PRO A1359      42.308   7.769  78.511  1.00  0.00           C  
ATOM   1601  CD  PRO A1359      41.849   7.353  79.905  1.00  0.00           C  
ATOM   1602  N   ILE A1360      40.741  11.732  78.662  1.00  0.00           N  
ATOM   1603  CA  ILE A1360      39.743  12.492  77.929  1.00  0.00           C  
ATOM   1604  C   ILE A1360      40.347  12.857  76.582  1.00  0.00           C  
ATOM   1605  O   ILE A1360      41.254  13.690  76.525  1.00  0.00           O  
ATOM   1606  CB  ILE A1360      39.376  13.790  78.703  1.00  0.00           C  
ATOM   1607  CG1 ILE A1360      38.640  13.424  79.999  1.00  0.00           C  
ATOM   1608  CG2 ILE A1360      38.523  14.718  77.832  1.00  0.00           C  
ATOM   1609  CD1 ILE A1360      38.462  14.584  80.959  1.00  0.00           C  
ATOM   1610  N   ILE A1361      39.859  12.229  75.509  1.00  0.00           N  
ATOM   1611  CA  ILE A1361      40.349  12.505  74.158  1.00  0.00           C  
ATOM   1612  C   ILE A1361      40.178  13.987  73.790  1.00  0.00           C  
ATOM   1613  O   ILE A1361      39.107  14.569  73.981  1.00  0.00           O  
ATOM   1614  CB  ILE A1361      39.613  11.644  73.111  1.00  0.00           C  
ATOM   1615  CG1 ILE A1361      40.075  10.190  73.225  1.00  0.00           C  
ATOM   1616  CG2 ILE A1361      39.870  12.185  71.706  1.00  0.00           C  
ATOM   1617  CD1 ILE A1361      39.563   9.300  72.122  1.00  0.00           C  
ATOM   1618  N   SER A1365      41.239  14.584  73.253  1.00  0.00           N  
ATOM   1619  CA  SER A1365      41.227  15.994  72.869  1.00  0.00           C  
ATOM   1620  C   SER A1365      40.385  16.314  71.633  1.00  0.00           C  
ATOM   1621  O   SER A1365      39.990  15.433  70.874  1.00  0.00           O  
ATOM   1622  CB  SER A1365      42.659  16.479  72.619  1.00  0.00           C  
ATOM   1623  OG  SER A1365      43.486  16.244  73.746  1.00  0.00           O  
ATOM   1624  N   SER A1366      40.118  17.600  71.452  1.00  0.00           N  
ATOM   1625  CA  SER A1366      39.364  18.091  70.310  1.00  0.00           C  
ATOM   1626  C   SER A1366      40.200  17.824  69.063  1.00  0.00           C  
ATOM   1627  O   SER A1366      41.427  17.849  69.123  1.00  0.00           O  
ATOM   1628  CB  SER A1366      39.137  19.602  70.452  1.00  0.00           C  
ATOM   1629  OG  SER A1366      38.474  20.132  69.319  1.00  0.00           O  
ATOM   1630  N   LEU A1368      39.544  17.564  67.936  1.00  0.00           N  
ATOM   1631  CA  LEU A1368      40.272  17.322  66.695  1.00  0.00           C  
ATOM   1632  C   LEU A1368      40.874  18.631  66.164  1.00  0.00           C  
ATOM   1633  O   LEU A1368      41.803  18.608  65.363  1.00  0.00           O  
ATOM   1634  CB  LEU A1368      39.346  16.726  65.626  1.00  0.00           C  
ATOM   1635  CG  LEU A1368      38.638  15.396  65.889  1.00  0.00           C  
ATOM   1636  CD1 LEU A1368      37.613  15.159  64.795  1.00  0.00           C  
ATOM   1637  CD2 LEU A1368      39.637  14.256  65.949  1.00  0.00           C  
ATOM   1638  N   GLN A1369      40.349  19.764  66.623  1.00  0.00           N  
ATOM   1639  CA  GLN A1369      40.823  21.073  66.169  1.00  0.00           C  
ATOM   1640  C   GLN A1369      42.305  21.354  66.445  1.00  0.00           C  
ATOM   1641  O   GLN A1369      43.074  21.602  65.508  1.00  0.00           O  
ATOM   1642  CB  GLN A1369      39.954  22.191  66.764  1.00  0.00           C  
ATOM   1643  CG  GLN A1369      40.081  22.395  68.271  1.00  0.00           C  
ATOM   1644  CD  GLN A1369      38.969  23.275  68.836  1.00  0.00           C  
ATOM   1645  OE1 GLN A1369      38.627  24.311  68.258  1.00  0.00           O  
ATOM   1646  NE2 GLN A1369      38.406  22.869  69.975  1.00  0.00           N  
ATOM   1647  N   GLY A1370      42.715  21.321  67.711  1.00  0.00           N  
ATOM   1648  CA  GLY A1370      44.113  21.576  68.009  1.00  0.00           C  
ATOM   1649  C   GLY A1370      44.428  21.944  69.447  1.00  0.00           C  
ATOM   1650  O   GLY A1370      44.220  21.131  70.353  1.00  0.00           O  
ATOM   1651  N   PRO A1373      44.938  23.168  69.688  1.00  0.00           N  
ATOM   1652  CA  PRO A1373      45.293  23.661  71.025  1.00  0.00           C  
ATOM   1653  C   PRO A1373      44.216  23.402  72.081  1.00  0.00           C  
ATOM   1654  O   PRO A1373      43.253  24.160  72.206  1.00  0.00           O  
ATOM   1655  CB  PRO A1373      45.525  25.150  70.787  1.00  0.00           C  
ATOM   1656  CG  PRO A1373      46.083  25.170  69.391  1.00  0.00           C  
ATOM   1657  CD  PRO A1373      45.162  24.213  68.671  1.00  0.00           C  
ATOM   1658  N   VAL A1432      41.517  21.458  75.007  1.00  0.00           N  
ATOM   1659  CA  VAL A1432      40.089  21.424  74.714  1.00  0.00           C  
ATOM   1660  C   VAL A1432      39.627  19.977  74.532  1.00  0.00           C  
ATOM   1661  O   VAL A1432      40.154  19.247  73.691  1.00  0.00           O  
ATOM   1662  CB  VAL A1432      39.763  22.225  73.427  1.00  0.00           C  
ATOM   1663  CG1 VAL A1432      38.261  22.243  73.190  1.00  0.00           C  
ATOM   1664  CG2 VAL A1432      40.302  23.644  73.543  1.00  0.00           C  
ATOM   1665  N   LYS A1433      38.641  19.574  75.329  1.00  0.00           N  
ATOM   1666  CA  LYS A1433      38.094  18.219  75.281  1.00  0.00           C  
ATOM   1667  C   LYS A1433      37.188  18.030  74.067  1.00  0.00           C  
ATOM   1668  O   LYS A1433      36.707  19.002  73.482  1.00  0.00           O  
ATOM   1669  CB  LYS A1433      37.283  17.939  76.552  1.00  0.00           C  
ATOM   1670  CG  LYS A1433      38.003  18.298  77.849  1.00  0.00           C  
ATOM   1671  CD  LYS A1433      37.120  18.063  79.072  1.00  0.00           C  
ATOM   1672  CE  LYS A1433      37.823  18.501  80.351  1.00  0.00           C  
ATOM   1673  NZ  LYS A1433      39.143  17.827  80.530  1.00  0.00           N  
ATOM   1674  N   MET A1434      36.963  16.776  73.686  1.00  0.00           N  
ATOM   1675  CA  MET A1434      36.087  16.483  72.559  1.00  0.00           C  
ATOM   1676  C   MET A1434      34.657  16.567  73.102  1.00  0.00           C  
ATOM   1677  O   MET A1434      34.334  15.942  74.113  1.00  0.00           O  
ATOM   1678  CB  MET A1434      36.364  15.076  72.005  1.00  0.00           C  
ATOM   1679  CG  MET A1434      35.650  14.786  70.685  1.00  0.00           C  
ATOM   1680  SD  MET A1434      35.735  13.065  70.075  1.00  0.00           S  
ATOM   1681  CE  MET A1434      37.089  13.178  68.911  1.00  0.00           C  
ATOM   1682  N   SER A1435      33.809  17.354  72.452  1.00  0.00           N  
ATOM   1683  CA  SER A1435      32.427  17.499  72.900  1.00  0.00           C  
ATOM   1684  C   SER A1435      31.532  17.953  71.756  1.00  0.00           C  
ATOM   1685  O   SER A1435      32.019  18.287  70.674  1.00  0.00           O  
ATOM   1686  CB  SER A1435      32.342  18.503  74.061  1.00  0.00           C  
ATOM   1687  OG  SER A1435      32.719  19.809  73.659  1.00  0.00           O  
ATOM   1688  N   LYS A1436      30.224  17.972  72.004  1.00  0.00           N  
ATOM   1689  CA  LYS A1436      29.245  18.375  70.995  1.00  0.00           C  
ATOM   1690  C   LYS A1436      29.274  19.865  70.602  1.00  0.00           C  
ATOM   1691  O   LYS A1436      28.506  20.291  69.736  1.00  0.00           O  
ATOM   1692  CB  LYS A1436      27.832  17.996  71.463  1.00  0.00           C  
ATOM   1693  CG  LYS A1436      27.586  16.491  71.595  1.00  0.00           C  
ATOM   1694  CD  LYS A1436      28.195  15.898  72.856  1.00  0.00           C  
ATOM   1695  CE  LYS A1436      27.450  16.380  74.092  1.00  0.00           C  
ATOM   1696  NZ  LYS A1436      28.020  15.836  75.348  1.00  0.00           N  
ATOM   1697  N   SER A1440      30.162  20.642  71.226  1.00  0.00           N  
ATOM   1698  CA  SER A1440      30.294  22.081  70.949  1.00  0.00           C  
ATOM   1699  C   SER A1440      30.457  22.390  69.453  1.00  0.00           C  
ATOM   1700  O   SER A1440      29.569  22.979  68.831  1.00  0.00           O  
ATOM   1701  CB  SER A1440      31.491  22.657  71.720  1.00  0.00           C  
ATOM   1702  OG  SER A1440      31.391  22.395  73.112  1.00  0.00           O  
ATOM   1703  N   LYS A1441      31.605  22.008  68.892  1.00  0.00           N  
ATOM   1704  CA  LYS A1441      31.900  22.212  67.470  1.00  0.00           C  
ATOM   1705  C   LYS A1441      31.890  20.839  66.800  1.00  0.00           C  
ATOM   1706  O   LYS A1441      32.877  20.098  66.859  1.00  0.00           O  
ATOM   1707  CB  LYS A1441      33.277  22.860  67.289  1.00  0.00           C  
ATOM   1708  CG  LYS A1441      33.394  24.291  67.807  1.00  0.00           C  
ATOM   1709  CD  LYS A1441      34.827  24.801  67.678  1.00  0.00           C  
ATOM   1710  CE  LYS A1441      35.328  24.685  66.240  1.00  0.00           C  
ATOM   1711  NZ  LYS A1441      36.788  24.950  66.124  1.00  0.00           N  
ATOM   1712  N   PRO A1444      30.769  20.488  66.148  1.00  0.00           N  
ATOM   1713  CA  PRO A1444      30.593  19.206  65.462  1.00  0.00           C  
ATOM   1714  C   PRO A1444      31.826  18.660  64.765  1.00  0.00           C  
ATOM   1715  O   PRO A1444      32.129  17.480  64.891  1.00  0.00           O  
ATOM   1716  CB  PRO A1444      29.458  19.493  64.487  1.00  0.00           C  
ATOM   1717  CG  PRO A1444      28.607  20.447  65.267  1.00  0.00           C  
ATOM   1718  CD  PRO A1444      29.643  21.394  65.846  1.00  0.00           C  
ATOM   1719  N   GLU A1450      32.535  19.518  64.036  1.00  0.00           N  
ATOM   1720  CA  GLU A1450      33.725  19.095  63.299  1.00  0.00           C  
ATOM   1721  C   GLU A1450      34.920  18.699  64.160  1.00  0.00           C  
ATOM   1722  O   GLU A1450      35.870  18.098  63.656  1.00  0.00           O  
ATOM   1723  CB  GLU A1450      34.152  20.187  62.315  1.00  0.00           C  
ATOM   1724  CG  GLU A1450      33.192  20.386  61.155  1.00  0.00           C  
ATOM   1725  CD  GLU A1450      33.163  19.196  60.210  1.00  0.00           C  
ATOM   1726  OE1 GLU A1450      34.233  18.844  59.662  1.00  0.00           O  
ATOM   1727  OE2 GLU A1450      32.070  18.618  60.015  1.00  0.00           O  
ATOM   1728  N   THR A1452      34.887  19.036  65.446  1.00  0.00           N  
ATOM   1729  CA  THR A1452      35.993  18.690  66.333  1.00  0.00           C  
ATOM   1730  C   THR A1452      35.724  17.420  67.130  1.00  0.00           C  
ATOM   1731  O   THR A1452      36.528  17.037  67.985  1.00  0.00           O  
ATOM   1732  CB  THR A1452      36.282  19.805  67.340  1.00  0.00           C  
ATOM   1733  OG1 THR A1452      35.161  19.952  68.228  1.00  0.00           O  
ATOM   1734  CG2 THR A1452      36.558  21.109  66.604  1.00  0.00           C  
ATOM   1735  N   ALA A1455      34.585  16.784  66.860  1.00  0.00           N  
ATOM   1736  CA  ALA A1455      34.218  15.559  67.551  1.00  0.00           C  
ATOM   1737  C   ALA A1455      33.569  14.551  66.605  1.00  0.00           C  
ATOM   1738  O   ALA A1455      32.783  14.912  65.727  1.00  0.00           O  
ATOM   1739  CB  ALA A1455      33.273  15.878  68.696  1.00  0.00           C  
ATOM   1740  N   VAL A1456      33.893  13.281  66.792  1.00  0.00           N  
ATOM   1741  CA  VAL A1456      33.319  12.238  65.970  1.00  0.00           C  
ATOM   1742  C   VAL A1456      32.176  11.605  66.754  1.00  0.00           C  
ATOM   1743  O   VAL A1456      32.395  11.021  67.816  1.00  0.00           O  
ATOM   1744  CB  VAL A1456      34.378  11.172  65.621  1.00  0.00           C  
ATOM   1745  CG1 VAL A1456      33.765  10.083  64.745  1.00  0.00           C  
ATOM   1746  CG2 VAL A1456      35.549  11.843  64.902  1.00  0.00           C  
ATOM   1747  N   PHE A1457      30.952  11.740  66.256  1.00  0.00           N  
ATOM   1748  CA  PHE A1457      29.807  11.148  66.955  1.00  0.00           C  
ATOM   1749  C   PHE A1457      29.598   9.702  66.509  1.00  0.00           C  
ATOM   1750  O   PHE A1457      30.003   9.325  65.404  1.00  0.00           O  
ATOM   1751  CB  PHE A1457      28.536  11.960  66.699  1.00  0.00           C  
ATOM   1752  CG  PHE A1457      28.642  13.384  67.138  1.00  0.00           C  
ATOM   1753  CD1 PHE A1457      28.984  14.378  66.235  1.00  0.00           C  
ATOM   1754  CD2 PHE A1457      28.452  13.726  68.476  1.00  0.00           C  
ATOM   1755  CE1 PHE A1457      29.142  15.704  66.658  1.00  0.00           C  
ATOM   1756  CE2 PHE A1457      28.609  15.048  68.910  1.00  0.00           C  
ATOM   1757  CZ  PHE A1457      28.954  16.036  68.000  1.00  0.00           C  
ATOM   1758  N   VAL A1458      28.961   8.903  67.364  1.00  0.00           N  
ATOM   1759  CA  VAL A1458      28.745   7.504  67.043  1.00  0.00           C  
ATOM   1760  C   VAL A1458      27.786   7.331  65.890  1.00  0.00           C  
ATOM   1761  O   VAL A1458      27.579   6.214  65.441  1.00  0.00           O  
ATOM   1762  CB  VAL A1458      28.223   6.677  68.260  1.00  0.00           C  
ATOM   1763  CG1 VAL A1458      29.275   6.647  69.356  1.00  0.00           C  
ATOM   1764  CG2 VAL A1458      26.920   7.249  68.771  1.00  0.00           C  
ATOM   1765  N   VAL A1459      27.198   8.427  65.410  1.00  0.00           N  
ATOM   1766  CA  VAL A1459      26.281   8.330  64.282  1.00  0.00           C  
ATOM   1767  C   VAL A1459      26.748   9.118  63.065  1.00  0.00           C  
ATOM   1768  O   VAL A1459      25.971   9.330  62.136  1.00  0.00           O  
ATOM   1769  CB  VAL A1459      24.828   8.788  64.626  1.00  0.00           C  
ATOM   1770  CG1 VAL A1459      24.204   7.852  65.670  1.00  0.00           C  
ATOM   1771  CG2 VAL A1459      24.827  10.235  65.097  1.00  0.00           C  
ATOM   1772  N   ASP A1460      28.001   9.564  63.066  1.00  0.00           N  
ATOM   1773  CA  ASP A1460      28.535  10.279  61.908  1.00  0.00           C  
ATOM   1774  C   ASP A1460      28.690   9.267  60.769  1.00  0.00           C  
ATOM   1775  O   ASP A1460      28.953   8.082  61.011  1.00  0.00           O  
ATOM   1776  CB  ASP A1460      29.928  10.867  62.188  1.00  0.00           C  
ATOM   1777  CG  ASP A1460      29.880  12.165  62.945  1.00  0.00           C  
ATOM   1778  OD1 ASP A1460      28.821  12.809  62.929  1.00  0.00           O  
ATOM   1779  OD2 ASP A1460      30.911  12.549  63.547  1.00  0.00           O  
ATOM   1780  N   SER A1461      28.556   9.745  59.535  1.00  0.00           N  
ATOM   1781  CA  SER A1461      28.696   8.896  58.350  1.00  0.00           C  
ATOM   1782  C   SER A1461      30.167   8.558  58.163  1.00  0.00           C  
ATOM   1783  O   SER A1461      31.030   9.202  58.770  1.00  0.00           O  
ATOM   1784  CB  SER A1461      28.194   9.647  57.108  1.00  0.00           C  
ATOM   1785  OG  SER A1461      29.008  10.789  56.845  1.00  0.00           O  
ATOM   1786  N   ASP A1462      30.455   7.558  57.329  1.00  0.00           N  
ATOM   1787  CA  ASP A1462      31.843   7.174  57.049  1.00  0.00           C  
ATOM   1788  C   ASP A1462      32.557   8.388  56.441  1.00  0.00           C  
ATOM   1789  O   ASP A1462      33.727   8.635  56.719  1.00  0.00           O  
ATOM   1790  CB  ASP A1462      31.912   6.015  56.035  1.00  0.00           C  
ATOM   1791  CG  ASP A1462      31.394   4.694  56.597  1.00  0.00           C  
ATOM   1792  OD1 ASP A1462      31.305   3.733  55.816  1.00  0.00           O  
ATOM   1793  OD2 ASP A1462      31.089   4.602  57.807  1.00  0.00           O  
ATOM   1794  N   ASP A1463      31.850   9.142  55.601  1.00  0.00           N  
ATOM   1795  CA  ASP A1463      32.453  10.318  54.968  1.00  0.00           C  
ATOM   1796  C   ASP A1463      32.735  11.425  55.996  1.00  0.00           C  
ATOM   1797  O   ASP A1463      33.767  12.088  55.925  1.00  0.00           O  
ATOM   1798  CB  ASP A1463      31.554  10.849  53.864  1.00  0.00           C  
ATOM   1799  CG  ASP A1463      32.205  11.978  53.075  1.00  0.00           C  
ATOM   1800  OD1 ASP A1463      31.604  13.072  52.985  1.00  0.00           O  
ATOM   1801  OD2 ASP A1463      33.313  11.767  52.538  1.00  0.00           O  
ATOM   1802  N   ASP A1465      31.825  11.614  56.953  1.00  0.00           N  
ATOM   1803  CA  ASP A1465      32.020  12.619  58.010  1.00  0.00           C  
ATOM   1804  C   ASP A1465      33.286  12.254  58.796  1.00  0.00           C  
ATOM   1805  O   ASP A1465      34.102  13.121  59.124  1.00  0.00           O  
ATOM   1806  CB  ASP A1465      30.839  12.627  58.983  1.00  0.00           C  
ATOM   1807  CG  ASP A1465      29.602  13.292  58.419  1.00  0.00           C  
ATOM   1808  OD1 ASP A1465      28.501  13.035  58.956  1.00  0.00           O  
ATOM   1809  OD2 ASP A1465      29.720  14.073  57.456  1.00  0.00           O  
ATOM   1810  N   ILE A1467      33.440  10.967  59.112  1.00  0.00           N  
ATOM   1811  CA  ILE A1467      34.613  10.516  59.851  1.00  0.00           C  
ATOM   1812  C   ILE A1467      35.916  10.742  59.061  1.00  0.00           C  
ATOM   1813  O   ILE A1467      36.931  11.144  59.626  1.00  0.00           O  
ATOM   1814  CB  ILE A1467      34.477   9.018  60.239  1.00  0.00           C  
ATOM   1815  CG1 ILE A1467      33.324   8.846  61.234  1.00  0.00           C  
ATOM   1816  CG2 ILE A1467      35.761   8.509  60.881  1.00  0.00           C  
ATOM   1817  CD1 ILE A1467      33.057   7.395  61.619  1.00  0.00           C  
ATOM   1818  N   ARG A1506      35.898  10.458  57.763  1.00  0.00           N  
ATOM   1819  CA  ARG A1506      37.078  10.669  56.927  1.00  0.00           C  
ATOM   1820  C   ARG A1506      37.463  12.155  56.883  1.00  0.00           C  
ATOM   1821  O   ARG A1506      38.649  12.503  56.947  1.00  0.00           O  
ATOM   1822  CB  ARG A1506      36.813  10.179  55.503  1.00  0.00           C  
ATOM   1823  CG  ARG A1506      37.040   8.696  55.314  1.00  0.00           C  
ATOM   1824  CD  ARG A1506      36.613   8.232  53.945  1.00  0.00           C  
ATOM   1825  NE  ARG A1506      36.555   6.771  53.925  1.00  0.00           N  
ATOM   1826  CZ  ARG A1506      35.496   6.062  53.547  1.00  0.00           C  
ATOM   1827  NH1 ARG A1506      35.558   4.742  53.582  1.00  0.00           N  
ATOM   1828  NH2 ARG A1506      34.393   6.664  53.116  1.00  0.00           N  
ATOM   1829  N   ARG A1507      36.456  13.021  56.775  1.00  0.00           N  
ATOM   1830  CA  ARG A1507      36.692  14.463  56.715  1.00  0.00           C  
ATOM   1831  C   ARG A1507      37.261  14.978  58.036  1.00  0.00           C  
ATOM   1832  O   ARG A1507      38.321  15.609  58.064  1.00  0.00           O  
ATOM   1833  CB  ARG A1507      35.392  15.217  56.408  1.00  0.00           C  
ATOM   1834  CG  ARG A1507      35.547  16.748  56.342  1.00  0.00           C  
ATOM   1835  CD  ARG A1507      34.245  17.426  56.748  1.00  0.00           C  
ATOM   1836  NE  ARG A1507      33.112  16.687  56.201  1.00  0.00           N  
ATOM   1837  CZ  ARG A1507      32.009  16.363  56.873  1.00  0.00           C  
ATOM   1838  NH1 ARG A1507      31.056  15.678  56.255  1.00  0.00           N  
ATOM   1839  NH2 ARG A1507      31.852  16.714  58.142  1.00  0.00           N  
ATOM   1840  N   LYS A1508      36.550  14.697  59.127  1.00  0.00           N  
ATOM   1841  CA  LYS A1508      36.976  15.142  60.449  1.00  0.00           C  
ATOM   1842  C   LYS A1508      38.367  14.659  60.819  1.00  0.00           C  
ATOM   1843  O   LYS A1508      39.146  15.409  61.397  1.00  0.00           O  
ATOM   1844  CB  LYS A1508      35.967  14.697  61.511  1.00  0.00           C  
ATOM   1845  CG  LYS A1508      34.611  15.369  61.377  1.00  0.00           C  
ATOM   1846  CD  LYS A1508      33.655  14.891  62.475  1.00  0.00           C  
ATOM   1847  CE  LYS A1508      32.271  15.486  62.320  1.00  0.00           C  
ATOM   1848  NZ  LYS A1508      31.446  15.150  63.521  1.00  0.00           N  
ATOM   1849  N   ILE A1509      38.689  13.412  60.502  1.00  0.00           N  
ATOM   1850  CA  ILE A1509      40.017  12.900  60.828  1.00  0.00           C  
ATOM   1851  C   ILE A1509      41.087  13.513  59.906  1.00  0.00           C  
ATOM   1852  O   ILE A1509      42.178  13.872  60.350  1.00  0.00           O  
ATOM   1853  CB  ILE A1509      40.052  11.363  60.715  1.00  0.00           C  
ATOM   1854  CG1 ILE A1509      39.112  10.749  61.766  1.00  0.00           C  
ATOM   1855  CG2 ILE A1509      41.476  10.860  60.876  1.00  0.00           C  
ATOM   1856  CD1 ILE A1509      39.416  11.154  63.197  1.00  0.00           C  
ATOM   1857  N   ARG A1510      40.764  13.638  58.624  1.00  0.00           N  
ATOM   1858  CA  ARG A1510      41.690  14.216  57.653  1.00  0.00           C  
ATOM   1859  C   ARG A1510      42.101  15.638  58.080  1.00  0.00           C  
ATOM   1860  O   ARG A1510      43.263  16.006  57.995  1.00  0.00           O  
ATOM   1861  CB  ARG A1510      41.030  14.231  56.267  1.00  0.00           C  
ATOM   1862  CG  ARG A1510      41.902  14.748  55.124  1.00  0.00           C  
ATOM   1863  CD  ARG A1510      41.239  14.486  53.762  1.00  0.00           C  
ATOM   1864  NE  ARG A1510      39.941  15.146  53.644  1.00  0.00           N  
ATOM   1865  CZ  ARG A1510      38.786  14.520  53.425  1.00  0.00           C  
ATOM   1866  NH1 ARG A1510      38.743  13.198  53.291  1.00  0.00           N  
ATOM   1867  NH2 ARG A1510      37.662  15.224  53.352  1.00  0.00           N  
ATOM   1868  N   LYS A1511      41.143  16.415  58.566  1.00  0.00           N  
ATOM   1869  CA  LYS A1511      41.397  17.784  59.011  1.00  0.00           C  
ATOM   1870  C   LYS A1511      41.937  17.892  60.444  1.00  0.00           C  
ATOM   1871  O   LYS A1511      42.251  18.986  60.913  1.00  0.00           O  
ATOM   1872  CB  LYS A1511      40.101  18.593  58.934  1.00  0.00           C  
ATOM   1873  CG  LYS A1511      39.538  18.785  57.531  1.00  0.00           C  
ATOM   1874  CD  LYS A1511      38.245  19.587  57.604  1.00  0.00           C  
ATOM   1875  CE  LYS A1511      37.782  20.043  56.223  1.00  0.00           C  
ATOM   1876  NZ  LYS A1511      36.504  20.824  56.291  1.00  0.00           N  
ATOM   1877  N   ALA A1516      42.040  16.766  61.142  1.00  0.00           N  
ATOM   1878  CA  ALA A1516      42.488  16.762  62.537  1.00  0.00           C  
ATOM   1879  C   ALA A1516      43.919  17.216  62.835  1.00  0.00           C  
ATOM   1880  O   ALA A1516      44.844  16.956  62.072  1.00  0.00           O  
ATOM   1881  CB  ALA A1516      42.270  15.372  63.139  1.00  0.00           C  
ATOM   1882  N   TYR A1517      44.086  17.880  63.974  1.00  0.00           N  
ATOM   1883  CA  TYR A1517      45.401  18.331  64.415  1.00  0.00           C  
ATOM   1884  C   TYR A1517      46.237  17.071  64.614  1.00  0.00           C  
ATOM   1885  O   TYR A1517      45.827  16.169  65.337  1.00  0.00           O  
ATOM   1886  CB  TYR A1517      45.269  19.085  65.735  1.00  0.00           C  
ATOM   1887  CG  TYR A1517      46.568  19.606  66.305  1.00  0.00           C  
ATOM   1888  CD1 TYR A1517      47.356  20.516  65.590  1.00  0.00           C  
ATOM   1889  CD2 TYR A1517      46.988  19.229  67.581  1.00  0.00           C  
ATOM   1890  CE1 TYR A1517      48.524  21.040  66.139  1.00  0.00           C  
ATOM   1891  CE2 TYR A1517      48.149  19.745  68.138  1.00  0.00           C  
ATOM   1892  CZ  TYR A1517      48.912  20.650  67.416  1.00  0.00           C  
ATOM   1893  OH  TYR A1517      50.062  21.155  67.970  1.00  0.00           O  
ATOM   1894  N   CYS A1518      47.401  17.005  63.972  1.00  0.00           N  
ATOM   1895  CA  CYS A1518      48.260  15.829  64.076  1.00  0.00           C  
ATOM   1896  C   CYS A1518      49.732  16.170  63.773  1.00  0.00           C  
ATOM   1897  O   CYS A1518      50.280  15.773  62.742  1.00  0.00           O  
ATOM   1898  CB  CYS A1518      47.742  14.753  63.112  1.00  0.00           C  
ATOM   1899  SG  CYS A1518      48.576  13.162  63.219  1.00  0.00           S  
ATOM   1900  N   PRO A1527      50.394  16.900  64.689  1.00  0.00           N  
ATOM   1901  CA  PRO A1527      51.797  17.316  64.559  1.00  0.00           C  
ATOM   1902  C   PRO A1527      52.739  16.154  64.289  1.00  0.00           C  
ATOM   1903  O   PRO A1527      52.698  15.144  64.985  1.00  0.00           O  
ATOM   1904  CB  PRO A1527      52.093  17.964  65.906  1.00  0.00           C  
ATOM   1905  CG  PRO A1527      50.769  18.461  66.343  1.00  0.00           C  
ATOM   1906  CD  PRO A1527      49.862  17.310  65.999  1.00  0.00           C  
ATOM   1907  N   ALA A1528      53.597  16.305  63.289  1.00  0.00           N  
ATOM   1908  CA  ALA A1528      54.548  15.255  62.945  1.00  0.00           C  
ATOM   1909  C   ALA A1528      55.411  14.891  64.149  1.00  0.00           C  
ATOM   1910  O   ALA A1528      55.800  15.761  64.923  1.00  0.00           O  
ATOM   1911  CB  ALA A1528      55.429  15.714  61.793  1.00  0.00           C  
ATOM   1912  N   LYS A1545      55.697  13.602  64.303  1.00  0.00           N  
ATOM   1913  CA  LYS A1545      56.527  13.103  65.401  1.00  0.00           C  
ATOM   1914  C   LYS A1545      56.060  13.491  66.812  1.00  0.00           C  
ATOM   1915  O   LYS A1545      56.645  13.049  67.802  1.00  0.00           O  
ATOM   1916  CB  LYS A1545      57.978  13.569  65.213  1.00  0.00           C  
ATOM   1917  CG  LYS A1545      58.650  13.114  63.919  1.00  0.00           C  
ATOM   1918  CD  LYS A1545      60.112  13.590  63.865  1.00  0.00           C  
ATOM   1919  CE  LYS A1545      60.813  13.154  62.575  1.00  0.00           C  
ATOM   1920  NZ  LYS A1545      62.247  13.604  62.497  1.00  0.00           N  
ATOM   1921  N   GLN A1563      55.012  14.306  66.914  1.00  0.00           N  
ATOM   1922  CA  GLN A1563      54.520  14.734  68.221  1.00  0.00           C  
ATOM   1923  C   GLN A1563      53.469  13.781  68.782  1.00  0.00           C  
ATOM   1924  O   GLN A1563      52.577  13.329  68.058  1.00  0.00           O  
ATOM   1925  CB  GLN A1563      53.929  16.141  68.130  1.00  0.00           C  
ATOM   1926  CG  GLN A1563      53.768  16.820  69.477  1.00  0.00           C  
ATOM   1927  CD  GLN A1563      53.173  18.212  69.373  1.00  0.00           C  
ATOM   1928  OE1 GLN A1563      53.554  19.000  68.507  1.00  0.00           O  
ATOM   1929  NE2 GLN A1563      52.243  18.527  70.267  1.00  0.00           N  
ATOM   1930  N   VAL A1569      53.575  13.484  70.075  1.00  0.00           N  
ATOM   1931  CA  VAL A1569      52.638  12.586  70.740  1.00  0.00           C  
ATOM   1932  C   VAL A1569      51.696  13.332  71.679  1.00  0.00           C  
ATOM   1933  O   VAL A1569      50.499  13.053  71.716  1.00  0.00           O  
ATOM   1934  CB  VAL A1569      53.384  11.498  71.539  1.00  0.00           C  
ATOM   1935  CG1 VAL A1569      52.395  10.666  72.351  1.00  0.00           C  
ATOM   1936  CG2 VAL A1569      54.151  10.601  70.583  1.00  0.00           C  
ATOM   1937  N   GLN A1594      52.231  14.290  72.422  1.00  0.00           N  
ATOM   1938  CA  GLN A1594      51.423  15.063  73.361  1.00  0.00           C  
ATOM   1939  C   GLN A1594      50.416  15.972  72.661  1.00  0.00           C  
ATOM   1940  O   GLN A1594      50.765  16.709  71.744  1.00  0.00           O  
ATOM   1941  CB  GLN A1594      52.337  15.901  74.262  1.00  0.00           C  
ATOM   1942  CG  GLN A1594      51.590  16.737  75.290  1.00  0.00           C  
ATOM   1943  CD  GLN A1594      52.240  16.686  76.667  1.00  0.00           C  
ATOM   1944  OE1 GLN A1594      53.413  17.042  76.830  1.00  0.00           O  
ATOM   1945  NE2 GLN A1594      51.477  16.241  77.669  1.00  0.00           N  
ATOM   1946  N   GLY A1596      49.163  15.914  73.099  1.00  0.00           N  
ATOM   1947  CA  GLY A1596      48.125  16.746  72.511  1.00  0.00           C  
ATOM   1948  C   GLY A1596      47.589  16.274  71.166  1.00  0.00           C  
ATOM   1949  O   GLY A1596      46.650  16.863  70.631  1.00  0.00           O  
ATOM   1950  N   ASN A1601      48.186  15.218  70.621  1.00  0.00           N  
ATOM   1951  CA  ASN A1601      47.782  14.661  69.336  1.00  0.00           C  
ATOM   1952  C   ASN A1601      46.545  13.759  69.514  1.00  0.00           C  
ATOM   1953  O   ASN A1601      46.657  12.630  69.999  1.00  0.00           O  
ATOM   1954  CB  ASN A1601      48.944  13.851  68.756  1.00  0.00           C  
ATOM   1955  CG  ASN A1601      48.676  13.367  67.346  1.00  0.00           C  
ATOM   1956  OD1 ASN A1601      47.521  13.232  66.934  1.00  0.00           O  
ATOM   1957  ND2 ASN A1601      49.747  13.089  66.597  1.00  0.00           N  
ATOM   1958  N   PRO A1602      45.356  14.246  69.114  1.00  0.00           N  
ATOM   1959  CA  PRO A1602      44.085  13.510  69.222  1.00  0.00           C  
ATOM   1960  C   PRO A1602      44.031  12.256  68.345  1.00  0.00           C  
ATOM   1961  O   PRO A1602      43.402  11.258  68.707  1.00  0.00           O  
ATOM   1962  CB  PRO A1602      43.034  14.533  68.784  1.00  0.00           C  
ATOM   1963  CG  PRO A1602      43.746  15.869  68.880  1.00  0.00           C  
ATOM   1964  CD  PRO A1602      45.148  15.543  68.454  1.00  0.00           C  
ATOM   1965  N   VAL A1603      44.688  12.317  67.191  1.00  0.00           N  
ATOM   1966  CA  VAL A1603      44.710  11.194  66.272  1.00  0.00           C  
ATOM   1967  C   VAL A1603      45.404  10.015  66.927  1.00  0.00           C  
ATOM   1968  O   VAL A1603      44.955   8.872  66.813  1.00  0.00           O  
ATOM   1969  CB  VAL A1603      45.425  11.562  64.953  1.00  0.00           C  
ATOM   1970  CG1 VAL A1603      45.369  10.385  63.987  1.00  0.00           C  
ATOM   1971  CG2 VAL A1603      44.753  12.792  64.336  1.00  0.00           C  
ATOM   1972  N   LEU A1604      46.498  10.293  67.622  1.00  0.00           N  
ATOM   1973  CA  LEU A1604      47.220   9.236  68.315  1.00  0.00           C  
ATOM   1974  C   LEU A1604      46.409   8.751  69.531  1.00  0.00           C  
ATOM   1975  O   LEU A1604      46.365   7.558  69.810  1.00  0.00           O  
ATOM   1976  CB  LEU A1604      48.608   9.732  68.752  1.00  0.00           C  
ATOM   1977  CG  LEU A1604      49.696   9.669  67.678  1.00  0.00           C  
ATOM   1978  CD1 LEU A1604      51.047  10.066  68.270  1.00  0.00           C  
ATOM   1979  CD2 LEU A1604      49.780   8.241  67.141  1.00  0.00           C  
ATOM   1980  N   GLU A1613      45.767   9.673  70.240  1.00  0.00           N  
ATOM   1981  CA  GLU A1613      44.952   9.308  71.398  1.00  0.00           C  
ATOM   1982  C   GLU A1613      43.847   8.354  70.957  1.00  0.00           C  
ATOM   1983  O   GLU A1613      43.565   7.374  71.634  1.00  0.00           O  
ATOM   1984  CB  GLU A1613      44.309  10.546  72.029  1.00  0.00           C  
ATOM   1985  CG  GLU A1613      45.307  11.560  72.560  1.00  0.00           C  
ATOM   1986  CD  GLU A1613      44.636  12.788  73.149  1.00  0.00           C  
ATOM   1987  OE1 GLU A1613      43.575  13.212  72.638  1.00  0.00           O  
ATOM   1988  OE2 GLU A1613      45.181  13.340  74.122  1.00  0.00           O  
ATOM   1989  N   ILE A1614      43.211   8.650  69.826  1.00  0.00           N  
ATOM   1990  CA  ILE A1614      42.154   7.778  69.328  1.00  0.00           C  
ATOM   1991  C   ILE A1614      42.738   6.388  69.064  1.00  0.00           C  
ATOM   1992  O   ILE A1614      42.144   5.367  69.434  1.00  0.00           O  
ATOM   1993  CB  ILE A1614      41.548   8.334  68.034  1.00  0.00           C  
ATOM   1994  CG1 ILE A1614      40.721   9.579  68.360  1.00  0.00           C  
ATOM   1995  CG2 ILE A1614      40.760   7.235  67.300  1.00  0.00           C  
ATOM   1996  CD1 ILE A1614      40.223  10.331  67.161  1.00  0.00           C  
ATOM   1997  N   ALA A1615      43.910   6.346  68.441  1.00  0.00           N  
ATOM   1998  CA  ALA A1615      44.543   5.059  68.138  1.00  0.00           C  
ATOM   1999  C   ALA A1615      44.834   4.301  69.420  1.00  0.00           C  
ATOM   2000  O   ALA A1615      44.527   3.116  69.547  1.00  0.00           O  
ATOM   2001  CB  ALA A1615      45.841   5.271  67.365  1.00  0.00           C  
ATOM   2002  N   ARG A1616      45.420   4.995  70.382  1.00  0.00           N  
ATOM   2003  CA  ARG A1616      45.765   4.368  71.642  1.00  0.00           C  
ATOM   2004  C   ARG A1616      44.584   3.977  72.548  1.00  0.00           C  
ATOM   2005  O   ARG A1616      44.499   2.840  73.017  1.00  0.00           O  
ATOM   2006  CB  ARG A1616      46.701   5.279  72.439  1.00  0.00           C  
ATOM   2007  CG  ARG A1616      47.129   4.646  73.760  1.00  0.00           C  
ATOM   2008  CD  ARG A1616      47.936   5.592  74.636  1.00  0.00           C  
ATOM   2009  NE  ARG A1616      48.258   4.971  75.915  1.00  0.00           N  
ATOM   2010  CZ  ARG A1616      48.879   5.587  76.917  1.00  0.00           C  
ATOM   2011  NH1 ARG A1616      49.251   6.855  76.791  1.00  0.00           N  
ATOM   2012  NH2 ARG A1616      49.115   4.937  78.051  1.00  0.00           N  
ATOM   2013  N   TYR A1617      43.681   4.918  72.789  1.00  0.00           N  
ATOM   2014  CA  TYR A1617      42.575   4.679  73.706  1.00  0.00           C  
ATOM   2015  C   TYR A1617      41.330   3.995  73.170  1.00  0.00           C  
ATOM   2016  O   TYR A1617      40.570   3.410  73.935  1.00  0.00           O  
ATOM   2017  CB  TYR A1617      42.189   5.996  74.374  1.00  0.00           C  
ATOM   2018  CG  TYR A1617      43.325   6.598  75.177  1.00  0.00           C  
ATOM   2019  CD1 TYR A1617      44.070   5.807  76.052  1.00  0.00           C  
ATOM   2020  CD2 TYR A1617      43.666   7.950  75.053  1.00  0.00           C  
ATOM   2021  CE1 TYR A1617      45.125   6.341  76.785  1.00  0.00           C  
ATOM   2022  CE2 TYR A1617      44.724   8.488  75.778  1.00  0.00           C  
ATOM   2023  CZ  TYR A1617      45.444   7.672  76.648  1.00  0.00           C  
ATOM   2024  OH  TYR A1617      46.451   8.191  77.434  1.00  0.00           O  
ATOM   2025  N   ILE A1619      41.119   4.070  71.865  1.00  0.00           N  
ATOM   2026  CA  ILE A1619      39.965   3.457  71.265  1.00  0.00           C  
ATOM   2027  C   ILE A1619      40.298   2.273  70.340  1.00  0.00           C  
ATOM   2028  O   ILE A1619      39.799   1.167  70.545  1.00  0.00           O  
ATOM   2029  CB  ILE A1619      39.155   4.507  70.494  1.00  0.00           C  
ATOM   2030  CG1 ILE A1619      38.641   5.574  71.462  1.00  0.00           C  
ATOM   2031  CG2 ILE A1619      38.003   3.842  69.778  1.00  0.00           C  
ATOM   2032  CD1 ILE A1619      37.901   6.698  70.787  1.00  0.00           C  
ATOM   2033  N   LEU A1620      41.153   2.479  69.340  1.00  0.00           N  
ATOM   2034  CA  LEU A1620      41.453   1.385  68.414  1.00  0.00           C  
ATOM   2035  C   LEU A1620      42.229   0.245  69.063  1.00  0.00           C  
ATOM   2036  O   LEU A1620      41.816  -0.907  68.963  1.00  0.00           O  
ATOM   2037  CB  LEU A1620      42.178   1.906  67.168  1.00  0.00           C  
ATOM   2038  CG  LEU A1620      41.453   2.983  66.336  1.00  0.00           C  
ATOM   2039  CD1 LEU A1620      42.348   3.383  65.159  1.00  0.00           C  
ATOM   2040  CD2 LEU A1620      40.089   2.473  65.819  1.00  0.00           C  
ATOM   2041  N   PHE A1621      43.326   0.543  69.751  1.00  0.00           N  
ATOM   2042  CA  PHE A1621      44.090  -0.525  70.400  1.00  0.00           C  
ATOM   2043  C   PHE A1621      43.506  -0.980  71.746  1.00  0.00           C  
ATOM   2044  O   PHE A1621      44.084  -1.820  72.440  1.00  0.00           O  
ATOM   2045  CB  PHE A1621      45.550  -0.111  70.582  1.00  0.00           C  
ATOM   2046  CG  PHE A1621      46.379  -0.272  69.334  1.00  0.00           C  
ATOM   2047  CD1 PHE A1621      46.553   0.790  68.451  1.00  0.00           C  
ATOM   2048  CD2 PHE A1621      46.957  -1.495  69.029  1.00  0.00           C  
ATOM   2049  CE1 PHE A1621      47.296   0.630  67.282  1.00  0.00           C  
ATOM   2050  CE2 PHE A1621      47.694  -1.664  67.867  1.00  0.00           C  
ATOM   2051  CZ  PHE A1621      47.865  -0.600  66.994  1.00  0.00           C  
ATOM   2052  N   ALA A1622      42.363  -0.414  72.122  1.00  0.00           N  
ATOM   2053  CA  ALA A1622      41.712  -0.808  73.361  1.00  0.00           C  
ATOM   2054  C   ALA A1622      41.264  -2.255  73.148  1.00  0.00           C  
ATOM   2055  O   ALA A1622      41.192  -3.044  74.088  1.00  0.00           O  
ATOM   2056  CB  ALA A1622      40.501   0.086  73.625  1.00  0.00           C  
ATOM   2057  N   ARG A1634      40.978  -2.584  71.889  1.00  0.00           N  
ATOM   2058  CA  ARG A1634      40.524  -3.914  71.491  1.00  0.00           C  
ATOM   2059  C   ARG A1634      41.669  -4.925  71.430  1.00  0.00           C  
ATOM   2060  O   ARG A1634      42.559  -4.810  70.581  1.00  0.00           O  
ATOM   2061  CB  ARG A1634      39.857  -3.838  70.118  1.00  0.00           C  
ATOM   2062  CG  ARG A1634      39.351  -5.171  69.585  1.00  0.00           C  
ATOM   2063  CD  ARG A1634      39.112  -5.092  68.083  1.00  0.00           C  
ATOM   2064  NE  ARG A1634      38.556  -6.328  67.540  1.00  0.00           N  
ATOM   2065  CZ  ARG A1634      38.404  -6.574  66.240  1.00  0.00           C  
ATOM   2066  NH1 ARG A1634      38.772  -5.663  65.342  1.00  0.00           N  
ATOM   2067  NH2 ARG A1634      37.881  -7.729  65.836  1.00  0.00           N  
ATOM   2068  N   ASP A1635      41.649  -5.912  72.322  1.00  0.00           N  
ATOM   2069  CA  ASP A1635      42.701  -6.922  72.323  1.00  0.00           C  
ATOM   2070  C   ASP A1635      42.796  -7.535  70.930  1.00  0.00           C  
ATOM   2071  O   ASP A1635      41.781  -7.770  70.268  1.00  0.00           O  
ATOM   2072  CB  ASP A1635      42.416  -8.006  73.373  1.00  0.00           C  
ATOM   2073  CG  ASP A1635      42.597  -7.500  74.805  1.00  0.00           C  
ATOM   2074  OD1 ASP A1635      43.736  -7.144  75.183  1.00  0.00           O  
ATOM   2075  OD2 ASP A1635      41.599  -7.456  75.553  1.00  0.00           O  
ATOM   2076  N   GLY A1636      44.023  -7.765  70.477  1.00  0.00           N  
ATOM   2077  CA  GLY A1636      44.223  -8.335  69.158  1.00  0.00           C  
ATOM   2078  C   GLY A1636      43.972  -7.373  68.004  1.00  0.00           C  
ATOM   2079  O   GLY A1636      43.691  -7.814  66.889  1.00  0.00           O  
ATOM   2080  N   PHE A1637      44.061  -6.066  68.256  1.00  0.00           N  
ATOM   2081  CA  PHE A1637      43.847  -5.087  67.192  1.00  0.00           C  
ATOM   2082  C   PHE A1637      45.136  -4.847  66.423  1.00  0.00           C  
ATOM   2083  O   PHE A1637      46.230  -4.867  66.994  1.00  0.00           O  
ATOM   2084  CB  PHE A1637      43.354  -3.740  67.735  1.00  0.00           C  
ATOM   2085  CG  PHE A1637      43.228  -2.672  66.673  1.00  0.00           C  
ATOM   2086  CD1 PHE A1637      42.175  -2.699  65.756  1.00  0.00           C  
ATOM   2087  CD2 PHE A1637      44.187  -1.667  66.558  1.00  0.00           C  
ATOM   2088  CE1 PHE A1637      42.077  -1.745  64.736  1.00  0.00           C  
ATOM   2089  CE2 PHE A1637      44.106  -0.702  65.542  1.00  0.00           C  
ATOM   2090  CZ  PHE A1637      43.044  -0.742  64.626  1.00  0.00           C  
ATOM   2091  N   THR A1638      44.977  -4.591  65.127  1.00  0.00           N  
ATOM   2092  CA  THR A1638      46.089  -4.343  64.224  1.00  0.00           C  
ATOM   2093  C   THR A1638      45.803  -3.119  63.363  1.00  0.00           C  
ATOM   2094  O   THR A1638      44.699  -2.974  62.853  1.00  0.00           O  
ATOM   2095  CB  THR A1638      46.272  -5.521  63.262  1.00  0.00           C  
ATOM   2096  OG1 THR A1638      46.149  -6.751  63.980  1.00  0.00           O  
ATOM   2097  CG2 THR A1638      47.624  -5.452  62.607  1.00  0.00           C  
ATOM   2098  N   LEU A1639      46.789  -2.248  63.192  1.00  0.00           N  
ATOM   2099  CA  LEU A1639      46.606  -1.074  62.343  1.00  0.00           C  
ATOM   2100  C   LEU A1639      47.490  -1.198  61.090  1.00  0.00           C  
ATOM   2101  O   LEU A1639      48.704  -1.002  61.154  1.00  0.00           O  
ATOM   2102  CB  LEU A1639      46.960   0.217  63.094  1.00  0.00           C  
ATOM   2103  CG  LEU A1639      46.671   1.507  62.311  1.00  0.00           C  
ATOM   2104  CD1 LEU A1639      45.165   1.722  62.227  1.00  0.00           C  
ATOM   2105  CD2 LEU A1639      47.323   2.698  62.984  1.00  0.00           C  
ATOM   2106  N   ARG A1643      46.871  -1.531  59.960  1.00  0.00           N  
ATOM   2107  CA  ARG A1643      47.581  -1.682  58.688  1.00  0.00           C  
ATOM   2108  C   ARG A1643      47.796  -0.310  58.037  1.00  0.00           C  
ATOM   2109  O   ARG A1643      46.832   0.413  57.787  1.00  0.00           O  
ATOM   2110  CB  ARG A1643      46.759  -2.583  57.760  1.00  0.00           C  
ATOM   2111  CG  ARG A1643      47.248  -2.654  56.315  1.00  0.00           C  
ATOM   2112  CD  ARG A1643      46.172  -3.261  55.415  1.00  0.00           C  
ATOM   2113  NE  ARG A1643      45.777  -4.596  55.864  1.00  0.00           N  
ATOM   2114  CZ  ARG A1643      44.675  -5.231  55.463  1.00  0.00           C  
ATOM   2115  NH1 ARG A1643      43.846  -4.652  54.601  1.00  0.00           N  
ATOM   2116  NH2 ARG A1643      44.400  -6.447  55.928  1.00  0.00           N  
ATOM   2117  N   VAL A1644      49.049   0.051  57.758  1.00  0.00           N  
ATOM   2118  CA  VAL A1644      49.348   1.354  57.146  1.00  0.00           C  
ATOM   2119  C   VAL A1644      50.225   1.263  55.897  1.00  0.00           C  
ATOM   2120  O   VAL A1644      51.042   0.350  55.765  1.00  0.00           O  
ATOM   2121  CB  VAL A1644      50.064   2.292  58.142  1.00  0.00           C  
ATOM   2122  CG1 VAL A1644      50.200   3.683  57.537  1.00  0.00           C  
ATOM   2123  CG2 VAL A1644      49.302   2.349  59.450  1.00  0.00           C  
ATOM   2124  N   ASP A1645      50.061   2.227  54.991  1.00  0.00           N  
ATOM   2125  CA  ASP A1645      50.840   2.275  53.749  1.00  0.00           C  
ATOM   2126  C   ASP A1645      52.149   3.049  53.907  1.00  0.00           C  
ATOM   2127  O   ASP A1645      53.048   2.946  53.068  1.00  0.00           O  
ATOM   2128  CB  ASP A1645      50.013   2.910  52.628  1.00  0.00           C  
ATOM   2129  CG  ASP A1645      48.963   1.968  52.073  1.00  0.00           C  
ATOM   2130  OD1 ASP A1645      48.124   1.466  52.853  1.00  0.00           O  
ATOM   2131  OD2 ASP A1645      48.982   1.732  50.849  1.00  0.00           O  
ATOM   2132  N   VAL A1649      53.345  -0.757  56.687  1.00  0.00           N  
ATOM   2133  CA  VAL A1649      53.610  -1.413  57.965  1.00  0.00           C  
ATOM   2134  C   VAL A1649      52.316  -1.828  58.671  1.00  0.00           C  
ATOM   2135  O   VAL A1649      51.258  -1.231  58.465  1.00  0.00           O  
ATOM   2136  CB  VAL A1649      54.424  -0.489  58.904  1.00  0.00           C  
ATOM   2137  CG1 VAL A1649      54.799  -1.235  60.181  1.00  0.00           C  
ATOM   2138  CG2 VAL A1649      55.675  -0.005  58.195  1.00  0.00           C  
ATOM   2139  N   GLU A1650      52.415  -2.857  59.506  1.00  0.00           N  
ATOM   2140  CA  GLU A1650      51.272  -3.378  60.248  1.00  0.00           C  
ATOM   2141  C   GLU A1650      51.614  -3.354  61.741  1.00  0.00           C  
ATOM   2142  O   GLU A1650      52.505  -4.079  62.193  1.00  0.00           O  
ATOM   2143  CB  GLU A1650      50.986  -4.811  59.793  1.00  0.00           C  
ATOM   2144  CG  GLU A1650      49.684  -5.394  60.304  1.00  0.00           C  
ATOM   2145  CD  GLU A1650      49.586  -6.896  60.089  1.00  0.00           C  
ATOM   2146  OE1 GLU A1650      48.527  -7.479  60.423  1.00  0.00           O  
ATOM   2147  OE2 GLU A1650      50.569  -7.493  59.592  1.00  0.00           O  
ATOM   2148  N   TYR A1651      50.910  -2.524  62.506  1.00  0.00           N  
ATOM   2149  CA  TYR A1651      51.184  -2.411  63.933  1.00  0.00           C  
ATOM   2150  C   TYR A1651      50.342  -3.295  64.830  1.00  0.00           C  
ATOM   2151  O   TYR A1651      49.114  -3.285  64.767  1.00  0.00           O  
ATOM   2152  CB  TYR A1651      51.054  -0.964  64.376  1.00  0.00           C  
ATOM   2153  CG  TYR A1651      51.995  -0.056  63.640  1.00  0.00           C  
ATOM   2154  CD1 TYR A1651      51.644   0.489  62.407  1.00  0.00           C  
ATOM   2155  CD2 TYR A1651      53.242   0.258  64.174  1.00  0.00           C  
ATOM   2156  CE1 TYR A1651      52.511   1.332  61.724  1.00  0.00           C  
ATOM   2157  CE2 TYR A1651      54.118   1.097  63.500  1.00  0.00           C  
ATOM   2158  CZ  TYR A1651      53.745   1.633  62.277  1.00  0.00           C  
ATOM   2159  OH  TYR A1651      54.600   2.483  61.617  1.00  0.00           O  
ATOM   2160  N   THR A1652      51.026  -4.050  65.681  1.00  0.00           N  
ATOM   2161  CA  THR A1652      50.366  -4.968  66.589  1.00  0.00           C  
ATOM   2162  C   THR A1652      50.271  -4.404  67.998  1.00  0.00           C  
ATOM   2163  O   THR A1652      49.688  -5.025  68.880  1.00  0.00           O  
ATOM   2164  CB  THR A1652      51.104  -6.326  66.625  1.00  0.00           C  
ATOM   2165  OG1 THR A1652      52.447  -6.136  67.091  1.00  0.00           O  
ATOM   2166  CG2 THR A1652      51.145  -6.934  65.243  1.00  0.00           C  
ATOM   2167  N   SER A1678      50.851  -3.230  68.207  1.00  0.00           N  
ATOM   2168  CA  SER A1678      50.808  -2.585  69.513  1.00  0.00           C  
ATOM   2169  C   SER A1678      50.792  -1.087  69.280  1.00  0.00           C  
ATOM   2170  O   SER A1678      51.207  -0.619  68.220  1.00  0.00           O  
ATOM   2171  CB  SER A1678      52.038  -2.948  70.353  1.00  0.00           C  
ATOM   2172  OG  SER A1678      53.116  -2.049  70.114  1.00  0.00           O  
ATOM   2173  N   TYR A1679      50.313  -0.335  70.263  1.00  0.00           N  
ATOM   2174  CA  TYR A1679      50.265   1.105  70.123  1.00  0.00           C  
ATOM   2175  C   TYR A1679      51.654   1.693  70.259  1.00  0.00           C  
ATOM   2176  O   TYR A1679      52.019   2.608  69.520  1.00  0.00           O  
ATOM   2177  CB  TYR A1679      49.378   1.749  71.180  1.00  0.00           C  
ATOM   2178  CG  TYR A1679      49.533   3.251  71.190  1.00  0.00           C  
ATOM   2179  CD1 TYR A1679      48.960   4.032  70.194  1.00  0.00           C  
ATOM   2180  CD2 TYR A1679      50.335   3.884  72.138  1.00  0.00           C  
ATOM   2181  CE1 TYR A1679      49.181   5.398  70.133  1.00  0.00           C  
ATOM   2182  CE2 TYR A1679      50.573   5.259  72.082  1.00  0.00           C  
ATOM   2183  CZ  TYR A1679      49.991   6.004  71.073  1.00  0.00           C  
ATOM   2184  OH  TYR A1679      50.224   7.355  70.993  1.00  0.00           O  
ATOM   2185  N   GLU A1680      52.418   1.182  71.220  1.00  0.00           N  
ATOM   2186  CA  GLU A1680      53.765   1.686  71.457  1.00  0.00           C  
ATOM   2187  C   GLU A1680      54.610   1.591  70.191  1.00  0.00           C  
ATOM   2188  O   GLU A1680      55.406   2.485  69.905  1.00  0.00           O  
ATOM   2189  CB  GLU A1680      54.433   0.923  72.604  1.00  0.00           C  
ATOM   2190  CG  GLU A1680      55.672   1.627  73.151  1.00  0.00           C  
ATOM   2191  CD  GLU A1680      55.414   3.098  73.504  1.00  0.00           C  
ATOM   2192  OE1 GLU A1680      54.527   3.364  74.350  1.00  0.00           O  
ATOM   2193  OE2 GLU A1680      56.097   3.987  72.937  1.00  0.00           O  
ATOM   2194  N   GLU A1681      54.437   0.512  69.434  1.00  0.00           N  
ATOM   2195  CA  GLU A1681      55.177   0.349  68.188  1.00  0.00           C  
ATOM   2196  C   GLU A1681      54.858   1.547  67.304  1.00  0.00           C  
ATOM   2197  O   GLU A1681      55.754   2.264  66.858  1.00  0.00           O  
ATOM   2198  CB  GLU A1681      54.748  -0.927  67.467  1.00  0.00           C  
ATOM   2199  CG  GLU A1681      55.297  -2.211  68.050  1.00  0.00           C  
ATOM   2200  CD  GLU A1681      54.685  -3.436  67.393  1.00  0.00           C  
ATOM   2201  OE1 GLU A1681      54.692  -3.510  66.141  1.00  0.00           O  
ATOM   2202  OE2 GLU A1681      54.197  -4.321  68.133  1.00  0.00           O  
ATOM   2203  N   LEU A1682      53.565   1.752  67.064  1.00  0.00           N  
ATOM   2204  CA  LEU A1682      53.085   2.852  66.244  1.00  0.00           C  
ATOM   2205  C   LEU A1682      53.663   4.186  66.700  1.00  0.00           C  
ATOM   2206  O   LEU A1682      54.093   4.989  65.874  1.00  0.00           O  
ATOM   2207  CB  LEU A1682      51.550   2.907  66.293  1.00  0.00           C  
ATOM   2208  CG  LEU A1682      50.796   3.993  65.512  1.00  0.00           C  
ATOM   2209  CD1 LEU A1682      49.304   3.725  65.586  1.00  0.00           C  
ATOM   2210  CD2 LEU A1682      51.102   5.366  66.077  1.00  0.00           C  
ATOM   2211  N   GLU A1683      53.671   4.427  68.011  1.00  0.00           N  
ATOM   2212  CA  GLU A1683      54.182   5.692  68.533  1.00  0.00           C  
ATOM   2213  C   GLU A1683      55.667   5.900  68.267  1.00  0.00           C  
ATOM   2214  O   GLU A1683      56.098   7.015  67.973  1.00  0.00           O  
ATOM   2215  CB  GLU A1683      53.921   5.823  70.032  1.00  0.00           C  
ATOM   2216  CG  GLU A1683      53.482   7.223  70.382  1.00  0.00           C  
ATOM   2217  CD  GLU A1683      53.661   7.564  71.833  1.00  0.00           C  
ATOM   2218  OE1 GLU A1683      54.821   7.754  72.252  1.00  0.00           O  
ATOM   2219  OE2 GLU A1683      52.643   7.647  72.552  1.00  0.00           O  
ATOM   2220  N   ARG A1684      56.450   4.833  68.393  1.00  0.00           N  
ATOM   2221  CA  ARG A1684      57.883   4.925  68.131  1.00  0.00           C  
ATOM   2222  C   ARG A1684      58.048   5.305  66.662  1.00  0.00           C  
ATOM   2223  O   ARG A1684      58.616   6.351  66.344  1.00  0.00           O  
ATOM   2224  CB  ARG A1684      58.563   3.586  68.426  1.00  0.00           C  
ATOM   2225  CG  ARG A1684      58.476   3.186  69.888  1.00  0.00           C  
ATOM   2226  CD  ARG A1684      59.200   1.880  70.156  1.00  0.00           C  
ATOM   2227  NE  ARG A1684      59.115   1.494  71.562  1.00  0.00           N  
ATOM   2228  CZ  ARG A1684      59.707   0.423  72.085  1.00  0.00           C  
ATOM   2229  NH1 ARG A1684      60.436  -0.381  71.318  1.00  0.00           N  
ATOM   2230  NH2 ARG A1684      59.576   0.158  73.381  1.00  0.00           N  
ATOM   2231  N   ASP A1685      57.527   4.463  65.774  1.00  0.00           N  
ATOM   2232  CA  ASP A1685      57.587   4.720  64.338  1.00  0.00           C  
ATOM   2233  C   ASP A1685      57.070   6.118  64.000  1.00  0.00           C  
ATOM   2234  O   ASP A1685      57.547   6.750  63.055  1.00  0.00           O  
ATOM   2235  CB  ASP A1685      56.754   3.687  63.583  1.00  0.00           C  
ATOM   2236  CG  ASP A1685      57.547   2.453  63.217  1.00  0.00           C  
ATOM   2237  OD1 ASP A1685      58.294   1.946  64.080  1.00  0.00           O  
ATOM   2238  OD2 ASP A1685      57.413   1.983  62.066  1.00  0.00           O  
ATOM   2239  N   TYR A1688      56.091   6.601  64.762  1.00  0.00           N  
ATOM   2240  CA  TYR A1688      55.549   7.927  64.503  1.00  0.00           C  
ATOM   2241  C   TYR A1688      56.537   8.984  64.963  1.00  0.00           C  
ATOM   2242  O   TYR A1688      56.721  10.001  64.292  1.00  0.00           O  
ATOM   2243  CB  TYR A1688      54.217   8.144  65.227  1.00  0.00           C  
ATOM   2244  CG  TYR A1688      53.565   9.456  64.849  1.00  0.00           C  
ATOM   2245  CD1 TYR A1688      52.966   9.617  63.602  1.00  0.00           C  
ATOM   2246  CD2 TYR A1688      53.584  10.547  65.716  1.00  0.00           C  
ATOM   2247  CE1 TYR A1688      52.406  10.823  63.227  1.00  0.00           C  
ATOM   2248  CE2 TYR A1688      53.022  11.768  65.346  1.00  0.00           C  
ATOM   2249  CZ  TYR A1688      52.437  11.895  64.098  1.00  0.00           C  
ATOM   2250  OH  TYR A1688      51.885  13.097  63.703  1.00  0.00           O  
ATOM   2251  N   THR A1689      57.160   8.746  66.114  1.00  0.00           N  
ATOM   2252  CA  THR A1689      58.135   9.686  66.650  1.00  0.00           C  
ATOM   2253  C   THR A1689      59.362   9.747  65.743  1.00  0.00           C  
ATOM   2254  O   THR A1689      59.859  10.829  65.435  1.00  0.00           O  
ATOM   2255  CB  THR A1689      58.592   9.287  68.065  1.00  0.00           C  
ATOM   2256  OG1 THR A1689      57.492   9.399  68.974  1.00  0.00           O  
ATOM   2257  CG2 THR A1689      59.721  10.203  68.533  1.00  0.00           C  
ATOM   2258  N   ASP A1690      59.839   8.580  65.316  1.00  0.00           N  
ATOM   2259  CA  ASP A1690      61.003   8.506  64.442  1.00  0.00           C  
ATOM   2260  C   ASP A1690      60.644   8.887  63.006  1.00  0.00           C  
ATOM   2261  O   ASP A1690      61.187   8.319  62.059  1.00  0.00           O  
ATOM   2262  CB  ASP A1690      61.597   7.091  64.455  1.00  0.00           C  
ATOM   2263  CG  ASP A1690      61.906   6.598  65.859  1.00  0.00           C  
ATOM   2264  OD1 ASP A1690      62.295   7.425  66.714  1.00  0.00           O  
ATOM   2265  OD2 ASP A1690      61.772   5.379  66.104  1.00  0.00           O  
ATOM   2266  N   GLY A1691      59.724   9.841  62.858  1.00  0.00           N  
ATOM   2267  CA  GLY A1691      59.292  10.300  61.544  1.00  0.00           C  
ATOM   2268  C   GLY A1691      59.018   9.205  60.528  1.00  0.00           C  
ATOM   2269  O   GLY A1691      58.744   9.488  59.361  1.00  0.00           O  
ATOM   2270  N   ARG A1694      59.081   7.955  60.972  1.00  0.00           N  
ATOM   2271  CA  ARG A1694      58.861   6.805  60.103  1.00  0.00           C  
ATOM   2272  C   ARG A1694      57.401   6.690  59.669  1.00  0.00           C  
ATOM   2273  O   ARG A1694      57.080   6.007  58.695  1.00  0.00           O  
ATOM   2274  CB  ARG A1694      59.291   5.529  60.832  1.00  0.00           C  
ATOM   2275  CG  ARG A1694      59.404   4.293  59.952  1.00  0.00           C  
ATOM   2276  CD  ARG A1694      60.511   4.449  58.910  1.00  0.00           C  
ATOM   2277  NE  ARG A1694      60.697   3.228  58.133  1.00  0.00           N  
ATOM   2278  CZ  ARG A1694      61.181   3.196  56.896  1.00  0.00           C  
ATOM   2279  NH1 ARG A1694      61.530   4.324  56.289  1.00  0.00           N  
ATOM   2280  NH2 ARG A1694      61.302   2.037  56.261  1.00  0.00           N  
ATOM   2281  N   LEU A1809      56.520   7.361  60.401  1.00  0.00           N  
ATOM   2282  CA  LEU A1809      55.095   7.337  60.098  1.00  0.00           C  
ATOM   2283  C   LEU A1809      54.622   8.758  59.828  1.00  0.00           C  
ATOM   2284  O   LEU A1809      54.769   9.645  60.672  1.00  0.00           O  
ATOM   2285  CB  LEU A1809      54.324   6.732  61.277  1.00  0.00           C  
ATOM   2286  CG  LEU A1809      52.799   6.643  61.174  1.00  0.00           C  
ATOM   2287  CD1 LEU A1809      52.391   5.851  59.936  1.00  0.00           C  
ATOM   2288  CD2 LEU A1809      52.262   5.984  62.437  1.00  0.00           C  
ATOM   2289  N   HIS A1810      54.053   8.978  58.649  1.00  0.00           N  
ATOM   2290  CA  HIS A1810      53.589  10.310  58.290  1.00  0.00           C  
ATOM   2291  C   HIS A1810      52.153  10.612  58.711  1.00  0.00           C  
ATOM   2292  O   HIS A1810      51.263   9.778  58.569  1.00  0.00           O  
ATOM   2293  CB  HIS A1810      53.738  10.528  56.785  1.00  0.00           C  
ATOM   2294  CG  HIS A1810      53.772  11.972  56.399  1.00  0.00           C  
ATOM   2295  ND1 HIS A1810      52.658  12.782  56.450  1.00  0.00           N  
ATOM   2296  CD2 HIS A1810      54.800  12.769  56.020  1.00  0.00           C  
ATOM   2297  CE1 HIS A1810      52.998  14.016  56.121  1.00  0.00           C  
ATOM   2298  NE2 HIS A1810      54.292  14.035  55.856  1.00  0.00           N  
ATOM   2299  N   PRO A1812      51.914  11.827  59.228  1.00  0.00           N  
ATOM   2300  CA  PRO A1812      50.601  12.287  59.684  1.00  0.00           C  
ATOM   2301  C   PRO A1812      49.447  11.893  58.777  1.00  0.00           C  
ATOM   2302  O   PRO A1812      48.436  11.360  59.238  1.00  0.00           O  
ATOM   2303  CB  PRO A1812      50.787  13.795  59.767  1.00  0.00           C  
ATOM   2304  CG  PRO A1812      52.178  13.894  60.284  1.00  0.00           C  
ATOM   2305  CD  PRO A1812      52.925  12.881  59.426  1.00  0.00           C  
ATOM   2306  N   LEU A1813      49.602  12.147  57.484  1.00  0.00           N  
ATOM   2307  CA  LEU A1813      48.551  11.821  56.539  1.00  0.00           C  
ATOM   2308  C   LEU A1813      48.322  10.315  56.439  1.00  0.00           C  
ATOM   2309  O   LEU A1813      47.194   9.865  56.239  1.00  0.00           O  
ATOM   2310  CB  LEU A1813      48.885  12.410  55.167  1.00  0.00           C  
ATOM   2311  CG  LEU A1813      47.724  12.452  54.168  1.00  0.00           C  
ATOM   2312  CD1 LEU A1813      46.474  13.024  54.833  1.00  0.00           C  
ATOM   2313  CD2 LEU A1813      48.117  13.302  52.976  1.00  0.00           C  
ATOM   2314  N   ASP A1814      49.384   9.530  56.580  1.00  0.00           N  
ATOM   2315  CA  ASP A1814      49.231   8.080  56.509  1.00  0.00           C  
ATOM   2316  C   ASP A1814      48.556   7.543  57.770  1.00  0.00           C  
ATOM   2317  O   ASP A1814      47.805   6.567  57.714  1.00  0.00           O  
ATOM   2318  CB  ASP A1814      50.588   7.393  56.324  1.00  0.00           C  
ATOM   2319  CG  ASP A1814      51.090   7.462  54.888  1.00  0.00           C  
ATOM   2320  OD1 ASP A1814      50.293   7.162  53.959  1.00  0.00           O  
ATOM   2321  OD2 ASP A1814      52.282   7.802  54.700  1.00  0.00           O  
ATOM   2322  N   LEU A1815      48.844   8.176  58.905  1.00  0.00           N  
ATOM   2323  CA  LEU A1815      48.247   7.772  60.170  1.00  0.00           C  
ATOM   2324  C   LEU A1815      46.760   8.134  60.105  1.00  0.00           C  
ATOM   2325  O   LEU A1815      45.902   7.313  60.423  1.00  0.00           O  
ATOM   2326  CB  LEU A1815      48.931   8.498  61.342  1.00  0.00           C  
ATOM   2327  CG  LEU A1815      48.420   8.182  62.755  1.00  0.00           C  
ATOM   2328  CD1 LEU A1815      48.781   6.750  63.147  1.00  0.00           C  
ATOM   2329  CD2 LEU A1815      49.033   9.156  63.736  1.00  0.00           C  
ATOM   2330  N   LYS A1816      46.472   9.358  59.660  1.00  0.00           N  
ATOM   2331  CA  LYS A1816      45.099   9.844  59.525  1.00  0.00           C  
ATOM   2332  C   LYS A1816      44.198   8.856  58.775  1.00  0.00           C  
ATOM   2333  O   LYS A1816      43.162   8.437  59.290  1.00  0.00           O  
ATOM   2334  CB  LYS A1816      45.071  11.169  58.767  1.00  0.00           C  
ATOM   2335  CG  LYS A1816      45.769  12.333  59.436  1.00  0.00           C  
ATOM   2336  CD  LYS A1816      44.818  13.137  60.272  1.00  0.00           C  
ATOM   2337  CE  LYS A1816      45.347  14.547  60.511  1.00  0.00           C  
ATOM   2338  NZ  LYS A1816      45.469  15.350  59.260  1.00  0.00           N  
ATOM   2339  N   ASN A1817      44.587   8.508  57.551  1.00  0.00           N  
ATOM   2340  CA  ASN A1817      43.804   7.590  56.735  1.00  0.00           C  
ATOM   2341  C   ASN A1817      43.561   6.273  57.417  1.00  0.00           C  
ATOM   2342  O   ASN A1817      42.440   5.772  57.413  1.00  0.00           O  
ATOM   2343  CB  ASN A1817      44.493   7.311  55.390  1.00  0.00           C  
ATOM   2344  CG  ASN A1817      44.195   8.366  54.355  1.00  0.00           C  
ATOM   2345  OD1 ASN A1817      44.727   8.324  53.249  1.00  0.00           O  
ATOM   2346  ND2 ASN A1817      43.341   9.323  54.705  1.00  0.00           N  
ATOM   2347  N   ALA A1818      44.623   5.705  57.981  1.00  0.00           N  
ATOM   2348  CA  ALA A1818      44.532   4.412  58.648  1.00  0.00           C  
ATOM   2349  C   ALA A1818      43.644   4.470  59.883  1.00  0.00           C  
ATOM   2350  O   ALA A1818      42.898   3.531  60.160  1.00  0.00           O  
ATOM   2351  CB  ALA A1818      45.931   3.915  59.035  1.00  0.00           C  
ATOM   2352  N   VAL A1819      43.740   5.559  60.636  1.00  0.00           N  
ATOM   2353  CA  VAL A1819      42.928   5.698  61.833  1.00  0.00           C  
ATOM   2354  C   VAL A1819      41.482   5.917  61.418  1.00  0.00           C  
ATOM   2355  O   VAL A1819      40.572   5.319  61.982  1.00  0.00           O  
ATOM   2356  CB  VAL A1819      43.453   6.866  62.723  1.00  0.00           C  
ATOM   2357  CG1 VAL A1819      42.374   7.339  63.717  1.00  0.00           C  
ATOM   2358  CG2 VAL A1819      44.698   6.389  63.483  1.00  0.00           C  
ATOM   2359  N   ALA A1820      41.280   6.749  60.398  1.00  0.00           N  
ATOM   2360  CA  ALA A1820      39.942   7.047  59.907  1.00  0.00           C  
ATOM   2361  C   ALA A1820      39.232   5.781  59.485  1.00  0.00           C  
ATOM   2362  O   ALA A1820      38.087   5.537  59.879  1.00  0.00           O  
ATOM   2363  CB  ALA A1820      40.020   8.010  58.735  1.00  0.00           C  
ATOM   2364  N   GLU A1821      39.921   4.960  58.695  1.00  0.00           N  
ATOM   2365  CA  GLU A1821      39.330   3.725  58.206  1.00  0.00           C  
ATOM   2366  C   GLU A1821      39.032   2.727  59.330  1.00  0.00           C  
ATOM   2367  O   GLU A1821      37.980   2.079  59.304  1.00  0.00           O  
ATOM   2368  CB  GLU A1821      40.217   3.111  57.105  1.00  0.00           C  
ATOM   2369  CG  GLU A1821      40.383   4.030  55.853  1.00  0.00           C  
ATOM   2370  CD  GLU A1821      39.048   4.377  55.191  1.00  0.00           C  
ATOM   2371  OE1 GLU A1821      38.255   3.439  54.921  1.00  0.00           O  
ATOM   2372  OE2 GLU A1821      38.790   5.581  54.938  1.00  0.00           O  
ATOM   2373  N   SER A1822      39.923   2.599  60.317  1.00  0.00           N  
ATOM   2374  CA  SER A1822      39.662   1.692  61.445  1.00  0.00           C  
ATOM   2375  C   SER A1822      38.504   2.216  62.326  1.00  0.00           C  
ATOM   2376  O   SER A1822      37.677   1.450  62.822  1.00  0.00           O  
ATOM   2377  CB  SER A1822      40.907   1.540  62.308  1.00  0.00           C  
ATOM   2378  OG  SER A1822      41.986   1.079  61.529  1.00  0.00           O  
ATOM   2379  N   LEU A1823      38.450   3.525  62.517  1.00  0.00           N  
ATOM   2380  CA  LEU A1823      37.402   4.135  63.334  1.00  0.00           C  
ATOM   2381  C   LEU A1823      36.050   3.854  62.700  1.00  0.00           C  
ATOM   2382  O   LEU A1823      35.054   3.630  63.381  1.00  0.00           O  
ATOM   2383  CB  LEU A1823      37.632   5.641  63.409  1.00  0.00           C  
ATOM   2384  CG  LEU A1823      36.997   6.408  64.550  1.00  0.00           C  
ATOM   2385  CD1 LEU A1823      37.276   5.693  65.875  1.00  0.00           C  
ATOM   2386  CD2 LEU A1823      37.586   7.839  64.542  1.00  0.00           C  
ATOM   2387  N   ILE A1824      36.021   3.890  61.378  1.00  0.00           N  
ATOM   2388  CA  ILE A1824      34.811   3.599  60.652  1.00  0.00           C  
ATOM   2389  C   ILE A1824      34.316   2.186  61.009  1.00  0.00           C  
ATOM   2390  O   ILE A1824      33.123   1.991  61.221  1.00  0.00           O  
ATOM   2391  CB  ILE A1824      35.059   3.722  59.140  1.00  0.00           C  
ATOM   2392  CG1 ILE A1824      35.096   5.218  58.765  1.00  0.00           C  
ATOM   2393  CG2 ILE A1824      34.005   2.930  58.374  1.00  0.00           C  
ATOM   2394  CD1 ILE A1824      35.501   5.513  57.330  1.00  0.00           C  
ATOM   2395  N   GLU A1825      35.225   1.212  61.100  1.00  0.00           N  
ATOM   2396  CA  GLU A1825      34.805  -0.142  61.447  1.00  0.00           C  
ATOM   2397  C   GLU A1825      34.261  -0.201  62.871  1.00  0.00           C  
ATOM   2398  O   GLU A1825      33.305  -0.934  63.151  1.00  0.00           O  
ATOM   2399  CB  GLU A1825      35.960  -1.141  61.313  1.00  0.00           C  
ATOM   2400  CG  GLU A1825      36.508  -1.304  59.899  1.00  0.00           C  
ATOM   2401  CD  GLU A1825      35.418  -1.523  58.856  1.00  0.00           C  
ATOM   2402  OE1 GLU A1825      34.470  -2.301  59.126  1.00  0.00           O  
ATOM   2403  OE2 GLU A1825      35.518  -0.921  57.761  1.00  0.00           O  
ATOM   2404  N   VAL A1826      34.866   0.560  63.774  1.00  0.00           N  
ATOM   2405  CA  VAL A1826      34.397   0.570  65.149  1.00  0.00           C  
ATOM   2406  C   VAL A1826      33.016   1.206  65.236  1.00  0.00           C  
ATOM   2407  O   VAL A1826      32.138   0.720  65.950  1.00  0.00           O  
ATOM   2408  CB  VAL A1826      35.356   1.359  66.080  1.00  0.00           C  
ATOM   2409  CG1 VAL A1826      34.718   1.512  67.460  1.00  0.00           C  
ATOM   2410  CG2 VAL A1826      36.722   0.611  66.211  1.00  0.00           C  
ATOM   2411  N   VAL A1827      32.825   2.294  64.495  1.00  0.00           N  
ATOM   2412  CA  VAL A1827      31.564   3.012  64.528  1.00  0.00           C  
ATOM   2413  C   VAL A1827      30.403   2.371  63.760  1.00  0.00           C  
ATOM   2414  O   VAL A1827      29.256   2.425  64.204  1.00  0.00           O  
ATOM   2415  CB  VAL A1827      31.773   4.462  64.033  1.00  0.00           C  
ATOM   2416  CG1 VAL A1827      30.445   5.128  63.785  1.00  0.00           C  
ATOM   2417  CG2 VAL A1827      32.570   5.248  65.076  1.00  0.00           C  
ATOM   2418  N   ARG A1828      30.704   1.754  62.624  1.00  0.00           N  
ATOM   2419  CA  ARG A1828      29.681   1.135  61.789  1.00  0.00           C  
ATOM   2420  C   ARG A1828      28.606   0.367  62.556  1.00  0.00           C  
ATOM   2421  O   ARG A1828      27.424   0.690  62.450  1.00  0.00           O  
ATOM   2422  CB  ARG A1828      30.343   0.234  60.737  1.00  0.00           C  
ATOM   2423  CG  ARG A1828      29.380  -0.392  59.740  1.00  0.00           C  
ATOM   2424  CD  ARG A1828      30.134  -0.875  58.487  1.00  0.00           C  
ATOM   2425  NE  ARG A1828      30.624   0.242  57.667  1.00  0.00           N  
ATOM   2426  CZ  ARG A1828      31.729   0.193  56.926  1.00  0.00           C  
ATOM   2427  NH1 ARG A1828      32.465  -0.915  56.898  1.00  0.00           N  
ATOM   2428  NH2 ARG A1828      32.108   1.252  56.216  1.00  0.00           N  
ATOM   2429  N   PRO A1829      28.993  -0.651  63.343  1.00  0.00           N  
ATOM   2430  CA  PRO A1829      27.965  -1.390  64.081  1.00  0.00           C  
ATOM   2431  C   PRO A1829      27.225  -0.583  65.157  1.00  0.00           C  
ATOM   2432  O   PRO A1829      26.043  -0.826  65.405  1.00  0.00           O  
ATOM   2433  CB  PRO A1829      28.735  -2.589  64.655  1.00  0.00           C  
ATOM   2434  CG  PRO A1829      30.128  -2.066  64.784  1.00  0.00           C  
ATOM   2435  CD  PRO A1829      30.312  -1.280  63.508  1.00  0.00           C  
ATOM   2436  N   ILE A1830      27.911   0.359  65.805  1.00  0.00           N  
ATOM   2437  CA  ILE A1830      27.265   1.189  66.822  1.00  0.00           C  
ATOM   2438  C   ILE A1830      26.225   2.082  66.150  1.00  0.00           C  
ATOM   2439  O   ILE A1830      25.086   2.219  66.626  1.00  0.00           O  
ATOM   2440  CB  ILE A1830      28.290   2.065  67.541  1.00  0.00           C  
ATOM   2441  CG1 ILE A1830      29.286   1.150  68.263  1.00  0.00           C  
ATOM   2442  CG2 ILE A1830      27.581   3.026  68.517  1.00  0.00           C  
ATOM   2443  CD1 ILE A1830      30.470   1.849  68.846  1.00  0.00           C  
ATOM   2444  N   ARG A1831      26.632   2.692  65.040  1.00  0.00           N  
ATOM   2445  CA  ARG A1831      25.757   3.554  64.269  1.00  0.00           C  
ATOM   2446  C   ARG A1831      24.521   2.767  63.826  1.00  0.00           C  
ATOM   2447  O   ARG A1831      23.393   3.271  63.878  1.00  0.00           O  
ATOM   2448  CB  ARG A1831      26.510   4.074  63.047  1.00  0.00           C  
ATOM   2449  CG  ARG A1831      25.738   5.077  62.199  1.00  0.00           C  
ATOM   2450  CD  ARG A1831      26.649   5.622  61.116  1.00  0.00           C  
ATOM   2451  NE  ARG A1831      27.193   4.529  60.325  1.00  0.00           N  
ATOM   2452  CZ  ARG A1831      28.370   4.539  59.713  1.00  0.00           C  
ATOM   2453  NH1 ARG A1831      29.178   5.599  59.781  1.00  0.00           N  
ATOM   2454  NH2 ARG A1831      28.743   3.466  59.045  1.00  0.00           N  
ATOM   2455  N   GLY A1832      24.737   1.524  63.404  1.00  0.00           N  
ATOM   2456  CA  GLY A1832      23.634   0.685  62.968  1.00  0.00           C  
ATOM   2457  C   GLY A1832      22.610   0.389  64.054  1.00  0.00           C  
ATOM   2458  O   GLY A1832      21.402   0.493  63.820  1.00  0.00           O  
ATOM   2459  N   ALA A1833      23.085   0.020  65.241  1.00  0.00           N  
ATOM   2460  CA  ALA A1833      22.195  -0.281  66.361  1.00  0.00           C  
ATOM   2461  C   ALA A1833      21.356   0.927  66.751  1.00  0.00           C  
ATOM   2462  O   ALA A1833      20.227   0.787  67.209  1.00  0.00           O  
ATOM   2463  CB  ALA A1833      23.006  -0.753  67.565  1.00  0.00           C  
ATOM   2464  N   VAL A1834      21.907   2.118  66.582  1.00  0.00           N  
ATOM   2465  CA  VAL A1834      21.182   3.332  66.923  1.00  0.00           C  
ATOM   2466  C   VAL A1834      20.220   3.765  65.819  1.00  0.00           C  
ATOM   2467  O   VAL A1834      19.025   3.937  66.064  1.00  0.00           O  
ATOM   2468  CB  VAL A1834      22.148   4.495  67.187  1.00  0.00           C  
ATOM   2469  CG1 VAL A1834      21.361   5.792  67.433  1.00  0.00           C  
ATOM   2470  CG2 VAL A1834      23.037   4.156  68.380  1.00  0.00           C  
ATOM   2471  N   LEU A2014      20.731   3.937  64.604  1.00  0.00           N  
ATOM   2472  CA  LEU A2014      19.892   4.389  63.504  1.00  0.00           C  
ATOM   2473  C   LEU A2014      18.894   3.341  63.040  1.00  0.00           C  
ATOM   2474  O   LEU A2014      17.842   3.689  62.521  1.00  0.00           O  
ATOM   2475  CB  LEU A2014      20.753   4.844  62.315  1.00  0.00           C  
ATOM   2476  CG  LEU A2014      21.741   5.987  62.580  1.00  0.00           C  
ATOM   2477  CD1 LEU A2014      22.425   6.377  61.280  1.00  0.00           C  
ATOM   2478  CD2 LEU A2014      21.006   7.202  63.157  1.00  0.00           C  
ATOM   2479  N   GLY A2015      19.229   2.067  63.223  1.00  0.00           N  
ATOM   2480  CA  GLY A2015      18.341   0.996  62.807  1.00  0.00           C  
ATOM   2481  C   GLY A2015      17.163   0.755  63.739  1.00  0.00           C  
ATOM   2482  O   GLY A2015      16.380  -0.164  63.523  1.00  0.00           O  
ATOM   2483  N   ASP A2016      17.058   1.564  64.791  1.00  0.00           N  
ATOM   2484  CA  ASP A2016      15.962   1.462  65.750  1.00  0.00           C  
ATOM   2485  C   ASP A2016      15.162   2.744  65.574  1.00  0.00           C  
ATOM   2486  O   ASP A2016      15.580   3.803  66.029  1.00  0.00           O  
ATOM   2487  CB  ASP A2016      16.506   1.387  67.173  1.00  0.00           C  
ATOM   2488  CG  ASP A2016      15.406   1.449  68.233  1.00  0.00           C  
ATOM   2489  OD1 ASP A2016      14.518   2.327  68.149  1.00  0.00           O  
ATOM   2490  OD2 ASP A2016      15.442   0.624  69.165  1.00  0.00           O  
ATOM   2491  N   PRO A2017      13.996   2.662  64.914  1.00  0.00           N  
ATOM   2492  CA  PRO A2017      13.101   3.791  64.641  1.00  0.00           C  
ATOM   2493  C   PRO A2017      12.857   4.774  65.790  1.00  0.00           C  
ATOM   2494  O   PRO A2017      13.013   5.989  65.624  1.00  0.00           O  
ATOM   2495  CB  PRO A2017      11.818   3.101  64.178  1.00  0.00           C  
ATOM   2496  CG  PRO A2017      12.343   1.908  63.453  1.00  0.00           C  
ATOM   2497  CD  PRO A2017      13.395   1.404  64.436  1.00  0.00           C  
ATOM   2498  N   ALA A2018      12.463   4.254  66.945  1.00  0.00           N  
ATOM   2499  CA  ALA A2018      12.201   5.101  68.102  1.00  0.00           C  
ATOM   2500  C   ALA A2018      13.472   5.878  68.400  1.00  0.00           C  
ATOM   2501  O   ALA A2018      13.477   7.114  68.458  1.00  0.00           O  
ATOM   2502  CB  ALA A2018      11.818   4.241  69.309  1.00  0.00           C  
ATOM   2503  N   MET A2019      14.558   5.133  68.569  1.00  0.00           N  
ATOM   2504  CA  MET A2019      15.847   5.731  68.860  1.00  0.00           C  
ATOM   2505  C   MET A2019      16.250   6.751  67.812  1.00  0.00           C  
ATOM   2506  O   MET A2019      16.806   7.803  68.143  1.00  0.00           O  
ATOM   2507  CB  MET A2019      16.913   4.656  68.962  1.00  0.00           C  
ATOM   2508  CG  MET A2019      18.183   5.188  69.549  1.00  0.00           C  
ATOM   2509  SD  MET A2019      18.957   3.925  70.484  1.00  0.00           S  
ATOM   2510  CE  MET A2019      17.873   3.824  71.906  1.00  0.00           C  
ATOM   2511  N   LYS A2020      15.981   6.448  66.547  1.00  0.00           N  
ATOM   2512  CA  LYS A2020      16.326   7.395  65.496  1.00  0.00           C  
ATOM   2513  C   LYS A2020      15.525   8.669  65.756  1.00  0.00           C  
ATOM   2514  O   LYS A2020      16.015   9.782  65.547  1.00  0.00           O  
ATOM   2515  CB  LYS A2020      15.986   6.826  64.113  1.00  0.00           C  
ATOM   2516  CG  LYS A2020      16.357   7.761  62.966  1.00  0.00           C  
ATOM   2517  CD  LYS A2020      16.273   7.059  61.605  1.00  0.00           C  
ATOM   2518  CE  LYS A2020      16.804   7.944  60.465  1.00  0.00           C  
ATOM   2519  NZ  LYS A2020      15.893   9.090  60.162  1.00  0.00           N  
ATOM   2520  N   ARG A2021      14.289   8.482  66.216  1.00  0.00           N  
ATOM   2521  CA  ARG A2021      13.391   9.590  66.530  1.00  0.00           C  
ATOM   2522  C   ARG A2021      13.959  10.423  67.667  1.00  0.00           C  
ATOM   2523  O   ARG A2021      13.962  11.649  67.611  1.00  0.00           O  
ATOM   2524  CB  ARG A2021      12.010   9.063  66.936  1.00  0.00           C  
ATOM   2525  CG  ARG A2021      11.018   8.948  65.789  1.00  0.00           C  
ATOM   2526  CD  ARG A2021       9.629   8.591  66.310  1.00  0.00           C  
ATOM   2527  NE  ARG A2021       9.472   7.164  66.581  1.00  0.00           N  
ATOM   2528  CZ  ARG A2021       9.049   6.666  67.739  1.00  0.00           C  
ATOM   2529  NH1 ARG A2021       8.745   7.482  68.746  1.00  0.00           N  
ATOM   2530  NH2 ARG A2021       8.912   5.350  67.886  1.00  0.00           N  
ATOM   2531  N   ALA A2022      14.443   9.749  68.699  1.00  0.00           N  
ATOM   2532  CA  ALA A2022      15.024  10.444  69.843  1.00  0.00           C  
ATOM   2533  C   ALA A2022      16.281  11.183  69.399  1.00  0.00           C  
ATOM   2534  O   ALA A2022      16.536  12.316  69.812  1.00  0.00           O  
ATOM   2535  CB  ALA A2022      15.365   9.448  70.941  1.00  0.00           C  
ATOM   2536  N   LEU A2023      17.067  10.529  68.550  1.00  0.00           N  
ATOM   2537  CA  LEU A2023      18.297  11.132  68.054  1.00  0.00           C  
ATOM   2538  C   LEU A2023      18.000  12.450  67.347  1.00  0.00           C  
ATOM   2539  O   LEU A2023      18.740  13.423  67.483  1.00  0.00           O  
ATOM   2540  CB  LEU A2023      19.004  10.184  67.079  1.00  0.00           C  
ATOM   2541  CG  LEU A2023      20.261  10.751  66.416  1.00  0.00           C  
ATOM   2542  CD1 LEU A2023      21.321  11.053  67.484  1.00  0.00           C  
ATOM   2543  CD2 LEU A2023      20.787   9.754  65.395  1.00  0.00           C  
ATOM   2544  N   GLU A2024      16.911  12.475  66.591  1.00  0.00           N  
ATOM   2545  CA  GLU A2024      16.535  13.673  65.850  1.00  0.00           C  
ATOM   2546  C   GLU A2024      15.990  14.760  66.787  1.00  0.00           C  
ATOM   2547  O   GLU A2024      16.297  15.940  66.624  1.00  0.00           O  
ATOM   2548  CB  GLU A2024      15.547  13.280  64.731  1.00  0.00           C  
ATOM   2549  CG  GLU A2024      16.137  12.134  63.865  1.00  0.00           C  
ATOM   2550  CD  GLU A2024      15.335  11.769  62.623  1.00  0.00           C  
ATOM   2551  OE1 GLU A2024      14.119  11.499  62.739  1.00  0.00           O  
ATOM   2552  OE2 GLU A2024      15.945  11.731  61.526  1.00  0.00           O  
ATOM   2553  N   ALA A2025      15.211  14.374  67.786  1.00  0.00           N  
ATOM   2554  CA  ALA A2025      14.714  15.370  68.732  1.00  0.00           C  
ATOM   2555  C   ALA A2025      15.940  16.014  69.376  1.00  0.00           C  
ATOM   2556  O   ALA A2025      16.042  17.242  69.456  1.00  0.00           O  
ATOM   2557  CB  ALA A2025      13.834  14.713  69.798  1.00  0.00           C  
ATOM   2558  N   ILE A2026      16.891  15.185  69.808  1.00  0.00           N  
ATOM   2559  CA  ILE A2026      18.104  15.698  70.437  1.00  0.00           C  
ATOM   2560  C   ILE A2026      18.878  16.658  69.537  1.00  0.00           C  
ATOM   2561  O   ILE A2026      19.325  17.716  69.982  1.00  0.00           O  
ATOM   2562  CB  ILE A2026      19.070  14.561  70.845  1.00  0.00           C  
ATOM   2563  CG1 ILE A2026      18.447  13.708  71.948  1.00  0.00           C  
ATOM   2564  CG2 ILE A2026      20.399  15.152  71.317  1.00  0.00           C  
ATOM   2565  CD1 ILE A2026      19.340  12.596  72.415  1.00  0.00           C  
ATOM   2566  N   GLU A2027      19.059  16.288  68.277  1.00  0.00           N  
ATOM   2567  CA  GLU A2027      19.804  17.149  67.371  1.00  0.00           C  
ATOM   2568  C   GLU A2027      18.979  18.394  67.036  1.00  0.00           C  
ATOM   2569  O   GLU A2027      19.478  19.340  66.428  1.00  0.00           O  
ATOM   2570  CB  GLU A2027      20.195  16.371  66.105  1.00  0.00           C  
ATOM   2571  CG  GLU A2027      21.036  15.124  66.396  1.00  0.00           C  
ATOM   2572  CD  GLU A2027      21.463  14.367  65.137  1.00  0.00           C  
ATOM   2573  OE1 GLU A2027      20.646  14.234  64.198  1.00  0.00           O  
ATOM   2574  OE2 GLU A2027      22.618  13.883  65.095  1.00  0.00           O  
ATOM   2575  N   GLY A2039      17.717  18.393  67.458  1.00  0.00           N  
ATOM   2576  CA  GLY A2039      16.857  19.540  67.221  1.00  0.00           C  
ATOM   2577  C   GLY A2039      17.299  20.736  68.057  1.00  0.00           C  
ATOM   2578  O   GLY A2039      17.533  21.825  67.519  1.00  0.00           O  
ATOM   2579  N   LYS A2040      17.417  20.536  69.373  1.00  0.00           N  
ATOM   2580  CA  LYS A2040      17.839  21.602  70.282  1.00  0.00           C  
ATOM   2581  C   LYS A2040      19.327  21.896  70.144  1.00  0.00           C  
ATOM   2582  O   LYS A2040      19.663  23.073  69.874  1.00  0.00           O  
ATOM   2583  CB  LYS A2040      17.523  21.247  71.746  1.00  0.00           C  
ATOM   2584  CG  LYS A2040      16.086  21.560  72.175  1.00  0.00           C  
ATOM   2585  CD  LYS A2040      15.905  21.540  73.701  1.00  0.00           C  
ATOM   2586  CE  LYS A2040      16.608  22.703  74.399  1.00  0.00           C  
ATOM   2587  NZ  LYS A2040      15.982  24.034  74.121  1.00  0.00           N  
TER
END
