# Supplementary material for: Backbone Brackets and Arginine Tweezers delineate Class I and Class II aminoacyl tRNA synthetases
Source: PLoS Comput Biol. 2018 Apr 16;14(4):e1006101. doi: 10.1371/journal.pcbi.1006101 (PMC5919687; doi:10.1371/journal.pcbi.1006101)
Supplement: S11 File — All structures of Class I aaRS with residues renumbered according to the MSA. (GZ) [file pcbi.1006101.s023.tar.gz › 2cyb_A_renum.pdb]

ATOM      1  N   ASP A 213      14.262  10.632 -14.067  1.00  0.00           N  
ATOM      2  CA  ASP A 213      14.581   9.365 -13.355  1.00  0.00           C  
ATOM      3  C   ASP A 213      13.530   9.126 -12.278  1.00  0.00           C  
ATOM      4  O   ASP A 213      13.279   7.989 -11.878  1.00  0.00           O  
ATOM      5  CB  ASP A 213      15.969   9.455 -12.713  1.00  0.00           C  
ATOM      6  CG  ASP A 213      16.503   8.103 -12.279  1.00  0.00           C  
ATOM      7  OD1 ASP A 213      15.780   7.378 -11.568  1.00  0.00           O  
ATOM      8  OD2 ASP A 213      17.648   7.764 -12.643  1.00  0.00           O  
ATOM      9  N   ILE A 214      12.916  10.211 -11.816  1.00  0.00           N  
ATOM     10  CA  ILE A 214      11.885  10.132 -10.786  1.00  0.00           C  
ATOM     11  C   ILE A 214      10.867   9.069 -11.161  1.00  0.00           C  
ATOM     12  O   ILE A 214      10.460   8.255 -10.331  1.00  0.00           O  
ATOM     13  CB  ILE A 214      11.149  11.481 -10.627  1.00  0.00           C  
ATOM     14  CG1 ILE A 214      12.141  12.571 -10.207  1.00  0.00           C  
ATOM     15  CG2 ILE A 214      10.026  11.347  -9.604  1.00  0.00           C  
ATOM     16  CD1 ILE A 214      12.863  12.291  -8.894  1.00  0.00           C  
ATOM     17  N   THR A 215      10.468   9.084 -12.427  1.00  0.00           N  
ATOM     18  CA  THR A 215       9.491   8.140 -12.945  1.00  0.00           C  
ATOM     19  C   THR A 215       9.929   6.684 -12.821  1.00  0.00           C  
ATOM     20  O   THR A 215       9.138   5.830 -12.432  1.00  0.00           O  
ATOM     21  CB  THR A 215       9.183   8.437 -14.420  1.00  0.00           C  
ATOM     22  OG1 THR A 215      10.412   8.606 -15.137  1.00  0.00           O  
ATOM     23  CG2 THR A 215       8.346   9.701 -14.545  1.00  0.00           C  
ATOM     24  N   GLU A 216      11.188   6.401 -13.138  1.00  0.00           N  
ATOM     25  CA  GLU A 216      11.682   5.033 -13.065  1.00  0.00           C  
ATOM     26  C   GLU A 216      11.952   4.558 -11.639  1.00  0.00           C  
ATOM     27  O   GLU A 216      11.835   3.367 -11.342  1.00  0.00           O  
ATOM     28  CB  GLU A 216      12.940   4.882 -13.921  1.00  0.00           C  
ATOM     29  CG  GLU A 216      14.097   5.760 -13.506  1.00  0.00           C  
ATOM     30  CD  GLU A 216      15.096   5.959 -14.630  1.00  0.00           C  
ATOM     31  OE1 GLU A 216      15.553   4.951 -15.209  1.00  0.00           O  
ATOM     32  OE2 GLU A 216      15.423   7.125 -14.935  1.00  0.00           O  
ATOM     33  N   LYS A 217      12.313   5.475 -10.750  1.00  0.00           N  
ATOM     34  CA  LYS A 217      12.561   5.071  -9.375  1.00  0.00           C  
ATOM     35  C   LYS A 217      11.234   4.840  -8.678  1.00  0.00           C  
ATOM     36  O   LYS A 217      11.114   3.974  -7.814  1.00  0.00           O  
ATOM     37  CB  LYS A 217      13.399   6.126  -8.648  1.00  0.00           C  
ATOM     38  CG  LYS A 217      14.809   6.201  -9.204  1.00  0.00           C  
ATOM     39  CD  LYS A 217      15.376   4.790  -9.372  1.00  0.00           C  
ATOM     40  CE  LYS A 217      16.570   4.742 -10.301  1.00  0.00           C  
ATOM     41  NZ  LYS A 217      17.001   3.332 -10.499  1.00  0.00           N  
ATOM     42  N   LEU A 218      10.230   5.604  -9.086  1.00  0.00           N  
ATOM     43  CA  LEU A 218       8.899   5.479  -8.524  1.00  0.00           C  
ATOM     44  C   LEU A 218       8.336   4.113  -8.931  1.00  0.00           C  
ATOM     45  O   LEU A 218       7.686   3.436  -8.136  1.00  0.00           O  
ATOM     46  CB  LEU A 218       8.022   6.614  -9.055  1.00  0.00           C  
ATOM     47  CG  LEU A 218       6.986   7.268  -8.137  1.00  0.00           C  
ATOM     48  CD1 LEU A 218       7.592   7.562  -6.772  1.00  0.00           C  
ATOM     49  CD2 LEU A 218       6.491   8.557  -8.788  1.00  0.00           C  
ATOM     50  N   ARG A 219       8.604   3.705 -10.170  1.00  0.00           N  
ATOM     51  CA  ARG A 219       8.126   2.419 -10.678  1.00  0.00           C  
ATOM     52  C   ARG A 219       8.760   1.271  -9.899  1.00  0.00           C  
ATOM     53  O   ARG A 219       8.086   0.310  -9.524  1.00  0.00           O  
ATOM     54  CB  ARG A 219       8.472   2.269 -12.165  1.00  0.00           C  
ATOM     55  CG  ARG A 219       7.918   3.371 -13.056  1.00  0.00           C  
ATOM     56  CD  ARG A 219       6.450   3.158 -13.403  1.00  0.00           C  
ATOM     57  NE  ARG A 219       6.269   2.133 -14.431  1.00  0.00           N  
ATOM     58  CZ  ARG A 219       6.728   2.229 -15.677  1.00  0.00           C  
ATOM     59  NH1 ARG A 219       7.401   3.306 -16.060  1.00  0.00           N  
ATOM     60  NH2 ARG A 219       6.512   1.247 -16.543  1.00  0.00           N  
ATOM     61  N   LEU A 220      10.064   1.381  -9.666  1.00  0.00           N  
ATOM     62  CA  LEU A 220      10.817   0.367  -8.941  1.00  0.00           C  
ATOM     63  C   LEU A 220      10.397   0.299  -7.471  1.00  0.00           C  
ATOM     64  O   LEU A 220      10.214  -0.791  -6.912  1.00  0.00           O  
ATOM     65  CB  LEU A 220      12.315   0.673  -9.039  1.00  0.00           C  
ATOM     66  CG  LEU A 220      13.276  -0.156  -8.184  1.00  0.00           C  
ATOM     67  CD1 LEU A 220      13.136  -1.638  -8.513  1.00  0.00           C  
ATOM     68  CD2 LEU A 220      14.698   0.320  -8.427  1.00  0.00           C  
ATOM     69  N   ILE A 221      10.241   1.465  -6.854  1.00  0.00           N  
ATOM     70  CA  ILE A 221       9.850   1.539  -5.450  1.00  0.00           C  
ATOM     71  C   ILE A 221       8.486   0.915  -5.222  1.00  0.00           C  
ATOM     72  O   ILE A 221       8.284   0.175  -4.262  1.00  0.00           O  
ATOM     73  CB  ILE A 221       9.801   3.007  -4.942  1.00  0.00           C  
ATOM     74  CG1 ILE A 221      11.213   3.591  -4.880  1.00  0.00           C  
ATOM     75  CG2 ILE A 221       9.163   3.058  -3.555  1.00  0.00           C  
ATOM     76  CD1 ILE A 221      11.252   5.057  -4.520  1.00  0.00           C  
ATOM     77  N   THR A 222       7.548   1.194  -6.113  1.00  0.00           N  
ATOM     78  CA  THR A 222       6.207   0.667  -5.934  1.00  0.00           C  
ATOM     79  C   THR A 222       5.979  -0.715  -6.514  1.00  0.00           C  
ATOM     80  O   THR A 222       4.890  -1.269  -6.368  1.00  0.00           O  
ATOM     81  CB  THR A 222       5.171   1.621  -6.521  1.00  0.00           C  
ATOM     82  OG1 THR A 222       5.452   1.835  -7.908  1.00  0.00           O  
ATOM     83  CG2 THR A 222       5.220   2.949  -5.796  1.00  0.00           C  
ATOM     84  N   ARG A 224       6.995  -1.272  -7.165  1.00  0.00           N  
ATOM     85  CA  ARG A 224       6.864  -2.601  -7.758  1.00  0.00           C  
ATOM     86  C   ARG A 224       6.503  -3.616  -6.684  1.00  0.00           C  
ATOM     87  O   ARG A 224       7.161  -3.698  -5.640  1.00  0.00           O  
ATOM     88  CB  ARG A 224       8.170  -3.033  -8.432  1.00  0.00           C  
ATOM     89  CG  ARG A 224       8.101  -4.430  -9.069  1.00  0.00           C  
ATOM     90  CD  ARG A 224       9.393  -4.780  -9.807  1.00  0.00           C  
ATOM     91  NE  ARG A 224      10.530  -4.959  -8.906  1.00  0.00           N  
ATOM     92  CZ  ARG A 224      11.792  -5.075  -9.310  1.00  0.00           C  
ATOM     93  NH1 ARG A 224      12.772  -5.240  -8.426  1.00  0.00           N  
ATOM     94  NH2 ARG A 224      12.081  -5.016 -10.604  1.00  0.00           N  
ATOM     95  N   ASN A 225       5.450  -4.378  -6.951  1.00  0.00           N  
ATOM     96  CA  ASN A 225       4.984  -5.404  -6.036  1.00  0.00           C  
ATOM     97  C   ASN A 225       4.516  -4.880  -4.686  1.00  0.00           C  
ATOM     98  O   ASN A 225       4.416  -5.636  -3.723  1.00  0.00           O  
ATOM     99  CB  ASN A 225       6.071  -6.457  -5.833  1.00  0.00           C  
ATOM    100  CG  ASN A 225       6.261  -7.336  -7.063  1.00  0.00           C  
ATOM    101  OD1 ASN A 225       5.346  -7.483  -7.874  1.00  0.00           O  
ATOM    102  ND2 ASN A 225       7.436  -7.929  -7.194  1.00  0.00           N  
ATOM    103  N   ALA A 226       4.240  -3.586  -4.611  1.00  0.00           N  
ATOM    104  CA  ALA A 226       3.743  -3.015  -3.368  1.00  0.00           C  
ATOM    105  C   ALA A 226       2.231  -3.090  -3.460  1.00  0.00           C  
ATOM    106  O   ALA A 226       1.658  -2.874  -4.526  1.00  0.00           O  
ATOM    107  CB  ALA A 226       4.185  -1.563  -3.221  1.00  0.00           C  
ATOM    108  N   GLU A 227       1.576  -3.403  -2.353  1.00  0.00           N  
ATOM    109  CA  GLU A 227       0.125  -3.479  -2.363  1.00  0.00           C  
ATOM    110  C   GLU A 227      -0.492  -2.101  -2.158  1.00  0.00           C  
ATOM    111  O   GLU A 227      -1.563  -1.798  -2.686  1.00  0.00           O  
ATOM    112  CB  GLU A 227      -0.365  -4.430  -1.269  1.00  0.00           C  
ATOM    113  CG  GLU A 227      -1.880  -4.489  -1.150  1.00  0.00           C  
ATOM    114  CD  GLU A 227      -2.356  -5.551  -0.182  1.00  0.00           C  
ATOM    115  OE1 GLU A 227      -3.567  -5.572   0.125  1.00  0.00           O  
ATOM    116  OE2 GLU A 227      -1.523  -6.365   0.269  1.00  0.00           O  
ATOM    117  N   GLU A 228       0.194  -1.259  -1.398  1.00  0.00           N  
ATOM    118  CA  GLU A 228      -0.317   0.071  -1.114  1.00  0.00           C  
ATOM    119  C   GLU A 228       0.799   1.034  -0.758  1.00  0.00           C  
ATOM    120  O   GLU A 228       1.834   0.634  -0.224  1.00  0.00           O  
ATOM    121  CB  GLU A 228      -1.314  -0.005   0.046  1.00  0.00           C  
ATOM    122  CG  GLU A 228      -1.785   1.339   0.574  1.00  0.00           C  
ATOM    123  CD  GLU A 228      -2.597   1.213   1.852  1.00  0.00           C  
ATOM    124  OE1 GLU A 228      -2.063   0.684   2.854  1.00  0.00           O  
ATOM    125  OE2 GLU A 228      -3.769   1.646   1.855  1.00  0.00           O  
ATOM    126  N   VAL A 229       0.589   2.305  -1.083  1.00  0.00           N  
ATOM    127  CA  VAL A 229       1.549   3.347  -0.755  1.00  0.00           C  
ATOM    128  C   VAL A 229       0.744   4.487  -0.138  1.00  0.00           C  
ATOM    129  O   VAL A 229      -0.233   4.960  -0.722  1.00  0.00           O  
ATOM    130  CB  VAL A 229       2.302   3.865  -1.993  1.00  0.00           C  
ATOM    131  CG1 VAL A 229       3.233   4.997  -1.582  1.00  0.00           C  
ATOM    132  CG2 VAL A 229       3.097   2.733  -2.634  1.00  0.00           C  
ATOM    133  N   VAL A 230       1.145   4.903   1.056  1.00  0.00           N  
ATOM    134  CA  VAL A 230       0.467   5.975   1.770  1.00  0.00           C  
ATOM    135  C   VAL A 230       1.426   7.137   2.017  1.00  0.00           C  
ATOM    136  O   VAL A 230       2.181   7.118   2.983  1.00  0.00           O  
ATOM    137  CB  VAL A 230      -0.058   5.476   3.130  1.00  0.00           C  
ATOM    138  CG1 VAL A 230      -0.815   6.584   3.837  1.00  0.00           C  
ATOM    139  CG2 VAL A 230      -0.944   4.253   2.926  1.00  0.00           C  
ATOM    140  N   THR A 232       1.420   8.137   1.138  1.00  0.00           N  
ATOM    141  CA  THR A 232       0.553   8.173  -0.037  1.00  0.00           C  
ATOM    142  C   THR A 232       1.454   8.303  -1.261  1.00  0.00           C  
ATOM    143  O   THR A 232       2.639   8.623  -1.133  1.00  0.00           O  
ATOM    144  CB  THR A 232      -0.404   9.390   0.002  1.00  0.00           C  
ATOM    145  OG1 THR A 232       0.361  10.601  -0.013  1.00  0.00           O  
ATOM    146  CG2 THR A 232      -1.260   9.363   1.260  1.00  0.00           C  
ATOM    147  N   GLU A 233       0.901   8.044  -2.441  1.00  0.00           N  
ATOM    148  CA  GLU A 233       1.667   8.146  -3.682  1.00  0.00           C  
ATOM    149  C   GLU A 233       2.313   9.531  -3.839  1.00  0.00           C  
ATOM    150  O   GLU A 233       3.516   9.651  -4.092  1.00  0.00           O  
ATOM    151  CB  GLU A 233       0.754   7.873  -4.884  1.00  0.00           C  
ATOM    152  CG  GLU A 233       0.283   6.430  -5.026  1.00  0.00           C  
ATOM    153  CD  GLU A 233       1.353   5.512  -5.592  1.00  0.00           C  
ATOM    154  OE1 GLU A 233       1.861   5.798  -6.697  1.00  0.00           O  
ATOM    155  OE2 GLU A 233       1.682   4.502  -4.938  1.00  0.00           O  
ATOM    156  N   GLU A 234       1.503  10.573  -3.693  1.00  0.00           N  
ATOM    157  CA  GLU A 234       1.988  11.941  -3.833  1.00  0.00           C  
ATOM    158  C   GLU A 234       3.120  12.234  -2.854  1.00  0.00           C  
ATOM    159  O   GLU A 234       4.144  12.808  -3.236  1.00  0.00           O  
ATOM    160  CB  GLU A 234       0.829  12.921  -3.630  1.00  0.00           C  
ATOM    161  CG  GLU A 234      -0.362  12.622  -4.538  1.00  0.00           C  
ATOM    162  CD  GLU A 234      -1.517  13.593  -4.358  1.00  0.00           C  
ATOM    163  OE1 GLU A 234      -2.025  13.718  -3.223  1.00  0.00           O  
ATOM    164  OE2 GLU A 234      -1.921  14.228  -5.357  1.00  0.00           O  
ATOM    165  N   GLU A 235       2.937  11.828  -1.597  1.00  0.00           N  
ATOM    166  CA  GLU A 235       3.949  12.037  -0.565  1.00  0.00           C  
ATOM    167  C   GLU A 235       5.252  11.361  -0.964  1.00  0.00           C  
ATOM    168  O   GLU A 235       6.336  11.918  -0.782  1.00  0.00           O  
ATOM    169  CB  GLU A 235       3.468  11.478   0.780  1.00  0.00           C  
ATOM    170  CG  GLU A 235       2.435  12.340   1.494  1.00  0.00           C  
ATOM    171  CD  GLU A 235       1.811  11.636   2.693  1.00  0.00           C  
ATOM    172  OE1 GLU A 235       2.514  10.831   3.340  1.00  0.00           O  
ATOM    173  OE2 GLU A 235       0.624  11.896   2.995  1.00  0.00           O  
ATOM    174  N   LEU A 236       5.142  10.154  -1.509  1.00  0.00           N  
ATOM    175  CA  LEU A 236       6.318   9.408  -1.936  1.00  0.00           C  
ATOM    176  C   LEU A 236       7.036  10.167  -3.049  1.00  0.00           C  
ATOM    177  O   LEU A 236       8.263  10.269  -3.052  1.00  0.00           O  
ATOM    178  CB  LEU A 236       5.907   8.016  -2.430  1.00  0.00           C  
ATOM    179  CG  LEU A 236       6.977   7.168  -3.116  1.00  0.00           C  
ATOM    180  CD1 LEU A 236       8.194   7.010  -2.211  1.00  0.00           C  
ATOM    181  CD2 LEU A 236       6.381   5.817  -3.475  1.00  0.00           C  
ATOM    182  N   ARG A 237       6.264  10.690  -3.996  1.00  0.00           N  
ATOM    183  CA  ARG A 237       6.846  11.441  -5.104  1.00  0.00           C  
ATOM    184  C   ARG A 237       7.561  12.681  -4.573  1.00  0.00           C  
ATOM    185  O   ARG A 237       8.761  12.851  -4.788  1.00  0.00           O  
ATOM    186  CB  ARG A 237       5.766  11.859  -6.109  1.00  0.00           C  
ATOM    187  CG  ARG A 237       6.313  12.669  -7.292  1.00  0.00           C  
ATOM    188  CD  ARG A 237       5.202  13.210  -8.186  1.00  0.00           C  
ATOM    189  NE  ARG A 237       4.612  12.194  -9.054  1.00  0.00           N  
ATOM    190  CZ  ARG A 237       5.236  11.634 -10.089  1.00  0.00           C  
ATOM    191  NH1 ARG A 237       4.616  10.717 -10.823  1.00  0.00           N  
ATOM    192  NH2 ARG A 237       6.477  11.989 -10.393  1.00  0.00           N  
ATOM    193  N   GLN A 238       6.830  13.539  -3.869  1.00  0.00           N  
ATOM    194  CA  GLN A 238       7.440  14.747  -3.333  1.00  0.00           C  
ATOM    195  C   GLN A 238       8.599  14.435  -2.394  1.00  0.00           C  
ATOM    196  O   GLN A 238       9.519  15.234  -2.253  1.00  0.00           O  
ATOM    197  CB  GLN A 238       6.390  15.629  -2.644  1.00  0.00           C  
ATOM    198  CG  GLN A 238       5.409  14.917  -1.745  1.00  0.00           C  
ATOM    199  CD  GLN A 238       4.252  15.818  -1.332  1.00  0.00           C  
ATOM    200  OE1 GLN A 238       4.459  16.890  -0.759  1.00  0.00           O  
ATOM    201  NE2 GLN A 238       3.028  15.387  -1.624  1.00  0.00           N  
ATOM    202  N   LEU A 239       8.567  13.266  -1.763  1.00  0.00           N  
ATOM    203  CA  LEU A 239       9.650  12.869  -0.872  1.00  0.00           C  
ATOM    204  C   LEU A 239      10.919  12.647  -1.692  1.00  0.00           C  
ATOM    205  O   LEU A 239      12.011  13.050  -1.292  1.00  0.00           O  
ATOM    206  CB  LEU A 239       9.286  11.579  -0.124  1.00  0.00           C  
ATOM    207  CG  LEU A 239      10.430  10.863   0.605  1.00  0.00           C  
ATOM    208  CD1 LEU A 239      11.062  11.784   1.640  1.00  0.00           C  
ATOM    209  CD2 LEU A 239       9.888   9.605   1.274  1.00  0.00           C  
ATOM    210  N   ILE A 240      10.771  12.000  -2.843  1.00  0.00           N  
ATOM    211  CA  ILE A 240      11.909  11.728  -3.713  1.00  0.00           C  
ATOM    212  C   ILE A 240      12.440  13.041  -4.284  1.00  0.00           C  
ATOM    213  O   ILE A 240      13.630  13.171  -4.569  1.00  0.00           O  
ATOM    214  CB  ILE A 240      11.506  10.785  -4.867  1.00  0.00           C  
ATOM    215  CG1 ILE A 240      10.947   9.481  -4.289  1.00  0.00           C  
ATOM    216  CG2 ILE A 240      12.712  10.489  -5.747  1.00  0.00           C  
ATOM    217  CD1 ILE A 240      10.481   8.489  -5.329  1.00  0.00           C  
ATOM    218  N   GLU A 241      11.544  14.009  -4.443  1.00  0.00           N  
ATOM    219  CA  GLU A 241      11.912  15.322  -4.954  1.00  0.00           C  
ATOM    220  C   GLU A 241      12.729  16.038  -3.887  1.00  0.00           C  
ATOM    221  O   GLU A 241      13.958  16.037  -3.933  1.00  0.00           O  
ATOM    222  CB  GLU A 241      10.655  16.127  -5.280  1.00  0.00           C  
ATOM    223  CG  GLU A 241       9.862  15.584  -6.459  1.00  0.00           C  
ATOM    224  CD  GLU A 241       8.498  16.231  -6.592  1.00  0.00           C  
ATOM    225  OE1 GLU A 241       8.421  17.477  -6.535  1.00  0.00           O  
ATOM    226  OE2 GLU A 241       7.501  15.496  -6.758  1.00  0.00           O  
ATOM    227  N   THR A 243      12.040  16.643  -2.923  1.00  0.00           N  
ATOM    228  CA  THR A 243      12.714  17.345  -1.837  1.00  0.00           C  
ATOM    229  C   THR A 243      13.450  16.336  -0.963  1.00  0.00           C  
ATOM    230  O   THR A 243      12.892  15.304  -0.595  1.00  0.00           O  
ATOM    231  CB  THR A 243      11.712  18.132  -0.968  1.00  0.00           C  
ATOM    232  OG1 THR A 243      12.382  18.639   0.192  1.00  0.00           O  
ATOM    233  CG2 THR A 243      10.561  17.243  -0.535  1.00  0.00           C  
ATOM    234  N   LYS A 244      14.702  16.642  -0.636  1.00  0.00           N  
ATOM    235  CA  LYS A 244      15.544  15.767   0.179  1.00  0.00           C  
ATOM    236  C   LYS A 244      16.048  14.608  -0.667  1.00  0.00           C  
ATOM    237  O   LYS A 244      15.386  13.579  -0.788  1.00  0.00           O  
ATOM    238  CB  LYS A 244      14.775  15.225   1.392  1.00  0.00           C  
ATOM    239  CG  LYS A 244      15.601  14.297   2.274  1.00  0.00           C  
ATOM    240  CD  LYS A 244      14.861  13.907   3.545  1.00  0.00           C  
ATOM    241  CE  LYS A 244      15.751  13.072   4.457  1.00  0.00           C  
ATOM    242  NZ  LYS A 244      15.099  12.755   5.757  1.00  0.00           N  
ATOM    243  N   GLU A 245      17.225  14.789  -1.256  1.00  0.00           N  
ATOM    244  CA  GLU A 245      17.830  13.770  -2.102  1.00  0.00           C  
ATOM    245  C   GLU A 245      18.487  12.683  -1.271  1.00  0.00           C  
ATOM    246  O   GLU A 245      19.396  11.995  -1.738  1.00  0.00           O  
ATOM    247  CB  GLU A 245      18.869  14.397  -3.038  1.00  0.00           C  
ATOM    248  CG  GLU A 245      20.056  15.058  -2.339  1.00  0.00           C  
ATOM    249  CD  GLU A 245      19.656  16.250  -1.486  1.00  0.00           C  
ATOM    250  OE1 GLU A 245      19.136  16.044  -0.367  1.00  0.00           O  
ATOM    251  OE2 GLU A 245      19.855  17.396  -1.940  1.00  0.00           O  
ATOM    252  N   LYS A 265      18.026  12.527  -0.036  1.00  0.00           N  
ATOM    253  CA  LYS A 265      18.583  11.510   0.840  1.00  0.00           C  
ATOM    254  C   LYS A 265      17.496  10.882   1.710  1.00  0.00           C  
ATOM    255  O   LYS A 265      17.548  10.950   2.938  1.00  0.00           O  
ATOM    256  CB  LYS A 265      19.678  12.127   1.711  1.00  0.00           C  
ATOM    257  CG  LYS A 265      20.725  11.130   2.153  1.00  0.00           C  
ATOM    258  CD  LYS A 265      21.280  10.355   0.962  1.00  0.00           C  
ATOM    259  CE  LYS A 265      22.326   9.340   1.399  1.00  0.00           C  
ATOM    260  NZ  LYS A 265      22.743   8.451   0.281  1.00  0.00           N  
ATOM    261  N   PRO A 266      16.493  10.253   1.074  1.00  0.00           N  
ATOM    262  CA  PRO A 266      15.376   9.605   1.769  1.00  0.00           C  
ATOM    263  C   PRO A 266      15.821   8.369   2.545  1.00  0.00           C  
ATOM    264  O   PRO A 266      16.699   7.626   2.103  1.00  0.00           O  
ATOM    265  CB  PRO A 266      14.417   9.247   0.632  1.00  0.00           C  
ATOM    266  CG  PRO A 266      14.801  10.191  -0.477  1.00  0.00           C  
ATOM    267  CD  PRO A 266      16.296  10.184  -0.382  1.00  0.00           C  
ATOM    268  N   ARG A 267      15.204   8.149   3.701  1.00  0.00           N  
ATOM    269  CA  ARG A 267      15.541   7.001   4.529  1.00  0.00           C  
ATOM    270  C   ARG A 267      14.322   6.098   4.718  1.00  0.00           C  
ATOM    271  O   ARG A 267      13.223   6.570   5.029  1.00  0.00           O  
ATOM    272  CB  ARG A 267      16.051   7.472   5.895  1.00  0.00           C  
ATOM    273  CG  ARG A 267      16.552   6.358   6.797  1.00  0.00           C  
ATOM    274  CD  ARG A 267      17.091   6.923   8.100  1.00  0.00           C  
ATOM    275  NE  ARG A 267      18.264   7.765   7.882  1.00  0.00           N  
ATOM    276  CZ  ARG A 267      18.951   8.370   8.846  1.00  0.00           C  
ATOM    277  NH1 ARG A 267      18.588   8.236  10.118  1.00  0.00           N  
ATOM    278  NH2 ARG A 267      20.009   9.109   8.537  1.00  0.00           N  
ATOM    279  N   ALA A 268      14.526   4.802   4.506  1.00  0.00           N  
ATOM    280  CA  ALA A 268      13.466   3.815   4.667  1.00  0.00           C  
ATOM    281  C   ALA A 268      13.966   2.707   5.585  1.00  0.00           C  
ATOM    282  O   ALA A 268      15.172   2.506   5.736  1.00  0.00           O  
ATOM    283  CB  ALA A 268      13.078   3.230   3.315  1.00  0.00           C  
ATOM    284  N   TYR A 269      13.036   1.994   6.211  1.00  0.00           N  
ATOM    285  CA  TYR A 269      13.410   0.894   7.087  1.00  0.00           C  
ATOM    286  C   TYR A 269      12.304  -0.139   7.142  1.00  0.00           C  
ATOM    287  O   TYR A 269      11.197   0.084   6.663  1.00  0.00           O  
ATOM    288  CB  TYR A 269      13.668   1.383   8.534  1.00  0.00           C  
ATOM    289  CG  TYR A 269      12.478   1.272   9.498  1.00  0.00           C  
ATOM    290  CD1 TYR A 269      12.608   0.606  10.725  1.00  0.00           C  
ATOM    291  CD2 TYR A 269      11.243   1.853   9.197  1.00  0.00           C  
ATOM    292  CE1 TYR A 269      11.540   0.526  11.627  1.00  0.00           C  
ATOM    293  CE2 TYR A 269      10.167   1.779  10.088  1.00  0.00           C  
ATOM    294  CZ  TYR A 269      10.325   1.117  11.301  1.00  0.00           C  
ATOM    295  OH  TYR A 269       9.273   1.069  12.187  1.00  0.00           O  
ATOM    296  N   VAL A 270      12.647  -1.270   7.736  1.00  0.00           N  
ATOM    297  CA  VAL A 270      11.709  -2.343   8.000  1.00  0.00           C  
ATOM    298  C   VAL A 270      12.206  -2.847   9.339  1.00  0.00           C  
ATOM    299  O   VAL A 270      13.417  -2.877   9.599  1.00  0.00           O  
ATOM    300  CB  VAL A 270      11.764  -3.517   6.990  1.00  0.00           C  
ATOM    301  CG1 VAL A 270      10.762  -4.602   7.438  1.00  0.00           C  
ATOM    302  CG2 VAL A 270      11.400  -3.044   5.586  1.00  0.00           C  
ATOM    303  N   GLY A 272      11.274  -3.211  10.204  1.00  0.00           N  
ATOM    304  CA  GLY A 272      11.661  -3.733  11.496  1.00  0.00           C  
ATOM    305  C   GLY A 272      11.292  -5.193  11.533  1.00  0.00           C  
ATOM    306  O   GLY A 272      10.289  -5.593  10.943  1.00  0.00           O  
ATOM    307  N   TYR A 273      12.108  -5.994  12.210  1.00  0.00           N  
ATOM    308  CA  TYR A 273      11.845  -7.424  12.326  1.00  0.00           C  
ATOM    309  C   TYR A 273      12.031  -7.938  13.747  1.00  0.00           C  
ATOM    310  O   TYR A 273      13.041  -7.645  14.386  1.00  0.00           O  
ATOM    311  CB  TYR A 273      12.800  -8.234  11.444  1.00  0.00           C  
ATOM    312  CG  TYR A 273      12.770  -7.918   9.968  1.00  0.00           C  
ATOM    313  CD1 TYR A 273      13.676  -7.007   9.413  1.00  0.00           C  
ATOM    314  CD2 TYR A 273      11.875  -8.565   9.113  1.00  0.00           C  
ATOM    315  CE1 TYR A 273      13.697  -6.753   8.043  1.00  0.00           C  
ATOM    316  CE2 TYR A 273      11.888  -8.314   7.734  1.00  0.00           C  
ATOM    317  CZ  TYR A 273      12.806  -7.408   7.211  1.00  0.00           C  
ATOM    318  OH  TYR A 273      12.841  -7.153   5.857  1.00  0.00           O  
ATOM    319  N   GLU A 274      11.068  -8.712  14.240  1.00  0.00           N  
ATOM    320  CA  GLU A 274      11.229  -9.323  15.561  1.00  0.00           C  
ATOM    321  C   GLU A 274      12.209 -10.457  15.251  1.00  0.00           C  
ATOM    322  O   GLU A 274      11.959 -11.257  14.356  1.00  0.00           O  
ATOM    323  CB  GLU A 274       9.924  -9.945  16.058  1.00  0.00           C  
ATOM    324  CG  GLU A 274       8.790  -8.986  16.305  1.00  0.00           C  
ATOM    325  CD  GLU A 274       7.575  -9.689  16.888  1.00  0.00           C  
ATOM    326  OE1 GLU A 274       6.463  -9.135  16.793  1.00  0.00           O  
ATOM    327  OE2 GLU A 274       7.735 -10.795  17.447  1.00  0.00           O  
ATOM    328  N   PRO A 275      13.338 -10.540  15.967  1.00  0.00           N  
ATOM    329  CA  PRO A 275      14.274 -11.631  15.661  1.00  0.00           C  
ATOM    330  C   PRO A 275      13.562 -12.988  15.625  1.00  0.00           C  
ATOM    331  O   PRO A 275      12.851 -13.349  16.562  1.00  0.00           O  
ATOM    332  CB  PRO A 275      15.299 -11.525  16.790  1.00  0.00           C  
ATOM    333  CG  PRO A 275      15.335 -10.047  17.042  1.00  0.00           C  
ATOM    334  CD  PRO A 275      13.869  -9.673  17.032  1.00  0.00           C  
ATOM    335  N   SER A 276      13.744 -13.723  14.530  1.00  0.00           N  
ATOM    336  CA  SER A 276      13.109 -15.027  14.357  1.00  0.00           C  
ATOM    337  C   SER A 276      14.121 -16.113  14.029  1.00  0.00           C  
ATOM    338  O   SER A 276      14.995 -15.927  13.183  1.00  0.00           O  
ATOM    339  CB  SER A 276      12.064 -14.960  13.240  1.00  0.00           C  
ATOM    340  OG  SER A 276      11.534 -16.245  12.955  1.00  0.00           O  
ATOM    341  N   GLY A 277      14.000 -17.250  14.706  1.00  0.00           N  
ATOM    342  CA  GLY A 277      14.915 -18.349  14.458  1.00  0.00           C  
ATOM    343  C   GLY A 277      14.856 -18.798  13.009  1.00  0.00           C  
ATOM    344  O   GLY A 277      15.827 -19.327  12.469  1.00  0.00           O  
ATOM    345  N   GLU A 279      13.710 -18.582  12.373  1.00  0.00           N  
ATOM    346  CA  GLU A 279      13.545 -18.975  10.984  1.00  0.00           C  
ATOM    347  C   GLU A 279      13.250 -17.807  10.071  1.00  0.00           C  
ATOM    348  O   GLU A 279      12.219 -17.153  10.203  1.00  0.00           O  
ATOM    349  CB  GLU A 279      12.413 -19.988  10.833  1.00  0.00           C  
ATOM    350  CG  GLU A 279      12.620 -21.295  11.560  1.00  0.00           C  
ATOM    351  CD  GLU A 279      11.889 -22.437  10.884  1.00  0.00           C  
ATOM    352  OE1 GLU A 279      12.363 -22.889   9.821  1.00  0.00           O  
ATOM    353  OE2 GLU A 279      10.838 -22.872  11.405  1.00  0.00           O  
ATOM    354  N   ILE A 280      14.161 -17.548   9.142  1.00  0.00           N  
ATOM    355  CA  ILE A 280      13.967 -16.487   8.164  1.00  0.00           C  
ATOM    356  C   ILE A 280      13.338 -17.211   6.972  1.00  0.00           C  
ATOM    357  O   ILE A 280      13.871 -18.218   6.513  1.00  0.00           O  
ATOM    358  CB  ILE A 280      15.317 -15.863   7.744  1.00  0.00           C  
ATOM    359  CG1 ILE A 280      16.015 -15.247   8.961  1.00  0.00           C  
ATOM    360  CG2 ILE A 280      15.096 -14.810   6.679  1.00  0.00           C  
ATOM    361  CD1 ILE A 280      15.200 -14.177   9.668  1.00  0.00           C  
ATOM    362  N   HIS A 281      12.203 -16.719   6.483  1.00  0.00           N  
ATOM    363  CA  HIS A 281      11.525 -17.367   5.364  1.00  0.00           C  
ATOM    364  C   HIS A 281      11.173 -16.415   4.221  1.00  0.00           C  
ATOM    365  O   HIS A 281      11.573 -15.251   4.221  1.00  0.00           O  
ATOM    366  CB  HIS A 281      10.261 -18.075   5.861  1.00  0.00           C  
ATOM    367  CG  HIS A 281       9.339 -17.195   6.641  1.00  0.00           C  
ATOM    368  ND1 HIS A 281       8.662 -16.134   6.075  1.00  0.00           N  
ATOM    369  CD2 HIS A 281       8.976 -17.215   7.945  1.00  0.00           C  
ATOM    370  CE1 HIS A 281       7.923 -15.543   6.994  1.00  0.00           C  
ATOM    371  NE2 HIS A 281       8.095 -16.180   8.140  1.00  0.00           N  
ATOM    372  N   LEU A 282      10.429 -16.919   3.240  1.00  0.00           N  
ATOM    373  CA  LEU A 282      10.051 -16.107   2.091  1.00  0.00           C  
ATOM    374  C   LEU A 282       9.329 -14.833   2.491  1.00  0.00           C  
ATOM    375  O   LEU A 282       9.439 -13.817   1.804  1.00  0.00           O  
ATOM    376  CB  LEU A 282       9.182 -16.915   1.120  1.00  0.00           C  
ATOM    377  CG  LEU A 282       9.929 -18.029   0.378  1.00  0.00           C  
ATOM    378  CD1 LEU A 282       8.981 -18.750  -0.574  1.00  0.00           C  
ATOM    379  CD2 LEU A 282      11.093 -17.432  -0.390  1.00  0.00           C  
ATOM    380  N   GLY A 283       8.595 -14.886   3.599  1.00  0.00           N  
ATOM    381  CA  GLY A 283       7.881 -13.710   4.065  1.00  0.00           C  
ATOM    382  C   GLY A 283       8.849 -12.574   4.344  1.00  0.00           C  
ATOM    383  O   GLY A 283       8.587 -11.427   3.984  1.00  0.00           O  
ATOM    384  N   HIS A 284       9.968 -12.893   4.992  1.00  0.00           N  
ATOM    385  CA  HIS A 284      10.989 -11.895   5.299  1.00  0.00           C  
ATOM    386  C   HIS A 284      11.588 -11.386   4.001  1.00  0.00           C  
ATOM    387  O   HIS A 284      11.821 -10.188   3.838  1.00  0.00           O  
ATOM    388  CB  HIS A 284      12.116 -12.509   6.130  1.00  0.00           C  
ATOM    389  CG  HIS A 284      11.694 -12.950   7.492  1.00  0.00           C  
ATOM    390  ND1 HIS A 284      11.675 -12.102   8.580  1.00  0.00           N  
ATOM    391  CD2 HIS A 284      11.250 -14.146   7.941  1.00  0.00           C  
ATOM    392  CE1 HIS A 284      11.238 -12.760   9.638  1.00  0.00           C  
ATOM    393  NE2 HIS A 284      10.973 -14.003   9.277  1.00  0.00           N  
ATOM    394  N   MET A 285      11.851 -12.315   3.084  1.00  0.00           N  
ATOM    395  CA  MET A 285      12.443 -11.975   1.795  1.00  0.00           C  
ATOM    396  C   MET A 285      11.554 -11.028   0.992  1.00  0.00           C  
ATOM    397  O   MET A 285      12.025 -10.333   0.097  1.00  0.00           O  
ATOM    398  CB  MET A 285      12.740 -13.254   1.006  1.00  0.00           C  
ATOM    399  CG  MET A 285      13.797 -14.127   1.672  1.00  0.00           C  
ATOM    400  SD  MET A 285      14.151 -15.688   0.842  1.00  0.00           S  
ATOM    401  CE  MET A 285      13.401 -16.847   1.956  1.00  0.00           C  
ATOM    402  N   MET A 286      10.272 -10.995   1.331  1.00  0.00           N  
ATOM    403  CA  MET A 286       9.316 -10.115   0.665  1.00  0.00           C  
ATOM    404  C   MET A 286       9.706  -8.656   0.932  1.00  0.00           C  
ATOM    405  O   MET A 286       9.843  -7.849   0.002  1.00  0.00           O  
ATOM    406  CB  MET A 286       7.914 -10.375   1.218  1.00  0.00           C  
ATOM    407  CG  MET A 286       6.841  -9.429   0.715  1.00  0.00           C  
ATOM    408  SD  MET A 286       6.482  -9.683  -1.025  1.00  0.00           S  
ATOM    409  CE  MET A 286       6.292 -11.397  -1.039  1.00  0.00           C  
ATOM    410  N   THR A 288       9.887  -8.326   2.208  1.00  0.00           N  
ATOM    411  CA  THR A 288      10.249  -6.972   2.602  1.00  0.00           C  
ATOM    412  C   THR A 288      11.727  -6.699   2.380  1.00  0.00           C  
ATOM    413  O   THR A 288      12.127  -5.555   2.167  1.00  0.00           O  
ATOM    414  CB  THR A 288       9.870  -6.686   4.082  1.00  0.00           C  
ATOM    415  OG1 THR A 288      10.393  -7.714   4.933  1.00  0.00           O  
ATOM    416  CG2 THR A 288       8.353  -6.614   4.236  1.00  0.00           C  
ATOM    417  N   VAL A 289      12.544  -7.744   2.422  1.00  0.00           N  
ATOM    418  CA  VAL A 289      13.970  -7.564   2.186  1.00  0.00           C  
ATOM    419  C   VAL A 289      14.172  -7.120   0.740  1.00  0.00           C  
ATOM    420  O   VAL A 289      14.944  -6.196   0.463  1.00  0.00           O  
ATOM    421  CB  VAL A 289      14.751  -8.866   2.441  1.00  0.00           C  
ATOM    422  CG1 VAL A 289      16.133  -8.782   1.811  1.00  0.00           C  
ATOM    423  CG2 VAL A 289      14.880  -9.101   3.944  1.00  0.00           C  
ATOM    424  N   GLN A 290      13.462  -7.769  -0.178  1.00  0.00           N  
ATOM    425  CA  GLN A 290      13.569  -7.430  -1.595  1.00  0.00           C  
ATOM    426  C   GLN A 290      13.143  -5.986  -1.825  1.00  0.00           C  
ATOM    427  O   GLN A 290      13.743  -5.282  -2.635  1.00  0.00           O  
ATOM    428  CB  GLN A 290      12.709  -8.378  -2.448  1.00  0.00           C  
ATOM    429  CG  GLN A 290      12.678  -8.033  -3.948  1.00  0.00           C  
ATOM    430  CD  GLN A 290      14.037  -8.149  -4.619  1.00  0.00           C  
ATOM    431  OE1 GLN A 290      14.487  -7.225  -5.298  1.00  0.00           O  
ATOM    432  NE2 GLN A 290      14.692  -9.289  -4.441  1.00  0.00           N  
ATOM    433  N   LYS A 291      12.120  -5.535  -1.104  1.00  0.00           N  
ATOM    434  CA  LYS A 291      11.663  -4.164  -1.262  1.00  0.00           C  
ATOM    435  C   LYS A 291      12.739  -3.195  -0.773  1.00  0.00           C  
ATOM    436  O   LYS A 291      12.926  -2.127  -1.355  1.00  0.00           O  
ATOM    437  CB  LYS A 291      10.345  -3.945  -0.514  1.00  0.00           C  
ATOM    438  CG  LYS A 291       9.770  -2.542  -0.654  1.00  0.00           C  
ATOM    439  CD  LYS A 291       9.796  -2.047  -2.104  1.00  0.00           C  
ATOM    440  CE  LYS A 291       8.991  -2.937  -3.045  1.00  0.00           C  
ATOM    441  NZ  LYS A 291       9.141  -2.516  -4.477  1.00  0.00           N  
ATOM    442  N   LEU A 292      13.456  -3.565   0.287  1.00  0.00           N  
ATOM    443  CA  LEU A 292      14.524  -2.704   0.785  1.00  0.00           C  
ATOM    444  C   LEU A 292      15.636  -2.608  -0.260  1.00  0.00           C  
ATOM    445  O   LEU A 292      16.239  -1.549  -0.427  1.00  0.00           O  
ATOM    446  CB  LEU A 292      15.091  -3.230   2.111  1.00  0.00           C  
ATOM    447  CG  LEU A 292      14.236  -2.979   3.362  1.00  0.00           C  
ATOM    448  CD1 LEU A 292      14.947  -3.530   4.586  1.00  0.00           C  
ATOM    449  CD2 LEU A 292      13.985  -1.482   3.535  1.00  0.00           C  
ATOM    450  N   MET A 293      15.906  -3.707  -0.962  1.00  0.00           N  
ATOM    451  CA  MET A 293      16.939  -3.703  -1.998  1.00  0.00           C  
ATOM    452  C   MET A 293      16.482  -2.843  -3.171  1.00  0.00           C  
ATOM    453  O   MET A 293      17.293  -2.176  -3.809  1.00  0.00           O  
ATOM    454  CB  MET A 293      17.258  -5.128  -2.464  1.00  0.00           C  
ATOM    455  CG  MET A 293      18.007  -5.946  -1.422  1.00  0.00           C  
ATOM    456  SD  MET A 293      18.553  -7.565  -2.007  1.00  0.00           S  
ATOM    457  CE  MET A 293      20.176  -7.160  -2.613  1.00  0.00           C  
ATOM    458  N   ASP A 294      15.184  -2.857  -3.458  1.00  0.00           N  
ATOM    459  CA  ASP A 294      14.647  -2.025  -4.531  1.00  0.00           C  
ATOM    460  C   ASP A 294      14.894  -0.570  -4.130  1.00  0.00           C  
ATOM    461  O   ASP A 294      15.407   0.223  -4.912  1.00  0.00           O  
ATOM    462  CB  ASP A 294      13.130  -2.219  -4.690  1.00  0.00           C  
ATOM    463  CG  ASP A 294      12.748  -3.599  -5.216  1.00  0.00           C  
ATOM    464  OD1 ASP A 294      11.530  -3.905  -5.237  1.00  0.00           O  
ATOM    465  OD2 ASP A 294      13.647  -4.367  -5.613  1.00  0.00           O  
ATOM    466  N   LEU A 295      14.523  -0.229  -2.898  1.00  0.00           N  
ATOM    467  CA  LEU A 295      14.678   1.134  -2.386  1.00  0.00           C  
ATOM    468  C   LEU A 295      16.119   1.621  -2.380  1.00  0.00           C  
ATOM    469  O   LEU A 295      16.395   2.778  -2.715  1.00  0.00           O  
ATOM    470  CB  LEU A 295      14.087   1.232  -0.971  1.00  0.00           C  
ATOM    471  CG  LEU A 295      12.560   1.326  -0.929  1.00  0.00           C  
ATOM    472  CD1 LEU A 295      12.026   0.866   0.427  1.00  0.00           C  
ATOM    473  CD2 LEU A 295      12.141   2.754  -1.225  1.00  0.00           C  
ATOM    474  N   GLN A 296      17.036   0.744  -1.993  1.00  0.00           N  
ATOM    475  CA  GLN A 296      18.453   1.088  -1.961  1.00  0.00           C  
ATOM    476  C   GLN A 296      18.929   1.344  -3.397  1.00  0.00           C  
ATOM    477  O   GLN A 296      19.760   2.221  -3.649  1.00  0.00           O  
ATOM    478  CB  GLN A 296      19.237  -0.059  -1.317  1.00  0.00           C  
ATOM    479  CG  GLN A 296      20.687   0.247  -0.981  1.00  0.00           C  
ATOM    480  CD  GLN A 296      21.577   0.258  -2.204  1.00  0.00           C  
ATOM    481  OE1 GLN A 296      21.585  -0.695  -2.979  1.00  0.00           O  
ATOM    482  NE2 GLN A 296      22.337   1.335  -2.380  1.00  0.00           N  
ATOM    483  N   GLU A 297      18.381   0.583  -4.339  1.00  0.00           N  
ATOM    484  CA  GLU A 297      18.739   0.738  -5.745  1.00  0.00           C  
ATOM    485  C   GLU A 297      18.182   2.052  -6.275  1.00  0.00           C  
ATOM    486  O   GLU A 297      18.726   2.632  -7.216  1.00  0.00           O  
ATOM    487  CB  GLU A 297      18.182  -0.427  -6.570  1.00  0.00           C  
ATOM    488  CG  GLU A 297      18.473  -0.320  -8.053  1.00  0.00           C  
ATOM    489  CD  GLU A 297      17.942  -1.502  -8.840  1.00  0.00           C  
ATOM    490  OE1 GLU A 297      18.082  -1.498 -10.083  1.00  0.00           O  
ATOM    491  OE2 GLU A 297      17.387  -2.434  -8.217  1.00  0.00           O  
ATOM    492  N   ALA A 298      17.093   2.517  -5.670  1.00  0.00           N  
ATOM    493  CA  ALA A 298      16.465   3.765  -6.076  1.00  0.00           C  
ATOM    494  C   ALA A 298      17.054   4.971  -5.340  1.00  0.00           C  
ATOM    495  O   ALA A 298      16.509   6.068  -5.416  1.00  0.00           O  
ATOM    496  CB  ALA A 298      14.960   3.695  -5.850  1.00  0.00           C  
ATOM    497  N   GLY A 305      18.145   4.759  -4.609  1.00  0.00           N  
ATOM    498  CA  GLY A 305      18.783   5.868  -3.916  1.00  0.00           C  
ATOM    499  C   GLY A 305      18.498   6.108  -2.442  1.00  0.00           C  
ATOM    500  O   GLY A 305      19.063   7.033  -1.856  1.00  0.00           O  
ATOM    501  N   PHE A 306      17.633   5.297  -1.838  1.00  0.00           N  
ATOM    502  CA  PHE A 306      17.298   5.456  -0.422  1.00  0.00           C  
ATOM    503  C   PHE A 306      18.389   4.959   0.509  1.00  0.00           C  
ATOM    504  O   PHE A 306      19.186   4.091   0.146  1.00  0.00           O  
ATOM    505  CB  PHE A 306      16.029   4.673  -0.061  1.00  0.00           C  
ATOM    506  CG  PHE A 306      14.752   5.388  -0.358  1.00  0.00           C  
ATOM    507  CD1 PHE A 306      14.379   5.673  -1.665  1.00  0.00           C  
ATOM    508  CD2 PHE A 306      13.891   5.746   0.679  1.00  0.00           C  
ATOM    509  CE1 PHE A 306      13.169   6.301  -1.938  1.00  0.00           C  
ATOM    510  CE2 PHE A 306      12.678   6.374   0.419  1.00  0.00           C  
ATOM    511  CZ  PHE A 306      12.314   6.653  -0.897  1.00  0.00           C  
ATOM    512  N   GLU A 307      18.403   5.525   1.715  1.00  0.00           N  
ATOM    513  CA  GLU A 307      19.318   5.120   2.779  1.00  0.00           C  
ATOM    514  C   GLU A 307      18.490   4.011   3.422  1.00  0.00           C  
ATOM    515  O   GLU A 307      17.286   4.183   3.590  1.00  0.00           O  
ATOM    516  CB  GLU A 307      19.505   6.240   3.813  1.00  0.00           C  
ATOM    517  CG  GLU A 307      20.269   7.468   3.342  1.00  0.00           C  
ATOM    518  CD  GLU A 307      20.469   8.492   4.457  1.00  0.00           C  
ATOM    519  OE1 GLU A 307      21.245   9.447   4.258  1.00  0.00           O  
ATOM    520  OE2 GLU A 307      19.848   8.349   5.534  1.00  0.00           O  
ATOM    521  N   ILE A 308      19.111   2.893   3.779  1.00  0.00           N  
ATOM    522  CA  ILE A 308      18.362   1.784   4.361  1.00  0.00           C  
ATOM    523  C   ILE A 308      18.724   1.413   5.788  1.00  0.00           C  
ATOM    524  O   ILE A 308      19.896   1.245   6.130  1.00  0.00           O  
ATOM    525  CB  ILE A 308      18.506   0.500   3.505  1.00  0.00           C  
ATOM    526  CG1 ILE A 308      18.035   0.761   2.074  1.00  0.00           C  
ATOM    527  CG2 ILE A 308      17.700  -0.637   4.126  1.00  0.00           C  
ATOM    528  CD1 ILE A 308      16.596   1.198   1.961  1.00  0.00           C  
ATOM    529  N   ILE A 309      17.701   1.280   6.624  1.00  0.00           N  
ATOM    530  CA  ILE A 309      17.909   0.872   8.002  1.00  0.00           C  
ATOM    531  C   ILE A 309      17.137  -0.420   8.239  1.00  0.00           C  
ATOM    532  O   ILE A 309      15.981  -0.542   7.837  1.00  0.00           O  
ATOM    533  CB  ILE A 309      17.389   1.920   9.007  1.00  0.00           C  
ATOM    534  CG1 ILE A 309      18.189   3.215   8.876  1.00  0.00           C  
ATOM    535  CG2 ILE A 309      17.499   1.372  10.429  1.00  0.00           C  
ATOM    536  CD1 ILE A 309      17.769   4.280   9.864  1.00  0.00           C  
ATOM    537  N   VAL A 310      17.787  -1.392   8.865  1.00  0.00           N  
ATOM    538  CA  VAL A 310      17.125  -2.644   9.195  1.00  0.00           C  
ATOM    539  C   VAL A 310      17.089  -2.695  10.710  1.00  0.00           C  
ATOM    540  O   VAL A 310      18.131  -2.734  11.362  1.00  0.00           O  
ATOM    541  CB  VAL A 310      17.893  -3.875   8.690  1.00  0.00           C  
ATOM    542  CG1 VAL A 310      17.224  -5.154   9.205  1.00  0.00           C  
ATOM    543  CG2 VAL A 310      17.924  -3.881   7.171  1.00  0.00           C  
ATOM    544  N   LEU A 311      15.888  -2.677  11.271  1.00  0.00           N  
ATOM    545  CA  LEU A 311      15.743  -2.725  12.718  1.00  0.00           C  
ATOM    546  C   LEU A 311      15.521  -4.143  13.216  1.00  0.00           C  
ATOM    547  O   LEU A 311      14.526  -4.793  12.872  1.00  0.00           O  
ATOM    548  CB  LEU A 311      14.572  -1.843  13.176  1.00  0.00           C  
ATOM    549  CG  LEU A 311      14.203  -1.962  14.666  1.00  0.00           C  
ATOM    550  CD1 LEU A 311      15.351  -1.450  15.532  1.00  0.00           C  
ATOM    551  CD2 LEU A 311      12.939  -1.164  14.937  1.00  0.00           C  
ATOM    552  N   LEU A 312      16.472  -4.628  14.004  1.00  0.00           N  
ATOM    553  CA  LEU A 312      16.361  -5.939  14.615  1.00  0.00           C  
ATOM    554  C   LEU A 312      15.655  -5.551  15.918  1.00  0.00           C  
ATOM    555  O   LEU A 312      16.286  -5.127  16.882  1.00  0.00           O  
ATOM    556  CB  LEU A 312      17.753  -6.519  14.875  1.00  0.00           C  
ATOM    557  CG  LEU A 312      18.564  -6.768  13.589  1.00  0.00           C  
ATOM    558  CD1 LEU A 312      20.039  -6.928  13.906  1.00  0.00           C  
ATOM    559  CD2 LEU A 312      18.040  -8.006  12.892  1.00  0.00           C  
ATOM    560  N   ALA A 313      14.331  -5.667  15.918  1.00  0.00           N  
ATOM    561  CA  ALA A 313      13.516  -5.271  17.061  1.00  0.00           C  
ATOM    562  C   ALA A 313      13.489  -6.283  18.192  1.00  0.00           C  
ATOM    563  O   ALA A 313      12.479  -6.949  18.407  1.00  0.00           O  
ATOM    564  CB  ALA A 313      12.079  -4.976  16.579  1.00  0.00           C  
ATOM    565  N   ASP A 314      14.584  -6.380  18.945  1.00  0.00           N  
ATOM    566  CA  ASP A 314      14.661  -7.347  20.028  1.00  0.00           C  
ATOM    567  C   ASP A 314      13.683  -7.106  21.172  1.00  0.00           C  
ATOM    568  O   ASP A 314      13.138  -8.054  21.719  1.00  0.00           O  
ATOM    569  CB  ASP A 314      16.097  -7.439  20.581  1.00  0.00           C  
ATOM    570  CG  ASP A 314      16.681  -6.086  20.961  1.00  0.00           C  
ATOM    571  OD1 ASP A 314      17.733  -6.079  21.635  1.00  0.00           O  
ATOM    572  OD2 ASP A 314      16.119  -5.035  20.582  1.00  0.00           O  
ATOM    573  N   ILE A 315      13.469  -5.848  21.542  1.00  0.00           N  
ATOM    574  CA  ILE A 315      12.525  -5.554  22.616  1.00  0.00           C  
ATOM    575  C   ILE A 315      11.111  -5.923  22.151  1.00  0.00           C  
ATOM    576  O   ILE A 315      10.334  -6.484  22.916  1.00  0.00           O  
ATOM    577  CB  ILE A 315      12.556  -4.071  23.001  1.00  0.00           C  
ATOM    578  CG1 ILE A 315      13.971  -3.680  23.449  1.00  0.00           C  
ATOM    579  CG2 ILE A 315      11.547  -3.800  24.110  1.00  0.00           C  
ATOM    580  CD1 ILE A 315      14.501  -4.497  24.591  1.00  0.00           C  
ATOM    581  N   HIS A 316      10.784  -5.615  20.898  1.00  0.00           N  
ATOM    582  CA  HIS A 316       9.462  -5.966  20.377  1.00  0.00           C  
ATOM    583  C   HIS A 316       9.237  -7.476  20.436  1.00  0.00           C  
ATOM    584  O   HIS A 316       8.153  -7.941  20.813  1.00  0.00           O  
ATOM    585  CB  HIS A 316       9.288  -5.474  18.938  1.00  0.00           C  
ATOM    586  CG  HIS A 316       8.944  -4.023  18.844  1.00  0.00           C  
ATOM    587  ND1 HIS A 316       9.891  -3.026  18.939  1.00  0.00           N  
ATOM    588  CD2 HIS A 316       7.748  -3.399  18.716  1.00  0.00           C  
ATOM    589  CE1 HIS A 316       9.293  -1.849  18.871  1.00  0.00           C  
ATOM    590  NE2 HIS A 316       7.994  -2.047  18.736  1.00  0.00           N  
ATOM    591  N   ALA A 317      10.265  -8.234  20.065  1.00  0.00           N  
ATOM    592  CA  ALA A 317      10.199  -9.690  20.093  1.00  0.00           C  
ATOM    593  C   ALA A 317       9.921 -10.144  21.527  1.00  0.00           C  
ATOM    594  O   ALA A 317       9.147 -11.074  21.766  1.00  0.00           O  
ATOM    595  CB  ALA A 317      11.519 -10.283  19.593  1.00  0.00           C  
ATOM    596  N   TYR A 318      10.547  -9.473  22.484  1.00  0.00           N  
ATOM    597  CA  TYR A 318      10.343  -9.823  23.879  1.00  0.00           C  
ATOM    598  C   TYR A 318       8.899  -9.546  24.289  1.00  0.00           C  
ATOM    599  O   TYR A 318       8.251 -10.375  24.924  1.00  0.00           O  
ATOM    600  CB  TYR A 318      11.267  -9.011  24.777  1.00  0.00           C  
ATOM    601  CG  TYR A 318      11.087  -9.334  26.238  1.00  0.00           C  
ATOM    602  CD1 TYR A 318      11.685 -10.461  26.798  1.00  0.00           C  
ATOM    603  CD2 TYR A 318      10.304  -8.528  27.055  1.00  0.00           C  
ATOM    604  CE1 TYR A 318      11.508 -10.773  28.143  1.00  0.00           C  
ATOM    605  CE2 TYR A 318      10.116  -8.826  28.398  1.00  0.00           C  
ATOM    606  CZ  TYR A 318      10.725  -9.951  28.935  1.00  0.00           C  
ATOM    607  OH  TYR A 318      10.568 -10.245  30.265  1.00  0.00           O  
ATOM    608  N   LEU A 334       8.411  -8.364  23.936  1.00  0.00           N  
ATOM    609  CA  LEU A 334       7.048  -7.962  24.277  1.00  0.00           C  
ATOM    610  C   LEU A 334       6.005  -8.867  23.645  1.00  0.00           C  
ATOM    611  O   LEU A 334       4.896  -9.019  24.169  1.00  0.00           O  
ATOM    612  CB  LEU A 334       6.786  -6.544  23.792  1.00  0.00           C  
ATOM    613  CG  LEU A 334       7.610  -5.403  24.371  1.00  0.00           C  
ATOM    614  CD1 LEU A 334       7.207  -4.117  23.647  1.00  0.00           C  
ATOM    615  CD2 LEU A 334       7.364  -5.297  25.879  1.00  0.00           C  
ATOM    616  N   ASN A 336       6.357  -9.441  22.502  1.00  0.00           N  
ATOM    617  CA  ASN A 336       5.435 -10.307  21.765  1.00  0.00           C  
ATOM    618  C   ASN A 336       5.673 -11.783  22.083  1.00  0.00           C  
ATOM    619  O   ASN A 336       5.398 -12.663  21.263  1.00  0.00           O  
ATOM    620  CB  ASN A 336       5.575 -10.046  20.256  1.00  0.00           C  
ATOM    621  CG  ASN A 336       4.280 -10.314  19.482  1.00  0.00           C  
ATOM    622  OD1 ASN A 336       4.247 -10.217  18.251  1.00  0.00           O  
ATOM    623  ND2 ASN A 336       3.216 -10.648  20.200  1.00  0.00           N  
ATOM    624  N   GLU A 340       6.210 -12.030  23.276  1.00  0.00           N  
ATOM    625  CA  GLU A 340       6.456 -13.379  23.793  1.00  0.00           C  
ATOM    626  C   GLU A 340       7.303 -14.317  22.925  1.00  0.00           C  
ATOM    627  O   GLU A 340       6.971 -15.500  22.769  1.00  0.00           O  
ATOM    628  CB  GLU A 340       5.108 -14.043  24.089  1.00  0.00           C  
ATOM    629  CG  GLU A 340       4.076 -13.096  24.699  1.00  0.00           C  
ATOM    630  CD  GLU A 340       2.743 -13.776  24.972  1.00  0.00           C  
ATOM    631  OE1 GLU A 340       2.635 -14.504  25.982  1.00  0.00           O  
ATOM    632  OE2 GLU A 340       1.804 -13.591  24.168  1.00  0.00           O  
ATOM    633  N   LYS A 408       8.404 -13.808  22.383  1.00  0.00           N  
ATOM    634  CA  LYS A 408       9.268 -14.629  21.539  1.00  0.00           C  
ATOM    635  C   LYS A 408      10.461 -15.225  22.282  1.00  0.00           C  
ATOM    636  O   LYS A 408      11.404 -15.721  21.658  1.00  0.00           O  
ATOM    637  CB  LYS A 408       9.761 -13.818  20.339  1.00  0.00           C  
ATOM    638  CG  LYS A 408       8.649 -13.298  19.446  1.00  0.00           C  
ATOM    639  CD  LYS A 408       7.822 -14.444  18.887  1.00  0.00           C  
ATOM    640  CE  LYS A 408       6.847 -13.969  17.812  1.00  0.00           C  
ATOM    641  NZ  LYS A 408       5.799 -13.053  18.337  1.00  0.00           N  
ATOM    642  N   GLY A 418      10.427 -15.172  23.610  1.00  0.00           N  
ATOM    643  CA  GLY A 418      11.513 -15.738  24.389  1.00  0.00           C  
ATOM    644  C   GLY A 418      12.178 -14.805  25.379  1.00  0.00           C  
ATOM    645  O   GLY A 418      11.699 -13.705  25.659  1.00  0.00           O  
ATOM    646  N   THR A 419      13.292 -15.264  25.928  1.00  0.00           N  
ATOM    647  CA  THR A 419      14.038 -14.471  26.887  1.00  0.00           C  
ATOM    648  C   THR A 419      14.920 -13.491  26.137  1.00  0.00           C  
ATOM    649  O   THR A 419      15.163 -13.642  24.934  1.00  0.00           O  
ATOM    650  CB  THR A 419      14.935 -15.360  27.753  1.00  0.00           C  
ATOM    651  OG1 THR A 419      15.945 -15.952  26.930  1.00  0.00           O  
ATOM    652  CG2 THR A 419      14.108 -16.460  28.411  1.00  0.00           C  
ATOM    653  N   PHE A 420      15.396 -12.477  26.848  1.00  0.00           N  
ATOM    654  CA  PHE A 420      16.264 -11.499  26.237  1.00  0.00           C  
ATOM    655  C   PHE A 420      17.511 -12.180  25.679  1.00  0.00           C  
ATOM    656  O   PHE A 420      17.993 -11.809  24.609  1.00  0.00           O  
ATOM    657  CB  PHE A 420      16.637 -10.419  27.252  1.00  0.00           C  
ATOM    658  CG  PHE A 420      15.551  -9.409  27.470  1.00  0.00           C  
ATOM    659  CD1 PHE A 420      14.924  -9.293  28.704  1.00  0.00           C  
ATOM    660  CD2 PHE A 420      15.141  -8.584  26.429  1.00  0.00           C  
ATOM    661  CE1 PHE A 420      13.898  -8.364  28.897  1.00  0.00           C  
ATOM    662  CE2 PHE A 420      14.118  -7.653  26.612  1.00  0.00           C  
ATOM    663  CZ  PHE A 420      13.498  -7.546  27.847  1.00  0.00           C  
ATOM    664  N   GLU A 421      18.016 -13.188  26.389  1.00  0.00           N  
ATOM    665  CA  GLU A 421      19.203 -13.912  25.932  1.00  0.00           C  
ATOM    666  C   GLU A 421      18.952 -14.641  24.617  1.00  0.00           C  
ATOM    667  O   GLU A 421      19.744 -14.539  23.675  1.00  0.00           O  
ATOM    668  CB  GLU A 421      19.662 -14.928  26.979  1.00  0.00           C  
ATOM    669  CG  GLU A 421      20.462 -14.333  28.122  1.00  0.00           C  
ATOM    670  CD  GLU A 421      21.264 -15.383  28.877  1.00  0.00           C  
ATOM    671  OE1 GLU A 421      21.923 -15.024  29.877  1.00  0.00           O  
ATOM    672  OE2 GLU A 421      21.239 -16.566  28.465  1.00  0.00           O  
ATOM    673  N   GLU A 422      17.855 -15.385  24.561  1.00  0.00           N  
ATOM    674  CA  GLU A 422      17.512 -16.127  23.358  1.00  0.00           C  
ATOM    675  C   GLU A 422      17.320 -15.175  22.183  1.00  0.00           C  
ATOM    676  O   GLU A 422      17.789 -15.436  21.073  1.00  0.00           O  
ATOM    677  CB  GLU A 422      16.238 -16.931  23.590  1.00  0.00           C  
ATOM    678  CG  GLU A 422      16.328 -17.866  24.784  1.00  0.00           C  
ATOM    679  CD  GLU A 422      15.025 -18.583  25.059  1.00  0.00           C  
ATOM    680  OE1 GLU A 422      13.966 -17.913  25.072  1.00  0.00           O  
ATOM    681  OE2 GLU A 422      15.061 -19.814  25.272  1.00  0.00           O  
ATOM    682  N   ILE A 423      16.640 -14.061  22.435  1.00  0.00           N  
ATOM    683  CA  ILE A 423      16.383 -13.080  21.388  1.00  0.00           C  
ATOM    684  C   ILE A 423      17.665 -12.411  20.893  1.00  0.00           C  
ATOM    685  O   ILE A 423      17.798 -12.109  19.705  1.00  0.00           O  
ATOM    686  CB  ILE A 423      15.385 -12.013  21.887  1.00  0.00           C  
ATOM    687  CG1 ILE A 423      14.022 -12.678  22.120  1.00  0.00           C  
ATOM    688  CG2 ILE A 423      15.275 -10.864  20.876  1.00  0.00           C  
ATOM    689  CD1 ILE A 423      13.015 -11.805  22.852  1.00  0.00           C  
ATOM    690  N   ALA A 424      18.612 -12.186  21.799  1.00  0.00           N  
ATOM    691  CA  ALA A 424      19.875 -11.558  21.427  1.00  0.00           C  
ATOM    692  C   ALA A 424      20.623 -12.434  20.420  1.00  0.00           C  
ATOM    693  O   ALA A 424      21.210 -11.928  19.461  1.00  0.00           O  
ATOM    694  CB  ALA A 424      20.734 -11.332  22.666  1.00  0.00           C  
ATOM    695  N   GLU A 425      20.593 -13.744  20.652  1.00  0.00           N  
ATOM    696  CA  GLU A 425      21.259 -14.711  19.784  1.00  0.00           C  
ATOM    697  C   GLU A 425      20.598 -14.800  18.414  1.00  0.00           C  
ATOM    698  O   GLU A 425      21.280 -14.860  17.397  1.00  0.00           O  
ATOM    699  CB  GLU A 425      21.270 -16.097  20.436  1.00  0.00           C  
ATOM    700  CG  GLU A 425      22.385 -16.307  21.452  1.00  0.00           C  
ATOM    701  CD  GLU A 425      23.760 -16.408  20.804  1.00  0.00           C  
ATOM    702  OE1 GLU A 425      24.192 -15.438  20.142  1.00  0.00           O  
ATOM    703  OE2 GLU A 425      24.410 -17.463  20.958  1.00  0.00           O  
ATOM    704  N   VAL A 426      19.270 -14.819  18.387  1.00  0.00           N  
ATOM    705  CA  VAL A 426      18.560 -14.887  17.118  1.00  0.00           C  
ATOM    706  C   VAL A 426      18.802 -13.603  16.331  1.00  0.00           C  
ATOM    707  O   VAL A 426      18.894 -13.619  15.102  1.00  0.00           O  
ATOM    708  CB  VAL A 426      17.039 -15.064  17.330  1.00  0.00           C  
ATOM    709  CG1 VAL A 426      16.329 -15.089  15.988  1.00  0.00           C  
ATOM    710  CG2 VAL A 426      16.766 -16.348  18.093  1.00  0.00           C  
ATOM    711  N   ALA A 427      18.904 -12.487  17.043  1.00  0.00           N  
ATOM    712  CA  ALA A 427      19.135 -11.197  16.404  1.00  0.00           C  
ATOM    713  C   ALA A 427      20.453 -11.184  15.628  1.00  0.00           C  
ATOM    714  O   ALA A 427      20.518 -10.669  14.510  1.00  0.00           O  
ATOM    715  CB  ALA A 427      19.131 -10.088  17.447  1.00  0.00           C  
ATOM    716  N   ASP A 429      21.501 -11.748  16.218  1.00  0.00           N  
ATOM    717  CA  ASP A 429      22.804 -11.788  15.553  1.00  0.00           C  
ATOM    718  C   ASP A 429      22.721 -12.689  14.329  1.00  0.00           C  
ATOM    719  O   ASP A 429      23.260 -12.368  13.271  1.00  0.00           O  
ATOM    720  CB  ASP A 429      23.883 -12.313  16.500  1.00  0.00           C  
ATOM    721  CG  ASP A 429      24.121 -11.392  17.674  1.00  0.00           C  
ATOM    722  OD1 ASP A 429      24.361 -10.187  17.442  1.00  0.00           O  
ATOM    723  OD2 ASP A 429      24.072 -11.874  18.826  1.00  0.00           O  
ATOM    724  N   TYR A 431      22.039 -13.817  14.486  1.00  0.00           N  
ATOM    725  CA  TYR A 431      21.861 -14.755  13.391  1.00  0.00           C  
ATOM    726  C   TYR A 431      21.105 -14.083  12.255  1.00  0.00           C  
ATOM    727  O   TYR A 431      21.470 -14.223  11.087  1.00  0.00           O  
ATOM    728  CB  TYR A 431      21.082 -15.980  13.863  1.00  0.00           C  
ATOM    729  CG  TYR A 431      20.608 -16.851  12.726  1.00  0.00           C  
ATOM    730  CD1 TYR A 431      21.517 -17.430  11.840  1.00  0.00           C  
ATOM    731  CD2 TYR A 431      19.248 -17.074  12.517  1.00  0.00           C  
ATOM    732  CE1 TYR A 431      21.083 -18.208  10.771  1.00  0.00           C  
ATOM    733  CE2 TYR A 431      18.801 -17.850  11.451  1.00  0.00           C  
ATOM    734  CZ  TYR A 431      19.723 -18.412  10.583  1.00  0.00           C  
ATOM    735  OH  TYR A 431      19.286 -19.176   9.528  1.00  0.00           O  
ATOM    736  N   ASN A 432      20.043 -13.363  12.601  1.00  0.00           N  
ATOM    737  CA  ASN A 432      19.242 -12.664  11.600  1.00  0.00           C  
ATOM    738  C   ASN A 432      20.054 -11.642  10.817  1.00  0.00           C  
ATOM    739  O   ASN A 432      19.877 -11.503   9.608  1.00  0.00           O  
ATOM    740  CB  ASN A 432      18.048 -11.963  12.258  1.00  0.00           C  
ATOM    741  CG  ASN A 432      16.929 -12.922  12.624  1.00  0.00           C  
ATOM    742  OD1 ASN A 432      15.853 -12.494  13.043  1.00  0.00           O  
ATOM    743  ND2 ASN A 432      17.173 -14.223  12.468  1.00  0.00           N  
ATOM    744  N   LYS A 433      20.937 -10.912  11.497  1.00  0.00           N  
ATOM    745  CA  LYS A 433      21.754  -9.918  10.812  1.00  0.00           C  
ATOM    746  C   LYS A 433      22.605 -10.601   9.748  1.00  0.00           C  
ATOM    747  O   LYS A 433      22.740 -10.097   8.634  1.00  0.00           O  
ATOM    748  CB  LYS A 433      22.646  -9.171  11.807  1.00  0.00           C  
ATOM    749  CG  LYS A 433      23.458  -8.023  11.204  1.00  0.00           C  
ATOM    750  CD  LYS A 433      23.808  -7.009  12.292  1.00  0.00           C  
ATOM    751  CE  LYS A 433      25.299  -6.914  12.578  1.00  0.00           C  
ATOM    752  NZ  LYS A 433      26.013  -6.071  11.583  1.00  0.00           N  
ATOM    753  N   LYS A 434      23.165 -11.756  10.093  1.00  0.00           N  
ATOM    754  CA  LYS A 434      23.994 -12.509   9.154  1.00  0.00           C  
ATOM    755  C   LYS A 434      23.196 -12.903   7.915  1.00  0.00           C  
ATOM    756  O   LYS A 434      23.671 -12.767   6.785  1.00  0.00           O  
ATOM    757  CB  LYS A 434      24.540 -13.773   9.819  1.00  0.00           C  
ATOM    758  CG  LYS A 434      25.491 -13.511  10.968  1.00  0.00           C  
ATOM    759  CD  LYS A 434      26.027 -14.817  11.527  1.00  0.00           C  
ATOM    760  CE  LYS A 434      27.055 -14.570  12.617  1.00  0.00           C  
ATOM    761  NZ  LYS A 434      27.638 -15.846  13.123  1.00  0.00           N  
ATOM    762  N   VAL A 435      21.978 -13.388   8.130  1.00  0.00           N  
ATOM    763  CA  VAL A 435      21.131 -13.804   7.023  1.00  0.00           C  
ATOM    764  C   VAL A 435      20.768 -12.637   6.121  1.00  0.00           C  
ATOM    765  O   VAL A 435      20.912 -12.727   4.903  1.00  0.00           O  
ATOM    766  CB  VAL A 435      19.835 -14.472   7.531  1.00  0.00           C  
ATOM    767  CG1 VAL A 435      18.947 -14.859   6.352  1.00  0.00           C  
ATOM    768  CG2 VAL A 435      20.180 -15.696   8.357  1.00  0.00           C  
ATOM    769  N   PHE A 436      20.293 -11.543   6.712  1.00  0.00           N  
ATOM    770  CA  PHE A 436      19.919 -10.379   5.922  1.00  0.00           C  
ATOM    771  C   PHE A 436      21.081  -9.902   5.057  1.00  0.00           C  
ATOM    772  O   PHE A 436      20.882  -9.475   3.918  1.00  0.00           O  
ATOM    773  CB  PHE A 436      19.420  -9.244   6.825  1.00  0.00           C  
ATOM    774  CG  PHE A 436      18.063  -9.506   7.432  1.00  0.00           C  
ATOM    775  CD1 PHE A 436      16.993  -9.895   6.631  1.00  0.00           C  
ATOM    776  CD2 PHE A 436      17.853  -9.351   8.800  1.00  0.00           C  
ATOM    777  CE1 PHE A 436      15.729 -10.130   7.182  1.00  0.00           C  
ATOM    778  CE2 PHE A 436      16.595  -9.583   9.359  1.00  0.00           C  
ATOM    779  CZ  PHE A 436      15.531  -9.973   8.546  1.00  0.00           C  
ATOM    780  N   ILE A 437      22.293  -9.978   5.599  1.00  0.00           N  
ATOM    781  CA  ILE A 437      23.479  -9.581   4.848  1.00  0.00           C  
ATOM    782  C   ILE A 437      23.649 -10.567   3.696  1.00  0.00           C  
ATOM    783  O   ILE A 437      23.790 -10.175   2.534  1.00  0.00           O  
ATOM    784  CB  ILE A 437      24.746  -9.625   5.732  1.00  0.00           C  
ATOM    785  CG1 ILE A 437      24.638  -8.581   6.845  1.00  0.00           C  
ATOM    786  CG2 ILE A 437      25.990  -9.367   4.879  1.00  0.00           C  
ATOM    787  CD1 ILE A 437      25.785  -8.607   7.825  1.00  0.00           C  
ATOM    788  N   ALA A 438      23.614 -11.851   4.036  1.00  0.00           N  
ATOM    789  CA  ALA A 438      23.763 -12.923   3.061  1.00  0.00           C  
ATOM    790  C   ALA A 438      22.708 -12.872   1.958  1.00  0.00           C  
ATOM    791  O   ALA A 438      22.947 -13.348   0.853  1.00  0.00           O  
ATOM    792  CB  ALA A 438      23.717 -14.269   3.768  1.00  0.00           C  
ATOM    793  N   LEU A 439      21.544 -12.299   2.255  1.00  0.00           N  
ATOM    794  CA  LEU A 439      20.474 -12.194   1.267  1.00  0.00           C  
ATOM    795  C   LEU A 439      20.675 -11.005   0.334  1.00  0.00           C  
ATOM    796  O   LEU A 439      19.929 -10.826  -0.632  1.00  0.00           O  
ATOM    797  CB  LEU A 439      19.116 -12.070   1.955  1.00  0.00           C  
ATOM    798  CG  LEU A 439      18.570 -13.315   2.654  1.00  0.00           C  
ATOM    799  CD1 LEU A 439      17.254 -12.966   3.333  1.00  0.00           C  
ATOM    800  CD2 LEU A 439      18.369 -14.439   1.643  1.00  0.00           C  
ATOM    801  N   GLY A 444      21.678 -10.185   0.629  1.00  0.00           N  
ATOM    802  CA  GLY A 444      21.941  -9.035  -0.211  1.00  0.00           C  
ATOM    803  C   GLY A 444      21.989  -7.711   0.523  1.00  0.00           C  
ATOM    804  O   GLY A 444      22.451  -6.714  -0.031  1.00  0.00           O  
ATOM    805  N   LEU A 445      21.505  -7.680   1.760  1.00  0.00           N  
ATOM    806  CA  LEU A 445      21.531  -6.441   2.526  1.00  0.00           C  
ATOM    807  C   LEU A 445      22.857  -6.278   3.264  1.00  0.00           C  
ATOM    808  O   LEU A 445      22.892  -6.225   4.497  1.00  0.00           O  
ATOM    809  CB  LEU A 445      20.365  -6.394   3.521  1.00  0.00           C  
ATOM    810  CG  LEU A 445      18.987  -6.093   2.927  1.00  0.00           C  
ATOM    811  CD1 LEU A 445      17.926  -6.151   4.017  1.00  0.00           C  
ATOM    812  CD2 LEU A 445      19.003  -4.716   2.277  1.00  0.00           C  
ATOM    813  N   ASP A 460      23.946  -6.196   2.501  1.00  0.00           N  
ATOM    814  CA  ASP A 460      25.278  -6.034   3.077  1.00  0.00           C  
ATOM    815  C   ASP A 460      25.396  -4.708   3.821  1.00  0.00           C  
ATOM    816  O   ASP A 460      24.680  -3.748   3.528  1.00  0.00           O  
ATOM    817  CB  ASP A 460      26.345  -6.126   1.981  1.00  0.00           C  
ATOM    818  CG  ASP A 460      26.095  -5.160   0.843  1.00  0.00           C  
ATOM    819  OD1 ASP A 460      26.198  -3.934   1.065  1.00  0.00           O  
ATOM    820  OD2 ASP A 460      25.787  -5.628  -0.273  1.00  0.00           O  
ATOM    821  N   GLU A 461      26.314  -4.659   4.779  1.00  0.00           N  
ATOM    822  CA  GLU A 461      26.504  -3.469   5.597  1.00  0.00           C  
ATOM    823  C   GLU A 461      26.992  -2.208   4.891  1.00  0.00           C  
ATOM    824  O   GLU A 461      27.246  -1.192   5.536  1.00  0.00           O  
ATOM    825  CB  GLU A 461      27.416  -3.805   6.775  1.00  0.00           C  
ATOM    826  CG  GLU A 461      26.763  -4.767   7.752  1.00  0.00           C  
ATOM    827  CD  GLU A 461      27.574  -4.975   9.008  1.00  0.00           C  
ATOM    828  OE1 GLU A 461      28.614  -5.663   8.944  1.00  0.00           O  
ATOM    829  OE2 GLU A 461      27.171  -4.441  10.061  1.00  0.00           O  
ATOM    830  N   SER A 463      27.121  -2.266   3.570  1.00  0.00           N  
ATOM    831  CA  SER A 463      27.540  -1.097   2.812  1.00  0.00           C  
ATOM    832  C   SER A 463      26.289  -0.507   2.170  1.00  0.00           C  
ATOM    833  O   SER A 463      26.288   0.638   1.722  1.00  0.00           O  
ATOM    834  CB  SER A 463      28.550  -1.480   1.728  1.00  0.00           C  
ATOM    835  OG  SER A 463      27.938  -2.233   0.696  1.00  0.00           O  
ATOM    836  N   ARG A 471      25.222  -1.303   2.139  1.00  0.00           N  
ATOM    837  CA  ARG A 471      23.954  -0.876   1.559  1.00  0.00           C  
ATOM    838  C   ARG A 471      22.872  -0.656   2.619  1.00  0.00           C  
ATOM    839  O   ARG A 471      21.875   0.021   2.365  1.00  0.00           O  
ATOM    840  CB  ARG A 471      23.457  -1.912   0.543  1.00  0.00           C  
ATOM    841  CG  ARG A 471      24.340  -2.072  -0.688  1.00  0.00           C  
ATOM    842  CD  ARG A 471      23.687  -2.997  -1.714  1.00  0.00           C  
ATOM    843  NE  ARG A 471      24.457  -3.111  -2.954  1.00  0.00           N  
ATOM    844  CZ  ARG A 471      24.739  -2.096  -3.768  1.00  0.00           C  
ATOM    845  NH1 ARG A 471      24.319  -0.870  -3.486  1.00  0.00           N  
ATOM    846  NH2 ARG A 471      25.439  -2.307  -4.873  1.00  0.00           N  
ATOM    847  N   ALA A 472      23.069  -1.223   3.805  1.00  0.00           N  
ATOM    848  CA  ALA A 472      22.087  -1.085   4.876  1.00  0.00           C  
ATOM    849  C   ALA A 472      22.717  -0.983   6.266  1.00  0.00           C  
ATOM    850  O   ALA A 472      23.749  -1.595   6.540  1.00  0.00           O  
ATOM    851  CB  ALA A 472      21.120  -2.261   4.832  1.00  0.00           C  
ATOM    852  N   LYS A 473      22.075  -0.212   7.139  1.00  0.00           N  
ATOM    853  CA  LYS A 473      22.546  -0.021   8.508  1.00  0.00           C  
ATOM    854  C   LYS A 473      21.678  -0.824   9.469  1.00  0.00           C  
ATOM    855  O   LYS A 473      20.475  -0.577   9.577  1.00  0.00           O  
ATOM    856  CB  LYS A 473      22.479   1.461   8.882  1.00  0.00           C  
ATOM    857  CG  LYS A 473      22.944   1.782  10.301  1.00  0.00           C  
ATOM    858  CD  LYS A 473      22.864   3.281  10.572  1.00  0.00           C  
ATOM    859  CE  LYS A 473      23.535   3.666  11.881  1.00  0.00           C  
ATOM    860  NZ  LYS A 473      22.885   3.034  13.059  1.00  0.00           N  
ATOM    861  N   PHE A 474      22.284  -1.782  10.165  1.00  0.00           N  
ATOM    862  CA  PHE A 474      21.545  -2.595  11.118  1.00  0.00           C  
ATOM    863  C   PHE A 474      21.534  -1.942  12.493  1.00  0.00           C  
ATOM    864  O   PHE A 474      22.566  -1.482  12.988  1.00  0.00           O  
ATOM    865  CB  PHE A 474      22.141  -4.005  11.210  1.00  0.00           C  
ATOM    866  CG  PHE A 474      21.964  -4.817   9.956  1.00  0.00           C  
ATOM    867  CD1 PHE A 474      22.737  -4.560   8.828  1.00  0.00           C  
ATOM    868  CD2 PHE A 474      20.986  -5.806   9.887  1.00  0.00           C  
ATOM    869  CE1 PHE A 474      22.535  -5.270   7.648  1.00  0.00           C  
ATOM    870  CE2 PHE A 474      20.773  -6.523   8.714  1.00  0.00           C  
ATOM    871  CZ  PHE A 474      21.547  -6.256   7.590  1.00  0.00           C  
ATOM    872  N   VAL A 475      20.351  -1.890  13.098  1.00  0.00           N  
ATOM    873  CA  VAL A 475      20.186  -1.296  14.420  1.00  0.00           C  
ATOM    874  C   VAL A 475      19.455  -2.260  15.350  1.00  0.00           C  
ATOM    875  O   VAL A 475      18.499  -2.930  14.947  1.00  0.00           O  
ATOM    876  CB  VAL A 475      19.382   0.031  14.339  1.00  0.00           C  
ATOM    877  CG1 VAL A 475      19.084   0.564  15.739  1.00  0.00           C  
ATOM    878  CG2 VAL A 475      20.170   1.063  13.552  1.00  0.00           C  
ATOM    879  N   LEU A 476      19.929  -2.351  16.587  1.00  0.00           N  
ATOM    880  CA  LEU A 476      19.289  -3.200  17.584  1.00  0.00           C  
ATOM    881  C   LEU A 476      18.357  -2.289  18.379  1.00  0.00           C  
ATOM    882  O   LEU A 476      18.779  -1.250  18.884  1.00  0.00           O  
ATOM    883  CB  LEU A 476      20.323  -3.819  18.531  1.00  0.00           C  
ATOM    884  CG  LEU A 476      20.452  -5.344  18.610  1.00  0.00           C  
ATOM    885  CD1 LEU A 476      21.405  -5.695  19.744  1.00  0.00           C  
ATOM    886  CD2 LEU A 476      19.102  -5.999  18.852  1.00  0.00           C  
ATOM    887  N   GLY A 477      17.089  -2.666  18.477  1.00  0.00           N  
ATOM    888  CA  GLY A 477      16.145  -1.847  19.218  1.00  0.00           C  
ATOM    889  C   GLY A 477      16.647  -1.447  20.599  1.00  0.00           C  
ATOM    890  O   GLY A 477      16.563  -0.275  20.974  1.00  0.00           O  
ATOM    891  N   SER A 478      17.174  -2.408  21.348  1.00  0.00           N  
ATOM    892  CA  SER A 478      17.671  -2.125  22.692  1.00  0.00           C  
ATOM    893  C   SER A 478      18.739  -1.026  22.723  1.00  0.00           C  
ATOM    894  O   SER A 478      19.051  -0.497  23.785  1.00  0.00           O  
ATOM    895  CB  SER A 478      18.212  -3.406  23.339  1.00  0.00           C  
ATOM    896  OG  SER A 478      19.116  -4.086  22.484  1.00  0.00           O  
ATOM    897  N   GLU A 479      19.292  -0.680  21.562  1.00  0.00           N  
ATOM    898  CA  GLU A 479      20.315   0.370  21.474  1.00  0.00           C  
ATOM    899  C   GLU A 479      19.799   1.759  21.858  1.00  0.00           C  
ATOM    900  O   GLU A 479      20.568   2.614  22.312  1.00  0.00           O  
ATOM    901  CB  GLU A 479      20.871   0.465  20.049  1.00  0.00           C  
ATOM    902  CG  GLU A 479      21.851  -0.608  19.636  1.00  0.00           C  
ATOM    903  CD  GLU A 479      22.349  -0.395  18.206  1.00  0.00           C  
ATOM    904  OE1 GLU A 479      22.630   0.768  17.844  1.00  0.00           O  
ATOM    905  OE2 GLU A 479      22.463  -1.382  17.448  1.00  0.00           O  
ATOM    906  N   TYR A 482      18.505   1.993  21.660  1.00  0.00           N  
ATOM    907  CA  TYR A 482      17.927   3.292  21.967  1.00  0.00           C  
ATOM    908  C   TYR A 482      16.536   3.246  22.603  1.00  0.00           C  
ATOM    909  O   TYR A 482      16.068   4.254  23.121  1.00  0.00           O  
ATOM    910  CB  TYR A 482      17.831   4.124  20.689  1.00  0.00           C  
ATOM    911  CG  TYR A 482      16.868   3.528  19.681  1.00  0.00           C  
ATOM    912  CD1 TYR A 482      17.277   2.522  18.804  1.00  0.00           C  
ATOM    913  CD2 TYR A 482      15.534   3.945  19.633  1.00  0.00           C  
ATOM    914  CE1 TYR A 482      16.381   1.943  17.893  1.00  0.00           C  
ATOM    915  CE2 TYR A 482      14.628   3.371  18.732  1.00  0.00           C  
ATOM    916  CZ  TYR A 482      15.059   2.373  17.865  1.00  0.00           C  
ATOM    917  OH  TYR A 482      14.168   1.808  16.967  1.00  0.00           O  
ATOM    918  N   GLN A 485      15.870   2.096  22.559  1.00  0.00           N  
ATOM    919  CA  GLN A 485      14.513   2.009  23.110  1.00  0.00           C  
ATOM    920  C   GLN A 485      14.393   2.064  24.634  1.00  0.00           C  
ATOM    921  O   GLN A 485      13.284   2.039  25.165  1.00  0.00           O  
ATOM    922  CB  GLN A 485      13.809   0.759  22.569  1.00  0.00           C  
ATOM    923  CG  GLN A 485      13.640   0.815  21.067  1.00  0.00           C  
ATOM    924  CD  GLN A 485      13.122  -0.483  20.467  1.00  0.00           C  
ATOM    925  OE1 GLN A 485      13.407  -1.576  20.959  1.00  0.00           O  
ATOM    926  NE2 GLN A 485      12.375  -0.364  19.383  1.00  0.00           N  
ATOM    927  N   LEU A 486      15.521   2.135  25.339  1.00  0.00           N  
ATOM    928  CA  LEU A 486      15.486   2.230  26.798  1.00  0.00           C  
ATOM    929  C   LEU A 486      16.038   3.579  27.235  1.00  0.00           C  
ATOM    930  O   LEU A 486      16.174   3.847  28.432  1.00  0.00           O  
ATOM    931  CB  LEU A 486      16.304   1.109  27.444  1.00  0.00           C  
ATOM    932  CG  LEU A 486      15.795  -0.327  27.284  1.00  0.00           C  
ATOM    933  CD1 LEU A 486      16.741  -1.283  27.998  1.00  0.00           C  
ATOM    934  CD2 LEU A 486      14.387  -0.446  27.862  1.00  0.00           C  
ATOM    935  N   SER A 489      16.356   4.428  26.264  1.00  0.00           N  
ATOM    936  CA  SER A 489      16.896   5.756  26.558  1.00  0.00           C  
ATOM    937  C   SER A 489      15.802   6.652  27.140  1.00  0.00           C  
ATOM    938  O   SER A 489      14.623   6.469  26.847  1.00  0.00           O  
ATOM    939  CB  SER A 489      17.481   6.389  25.291  1.00  0.00           C  
ATOM    940  OG  SER A 489      16.467   6.814  24.401  1.00  0.00           O  
ATOM    941  N   ARG A 490      16.196   7.626  27.958  1.00  0.00           N  
ATOM    942  CA  ARG A 490      15.236   8.518  28.598  1.00  0.00           C  
ATOM    943  C   ARG A 490      14.304   9.239  27.630  1.00  0.00           C  
ATOM    944  O   ARG A 490      13.101   9.343  27.882  1.00  0.00           O  
ATOM    945  CB  ARG A 490      15.960   9.561  29.448  1.00  0.00           C  
ATOM    946  CG  ARG A 490      15.009  10.516  30.156  1.00  0.00           C  
ATOM    947  CD  ARG A 490      15.664  11.855  30.435  1.00  0.00           C  
ATOM    948  NE  ARG A 490      14.757  12.759  31.134  1.00  0.00           N  
ATOM    949  CZ  ARG A 490      14.397  12.615  32.405  1.00  0.00           C  
ATOM    950  NH1 ARG A 490      13.564  13.483  32.963  1.00  0.00           N  
ATOM    951  NH2 ARG A 490      14.883  11.609  33.121  1.00  0.00           N  
ATOM    952  N   ASP A 494      14.852   9.757  26.535  1.00  0.00           N  
ATOM    953  CA  ASP A 494      14.024  10.463  25.564  1.00  0.00           C  
ATOM    954  C   ASP A 494      13.017   9.539  24.890  1.00  0.00           C  
ATOM    955  O   ASP A 494      11.879   9.932  24.625  1.00  0.00           O  
ATOM    956  CB  ASP A 494      14.887  11.131  24.492  1.00  0.00           C  
ATOM    957  CG  ASP A 494      15.419  12.480  24.932  1.00  0.00           C  
ATOM    958  OD1 ASP A 494      16.098  13.144  24.122  1.00  0.00           O  
ATOM    959  OD2 ASP A 494      15.152  12.877  26.086  1.00  0.00           O  
ATOM    960  N   TYR A 495      13.435   8.314  24.610  1.00  0.00           N  
ATOM    961  CA  TYR A 495      12.532   7.367  23.960  1.00  0.00           C  
ATOM    962  C   TYR A 495      11.429   6.902  24.912  1.00  0.00           C  
ATOM    963  O   TYR A 495      10.260   6.844  24.534  1.00  0.00           O  
ATOM    964  CB  TYR A 495      13.299   6.154  23.456  1.00  0.00           C  
ATOM    965  CG  TYR A 495      12.440   5.194  22.661  1.00  0.00           C  
ATOM    966  CD1 TYR A 495      12.302   5.325  21.276  1.00  0.00           C  
ATOM    967  CD2 TYR A 495      11.781   4.142  23.295  1.00  0.00           C  
ATOM    968  CE1 TYR A 495      11.531   4.414  20.538  1.00  0.00           C  
ATOM    969  CE2 TYR A 495      11.001   3.230  22.568  1.00  0.00           C  
ATOM    970  CZ  TYR A 495      10.886   3.368  21.197  1.00  0.00           C  
ATOM    971  OH  TYR A 495      10.155   2.432  20.493  1.00  0.00           O  
ATOM    972  N   VAL A 496      11.790   6.577  26.147  1.00  0.00           N  
ATOM    973  CA  VAL A 496      10.777   6.125  27.098  1.00  0.00           C  
ATOM    974  C   VAL A 496       9.764   7.227  27.385  1.00  0.00           C  
ATOM    975  O   VAL A 496       8.567   6.969  27.503  1.00  0.00           O  
ATOM    976  CB  VAL A 496      11.411   5.640  28.421  1.00  0.00           C  
ATOM    977  CG1 VAL A 496      12.300   4.442  28.152  1.00  0.00           C  
ATOM    978  CG2 VAL A 496      12.201   6.755  29.070  1.00  0.00           C  
ATOM    979  N   LEU A 498      10.230   8.465  27.477  1.00  0.00           N  
ATOM    980  CA  LEU A 498       9.314   9.559  27.731  1.00  0.00           C  
ATOM    981  C   LEU A 498       8.323   9.667  26.569  1.00  0.00           C  
ATOM    982  O   LEU A 498       7.130   9.921  26.784  1.00  0.00           O  
ATOM    983  CB  LEU A 498      10.096  10.861  27.919  1.00  0.00           C  
ATOM    984  CG  LEU A 498       9.501  11.972  28.788  1.00  0.00           C  
ATOM    985  CD1 LEU A 498       8.539  11.428  29.840  1.00  0.00           C  
ATOM    986  CD2 LEU A 498      10.663  12.690  29.464  1.00  0.00           C  
ATOM    987  N   ASP A 499       8.801   9.460  25.340  1.00  0.00           N  
ATOM    988  CA  ASP A 499       7.912   9.519  24.179  1.00  0.00           C  
ATOM    989  C   ASP A 499       6.871   8.402  24.245  1.00  0.00           C  
ATOM    990  O   ASP A 499       5.715   8.594  23.848  1.00  0.00           O  
ATOM    991  CB  ASP A 499       8.705   9.394  22.878  1.00  0.00           C  
ATOM    992  CG  ASP A 499       9.249  10.724  22.399  1.00  0.00           C  
ATOM    993  OD1 ASP A 499      10.130  10.711  21.519  1.00  0.00           O  
ATOM    994  OD2 ASP A 499       8.790  11.774  22.896  1.00  0.00           O  
ATOM    995  N   VAL A 500       7.290   7.235  24.723  1.00  0.00           N  
ATOM    996  CA  VAL A 500       6.379   6.101  24.853  1.00  0.00           C  
ATOM    997  C   VAL A 500       5.261   6.484  25.808  1.00  0.00           C  
ATOM    998  O   VAL A 500       4.083   6.228  25.539  1.00  0.00           O  
ATOM    999  CB  VAL A 500       7.100   4.835  25.396  1.00  0.00           C  
ATOM   1000  CG1 VAL A 500       6.073   3.766  25.771  1.00  0.00           C  
ATOM   1001  CG2 VAL A 500       8.050   4.293  24.348  1.00  0.00           C  
ATOM   1002  N   LEU A 501       5.626   7.113  26.924  1.00  0.00           N  
ATOM   1003  CA  LEU A 501       4.621   7.520  27.899  1.00  0.00           C  
ATOM   1004  C   LEU A 501       3.653   8.549  27.311  1.00  0.00           C  
ATOM   1005  O   LEU A 501       2.451   8.502  27.579  1.00  0.00           O  
ATOM   1006  CB  LEU A 501       5.293   8.074  29.161  1.00  0.00           C  
ATOM   1007  CG  LEU A 501       6.127   7.072  29.967  1.00  0.00           C  
ATOM   1008  CD1 LEU A 501       6.474   7.694  31.303  1.00  0.00           C  
ATOM   1009  CD2 LEU A 501       5.364   5.765  30.170  1.00  0.00           C  
ATOM   1010  N   LYS A 502       4.175   9.471  26.508  1.00  0.00           N  
ATOM   1011  CA  LYS A 502       3.344  10.492  25.872  1.00  0.00           C  
ATOM   1012  C   LYS A 502       2.418   9.829  24.856  1.00  0.00           C  
ATOM   1013  O   LYS A 502       1.223  10.147  24.782  1.00  0.00           O  
ATOM   1014  CB  LYS A 502       4.224  11.531  25.177  1.00  0.00           C  
ATOM   1015  CG  LYS A 502       5.025  12.393  26.142  1.00  0.00           C  
ATOM   1016  CD  LYS A 502       5.944  13.357  25.398  1.00  0.00           C  
ATOM   1017  CE  LYS A 502       6.675  14.278  26.366  1.00  0.00           C  
ATOM   1018  NZ  LYS A 502       7.568  15.239  25.656  1.00  0.00           N  
ATOM   1019  N   MET A 503       2.973   8.917  24.064  1.00  0.00           N  
ATOM   1020  CA  MET A 503       2.168   8.187  23.082  1.00  0.00           C  
ATOM   1021  C   MET A 503       1.060   7.412  23.804  1.00  0.00           C  
ATOM   1022  O   MET A 503      -0.095   7.400  23.365  1.00  0.00           O  
ATOM   1023  CB  MET A 503       3.039   7.200  22.297  1.00  0.00           C  
ATOM   1024  CG  MET A 503       3.816   7.810  21.145  1.00  0.00           C  
ATOM   1025  SD  MET A 503       2.710   8.301  19.794  1.00  0.00           S  
ATOM   1026  CE  MET A 503       2.291   6.715  19.120  1.00  0.00           C  
ATOM   1027  N   ALA A 504       1.412   6.761  24.911  1.00  0.00           N  
ATOM   1028  CA  ALA A 504       0.424   5.986  25.668  1.00  0.00           C  
ATOM   1029  C   ALA A 504      -0.685   6.863  26.230  1.00  0.00           C  
ATOM   1030  O   ALA A 504      -1.833   6.440  26.312  1.00  0.00           O  
ATOM   1031  CB  ALA A 504       1.105   5.210  26.812  1.00  0.00           C  
ATOM   1032  N   ARG A 841      -0.335   8.084  26.628  1.00  0.00           N  
ATOM   1033  CA  ARG A 841      -1.303   9.016  27.194  1.00  0.00           C  
ATOM   1034  C   ARG A 841      -2.323   9.508  26.162  1.00  0.00           C  
ATOM   1035  O   ARG A 841      -3.461   9.822  26.516  1.00  0.00           O  
ATOM   1036  CB  ARG A 841      -0.562  10.213  27.805  1.00  0.00           C  
ATOM   1037  CG  ARG A 841      -1.429  11.435  28.097  1.00  0.00           C  
ATOM   1038  CD  ARG A 841      -2.388  11.189  29.234  1.00  0.00           C  
ATOM   1039  NE  ARG A 841      -3.166  12.386  29.558  1.00  0.00           N  
ATOM   1040  CZ  ARG A 841      -4.324  12.711  28.989  1.00  0.00           C  
ATOM   1041  NH1 ARG A 841      -4.955  13.820  29.355  1.00  0.00           N  
ATOM   1042  NH2 ARG A 841      -4.860  11.925  28.065  1.00  0.00           N  
ATOM   1043  N   ILE A 844      -1.927   9.566  24.891  1.00  0.00           N  
ATOM   1044  CA  ILE A 844      -2.845  10.048  23.855  1.00  0.00           C  
ATOM   1045  C   ILE A 844      -3.443   8.964  22.964  1.00  0.00           C  
ATOM   1046  O   ILE A 844      -4.208   9.259  22.047  1.00  0.00           O  
ATOM   1047  CB  ILE A 844      -2.163  11.120  22.958  1.00  0.00           C  
ATOM   1048  CG1 ILE A 844      -1.047  10.494  22.114  1.00  0.00           C  
ATOM   1049  CG2 ILE A 844      -1.552  12.204  23.841  1.00  0.00           C  
ATOM   1050  CD1 ILE A 844      -0.444  11.445  21.075  1.00  0.00           C  
ATOM   1051  N   THR A 845      -3.113   7.708  23.242  1.00  0.00           N  
ATOM   1052  CA  THR A 845      -3.624   6.599  22.449  1.00  0.00           C  
ATOM   1053  C   THR A 845      -4.627   5.762  23.253  1.00  0.00           C  
ATOM   1054  O   THR A 845      -4.305   5.266  24.326  1.00  0.00           O  
ATOM   1055  CB  THR A 845      -2.458   5.692  21.990  1.00  0.00           C  
ATOM   1056  OG1 THR A 845      -1.515   6.473  21.248  1.00  0.00           O  
ATOM   1057  CG2 THR A 845      -2.972   4.552  21.123  1.00  0.00           C  
ATOM   1058  N   THR A 846      -5.851   5.617  22.753  1.00  0.00           N  
ATOM   1059  CA  THR A 846      -6.829   4.805  23.469  1.00  0.00           C  
ATOM   1060  C   THR A 846      -6.394   3.342  23.442  1.00  0.00           C  
ATOM   1061  O   THR A 846      -5.734   2.891  22.503  1.00  0.00           O  
ATOM   1062  CB  THR A 846      -8.245   4.888  22.829  1.00  0.00           C  
ATOM   1063  OG1 THR A 846      -8.206   4.338  21.505  1.00  0.00           O  
ATOM   1064  CG2 THR A 846      -8.724   6.322  22.769  1.00  0.00           C  
ATOM   1065  N   LEU A 847      -6.741   2.604  24.491  1.00  0.00           N  
ATOM   1066  CA  LEU A 847      -6.425   1.184  24.547  1.00  0.00           C  
ATOM   1067  C   LEU A 847      -7.075   0.507  23.329  1.00  0.00           C  
ATOM   1068  O   LEU A 847      -6.500  -0.376  22.710  1.00  0.00           O  
ATOM   1069  CB  LEU A 847      -6.975   0.569  25.836  1.00  0.00           C  
ATOM   1070  CG  LEU A 847      -6.838  -0.953  25.951  1.00  0.00           C  
ATOM   1071  CD1 LEU A 847      -5.364  -1.362  25.802  1.00  0.00           C  
ATOM   1072  CD2 LEU A 847      -7.396  -1.415  27.292  1.00  0.00           C  
ATOM   1073  N   ASN A 848      -8.283   0.947  22.994  1.00  0.00           N  
ATOM   1074  CA  ASN A 848      -9.015   0.396  21.863  1.00  0.00           C  
ATOM   1075  C   ASN A 848      -8.220   0.475  20.554  1.00  0.00           C  
ATOM   1076  O   ASN A 848      -8.086  -0.518  19.835  1.00  0.00           O  
ATOM   1077  CB  ASN A 848     -10.338   1.145  21.700  1.00  0.00           C  
ATOM   1078  CG  ASN A 848     -11.220   0.543  20.631  1.00  0.00           C  
ATOM   1079  OD1 ASN A 848     -12.138   1.194  20.135  1.00  0.00           O  
ATOM   1080  ND2 ASN A 848     -10.957  -0.709  20.278  1.00  0.00           N  
ATOM   1081  N   ARG A1089      -7.696   1.656  20.250  1.00  0.00           N  
ATOM   1082  CA  ARG A1089      -6.929   1.859  19.029  1.00  0.00           C  
ATOM   1083  C   ARG A1089      -5.671   0.989  19.033  1.00  0.00           C  
ATOM   1084  O   ARG A1089      -5.315   0.384  18.022  1.00  0.00           O  
ATOM   1085  CB  ARG A1089      -6.553   3.339  18.897  1.00  0.00           C  
ATOM   1086  CG  ARG A1089      -5.854   3.730  17.592  1.00  0.00           C  
ATOM   1087  CD  ARG A1089      -6.836   3.828  16.426  1.00  0.00           C  
ATOM   1088  NE  ARG A1089      -6.200   4.267  15.182  1.00  0.00           N  
ATOM   1089  CZ  ARG A1089      -5.640   5.461  14.993  1.00  0.00           C  
ATOM   1090  NH1 ARG A1089      -5.090   5.757  13.822  1.00  0.00           N  
ATOM   1091  NH2 ARG A1089      -5.627   6.362  15.968  1.00  0.00           N  
ATOM   1092  N   ALA A1090      -5.002   0.921  20.181  1.00  0.00           N  
ATOM   1093  CA  ALA A1090      -3.793   0.121  20.297  1.00  0.00           C  
ATOM   1094  C   ALA A1090      -4.089  -1.363  20.112  1.00  0.00           C  
ATOM   1095  O   ALA A1090      -3.393  -2.067  19.373  1.00  0.00           O  
ATOM   1096  CB  ALA A1090      -3.152   0.355  21.655  1.00  0.00           C  
ATOM   1097  N   ARG A1091      -5.126  -1.838  20.791  1.00  0.00           N  
ATOM   1098  CA  ARG A1091      -5.500  -3.240  20.706  1.00  0.00           C  
ATOM   1099  C   ARG A1091      -5.859  -3.613  19.268  1.00  0.00           C  
ATOM   1100  O   ARG A1091      -5.434  -4.654  18.764  1.00  0.00           O  
ATOM   1101  CB  ARG A1091      -6.685  -3.519  21.628  1.00  0.00           C  
ATOM   1102  CG  ARG A1091      -6.953  -4.992  21.867  1.00  0.00           C  
ATOM   1103  CD  ARG A1091      -8.232  -5.173  22.669  1.00  0.00           C  
ATOM   1104  NE  ARG A1091      -8.324  -6.483  23.314  1.00  0.00           N  
ATOM   1105  CZ  ARG A1091      -8.136  -7.646  22.697  1.00  0.00           C  
ATOM   1106  NH1 ARG A1091      -7.834  -7.683  21.406  1.00  0.00           N  
ATOM   1107  NH2 ARG A1091      -8.274  -8.779  23.372  1.00  0.00           N  
ATOM   1108  N   ARG A1093      -6.638  -2.766  18.605  1.00  0.00           N  
ATOM   1109  CA  ARG A1093      -7.027  -3.053  17.228  1.00  0.00           C  
ATOM   1110  C   ARG A1093      -5.843  -3.045  16.261  1.00  0.00           C  
ATOM   1111  O   ARG A1093      -5.816  -3.819  15.303  1.00  0.00           O  
ATOM   1112  CB  ARG A1093      -8.116  -2.076  16.754  1.00  0.00           C  
ATOM   1113  CG  ARG A1093      -9.462  -2.322  17.429  1.00  0.00           C  
ATOM   1114  CD  ARG A1093     -10.611  -1.508  16.829  1.00  0.00           C  
ATOM   1115  NE  ARG A1093     -10.838  -0.237  17.516  1.00  0.00           N  
ATOM   1116  CZ  ARG A1093     -10.297   0.924  17.157  1.00  0.00           C  
ATOM   1117  NH1 ARG A1093     -10.566   2.023  17.852  1.00  0.00           N  
ATOM   1118  NH2 ARG A1093      -9.501   0.995  16.097  1.00  0.00           N  
ATOM   1119  N   SER A1094      -4.849  -2.197  16.512  1.00  0.00           N  
ATOM   1120  CA  SER A1094      -3.693  -2.147  15.624  1.00  0.00           C  
ATOM   1121  C   SER A1094      -2.896  -3.447  15.699  1.00  0.00           C  
ATOM   1122  O   SER A1094      -2.191  -3.816  14.756  1.00  0.00           O  
ATOM   1123  CB  SER A1094      -2.780  -0.968  15.999  1.00  0.00           C  
ATOM   1124  OG  SER A1094      -2.010  -1.260  17.160  1.00  0.00           O  
ATOM   1125  N   MET A1099      -3.028  -4.155  16.816  1.00  0.00           N  
ATOM   1126  CA  MET A1099      -2.282  -5.388  17.030  1.00  0.00           C  
ATOM   1127  C   MET A1099      -3.014  -6.675  16.662  1.00  0.00           C  
ATOM   1128  O   MET A1099      -2.472  -7.761  16.846  1.00  0.00           O  
ATOM   1129  CB  MET A1099      -1.846  -5.472  18.494  1.00  0.00           C  
ATOM   1130  CG  MET A1099      -0.804  -4.431  18.892  1.00  0.00           C  
ATOM   1131  SD  MET A1099       0.723  -4.764  18.050  1.00  0.00           S  
ATOM   1132  CE  MET A1099       1.217  -6.219  18.876  1.00  0.00           C  
ATOM   1133  N   ASP A1100      -4.234  -6.562  16.148  1.00  0.00           N  
ATOM   1134  CA  ASP A1100      -5.003  -7.755  15.795  1.00  0.00           C  
ATOM   1135  C   ASP A1100      -4.273  -8.764  14.918  1.00  0.00           C  
ATOM   1136  O   ASP A1100      -4.343  -9.966  15.163  1.00  0.00           O  
ATOM   1137  CB  ASP A1100      -6.318  -7.362  15.121  1.00  0.00           C  
ATOM   1138  CG  ASP A1100      -7.393  -6.990  16.123  1.00  0.00           C  
ATOM   1139  OD1 ASP A1100      -7.779  -7.865  16.929  1.00  0.00           O  
ATOM   1140  OD2 ASP A1100      -7.852  -5.829  16.110  1.00  0.00           O  
ATOM   1141  N   GLU A1101      -3.572  -8.280  13.901  1.00  0.00           N  
ATOM   1142  CA  GLU A1101      -2.853  -9.165  12.992  1.00  0.00           C  
ATOM   1143  C   GLU A1101      -1.359  -9.271  13.310  1.00  0.00           C  
ATOM   1144  O   GLU A1101      -0.603  -9.874  12.553  1.00  0.00           O  
ATOM   1145  CB  GLU A1101      -3.045  -8.666  11.559  1.00  0.00           C  
ATOM   1146  CG  GLU A1101      -4.517  -8.534  11.165  1.00  0.00           C  
ATOM   1147  CD  GLU A1101      -4.722  -7.807   9.850  1.00  0.00           C  
ATOM   1148  OE1 GLU A1101      -4.353  -6.616   9.761  1.00  0.00           O  
ATOM   1149  OE2 GLU A1101      -5.256  -8.426   8.907  1.00  0.00           O  
ATOM   1150  N   VAL A1102      -0.940  -8.706  14.439  1.00  0.00           N  
ATOM   1151  CA  VAL A1102       0.475  -8.719  14.813  1.00  0.00           C  
ATOM   1152  C   VAL A1102       0.784  -9.451  16.117  1.00  0.00           C  
ATOM   1153  O   VAL A1102       1.790 -10.159  16.224  1.00  0.00           O  
ATOM   1154  CB  VAL A1102       1.004  -7.268  14.928  1.00  0.00           C  
ATOM   1155  CG1 VAL A1102       2.485  -7.266  15.308  1.00  0.00           C  
ATOM   1156  CG2 VAL A1102       0.781  -6.539  13.616  1.00  0.00           C  
ATOM   1157  N   SER A1103      -0.083  -9.273  17.103  1.00  0.00           N  
ATOM   1158  CA  SER A1103       0.089  -9.890  18.407  1.00  0.00           C  
ATOM   1159  C   SER A1103       0.067 -11.415  18.380  1.00  0.00           C  
ATOM   1160  O   SER A1103      -0.722 -12.030  17.660  1.00  0.00           O  
ATOM   1161  CB  SER A1103      -1.001  -9.389  19.360  1.00  0.00           C  
ATOM   1162  OG  SER A1103      -0.885  -9.993  20.635  1.00  0.00           O  
ATOM   1163  N   ARG A1104       0.955 -12.021  19.159  1.00  0.00           N  
ATOM   1164  CA  ARG A1104       0.997 -13.471  19.266  1.00  0.00           C  
ATOM   1165  C   ARG A1104      -0.325 -13.894  19.922  1.00  0.00           C  
ATOM   1166  O   ARG A1104      -0.792 -15.015  19.736  1.00  0.00           O  
ATOM   1167  CB  ARG A1104       2.180 -13.898  20.138  1.00  0.00           C  
ATOM   1168  CG  ARG A1104       2.186 -15.368  20.523  1.00  0.00           C  
ATOM   1169  CD  ARG A1104       3.427 -15.708  21.336  1.00  0.00           C  
ATOM   1170  NE  ARG A1104       3.367 -17.039  21.942  1.00  0.00           N  
ATOM   1171  CZ  ARG A1104       2.500 -17.397  22.887  1.00  0.00           C  
ATOM   1172  NH1 ARG A1104       1.609 -16.526  23.342  1.00  0.00           N  
ATOM   1173  NH2 ARG A1104       2.527 -18.628  23.381  1.00  0.00           N  
ATOM   1174  N   ARG A1105      -0.923 -12.980  20.686  1.00  0.00           N  
ATOM   1175  CA  ARG A1105      -2.190 -13.249  21.360  1.00  0.00           C  
ATOM   1176  C   ARG A1105      -3.309 -12.341  20.864  1.00  0.00           C  
ATOM   1177  O   ARG A1105      -3.376 -11.170  21.235  1.00  0.00           O  
ATOM   1178  CB  ARG A1105      -2.044 -13.070  22.872  1.00  0.00           C  
ATOM   1179  CG  ARG A1105      -1.071 -14.031  23.521  1.00  0.00           C  
ATOM   1180  CD  ARG A1105      -1.306 -14.117  25.018  1.00  0.00           C  
ATOM   1181  NE  ARG A1105      -0.389 -15.061  25.645  1.00  0.00           N  
ATOM   1182  CZ  ARG A1105      -0.590 -15.629  26.829  1.00  0.00           C  
ATOM   1183  NH1 ARG A1105      -1.687 -15.351  27.523  1.00  0.00           N  
ATOM   1184  NH2 ARG A1105       0.308 -16.475  27.318  1.00  0.00           N  
ATOM   1185  N   LYS A1177      -4.197 -12.884  20.039  1.00  0.00           N  
ATOM   1186  CA  LYS A1177      -5.307 -12.098  19.513  1.00  0.00           C  
ATOM   1187  C   LYS A1177      -6.314 -11.829  20.628  1.00  0.00           C  
ATOM   1188  O   LYS A1177      -6.841 -10.722  20.757  1.00  0.00           O  
ATOM   1189  CB  LYS A1177      -5.990 -12.848  18.367  1.00  0.00           C  
ATOM   1190  CG  LYS A1177      -6.953 -11.996  17.554  1.00  0.00           C  
ATOM   1191  CD  LYS A1177      -7.663 -12.827  16.493  1.00  0.00           C  
ATOM   1192  CE  LYS A1177      -8.500 -11.953  15.570  1.00  0.00           C  
ATOM   1193  NZ  LYS A1177      -9.490 -11.131  16.319  1.00  0.00           N  
ATOM   1194  N   GLU A1178      -6.575 -12.850  21.437  1.00  0.00           N  
ATOM   1195  CA  GLU A1178      -7.516 -12.719  22.538  1.00  0.00           C  
ATOM   1196  C   GLU A1178      -6.722 -12.721  23.845  1.00  0.00           C  
ATOM   1197  O   GLU A1178      -5.668 -13.355  23.931  1.00  0.00           O  
ATOM   1198  CB  GLU A1178      -8.502 -13.893  22.520  1.00  0.00           C  
ATOM   1199  CG  GLU A1178      -9.890 -13.565  23.054  1.00  0.00           C  
ATOM   1200  CD  GLU A1178     -10.698 -12.699  22.098  1.00  0.00           C  
ATOM   1201  OE1 GLU A1178     -10.943 -13.139  20.953  1.00  0.00           O  
ATOM   1202  OE2 GLU A1178     -11.089 -11.579  22.492  1.00  0.00           O  
ATOM   1203  N   ASP A1179      -7.223 -12.005  24.850  1.00  0.00           N  
ATOM   1204  CA  ASP A1179      -6.566 -11.933  26.157  1.00  0.00           C  
ATOM   1205  C   ASP A1179      -5.057 -11.670  26.053  1.00  0.00           C  
ATOM   1206  O   ASP A1179      -4.238 -12.457  26.515  1.00  0.00           O  
ATOM   1207  CB  ASP A1179      -6.824 -13.230  26.921  1.00  0.00           C  
ATOM   1208  CG  ASP A1179      -8.306 -13.509  27.099  1.00  0.00           C  
ATOM   1209  OD1 ASP A1179      -8.657 -14.614  27.564  1.00  0.00           O  
ATOM   1210  OD2 ASP A1179      -9.123 -12.617  26.775  1.00  0.00           O  
ATOM   1211  N   PRO A1192      -4.673 -10.541  25.444  1.00  0.00           N  
ATOM   1212  CA  PRO A1192      -3.252 -10.214  25.299  1.00  0.00           C  
ATOM   1213  C   PRO A1192      -2.604  -9.734  26.598  1.00  0.00           C  
ATOM   1214  O   PRO A1192      -3.286  -9.490  27.603  1.00  0.00           O  
ATOM   1215  CB  PRO A1192      -3.273  -9.117  24.248  1.00  0.00           C  
ATOM   1216  CG  PRO A1192      -4.520  -8.372  24.611  1.00  0.00           C  
ATOM   1217  CD  PRO A1192      -5.517  -9.488  24.852  1.00  0.00           C  
ATOM   1218  N   MET A1193      -1.279  -9.599  26.566  1.00  0.00           N  
ATOM   1219  CA  MET A1193      -0.532  -9.106  27.721  1.00  0.00           C  
ATOM   1220  C   MET A1193      -0.423  -7.592  27.552  1.00  0.00           C  
ATOM   1221  O   MET A1193      -0.575  -7.080  26.437  1.00  0.00           O  
ATOM   1222  CB  MET A1193       0.878  -9.714  27.741  1.00  0.00           C  
ATOM   1223  CG  MET A1193       0.912 -11.221  27.577  1.00  0.00           C  
ATOM   1224  SD  MET A1193      -0.141 -12.007  28.819  1.00  0.00           S  
ATOM   1225  CE  MET A1193       0.704 -11.680  30.201  1.00  0.00           C  
ATOM   1226  N   VAL A1194      -0.169  -6.864  28.639  1.00  0.00           N  
ATOM   1227  CA  VAL A1194      -0.028  -5.418  28.513  1.00  0.00           C  
ATOM   1228  C   VAL A1194       1.133  -5.107  27.564  1.00  0.00           C  
ATOM   1229  O   VAL A1194       1.107  -4.106  26.837  1.00  0.00           O  
ATOM   1230  CB  VAL A1194       0.230  -4.726  29.887  1.00  0.00           C  
ATOM   1231  CG1 VAL A1194       0.426  -3.209  29.683  1.00  0.00           C  
ATOM   1232  CG2 VAL A1194      -0.948  -4.980  30.836  1.00  0.00           C  
ATOM   1233  N   SER A1195       2.142  -5.973  27.554  1.00  0.00           N  
ATOM   1234  CA  SER A1195       3.298  -5.748  26.692  1.00  0.00           C  
ATOM   1235  C   SER A1195       2.895  -5.624  25.222  1.00  0.00           C  
ATOM   1236  O   SER A1195       3.526  -4.907  24.467  1.00  0.00           O  
ATOM   1237  CB  SER A1195       4.321  -6.876  26.851  1.00  0.00           C  
ATOM   1238  OG  SER A1195       3.756  -8.135  26.509  1.00  0.00           O  
ATOM   1239  N   GLN A1196       1.827  -6.302  24.819  1.00  0.00           N  
ATOM   1240  CA  GLN A1196       1.416  -6.239  23.425  1.00  0.00           C  
ATOM   1241  C   GLN A1196       0.657  -4.951  23.099  1.00  0.00           C  
ATOM   1242  O   GLN A1196       0.461  -4.613  21.932  1.00  0.00           O  
ATOM   1243  CB  GLN A1196       0.630  -7.517  23.079  1.00  0.00           C  
ATOM   1244  CG  GLN A1196       1.560  -8.744  23.069  1.00  0.00           C  
ATOM   1245  CD  GLN A1196       0.874 -10.067  23.389  1.00  0.00           C  
ATOM   1246  OE1 GLN A1196      -0.038 -10.130  24.210  1.00  0.00           O  
ATOM   1247  NE2 GLN A1196       1.341 -11.139  22.758  1.00  0.00           N  
ATOM   1248  N   MET A1198       0.277  -4.202  24.131  1.00  0.00           N  
ATOM   1249  CA  MET A1198      -0.425  -2.937  23.928  1.00  0.00           C  
ATOM   1250  C   MET A1198       0.580  -1.785  23.883  1.00  0.00           C  
ATOM   1251  O   MET A1198       0.277  -0.702  23.383  1.00  0.00           O  
ATOM   1252  CB  MET A1198      -1.450  -2.708  25.044  1.00  0.00           C  
ATOM   1253  CG  MET A1198      -2.484  -3.820  25.160  1.00  0.00           C  
ATOM   1254  SD  MET A1198      -3.529  -3.969  23.675  1.00  0.00           S  
ATOM   1255  CE  MET A1198      -2.706  -5.329  22.800  1.00  0.00           C  
ATOM   1256  N   ILE A1199       1.774  -2.021  24.426  1.00  0.00           N  
ATOM   1257  CA  ILE A1199       2.845  -1.023  24.414  1.00  0.00           C  
ATOM   1258  C   ILE A1199       3.561  -1.126  23.057  1.00  0.00           C  
ATOM   1259  O   ILE A1199       3.993  -0.125  22.489  1.00  0.00           O  
ATOM   1260  CB  ILE A1199       3.878  -1.306  25.530  1.00  0.00           C  
ATOM   1261  CG1 ILE A1199       3.235  -1.099  26.902  1.00  0.00           C  
ATOM   1262  CG2 ILE A1199       5.100  -0.407  25.360  1.00  0.00           C  
ATOM   1263  CD1 ILE A1199       4.101  -1.598  28.047  1.00  0.00           C  
ATOM   1264  N   TYR A1200       3.667  -2.360  22.564  1.00  0.00           N  
ATOM   1265  CA  TYR A1200       4.307  -2.715  21.289  1.00  0.00           C  
ATOM   1266  C   TYR A1200       4.034  -1.760  20.101  1.00  0.00           C  
ATOM   1267  O   TYR A1200       4.974  -1.251  19.485  1.00  0.00           O  
ATOM   1268  CB  TYR A1200       3.894  -4.164  20.953  1.00  0.00           C  
ATOM   1269  CG  TYR A1200       4.491  -4.807  19.722  1.00  0.00           C  
ATOM   1270  CD1 TYR A1200       5.276  -5.966  19.825  1.00  0.00           C  
ATOM   1271  CD2 TYR A1200       4.210  -4.315  18.449  1.00  0.00           C  
ATOM   1272  CE1 TYR A1200       5.753  -6.616  18.683  1.00  0.00           C  
ATOM   1273  CE2 TYR A1200       4.679  -4.951  17.311  1.00  0.00           C  
ATOM   1274  CZ  TYR A1200       5.447  -6.093  17.429  1.00  0.00           C  
ATOM   1275  OH  TYR A1200       5.926  -6.689  16.287  1.00  0.00           O  
ATOM   1276  N   PRO A1201       2.754  -1.488  19.771  1.00  0.00           N  
ATOM   1277  CA  PRO A1201       2.480  -0.587  18.641  1.00  0.00           C  
ATOM   1278  C   PRO A1201       2.984   0.835  18.831  1.00  0.00           C  
ATOM   1279  O   PRO A1201       3.429   1.471  17.883  1.00  0.00           O  
ATOM   1280  CB  PRO A1201       0.955  -0.648  18.501  1.00  0.00           C  
ATOM   1281  CG  PRO A1201       0.507  -0.879  19.928  1.00  0.00           C  
ATOM   1282  CD  PRO A1201       1.500  -1.919  20.415  1.00  0.00           C  
ATOM   1283  N   LEU A1202       2.913   1.331  20.057  1.00  0.00           N  
ATOM   1284  CA  LEU A1202       3.386   2.676  20.343  1.00  0.00           C  
ATOM   1285  C   LEU A1202       4.883   2.773  20.054  1.00  0.00           C  
ATOM   1286  O   LEU A1202       5.356   3.751  19.471  1.00  0.00           O  
ATOM   1287  CB  LEU A1202       3.127   3.026  21.808  1.00  0.00           C  
ATOM   1288  CG  LEU A1202       1.713   2.757  22.328  1.00  0.00           C  
ATOM   1289  CD1 LEU A1202       1.620   3.241  23.771  1.00  0.00           C  
ATOM   1290  CD2 LEU A1202       0.684   3.461  21.452  1.00  0.00           C  
ATOM   1291  N   MET A1203       5.620   1.748  20.462  1.00  0.00           N  
ATOM   1292  CA  MET A1203       7.055   1.719  20.260  1.00  0.00           C  
ATOM   1293  C   MET A1203       7.410   1.588  18.794  1.00  0.00           C  
ATOM   1294  O   MET A1203       8.393   2.162  18.351  1.00  0.00           O  
ATOM   1295  CB  MET A1203       7.681   0.581  21.064  1.00  0.00           C  
ATOM   1296  CG  MET A1203       7.779   0.891  22.551  1.00  0.00           C  
ATOM   1297  SD  MET A1203       8.542  -0.466  23.452  1.00  0.00           S  
ATOM   1298  CE  MET A1203      10.138  -0.611  22.615  1.00  0.00           C  
ATOM   1299  N   GLN A1204       6.623   0.823  18.044  1.00  0.00           N  
ATOM   1300  CA  GLN A1204       6.887   0.677  16.619  1.00  0.00           C  
ATOM   1301  C   GLN A1204       6.737   2.035  15.943  1.00  0.00           C  
ATOM   1302  O   GLN A1204       7.572   2.426  15.128  1.00  0.00           O  
ATOM   1303  CB  GLN A1204       5.919  -0.319  15.978  1.00  0.00           C  
ATOM   1304  CG  GLN A1204       6.189  -0.530  14.498  1.00  0.00           C  
ATOM   1305  CD  GLN A1204       5.493  -1.761  13.957  1.00  0.00           C  
ATOM   1306  OE1 GLN A1204       5.257  -2.723  14.690  1.00  0.00           O  
ATOM   1307  NE2 GLN A1204       5.184  -1.749  12.665  1.00  0.00           N  
ATOM   1308  N   ALA A1205       5.674   2.753  16.292  1.00  0.00           N  
ATOM   1309  CA  ALA A1205       5.433   4.074  15.723  1.00  0.00           C  
ATOM   1310  C   ALA A1205       6.596   4.994  16.082  1.00  0.00           C  
ATOM   1311  O   ALA A1205       7.083   5.741  15.235  1.00  0.00           O  
ATOM   1312  CB  ALA A1205       4.122   4.649  16.246  1.00  0.00           C  
ATOM   1313  N   LEU A1206       7.051   4.934  17.331  1.00  0.00           N  
ATOM   1314  CA  LEU A1206       8.170   5.771  17.752  1.00  0.00           C  
ATOM   1315  C   LEU A1206       9.486   5.399  17.092  1.00  0.00           C  
ATOM   1316  O   LEU A1206      10.377   6.247  16.967  1.00  0.00           O  
ATOM   1317  CB  LEU A1206       8.331   5.739  19.271  1.00  0.00           C  
ATOM   1318  CG  LEU A1206       7.289   6.579  20.013  1.00  0.00           C  
ATOM   1319  CD1 LEU A1206       7.384   6.305  21.519  1.00  0.00           C  
ATOM   1320  CD2 LEU A1206       7.519   8.068  19.697  1.00  0.00           C  
ATOM   1321  N   ASP A1207       9.629   4.144  16.671  1.00  0.00           N  
ATOM   1322  CA  ASP A1207      10.865   3.734  16.006  1.00  0.00           C  
ATOM   1323  C   ASP A1207      11.040   4.537  14.722  1.00  0.00           C  
ATOM   1324  O   ASP A1207      12.156   4.886  14.353  1.00  0.00           O  
ATOM   1325  CB  ASP A1207      10.836   2.244  15.656  1.00  0.00           C  
ATOM   1326  CG  ASP A1207      10.944   1.364  16.870  1.00  0.00           C  
ATOM   1327  OD1 ASP A1207      10.489   0.208  16.787  1.00  0.00           O  
ATOM   1328  OD2 ASP A1207      11.494   1.820  17.899  1.00  0.00           O  
ATOM   1329  N   ILE A1208       9.930   4.826  14.046  1.00  0.00           N  
ATOM   1330  CA  ILE A1208       9.971   5.585  12.802  1.00  0.00           C  
ATOM   1331  C   ILE A1208      10.604   6.958  13.054  1.00  0.00           C  
ATOM   1332  O   ILE A1208      11.516   7.379  12.337  1.00  0.00           O  
ATOM   1333  CB  ILE A1208       8.547   5.770  12.218  1.00  0.00           C  
ATOM   1334  CG1 ILE A1208       7.979   4.407  11.794  1.00  0.00           C  
ATOM   1335  CG2 ILE A1208       8.589   6.719  11.027  1.00  0.00           C  
ATOM   1336  CD1 ILE A1208       6.501   4.437  11.476  1.00  0.00           C  
ATOM   1337  N   ALA A1209      10.135   7.638  14.093  1.00  0.00           N  
ATOM   1338  CA  ALA A1209      10.658   8.961  14.432  1.00  0.00           C  
ATOM   1339  C   ALA A1209      12.092   8.930  14.948  1.00  0.00           C  
ATOM   1340  O   ALA A1209      12.931   9.719  14.515  1.00  0.00           O  
ATOM   1341  CB  ALA A1209       9.764   9.619  15.465  1.00  0.00           C  
ATOM   1342  N   HIS A1210      12.379   8.025  15.875  1.00  0.00           N  
ATOM   1343  CA  HIS A1210      13.718   7.955  16.443  1.00  0.00           C  
ATOM   1344  C   HIS A1210      14.810   7.458  15.502  1.00  0.00           C  
ATOM   1345  O   HIS A1210      15.989   7.717  15.741  1.00  0.00           O  
ATOM   1346  CB  HIS A1210      13.689   7.139  17.737  1.00  0.00           C  
ATOM   1347  CG  HIS A1210      13.083   7.881  18.889  1.00  0.00           C  
ATOM   1348  ND1 HIS A1210      13.835   8.397  19.920  1.00  0.00           N  
ATOM   1349  CD2 HIS A1210      11.802   8.246  19.137  1.00  0.00           C  
ATOM   1350  CE1 HIS A1210      13.045   9.050  20.756  1.00  0.00           C  
ATOM   1351  NE2 HIS A1210      11.806   8.974  20.303  1.00  0.00           N  
ATOM   1352  N   LEU A1211      14.432   6.755  14.436  1.00  0.00           N  
ATOM   1353  CA  LEU A1211      15.416   6.280  13.470  1.00  0.00           C  
ATOM   1354  C   LEU A1211      15.509   7.262  12.292  1.00  0.00           C  
ATOM   1355  O   LEU A1211      16.229   7.019  11.318  1.00  0.00           O  
ATOM   1356  CB  LEU A1211      15.040   4.877  12.968  1.00  0.00           C  
ATOM   1357  CG  LEU A1211      15.117   3.755  14.012  1.00  0.00           C  
ATOM   1358  CD1 LEU A1211      14.474   2.487  13.452  1.00  0.00           C  
ATOM   1359  CD2 LEU A1211      16.566   3.497  14.401  1.00  0.00           C  
ATOM   1360  N   GLY A1291      14.771   8.367  12.385  1.00  0.00           N  
ATOM   1361  CA  GLY A1291      14.788   9.368  11.328  1.00  0.00           C  
ATOM   1362  C   GLY A1291      14.331   8.800  10.000  1.00  0.00           C  
ATOM   1363  O   GLY A1291      14.876   9.118   8.946  1.00  0.00           O  
ATOM   1364  N   VAL A1292      13.305   7.963  10.055  1.00  0.00           N  
ATOM   1365  CA  VAL A1292      12.768   7.317   8.868  1.00  0.00           C  
ATOM   1366  C   VAL A1292      11.740   8.165   8.124  1.00  0.00           C  
ATOM   1367  O   VAL A1292      10.865   8.781   8.731  1.00  0.00           O  
ATOM   1368  CB  VAL A1292      12.156   5.944   9.260  1.00  0.00           C  
ATOM   1369  CG1 VAL A1292      11.316   5.374   8.126  1.00  0.00           C  
ATOM   1370  CG2 VAL A1292      13.274   4.990   9.624  1.00  0.00           C  
ATOM   1371  N   ASP A1293      11.868   8.203   6.799  1.00  0.00           N  
ATOM   1372  CA  ASP A1293      10.951   8.957   5.951  1.00  0.00           C  
ATOM   1373  C   ASP A1293       9.906   8.025   5.359  1.00  0.00           C  
ATOM   1374  O   ASP A1293       8.759   8.419   5.141  1.00  0.00           O  
ATOM   1375  CB  ASP A1293      11.718   9.642   4.816  1.00  0.00           C  
ATOM   1376  CG  ASP A1293      12.752  10.614   5.329  1.00  0.00           C  
ATOM   1377  OD1 ASP A1293      13.960  10.402   5.079  1.00  0.00           O  
ATOM   1378  OD2 ASP A1293      12.347  11.587   5.997  1.00  0.00           O  
ATOM   1379  N   LEU A1294      10.319   6.787   5.101  1.00  0.00           N  
ATOM   1380  CA  LEU A1294       9.442   5.778   4.520  1.00  0.00           C  
ATOM   1381  C   LEU A1294       9.434   4.498   5.353  1.00  0.00           C  
ATOM   1382  O   LEU A1294      10.448   3.808   5.462  1.00  0.00           O  
ATOM   1383  CB  LEU A1294       9.894   5.452   3.090  1.00  0.00           C  
ATOM   1384  CG  LEU A1294       9.115   4.351   2.359  1.00  0.00           C  
ATOM   1385  CD1 LEU A1294       7.694   4.812   2.099  1.00  0.00           C  
ATOM   1386  CD2 LEU A1294       9.810   4.009   1.051  1.00  0.00           C  
ATOM   1387  N   ALA A1295       8.285   4.193   5.947  1.00  0.00           N  
ATOM   1388  CA  ALA A1295       8.139   2.979   6.753  1.00  0.00           C  
ATOM   1389  C   ALA A1295       7.652   1.865   5.827  1.00  0.00           C  
ATOM   1390  O   ALA A1295       6.584   1.973   5.237  1.00  0.00           O  
ATOM   1391  CB  ALA A1295       7.122   3.207   7.869  1.00  0.00           C  
ATOM   1392  N   VAL A1296       8.434   0.802   5.712  1.00  0.00           N  
ATOM   1393  CA  VAL A1296       8.072  -0.324   4.861  1.00  0.00           C  
ATOM   1394  C   VAL A1296       7.655  -1.516   5.726  1.00  0.00           C  
ATOM   1395  O   VAL A1296       8.285  -1.805   6.742  1.00  0.00           O  
ATOM   1396  CB  VAL A1296       9.264  -0.762   3.975  1.00  0.00           C  
ATOM   1397  CG1 VAL A1296       8.859  -1.937   3.105  1.00  0.00           C  
ATOM   1398  CG2 VAL A1296       9.732   0.404   3.104  1.00  0.00           C  
ATOM   1399  N   GLY A1297       6.589  -2.201   5.324  1.00  0.00           N  
ATOM   1400  CA  GLY A1297       6.155  -3.364   6.077  1.00  0.00           C  
ATOM   1401  C   GLY A1297       5.014  -4.073   5.385  1.00  0.00           C  
ATOM   1402  O   GLY A1297       4.449  -3.555   4.420  1.00  0.00           O  
ATOM   1403  N   GLY A1298       4.683  -5.268   5.859  1.00  0.00           N  
ATOM   1404  CA  GLY A1298       3.573  -5.979   5.266  1.00  0.00           C  
ATOM   1405  C   GLY A1298       2.316  -5.172   5.538  1.00  0.00           C  
ATOM   1406  O   GLY A1298       2.285  -4.336   6.444  1.00  0.00           O  
ATOM   1407  N   ILE A1299       1.275  -5.421   4.756  1.00  0.00           N  
ATOM   1408  CA  ILE A1299       0.013  -4.718   4.910  1.00  0.00           C  
ATOM   1409  C   ILE A1299      -0.608  -4.981   6.290  1.00  0.00           C  
ATOM   1410  O   ILE A1299      -1.510  -4.263   6.719  1.00  0.00           O  
ATOM   1411  CB  ILE A1299      -0.975  -5.135   3.784  1.00  0.00           C  
ATOM   1412  CG1 ILE A1299      -2.214  -4.245   3.809  1.00  0.00           C  
ATOM   1413  CG2 ILE A1299      -1.366  -6.581   3.947  1.00  0.00           C  
ATOM   1414  CD1 ILE A1299      -1.994  -2.884   3.200  1.00  0.00           C  
ATOM   1415  N   ASP A1300      -0.133  -6.008   6.993  1.00  0.00           N  
ATOM   1416  CA  ASP A1300      -0.673  -6.265   8.322  1.00  0.00           C  
ATOM   1417  C   ASP A1300      -0.146  -5.254   9.346  1.00  0.00           C  
ATOM   1418  O   ASP A1300      -0.576  -5.248  10.496  1.00  0.00           O  
ATOM   1419  CB  ASP A1300      -0.396  -7.704   8.777  1.00  0.00           C  
ATOM   1420  CG  ASP A1300       1.057  -8.110   8.652  1.00  0.00           C  
ATOM   1421  OD1 ASP A1300       1.896  -7.322   8.159  1.00  0.00           O  
ATOM   1422  OD2 ASP A1300       1.357  -9.257   9.050  1.00  0.00           O  
ATOM   1423  N   GLN A1301       0.765  -4.389   8.914  1.00  0.00           N  
ATOM   1424  CA  GLN A1301       1.316  -3.350   9.795  1.00  0.00           C  
ATOM   1425  C   GLN A1301       0.540  -2.051   9.549  1.00  0.00           C  
ATOM   1426  O   GLN A1301       0.826  -1.021  10.163  1.00  0.00           O  
ATOM   1427  CB  GLN A1301       2.793  -3.071   9.479  1.00  0.00           C  
ATOM   1428  CG  GLN A1301       3.714  -4.287   9.459  1.00  0.00           C  
ATOM   1429  CD  GLN A1301       3.690  -5.048  10.764  1.00  0.00           C  
ATOM   1430  OE1 GLN A1301       3.938  -4.482  11.830  1.00  0.00           O  
ATOM   1431  NE2 GLN A1301       3.389  -6.340  10.690  1.00  0.00           N  
ATOM   1432  N   ARG A1302      -0.448  -2.103   8.657  1.00  0.00           N  
ATOM   1433  CA  ARG A1302      -1.200  -0.903   8.290  1.00  0.00           C  
ATOM   1434  C   ARG A1302      -1.789  -0.088   9.431  1.00  0.00           C  
ATOM   1435  O   ARG A1302      -1.622   1.132   9.470  1.00  0.00           O  
ATOM   1436  CB  ARG A1302      -2.314  -1.249   7.289  1.00  0.00           C  
ATOM   1437  CG  ARG A1302      -2.880  -0.021   6.581  1.00  0.00           C  
ATOM   1438  CD  ARG A1302      -3.974  -0.359   5.562  1.00  0.00           C  
ATOM   1439  NE  ARG A1302      -4.286   0.804   4.730  1.00  0.00           N  
ATOM   1440  CZ  ARG A1302      -4.752   1.960   5.195  1.00  0.00           C  
ATOM   1441  NH1 ARG A1302      -4.974   2.121   6.493  1.00  0.00           N  
ATOM   1442  NH2 ARG A1302      -4.977   2.967   4.362  1.00  0.00           N  
ATOM   1443  N   LYS A1303      -2.474  -0.743  10.360  1.00  0.00           N  
ATOM   1444  CA  LYS A1303      -3.074  -0.019  11.469  1.00  0.00           C  
ATOM   1445  C   LYS A1303      -2.034   0.640  12.361  1.00  0.00           C  
ATOM   1446  O   LYS A1303      -2.255   1.744  12.854  1.00  0.00           O  
ATOM   1447  CB  LYS A1303      -3.981  -0.936  12.295  1.00  0.00           C  
ATOM   1448  CG  LYS A1303      -5.231  -1.373  11.535  1.00  0.00           C  
ATOM   1449  CD  LYS A1303      -6.383  -1.669  12.477  1.00  0.00           C  
ATOM   1450  CE  LYS A1303      -7.644  -2.040  11.705  1.00  0.00           C  
ATOM   1451  NZ  LYS A1303      -8.786  -2.387  12.601  1.00  0.00           N  
ATOM   1452  N   ILE A1304      -0.909  -0.034  12.577  1.00  0.00           N  
ATOM   1453  CA  ILE A1304       0.148   0.544  13.389  1.00  0.00           C  
ATOM   1454  C   ILE A1304       0.701   1.764  12.648  1.00  0.00           C  
ATOM   1455  O   ILE A1304       0.933   2.812  13.245  1.00  0.00           O  
ATOM   1456  CB  ILE A1304       1.269  -0.482  13.667  1.00  0.00           C  
ATOM   1457  CG1 ILE A1304       0.747  -1.566  14.619  1.00  0.00           C  
ATOM   1458  CG2 ILE A1304       2.482   0.219  14.273  1.00  0.00           C  
ATOM   1459  CD1 ILE A1304       1.738  -2.712  14.874  1.00  0.00           C  
ATOM   1460  N   HIS A1306       0.883   1.644  11.337  1.00  0.00           N  
ATOM   1461  CA  HIS A1306       1.386   2.773  10.573  1.00  0.00           C  
ATOM   1462  C   HIS A1306       0.402   3.936  10.565  1.00  0.00           C  
ATOM   1463  O   HIS A1306       0.815   5.094  10.581  1.00  0.00           O  
ATOM   1464  CB  HIS A1306       1.731   2.350   9.143  1.00  0.00           C  
ATOM   1465  CG  HIS A1306       3.003   1.570   9.043  1.00  0.00           C  
ATOM   1466  ND1 HIS A1306       3.425   0.978   7.873  1.00  0.00           N  
ATOM   1467  CD2 HIS A1306       3.955   1.300   9.969  1.00  0.00           C  
ATOM   1468  CE1 HIS A1306       4.584   0.375   8.083  1.00  0.00           C  
ATOM   1469  NE2 HIS A1306       4.927   0.556   9.346  1.00  0.00           N  
ATOM   1470  N   MET A1310      -0.897   3.656  10.545  1.00  0.00           N  
ATOM   1471  CA  MET A1310      -1.848   4.765  10.564  1.00  0.00           C  
ATOM   1472  C   MET A1310      -1.783   5.450  11.927  1.00  0.00           C  
ATOM   1473  O   MET A1310      -1.891   6.678  12.027  1.00  0.00           O  
ATOM   1474  CB  MET A1310      -3.270   4.281  10.280  1.00  0.00           C  
ATOM   1475  CG  MET A1310      -3.463   3.726   8.869  1.00  0.00           C  
ATOM   1476  SD  MET A1310      -2.945   4.878   7.557  1.00  0.00           S  
ATOM   1477  CE  MET A1310      -1.298   4.249   7.182  1.00  0.00           C  
ATOM   1478  N   LEU A1312      -1.605   4.656  12.978  1.00  0.00           N  
ATOM   1479  CA  LEU A1312      -1.503   5.213  14.319  1.00  0.00           C  
ATOM   1480  C   LEU A1312      -0.287   6.143  14.367  1.00  0.00           C  
ATOM   1481  O   LEU A1312      -0.337   7.214  14.969  1.00  0.00           O  
ATOM   1482  CB  LEU A1312      -1.361   4.080  15.345  1.00  0.00           C  
ATOM   1483  CG  LEU A1312      -1.041   4.416  16.807  1.00  0.00           C  
ATOM   1484  CD1 LEU A1312      -2.079   5.362  17.374  1.00  0.00           C  
ATOM   1485  CD2 LEU A1312      -1.010   3.130  17.617  1.00  0.00           C  
ATOM   1486  N   ALA A1314       0.803   5.732  13.725  1.00  0.00           N  
ATOM   1487  CA  ALA A1314       2.016   6.541  13.689  1.00  0.00           C  
ATOM   1488  C   ALA A1314       1.739   7.860  12.966  1.00  0.00           C  
ATOM   1489  O   ALA A1314       2.066   8.941  13.470  1.00  0.00           O  
ATOM   1490  CB  ALA A1314       3.134   5.782  12.978  1.00  0.00           C  
ATOM   1491  N   ARG A1316       1.124   7.771  11.790  1.00  0.00           N  
ATOM   1492  CA  ARG A1316       0.806   8.965  11.003  1.00  0.00           C  
ATOM   1493  C   ARG A1316      -0.069   9.954  11.777  1.00  0.00           C  
ATOM   1494  O   ARG A1316       0.082  11.168  11.642  1.00  0.00           O  
ATOM   1495  CB  ARG A1316       0.092   8.575   9.693  1.00  0.00           C  
ATOM   1496  CG  ARG A1316       0.995   7.905   8.653  1.00  0.00           C  
ATOM   1497  CD  ARG A1316       0.200   7.452   7.426  1.00  0.00           C  
ATOM   1498  NE  ARG A1316      -0.452   8.558   6.714  1.00  0.00           N  
ATOM   1499  CZ  ARG A1316       0.150   9.358   5.835  1.00  0.00           C  
ATOM   1500  NH1 ARG A1316       1.432   9.198   5.539  1.00  0.00           N  
ATOM   1501  NH2 ARG A1316      -0.541  10.318   5.236  1.00  0.00           N  
ATOM   1502  N   GLU A1317      -0.971   9.433  12.597  1.00  0.00           N  
ATOM   1503  CA  GLU A1317      -1.878  10.277  13.361  1.00  0.00           C  
ATOM   1504  C   GLU A1317      -1.295  10.822  14.670  1.00  0.00           C  
ATOM   1505  O   GLU A1317      -1.533  11.979  15.024  1.00  0.00           O  
ATOM   1506  CB  GLU A1317      -3.171   9.507  13.653  1.00  0.00           C  
ATOM   1507  CG  GLU A1317      -4.250  10.318  14.343  1.00  0.00           C  
ATOM   1508  CD  GLU A1317      -5.525   9.526  14.563  1.00  0.00           C  
ATOM   1509  OE1 GLU A1317      -6.096   9.025  13.573  1.00  0.00           O  
ATOM   1510  OE2 GLU A1317      -5.961   9.405  15.728  1.00  0.00           O  
ATOM   1511  N   ASN A1318      -0.515  10.002  15.367  1.00  0.00           N  
ATOM   1512  CA  ASN A1318       0.051  10.394  16.656  1.00  0.00           C  
ATOM   1513  C   ASN A1318       1.433  11.033  16.683  1.00  0.00           C  
ATOM   1514  O   ASN A1318       1.694  11.877  17.541  1.00  0.00           O  
ATOM   1515  CB  ASN A1318       0.054   9.186  17.595  1.00  0.00           C  
ATOM   1516  CG  ASN A1318      -1.316   8.891  18.155  1.00  0.00           C  
ATOM   1517  OD1 ASN A1318      -2.329   9.312  17.600  1.00  0.00           O  
ATOM   1518  ND2 ASN A1318      -1.357   8.155  19.256  1.00  0.00           N  
ATOM   1519  N   LEU A1319       2.318  10.638  15.772  1.00  0.00           N  
ATOM   1520  CA  LEU A1319       3.666  11.197  15.767  1.00  0.00           C  
ATOM   1521  C   LEU A1319       3.699  12.724  15.690  1.00  0.00           C  
ATOM   1522  O   LEU A1319       4.507  13.356  16.363  1.00  0.00           O  
ATOM   1523  CB  LEU A1319       4.508  10.598  14.641  1.00  0.00           C  
ATOM   1524  CG  LEU A1319       4.898   9.125  14.859  1.00  0.00           C  
ATOM   1525  CD1 LEU A1319       5.858   8.687  13.779  1.00  0.00           C  
ATOM   1526  CD2 LEU A1319       5.546   8.955  16.224  1.00  0.00           C  
ATOM   1527  N   PRO A1321       2.815  13.336  14.886  1.00  0.00           N  
ATOM   1528  CA  PRO A1321       2.862  14.799  14.828  1.00  0.00           C  
ATOM   1529  C   PRO A1321       2.581  15.437  16.191  1.00  0.00           C  
ATOM   1530  O   PRO A1321       3.105  16.507  16.497  1.00  0.00           O  
ATOM   1531  CB  PRO A1321       1.788  15.141  13.796  1.00  0.00           C  
ATOM   1532  CG  PRO A1321       1.799  13.941  12.879  1.00  0.00           C  
ATOM   1533  CD  PRO A1321       1.874  12.800  13.882  1.00  0.00           C  
ATOM   1534  N   ARG A1322       1.762  14.773  17.005  1.00  0.00           N  
ATOM   1535  CA  ARG A1322       1.420  15.292  18.324  1.00  0.00           C  
ATOM   1536  C   ARG A1322       2.637  15.313  19.237  1.00  0.00           C  
ATOM   1537  O   ARG A1322       2.638  15.992  20.267  1.00  0.00           O  
ATOM   1538  CB  ARG A1322       0.308  14.464  18.959  1.00  0.00           C  
ATOM   1539  CG  ARG A1322      -1.006  14.496  18.196  1.00  0.00           C  
ATOM   1540  CD  ARG A1322      -1.646  15.874  18.235  1.00  0.00           C  
ATOM   1541  NE  ARG A1322      -2.976  15.865  17.631  1.00  0.00           N  
ATOM   1542  CZ  ARG A1322      -3.860  16.845  17.756  1.00  0.00           C  
ATOM   1543  NH1 ARG A1322      -3.561  17.928  18.470  1.00  0.00           N  
ATOM   1544  NH2 ARG A1322      -5.052  16.736  17.177  1.00  0.00           N  
ATOM   1545  N   LEU A1323       3.671  14.566  18.862  1.00  0.00           N  
ATOM   1546  CA  LEU A1323       4.892  14.528  19.648  1.00  0.00           C  
ATOM   1547  C   LEU A1323       5.989  15.331  18.966  1.00  0.00           C  
ATOM   1548  O   LEU A1323       7.158  15.247  19.334  1.00  0.00           O  
ATOM   1549  CB  LEU A1323       5.344  13.078  19.867  1.00  0.00           C  
ATOM   1550  CG  LEU A1323       4.638  12.348  21.020  1.00  0.00           C  
ATOM   1551  CD1 LEU A1323       3.151  12.239  20.746  1.00  0.00           C  
ATOM   1552  CD2 LEU A1323       5.238  10.963  21.197  1.00  0.00           C  
ATOM   1553  N   GLY A1341       5.602  16.106  17.959  1.00  0.00           N  
ATOM   1554  CA  GLY A1341       6.567  16.922  17.248  1.00  0.00           C  
ATOM   1555  C   GLY A1341       7.357  16.210  16.165  1.00  0.00           C  
ATOM   1556  O   GLY A1341       8.418  16.689  15.771  1.00  0.00           O  
ATOM   1557  N   TYR A1342       6.866  15.069  15.687  1.00  0.00           N  
ATOM   1558  CA  TYR A1342       7.562  14.338  14.633  1.00  0.00           C  
ATOM   1559  C   TYR A1342       6.730  14.329  13.357  1.00  0.00           C  
ATOM   1560  O   TYR A1342       5.518  14.504  13.399  1.00  0.00           O  
ATOM   1561  CB  TYR A1342       7.842  12.900  15.070  1.00  0.00           C  
ATOM   1562  CG  TYR A1342       8.660  12.798  16.335  1.00  0.00           C  
ATOM   1563  CD1 TYR A1342       8.112  12.256  17.497  1.00  0.00           C  
ATOM   1564  CD2 TYR A1342       9.985  13.225  16.368  1.00  0.00           C  
ATOM   1565  CE1 TYR A1342       8.864  12.136  18.661  1.00  0.00           C  
ATOM   1566  CE2 TYR A1342      10.751  13.114  17.532  1.00  0.00           C  
ATOM   1567  CZ  TYR A1342      10.180  12.566  18.672  1.00  0.00           C  
ATOM   1568  OH  TYR A1342      10.925  12.439  19.818  1.00  0.00           O  
ATOM   1569  N   SER A1344       7.377  14.116  12.218  1.00  0.00           N  
ATOM   1570  CA  SER A1344       6.646  14.113  10.957  1.00  0.00           C  
ATOM   1571  C   SER A1344       5.888  12.813  10.710  1.00  0.00           C  
ATOM   1572  O   SER A1344       6.260  11.749  11.209  1.00  0.00           O  
ATOM   1573  CB  SER A1344       7.607  14.393   9.796  1.00  0.00           C  
ATOM   1574  OG  SER A1344       8.714  13.513   9.826  1.00  0.00           O  
ATOM   1575  N   SER A1345       4.804  12.913   9.953  1.00  0.00           N  
ATOM   1576  CA  SER A1345       4.000  11.750   9.611  1.00  0.00           C  
ATOM   1577  C   SER A1345       4.785  11.017   8.525  1.00  0.00           C  
ATOM   1578  O   SER A1345       5.170  11.613   7.521  1.00  0.00           O  
ATOM   1579  CB  SER A1345       2.635  12.200   9.088  1.00  0.00           C  
ATOM   1580  OG  SER A1345       1.803  11.090   8.803  1.00  0.00           O  
ATOM   1581  N   PRO A1347       5.043   9.715   8.715  1.00  0.00           N  
ATOM   1582  CA  PRO A1347       5.799   8.951   7.722  1.00  0.00           C  
ATOM   1583  C   PRO A1347       5.027   8.487   6.501  1.00  0.00           C  
ATOM   1584  O   PRO A1347       3.806   8.279   6.544  1.00  0.00           O  
ATOM   1585  CB  PRO A1347       6.306   7.766   8.529  1.00  0.00           C  
ATOM   1586  CG  PRO A1347       5.124   7.484   9.414  1.00  0.00           C  
ATOM   1587  CD  PRO A1347       4.733   8.878   9.889  1.00  0.00           C  
ATOM   1588  N   VAL A1348       5.757   8.343   5.403  1.00  0.00           N  
ATOM   1589  CA  VAL A1348       5.186   7.827   4.174  1.00  0.00           C  
ATOM   1590  C   VAL A1348       5.279   6.325   4.440  1.00  0.00           C  
ATOM   1591  O   VAL A1348       6.259   5.862   5.034  1.00  0.00           O  
ATOM   1592  CB  VAL A1348       6.060   8.181   2.957  1.00  0.00           C  
ATOM   1593  CG1 VAL A1348       5.397   7.692   1.680  1.00  0.00           C  
ATOM   1594  CG2 VAL A1348       6.301   9.690   2.907  1.00  0.00           C  
ATOM   1595  N   CYS A1349       4.268   5.569   4.029  1.00  0.00           N  
ATOM   1596  CA  CYS A1349       4.275   4.129   4.255  1.00  0.00           C  
ATOM   1597  C   CYS A1349       4.125   3.331   2.960  1.00  0.00           C  
ATOM   1598  O   CYS A1349       3.342   3.694   2.079  1.00  0.00           O  
ATOM   1599  CB  CYS A1349       3.151   3.754   5.219  1.00  0.00           C  
ATOM   1600  SG  CYS A1349       3.219   4.677   6.780  1.00  0.00           S  
ATOM   1601  N   LEU A1350       4.894   2.252   2.852  1.00  0.00           N  
ATOM   1602  CA  LEU A1350       4.836   1.373   1.687  1.00  0.00           C  
ATOM   1603  C   LEU A1350       4.516  -0.018   2.216  1.00  0.00           C  
ATOM   1604  O   LEU A1350       5.273  -0.579   3.004  1.00  0.00           O  
ATOM   1605  CB  LEU A1350       6.178   1.362   0.951  1.00  0.00           C  
ATOM   1606  CG  LEU A1350       6.214   0.544  -0.349  1.00  0.00           C  
ATOM   1607  CD1 LEU A1350       7.335   1.046  -1.235  1.00  0.00           C  
ATOM   1608  CD2 LEU A1350       6.392  -0.937  -0.039  1.00  0.00           C  
ATOM   1609  N   HIS A1351       3.392  -0.575   1.789  1.00  0.00           N  
ATOM   1610  CA  HIS A1351       2.988  -1.887   2.271  1.00  0.00           C  
ATOM   1611  C   HIS A1351       3.089  -2.991   1.231  1.00  0.00           C  
ATOM   1612  O   HIS A1351       2.679  -2.825   0.085  1.00  0.00           O  
ATOM   1613  CB  HIS A1351       1.563  -1.813   2.798  1.00  0.00           C  
ATOM   1614  CG  HIS A1351       1.396  -0.858   3.940  1.00  0.00           C  
ATOM   1615  ND1 HIS A1351       0.289  -0.050   4.081  1.00  0.00           N  
ATOM   1616  CD2 HIS A1351       2.193  -0.594   5.001  1.00  0.00           C  
ATOM   1617  CE1 HIS A1351       0.411   0.673   5.180  1.00  0.00           C  
ATOM   1618  NE2 HIS A1351       1.557   0.362   5.756  1.00  0.00           N  
ATOM   1619  N   THR A1352       3.640  -4.123   1.647  1.00  0.00           N  
ATOM   1620  CA  THR A1352       3.777  -5.270   0.760  1.00  0.00           C  
ATOM   1621  C   THR A1352       2.633  -6.231   1.065  1.00  0.00           C  
ATOM   1622  O   THR A1352       2.094  -6.246   2.172  1.00  0.00           O  
ATOM   1623  CB  THR A1352       5.111  -5.984   0.989  1.00  0.00           C  
ATOM   1624  OG1 THR A1352       5.237  -6.318   2.377  1.00  0.00           O  
ATOM   1625  CG2 THR A1352       6.270  -5.085   0.588  1.00  0.00           C  
ATOM   1626  N   PRO A1359       2.229  -7.037   0.078  1.00  0.00           N  
ATOM   1627  CA  PRO A1359       1.134  -7.972   0.339  1.00  0.00           C  
ATOM   1628  C   PRO A1359       1.556  -9.088   1.286  1.00  0.00           C  
ATOM   1629  O   PRO A1359       2.745  -9.366   1.440  1.00  0.00           O  
ATOM   1630  CB  PRO A1359       0.784  -8.491  -1.057  1.00  0.00           C  
ATOM   1631  CG  PRO A1359       2.093  -8.423  -1.783  1.00  0.00           C  
ATOM   1632  CD  PRO A1359       2.668  -7.102  -1.327  1.00  0.00           C  
ATOM   1633  N   ILE A1360       0.584  -9.715   1.932  1.00  0.00           N  
ATOM   1634  CA  ILE A1360       0.879 -10.821   2.838  1.00  0.00           C  
ATOM   1635  C   ILE A1360       0.899 -12.111   2.014  1.00  0.00           C  
ATOM   1636  O   ILE A1360      -0.080 -12.445   1.354  1.00  0.00           O  
ATOM   1637  CB  ILE A1360      -0.194 -10.941   3.939  1.00  0.00           C  
ATOM   1638  CG1 ILE A1360      -0.231  -9.656   4.775  1.00  0.00           C  
ATOM   1639  CG2 ILE A1360       0.089 -12.155   4.807  1.00  0.00           C  
ATOM   1640  CD1 ILE A1360       1.109  -9.252   5.359  1.00  0.00           C  
ATOM   1641  N   LEU A1361       2.017 -12.827   2.050  1.00  0.00           N  
ATOM   1642  CA  LEU A1361       2.153 -14.065   1.288  1.00  0.00           C  
ATOM   1643  C   LEU A1361       1.363 -15.228   1.866  1.00  0.00           C  
ATOM   1644  O   LEU A1361       1.510 -15.562   3.039  1.00  0.00           O  
ATOM   1645  CB  LEU A1361       3.620 -14.481   1.210  1.00  0.00           C  
ATOM   1646  CG  LEU A1361       4.563 -13.707   0.298  1.00  0.00           C  
ATOM   1647  CD1 LEU A1361       5.964 -14.302   0.425  1.00  0.00           C  
ATOM   1648  CD2 LEU A1361       4.070 -13.780  -1.149  1.00  0.00           C  
ATOM   1649  N   VAL A1365       0.527 -15.852   1.044  1.00  0.00           N  
ATOM   1650  CA  VAL A1365      -0.233 -16.998   1.517  1.00  0.00           C  
ATOM   1651  C   VAL A1365       0.745 -18.161   1.606  1.00  0.00           C  
ATOM   1652  O   VAL A1365       1.793 -18.155   0.951  1.00  0.00           O  
ATOM   1653  CB  VAL A1365      -1.382 -17.361   0.555  1.00  0.00           C  
ATOM   1654  CG1 VAL A1365      -2.277 -16.152   0.353  1.00  0.00           C  
ATOM   1655  CG2 VAL A1365      -0.826 -17.854  -0.778  1.00  0.00           C  
ATOM   1656  N   GLY A1366       0.418 -19.146   2.431  1.00  0.00           N  
ATOM   1657  CA  GLY A1366       1.288 -20.299   2.578  1.00  0.00           C  
ATOM   1658  C   GLY A1366       1.245 -21.223   1.372  1.00  0.00           C  
ATOM   1659  O   GLY A1366       0.379 -21.091   0.512  1.00  0.00           O  
ATOM   1660  N   LEU A1368       2.182 -22.165   1.324  1.00  0.00           N  
ATOM   1661  CA  LEU A1368       2.292 -23.123   0.225  1.00  0.00           C  
ATOM   1662  C   LEU A1368       1.028 -23.930  -0.068  1.00  0.00           C  
ATOM   1663  O   LEU A1368       0.859 -24.431  -1.181  1.00  0.00           O  
ATOM   1664  CB  LEU A1368       3.460 -24.073   0.494  1.00  0.00           C  
ATOM   1665  CG  LEU A1368       4.836 -23.395   0.500  1.00  0.00           C  
ATOM   1666  CD1 LEU A1368       5.905 -24.377   0.944  1.00  0.00           C  
ATOM   1667  CD2 LEU A1368       5.139 -22.852  -0.889  1.00  0.00           C  
ATOM   1668  N   ASP A1369       0.146 -24.054   0.922  1.00  0.00           N  
ATOM   1669  CA  ASP A1369      -1.102 -24.796   0.749  1.00  0.00           C  
ATOM   1670  C   ASP A1369      -2.262 -23.902   0.313  1.00  0.00           C  
ATOM   1671  O   ASP A1369      -3.393 -24.367   0.183  1.00  0.00           O  
ATOM   1672  CB  ASP A1369      -1.483 -25.510   2.047  1.00  0.00           C  
ATOM   1673  CG  ASP A1369      -1.418 -24.592   3.253  1.00  0.00           C  
ATOM   1674  OD1 ASP A1369      -1.733 -23.390   3.104  1.00  0.00           O  
ATOM   1675  OD2 ASP A1369      -1.060 -25.075   4.349  1.00  0.00           O  
ATOM   1676  N   GLY A1370      -1.986 -22.619   0.100  1.00  0.00           N  
ATOM   1677  CA  GLY A1370      -3.031 -21.707  -0.333  1.00  0.00           C  
ATOM   1678  C   GLY A1370      -3.777 -21.049   0.808  1.00  0.00           C  
ATOM   1679  O   GLY A1370      -4.723 -20.288   0.588  1.00  0.00           O  
ATOM   1680  N   GLN A1373      -3.359 -21.348   2.032  1.00  0.00           N  
ATOM   1681  CA  GLN A1373      -3.986 -20.769   3.211  1.00  0.00           C  
ATOM   1682  C   GLN A1373      -2.998 -19.871   3.940  1.00  0.00           C  
ATOM   1683  O   GLN A1373      -1.849 -19.729   3.520  1.00  0.00           O  
ATOM   1684  CB  GLN A1373      -4.487 -21.869   4.144  1.00  0.00           C  
ATOM   1685  CG  GLN A1373      -5.667 -22.650   3.585  1.00  0.00           C  
ATOM   1686  CD  GLN A1373      -6.302 -23.563   4.619  1.00  0.00           C  
ATOM   1687  OE1 GLN A1373      -5.654 -24.462   5.153  1.00  0.00           O  
ATOM   1688  NE2 GLN A1373      -7.580 -23.332   4.907  1.00  0.00           N  
ATOM   1689  N   LYS A1433      -3.442 -19.264   5.035  1.00  0.00           N  
ATOM   1690  CA  LYS A1433      -2.576 -18.368   5.788  1.00  0.00           C  
ATOM   1691  C   LYS A1433      -1.290 -19.054   6.237  1.00  0.00           C  
ATOM   1692  O   LYS A1433      -1.315 -20.153   6.798  1.00  0.00           O  
ATOM   1693  CB  LYS A1433      -3.323 -17.806   6.999  1.00  0.00           C  
ATOM   1694  CG  LYS A1433      -2.682 -16.554   7.578  1.00  0.00           C  
ATOM   1695  CD  LYS A1433      -3.564 -15.916   8.640  1.00  0.00           C  
ATOM   1696  CE  LYS A1433      -3.089 -14.511   8.965  1.00  0.00           C  
ATOM   1697  NZ  LYS A1433      -3.120 -13.647   7.749  1.00  0.00           N  
ATOM   1698  N   MET A1434      -0.165 -18.397   5.980  1.00  0.00           N  
ATOM   1699  CA  MET A1434       1.137 -18.929   6.351  1.00  0.00           C  
ATOM   1700  C   MET A1434       1.169 -19.092   7.869  1.00  0.00           C  
ATOM   1701  O   MET A1434       0.796 -18.179   8.605  1.00  0.00           O  
ATOM   1702  CB  MET A1434       2.236 -17.969   5.884  1.00  0.00           C  
ATOM   1703  CG  MET A1434       3.633 -18.560   5.861  1.00  0.00           C  
ATOM   1704  SD  MET A1434       4.859 -17.401   5.192  1.00  0.00           S  
ATOM   1705  CE  MET A1434       4.659 -17.662   3.425  1.00  0.00           C  
ATOM   1706  N   SER A1435       1.605 -20.259   8.334  1.00  0.00           N  
ATOM   1707  CA  SER A1435       1.656 -20.531   9.767  1.00  0.00           C  
ATOM   1708  C   SER A1435       2.856 -21.359  10.195  1.00  0.00           C  
ATOM   1709  O   SER A1435       3.164 -22.390   9.595  1.00  0.00           O  
ATOM   1710  CB  SER A1435       0.381 -21.247  10.211  1.00  0.00           C  
ATOM   1711  OG  SER A1435       0.510 -21.720  11.540  1.00  0.00           O  
ATOM   1712  N   SER A1440       3.522 -20.903  11.250  1.00  0.00           N  
ATOM   1713  CA  SER A1440       4.680 -21.603  11.784  1.00  0.00           C  
ATOM   1714  C   SER A1440       4.259 -23.020  12.146  1.00  0.00           C  
ATOM   1715  O   SER A1440       5.058 -23.956  12.079  1.00  0.00           O  
ATOM   1716  CB  SER A1440       5.202 -20.880  13.024  1.00  0.00           C  
ATOM   1717  OG  SER A1440       4.168 -20.706  13.977  1.00  0.00           O  
ATOM   1718  N   SER A1441       2.992 -23.164  12.523  1.00  0.00           N  
ATOM   1719  CA  SER A1441       2.431 -24.457  12.895  1.00  0.00           C  
ATOM   1720  C   SER A1441       2.522 -25.453  11.747  1.00  0.00           C  
ATOM   1721  O   SER A1441       3.312 -26.395  11.790  1.00  0.00           O  
ATOM   1722  CB  SER A1441       0.966 -24.296  13.309  1.00  0.00           C  
ATOM   1723  OG  SER A1441       0.343 -25.557  13.487  1.00  0.00           O  
ATOM   1724  N   LYS A1444       1.704 -25.236  10.721  1.00  0.00           N  
ATOM   1725  CA  LYS A1444       1.681 -26.114   9.557  1.00  0.00           C  
ATOM   1726  C   LYS A1444       3.056 -26.261   8.922  1.00  0.00           C  
ATOM   1727  O   LYS A1444       3.449 -27.355   8.518  1.00  0.00           O  
ATOM   1728  CB  LYS A1444       0.716 -25.574   8.501  1.00  0.00           C  
ATOM   1729  CG  LYS A1444      -0.729 -25.479   8.940  1.00  0.00           C  
ATOM   1730  CD  LYS A1444      -1.588 -25.016   7.777  1.00  0.00           C  
ATOM   1731  CE  LYS A1444      -3.052 -24.913   8.155  1.00  0.00           C  
ATOM   1732  NZ  LYS A1444      -3.860 -24.463   6.989  1.00  0.00           N  
ATOM   1733  N   GLY A1450       3.782 -25.151   8.838  1.00  0.00           N  
ATOM   1734  CA  GLY A1450       5.096 -25.176   8.224  1.00  0.00           C  
ATOM   1735  C   GLY A1450       4.920 -25.040   6.725  1.00  0.00           C  
ATOM   1736  O   GLY A1450       5.781 -25.438   5.940  1.00  0.00           O  
ATOM   1737  N   ASN A1452       3.782 -24.473   6.338  1.00  0.00           N  
ATOM   1738  CA  ASN A1452       3.440 -24.267   4.936  1.00  0.00           C  
ATOM   1739  C   ASN A1452       4.191 -23.077   4.342  1.00  0.00           C  
ATOM   1740  O   ASN A1452       3.593 -22.197   3.718  1.00  0.00           O  
ATOM   1741  CB  ASN A1452       1.927 -24.062   4.806  1.00  0.00           C  
ATOM   1742  CG  ASN A1452       1.414 -22.934   5.682  1.00  0.00           C  
ATOM   1743  OD1 ASN A1452       2.042 -22.568   6.675  1.00  0.00           O  
ATOM   1744  ND2 ASN A1452       0.258 -22.387   5.327  1.00  0.00           N  
ATOM   1745  N   TYR A1455       5.504 -23.063   4.543  1.00  0.00           N  
ATOM   1746  CA  TYR A1455       6.356 -21.996   4.033  1.00  0.00           C  
ATOM   1747  C   TYR A1455       7.775 -22.522   3.824  1.00  0.00           C  
ATOM   1748  O   TYR A1455       8.129 -23.588   4.331  1.00  0.00           O  
ATOM   1749  CB  TYR A1455       6.374 -20.826   5.023  1.00  0.00           C  
ATOM   1750  CG  TYR A1455       6.963 -21.173   6.373  1.00  0.00           C  
ATOM   1751  CD1 TYR A1455       8.341 -21.288   6.545  1.00  0.00           C  
ATOM   1752  CD2 TYR A1455       6.141 -21.408   7.476  1.00  0.00           C  
ATOM   1753  CE1 TYR A1455       8.888 -21.629   7.777  1.00  0.00           C  
ATOM   1754  CE2 TYR A1455       6.679 -21.751   8.716  1.00  0.00           C  
ATOM   1755  CZ  TYR A1455       8.054 -21.860   8.858  1.00  0.00           C  
ATOM   1756  OH  TYR A1455       8.599 -22.199  10.076  1.00  0.00           O  
ATOM   1757  N   ILE A1456       8.581 -21.767   3.085  1.00  0.00           N  
ATOM   1758  CA  ILE A1456       9.965 -22.144   2.808  1.00  0.00           C  
ATOM   1759  C   ILE A1456      10.940 -21.268   3.593  1.00  0.00           C  
ATOM   1760  O   ILE A1456      10.860 -20.042   3.547  1.00  0.00           O  
ATOM   1761  CB  ILE A1456      10.278 -22.011   1.301  1.00  0.00           C  
ATOM   1762  CG1 ILE A1456       9.450 -23.032   0.516  1.00  0.00           C  
ATOM   1763  CG2 ILE A1456      11.772 -22.196   1.051  1.00  0.00           C  
ATOM   1764  CD1 ILE A1456       9.580 -22.913  -0.984  1.00  0.00           C  
ATOM   1765  N   SER A1457      11.865 -21.904   4.302  1.00  0.00           N  
ATOM   1766  CA  SER A1457      12.852 -21.184   5.099  1.00  0.00           C  
ATOM   1767  C   SER A1457      14.178 -21.124   4.363  1.00  0.00           C  
ATOM   1768  O   SER A1457      14.472 -21.990   3.540  1.00  0.00           O  
ATOM   1769  CB  SER A1457      13.046 -21.885   6.445  1.00  0.00           C  
ATOM   1770  OG  SER A1457      11.797 -22.130   7.065  1.00  0.00           O  
ATOM   1771  N   VAL A1458      14.981 -20.108   4.663  1.00  0.00           N  
ATOM   1772  CA  VAL A1458      16.281 -19.945   4.009  1.00  0.00           C  
ATOM   1773  C   VAL A1458      17.232 -21.073   4.371  1.00  0.00           C  
ATOM   1774  O   VAL A1458      18.315 -21.192   3.798  1.00  0.00           O  
ATOM   1775  CB  VAL A1458      16.965 -18.620   4.414  1.00  0.00           C  
ATOM   1776  CG1 VAL A1458      16.094 -17.440   4.023  1.00  0.00           C  
ATOM   1777  CG2 VAL A1458      17.253 -18.621   5.915  1.00  0.00           C  
ATOM   1778  N   ARG A1459      16.823 -21.899   5.325  1.00  0.00           N  
ATOM   1779  CA  ARG A1459      17.651 -23.005   5.778  1.00  0.00           C  
ATOM   1780  C   ARG A1459      17.214 -24.336   5.166  1.00  0.00           C  
ATOM   1781  O   ARG A1459      17.892 -25.347   5.331  1.00  0.00           O  
ATOM   1782  CB  ARG A1459      17.598 -23.081   7.305  1.00  0.00           C  
ATOM   1783  CG  ARG A1459      18.806 -23.716   7.960  1.00  0.00           C  
ATOM   1784  CD  ARG A1459      18.654 -23.708   9.479  1.00  0.00           C  
ATOM   1785  NE  ARG A1459      19.798 -24.312  10.155  1.00  0.00           N  
ATOM   1786  CZ  ARG A1459      21.030 -23.813  10.134  1.00  0.00           C  
ATOM   1787  NH1 ARG A1459      21.286 -22.693   9.469  1.00  0.00           N  
ATOM   1788  NH2 ARG A1459      22.009 -24.435  10.779  1.00  0.00           N  
ATOM   1789  N   ASP A1460      16.081 -24.344   4.466  1.00  0.00           N  
ATOM   1790  CA  ASP A1460      15.616 -25.577   3.842  1.00  0.00           C  
ATOM   1791  C   ASP A1460      16.620 -26.066   2.791  1.00  0.00           C  
ATOM   1792  O   ASP A1460      17.066 -25.299   1.934  1.00  0.00           O  
ATOM   1793  CB  ASP A1460      14.251 -25.381   3.168  1.00  0.00           C  
ATOM   1794  CG  ASP A1460      13.099 -25.340   4.157  1.00  0.00           C  
ATOM   1795  OD1 ASP A1460      13.192 -25.986   5.222  1.00  0.00           O  
ATOM   1796  OD2 ASP A1460      12.082 -24.680   3.855  1.00  0.00           O  
ATOM   1797  N   PRO A1461      17.006 -27.350   2.859  1.00  0.00           N  
ATOM   1798  CA  PRO A1461      17.957 -27.886   1.880  1.00  0.00           C  
ATOM   1799  C   PRO A1461      17.278 -28.028   0.511  1.00  0.00           C  
ATOM   1800  O   PRO A1461      16.052 -28.175   0.427  1.00  0.00           O  
ATOM   1801  CB  PRO A1461      18.351 -29.229   2.486  1.00  0.00           C  
ATOM   1802  CG  PRO A1461      17.107 -29.641   3.218  1.00  0.00           C  
ATOM   1803  CD  PRO A1461      16.682 -28.356   3.887  1.00  0.00           C  
ATOM   1804  N   PRO A1462      18.065 -27.992  -0.575  1.00  0.00           N  
ATOM   1805  CA  PRO A1462      17.524 -28.112  -1.932  1.00  0.00           C  
ATOM   1806  C   PRO A1462      16.454 -29.189  -2.070  1.00  0.00           C  
ATOM   1807  O   PRO A1462      15.426 -28.974  -2.706  1.00  0.00           O  
ATOM   1808  CB  PRO A1462      18.767 -28.399  -2.766  1.00  0.00           C  
ATOM   1809  CG  PRO A1462      19.799 -27.576  -2.079  1.00  0.00           C  
ATOM   1810  CD  PRO A1462      19.534 -27.874  -0.610  1.00  0.00           C  
ATOM   1811  N   GLU A1463      16.697 -30.346  -1.466  1.00  0.00           N  
ATOM   1812  CA  GLU A1463      15.745 -31.450  -1.522  1.00  0.00           C  
ATOM   1813  C   GLU A1463      14.419 -31.084  -0.869  1.00  0.00           C  
ATOM   1814  O   GLU A1463      13.352 -31.404  -1.392  1.00  0.00           O  
ATOM   1815  CB  GLU A1463      16.325 -32.685  -0.824  1.00  0.00           C  
ATOM   1816  CG  GLU A1463      17.212 -33.555  -1.698  1.00  0.00           C  
ATOM   1817  CD  GLU A1463      16.412 -34.485  -2.597  1.00  0.00           C  
ATOM   1818  OE1 GLU A1463      15.656 -33.984  -3.459  1.00  0.00           O  
ATOM   1819  OE2 GLU A1463      16.538 -35.719  -2.436  1.00  0.00           O  
ATOM   1820  N   GLU A1465      14.494 -30.422   0.282  1.00  0.00           N  
ATOM   1821  CA  GLU A1465      13.297 -30.020   1.012  1.00  0.00           C  
ATOM   1822  C   GLU A1465      12.541 -28.947   0.233  1.00  0.00           C  
ATOM   1823  O   GLU A1465      11.311 -28.967   0.172  1.00  0.00           O  
ATOM   1824  CB  GLU A1465      13.673 -29.508   2.408  1.00  0.00           C  
ATOM   1825  CG  GLU A1465      12.479 -29.107   3.275  1.00  0.00           C  
ATOM   1826  CD  GLU A1465      11.571 -30.276   3.637  1.00  0.00           C  
ATOM   1827  OE1 GLU A1465      10.504 -30.031   4.245  1.00  0.00           O  
ATOM   1828  OE2 GLU A1465      11.915 -31.434   3.321  1.00  0.00           O  
ATOM   1829  N   VAL A1467      13.272 -28.008  -0.360  1.00  0.00           N  
ATOM   1830  CA  VAL A1467      12.628 -26.966  -1.163  1.00  0.00           C  
ATOM   1831  C   VAL A1467      11.841 -27.628  -2.292  1.00  0.00           C  
ATOM   1832  O   VAL A1467      10.695 -27.274  -2.563  1.00  0.00           O  
ATOM   1833  CB  VAL A1467      13.661 -26.009  -1.789  1.00  0.00           C  
ATOM   1834  CG1 VAL A1467      12.982 -25.087  -2.789  1.00  0.00           C  
ATOM   1835  CG2 VAL A1467      14.346 -25.195  -0.699  1.00  0.00           C  
ATOM   1836  N   GLU A1506      12.464 -28.600  -2.947  1.00  0.00           N  
ATOM   1837  CA  GLU A1506      11.815 -29.302  -4.045  1.00  0.00           C  
ATOM   1838  C   GLU A1506      10.550 -30.001  -3.591  1.00  0.00           C  
ATOM   1839  O   GLU A1506       9.519 -29.922  -4.257  1.00  0.00           O  
ATOM   1840  CB  GLU A1506      12.782 -30.308  -4.666  1.00  0.00           C  
ATOM   1841  CG  GLU A1506      13.836 -29.668  -5.558  1.00  0.00           C  
ATOM   1842  CD  GLU A1506      14.923 -30.645  -5.963  1.00  0.00           C  
ATOM   1843  OE1 GLU A1506      14.630 -31.858  -6.039  1.00  0.00           O  
ATOM   1844  OE2 GLU A1506      16.064 -30.200  -6.215  1.00  0.00           O  
ATOM   1845  N   ARG A1507      10.626 -30.679  -2.448  1.00  0.00           N  
ATOM   1846  CA  ARG A1507       9.470 -31.388  -1.905  1.00  0.00           C  
ATOM   1847  C   ARG A1507       8.295 -30.458  -1.590  1.00  0.00           C  
ATOM   1848  O   ARG A1507       7.155 -30.745  -1.952  1.00  0.00           O  
ATOM   1849  CB  ARG A1507       9.869 -32.151  -0.634  1.00  0.00           C  
ATOM   1850  CG  ARG A1507       8.681 -32.692   0.133  1.00  0.00           C  
ATOM   1851  CD  ARG A1507       9.083 -33.301   1.464  1.00  0.00           C  
ATOM   1852  NE  ARG A1507       7.933 -33.391   2.359  1.00  0.00           N  
ATOM   1853  CZ  ARG A1507       7.359 -32.342   2.942  1.00  0.00           C  
ATOM   1854  NH1 ARG A1507       6.310 -32.511   3.737  1.00  0.00           N  
ATOM   1855  NH2 ARG A1507       7.846 -31.124   2.743  1.00  0.00           N  
ATOM   1856  N   LYS A1508       8.572 -29.351  -0.905  1.00  0.00           N  
ATOM   1857  CA  LYS A1508       7.526 -28.392  -0.543  1.00  0.00           C  
ATOM   1858  C   LYS A1508       6.859 -27.771  -1.768  1.00  0.00           C  
ATOM   1859  O   LYS A1508       5.638 -27.612  -1.799  1.00  0.00           O  
ATOM   1860  CB  LYS A1508       8.106 -27.285   0.346  1.00  0.00           C  
ATOM   1861  CG  LYS A1508       8.510 -27.757   1.741  1.00  0.00           C  
ATOM   1862  CD  LYS A1508       9.044 -26.593   2.578  1.00  0.00           C  
ATOM   1863  CE  LYS A1508       9.341 -27.012   4.012  1.00  0.00           C  
ATOM   1864  NZ  LYS A1508       9.847 -25.865   4.826  1.00  0.00           N  
ATOM   1865  N   ILE A1509       7.659 -27.419  -2.772  1.00  0.00           N  
ATOM   1866  CA  ILE A1509       7.112 -26.834  -3.995  1.00  0.00           C  
ATOM   1867  C   ILE A1509       6.288 -27.889  -4.729  1.00  0.00           C  
ATOM   1868  O   ILE A1509       5.175 -27.618  -5.182  1.00  0.00           O  
ATOM   1869  CB  ILE A1509       8.238 -26.308  -4.928  1.00  0.00           C  
ATOM   1870  CG1 ILE A1509       8.927 -25.099  -4.288  1.00  0.00           C  
ATOM   1871  CG2 ILE A1509       7.662 -25.898  -6.282  1.00  0.00           C  
ATOM   1872  CD1 ILE A1509       8.004 -23.919  -4.054  1.00  0.00           C  
ATOM   1873  N   ARG A1510       6.830 -29.100  -4.826  1.00  0.00           N  
ATOM   1874  CA  ARG A1510       6.131 -30.187  -5.499  1.00  0.00           C  
ATOM   1875  C   ARG A1510       4.702 -30.380  -4.997  1.00  0.00           C  
ATOM   1876  O   ARG A1510       3.780 -30.535  -5.796  1.00  0.00           O  
ATOM   1877  CB  ARG A1510       6.925 -31.494  -5.354  1.00  0.00           C  
ATOM   1878  CG  ARG A1510       6.200 -32.744  -5.848  1.00  0.00           C  
ATOM   1879  CD  ARG A1510       7.184 -33.784  -6.390  1.00  0.00           C  
ATOM   1880  NE  ARG A1510       8.372 -33.934  -5.552  1.00  0.00           N  
ATOM   1881  CZ  ARG A1510       8.363 -34.384  -4.299  1.00  0.00           C  
ATOM   1882  NH1 ARG A1510       9.502 -34.481  -3.624  1.00  0.00           N  
ATOM   1883  NH2 ARG A1510       7.223 -34.741  -3.720  1.00  0.00           N  
ATOM   1884  N   LYS A1511       4.498 -30.356  -3.683  1.00  0.00           N  
ATOM   1885  CA  LYS A1511       3.151 -30.554  -3.158  1.00  0.00           C  
ATOM   1886  C   LYS A1511       2.380 -29.271  -2.879  1.00  0.00           C  
ATOM   1887  O   LYS A1511       1.280 -29.302  -2.326  1.00  0.00           O  
ATOM   1888  CB  LYS A1511       3.197 -31.420  -1.895  1.00  0.00           C  
ATOM   1889  CG  LYS A1511       4.258 -31.021  -0.890  1.00  0.00           C  
ATOM   1890  CD  LYS A1511       4.281 -31.980   0.298  1.00  0.00           C  
ATOM   1891  CE  LYS A1511       4.476 -33.424  -0.150  1.00  0.00           C  
ATOM   1892  NZ  LYS A1511       5.684 -33.582  -1.009  1.00  0.00           N  
ATOM   1893  N   ALA A1516       2.939 -28.139  -3.280  1.00  0.00           N  
ATOM   1894  CA  ALA A1516       2.266 -26.869  -3.046  1.00  0.00           C  
ATOM   1895  C   ALA A1516       0.982 -26.731  -3.853  1.00  0.00           C  
ATOM   1896  O   ALA A1516       0.821 -27.337  -4.915  1.00  0.00           O  
ATOM   1897  CB  ALA A1516       3.206 -25.711  -3.370  1.00  0.00           C  
ATOM   1898  N   TYR A1517       0.067 -25.930  -3.323  1.00  0.00           N  
ATOM   1899  CA  TYR A1517      -1.199 -25.646  -3.975  1.00  0.00           C  
ATOM   1900  C   TYR A1517      -0.867 -24.754  -5.171  1.00  0.00           C  
ATOM   1901  O   TYR A1517      -0.203 -23.726  -5.018  1.00  0.00           O  
ATOM   1902  CB  TYR A1517      -2.111 -24.906  -2.996  1.00  0.00           C  
ATOM   1903  CG  TYR A1517      -3.354 -24.298  -3.602  1.00  0.00           C  
ATOM   1904  CD1 TYR A1517      -4.325 -25.094  -4.205  1.00  0.00           C  
ATOM   1905  CD2 TYR A1517      -3.579 -22.923  -3.535  1.00  0.00           C  
ATOM   1906  CE1 TYR A1517      -5.495 -24.535  -4.724  1.00  0.00           C  
ATOM   1907  CE2 TYR A1517      -4.742 -22.356  -4.048  1.00  0.00           C  
ATOM   1908  CZ  TYR A1517      -5.695 -23.166  -4.639  1.00  0.00           C  
ATOM   1909  OH  TYR A1517      -6.852 -22.608  -5.134  1.00  0.00           O  
ATOM   1910  N   CYS A1518      -1.313 -25.150  -6.359  1.00  0.00           N  
ATOM   1911  CA  CYS A1518      -1.038 -24.375  -7.566  1.00  0.00           C  
ATOM   1912  C   CYS A1518      -2.095 -24.645  -8.622  1.00  0.00           C  
ATOM   1913  O   CYS A1518      -1.852 -25.375  -9.584  1.00  0.00           O  
ATOM   1914  CB  CYS A1518       0.350 -24.726  -8.116  1.00  0.00           C  
ATOM   1915  SG  CYS A1518       0.916 -23.710  -9.514  1.00  0.00           S  
ATOM   1916  N   PRO A1527      -3.289 -24.058  -8.453  1.00  0.00           N  
ATOM   1917  CA  PRO A1527      -4.408 -24.222  -9.386  1.00  0.00           C  
ATOM   1918  C   PRO A1527      -4.068 -23.730 -10.788  1.00  0.00           C  
ATOM   1919  O   PRO A1527      -3.651 -22.586 -10.973  1.00  0.00           O  
ATOM   1920  CB  PRO A1527      -5.520 -23.404  -8.735  1.00  0.00           C  
ATOM   1921  CG  PRO A1527      -4.760 -22.328  -8.011  1.00  0.00           C  
ATOM   1922  CD  PRO A1527      -3.642 -23.112  -7.381  1.00  0.00           C  
ATOM   1923  N   ALA A1528      -4.246 -24.604 -11.773  1.00  0.00           N  
ATOM   1924  CA  ALA A1528      -3.953 -24.258 -13.154  1.00  0.00           C  
ATOM   1925  C   ALA A1528      -4.808 -23.075 -13.600  1.00  0.00           C  
ATOM   1926  O   ALA A1528      -6.008 -23.032 -13.334  1.00  0.00           O  
ATOM   1927  CB  ALA A1528      -4.205 -25.468 -14.061  1.00  0.00           C  
ATOM   1928  N   GLY A1545      -4.179 -22.107 -14.259  1.00  0.00           N  
ATOM   1929  CA  GLY A1545      -4.907 -20.947 -14.746  1.00  0.00           C  
ATOM   1930  C   GLY A1545      -5.377 -19.954 -13.697  1.00  0.00           C  
ATOM   1931  O   GLY A1545      -6.090 -19.004 -14.022  1.00  0.00           O  
ATOM   1932  N   VAL A1563      -4.992 -20.168 -12.443  1.00  0.00           N  
ATOM   1933  CA  VAL A1563      -5.377 -19.262 -11.360  1.00  0.00           C  
ATOM   1934  C   VAL A1563      -4.133 -18.529 -10.889  1.00  0.00           C  
ATOM   1935  O   VAL A1563      -3.226 -19.139 -10.324  1.00  0.00           O  
ATOM   1936  CB  VAL A1563      -5.984 -20.029 -10.172  1.00  0.00           C  
ATOM   1937  CG1 VAL A1563      -6.300 -19.066  -9.037  1.00  0.00           C  
ATOM   1938  CG2 VAL A1563      -7.241 -20.752 -10.616  1.00  0.00           C  
ATOM   1939  N   VAL A1569      -4.099 -17.218 -11.118  1.00  0.00           N  
ATOM   1940  CA  VAL A1569      -2.945 -16.407 -10.748  1.00  0.00           C  
ATOM   1941  C   VAL A1569      -2.897 -15.910  -9.305  1.00  0.00           C  
ATOM   1942  O   VAL A1569      -1.877 -16.064  -8.631  1.00  0.00           O  
ATOM   1943  CB  VAL A1569      -2.809 -15.190 -11.687  1.00  0.00           C  
ATOM   1944  CG1 VAL A1569      -1.564 -14.378 -11.316  1.00  0.00           C  
ATOM   1945  CG2 VAL A1569      -2.724 -15.664 -13.135  1.00  0.00           C  
ATOM   1946  N   GLU A1594      -3.985 -15.313  -8.829  1.00  0.00           N  
ATOM   1947  CA  GLU A1594      -4.014 -14.793  -7.466  1.00  0.00           C  
ATOM   1948  C   GLU A1594      -4.072 -15.891  -6.411  1.00  0.00           C  
ATOM   1949  O   GLU A1594      -4.707 -16.928  -6.607  1.00  0.00           O  
ATOM   1950  CB  GLU A1594      -5.198 -13.843  -7.285  1.00  0.00           C  
ATOM   1951  CG  GLU A1594      -5.178 -12.655  -8.227  1.00  0.00           C  
ATOM   1952  CD  GLU A1594      -6.170 -11.581  -7.827  1.00  0.00           C  
ATOM   1953  OE1 GLU A1594      -7.364 -11.904  -7.651  1.00  0.00           O  
ATOM   1954  OE2 GLU A1594      -5.754 -10.411  -7.690  1.00  0.00           O  
ATOM   1955  N   GLU A1596      -3.401 -15.649  -5.290  1.00  0.00           N  
ATOM   1956  CA  GLU A1596      -3.350 -16.600  -4.187  1.00  0.00           C  
ATOM   1957  C   GLU A1596      -2.627 -17.876  -4.606  1.00  0.00           C  
ATOM   1958  O   GLU A1596      -2.734 -18.906  -3.937  1.00  0.00           O  
ATOM   1959  CB  GLU A1596      -4.762 -16.949  -3.691  1.00  0.00           C  
ATOM   1960  CG  GLU A1596      -4.776 -17.799  -2.416  1.00  0.00           C  
ATOM   1961  CD  GLU A1596      -6.146 -18.376  -2.087  1.00  0.00           C  
ATOM   1962  OE1 GLU A1596      -7.101 -17.592  -1.903  1.00  0.00           O  
ATOM   1963  OE2 GLU A1596      -6.264 -19.620  -2.008  1.00  0.00           O  
ATOM   1964  N   ASN A1601      -1.903 -17.812  -5.721  1.00  0.00           N  
ATOM   1965  CA  ASN A1601      -1.150 -18.970  -6.191  1.00  0.00           C  
ATOM   1966  C   ASN A1601       0.259 -18.828  -5.633  1.00  0.00           C  
ATOM   1967  O   ASN A1601       1.046 -18.003  -6.102  1.00  0.00           O  
ATOM   1968  CB  ASN A1601      -1.125 -19.023  -7.727  1.00  0.00           C  
ATOM   1969  CG  ASN A1601      -0.543 -20.330  -8.261  1.00  0.00           C  
ATOM   1970  OD1 ASN A1601      -1.069 -20.915  -9.214  1.00  0.00           O  
ATOM   1971  ND2 ASN A1601       0.547 -20.787  -7.654  1.00  0.00           N  
ATOM   1972  N   PRO A1602       0.589 -19.634  -4.614  1.00  0.00           N  
ATOM   1973  CA  PRO A1602       1.881 -19.663  -3.921  1.00  0.00           C  
ATOM   1974  C   PRO A1602       3.100 -19.762  -4.826  1.00  0.00           C  
ATOM   1975  O   PRO A1602       4.122 -19.129  -4.572  1.00  0.00           O  
ATOM   1976  CB  PRO A1602       1.755 -20.886  -3.013  1.00  0.00           C  
ATOM   1977  CG  PRO A1602       0.292 -20.961  -2.749  1.00  0.00           C  
ATOM   1978  CD  PRO A1602      -0.296 -20.692  -4.096  1.00  0.00           C  
ATOM   1979  N   ILE A1603       3.002 -20.576  -5.870  1.00  0.00           N  
ATOM   1980  CA  ILE A1603       4.117 -20.749  -6.787  1.00  0.00           C  
ATOM   1981  C   ILE A1603       4.293 -19.512  -7.663  1.00  0.00           C  
ATOM   1982  O   ILE A1603       5.416 -19.039  -7.859  1.00  0.00           O  
ATOM   1983  CB  ILE A1603       3.910 -22.006  -7.665  1.00  0.00           C  
ATOM   1984  CG1 ILE A1603       3.699 -23.216  -6.756  1.00  0.00           C  
ATOM   1985  CG2 ILE A1603       5.113 -22.233  -8.569  1.00  0.00           C  
ATOM   1986  CD1 ILE A1603       4.799 -23.404  -5.720  1.00  0.00           C  
ATOM   1987  N   LEU A1604       3.187 -18.990  -8.181  1.00  0.00           N  
ATOM   1988  CA  LEU A1604       3.248 -17.794  -9.007  1.00  0.00           C  
ATOM   1989  C   LEU A1604       3.794 -16.645  -8.168  1.00  0.00           C  
ATOM   1990  O   LEU A1604       4.551 -15.807  -8.663  1.00  0.00           O  
ATOM   1991  CB  LEU A1604       1.864 -17.435  -9.539  1.00  0.00           C  
ATOM   1992  CG  LEU A1604       1.452 -18.153 -10.824  1.00  0.00           C  
ATOM   1993  CD1 LEU A1604       0.056 -17.709 -11.229  1.00  0.00           C  
ATOM   1994  CD2 LEU A1604       2.452 -17.834 -11.928  1.00  0.00           C  
ATOM   1995  N   ASP A1613       3.420 -16.620  -6.891  1.00  0.00           N  
ATOM   1996  CA  ASP A1613       3.881 -15.573  -5.991  1.00  0.00           C  
ATOM   1997  C   ASP A1613       5.391 -15.598  -5.848  1.00  0.00           C  
ATOM   1998  O   ASP A1613       6.026 -14.546  -5.833  1.00  0.00           O  
ATOM   1999  CB  ASP A1613       3.226 -15.706  -4.606  1.00  0.00           C  
ATOM   2000  CG  ASP A1613       1.781 -15.224  -4.595  1.00  0.00           C  
ATOM   2001  OD1 ASP A1613       1.061 -15.498  -3.607  1.00  0.00           O  
ATOM   2002  OD2 ASP A1613       1.365 -14.565  -5.571  1.00  0.00           O  
ATOM   2003  N   ILE A1614       5.978 -16.786  -5.745  1.00  0.00           N  
ATOM   2004  CA  ILE A1614       7.426 -16.859  -5.615  1.00  0.00           C  
ATOM   2005  C   ILE A1614       8.068 -16.325  -6.893  1.00  0.00           C  
ATOM   2006  O   ILE A1614       9.094 -15.648  -6.849  1.00  0.00           O  
ATOM   2007  CB  ILE A1614       7.901 -18.300  -5.343  1.00  0.00           C  
ATOM   2008  CG1 ILE A1614       7.338 -18.773  -3.998  1.00  0.00           C  
ATOM   2009  CG2 ILE A1614       9.431 -18.355  -5.333  1.00  0.00           C  
ATOM   2010  CD1 ILE A1614       7.681 -20.221  -3.658  1.00  0.00           C  
ATOM   2011  N   ALA A1615       7.465 -16.627  -8.038  1.00  0.00           N  
ATOM   2012  CA  ALA A1615       8.009 -16.127  -9.294  1.00  0.00           C  
ATOM   2013  C   ALA A1615       7.911 -14.599  -9.321  1.00  0.00           C  
ATOM   2014  O   ALA A1615       8.873 -13.907  -9.656  1.00  0.00           O  
ATOM   2015  CB  ALA A1615       7.237 -16.712 -10.470  1.00  0.00           C  
ATOM   2016  N   LYS A1616       6.741 -14.087  -8.958  1.00  0.00           N  
ATOM   2017  CA  LYS A1616       6.489 -12.653  -8.961  1.00  0.00           C  
ATOM   2018  C   LYS A1616       7.310 -11.827  -7.972  1.00  0.00           C  
ATOM   2019  O   LYS A1616       7.909 -10.817  -8.348  1.00  0.00           O  
ATOM   2020  CB  LYS A1616       5.001 -12.386  -8.711  1.00  0.00           C  
ATOM   2021  CG  LYS A1616       4.603 -10.911  -8.803  1.00  0.00           C  
ATOM   2022  CD  LYS A1616       3.130 -10.711  -8.458  1.00  0.00           C  
ATOM   2023  CE  LYS A1616       2.721  -9.246  -8.538  1.00  0.00           C  
ATOM   2024  NZ  LYS A1616       2.900  -8.690  -9.913  1.00  0.00           N  
ATOM   2025  N   TYR A1617       7.356 -12.264  -6.717  1.00  0.00           N  
ATOM   2026  CA  TYR A1617       8.051 -11.512  -5.674  1.00  0.00           C  
ATOM   2027  C   TYR A1617       9.528 -11.789  -5.435  1.00  0.00           C  
ATOM   2028  O   TYR A1617      10.260 -10.898  -4.997  1.00  0.00           O  
ATOM   2029  CB  TYR A1617       7.286 -11.674  -4.358  1.00  0.00           C  
ATOM   2030  CG  TYR A1617       5.867 -11.165  -4.444  1.00  0.00           C  
ATOM   2031  CD1 TYR A1617       5.606  -9.802  -4.608  1.00  0.00           C  
ATOM   2032  CD2 TYR A1617       4.787 -12.043  -4.427  1.00  0.00           C  
ATOM   2033  CE1 TYR A1617       4.308  -9.330  -4.763  1.00  0.00           C  
ATOM   2034  CE2 TYR A1617       3.486 -11.585  -4.579  1.00  0.00           C  
ATOM   2035  CZ  TYR A1617       3.253 -10.225  -4.751  1.00  0.00           C  
ATOM   2036  OH  TYR A1617       1.975  -9.771  -4.941  1.00  0.00           O  
ATOM   2037  N   HIS A1619       9.986 -13.000  -5.725  1.00  0.00           N  
ATOM   2038  CA  HIS A1619      11.389 -13.312  -5.473  1.00  0.00           C  
ATOM   2039  C   HIS A1619      12.269 -13.560  -6.691  1.00  0.00           C  
ATOM   2040  O   HIS A1619      13.354 -12.992  -6.809  1.00  0.00           O  
ATOM   2041  CB  HIS A1619      11.493 -14.527  -4.536  1.00  0.00           C  
ATOM   2042  CG  HIS A1619      10.696 -14.386  -3.274  1.00  0.00           C  
ATOM   2043  ND1 HIS A1619       9.380 -14.784  -3.175  1.00  0.00           N  
ATOM   2044  CD2 HIS A1619      11.016 -13.843  -2.075  1.00  0.00           C  
ATOM   2045  CE1 HIS A1619       8.922 -14.491  -1.970  1.00  0.00           C  
ATOM   2046  NE2 HIS A1619       9.894 -13.918  -1.284  1.00  0.00           N  
ATOM   2047  N   ILE A1620      11.808 -14.410  -7.599  1.00  0.00           N  
ATOM   2048  CA  ILE A1620      12.617 -14.755  -8.757  1.00  0.00           C  
ATOM   2049  C   ILE A1620      12.782 -13.669  -9.814  1.00  0.00           C  
ATOM   2050  O   ILE A1620      13.908 -13.279 -10.124  1.00  0.00           O  
ATOM   2051  CB  ILE A1620      12.085 -16.044  -9.408  1.00  0.00           C  
ATOM   2052  CG1 ILE A1620      11.993 -17.145  -8.338  1.00  0.00           C  
ATOM   2053  CG2 ILE A1620      13.028 -16.491 -10.525  1.00  0.00           C  
ATOM   2054  CD1 ILE A1620      11.200 -18.373  -8.766  1.00  0.00           C  
ATOM   2055  N   LEU A1621      11.681 -13.179 -10.372  1.00  0.00           N  
ATOM   2056  CA  LEU A1621      11.785 -12.146 -11.399  1.00  0.00           C  
ATOM   2057  C   LEU A1621      12.509 -10.882 -10.921  1.00  0.00           C  
ATOM   2058  O   LEU A1621      13.352 -10.342 -11.639  1.00  0.00           O  
ATOM   2059  CB  LEU A1621      10.398 -11.812 -11.953  1.00  0.00           C  
ATOM   2060  CG  LEU A1621       9.886 -12.903 -12.902  1.00  0.00           C  
ATOM   2061  CD1 LEU A1621       8.404 -12.724 -13.155  1.00  0.00           C  
ATOM   2062  CD2 LEU A1621      10.681 -12.854 -14.208  1.00  0.00           C  
ATOM   2063  N   PRO A1622      12.196 -10.393  -9.708  1.00  0.00           N  
ATOM   2064  CA  PRO A1622      12.885  -9.185  -9.232  1.00  0.00           C  
ATOM   2065  C   PRO A1622      14.386  -9.394  -9.069  1.00  0.00           C  
ATOM   2066  O   PRO A1622      15.175  -8.473  -9.264  1.00  0.00           O  
ATOM   2067  CB  PRO A1622      12.196  -8.901  -7.899  1.00  0.00           C  
ATOM   2068  CG  PRO A1622      10.782  -9.331  -8.174  1.00  0.00           C  
ATOM   2069  CD  PRO A1622      11.000 -10.667  -8.888  1.00  0.00           C  
ATOM   2070  N   ARG A1634      14.780 -10.613  -8.720  1.00  0.00           N  
ATOM   2071  CA  ARG A1634      16.186 -10.915  -8.513  1.00  0.00           C  
ATOM   2072  C   ARG A1634      16.932 -11.387  -9.751  1.00  0.00           C  
ATOM   2073  O   ARG A1634      18.098 -11.044  -9.938  1.00  0.00           O  
ATOM   2074  CB  ARG A1634      16.331 -11.949  -7.394  1.00  0.00           C  
ATOM   2075  CG  ARG A1634      16.028 -11.370  -6.031  1.00  0.00           C  
ATOM   2076  CD  ARG A1634      15.914 -12.424  -4.953  1.00  0.00           C  
ATOM   2077  NE  ARG A1634      15.929 -11.800  -3.635  1.00  0.00           N  
ATOM   2078  CZ  ARG A1634      16.973 -11.138  -3.143  1.00  0.00           C  
ATOM   2079  NH1 ARG A1634      18.085 -11.020  -3.859  1.00  0.00           N  
ATOM   2080  NH2 ARG A1634      16.904 -10.584  -1.940  1.00  0.00           N  
ATOM   2081  N   PHE A1635      16.270 -12.165 -10.603  1.00  0.00           N  
ATOM   2082  CA  PHE A1635      16.937 -12.670 -11.800  1.00  0.00           C  
ATOM   2083  C   PHE A1635      16.670 -11.915 -13.094  1.00  0.00           C  
ATOM   2084  O   PHE A1635      17.473 -11.983 -14.024  1.00  0.00           O  
ATOM   2085  CB  PHE A1635      16.604 -14.145 -12.014  1.00  0.00           C  
ATOM   2086  CG  PHE A1635      17.155 -15.050 -10.950  1.00  0.00           C  
ATOM   2087  CD1 PHE A1635      16.445 -15.278  -9.774  1.00  0.00           C  
ATOM   2088  CD2 PHE A1635      18.392 -15.665 -11.118  1.00  0.00           C  
ATOM   2089  CE1 PHE A1635      16.960 -16.108  -8.776  1.00  0.00           C  
ATOM   2090  CE2 PHE A1635      18.918 -16.500 -10.123  1.00  0.00           C  
ATOM   2091  CZ  PHE A1635      18.197 -16.718  -8.951  1.00  0.00           C  
ATOM   2092  N   GLY A1636      15.547 -11.213 -13.169  1.00  0.00           N  
ATOM   2093  CA  GLY A1636      15.238 -10.468 -14.379  1.00  0.00           C  
ATOM   2094  C   GLY A1636      14.354 -11.241 -15.339  1.00  0.00           C  
ATOM   2095  O   GLY A1636      13.516 -10.671 -16.041  1.00  0.00           O  
ATOM   2096  N   LYS A1637      14.543 -12.553 -15.366  1.00  0.00           N  
ATOM   2097  CA  LYS A1637      13.764 -13.423 -16.230  1.00  0.00           C  
ATOM   2098  C   LYS A1637      13.849 -14.825 -15.657  1.00  0.00           C  
ATOM   2099  O   LYS A1637      14.728 -15.117 -14.847  1.00  0.00           O  
ATOM   2100  CB  LYS A1637      14.333 -13.418 -17.653  1.00  0.00           C  
ATOM   2101  CG  LYS A1637      15.769 -13.920 -17.755  1.00  0.00           C  
ATOM   2102  CD  LYS A1637      16.733 -13.032 -16.975  1.00  0.00           C  
ATOM   2103  CE  LYS A1637      18.169 -13.537 -17.053  1.00  0.00           C  
ATOM   2104  NZ  LYS A1637      18.720 -13.500 -18.437  1.00  0.00           N  
ATOM   2105  N   ILE A1638      12.936 -15.692 -16.068  1.00  0.00           N  
ATOM   2106  CA  ILE A1638      12.966 -17.063 -15.585  1.00  0.00           C  
ATOM   2107  C   ILE A1638      12.792 -18.025 -16.753  1.00  0.00           C  
ATOM   2108  O   ILE A1638      11.838 -17.923 -17.529  1.00  0.00           O  
ATOM   2109  CB  ILE A1638      11.875 -17.309 -14.525  1.00  0.00           C  
ATOM   2110  CG1 ILE A1638      11.911 -18.772 -14.072  1.00  0.00           C  
ATOM   2111  CG2 ILE A1638      10.510 -16.930 -15.082  1.00  0.00           C  
ATOM   2112  CD1 ILE A1638      10.945 -19.087 -12.940  1.00  0.00           C  
ATOM   2113  N   VAL A1639      13.746 -18.937 -16.888  1.00  0.00           N  
ATOM   2114  CA  VAL A1639      13.705 -19.929 -17.944  1.00  0.00           C  
ATOM   2115  C   VAL A1639      12.984 -21.159 -17.406  1.00  0.00           C  
ATOM   2116  O   VAL A1639      13.353 -21.707 -16.367  1.00  0.00           O  
ATOM   2117  CB  VAL A1639      15.130 -20.331 -18.382  1.00  0.00           C  
ATOM   2118  CG1 VAL A1639      15.068 -21.436 -19.424  1.00  0.00           C  
ATOM   2119  CG2 VAL A1639      15.860 -19.123 -18.941  1.00  0.00           C  
ATOM   2120  N   VAL A1641      11.941 -21.578 -18.106  1.00  0.00           N  
ATOM   2121  CA  VAL A1641      11.182 -22.748 -17.707  1.00  0.00           C  
ATOM   2122  C   VAL A1641      11.507 -23.863 -18.693  1.00  0.00           C  
ATOM   2123  O   VAL A1641      10.967 -23.903 -19.800  1.00  0.00           O  
ATOM   2124  CB  VAL A1641       9.675 -22.458 -17.738  1.00  0.00           C  
ATOM   2125  CG1 VAL A1641       8.890 -23.692 -17.342  1.00  0.00           C  
ATOM   2126  CG2 VAL A1641       9.360 -21.303 -16.801  1.00  0.00           C  
ATOM   2127  N   GLU A1642      12.407 -24.757 -18.303  1.00  0.00           N  
ATOM   2128  CA  GLU A1642      12.775 -25.863 -19.179  1.00  0.00           C  
ATOM   2129  C   GLU A1642      11.593 -26.822 -19.244  1.00  0.00           C  
ATOM   2130  O   GLU A1642      10.948 -27.098 -18.224  1.00  0.00           O  
ATOM   2131  CB  GLU A1642      14.013 -26.586 -18.642  1.00  0.00           C  
ATOM   2132  CG  GLU A1642      15.166 -25.658 -18.298  1.00  0.00           C  
ATOM   2133  CD  GLU A1642      16.479 -26.392 -18.079  1.00  0.00           C  
ATOM   2134  OE1 GLU A1642      16.461 -27.514 -17.532  1.00  0.00           O  
ATOM   2135  OE2 GLU A1642      17.536 -25.835 -18.445  1.00  0.00           O  
ATOM   2136  N   ARG A1643      11.297 -27.318 -20.441  1.00  0.00           N  
ATOM   2137  CA  ARG A1643      10.183 -28.241 -20.623  1.00  0.00           C  
ATOM   2138  C   ARG A1643      10.500 -29.239 -21.719  1.00  0.00           C  
ATOM   2139  O   ARG A1643      11.311 -28.963 -22.594  1.00  0.00           O  
ATOM   2140  CB  ARG A1643       8.912 -27.499 -21.040  1.00  0.00           C  
ATOM   2141  CG  ARG A1643       8.398 -26.462 -20.070  1.00  0.00           C  
ATOM   2142  CD  ARG A1643       7.073 -25.890 -20.560  1.00  0.00           C  
ATOM   2143  NE  ARG A1643       7.216 -25.173 -21.827  1.00  0.00           N  
ATOM   2144  CZ  ARG A1643       6.242 -24.481 -22.409  1.00  0.00           C  
ATOM   2145  NH1 ARG A1643       5.044 -24.408 -21.842  1.00  0.00           N  
ATOM   2146  NH2 ARG A1643       6.468 -23.849 -23.554  1.00  0.00           N  
ATOM   2147  N   ASP A1644       9.853 -30.397 -21.674  1.00  0.00           N  
ATOM   2148  CA  ASP A1644      10.058 -31.390 -22.721  1.00  0.00           C  
ATOM   2149  C   ASP A1644       9.440 -30.793 -23.977  1.00  0.00           C  
ATOM   2150  O   ASP A1644       8.541 -29.948 -23.895  1.00  0.00           O  
ATOM   2151  CB  ASP A1644       9.347 -32.705 -22.388  1.00  0.00           C  
ATOM   2152  CG  ASP A1644       9.972 -33.429 -21.222  1.00  0.00           C  
ATOM   2153  OD1 ASP A1644      11.192 -33.267 -21.001  1.00  0.00           O  
ATOM   2154  OD2 ASP A1644       9.245 -34.180 -20.536  1.00  0.00           O  
ATOM   2155  N   ALA A1645       9.915 -31.229 -25.137  1.00  0.00           N  
ATOM   2156  CA  ALA A1645       9.393 -30.724 -26.400  1.00  0.00           C  
ATOM   2157  C   ALA A1645       7.888 -30.931 -26.502  1.00  0.00           C  
ATOM   2158  O   ALA A1645       7.163 -30.056 -26.983  1.00  0.00           O  
ATOM   2159  CB  ALA A1645      10.091 -31.413 -27.563  1.00  0.00           C  
ATOM   2160  N   LYS A1646       7.418 -32.086 -26.044  1.00  0.00           N  
ATOM   2161  CA  LYS A1646       5.996 -32.404 -26.110  1.00  0.00           C  
ATOM   2162  C   LYS A1646       5.107 -31.484 -25.284  1.00  0.00           C  
ATOM   2163  O   LYS A1646       3.886 -31.507 -25.430  1.00  0.00           O  
ATOM   2164  CB  LYS A1646       5.744 -33.859 -25.698  1.00  0.00           C  
ATOM   2165  CG  LYS A1646       6.092 -34.193 -24.256  1.00  0.00           C  
ATOM   2166  CD  LYS A1646       5.709 -35.627 -23.935  1.00  0.00           C  
ATOM   2167  CE  LYS A1646       6.254 -36.074 -22.589  1.00  0.00           C  
ATOM   2168  NZ  LYS A1646       7.736 -36.127 -22.599  1.00  0.00           N  
ATOM   2169  N   PHE A1647       5.708 -30.681 -24.411  1.00  0.00           N  
ATOM   2170  CA  PHE A1647       4.922 -29.759 -23.601  1.00  0.00           C  
ATOM   2171  C   PHE A1647       5.193 -28.313 -23.985  1.00  0.00           C  
ATOM   2172  O   PHE A1647       4.755 -27.389 -23.298  1.00  0.00           O  
ATOM   2173  CB  PHE A1647       5.194 -29.976 -22.109  1.00  0.00           C  
ATOM   2174  CG  PHE A1647       4.710 -31.305 -21.595  1.00  0.00           C  
ATOM   2175  CD1 PHE A1647       3.435 -31.770 -21.924  1.00  0.00           C  
ATOM   2176  CD2 PHE A1647       5.516 -32.090 -20.781  1.00  0.00           C  
ATOM   2177  CE1 PHE A1647       2.974 -32.992 -21.446  1.00  0.00           C  
ATOM   2178  CE2 PHE A1647       5.063 -33.318 -20.295  1.00  0.00           C  
ATOM   2179  CZ  PHE A1647       3.791 -33.770 -20.629  1.00  0.00           C  
ATOM   2180  N   GLY A1648       5.919 -28.122 -25.084  1.00  0.00           N  
ATOM   2181  CA  GLY A1648       6.206 -26.778 -25.549  1.00  0.00           C  
ATOM   2182  C   GLY A1648       7.668 -26.399 -25.670  1.00  0.00           C  
ATOM   2183  O   GLY A1648       7.996 -25.410 -26.325  1.00  0.00           O  
ATOM   2184  N   GLY A1649       8.548 -27.178 -25.049  1.00  0.00           N  
ATOM   2185  CA  GLY A1649       9.966 -26.871 -25.100  1.00  0.00           C  
ATOM   2186  C   GLY A1649      10.319 -25.748 -24.140  1.00  0.00           C  
ATOM   2187  O   GLY A1649       9.436 -25.103 -23.579  1.00  0.00           O  
ATOM   2188  N   ASP A1673      11.610 -25.506 -23.950  1.00  0.00           N  
ATOM   2189  CA  ASP A1673      12.051 -24.456 -23.044  1.00  0.00           C  
ATOM   2190  C   ASP A1673      11.468 -23.110 -23.450  1.00  0.00           C  
ATOM   2191  O   ASP A1673      11.419 -22.765 -24.631  1.00  0.00           O  
ATOM   2192  CB  ASP A1673      13.582 -24.375 -23.022  1.00  0.00           C  
ATOM   2193  CG  ASP A1673      14.227 -25.692 -22.639  1.00  0.00           C  
ATOM   2194  OD1 ASP A1673      13.511 -26.580 -22.124  1.00  0.00           O  
ATOM   2195  OD2 ASP A1673      15.449 -25.841 -22.843  1.00  0.00           O  
ATOM   2196  N   VAL A1674      11.004 -22.358 -22.461  1.00  0.00           N  
ATOM   2197  CA  VAL A1674      10.436 -21.045 -22.711  1.00  0.00           C  
ATOM   2198  C   VAL A1674      11.006 -20.097 -21.670  1.00  0.00           C  
ATOM   2199  O   VAL A1674      11.284 -20.500 -20.538  1.00  0.00           O  
ATOM   2200  CB  VAL A1674       8.895 -21.074 -22.605  1.00  0.00           C  
ATOM   2201  CG1 VAL A1674       8.471 -21.587 -21.231  1.00  0.00           C  
ATOM   2202  CG2 VAL A1674       8.332 -19.688 -22.866  1.00  0.00           C  
ATOM   2203  N   GLU A1675      11.196 -18.842 -22.060  1.00  0.00           N  
ATOM   2204  CA  GLU A1675      11.737 -17.843 -21.151  1.00  0.00           C  
ATOM   2205  C   GLU A1675      10.741 -16.706 -20.961  1.00  0.00           C  
ATOM   2206  O   GLU A1675      10.103 -16.252 -21.917  1.00  0.00           O  
ATOM   2207  CB  GLU A1675      13.056 -17.292 -21.699  1.00  0.00           C  
ATOM   2208  CG  GLU A1675      13.750 -16.294 -20.785  1.00  0.00           C  
ATOM   2209  CD  GLU A1675      15.037 -15.753 -21.387  1.00  0.00           C  
ATOM   2210  OE1 GLU A1675      14.967 -15.104 -22.453  1.00  0.00           O  
ATOM   2211  OE2 GLU A1675      16.117 -15.974 -20.797  1.00  0.00           O  
ATOM   2212  N   TYR A1676      10.597 -16.255 -19.720  1.00  0.00           N  
ATOM   2213  CA  TYR A1676       9.689 -15.159 -19.427  1.00  0.00           C  
ATOM   2214  C   TYR A1676      10.483 -13.986 -18.885  1.00  0.00           C  
ATOM   2215  O   TYR A1676      11.217 -14.120 -17.903  1.00  0.00           O  
ATOM   2216  CB  TYR A1676       8.627 -15.595 -18.422  1.00  0.00           C  
ATOM   2217  CG  TYR A1676       7.743 -16.698 -18.952  1.00  0.00           C  
ATOM   2218  CD1 TYR A1676       7.995 -18.034 -18.637  1.00  0.00           C  
ATOM   2219  CD2 TYR A1676       6.661 -16.406 -19.783  1.00  0.00           C  
ATOM   2220  CE1 TYR A1676       7.192 -19.057 -19.137  1.00  0.00           C  
ATOM   2221  CE2 TYR A1676       5.849 -17.420 -20.289  1.00  0.00           C  
ATOM   2222  CZ  TYR A1676       6.122 -18.743 -19.961  1.00  0.00           C  
ATOM   2223  OH  TYR A1676       5.329 -19.749 -20.458  1.00  0.00           O  
ATOM   2224  N   ALA A1677      10.335 -12.840 -19.541  1.00  0.00           N  
ATOM   2225  CA  ALA A1677      11.048 -11.633 -19.150  1.00  0.00           C  
ATOM   2226  C   ALA A1677      10.245 -10.763 -18.193  1.00  0.00           C  
ATOM   2227  O   ALA A1677      10.758  -9.776 -17.670  1.00  0.00           O  
ATOM   2228  CB  ALA A1677      11.426 -10.833 -20.396  1.00  0.00           C  
ATOM   2229  N   SER A1678       8.985 -11.114 -17.972  1.00  0.00           N  
ATOM   2230  CA  SER A1678       8.146 -10.347 -17.060  1.00  0.00           C  
ATOM   2231  C   SER A1678       7.114 -11.274 -16.445  1.00  0.00           C  
ATOM   2232  O   SER A1678       6.805 -12.326 -17.003  1.00  0.00           O  
ATOM   2233  CB  SER A1678       7.434  -9.212 -17.799  1.00  0.00           C  
ATOM   2234  OG  SER A1678       6.383  -9.721 -18.600  1.00  0.00           O  
ATOM   2235  N   PHE A1679       6.575 -10.884 -15.298  1.00  0.00           N  
ATOM   2236  CA  PHE A1679       5.585 -11.711 -14.637  1.00  0.00           C  
ATOM   2237  C   PHE A1679       4.283 -11.714 -15.410  1.00  0.00           C  
ATOM   2238  O   PHE A1679       3.593 -12.727 -15.469  1.00  0.00           O  
ATOM   2239  CB  PHE A1679       5.324 -11.225 -13.205  1.00  0.00           C  
ATOM   2240  CG  PHE A1679       4.237 -11.989 -12.514  1.00  0.00           C  
ATOM   2241  CD1 PHE A1679       2.949 -11.478 -12.440  1.00  0.00           C  
ATOM   2242  CD2 PHE A1679       4.484 -13.259 -12.004  1.00  0.00           C  
ATOM   2243  CE1 PHE A1679       1.916 -12.222 -11.873  1.00  0.00           C  
ATOM   2244  CE2 PHE A1679       3.456 -14.010 -11.436  1.00  0.00           C  
ATOM   2245  CZ  PHE A1679       2.171 -13.488 -11.372  1.00  0.00           C  
ATOM   2246  N   GLU A1680       3.942 -10.579 -16.008  1.00  0.00           N  
ATOM   2247  CA  GLU A1680       2.702 -10.508 -16.762  1.00  0.00           C  
ATOM   2248  C   GLU A1680       2.712 -11.508 -17.921  1.00  0.00           C  
ATOM   2249  O   GLU A1680       1.677 -12.070 -18.264  1.00  0.00           O  
ATOM   2250  CB  GLU A1680       2.476  -9.090 -17.287  1.00  0.00           C  
ATOM   2251  CG  GLU A1680       1.038  -8.824 -17.710  1.00  0.00           C  
ATOM   2252  CD  GLU A1680       0.029  -9.214 -16.635  1.00  0.00           C  
ATOM   2253  OE1 GLU A1680      -0.168 -10.428 -16.412  1.00  0.00           O  
ATOM   2254  OE2 GLU A1680      -0.563  -8.308 -16.009  1.00  0.00           O  
ATOM   2255  N   GLU A1681       3.881 -11.731 -18.512  1.00  0.00           N  
ATOM   2256  CA  GLU A1681       4.009 -12.682 -19.619  1.00  0.00           C  
ATOM   2257  C   GLU A1681       3.800 -14.098 -19.081  1.00  0.00           C  
ATOM   2258  O   GLU A1681       3.091 -14.910 -19.675  1.00  0.00           O  
ATOM   2259  CB  GLU A1681       5.404 -12.592 -20.249  1.00  0.00           C  
ATOM   2260  CG  GLU A1681       5.709 -11.281 -20.959  1.00  0.00           C  
ATOM   2261  CD  GLU A1681       7.152 -11.196 -21.431  1.00  0.00           C  
ATOM   2262  OE1 GLU A1681       7.525 -10.160 -22.020  1.00  0.00           O  
ATOM   2263  OE2 GLU A1681       7.915 -12.164 -21.213  1.00  0.00           O  
ATOM   2264  N   LEU A1682       4.434 -14.379 -17.948  1.00  0.00           N  
ATOM   2265  CA  LEU A1682       4.335 -15.681 -17.302  1.00  0.00           C  
ATOM   2266  C   LEU A1682       2.890 -15.918 -16.886  1.00  0.00           C  
ATOM   2267  O   LEU A1682       2.303 -16.948 -17.210  1.00  0.00           O  
ATOM   2268  CB  LEU A1682       5.262 -15.717 -16.080  1.00  0.00           C  
ATOM   2269  CG  LEU A1682       5.477 -17.022 -15.307  1.00  0.00           C  
ATOM   2270  CD1 LEU A1682       6.561 -16.811 -14.263  1.00  0.00           C  
ATOM   2271  CD2 LEU A1682       4.195 -17.464 -14.641  1.00  0.00           C  
ATOM   2272  N   ALA A1683       2.308 -14.952 -16.183  1.00  0.00           N  
ATOM   2273  CA  ALA A1683       0.928 -15.077 -15.730  1.00  0.00           C  
ATOM   2274  C   ALA A1683      -0.020 -15.285 -16.901  1.00  0.00           C  
ATOM   2275  O   ALA A1683      -0.945 -16.095 -16.829  1.00  0.00           O  
ATOM   2276  CB  ALA A1683       0.518 -13.834 -14.941  1.00  0.00           C  
ATOM   2277  N   GLU A1684       0.213 -14.546 -17.980  1.00  0.00           N  
ATOM   2278  CA  GLU A1684      -0.624 -14.651 -19.168  1.00  0.00           C  
ATOM   2279  C   GLU A1684      -0.619 -16.082 -19.703  1.00  0.00           C  
ATOM   2280  O   GLU A1684      -1.670 -16.633 -20.030  1.00  0.00           O  
ATOM   2281  CB  GLU A1684      -0.123 -13.689 -20.248  1.00  0.00           C  
ATOM   2282  CG  GLU A1684      -1.202 -12.777 -20.826  1.00  0.00           C  
ATOM   2283  CD  GLU A1684      -1.698 -11.736 -19.830  1.00  0.00           C  
ATOM   2284  OE1 GLU A1684      -2.224 -12.124 -18.765  1.00  0.00           O  
ATOM   2285  OE2 GLU A1684      -1.562 -10.525 -20.117  1.00  0.00           O  
ATOM   2286  N   ASP A1685       0.565 -16.679 -19.793  1.00  0.00           N  
ATOM   2287  CA  ASP A1685       0.687 -18.050 -20.283  1.00  0.00           C  
ATOM   2288  C   ASP A1685       0.105 -19.056 -19.302  1.00  0.00           C  
ATOM   2289  O   ASP A1685      -0.392 -20.111 -19.703  1.00  0.00           O  
ATOM   2290  CB  ASP A1685       2.154 -18.389 -20.566  1.00  0.00           C  
ATOM   2291  CG  ASP A1685       2.521 -18.193 -22.027  1.00  0.00           C  
ATOM   2292  OD1 ASP A1685       1.662 -17.717 -22.797  1.00  0.00           O  
ATOM   2293  OD2 ASP A1685       3.664 -18.515 -22.407  1.00  0.00           O  
ATOM   2294  N   PHE A1688       0.168 -18.727 -18.015  1.00  0.00           N  
ATOM   2295  CA  PHE A1688      -0.368 -19.603 -16.985  1.00  0.00           C  
ATOM   2296  C   PHE A1688      -1.890 -19.554 -17.049  1.00  0.00           C  
ATOM   2297  O   PHE A1688      -2.571 -20.572 -16.953  1.00  0.00           O  
ATOM   2298  CB  PHE A1688       0.095 -19.143 -15.601  1.00  0.00           C  
ATOM   2299  CG  PHE A1688      -0.143 -20.158 -14.520  1.00  0.00           C  
ATOM   2300  CD1 PHE A1688       0.725 -21.233 -14.358  1.00  0.00           C  
ATOM   2301  CD2 PHE A1688      -1.252 -20.063 -13.692  1.00  0.00           C  
ATOM   2302  CE1 PHE A1688       0.490 -22.201 -13.390  1.00  0.00           C  
ATOM   2303  CE2 PHE A1688      -1.499 -21.030 -12.717  1.00  0.00           C  
ATOM   2304  CZ  PHE A1688      -0.623 -22.101 -12.567  1.00  0.00           C  
ATOM   2305  N   LYS A1689      -2.413 -18.349 -17.221  1.00  0.00           N  
ATOM   2306  CA  LYS A1689      -3.843 -18.134 -17.289  1.00  0.00           C  
ATOM   2307  C   LYS A1689      -4.444 -18.811 -18.523  1.00  0.00           C  
ATOM   2308  O   LYS A1689      -5.552 -19.342 -18.467  1.00  0.00           O  
ATOM   2309  CB  LYS A1689      -4.114 -16.628 -17.319  1.00  0.00           C  
ATOM   2310  CG  LYS A1689      -5.473 -16.209 -16.799  1.00  0.00           C  
ATOM   2311  CD  LYS A1689      -5.557 -14.689 -16.691  1.00  0.00           C  
ATOM   2312  CE  LYS A1689      -6.885 -14.240 -16.090  1.00  0.00           C  
ATOM   2313  NZ  LYS A1689      -6.971 -12.755 -15.949  1.00  0.00           N  
ATOM   2314  N   SER A1690      -3.704 -18.801 -19.627  1.00  0.00           N  
ATOM   2315  CA  SER A1690      -4.173 -19.394 -20.880  1.00  0.00           C  
ATOM   2316  C   SER A1690      -3.977 -20.906 -20.966  1.00  0.00           C  
ATOM   2317  O   SER A1690      -4.540 -21.564 -21.842  1.00  0.00           O  
ATOM   2318  CB  SER A1690      -3.464 -18.744 -22.069  1.00  0.00           C  
ATOM   2319  OG  SER A1690      -2.108 -19.157 -22.144  1.00  0.00           O  
ATOM   2320  N   GLY A1691      -3.171 -21.458 -20.070  1.00  0.00           N  
ATOM   2321  CA  GLY A1691      -2.939 -22.889 -20.101  1.00  0.00           C  
ATOM   2322  C   GLY A1691      -1.717 -23.265 -20.916  1.00  0.00           C  
ATOM   2323  O   GLY A1691      -1.441 -24.446 -21.106  1.00  0.00           O  
ATOM   2324  N   GLN A1694      -0.987 -22.268 -21.408  1.00  0.00           N  
ATOM   2325  CA  GLN A1694       0.223 -22.529 -22.181  1.00  0.00           C  
ATOM   2326  C   GLN A1694       1.352 -22.968 -21.254  1.00  0.00           C  
ATOM   2327  O   GLN A1694       2.254 -23.707 -21.659  1.00  0.00           O  
ATOM   2328  CB  GLN A1694       0.649 -21.285 -22.959  1.00  0.00           C  
ATOM   2329  CG  GLN A1694      -0.183 -21.014 -24.200  1.00  0.00           C  
ATOM   2330  CD  GLN A1694      -0.224 -22.205 -25.140  1.00  0.00           C  
ATOM   2331  OE1 GLN A1694      -1.127 -23.041 -25.067  1.00  0.00           O  
ATOM   2332  NE2 GLN A1694       0.767 -22.298 -26.017  1.00  0.00           N  
ATOM   2333  N   LEU A1809       1.309 -22.493 -20.013  1.00  0.00           N  
ATOM   2334  CA  LEU A1809       2.317 -22.859 -19.024  1.00  0.00           C  
ATOM   2335  C   LEU A1809       1.604 -23.684 -17.963  1.00  0.00           C  
ATOM   2336  O   LEU A1809       0.665 -23.216 -17.318  1.00  0.00           O  
ATOM   2337  CB  LEU A1809       2.943 -21.612 -18.392  1.00  0.00           C  
ATOM   2338  CG  LEU A1809       3.949 -21.855 -17.263  1.00  0.00           C  
ATOM   2339  CD1 LEU A1809       5.127 -22.675 -17.763  1.00  0.00           C  
ATOM   2340  CD2 LEU A1809       4.424 -20.514 -16.728  1.00  0.00           C  
ATOM   2341  N   HIS A1810       2.055 -24.918 -17.789  1.00  0.00           N  
ATOM   2342  CA  HIS A1810       1.439 -25.828 -16.835  1.00  0.00           C  
ATOM   2343  C   HIS A1810       2.131 -25.784 -15.478  1.00  0.00           C  
ATOM   2344  O   HIS A1810       3.348 -25.613 -15.396  1.00  0.00           O  
ATOM   2345  CB  HIS A1810       1.486 -27.256 -17.400  1.00  0.00           C  
ATOM   2346  CG  HIS A1810       0.686 -28.246 -16.617  1.00  0.00           C  
ATOM   2347  ND1 HIS A1810       1.037 -28.652 -15.346  1.00  0.00           N  
ATOM   2348  CD2 HIS A1810      -0.471 -28.887 -16.910  1.00  0.00           C  
ATOM   2349  CE1 HIS A1810       0.130 -29.495 -14.890  1.00  0.00           C  
ATOM   2350  NE2 HIS A1810      -0.797 -29.655 -15.819  1.00  0.00           N  
ATOM   2351  N   PRO A1812       1.353 -25.930 -14.394  1.00  0.00           N  
ATOM   2352  CA  PRO A1812       1.847 -25.920 -13.018  1.00  0.00           C  
ATOM   2353  C   PRO A1812       3.079 -26.798 -12.791  1.00  0.00           C  
ATOM   2354  O   PRO A1812       4.019 -26.394 -12.108  1.00  0.00           O  
ATOM   2355  CB  PRO A1812       0.641 -26.412 -12.232  1.00  0.00           C  
ATOM   2356  CG  PRO A1812      -0.476 -25.778 -12.951  1.00  0.00           C  
ATOM   2357  CD  PRO A1812      -0.120 -26.015 -14.406  1.00  0.00           C  
ATOM   2358  N   LEU A1813       3.087 -27.995 -13.374  1.00  0.00           N  
ATOM   2359  CA  LEU A1813       4.215 -28.901 -13.184  1.00  0.00           C  
ATOM   2360  C   LEU A1813       5.534 -28.363 -13.700  1.00  0.00           C  
ATOM   2361  O   LEU A1813       6.575 -28.542 -13.066  1.00  0.00           O  
ATOM   2362  CB  LEU A1813       3.910 -30.262 -13.818  1.00  0.00           C  
ATOM   2363  CG  LEU A1813       2.764 -31.014 -13.131  1.00  0.00           C  
ATOM   2364  CD1 LEU A1813       2.379 -32.239 -13.942  1.00  0.00           C  
ATOM   2365  CD2 LEU A1813       3.191 -31.408 -11.723  1.00  0.00           C  
ATOM   2366  N   ASP A1814       5.506 -27.697 -14.850  1.00  0.00           N  
ATOM   2367  CA  ASP A1814       6.732 -27.140 -15.396  1.00  0.00           C  
ATOM   2368  C   ASP A1814       7.134 -25.903 -14.594  1.00  0.00           C  
ATOM   2369  O   ASP A1814       8.306 -25.707 -14.290  1.00  0.00           O  
ATOM   2370  CB  ASP A1814       6.543 -26.804 -16.879  1.00  0.00           C  
ATOM   2371  CG  ASP A1814       6.236 -28.045 -17.717  1.00  0.00           C  
ATOM   2372  OD1 ASP A1814       7.003 -29.027 -17.617  1.00  0.00           O  
ATOM   2373  OD2 ASP A1814       5.235 -28.042 -18.467  1.00  0.00           O  
ATOM   2374  N   LEU A1815       6.158 -25.078 -14.240  1.00  0.00           N  
ATOM   2375  CA  LEU A1815       6.453 -23.882 -13.458  1.00  0.00           C  
ATOM   2376  C   LEU A1815       7.090 -24.273 -12.117  1.00  0.00           C  
ATOM   2377  O   LEU A1815       8.096 -23.699 -11.711  1.00  0.00           O  
ATOM   2378  CB  LEU A1815       5.180 -23.078 -13.214  1.00  0.00           C  
ATOM   2379  CG  LEU A1815       5.367 -21.855 -12.309  1.00  0.00           C  
ATOM   2380  CD1 LEU A1815       6.463 -20.950 -12.876  1.00  0.00           C  
ATOM   2381  CD2 LEU A1815       4.051 -21.114 -12.193  1.00  0.00           C  
ATOM   2382  N   LYS A1816       6.512 -25.263 -11.443  1.00  0.00           N  
ATOM   2383  CA  LYS A1816       7.051 -25.713 -10.160  1.00  0.00           C  
ATOM   2384  C   LYS A1816       8.522 -26.094 -10.243  1.00  0.00           C  
ATOM   2385  O   LYS A1816       9.322 -25.693  -9.396  1.00  0.00           O  
ATOM   2386  CB  LYS A1816       6.246 -26.899  -9.622  1.00  0.00           C  
ATOM   2387  CG  LYS A1816       4.876 -26.529  -9.076  1.00  0.00           C  
ATOM   2388  CD  LYS A1816       4.215 -27.741  -8.415  1.00  0.00           C  
ATOM   2389  CE  LYS A1816       2.926 -27.362  -7.708  1.00  0.00           C  
ATOM   2390  NZ  LYS A1816       2.334 -28.512  -6.963  1.00  0.00           N  
ATOM   2391  N   ILE A1817       8.884 -26.873 -11.260  1.00  0.00           N  
ATOM   2392  CA  ILE A1817      10.269 -27.286 -11.409  1.00  0.00           C  
ATOM   2393  C   ILE A1817      11.189 -26.080 -11.542  1.00  0.00           C  
ATOM   2394  O   ILE A1817      12.258 -26.034 -10.923  1.00  0.00           O  
ATOM   2395  CB  ILE A1817      10.469 -28.195 -12.645  1.00  0.00           C  
ATOM   2396  CG1 ILE A1817       9.672 -29.493 -12.473  1.00  0.00           C  
ATOM   2397  CG2 ILE A1817      11.952 -28.508 -12.822  1.00  0.00           C  
ATOM   2398  CD1 ILE A1817      10.025 -30.264 -11.214  1.00  0.00           C  
ATOM   2399  N   ALA A1818      10.775 -25.108 -12.349  1.00  0.00           N  
ATOM   2400  CA  ALA A1818      11.580 -23.911 -12.563  1.00  0.00           C  
ATOM   2401  C   ALA A1818      11.671 -23.060 -11.297  1.00  0.00           C  
ATOM   2402  O   ALA A1818      12.747 -22.567 -10.947  1.00  0.00           O  
ATOM   2403  CB  ALA A1818      10.994 -23.080 -13.724  1.00  0.00           C  
ATOM   2404  N   VAL A1819      10.545 -22.886 -10.615  1.00  0.00           N  
ATOM   2405  CA  VAL A1819      10.535 -22.085  -9.390  1.00  0.00           C  
ATOM   2406  C   VAL A1819      11.449 -22.721  -8.336  1.00  0.00           C  
ATOM   2407  O   VAL A1819      12.194 -22.026  -7.650  1.00  0.00           O  
ATOM   2408  CB  VAL A1819       9.111 -21.950  -8.826  1.00  0.00           C  
ATOM   2409  CG1 VAL A1819       9.147 -21.317  -7.426  1.00  0.00           C  
ATOM   2410  CG2 VAL A1819       8.268 -21.103  -9.768  1.00  0.00           C  
ATOM   2411  N   ALA A1820      11.397 -24.044  -8.216  1.00  0.00           N  
ATOM   2412  CA  ALA A1820      12.242 -24.736  -7.248  1.00  0.00           C  
ATOM   2413  C   ALA A1820      13.715 -24.549  -7.592  1.00  0.00           C  
ATOM   2414  O   ALA A1820      14.548 -24.341  -6.707  1.00  0.00           O  
ATOM   2415  CB  ALA A1820      11.892 -26.233  -7.206  1.00  0.00           C  
ATOM   2416  N   LYS A1821      14.043 -24.623  -8.881  1.00  0.00           N  
ATOM   2417  CA  LYS A1821      15.430 -24.465  -9.305  1.00  0.00           C  
ATOM   2418  C   LYS A1821      15.970 -23.063  -9.028  1.00  0.00           C  
ATOM   2419  O   LYS A1821      17.082 -22.907  -8.519  1.00  0.00           O  
ATOM   2420  CB  LYS A1821      15.573 -24.779 -10.797  1.00  0.00           C  
ATOM   2421  CG  LYS A1821      16.973 -24.537 -11.334  1.00  0.00           C  
ATOM   2422  CD  LYS A1821      17.065 -24.829 -12.825  1.00  0.00           C  
ATOM   2423  CE  LYS A1821      18.458 -24.513 -13.348  1.00  0.00           C  
ATOM   2424  NZ  LYS A1821      18.574 -24.733 -14.818  1.00  0.00           N  
ATOM   2425  N   TYR A1822      15.197 -22.038  -9.372  1.00  0.00           N  
ATOM   2426  CA  TYR A1822      15.650 -20.677  -9.135  1.00  0.00           C  
ATOM   2427  C   TYR A1822      15.710 -20.355  -7.645  1.00  0.00           C  
ATOM   2428  O   TYR A1822      16.649 -19.705  -7.179  1.00  0.00           O  
ATOM   2429  CB  TYR A1822      14.745 -19.676  -9.850  1.00  0.00           C  
ATOM   2430  CG  TYR A1822      15.093 -19.504 -11.310  1.00  0.00           C  
ATOM   2431  CD1 TYR A1822      14.651 -20.415 -12.266  1.00  0.00           C  
ATOM   2432  CD2 TYR A1822      15.893 -18.442 -11.729  1.00  0.00           C  
ATOM   2433  CE1 TYR A1822      14.996 -20.272 -13.612  1.00  0.00           C  
ATOM   2434  CE2 TYR A1822      16.244 -18.291 -13.067  1.00  0.00           C  
ATOM   2435  CZ  TYR A1822      15.791 -19.206 -14.002  1.00  0.00           C  
ATOM   2436  OH  TYR A1822      16.124 -19.049 -15.329  1.00  0.00           O  
ATOM   2437  N   LEU A1823      14.710 -20.810  -6.899  1.00  0.00           N  
ATOM   2438  CA  LEU A1823      14.691 -20.556  -5.466  1.00  0.00           C  
ATOM   2439  C   LEU A1823      15.910 -21.225  -4.841  1.00  0.00           C  
ATOM   2440  O   LEU A1823      16.562 -20.649  -3.971  1.00  0.00           O  
ATOM   2441  CB  LEU A1823      13.405 -21.098  -4.834  1.00  0.00           C  
ATOM   2442  CG  LEU A1823      13.160 -20.721  -3.369  1.00  0.00           C  
ATOM   2443  CD1 LEU A1823      13.257 -19.204  -3.186  1.00  0.00           C  
ATOM   2444  CD2 LEU A1823      11.783 -21.212  -2.953  1.00  0.00           C  
ATOM   2445  N   ASN A1824      16.231 -22.435  -5.292  1.00  0.00           N  
ATOM   2446  CA  ASN A1824      17.394 -23.132  -4.753  1.00  0.00           C  
ATOM   2447  C   ASN A1824      18.690 -22.408  -5.087  1.00  0.00           C  
ATOM   2448  O   ASN A1824      19.640 -22.438  -4.305  1.00  0.00           O  
ATOM   2449  CB  ASN A1824      17.453 -24.581  -5.248  1.00  0.00           C  
ATOM   2450  CG  ASN A1824      16.648 -25.517  -4.373  1.00  0.00           C  
ATOM   2451  OD1 ASN A1824      16.593 -25.339  -3.156  1.00  0.00           O  
ATOM   2452  ND2 ASN A1824      16.029 -26.525  -4.979  1.00  0.00           N  
ATOM   2453  N   MET A1825      18.736 -21.754  -6.243  1.00  0.00           N  
ATOM   2454  CA  MET A1825      19.931 -21.014  -6.624  1.00  0.00           C  
ATOM   2455  C   MET A1825      20.061 -19.827  -5.678  1.00  0.00           C  
ATOM   2456  O   MET A1825      21.149 -19.491  -5.212  1.00  0.00           O  
ATOM   2457  CB  MET A1825      19.825 -20.515  -8.071  1.00  0.00           C  
ATOM   2458  CG  MET A1825      19.901 -21.617  -9.115  1.00  0.00           C  
ATOM   2459  SD  MET A1825      20.085 -20.969 -10.796  1.00  0.00           S  
ATOM   2460  CE  MET A1825      18.397 -20.600 -11.176  1.00  0.00           C  
ATOM   2461  N   LEU A1826      18.922 -19.212  -5.393  1.00  0.00           N  
ATOM   2462  CA  LEU A1826      18.844 -18.054  -4.513  1.00  0.00           C  
ATOM   2463  C   LEU A1826      19.351 -18.390  -3.105  1.00  0.00           C  
ATOM   2464  O   LEU A1826      20.213 -17.695  -2.558  1.00  0.00           O  
ATOM   2465  CB  LEU A1826      17.386 -17.576  -4.470  1.00  0.00           C  
ATOM   2466  CG  LEU A1826      17.058 -16.112  -4.182  1.00  0.00           C  
ATOM   2467  CD1 LEU A1826      15.611 -15.839  -4.550  1.00  0.00           C  
ATOM   2468  CD2 LEU A1826      17.307 -15.802  -2.720  1.00  0.00           C  
ATOM   2469  N   LEU A1827      18.816 -19.462  -2.529  1.00  0.00           N  
ATOM   2470  CA  LEU A1827      19.196 -19.891  -1.186  1.00  0.00           C  
ATOM   2471  C   LEU A1827      20.609 -20.450  -1.120  1.00  0.00           C  
ATOM   2472  O   LEU A1827      21.330 -20.213  -0.147  1.00  0.00           O  
ATOM   2473  CB  LEU A1827      18.205 -20.934  -0.669  1.00  0.00           C  
ATOM   2474  CG  LEU A1827      16.830 -20.428  -0.226  1.00  0.00           C  
ATOM   2475  CD1 LEU A1827      16.168 -19.643  -1.338  1.00  0.00           C  
ATOM   2476  CD2 LEU A1827      15.968 -21.613   0.172  1.00  0.00           C  
ATOM   2477  N   GLU A1828      21.006 -21.196  -2.146  1.00  0.00           N  
ATOM   2478  CA  GLU A1828      22.349 -21.760  -2.182  1.00  0.00           C  
ATOM   2479  C   GLU A1828      23.359 -20.626  -2.124  1.00  0.00           C  
ATOM   2480  O   GLU A1828      24.317 -20.673  -1.355  1.00  0.00           O  
ATOM   2481  CB  GLU A1828      22.554 -22.582  -3.458  1.00  0.00           C  
ATOM   2482  CG  GLU A1828      22.124 -24.029  -3.323  1.00  0.00           C  
ATOM   2483  CD  GLU A1828      22.988 -24.797  -2.336  1.00  0.00           C  
ATOM   2484  OE1 GLU A1828      24.205 -24.939  -2.593  1.00  0.00           O  
ATOM   2485  OE2 GLU A1828      22.454 -25.255  -1.304  1.00  0.00           O  
ATOM   2486  N   ASP A1829      23.135 -19.604  -2.941  1.00  0.00           N  
ATOM   2487  CA  ASP A1829      24.016 -18.449  -2.966  1.00  0.00           C  
ATOM   2488  C   ASP A1829      23.999 -17.765  -1.597  1.00  0.00           C  
ATOM   2489  O   ASP A1829      25.033 -17.313  -1.103  1.00  0.00           O  
ATOM   2490  CB  ASP A1829      23.557 -17.467  -4.043  1.00  0.00           C  
ATOM   2491  CG  ASP A1829      24.412 -16.220  -4.093  1.00  0.00           C  
ATOM   2492  OD1 ASP A1829      25.624 -16.338  -4.375  1.00  0.00           O  
ATOM   2493  OD2 ASP A1829      23.871 -15.120  -3.849  1.00  0.00           O  
ATOM   2494  N   ALA A1830      22.820 -17.697  -0.985  1.00  0.00           N  
ATOM   2495  CA  ALA A1830      22.679 -17.070   0.324  1.00  0.00           C  
ATOM   2496  C   ALA A1830      23.547 -17.797   1.343  1.00  0.00           C  
ATOM   2497  O   ALA A1830      24.290 -17.173   2.100  1.00  0.00           O  
ATOM   2498  CB  ALA A1830      21.210 -17.088   0.765  1.00  0.00           C  
ATOM   2499  N   ARG A1831      23.452 -19.120   1.358  1.00  0.00           N  
ATOM   2500  CA  ARG A1831      24.239 -19.922   2.282  1.00  0.00           C  
ATOM   2501  C   ARG A1831      25.728 -19.758   1.996  1.00  0.00           C  
ATOM   2502  O   ARG A1831      26.544 -19.699   2.915  1.00  0.00           O  
ATOM   2503  CB  ARG A1831      23.819 -21.392   2.183  1.00  0.00           C  
ATOM   2504  CG  ARG A1831      22.548 -21.700   2.970  1.00  0.00           C  
ATOM   2505  CD  ARG A1831      21.964 -23.063   2.635  1.00  0.00           C  
ATOM   2506  NE  ARG A1831      21.355 -23.079   1.308  1.00  0.00           N  
ATOM   2507  CZ  ARG A1831      20.646 -24.091   0.819  1.00  0.00           C  
ATOM   2508  NH1 ARG A1831      20.133 -24.011  -0.400  1.00  0.00           N  
ATOM   2509  NH2 ARG A1831      20.446 -25.181   1.547  1.00  0.00           N  
ATOM   2510  N   LYS A1832      26.075 -19.668   0.716  1.00  0.00           N  
ATOM   2511  CA  LYS A1832      27.462 -19.490   0.305  1.00  0.00           C  
ATOM   2512  C   LYS A1832      28.027 -18.228   0.953  1.00  0.00           C  
ATOM   2513  O   LYS A1832      29.117 -18.249   1.521  1.00  0.00           O  
ATOM   2514  CB  LYS A1832      27.546 -19.371  -1.218  1.00  0.00           C  
ATOM   2515  CG  LYS A1832      28.949 -19.168  -1.770  1.00  0.00           C  
ATOM   2516  CD  LYS A1832      28.897 -18.873  -3.264  1.00  0.00           C  
ATOM   2517  CE  LYS A1832      30.287 -18.708  -3.853  1.00  0.00           C  
ATOM   2518  NZ  LYS A1832      31.075 -19.969  -3.772  1.00  0.00           N  
ATOM   2519  N   ARG A1833      27.282 -17.130   0.859  1.00  0.00           N  
ATOM   2520  CA  ARG A1833      27.710 -15.865   1.445  1.00  0.00           C  
ATOM   2521  C   ARG A1833      27.701 -15.998   2.959  1.00  0.00           C  
ATOM   2522  O   ARG A1833      28.619 -15.549   3.643  1.00  0.00           O  
ATOM   2523  CB  ARG A1833      26.766 -14.731   1.035  1.00  0.00           C  
ATOM   2524  CG  ARG A1833      26.769 -14.400  -0.444  1.00  0.00           C  
ATOM   2525  CD  ARG A1833      25.753 -13.310  -0.755  1.00  0.00           C  
ATOM   2526  NE  ARG A1833      25.666 -13.036  -2.186  1.00  0.00           N  
ATOM   2527  CZ  ARG A1833      24.808 -12.181  -2.737  1.00  0.00           C  
ATOM   2528  NH1 ARG A1833      24.803 -11.999  -4.052  1.00  0.00           N  
ATOM   2529  NH2 ARG A1833      23.954 -11.509  -1.976  1.00  0.00           N  
ATOM   2530  N   LEU A1834      26.646 -16.624   3.468  1.00  0.00           N  
ATOM   2531  CA  LEU A1834      26.476 -16.836   4.898  1.00  0.00           C  
ATOM   2532  C   LEU A1834      27.664 -17.603   5.465  1.00  0.00           C  
ATOM   2533  O   LEU A1834      27.872 -17.635   6.678  1.00  0.00           O  
ATOM   2534  CB  LEU A1834      25.184 -17.614   5.151  1.00  0.00           C  
ATOM   2535  CG  LEU A1834      24.753 -17.853   6.597  1.00  0.00           C  
ATOM   2536  CD1 LEU A1834      24.551 -16.527   7.309  1.00  0.00           C  
ATOM   2537  CD2 LEU A1834      23.471 -18.664   6.604  1.00  0.00           C  
ATOM   2538  N   GLY A2014      28.438 -18.218   4.577  1.00  0.00           N  
ATOM   2539  CA  GLY A2014      29.598 -18.981   4.997  1.00  0.00           C  
ATOM   2540  C   GLY A2014      29.256 -20.013   6.053  1.00  0.00           C  
ATOM   2541  O   GLY A2014      29.937 -20.039   7.102  1.00  0.00           O  
TER
HETATM 2542  N   TYR B 401       5.582  -5.321  13.825  1.00  0.00           N  
HETATM 2543  CA  TYR B 401       6.565  -5.911  12.883  1.00  0.00           C  
HETATM 2544  C   TYR B 401       6.175  -7.338  12.505  1.00  0.00           C  
HETATM 2545  O   TYR B 401       6.915  -7.953  11.720  1.00  0.00           O  
HETATM 2546  CB  TYR B 401       7.959  -5.880  13.518  1.00  0.00           C  
HETATM 2547  CG  TYR B 401       8.416  -4.466  13.785  1.00  0.00           C  
HETATM 2548  CD1 TYR B 401       8.787  -4.052  15.065  1.00  0.00           C  
HETATM 2549  CD2 TYR B 401       8.472  -3.534  12.741  1.00  0.00           C  
HETATM 2550  CE1 TYR B 401       9.211  -2.732  15.299  1.00  0.00           C  
HETATM 2551  CE2 TYR B 401       8.886  -2.232  12.959  1.00  0.00           C  
HETATM 2552  CZ  TYR B 401       9.257  -1.834  14.237  1.00  0.00           C  
HETATM 2553  OH  TYR B 401       9.686  -0.545  14.432  1.00  0.00           O  
HETATM 2554  OXT TYR B 401       5.126  -7.815  12.986  1.00  0.00           O  
TER
END
