# Supplementary material for: Backbone Brackets and Arginine Tweezers delineate Class I and Class II aminoacyl tRNA synthetases
Source: PLoS Comput Biol. 2018 Apr 16;14(4):e1006101. doi: 10.1371/journal.pcbi.1006101 (PMC5919687; doi:10.1371/journal.pcbi.1006101)
Supplement: S11 File — All structures of Class I aaRS with residues renumbered according to the MSA. (GZ) [file pcbi.1006101.s023.tar.gz › 2cyb_B_renum.pdb]

ATOM      1  N   MET B   1       8.878   0.658  72.166  1.00  0.00           N  
ATOM      2  CA  MET B   1       7.684  -0.177  72.472  1.00  0.00           C  
ATOM      3  C   MET B   1       7.933  -1.639  72.110  1.00  0.00           C  
ATOM      4  O   MET B   1       8.865  -1.956  71.368  1.00  0.00           O  
ATOM      5  CB  MET B   1       6.464   0.360  71.712  1.00  0.00           C  
ATOM      6  CG  MET B   1       6.712   0.625  70.234  1.00  0.00           C  
ATOM      7  SD  MET B   1       5.287   1.393  69.412  1.00  0.00           S  
ATOM      8  CE  MET B   1       5.523   3.109  69.860  1.00  0.00           C  
ATOM      9  N   ASP B 213       7.109  -2.530  72.649  1.00  0.00           N  
ATOM     10  CA  ASP B 213       7.256  -3.950  72.361  1.00  0.00           C  
ATOM     11  C   ASP B 213       6.495  -4.253  71.076  1.00  0.00           C  
ATOM     12  O   ASP B 213       5.822  -3.376  70.525  1.00  0.00           O  
ATOM     13  CB  ASP B 213       6.709  -4.801  73.516  1.00  0.00           C  
ATOM     14  CG  ASP B 213       5.206  -5.014  73.430  1.00  0.00           C  
ATOM     15  OD1 ASP B 213       4.463  -4.008  73.406  1.00  0.00           O  
ATOM     16  OD2 ASP B 213       4.775  -6.192  73.387  1.00  0.00           O  
ATOM     17  N   ILE B 214       6.604  -5.490  70.605  1.00  0.00           N  
ATOM     18  CA  ILE B 214       5.946  -5.902  69.371  1.00  0.00           C  
ATOM     19  C   ILE B 214       4.430  -5.722  69.415  1.00  0.00           C  
ATOM     20  O   ILE B 214       3.821  -5.339  68.417  1.00  0.00           O  
ATOM     21  CB  ILE B 214       6.283  -7.378  69.027  1.00  0.00           C  
ATOM     22  CG1 ILE B 214       5.602  -7.774  67.715  1.00  0.00           C  
ATOM     23  CG2 ILE B 214       5.865  -8.297  70.173  1.00  0.00           C  
ATOM     24  CD1 ILE B 214       5.896  -9.182  67.273  1.00  0.00           C  
ATOM     25  N   THR B 215       3.828  -5.998  70.571  1.00  0.00           N  
ATOM     26  CA  THR B 215       2.384  -5.860  70.740  1.00  0.00           C  
ATOM     27  C   THR B 215       1.909  -4.427  70.533  1.00  0.00           C  
ATOM     28  O   THR B 215       0.912  -4.192  69.845  1.00  0.00           O  
ATOM     29  CB  THR B 215       1.937  -6.321  72.141  1.00  0.00           C  
ATOM     30  OG1 THR B 215       2.181  -7.725  72.270  1.00  0.00           O  
ATOM     31  CG2 THR B 215       0.446  -6.039  72.349  1.00  0.00           C  
ATOM     32  N   GLU B 216       2.608  -3.471  71.134  1.00  0.00           N  
ATOM     33  CA  GLU B 216       2.232  -2.071  70.984  1.00  0.00           C  
ATOM     34  C   GLU B 216       2.422  -1.629  69.543  1.00  0.00           C  
ATOM     35  O   GLU B 216       1.602  -0.880  69.001  1.00  0.00           O  
ATOM     36  CB  GLU B 216       3.054  -1.186  71.919  1.00  0.00           C  
ATOM     37  CG  GLU B 216       2.330  -0.847  73.218  1.00  0.00           C  
ATOM     38  CD  GLU B 216       1.058  -0.041  72.980  1.00  0.00           C  
ATOM     39  OE1 GLU B 216       1.157   1.066  72.404  1.00  0.00           O  
ATOM     40  OE2 GLU B 216      -0.037  -0.512  73.365  1.00  0.00           O  
ATOM     41  N   LYS B 217       3.498  -2.099  68.919  1.00  0.00           N  
ATOM     42  CA  LYS B 217       3.766  -1.751  67.528  1.00  0.00           C  
ATOM     43  C   LYS B 217       2.659  -2.267  66.609  1.00  0.00           C  
ATOM     44  O   LYS B 217       2.198  -1.548  65.725  1.00  0.00           O  
ATOM     45  CB  LYS B 217       5.106  -2.332  67.072  1.00  0.00           C  
ATOM     46  CG  LYS B 217       6.320  -1.681  67.721  1.00  0.00           C  
ATOM     47  CD  LYS B 217       7.606  -2.225  67.120  1.00  0.00           C  
ATOM     48  CE  LYS B 217       8.829  -1.639  67.810  1.00  0.00           C  
ATOM     49  NZ  LYS B 217      10.080  -2.302  67.349  1.00  0.00           N  
ATOM     50  N   LEU B 218       2.241  -3.516  66.805  1.00  0.00           N  
ATOM     51  CA  LEU B 218       1.187  -4.079  65.968  1.00  0.00           C  
ATOM     52  C   LEU B 218      -0.143  -3.356  66.174  1.00  0.00           C  
ATOM     53  O   LEU B 218      -0.880  -3.116  65.212  1.00  0.00           O  
ATOM     54  CB  LEU B 218       1.036  -5.580  66.241  1.00  0.00           C  
ATOM     55  CG  LEU B 218       2.149  -6.464  65.660  1.00  0.00           C  
ATOM     56  CD1 LEU B 218       2.019  -7.886  66.199  1.00  0.00           C  
ATOM     57  CD2 LEU B 218       2.060  -6.466  64.138  1.00  0.00           C  
ATOM     58  N   ARG B 219      -0.444  -2.991  67.416  1.00  0.00           N  
ATOM     59  CA  ARG B 219      -1.691  -2.276  67.715  1.00  0.00           C  
ATOM     60  C   ARG B 219      -1.681  -0.918  67.014  1.00  0.00           C  
ATOM     61  O   ARG B 219      -2.663  -0.521  66.392  1.00  0.00           O  
ATOM     62  CB  ARG B 219      -1.850  -2.089  69.234  1.00  0.00           C  
ATOM     63  CG  ARG B 219      -2.786  -0.947  69.655  1.00  0.00           C  
ATOM     64  CD  ARG B 219      -4.202  -1.121  69.116  1.00  0.00           C  
ATOM     65  NE  ARG B 219      -5.039   0.051  69.379  1.00  0.00           N  
ATOM     66  CZ  ARG B 219      -6.274   0.215  68.912  1.00  0.00           C  
ATOM     67  NH1 ARG B 219      -6.829  -0.718  68.151  1.00  0.00           N  
ATOM     68  NH2 ARG B 219      -6.955   1.315  69.204  1.00  0.00           N  
ATOM     69  N   LEU B 220      -0.560  -0.213  67.111  1.00  0.00           N  
ATOM     70  CA  LEU B 220      -0.413   1.094  66.474  1.00  0.00           C  
ATOM     71  C   LEU B 220      -0.523   0.990  64.949  1.00  0.00           C  
ATOM     72  O   LEU B 220      -1.227   1.776  64.304  1.00  0.00           O  
ATOM     73  CB  LEU B 220       0.958   1.688  66.810  1.00  0.00           C  
ATOM     74  CG  LEU B 220       1.071   3.090  67.396  1.00  0.00           C  
ATOM     75  CD1 LEU B 220       2.553   3.439  67.473  1.00  0.00           C  
ATOM     76  CD2 LEU B 220       0.309   4.105  66.545  1.00  0.00           C  
ATOM     77  N   ILE B 221       0.184   0.023  64.377  1.00  0.00           N  
ATOM     78  CA  ILE B 221       0.191  -0.157  62.932  1.00  0.00           C  
ATOM     79  C   ILE B 221      -1.160  -0.547  62.358  1.00  0.00           C  
ATOM     80  O   ILE B 221      -1.625   0.073  61.404  1.00  0.00           O  
ATOM     81  CB  ILE B 221       1.239  -1.199  62.506  1.00  0.00           C  
ATOM     82  CG1 ILE B 221       2.641  -0.656  62.791  1.00  0.00           C  
ATOM     83  CG2 ILE B 221       1.113  -1.513  61.007  1.00  0.00           C  
ATOM     84  CD1 ILE B 221       3.729  -1.686  62.540  1.00  0.00           C  
ATOM     85  N   THR B 222      -1.805  -1.544  62.954  1.00  0.00           N  
ATOM     86  CA  THR B 222      -3.088  -2.010  62.432  1.00  0.00           C  
ATOM     87  C   THR B 222      -4.291  -1.166  62.823  1.00  0.00           C  
ATOM     88  O   THR B 222      -5.383  -1.365  62.281  1.00  0.00           O  
ATOM     89  CB  THR B 222      -3.360  -3.469  62.841  1.00  0.00           C  
ATOM     90  OG1 THR B 222      -3.454  -3.560  64.270  1.00  0.00           O  
ATOM     91  CG2 THR B 222      -2.239  -4.364  62.348  1.00  0.00           C  
ATOM     92  N   ARG B 224      -4.103  -0.239  63.759  1.00  0.00           N  
ATOM     93  CA  ARG B 224      -5.197   0.629  64.194  1.00  0.00           C  
ATOM     94  C   ARG B 224      -5.832   1.315  62.992  1.00  0.00           C  
ATOM     95  O   ARG B 224      -5.142   1.906  62.163  1.00  0.00           O  
ATOM     96  CB  ARG B 224      -4.691   1.701  65.168  1.00  0.00           C  
ATOM     97  CG  ARG B 224      -5.748   2.732  65.586  1.00  0.00           C  
ATOM     98  CD  ARG B 224      -5.202   3.715  66.634  1.00  0.00           C  
ATOM     99  NE  ARG B 224      -4.125   4.566  66.124  1.00  0.00           N  
ATOM    100  CZ  ARG B 224      -3.346   5.323  66.891  1.00  0.00           C  
ATOM    101  NH1 ARG B 224      -2.390   6.074  66.352  1.00  0.00           N  
ATOM    102  NH2 ARG B 224      -3.511   5.319  68.208  1.00  0.00           N  
ATOM    103  N   ASN B 225      -7.156   1.237  62.906  1.00  0.00           N  
ATOM    104  CA  ASN B 225      -7.887   1.869  61.826  1.00  0.00           C  
ATOM    105  C   ASN B 225      -7.626   1.347  60.427  1.00  0.00           C  
ATOM    106  O   ASN B 225      -7.981   1.994  59.444  1.00  0.00           O  
ATOM    107  CB  ASN B 225      -7.682   3.394  61.870  1.00  0.00           C  
ATOM    108  CG  ASN B 225      -8.313   4.027  63.106  1.00  0.00           C  
ATOM    109  OD1 ASN B 225      -9.242   3.469  63.691  1.00  0.00           O  
ATOM    110  ND2 ASN B 225      -7.819   5.195  63.501  1.00  0.00           N  
ATOM    111  N   ALA B 226      -7.017   0.172  60.320  1.00  0.00           N  
ATOM    112  CA  ALA B 226      -6.785  -0.400  59.006  1.00  0.00           C  
ATOM    113  C   ALA B 226      -7.987  -1.263  58.635  1.00  0.00           C  
ATOM    114  O   ALA B 226      -8.570  -1.944  59.488  1.00  0.00           O  
ATOM    115  CB  ALA B 226      -5.512  -1.255  59.004  1.00  0.00           C  
ATOM    116  N   GLU B 227      -8.372  -1.244  57.370  1.00  0.00           N  
ATOM    117  CA  GLU B 227      -9.489  -2.084  56.957  1.00  0.00           C  
ATOM    118  C   GLU B 227      -8.968  -3.497  56.715  1.00  0.00           C  
ATOM    119  O   GLU B 227      -9.658  -4.487  56.969  1.00  0.00           O  
ATOM    120  CB  GLU B 227     -10.146  -1.544  55.680  1.00  0.00           C  
ATOM    121  CG  GLU B 227     -11.347  -2.391  55.236  1.00  0.00           C  
ATOM    122  CD  GLU B 227     -12.221  -1.718  54.186  1.00  0.00           C  
ATOM    123  OE1 GLU B 227     -12.118  -0.488  54.002  1.00  0.00           O  
ATOM    124  OE2 GLU B 227     -13.031  -2.423  53.548  1.00  0.00           O  
ATOM    125  N   GLU B 228      -7.728  -3.598  56.251  1.00  0.00           N  
ATOM    126  CA  GLU B 228      -7.158  -4.901  55.968  1.00  0.00           C  
ATOM    127  C   GLU B 228      -5.637  -4.902  56.071  1.00  0.00           C  
ATOM    128  O   GLU B 228      -4.991  -3.904  55.776  1.00  0.00           O  
ATOM    129  CB  GLU B 228      -7.585  -5.330  54.558  1.00  0.00           C  
ATOM    130  CG  GLU B 228      -6.929  -6.596  54.029  1.00  0.00           C  
ATOM    131  CD  GLU B 228      -7.359  -6.923  52.604  1.00  0.00           C  
ATOM    132  OE1 GLU B 228      -7.306  -6.026  51.737  1.00  0.00           O  
ATOM    133  OE2 GLU B 228      -7.741  -8.085  52.350  1.00  0.00           O  
ATOM    134  N   VAL B 229      -5.078  -6.019  56.521  1.00  0.00           N  
ATOM    135  CA  VAL B 229      -3.628  -6.153  56.600  1.00  0.00           C  
ATOM    136  C   VAL B 229      -3.310  -7.465  55.890  1.00  0.00           C  
ATOM    137  O   VAL B 229      -3.813  -8.520  56.276  1.00  0.00           O  
ATOM    138  CB  VAL B 229      -3.125  -6.218  58.059  1.00  0.00           C  
ATOM    139  CG1 VAL B 229      -1.602  -6.376  58.067  1.00  0.00           C  
ATOM    140  CG2 VAL B 229      -3.529  -4.946  58.815  1.00  0.00           C  
ATOM    141  N   VAL B 230      -2.499  -7.394  54.841  1.00  0.00           N  
ATOM    142  CA  VAL B 230      -2.122  -8.579  54.083  1.00  0.00           C  
ATOM    143  C   VAL B 230      -0.619  -8.851  54.178  1.00  0.00           C  
ATOM    144  O   VAL B 230       0.158  -8.269  53.420  1.00  0.00           O  
ATOM    145  CB  VAL B 230      -2.485  -8.412  52.596  1.00  0.00           C  
ATOM    146  CG1 VAL B 230      -2.233  -9.711  51.841  1.00  0.00           C  
ATOM    147  CG2 VAL B 230      -3.952  -7.974  52.464  1.00  0.00           C  
ATOM    148  N   THR B 232      -0.191  -9.678  55.133  1.00  0.00           N  
ATOM    149  CA  THR B 232      -1.068 -10.331  56.101  1.00  0.00           C  
ATOM    150  C   THR B 232      -0.482  -9.979  57.460  1.00  0.00           C  
ATOM    151  O   THR B 232       0.672  -9.552  57.556  1.00  0.00           O  
ATOM    152  CB  THR B 232      -1.073 -11.873  55.953  1.00  0.00           C  
ATOM    153  OG1 THR B 232       0.252 -12.382  56.169  1.00  0.00           O  
ATOM    154  CG2 THR B 232      -1.565 -12.280  54.574  1.00  0.00           C  
ATOM    155  N   GLU B 233      -1.257 -10.157  58.521  1.00  0.00           N  
ATOM    156  CA  GLU B 233      -0.747  -9.820  59.838  1.00  0.00           C  
ATOM    157  C   GLU B 233       0.451 -10.685  60.217  1.00  0.00           C  
ATOM    158  O   GLU B 233       1.385 -10.212  60.858  1.00  0.00           O  
ATOM    159  CB  GLU B 233      -1.870  -9.932  60.870  1.00  0.00           C  
ATOM    160  CG  GLU B 233      -3.012  -8.968  60.555  1.00  0.00           C  
ATOM    161  CD  GLU B 233      -4.150  -9.026  61.549  1.00  0.00           C  
ATOM    162  OE1 GLU B 233      -5.149  -8.306  61.332  1.00  0.00           O  
ATOM    163  OE2 GLU B 233      -4.051  -9.782  62.539  1.00  0.00           O  
ATOM    164  N   GLU B 234       0.437 -11.941  59.792  1.00  0.00           N  
ATOM    165  CA  GLU B 234       1.536 -12.851  60.100  1.00  0.00           C  
ATOM    166  C   GLU B 234       2.831 -12.321  59.494  1.00  0.00           C  
ATOM    167  O   GLU B 234       3.872 -12.303  60.155  1.00  0.00           O  
ATOM    168  CB  GLU B 234       1.238 -14.249  59.550  1.00  0.00           C  
ATOM    169  CG  GLU B 234      -0.149 -14.769  59.912  1.00  0.00           C  
ATOM    170  CD  GLU B 234      -1.249 -14.178  59.039  1.00  0.00           C  
ATOM    171  OE1 GLU B 234      -1.417 -14.652  57.895  1.00  0.00           O  
ATOM    172  OE2 GLU B 234      -1.938 -13.236  59.489  1.00  0.00           O  
ATOM    173  N   GLU B 235       2.762 -11.886  58.236  1.00  0.00           N  
ATOM    174  CA  GLU B 235       3.932 -11.349  57.545  1.00  0.00           C  
ATOM    175  C   GLU B 235       4.391 -10.050  58.211  1.00  0.00           C  
ATOM    176  O   GLU B 235       5.586  -9.792  58.325  1.00  0.00           O  
ATOM    177  CB  GLU B 235       3.605 -11.091  56.068  1.00  0.00           C  
ATOM    178  CG  GLU B 235       3.356 -12.345  55.248  1.00  0.00           C  
ATOM    179  CD  GLU B 235       2.764 -12.035  53.890  1.00  0.00           C  
ATOM    180  OE1 GLU B 235       2.774 -10.850  53.500  1.00  0.00           O  
ATOM    181  OE2 GLU B 235       2.291 -12.971  53.208  1.00  0.00           O  
ATOM    182  N   LEU B 236       3.438  -9.235  58.660  1.00  0.00           N  
ATOM    183  CA  LEU B 236       3.772  -7.978  59.325  1.00  0.00           C  
ATOM    184  C   LEU B 236       4.568  -8.216  60.616  1.00  0.00           C  
ATOM    185  O   LEU B 236       5.573  -7.552  60.866  1.00  0.00           O  
ATOM    186  CB  LEU B 236       2.499  -7.192  59.661  1.00  0.00           C  
ATOM    187  CG  LEU B 236       2.689  -5.850  60.374  1.00  0.00           C  
ATOM    188  CD1 LEU B 236       3.481  -4.908  59.492  1.00  0.00           C  
ATOM    189  CD2 LEU B 236       1.319  -5.224  60.692  1.00  0.00           C  
ATOM    190  N   ARG B 237       4.109  -9.152  61.437  1.00  0.00           N  
ATOM    191  CA  ARG B 237       4.800  -9.448  62.697  1.00  0.00           C  
ATOM    192  C   ARG B 237       6.246  -9.879  62.425  1.00  0.00           C  
ATOM    193  O   ARG B 237       7.185  -9.396  63.063  1.00  0.00           O  
ATOM    194  CB  ARG B 237       4.058 -10.557  63.449  1.00  0.00           C  
ATOM    195  CG  ARG B 237       4.710 -10.959  64.771  1.00  0.00           C  
ATOM    196  CD  ARG B 237       4.009 -12.156  65.391  1.00  0.00           C  
ATOM    197  NE  ARG B 237       2.684 -11.821  65.898  1.00  0.00           N  
ATOM    198  CZ  ARG B 237       2.456 -11.252  67.078  1.00  0.00           C  
ATOM    199  NH1 ARG B 237       1.216 -10.982  67.454  1.00  0.00           N  
ATOM    200  NH2 ARG B 237       3.467 -10.963  67.889  1.00  0.00           N  
ATOM    201  N   GLN B 238       6.408 -10.779  61.463  1.00  0.00           N  
ATOM    202  CA  GLN B 238       7.721 -11.298  61.070  1.00  0.00           C  
ATOM    203  C   GLN B 238       8.628 -10.186  60.553  1.00  0.00           C  
ATOM    204  O   GLN B 238       9.824 -10.151  60.841  1.00  0.00           O  
ATOM    205  CB  GLN B 238       7.543 -12.361  59.983  1.00  0.00           C  
ATOM    206  CG  GLN B 238       8.740 -13.273  59.798  1.00  0.00           C  
ATOM    207  CD  GLN B 238       9.070 -14.049  61.061  1.00  0.00           C  
ATOM    208  OE1 GLN B 238       8.205 -14.710  61.644  1.00  0.00           O  
ATOM    209  NE2 GLN B 238      10.324 -13.976  61.489  1.00  0.00           N  
ATOM    210  N   LEU B 239       8.057  -9.272  59.779  1.00  0.00           N  
ATOM    211  CA  LEU B 239       8.828  -8.169  59.235  1.00  0.00           C  
ATOM    212  C   LEU B 239       9.403  -7.321  60.371  1.00  0.00           C  
ATOM    213  O   LEU B 239      10.588  -6.967  60.364  1.00  0.00           O  
ATOM    214  CB  LEU B 239       7.932  -7.307  58.326  1.00  0.00           C  
ATOM    215  CG  LEU B 239       8.447  -5.939  57.863  1.00  0.00           C  
ATOM    216  CD1 LEU B 239       9.747  -6.086  57.071  1.00  0.00           C  
ATOM    217  CD2 LEU B 239       7.377  -5.275  57.000  1.00  0.00           C  
ATOM    218  N   ILE B 240       8.557  -7.009  61.347  1.00  0.00           N  
ATOM    219  CA  ILE B 240       8.966  -6.186  62.475  1.00  0.00           C  
ATOM    220  C   ILE B 240       9.978  -6.912  63.353  1.00  0.00           C  
ATOM    221  O   ILE B 240      10.927  -6.307  63.845  1.00  0.00           O  
ATOM    222  CB  ILE B 240       7.753  -5.778  63.330  1.00  0.00           C  
ATOM    223  CG1 ILE B 240       6.765  -4.975  62.465  1.00  0.00           C  
ATOM    224  CG2 ILE B 240       8.211  -4.943  64.523  1.00  0.00           C  
ATOM    225  CD1 ILE B 240       5.445  -4.707  63.142  1.00  0.00           C  
ATOM    226  N   GLU B 241       9.774  -8.210  63.534  1.00  0.00           N  
ATOM    227  CA  GLU B 241      10.675  -9.014  64.358  1.00  0.00           C  
ATOM    228  C   GLU B 241      12.023  -9.313  63.703  1.00  0.00           C  
ATOM    229  O   GLU B 241      12.986  -9.642  64.392  1.00  0.00           O  
ATOM    230  CB  GLU B 241      10.007 -10.344  64.725  1.00  0.00           C  
ATOM    231  CG  GLU B 241       8.908 -10.246  65.773  1.00  0.00           C  
ATOM    232  CD  GLU B 241       8.226 -11.585  66.026  1.00  0.00           C  
ATOM    233  OE1 GLU B 241       7.405 -11.676  66.965  1.00  0.00           O  
ATOM    234  OE2 GLU B 241       8.508 -12.547  65.278  1.00  0.00           O  
ATOM    235  N   THR B 243      12.107  -9.192  62.383  1.00  0.00           N  
ATOM    236  CA  THR B 243      13.353  -9.516  61.700  1.00  0.00           C  
ATOM    237  C   THR B 243      14.124  -8.369  61.073  1.00  0.00           C  
ATOM    238  O   THR B 243      15.324  -8.487  60.840  1.00  0.00           O  
ATOM    239  CB  THR B 243      13.115 -10.554  60.601  1.00  0.00           C  
ATOM    240  OG1 THR B 243      12.304  -9.978  59.572  1.00  0.00           O  
ATOM    241  CG2 THR B 243      12.412 -11.774  61.170  1.00  0.00           C  
ATOM    242  N   LYS B 244      13.456  -7.261  60.783  1.00  0.00           N  
ATOM    243  CA  LYS B 244      14.153  -6.151  60.167  1.00  0.00           C  
ATOM    244  C   LYS B 244      14.262  -4.951  61.103  1.00  0.00           C  
ATOM    245  O   LYS B 244      13.283  -4.542  61.720  1.00  0.00           O  
ATOM    246  CB  LYS B 244      13.459  -5.768  58.854  1.00  0.00           C  
ATOM    247  CG  LYS B 244      14.193  -4.706  58.056  1.00  0.00           C  
ATOM    248  CD  LYS B 244      13.696  -4.632  56.614  1.00  0.00           C  
ATOM    249  CE  LYS B 244      14.397  -3.512  55.844  1.00  0.00           C  
ATOM    250  NZ  LYS B 244      13.986  -3.447  54.402  1.00  0.00           N  
ATOM    251  N   GLU B 245      15.475  -4.406  61.200  1.00  0.00           N  
ATOM    252  CA  GLU B 245      15.788  -3.259  62.053  1.00  0.00           C  
ATOM    253  C   GLU B 245      15.008  -2.004  61.670  1.00  0.00           C  
ATOM    254  O   GLU B 245      14.405  -1.354  62.523  1.00  0.00           O  
ATOM    255  CB  GLU B 245      17.291  -2.969  61.980  1.00  0.00           C  
ATOM    256  CG  GLU B 245      17.743  -1.642  62.586  1.00  0.00           C  
ATOM    257  CD  GLU B 245      17.401  -1.517  64.055  1.00  0.00           C  
ATOM    258  OE1 GLU B 245      17.367  -2.554  64.751  1.00  0.00           O  
ATOM    259  OE2 GLU B 245      17.181  -0.378  64.518  1.00  0.00           O  
ATOM    260  N   LYS B 265      15.037  -1.660  60.387  1.00  0.00           N  
ATOM    261  CA  LYS B 265      14.324  -0.482  59.921  1.00  0.00           C  
ATOM    262  C   LYS B 265      13.467  -0.842  58.711  1.00  0.00           C  
ATOM    263  O   LYS B 265      13.837  -0.569  57.567  1.00  0.00           O  
ATOM    264  CB  LYS B 265      15.306   0.641  59.564  1.00  0.00           C  
ATOM    265  CG  LYS B 265      14.625   1.999  59.315  1.00  0.00           C  
ATOM    266  CD  LYS B 265      15.620   3.122  59.048  1.00  0.00           C  
ATOM    267  CE  LYS B 265      16.086   3.134  57.598  1.00  0.00           C  
ATOM    268  NZ  LYS B 265      16.576   1.805  57.173  1.00  0.00           N  
ATOM    269  N   PRO B 266      12.317  -1.490  58.953  1.00  0.00           N  
ATOM    270  CA  PRO B 266      11.447  -1.856  57.831  1.00  0.00           C  
ATOM    271  C   PRO B 266      11.010  -0.561  57.171  1.00  0.00           C  
ATOM    272  O   PRO B 266      10.977   0.486  57.830  1.00  0.00           O  
ATOM    273  CB  PRO B 266      10.303  -2.615  58.506  1.00  0.00           C  
ATOM    274  CG  PRO B 266      10.297  -2.095  59.909  1.00  0.00           C  
ATOM    275  CD  PRO B 266      11.755  -1.951  60.234  1.00  0.00           C  
ATOM    276  N   ARG B 267      10.673  -0.622  55.884  1.00  0.00           N  
ATOM    277  CA  ARG B 267      10.297   0.582  55.150  1.00  0.00           C  
ATOM    278  C   ARG B 267       8.855   0.501  54.635  1.00  0.00           C  
ATOM    279  O   ARG B 267       8.436  -0.525  54.118  1.00  0.00           O  
ATOM    280  CB  ARG B 267      11.262   0.771  53.973  1.00  0.00           C  
ATOM    281  CG  ARG B 267      11.035   2.008  53.105  1.00  0.00           C  
ATOM    282  CD  ARG B 267      12.147   2.140  52.060  1.00  0.00           C  
ATOM    283  NE  ARG B 267      13.439   2.421  52.691  1.00  0.00           N  
ATOM    284  CZ  ARG B 267      14.622   2.272  52.099  1.00  0.00           C  
ATOM    285  NH1 ARG B 267      14.695   1.837  50.847  1.00  0.00           N  
ATOM    286  NH2 ARG B 267      15.741   2.566  52.760  1.00  0.00           N  
ATOM    287  N   ALA B 268       8.117   1.590  54.794  1.00  0.00           N  
ATOM    288  CA  ALA B 268       6.730   1.657  54.312  1.00  0.00           C  
ATOM    289  C   ALA B 268       6.608   2.896  53.443  1.00  0.00           C  
ATOM    290  O   ALA B 268       7.424   3.812  53.545  1.00  0.00           O  
ATOM    291  CB  ALA B 268       5.761   1.770  55.499  1.00  0.00           C  
ATOM    292  N   TYR B 269       5.600   2.938  52.573  1.00  0.00           N  
ATOM    293  CA  TYR B 269       5.394   4.137  51.764  1.00  0.00           C  
ATOM    294  C   TYR B 269       3.931   4.235  51.382  1.00  0.00           C  
ATOM    295  O   TYR B 269       3.165   3.304  51.598  1.00  0.00           O  
ATOM    296  CB  TYR B 269       6.220   4.126  50.456  1.00  0.00           C  
ATOM    297  CG  TYR B 269       5.521   3.550  49.215  1.00  0.00           C  
ATOM    298  CD1 TYR B 269       5.432   4.298  48.031  1.00  0.00           C  
ATOM    299  CD2 TYR B 269       4.977   2.261  49.222  1.00  0.00           C  
ATOM    300  CE1 TYR B 269       4.814   3.774  46.877  1.00  0.00           C  
ATOM    301  CE2 TYR B 269       4.362   1.723  48.077  1.00  0.00           C  
ATOM    302  CZ  TYR B 269       4.288   2.482  46.915  1.00  0.00           C  
ATOM    303  OH  TYR B 269       3.725   1.927  45.790  1.00  0.00           O  
ATOM    304  N   VAL B 270       3.581   5.400  50.852  1.00  0.00           N  
ATOM    305  CA  VAL B 270       2.258   5.657  50.289  1.00  0.00           C  
ATOM    306  C   VAL B 270       2.599   6.495  49.076  1.00  0.00           C  
ATOM    307  O   VAL B 270       3.504   7.334  49.119  1.00  0.00           O  
ATOM    308  CB  VAL B 270       1.317   6.489  51.178  1.00  0.00           C  
ATOM    309  CG1 VAL B 270       0.015   6.773  50.381  1.00  0.00           C  
ATOM    310  CG2 VAL B 270       0.967   5.726  52.449  1.00  0.00           C  
ATOM    311  N   GLY B 272       1.911   6.238  47.977  1.00  0.00           N  
ATOM    312  CA  GLY B 272       2.129   7.013  46.777  1.00  0.00           C  
ATOM    313  C   GLY B 272       0.921   7.907  46.572  1.00  0.00           C  
ATOM    314  O   GLY B 272      -0.203   7.505  46.885  1.00  0.00           O  
ATOM    315  N   TYR B 273       1.148   9.116  46.069  1.00  0.00           N  
ATOM    316  CA  TYR B 273       0.060  10.062  45.805  1.00  0.00           C  
ATOM    317  C   TYR B 273       0.204  10.727  44.435  1.00  0.00           C  
ATOM    318  O   TYR B 273       1.276  11.224  44.104  1.00  0.00           O  
ATOM    319  CB  TYR B 273       0.045  11.208  46.834  1.00  0.00           C  
ATOM    320  CG  TYR B 273      -0.098  10.821  48.292  1.00  0.00           C  
ATOM    321  CD1 TYR B 273       1.021  10.703  49.121  1.00  0.00           C  
ATOM    322  CD2 TYR B 273      -1.348  10.608  48.849  1.00  0.00           C  
ATOM    323  CE1 TYR B 273       0.889  10.383  50.482  1.00  0.00           C  
ATOM    324  CE2 TYR B 273      -1.496  10.288  50.207  1.00  0.00           C  
ATOM    325  CZ  TYR B 273      -0.372  10.176  51.012  1.00  0.00           C  
ATOM    326  OH  TYR B 273      -0.513   9.821  52.335  1.00  0.00           O  
ATOM    327  N   GLU B 274      -0.857  10.730  43.630  1.00  0.00           N  
ATOM    328  CA  GLU B 274      -0.791  11.456  42.365  1.00  0.00           C  
ATOM    329  C   GLU B 274      -0.932  12.903  42.854  1.00  0.00           C  
ATOM    330  O   GLU B 274      -1.834  13.208  43.625  1.00  0.00           O  
ATOM    331  CB  GLU B 274      -1.984  11.146  41.459  1.00  0.00           C  
ATOM    332  CG  GLU B 274      -2.029   9.757  40.865  1.00  0.00           C  
ATOM    333  CD  GLU B 274      -3.212   9.591  39.915  1.00  0.00           C  
ATOM    334  OE1 GLU B 274      -3.732   8.460  39.771  1.00  0.00           O  
ATOM    335  OE2 GLU B 274      -3.613  10.598  39.300  1.00  0.00           O  
ATOM    336  N   PRO B 275      -0.033  13.799  42.435  1.00  0.00           N  
ATOM    337  CA  PRO B 275      -0.131  15.191  42.876  1.00  0.00           C  
ATOM    338  C   PRO B 275      -1.528  15.761  42.631  1.00  0.00           C  
ATOM    339  O   PRO B 275      -2.078  15.618  41.539  1.00  0.00           O  
ATOM    340  CB  PRO B 275       0.958  15.879  42.054  1.00  0.00           C  
ATOM    341  CG  PRO B 275       2.027  14.800  41.991  1.00  0.00           C  
ATOM    342  CD  PRO B 275       1.206  13.566  41.667  1.00  0.00           C  
ATOM    343  N   SER B 276      -2.107  16.391  43.654  1.00  0.00           N  
ATOM    344  CA  SER B 276      -3.448  16.960  43.516  1.00  0.00           C  
ATOM    345  C   SER B 276      -3.552  18.389  44.032  1.00  0.00           C  
ATOM    346  O   SER B 276      -2.941  18.748  45.038  1.00  0.00           O  
ATOM    347  CB  SER B 276      -4.479  16.087  44.234  1.00  0.00           C  
ATOM    348  OG  SER B 276      -4.205  16.010  45.620  1.00  0.00           O  
ATOM    349  N   GLY B 277      -4.345  19.194  43.332  1.00  0.00           N  
ATOM    350  CA  GLY B 277      -4.518  20.585  43.713  1.00  0.00           C  
ATOM    351  C   GLY B 277      -5.119  20.751  45.092  1.00  0.00           C  
ATOM    352  O   GLY B 277      -4.866  21.744  45.766  1.00  0.00           O  
ATOM    353  N   GLU B 279      -5.922  19.782  45.511  1.00  0.00           N  
ATOM    354  CA  GLU B 279      -6.541  19.844  46.816  1.00  0.00           C  
ATOM    355  C   GLU B 279      -6.213  18.648  47.681  1.00  0.00           C  
ATOM    356  O   GLU B 279      -6.479  17.510  47.312  1.00  0.00           O  
ATOM    357  CB  GLU B 279      -8.063  19.938  46.693  1.00  0.00           C  
ATOM    358  CG  GLU B 279      -8.603  21.336  46.458  1.00  0.00           C  
ATOM    359  CD  GLU B 279     -10.119  21.355  46.399  1.00  0.00           C  
ATOM    360  OE1 GLU B 279     -10.701  22.458  46.324  1.00  0.00           O  
ATOM    361  OE2 GLU B 279     -10.726  20.263  46.424  1.00  0.00           O  
ATOM    362  N   ILE B 280      -5.621  18.921  48.834  1.00  0.00           N  
ATOM    363  CA  ILE B 280      -5.312  17.875  49.795  1.00  0.00           C  
ATOM    364  C   ILE B 280      -6.468  17.937  50.792  1.00  0.00           C  
ATOM    365  O   ILE B 280      -6.822  19.015  51.280  1.00  0.00           O  
ATOM    366  CB  ILE B 280      -3.986  18.157  50.502  1.00  0.00           C  
ATOM    367  CG1 ILE B 280      -2.855  18.113  49.471  1.00  0.00           C  
ATOM    368  CG2 ILE B 280      -3.775  17.164  51.622  1.00  0.00           C  
ATOM    369  CD1 ILE B 280      -2.796  16.807  48.680  1.00  0.00           C  
ATOM    370  N   HIS B 281      -7.062  16.788  51.085  1.00  0.00           N  
ATOM    371  CA  HIS B 281      -8.207  16.760  51.982  1.00  0.00           C  
ATOM    372  C   HIS B 281      -8.108  15.658  53.022  1.00  0.00           C  
ATOM    373  O   HIS B 281      -7.098  14.956  53.105  1.00  0.00           O  
ATOM    374  CB  HIS B 281      -9.494  16.624  51.146  1.00  0.00           C  
ATOM    375  CG  HIS B 281      -9.475  15.469  50.192  1.00  0.00           C  
ATOM    376  ND1 HIS B 281      -9.434  14.159  50.613  1.00  0.00           N  
ATOM    377  CD2 HIS B 281      -9.496  15.430  48.838  1.00  0.00           C  
ATOM    378  CE1 HIS B 281      -9.432  13.359  49.558  1.00  0.00           C  
ATOM    379  NE2 HIS B 281      -9.469  14.106  48.470  1.00  0.00           N  
ATOM    380  N   LEU B 282      -9.155  15.510  53.828  1.00  0.00           N  
ATOM    381  CA  LEU B 282      -9.163  14.499  54.877  1.00  0.00           C  
ATOM    382  C   LEU B 282      -8.831  13.085  54.395  1.00  0.00           C  
ATOM    383  O   LEU B 282      -8.359  12.269  55.177  1.00  0.00           O  
ATOM    384  CB  LEU B 282     -10.518  14.502  55.600  1.00  0.00           C  
ATOM    385  CG  LEU B 282     -10.839  15.749  56.435  1.00  0.00           C  
ATOM    386  CD1 LEU B 282     -12.175  15.561  57.149  1.00  0.00           C  
ATOM    387  CD2 LEU B 282      -9.733  15.975  57.453  1.00  0.00           C  
ATOM    388  N   GLY B 283      -9.102  12.802  53.122  1.00  0.00           N  
ATOM    389  CA  GLY B 283      -8.807  11.490  52.568  1.00  0.00           C  
ATOM    390  C   GLY B 283      -7.301  11.277  52.574  1.00  0.00           C  
ATOM    391  O   GLY B 283      -6.813  10.205  52.920  1.00  0.00           O  
ATOM    392  N   HIS B 284      -6.558  12.312  52.206  1.00  0.00           N  
ATOM    393  CA  HIS B 284      -5.100  12.210  52.202  1.00  0.00           C  
ATOM    394  C   HIS B 284      -4.600  12.120  53.630  1.00  0.00           C  
ATOM    395  O   HIS B 284      -3.650  11.392  53.919  1.00  0.00           O  
ATOM    396  CB  HIS B 284      -4.454  13.440  51.563  1.00  0.00           C  
ATOM    397  CG  HIS B 284      -4.779  13.615  50.117  1.00  0.00           C  
ATOM    398  ND1 HIS B 284      -5.837  14.383  49.681  1.00  0.00           N  
ATOM    399  CD2 HIS B 284      -4.181  13.127  49.003  1.00  0.00           C  
ATOM    400  CE1 HIS B 284      -5.875  14.364  48.359  1.00  0.00           C  
ATOM    401  NE2 HIS B 284      -4.881  13.608  47.923  1.00  0.00           N  
ATOM    402  N   MET B 285      -5.235  12.873  54.520  1.00  0.00           N  
ATOM    403  CA  MET B 285      -4.821  12.910  55.909  1.00  0.00           C  
ATOM    404  C   MET B 285      -4.992  11.554  56.572  1.00  0.00           C  
ATOM    405  O   MET B 285      -4.346  11.269  57.578  1.00  0.00           O  
ATOM    406  CB  MET B 285      -5.575  14.016  56.660  1.00  0.00           C  
ATOM    407  CG  MET B 285      -5.229  15.427  56.156  1.00  0.00           C  
ATOM    408  SD  MET B 285      -6.207  16.760  56.883  1.00  0.00           S  
ATOM    409  CE  MET B 285      -5.698  16.663  58.617  1.00  0.00           C  
ATOM    410  N   MET B 286      -5.844  10.713  55.989  1.00  0.00           N  
ATOM    411  CA  MET B 286      -6.072   9.356  56.490  1.00  0.00           C  
ATOM    412  C   MET B 286      -4.785   8.523  56.358  1.00  0.00           C  
ATOM    413  O   MET B 286      -4.357   7.866  57.319  1.00  0.00           O  
ATOM    414  CB  MET B 286      -7.181   8.674  55.683  1.00  0.00           C  
ATOM    415  CG  MET B 286      -7.486   7.250  56.117  1.00  0.00           C  
ATOM    416  SD  MET B 286      -8.889   7.162  57.259  1.00  0.00           S  
ATOM    417  CE  MET B 286     -10.184   6.655  56.140  1.00  0.00           C  
ATOM    418  N   THR B 288      -4.178   8.532  55.171  1.00  0.00           N  
ATOM    419  CA  THR B 288      -2.956   7.758  54.977  1.00  0.00           C  
ATOM    420  C   THR B 288      -1.750   8.463  55.585  1.00  0.00           C  
ATOM    421  O   THR B 288      -0.747   7.824  55.915  1.00  0.00           O  
ATOM    422  CB  THR B 288      -2.691   7.383  53.465  1.00  0.00           C  
ATOM    423  OG1 THR B 288      -2.760   8.540  52.620  1.00  0.00           O  
ATOM    424  CG2 THR B 288      -3.708   6.358  52.997  1.00  0.00           C  
ATOM    425  N   VAL B 289      -1.843   9.777  55.743  1.00  0.00           N  
ATOM    426  CA  VAL B 289      -0.757  10.524  56.370  1.00  0.00           C  
ATOM    427  C   VAL B 289      -0.691  10.069  57.835  1.00  0.00           C  
ATOM    428  O   VAL B 289       0.383   9.772  58.363  1.00  0.00           O  
ATOM    429  CB  VAL B 289      -1.013  12.043  56.279  1.00  0.00           C  
ATOM    430  CG1 VAL B 289      -0.165  12.791  57.305  1.00  0.00           C  
ATOM    431  CG2 VAL B 289      -0.699  12.518  54.859  1.00  0.00           C  
ATOM    432  N   GLN B 290      -1.844   9.986  58.494  1.00  0.00           N  
ATOM    433  CA  GLN B 290      -1.868   9.537  59.880  1.00  0.00           C  
ATOM    434  C   GLN B 290      -1.317   8.113  60.003  1.00  0.00           C  
ATOM    435  O   GLN B 290      -0.626   7.791  60.983  1.00  0.00           O  
ATOM    436  CB  GLN B 290      -3.304   9.568  60.438  1.00  0.00           C  
ATOM    437  CG  GLN B 290      -3.412   9.114  61.882  1.00  0.00           C  
ATOM    438  CD  GLN B 290      -2.530   9.919  62.832  1.00  0.00           C  
ATOM    439  OE1 GLN B 290      -1.742   9.353  63.598  1.00  0.00           O  
ATOM    440  NE2 GLN B 290      -2.658  11.236  62.789  1.00  0.00           N  
ATOM    441  N   LYS B 291      -1.614   7.251  59.030  1.00  0.00           N  
ATOM    442  CA  LYS B 291      -1.121   5.877  59.116  1.00  0.00           C  
ATOM    443  C   LYS B 291       0.405   5.854  58.998  1.00  0.00           C  
ATOM    444  O   LYS B 291       1.066   5.051  59.668  1.00  0.00           O  
ATOM    445  CB  LYS B 291      -1.768   4.994  58.035  1.00  0.00           C  
ATOM    446  CG  LYS B 291      -1.370   3.525  58.097  1.00  0.00           C  
ATOM    447  CD  LYS B 291      -1.383   2.966  59.534  1.00  0.00           C  
ATOM    448  CE  LYS B 291      -2.744   3.087  60.210  1.00  0.00           C  
ATOM    449  NZ  LYS B 291      -2.652   2.731  61.664  1.00  0.00           N  
ATOM    450  N   LEU B 292       0.955   6.722  58.149  1.00  0.00           N  
ATOM    451  CA  LEU B 292       2.417   6.801  58.001  1.00  0.00           C  
ATOM    452  C   LEU B 292       3.020   7.280  59.318  1.00  0.00           C  
ATOM    453  O   LEU B 292       4.090   6.821  59.715  1.00  0.00           O  
ATOM    454  CB  LEU B 292       2.805   7.746  56.858  1.00  0.00           C  
ATOM    455  CG  LEU B 292       2.519   7.178  55.465  1.00  0.00           C  
ATOM    456  CD1 LEU B 292       2.905   8.194  54.384  1.00  0.00           C  
ATOM    457  CD2 LEU B 292       3.312   5.894  55.271  1.00  0.00           C  
ATOM    458  N   MET B 293       2.344   8.208  59.994  1.00  0.00           N  
ATOM    459  CA  MET B 293       2.827   8.692  61.285  1.00  0.00           C  
ATOM    460  C   MET B 293       2.846   7.548  62.299  1.00  0.00           C  
ATOM    461  O   MET B 293       3.794   7.423  63.086  1.00  0.00           O  
ATOM    462  CB  MET B 293       1.951   9.837  61.806  1.00  0.00           C  
ATOM    463  CG  MET B 293       1.999  11.064  60.939  1.00  0.00           C  
ATOM    464  SD  MET B 293       1.116  12.427  61.723  1.00  0.00           S  
ATOM    465  CE  MET B 293       1.938  13.808  60.991  1.00  0.00           C  
ATOM    466  N   ASP B 294       1.809   6.710  62.277  1.00  0.00           N  
ATOM    467  CA  ASP B 294       1.729   5.556  63.177  1.00  0.00           C  
ATOM    468  C   ASP B 294       2.903   4.599  62.892  1.00  0.00           C  
ATOM    469  O   ASP B 294       3.552   4.101  63.809  1.00  0.00           O  
ATOM    470  CB  ASP B 294       0.427   4.773  62.953  1.00  0.00           C  
ATOM    471  CG  ASP B 294      -0.825   5.573  63.292  1.00  0.00           C  
ATOM    472  OD1 ASP B 294      -1.907   5.177  62.798  1.00  0.00           O  
ATOM    473  OD2 ASP B 294      -0.742   6.575  64.045  1.00  0.00           O  
ATOM    474  N   LEU B 295       3.151   4.337  61.613  1.00  0.00           N  
ATOM    475  CA  LEU B 295       4.220   3.434  61.228  1.00  0.00           C  
ATOM    476  C   LEU B 295       5.582   3.980  61.651  1.00  0.00           C  
ATOM    477  O   LEU B 295       6.446   3.219  62.107  1.00  0.00           O  
ATOM    478  CB  LEU B 295       4.179   3.194  59.719  1.00  0.00           C  
ATOM    479  CG  LEU B 295       3.122   2.166  59.298  1.00  0.00           C  
ATOM    480  CD1 LEU B 295       2.705   2.379  57.856  1.00  0.00           C  
ATOM    481  CD2 LEU B 295       3.694   0.766  59.490  1.00  0.00           C  
ATOM    482  N   GLN B 296       5.767   5.285  61.519  1.00  0.00           N  
ATOM    483  CA  GLN B 296       7.037   5.905  61.903  1.00  0.00           C  
ATOM    484  C   GLN B 296       7.225   5.769  63.417  1.00  0.00           C  
ATOM    485  O   GLN B 296       8.328   5.482  63.899  1.00  0.00           O  
ATOM    486  CB  GLN B 296       7.050   7.383  61.489  1.00  0.00           C  
ATOM    487  CG  GLN B 296       8.462   8.012  61.422  1.00  0.00           C  
ATOM    488  CD  GLN B 296       9.059   8.292  62.787  1.00  0.00           C  
ATOM    489  OE1 GLN B 296      10.251   8.027  63.033  1.00  0.00           O  
ATOM    490  NE2 GLN B 296       8.249   8.834  63.683  1.00  0.00           N  
ATOM    491  N   GLU B 297       6.146   5.974  64.167  1.00  0.00           N  
ATOM    492  CA  GLU B 297       6.201   5.846  65.617  1.00  0.00           C  
ATOM    493  C   GLU B 297       6.568   4.408  65.995  1.00  0.00           C  
ATOM    494  O   GLU B 297       7.200   4.167  67.029  1.00  0.00           O  
ATOM    495  CB  GLU B 297       4.851   6.248  66.234  1.00  0.00           C  
ATOM    496  CG  GLU B 297       4.784   6.094  67.739  1.00  0.00           C  
ATOM    497  CD  GLU B 297       3.469   6.583  68.331  1.00  0.00           C  
ATOM    498  OE1 GLU B 297       3.264   6.380  69.546  1.00  0.00           O  
ATOM    499  OE2 GLU B 297       2.645   7.170  67.593  1.00  0.00           O  
ATOM    500  N   ALA B 298       6.199   3.457  65.139  1.00  0.00           N  
ATOM    501  CA  ALA B 298       6.496   2.048  65.380  1.00  0.00           C  
ATOM    502  C   ALA B 298       7.896   1.637  64.904  1.00  0.00           C  
ATOM    503  O   ALA B 298       8.255   0.454  64.953  1.00  0.00           O  
ATOM    504  CB  ALA B 298       5.432   1.162  64.714  1.00  0.00           C  
ATOM    505  N   GLY B 305       8.676   2.599  64.423  1.00  0.00           N  
ATOM    506  CA  GLY B 305      10.031   2.278  63.987  1.00  0.00           C  
ATOM    507  C   GLY B 305      10.265   2.093  62.504  1.00  0.00           C  
ATOM    508  O   GLY B 305      11.381   1.770  62.090  1.00  0.00           O  
ATOM    509  N   PHE B 306       9.228   2.277  61.687  1.00  0.00           N  
ATOM    510  CA  PHE B 306       9.395   2.144  60.246  1.00  0.00           C  
ATOM    511  C   PHE B 306       9.959   3.423  59.657  1.00  0.00           C  
ATOM    512  O   PHE B 306       9.734   4.531  60.180  1.00  0.00           O  
ATOM    513  CB  PHE B 306       8.038   1.924  59.538  1.00  0.00           C  
ATOM    514  CG  PHE B 306       7.549   0.509  59.542  1.00  0.00           C  
ATOM    515  CD1 PHE B 306       7.228  -0.135  60.731  1.00  0.00           C  
ATOM    516  CD2 PHE B 306       7.378  -0.176  58.340  1.00  0.00           C  
ATOM    517  CE1 PHE B 306       6.737  -1.447  60.720  1.00  0.00           C  
ATOM    518  CE2 PHE B 306       6.884  -1.487  58.323  1.00  0.00           C  
ATOM    519  CZ  PHE B 306       6.565  -2.118  59.513  1.00  0.00           C  
ATOM    520  N   GLU B 307      10.693   3.268  58.561  1.00  0.00           N  
ATOM    521  CA  GLU B 307      11.170   4.417  57.826  1.00  0.00           C  
ATOM    522  C   GLU B 307       9.978   4.656  56.909  1.00  0.00           C  
ATOM    523  O   GLU B 307       9.410   3.695  56.377  1.00  0.00           O  
ATOM    524  CB  GLU B 307      12.372   4.064  56.971  1.00  0.00           C  
ATOM    525  CG  GLU B 307      12.659   5.111  55.909  1.00  0.00           C  
ATOM    526  CD  GLU B 307      14.104   5.061  55.487  1.00  0.00           C  
ATOM    527  OE1 GLU B 307      14.414   4.392  54.480  1.00  0.00           O  
ATOM    528  OE2 GLU B 307      14.920   5.687  56.192  1.00  0.00           O  
ATOM    529  N   ILE B 308       9.590   5.909  56.724  1.00  0.00           N  
ATOM    530  CA  ILE B 308       8.454   6.175  55.866  1.00  0.00           C  
ATOM    531  C   ILE B 308       8.812   7.023  54.660  1.00  0.00           C  
ATOM    532  O   ILE B 308       9.549   8.016  54.744  1.00  0.00           O  
ATOM    533  CB  ILE B 308       7.289   6.807  56.678  1.00  0.00           C  
ATOM    534  CG1 ILE B 308       7.752   8.073  57.404  1.00  0.00           C  
ATOM    535  CG2 ILE B 308       6.758   5.773  57.687  1.00  0.00           C  
ATOM    536  CD1 ILE B 308       6.615   8.872  58.070  1.00  0.00           C  
ATOM    537  N   ILE B 309       8.295   6.604  53.516  1.00  0.00           N  
ATOM    538  CA  ILE B 309       8.548   7.296  52.280  1.00  0.00           C  
ATOM    539  C   ILE B 309       7.235   7.818  51.702  1.00  0.00           C  
ATOM    540  O   ILE B 309       6.214   7.129  51.734  1.00  0.00           O  
ATOM    541  CB  ILE B 309       9.183   6.341  51.253  1.00  0.00           C  
ATOM    542  CG1 ILE B 309      10.579   5.933  51.723  1.00  0.00           C  
ATOM    543  CG2 ILE B 309       9.265   7.011  49.880  1.00  0.00           C  
ATOM    544  CD1 ILE B 309      11.300   5.038  50.752  1.00  0.00           C  
ATOM    545  N   VAL B 310       7.261   9.050  51.218  1.00  0.00           N  
ATOM    546  CA  VAL B 310       6.096   9.619  50.540  1.00  0.00           C  
ATOM    547  C   VAL B 310       6.498   9.755  49.082  1.00  0.00           C  
ATOM    548  O   VAL B 310       7.420  10.512  48.729  1.00  0.00           O  
ATOM    549  CB  VAL B 310       5.702  11.014  51.063  1.00  0.00           C  
ATOM    550  CG1 VAL B 310       4.572  11.590  50.174  1.00  0.00           C  
ATOM    551  CG2 VAL B 310       5.238  10.913  52.508  1.00  0.00           C  
ATOM    552  N   LEU B 311       5.832   8.995  48.224  1.00  0.00           N  
ATOM    553  CA  LEU B 311       6.114   9.066  46.809  1.00  0.00           C  
ATOM    554  C   LEU B 311       5.155  10.046  46.146  1.00  0.00           C  
ATOM    555  O   LEU B 311       3.931   9.858  46.195  1.00  0.00           O  
ATOM    556  CB  LEU B 311       5.961   7.686  46.141  1.00  0.00           C  
ATOM    557  CG  LEU B 311       6.010   7.724  44.606  1.00  0.00           C  
ATOM    558  CD1 LEU B 311       7.414   8.149  44.134  1.00  0.00           C  
ATOM    559  CD2 LEU B 311       5.693   6.335  44.030  1.00  0.00           C  
ATOM    560  N   LEU B 312       5.715  11.104  45.558  1.00  0.00           N  
ATOM    561  CA  LEU B 312       4.937  12.107  44.824  1.00  0.00           C  
ATOM    562  C   LEU B 312       4.980  11.498  43.435  1.00  0.00           C  
ATOM    563  O   LEU B 312       5.973  11.612  42.712  1.00  0.00           O  
ATOM    564  CB  LEU B 312       5.645  13.470  44.858  1.00  0.00           C  
ATOM    565  CG  LEU B 312       5.797  14.050  46.269  1.00  0.00           C  
ATOM    566  CD1 LEU B 312       6.650  15.320  46.224  1.00  0.00           C  
ATOM    567  CD2 LEU B 312       4.407  14.337  46.849  1.00  0.00           C  
ATOM    568  N   ALA B 313       3.884  10.838  43.071  1.00  0.00           N  
ATOM    569  CA  ALA B 313       3.817  10.098  41.827  1.00  0.00           C  
ATOM    570  C   ALA B 313       3.449  10.948  40.637  1.00  0.00           C  
ATOM    571  O   ALA B 313       2.350  10.816  40.095  1.00  0.00           O  
ATOM    572  CB  ALA B 313       2.817   8.926  41.991  1.00  0.00           C  
ATOM    573  N   ASP B 314       4.379  11.810  40.223  1.00  0.00           N  
ATOM    574  CA  ASP B 314       4.122  12.704  39.108  1.00  0.00           C  
ATOM    575  C   ASP B 314       3.884  12.029  37.760  1.00  0.00           C  
ATOM    576  O   ASP B 314       2.975  12.426  37.016  1.00  0.00           O  
ATOM    577  CB  ASP B 314       5.223  13.786  39.007  1.00  0.00           C  
ATOM    578  CG  ASP B 314       6.640  13.220  38.875  1.00  0.00           C  
ATOM    579  OD1 ASP B 314       7.524  13.999  38.446  1.00  0.00           O  
ATOM    580  OD2 ASP B 314       6.903  12.040  39.190  1.00  0.00           O  
ATOM    581  N   ILE B 315       4.664  11.001  37.440  1.00  0.00           N  
ATOM    582  CA  ILE B 315       4.468  10.304  36.172  1.00  0.00           C  
ATOM    583  C   ILE B 315       3.094   9.615  36.191  1.00  0.00           C  
ATOM    584  O   ILE B 315       2.369   9.619  35.193  1.00  0.00           O  
ATOM    585  CB  ILE B 315       5.572   9.251  35.923  1.00  0.00           C  
ATOM    586  CG1 ILE B 315       6.953   9.933  35.852  1.00  0.00           C  
ATOM    587  CG2 ILE B 315       5.299   8.491  34.612  1.00  0.00           C  
ATOM    588  CD1 ILE B 315       7.062  11.022  34.821  1.00  0.00           C  
ATOM    589  N   HIS B 316       2.734   9.038  37.334  1.00  0.00           N  
ATOM    590  CA  HIS B 316       1.443   8.360  37.457  1.00  0.00           C  
ATOM    591  C   HIS B 316       0.292   9.352  37.211  1.00  0.00           C  
ATOM    592  O   HIS B 316      -0.696   9.034  36.544  1.00  0.00           O  
ATOM    593  CB  HIS B 316       1.298   7.731  38.853  1.00  0.00           C  
ATOM    594  CG  HIS B 316       1.925   6.374  38.976  1.00  0.00           C  
ATOM    595  ND1 HIS B 316       3.269   6.191  39.242  1.00  0.00           N  
ATOM    596  CD2 HIS B 316       1.400   5.135  38.813  1.00  0.00           C  
ATOM    597  CE1 HIS B 316       3.542   4.896  39.234  1.00  0.00           C  
ATOM    598  NE2 HIS B 316       2.426   4.234  38.977  1.00  0.00           N  
ATOM    599  N   ALA B 317       0.418  10.554  37.755  1.00  0.00           N  
ATOM    600  CA  ALA B 317      -0.614  11.573  37.568  1.00  0.00           C  
ATOM    601  C   ALA B 317      -0.732  11.893  36.070  1.00  0.00           C  
ATOM    602  O   ALA B 317      -1.831  12.052  35.533  1.00  0.00           O  
ATOM    603  CB  ALA B 317      -0.254  12.833  38.365  1.00  0.00           C  
ATOM    604  N   TYR B 318       0.401  11.956  35.385  1.00  0.00           N  
ATOM    605  CA  TYR B 318       0.387  12.242  33.962  1.00  0.00           C  
ATOM    606  C   TYR B 318      -0.309  11.116  33.194  1.00  0.00           C  
ATOM    607  O   TYR B 318      -1.130  11.371  32.307  1.00  0.00           O  
ATOM    608  CB  TYR B 318       1.812  12.416  33.450  1.00  0.00           C  
ATOM    609  CG  TYR B 318       1.880  12.641  31.957  1.00  0.00           C  
ATOM    610  CD1 TYR B 318       1.655  13.906  31.408  1.00  0.00           C  
ATOM    611  CD2 TYR B 318       2.128  11.582  31.093  1.00  0.00           C  
ATOM    612  CE1 TYR B 318       1.673  14.104  30.022  1.00  0.00           C  
ATOM    613  CE2 TYR B 318       2.147  11.767  29.713  1.00  0.00           C  
ATOM    614  CZ  TYR B 318       1.920  13.025  29.186  1.00  0.00           C  
ATOM    615  OH  TYR B 318       1.937  13.191  27.821  1.00  0.00           O  
ATOM    616  N   LEU B 334       0.010   9.873  33.544  1.00  0.00           N  
ATOM    617  CA  LEU B 334      -0.589   8.721  32.879  1.00  0.00           C  
ATOM    618  C   LEU B 334      -2.081   8.635  33.153  1.00  0.00           C  
ATOM    619  O   LEU B 334      -2.832   8.093  32.341  1.00  0.00           O  
ATOM    620  CB  LEU B 334       0.075   7.421  33.346  1.00  0.00           C  
ATOM    621  CG  LEU B 334       1.578   7.262  33.077  1.00  0.00           C  
ATOM    622  CD1 LEU B 334       2.074   6.002  33.784  1.00  0.00           C  
ATOM    623  CD2 LEU B 334       1.848   7.180  31.589  1.00  0.00           C  
ATOM    624  N   ASN B 336      -2.502   9.148  34.305  1.00  0.00           N  
ATOM    625  CA  ASN B 336      -3.910   9.107  34.678  1.00  0.00           C  
ATOM    626  C   ASN B 336      -4.619  10.421  34.357  1.00  0.00           C  
ATOM    627  O   ASN B 336      -5.584  10.806  35.032  1.00  0.00           O  
ATOM    628  CB  ASN B 336      -4.063   8.760  36.163  1.00  0.00           C  
ATOM    629  CG  ASN B 336      -5.418   8.134  36.481  1.00  0.00           C  
ATOM    630  OD1 ASN B 336      -6.165   7.742  35.578  1.00  0.00           O  
ATOM    631  ND2 ASN B 336      -5.732   8.025  37.764  1.00  0.00           N  
ATOM    632  N   GLU B 340      -4.101  11.096  33.334  1.00  0.00           N  
ATOM    633  CA  GLU B 340      -4.650  12.345  32.792  1.00  0.00           C  
ATOM    634  C   GLU B 340      -4.877  13.519  33.738  1.00  0.00           C  
ATOM    635  O   GLU B 340      -5.901  14.209  33.647  1.00  0.00           O  
ATOM    636  CB  GLU B 340      -5.961  12.030  32.073  1.00  0.00           C  
ATOM    637  CG  GLU B 340      -5.896  10.794  31.198  1.00  0.00           C  
ATOM    638  CD  GLU B 340      -7.195  10.534  30.465  1.00  0.00           C  
ATOM    639  OE1 GLU B 340      -7.448  11.206  29.440  1.00  0.00           O  
ATOM    640  OE2 GLU B 340      -7.968   9.667  30.921  1.00  0.00           O  
ATOM    641  N   LYS B 408      -3.929  13.774  34.630  1.00  0.00           N  
ATOM    642  CA  LYS B 408      -4.088  14.883  35.561  1.00  0.00           C  
ATOM    643  C   LYS B 408      -3.517  16.199  35.023  1.00  0.00           C  
ATOM    644  O   LYS B 408      -3.515  17.209  35.726  1.00  0.00           O  
ATOM    645  CB  LYS B 408      -3.442  14.552  36.913  1.00  0.00           C  
ATOM    646  CG  LYS B 408      -4.078  13.378  37.648  1.00  0.00           C  
ATOM    647  CD  LYS B 408      -5.599  13.554  37.780  1.00  0.00           C  
ATOM    648  CE  LYS B 408      -6.243  12.428  38.589  1.00  0.00           C  
ATOM    649  NZ  LYS B 408      -6.117  11.112  37.911  1.00  0.00           N  
ATOM    650  N   GLY B 418      -3.030  16.195  33.787  1.00  0.00           N  
ATOM    651  CA  GLY B 418      -2.492  17.425  33.219  1.00  0.00           C  
ATOM    652  C   GLY B 418      -1.157  17.304  32.511  1.00  0.00           C  
ATOM    653  O   GLY B 418      -0.651  16.204  32.291  1.00  0.00           O  
ATOM    654  N   THR B 419      -0.581  18.442  32.136  1.00  0.00           N  
ATOM    655  CA  THR B 419       0.706  18.441  31.452  1.00  0.00           C  
ATOM    656  C   THR B 419       1.778  18.190  32.499  1.00  0.00           C  
ATOM    657  O   THR B 419       1.512  18.305  33.690  1.00  0.00           O  
ATOM    658  CB  THR B 419       0.996  19.803  30.784  1.00  0.00           C  
ATOM    659  OG1 THR B 419       1.235  20.787  31.797  1.00  0.00           O  
ATOM    660  CG2 THR B 419      -0.188  20.243  29.936  1.00  0.00           C  
ATOM    661  N   PHE B 420       2.985  17.841  32.064  1.00  0.00           N  
ATOM    662  CA  PHE B 420       4.062  17.609  33.017  1.00  0.00           C  
ATOM    663  C   PHE B 420       4.338  18.891  33.802  1.00  0.00           C  
ATOM    664  O   PHE B 420       4.613  18.859  35.002  1.00  0.00           O  
ATOM    665  CB  PHE B 420       5.333  17.159  32.300  1.00  0.00           C  
ATOM    666  CG  PHE B 420       5.309  15.718  31.861  1.00  0.00           C  
ATOM    667  CD1 PHE B 420       5.172  15.383  30.517  1.00  0.00           C  
ATOM    668  CD2 PHE B 420       5.422  14.696  32.797  1.00  0.00           C  
ATOM    669  CE1 PHE B 420       5.150  14.045  30.109  1.00  0.00           C  
ATOM    670  CE2 PHE B 420       5.400  13.354  32.402  1.00  0.00           C  
ATOM    671  CZ  PHE B 420       5.264  13.031  31.054  1.00  0.00           C  
ATOM    672  N   GLU B 421       4.255  20.022  33.114  1.00  0.00           N  
ATOM    673  CA  GLU B 421       4.494  21.320  33.735  1.00  0.00           C  
ATOM    674  C   GLU B 421       3.526  21.592  34.886  1.00  0.00           C  
ATOM    675  O   GLU B 421       3.941  22.001  35.969  1.00  0.00           O  
ATOM    676  CB  GLU B 421       4.376  22.414  32.668  1.00  0.00           C  
ATOM    677  CG  GLU B 421       4.398  23.833  33.192  1.00  0.00           C  
ATOM    678  CD  GLU B 421       4.145  24.848  32.092  1.00  0.00           C  
ATOM    679  OE1 GLU B 421       5.008  24.991  31.199  1.00  0.00           O  
ATOM    680  OE2 GLU B 421       3.075  25.495  32.118  1.00  0.00           O  
ATOM    681  N   GLU B 422       2.237  21.364  34.651  1.00  0.00           N  
ATOM    682  CA  GLU B 422       1.224  21.590  35.665  1.00  0.00           C  
ATOM    683  C   GLU B 422       1.406  20.640  36.843  1.00  0.00           C  
ATOM    684  O   GLU B 422       1.323  21.048  37.994  1.00  0.00           O  
ATOM    685  CB  GLU B 422      -0.171  21.384  35.074  1.00  0.00           C  
ATOM    686  CG  GLU B 422      -0.420  22.153  33.784  1.00  0.00           C  
ATOM    687  CD  GLU B 422      -1.795  21.881  33.197  1.00  0.00           C  
ATOM    688  OE1 GLU B 422      -2.140  20.697  33.005  1.00  0.00           O  
ATOM    689  OE2 GLU B 422      -2.531  22.853  32.922  1.00  0.00           O  
ATOM    690  N   ILE B 423       1.649  19.367  36.540  1.00  0.00           N  
ATOM    691  CA  ILE B 423       1.826  18.354  37.578  1.00  0.00           C  
ATOM    692  C   ILE B 423       3.051  18.645  38.441  1.00  0.00           C  
ATOM    693  O   ILE B 423       3.034  18.420  39.651  1.00  0.00           O  
ATOM    694  CB  ILE B 423       1.922  16.946  36.941  1.00  0.00           C  
ATOM    695  CG1 ILE B 423       0.566  16.573  36.332  1.00  0.00           C  
ATOM    696  CG2 ILE B 423       2.315  15.906  37.998  1.00  0.00           C  
ATOM    697  CD1 ILE B 423       0.614  15.354  35.432  1.00  0.00           C  
ATOM    698  N   ALA B 424       4.107  19.162  37.826  1.00  0.00           N  
ATOM    699  CA  ALA B 424       5.319  19.482  38.568  1.00  0.00           C  
ATOM    700  C   ALA B 424       5.039  20.531  39.648  1.00  0.00           C  
ATOM    701  O   ALA B 424       5.515  20.422  40.784  1.00  0.00           O  
ATOM    702  CB  ALA B 424       6.391  19.987  37.619  1.00  0.00           C  
ATOM    703  N   GLU B 425       4.254  21.540  39.294  1.00  0.00           N  
ATOM    704  CA  GLU B 425       3.921  22.603  40.235  1.00  0.00           C  
ATOM    705  C   GLU B 425       3.054  22.054  41.358  1.00  0.00           C  
ATOM    706  O   GLU B 425       3.252  22.397  42.517  1.00  0.00           O  
ATOM    707  CB  GLU B 425       3.198  23.749  39.514  1.00  0.00           C  
ATOM    708  CG  GLU B 425       3.843  25.117  39.713  1.00  0.00           C  
ATOM    709  CD  GLU B 425       3.850  25.566  41.168  1.00  0.00           C  
ATOM    710  OE1 GLU B 425       4.534  24.923  41.996  1.00  0.00           O  
ATOM    711  OE2 GLU B 425       3.166  26.564  41.485  1.00  0.00           O  
ATOM    712  N   VAL B 426       2.094  21.196  41.019  1.00  0.00           N  
ATOM    713  CA  VAL B 426       1.240  20.612  42.044  1.00  0.00           C  
ATOM    714  C   VAL B 426       2.071  19.711  42.971  1.00  0.00           C  
ATOM    715  O   VAL B 426       1.852  19.690  44.186  1.00  0.00           O  
ATOM    716  CB  VAL B 426       0.089  19.799  41.402  1.00  0.00           C  
ATOM    717  CG1 VAL B 426      -0.791  19.190  42.485  1.00  0.00           C  
ATOM    718  CG2 VAL B 426      -0.750  20.715  40.520  1.00  0.00           C  
ATOM    719  N   ALA B 427       3.027  18.976  42.403  1.00  0.00           N  
ATOM    720  CA  ALA B 427       3.874  18.100  43.218  1.00  0.00           C  
ATOM    721  C   ALA B 427       4.620  18.921  44.268  1.00  0.00           C  
ATOM    722  O   ALA B 427       4.683  18.538  45.435  1.00  0.00           O  
ATOM    723  CB  ALA B 427       4.869  17.349  42.339  1.00  0.00           C  
ATOM    724  N   ASP B 429       5.197  20.042  43.847  1.00  0.00           N  
ATOM    725  CA  ASP B 429       5.917  20.925  44.764  1.00  0.00           C  
ATOM    726  C   ASP B 429       4.967  21.396  45.869  1.00  0.00           C  
ATOM    727  O   ASP B 429       5.310  21.394  47.041  1.00  0.00           O  
ATOM    728  CB  ASP B 429       6.473  22.138  44.007  1.00  0.00           C  
ATOM    729  CG  ASP B 429       7.640  21.782  43.092  1.00  0.00           C  
ATOM    730  OD1 ASP B 429       8.034  22.637  42.269  1.00  0.00           O  
ATOM    731  OD2 ASP B 429       8.173  20.659  43.193  1.00  0.00           O  
ATOM    732  N   TYR B 431       3.761  21.794  45.489  1.00  0.00           N  
ATOM    733  CA  TYR B 431       2.779  22.250  46.462  1.00  0.00           C  
ATOM    734  C   TYR B 431       2.397  21.141  47.452  1.00  0.00           C  
ATOM    735  O   TYR B 431       2.364  21.371  48.659  1.00  0.00           O  
ATOM    736  CB  TYR B 431       1.532  22.747  45.740  1.00  0.00           C  
ATOM    737  CG  TYR B 431       0.369  23.034  46.658  1.00  0.00           C  
ATOM    738  CD1 TYR B 431       0.434  24.059  47.605  1.00  0.00           C  
ATOM    739  CD2 TYR B 431      -0.809  22.295  46.566  1.00  0.00           C  
ATOM    740  CE1 TYR B 431      -0.658  24.341  48.436  1.00  0.00           C  
ATOM    741  CE2 TYR B 431      -1.899  22.566  47.386  1.00  0.00           C  
ATOM    742  CZ  TYR B 431      -1.819  23.590  48.317  1.00  0.00           C  
ATOM    743  OH  TYR B 431      -2.903  23.846  49.124  1.00  0.00           O  
ATOM    744  N   ASN B 432       2.093  19.953  46.935  1.00  0.00           N  
ATOM    745  CA  ASN B 432       1.723  18.805  47.769  1.00  0.00           C  
ATOM    746  C   ASN B 432       2.834  18.480  48.770  1.00  0.00           C  
ATOM    747  O   ASN B 432       2.574  18.144  49.924  1.00  0.00           O  
ATOM    748  CB  ASN B 432       1.474  17.566  46.902  1.00  0.00           C  
ATOM    749  CG  ASN B 432       0.105  17.565  46.238  1.00  0.00           C  
ATOM    750  OD1 ASN B 432      -0.279  16.572  45.618  1.00  0.00           O  
ATOM    751  ND2 ASN B 432      -0.638  18.666  46.368  1.00  0.00           N  
ATOM    752  N   LYS B 433       4.082  18.561  48.320  1.00  0.00           N  
ATOM    753  CA  LYS B 433       5.178  18.276  49.229  1.00  0.00           C  
ATOM    754  C   LYS B 433       5.135  19.246  50.411  1.00  0.00           C  
ATOM    755  O   LYS B 433       5.240  18.837  51.574  1.00  0.00           O  
ATOM    756  CB  LYS B 433       6.521  18.380  48.496  1.00  0.00           C  
ATOM    757  CG  LYS B 433       7.713  18.176  49.412  1.00  0.00           C  
ATOM    758  CD  LYS B 433       9.007  17.957  48.632  1.00  0.00           C  
ATOM    759  CE  LYS B 433      10.178  17.739  49.594  1.00  0.00           C  
ATOM    760  NZ  LYS B 433      11.435  17.442  48.846  1.00  0.00           N  
ATOM    761  N   LYS B 434       4.971  20.533  50.126  1.00  0.00           N  
ATOM    762  CA  LYS B 434       4.921  21.523  51.196  1.00  0.00           C  
ATOM    763  C   LYS B 434       3.748  21.259  52.133  1.00  0.00           C  
ATOM    764  O   LYS B 434       3.873  21.413  53.339  1.00  0.00           O  
ATOM    765  CB  LYS B 434       4.827  22.943  50.620  1.00  0.00           C  
ATOM    766  CG  LYS B 434       6.071  23.340  49.833  1.00  0.00           C  
ATOM    767  CD  LYS B 434       5.935  24.715  49.213  1.00  0.00           C  
ATOM    768  CE  LYS B 434       7.182  25.079  48.419  1.00  0.00           C  
ATOM    769  NZ  LYS B 434       7.062  26.433  47.813  1.00  0.00           N  
ATOM    770  N   VAL B 435       2.610  20.848  51.583  1.00  0.00           N  
ATOM    771  CA  VAL B 435       1.455  20.570  52.417  1.00  0.00           C  
ATOM    772  C   VAL B 435       1.664  19.364  53.328  1.00  0.00           C  
ATOM    773  O   VAL B 435       1.348  19.425  54.506  1.00  0.00           O  
ATOM    774  CB  VAL B 435       0.199  20.357  51.562  1.00  0.00           C  
ATOM    775  CG1 VAL B 435      -0.966  19.926  52.452  1.00  0.00           C  
ATOM    776  CG2 VAL B 435      -0.141  21.654  50.836  1.00  0.00           C  
ATOM    777  N   PHE B 436       2.199  18.270  52.785  1.00  0.00           N  
ATOM    778  CA  PHE B 436       2.441  17.084  53.597  1.00  0.00           C  
ATOM    779  C   PHE B 436       3.438  17.407  54.712  1.00  0.00           C  
ATOM    780  O   PHE B 436       3.292  16.926  55.837  1.00  0.00           O  
ATOM    781  CB  PHE B 436       2.961  15.932  52.737  1.00  0.00           C  
ATOM    782  CG  PHE B 436       1.899  15.289  51.881  1.00  0.00           C  
ATOM    783  CD1 PHE B 436       0.700  14.860  52.444  1.00  0.00           C  
ATOM    784  CD2 PHE B 436       2.112  15.086  50.524  1.00  0.00           C  
ATOM    785  CE1 PHE B 436      -0.276  14.229  51.658  1.00  0.00           C  
ATOM    786  CE2 PHE B 436       1.145  14.457  49.728  1.00  0.00           C  
ATOM    787  CZ  PHE B 436      -0.049  14.027  50.301  1.00  0.00           C  
ATOM    788  N   ILE B 437       4.464  18.195  54.394  1.00  0.00           N  
ATOM    789  CA  ILE B 437       5.427  18.604  55.424  1.00  0.00           C  
ATOM    790  C   ILE B 437       4.686  19.426  56.496  1.00  0.00           C  
ATOM    791  O   ILE B 437       4.874  19.225  57.697  1.00  0.00           O  
ATOM    792  CB  ILE B 437       6.548  19.486  54.820  1.00  0.00           C  
ATOM    793  CG1 ILE B 437       7.484  18.621  53.974  1.00  0.00           C  
ATOM    794  CG2 ILE B 437       7.316  20.212  55.939  1.00  0.00           C  
ATOM    795  CD1 ILE B 437       8.419  19.435  53.083  1.00  0.00           C  
ATOM    796  N   ALA B 438       3.832  20.342  56.053  1.00  0.00           N  
ATOM    797  CA  ALA B 438       3.075  21.186  56.977  1.00  0.00           C  
ATOM    798  C   ALA B 438       2.135  20.369  57.853  1.00  0.00           C  
ATOM    799  O   ALA B 438       1.879  20.735  59.002  1.00  0.00           O  
ATOM    800  CB  ALA B 438       2.295  22.257  56.199  1.00  0.00           C  
ATOM    801  N   LEU B 439       1.641  19.253  57.321  1.00  0.00           N  
ATOM    802  CA  LEU B 439       0.730  18.400  58.073  1.00  0.00           C  
ATOM    803  C   LEU B 439       1.440  17.527  59.104  1.00  0.00           C  
ATOM    804  O   LEU B 439       0.797  16.864  59.907  1.00  0.00           O  
ATOM    805  CB  LEU B 439      -0.077  17.519  57.123  1.00  0.00           C  
ATOM    806  CG  LEU B 439      -1.173  18.236  56.327  1.00  0.00           C  
ATOM    807  CD1 LEU B 439      -1.700  17.304  55.245  1.00  0.00           C  
ATOM    808  CD2 LEU B 439      -2.308  18.663  57.269  1.00  0.00           C  
ATOM    809  N   GLY B 444       2.770  17.525  59.089  1.00  0.00           N  
ATOM    810  CA  GLY B 444       3.486  16.724  60.065  1.00  0.00           C  
ATOM    811  C   GLY B 444       4.474  15.719  59.507  1.00  0.00           C  
ATOM    812  O   GLY B 444       5.272  15.161  60.266  1.00  0.00           O  
ATOM    813  N   LEU B 445       4.422  15.461  58.203  1.00  0.00           N  
ATOM    814  CA  LEU B 445       5.358  14.524  57.586  1.00  0.00           C  
ATOM    815  C   LEU B 445       6.547  15.364  57.146  1.00  0.00           C  
ATOM    816  O   LEU B 445       6.869  15.427  55.958  1.00  0.00           O  
ATOM    817  CB  LEU B 445       4.743  13.851  56.358  1.00  0.00           C  
ATOM    818  CG  LEU B 445       3.587  12.876  56.571  1.00  0.00           C  
ATOM    819  CD1 LEU B 445       3.223  12.242  55.230  1.00  0.00           C  
ATOM    820  CD2 LEU B 445       3.987  11.803  57.570  1.00  0.00           C  
ATOM    821  N   ASP B 460       7.186  16.034  58.103  1.00  0.00           N  
ATOM    822  CA  ASP B 460       8.311  16.894  57.761  1.00  0.00           C  
ATOM    823  C   ASP B 460       9.537  16.089  57.328  1.00  0.00           C  
ATOM    824  O   ASP B 460       9.687  14.916  57.684  1.00  0.00           O  
ATOM    825  CB  ASP B 460       8.634  17.853  58.923  1.00  0.00           C  
ATOM    826  CG  ASP B 460       8.692  17.152  60.271  1.00  0.00           C  
ATOM    827  OD1 ASP B 460       8.186  17.727  61.255  1.00  0.00           O  
ATOM    828  OD2 ASP B 460       9.244  16.037  60.352  1.00  0.00           O  
ATOM    829  N   GLU B 461      10.386  16.728  56.525  1.00  0.00           N  
ATOM    830  CA  GLU B 461      11.581  16.090  55.974  1.00  0.00           C  
ATOM    831  C   GLU B 461      12.497  15.550  57.060  1.00  0.00           C  
ATOM    832  O   GLU B 461      13.445  14.809  56.779  1.00  0.00           O  
ATOM    833  CB  GLU B 461      12.331  17.074  55.065  1.00  0.00           C  
ATOM    834  CG  GLU B 461      11.424  17.762  54.045  1.00  0.00           C  
ATOM    835  CD  GLU B 461      12.165  18.726  53.120  1.00  0.00           C  
ATOM    836  OE1 GLU B 461      12.680  18.278  52.077  1.00  0.00           O  
ATOM    837  OE2 GLU B 461      12.235  19.930  53.442  1.00  0.00           O  
ATOM    838  N   SER B 463      12.221  15.924  58.303  1.00  0.00           N  
ATOM    839  CA  SER B 463      13.016  15.419  59.401  1.00  0.00           C  
ATOM    840  C   SER B 463      12.536  14.020  59.758  1.00  0.00           C  
ATOM    841  O   SER B 463      13.310  13.225  60.263  1.00  0.00           O  
ATOM    842  CB  SER B 463      12.897  16.326  60.631  1.00  0.00           C  
ATOM    843  OG  SER B 463      11.730  16.008  61.375  1.00  0.00           O  
ATOM    844  N   ARG B 471      11.264  13.702  59.484  1.00  0.00           N  
ATOM    845  CA  ARG B 471      10.733  12.377  59.842  1.00  0.00           C  
ATOM    846  C   ARG B 471      10.222  11.459  58.709  1.00  0.00           C  
ATOM    847  O   ARG B 471       9.854  10.312  58.949  1.00  0.00           O  
ATOM    848  CB  ARG B 471       9.650  12.528  60.909  1.00  0.00           C  
ATOM    849  CG  ARG B 471       8.226  12.639  60.393  1.00  0.00           C  
ATOM    850  CD  ARG B 471       7.224  12.783  61.550  1.00  0.00           C  
ATOM    851  NE  ARG B 471       6.981  11.533  62.277  1.00  0.00           N  
ATOM    852  CZ  ARG B 471       5.991  11.359  63.156  1.00  0.00           C  
ATOM    853  NH1 ARG B 471       5.153  12.359  63.417  1.00  0.00           N  
ATOM    854  NH2 ARG B 471       5.821  10.182  63.763  1.00  0.00           N  
ATOM    855  N   ALA B 472      10.189  11.979  57.492  1.00  0.00           N  
ATOM    856  CA  ALA B 472       9.771  11.213  56.325  1.00  0.00           C  
ATOM    857  C   ALA B 472      10.709  11.588  55.186  1.00  0.00           C  
ATOM    858  O   ALA B 472      11.309  12.662  55.202  1.00  0.00           O  
ATOM    859  CB  ALA B 472       8.321  11.564  55.945  1.00  0.00           C  
ATOM    860  N   LYS B 473      10.844  10.691  54.215  1.00  0.00           N  
ATOM    861  CA  LYS B 473      11.662  10.917  53.025  1.00  0.00           C  
ATOM    862  C   LYS B 473      10.685  11.156  51.882  1.00  0.00           C  
ATOM    863  O   LYS B 473       9.687  10.439  51.764  1.00  0.00           O  
ATOM    864  CB  LYS B 473      12.473   9.670  52.676  1.00  0.00           C  
ATOM    865  CG  LYS B 473      13.631   9.317  53.624  1.00  0.00           C  
ATOM    866  CD  LYS B 473      14.245   7.991  53.169  1.00  0.00           C  
ATOM    867  CE  LYS B 473      15.564   7.682  53.860  1.00  0.00           C  
ATOM    868  NZ  LYS B 473      16.165   6.423  53.330  1.00  0.00           N  
ATOM    869  N   PHE B 474      10.945  12.159  51.056  1.00  0.00           N  
ATOM    870  CA  PHE B 474      10.074  12.402  49.905  1.00  0.00           C  
ATOM    871  C   PHE B 474      10.803  11.995  48.643  1.00  0.00           C  
ATOM    872  O   PHE B 474      11.992  12.266  48.501  1.00  0.00           O  
ATOM    873  CB  PHE B 474       9.691  13.876  49.797  1.00  0.00           C  
ATOM    874  CG  PHE B 474       8.670  14.298  50.792  1.00  0.00           C  
ATOM    875  CD1 PHE B 474       9.041  14.644  52.087  1.00  0.00           C  
ATOM    876  CD2 PHE B 474       7.319  14.298  50.447  1.00  0.00           C  
ATOM    877  CE1 PHE B 474       8.073  14.984  53.035  1.00  0.00           C  
ATOM    878  CE2 PHE B 474       6.340  14.636  51.385  1.00  0.00           C  
ATOM    879  CZ  PHE B 474       6.716  14.978  52.679  1.00  0.00           C  
ATOM    880  N   VAL B 475      10.096  11.327  47.737  1.00  0.00           N  
ATOM    881  CA  VAL B 475      10.673  10.916  46.468  1.00  0.00           C  
ATOM    882  C   VAL B 475       9.720  11.344  45.367  1.00  0.00           C  
ATOM    883  O   VAL B 475       8.495  11.195  45.500  1.00  0.00           O  
ATOM    884  CB  VAL B 475      10.866   9.370  46.375  1.00  0.00           C  
ATOM    885  CG1 VAL B 475      11.400   8.989  44.983  1.00  0.00           C  
ATOM    886  CG2 VAL B 475      11.822   8.902  47.452  1.00  0.00           C  
ATOM    887  N   LEU B 476      10.275  11.907  44.299  1.00  0.00           N  
ATOM    888  CA  LEU B 476       9.468  12.304  43.153  1.00  0.00           C  
ATOM    889  C   LEU B 476       9.597  11.158  42.145  1.00  0.00           C  
ATOM    890  O   LEU B 476      10.707  10.724  41.823  1.00  0.00           O  
ATOM    891  CB  LEU B 476       9.988  13.621  42.552  1.00  0.00           C  
ATOM    892  CG  LEU B 476       9.160  14.193  41.395  1.00  0.00           C  
ATOM    893  CD1 LEU B 476       7.759  14.579  41.877  1.00  0.00           C  
ATOM    894  CD2 LEU B 476       9.870  15.437  40.832  1.00  0.00           C  
ATOM    895  N   GLY B 477       8.467  10.646  41.660  1.00  0.00           N  
ATOM    896  CA  GLY B 477       8.514   9.523  40.735  1.00  0.00           C  
ATOM    897  C   GLY B 477       9.488   9.645  39.569  1.00  0.00           C  
ATOM    898  O   GLY B 477      10.285   8.734  39.298  1.00  0.00           O  
ATOM    899  N   SER B 478       9.432  10.780  38.890  1.00  0.00           N  
ATOM    900  CA  SER B 478      10.278  11.017  37.729  1.00  0.00           C  
ATOM    901  C   SER B 478      11.777  10.952  38.032  1.00  0.00           C  
ATOM    902  O   SER B 478      12.589  10.924  37.107  1.00  0.00           O  
ATOM    903  CB  SER B 478       9.919  12.362  37.091  1.00  0.00           C  
ATOM    904  OG  SER B 478      10.074  13.437  38.008  1.00  0.00           O  
ATOM    905  N   GLU B 479      12.139  10.912  39.313  1.00  0.00           N  
ATOM    906  CA  GLU B 479      13.548  10.821  39.705  1.00  0.00           C  
ATOM    907  C   GLU B 479      14.129   9.465  39.319  1.00  0.00           C  
ATOM    908  O   GLU B 479      15.332   9.345  39.090  1.00  0.00           O  
ATOM    909  CB  GLU B 479      13.732  10.969  41.219  1.00  0.00           C  
ATOM    910  CG  GLU B 479      13.284  12.272  41.845  1.00  0.00           C  
ATOM    911  CD  GLU B 479      13.408  12.246  43.372  1.00  0.00           C  
ATOM    912  OE1 GLU B 479      12.871  13.153  44.032  1.00  0.00           O  
ATOM    913  OE2 GLU B 479      14.049  11.320  43.912  1.00  0.00           O  
ATOM    914  N   TYR B 482      13.291   8.433  39.270  1.00  0.00           N  
ATOM    915  CA  TYR B 482      13.789   7.111  38.931  1.00  0.00           C  
ATOM    916  C   TYR B 482      12.929   6.318  37.948  1.00  0.00           C  
ATOM    917  O   TYR B 482      13.378   5.313  37.405  1.00  0.00           O  
ATOM    918  CB  TYR B 482      13.968   6.267  40.203  1.00  0.00           C  
ATOM    919  CG  TYR B 482      12.655   5.907  40.890  1.00  0.00           C  
ATOM    920  CD1 TYR B 482      12.051   6.788  41.786  1.00  0.00           C  
ATOM    921  CD2 TYR B 482      11.991   4.715  40.588  1.00  0.00           C  
ATOM    922  CE1 TYR B 482      10.808   6.495  42.368  1.00  0.00           C  
ATOM    923  CE2 TYR B 482      10.745   4.414  41.160  1.00  0.00           C  
ATOM    924  CZ  TYR B 482      10.164   5.310  42.045  1.00  0.00           C  
ATOM    925  OH  TYR B 482       8.923   5.045  42.591  1.00  0.00           O  
ATOM    926  N   GLN B 485      11.699   6.760  37.702  1.00  0.00           N  
ATOM    927  CA  GLN B 485      10.818   5.986  36.830  1.00  0.00           C  
ATOM    928  C   GLN B 485      11.129   6.025  35.339  1.00  0.00           C  
ATOM    929  O   GLN B 485      10.456   5.365  34.544  1.00  0.00           O  
ATOM    930  CB  GLN B 485       9.363   6.385  37.092  1.00  0.00           C  
ATOM    931  CG  GLN B 485       8.911   5.995  38.501  1.00  0.00           C  
ATOM    932  CD  GLN B 485       7.573   6.598  38.863  1.00  0.00           C  
ATOM    933  OE1 GLN B 485       7.245   7.711  38.433  1.00  0.00           O  
ATOM    934  NE2 GLN B 485       6.807   5.896  39.694  1.00  0.00           N  
ATOM    935  N   LEU B 486      12.140   6.801  34.959  1.00  0.00           N  
ATOM    936  CA  LEU B 486      12.543   6.874  33.569  1.00  0.00           C  
ATOM    937  C   LEU B 486      13.940   6.280  33.397  1.00  0.00           C  
ATOM    938  O   LEU B 486      14.507   6.340  32.311  1.00  0.00           O  
ATOM    939  CB  LEU B 486      12.521   8.325  33.083  1.00  0.00           C  
ATOM    940  CG  LEU B 486      11.167   9.034  33.129  1.00  0.00           C  
ATOM    941  CD1 LEU B 486      11.363  10.524  32.876  1.00  0.00           C  
ATOM    942  CD2 LEU B 486      10.234   8.427  32.098  1.00  0.00           C  
ATOM    943  N   SER B 489      14.491   5.697  34.461  1.00  0.00           N  
ATOM    944  CA  SER B 489      15.820   5.094  34.391  1.00  0.00           C  
ATOM    945  C   SER B 489      15.775   3.738  33.689  1.00  0.00           C  
ATOM    946  O   SER B 489      14.741   3.065  33.676  1.00  0.00           O  
ATOM    947  CB  SER B 489      16.419   4.935  35.794  1.00  0.00           C  
ATOM    948  OG  SER B 489      15.692   3.993  36.561  1.00  0.00           O  
ATOM    949  N   ARG B 490      16.905   3.336  33.113  1.00  0.00           N  
ATOM    950  CA  ARG B 490      16.995   2.071  32.378  1.00  0.00           C  
ATOM    951  C   ARG B 490      16.533   0.820  33.132  1.00  0.00           C  
ATOM    952  O   ARG B 490      15.756   0.026  32.601  1.00  0.00           O  
ATOM    953  CB  ARG B 490      18.432   1.849  31.889  1.00  0.00           C  
ATOM    954  CG  ARG B 490      18.607   0.562  31.091  1.00  0.00           C  
ATOM    955  CD  ARG B 490      20.030   0.026  31.178  1.00  0.00           C  
ATOM    956  NE  ARG B 490      20.177  -1.234  30.453  1.00  0.00           N  
ATOM    957  CZ  ARG B 490      20.094  -1.349  29.131  1.00  0.00           C  
ATOM    958  NH1 ARG B 490      20.236  -2.535  28.554  1.00  0.00           N  
ATOM    959  NH2 ARG B 490      19.879  -0.273  28.384  1.00  0.00           N  
ATOM    960  N   ASP B 494      17.027   0.627  34.350  1.00  0.00           N  
ATOM    961  CA  ASP B 494      16.664  -0.543  35.140  1.00  0.00           C  
ATOM    962  C   ASP B 494      15.175  -0.603  35.442  1.00  0.00           C  
ATOM    963  O   ASP B 494      14.565  -1.675  35.419  1.00  0.00           O  
ATOM    964  CB  ASP B 494      17.431  -0.547  36.453  1.00  0.00           C  
ATOM    965  CG  ASP B 494      18.897  -0.842  36.257  1.00  0.00           C  
ATOM    966  OD1 ASP B 494      19.638  -0.844  37.263  1.00  0.00           O  
ATOM    967  OD2 ASP B 494      19.297  -1.075  35.094  1.00  0.00           O  
ATOM    968  N   TYR B 495      14.608   0.549  35.759  1.00  0.00           N  
ATOM    969  CA  TYR B 495      13.179   0.620  36.069  1.00  0.00           C  
ATOM    970  C   TYR B 495      12.358   0.348  34.817  1.00  0.00           C  
ATOM    971  O   TYR B 495      11.425  -0.451  34.845  1.00  0.00           O  
ATOM    972  CB  TYR B 495      12.823   1.996  36.618  1.00  0.00           C  
ATOM    973  CG  TYR B 495      11.373   2.116  37.045  1.00  0.00           C  
ATOM    974  CD1 TYR B 495      10.969   1.771  38.339  1.00  0.00           C  
ATOM    975  CD2 TYR B 495      10.413   2.590  36.153  1.00  0.00           C  
ATOM    976  CE1 TYR B 495       9.617   1.908  38.741  1.00  0.00           C  
ATOM    977  CE2 TYR B 495       9.081   2.728  36.531  1.00  0.00           C  
ATOM    978  CZ  TYR B 495       8.691   2.393  37.818  1.00  0.00           C  
ATOM    979  OH  TYR B 495       7.371   2.580  38.183  1.00  0.00           O  
ATOM    980  N   VAL B 496      12.707   1.014  33.721  1.00  0.00           N  
ATOM    981  CA  VAL B 496      11.989   0.835  32.462  1.00  0.00           C  
ATOM    982  C   VAL B 496      12.053  -0.616  31.984  1.00  0.00           C  
ATOM    983  O   VAL B 496      11.070  -1.146  31.464  1.00  0.00           O  
ATOM    984  CB  VAL B 496      12.532   1.789  31.376  1.00  0.00           C  
ATOM    985  CG1 VAL B 496      11.991   1.384  30.013  1.00  0.00           C  
ATOM    986  CG2 VAL B 496      12.100   3.246  31.704  1.00  0.00           C  
ATOM    987  N   LEU B 498      13.195  -1.270  32.163  1.00  0.00           N  
ATOM    988  CA  LEU B 498      13.302  -2.672  31.766  1.00  0.00           C  
ATOM    989  C   LEU B 498      12.330  -3.519  32.599  1.00  0.00           C  
ATOM    990  O   LEU B 498      11.694  -4.442  32.076  1.00  0.00           O  
ATOM    991  CB  LEU B 498      14.729  -3.193  31.968  1.00  0.00           C  
ATOM    992  CG  LEU B 498      15.513  -3.562  30.708  1.00  0.00           C  
ATOM    993  CD1 LEU B 498      16.849  -4.168  31.115  1.00  0.00           C  
ATOM    994  CD2 LEU B 498      14.722  -4.549  29.864  1.00  0.00           C  
ATOM    995  N   ASP B 499      12.213  -3.213  33.892  1.00  0.00           N  
ATOM    996  CA  ASP B 499      11.301  -3.959  34.754  1.00  0.00           C  
ATOM    997  C   ASP B 499       9.857  -3.717  34.321  1.00  0.00           C  
ATOM    998  O   ASP B 499       9.029  -4.616  34.419  1.00  0.00           O  
ATOM    999  CB  ASP B 499      11.469  -3.568  36.231  1.00  0.00           C  
ATOM   1000  CG  ASP B 499      12.565  -4.356  36.919  1.00  0.00           C  
ATOM   1001  OD1 ASP B 499      12.911  -4.019  38.069  1.00  0.00           O  
ATOM   1002  OD2 ASP B 499      13.076  -5.323  36.308  1.00  0.00           O  
ATOM   1003  N   VAL B 500       9.560  -2.509  33.850  1.00  0.00           N  
ATOM   1004  CA  VAL B 500       8.199  -2.224  33.392  1.00  0.00           C  
ATOM   1005  C   VAL B 500       7.871  -3.148  32.206  1.00  0.00           C  
ATOM   1006  O   VAL B 500       6.764  -3.700  32.122  1.00  0.00           O  
ATOM   1007  CB  VAL B 500       8.040  -0.737  32.972  1.00  0.00           C  
ATOM   1008  CG1 VAL B 500       6.705  -0.529  32.278  1.00  0.00           C  
ATOM   1009  CG2 VAL B 500       8.121   0.174  34.203  1.00  0.00           C  
ATOM   1010  N   LEU B 501       8.832  -3.327  31.299  1.00  0.00           N  
ATOM   1011  CA  LEU B 501       8.635  -4.194  30.136  1.00  0.00           C  
ATOM   1012  C   LEU B 501       8.469  -5.650  30.576  1.00  0.00           C  
ATOM   1013  O   LEU B 501       7.661  -6.396  30.020  1.00  0.00           O  
ATOM   1014  CB  LEU B 501       9.816  -4.067  29.151  1.00  0.00           C  
ATOM   1015  CG  LEU B 501      10.009  -2.685  28.503  1.00  0.00           C  
ATOM   1016  CD1 LEU B 501      11.069  -2.795  27.431  1.00  0.00           C  
ATOM   1017  CD2 LEU B 501       8.694  -2.177  27.902  1.00  0.00           C  
ATOM   1018  N   LYS B 502       9.236  -6.057  31.580  1.00  0.00           N  
ATOM   1019  CA  LYS B 502       9.133  -7.416  32.092  1.00  0.00           C  
ATOM   1020  C   LYS B 502       7.775  -7.615  32.772  1.00  0.00           C  
ATOM   1021  O   LYS B 502       7.133  -8.658  32.610  1.00  0.00           O  
ATOM   1022  CB  LYS B 502      10.252  -7.698  33.091  1.00  0.00           C  
ATOM   1023  CG  LYS B 502      11.650  -7.748  32.478  1.00  0.00           C  
ATOM   1024  CD  LYS B 502      12.703  -7.968  33.568  1.00  0.00           C  
ATOM   1025  CE  LYS B 502      14.019  -8.439  32.974  1.00  0.00           C  
ATOM   1026  NZ  LYS B 502      14.475  -7.549  31.880  1.00  0.00           N  
ATOM   1027  N   MET B 503       7.339  -6.614  33.532  1.00  0.00           N  
ATOM   1028  CA  MET B 503       6.056  -6.697  34.224  1.00  0.00           C  
ATOM   1029  C   MET B 503       4.926  -6.725  33.194  1.00  0.00           C  
ATOM   1030  O   MET B 503       3.935  -7.450  33.357  1.00  0.00           O  
ATOM   1031  CB  MET B 503       5.894  -5.491  35.161  1.00  0.00           C  
ATOM   1032  CG  MET B 503       4.674  -5.534  36.053  1.00  0.00           C  
ATOM   1033  SD  MET B 503       4.726  -6.922  37.214  1.00  0.00           S  
ATOM   1034  CE  MET B 503       5.919  -6.368  38.365  1.00  0.00           C  
ATOM   1035  N   ALA B 504       5.075  -5.942  32.125  1.00  0.00           N  
ATOM   1036  CA  ALA B 504       4.048  -5.890  31.078  1.00  0.00           C  
ATOM   1037  C   ALA B 504       3.929  -7.234  30.376  1.00  0.00           C  
ATOM   1038  O   ALA B 504       2.842  -7.650  29.968  1.00  0.00           O  
ATOM   1039  CB  ALA B 504       4.379  -4.801  30.059  1.00  0.00           C  
ATOM   1040  N   ARG B 841       5.062  -7.913  30.258  1.00  0.00           N  
ATOM   1041  CA  ARG B 841       5.134  -9.216  29.602  1.00  0.00           C  
ATOM   1042  C   ARG B 841       4.408 -10.331  30.353  1.00  0.00           C  
ATOM   1043  O   ARG B 841       3.915 -11.280  29.734  1.00  0.00           O  
ATOM   1044  CB  ARG B 841       6.607  -9.609  29.419  1.00  0.00           C  
ATOM   1045  CG  ARG B 841       6.841 -11.063  29.027  1.00  0.00           C  
ATOM   1046  CD  ARG B 841       6.389 -11.347  27.619  1.00  0.00           C  
ATOM   1047  NE  ARG B 841       6.640 -12.738  27.237  1.00  0.00           N  
ATOM   1048  CZ  ARG B 841       5.964 -13.785  27.705  1.00  0.00           C  
ATOM   1049  NH1 ARG B 841       4.983 -13.616  28.585  1.00  0.00           N  
ATOM   1050  NH2 ARG B 841       6.264 -15.007  27.280  1.00  0.00           N  
ATOM   1051  N   ILE B 844       4.353 -10.233  31.677  1.00  0.00           N  
ATOM   1052  CA  ILE B 844       3.692 -11.268  32.464  1.00  0.00           C  
ATOM   1053  C   ILE B 844       2.357 -10.844  33.066  1.00  0.00           C  
ATOM   1054  O   ILE B 844       1.752 -11.594  33.831  1.00  0.00           O  
ATOM   1055  CB  ILE B 844       4.596 -11.768  33.613  1.00  0.00           C  
ATOM   1056  CG1 ILE B 844       4.861 -10.638  34.607  1.00  0.00           C  
ATOM   1057  CG2 ILE B 844       5.902 -12.307  33.044  1.00  0.00           C  
ATOM   1058  CD1 ILE B 844       5.519 -11.131  35.901  1.00  0.00           C  
ATOM   1059  N   THR B 845       1.895  -9.645  32.736  1.00  0.00           N  
ATOM   1060  CA  THR B 845       0.617  -9.176  33.268  1.00  0.00           C  
ATOM   1061  C   THR B 845      -0.412  -9.076  32.144  1.00  0.00           C  
ATOM   1062  O   THR B 845      -0.187  -8.387  31.148  1.00  0.00           O  
ATOM   1063  CB  THR B 845       0.758  -7.795  33.931  1.00  0.00           C  
ATOM   1064  OG1 THR B 845       1.761  -7.847  34.957  1.00  0.00           O  
ATOM   1065  CG2 THR B 845      -0.566  -7.377  34.547  1.00  0.00           C  
ATOM   1066  N   THR B 846      -1.548  -9.754  32.293  1.00  0.00           N  
ATOM   1067  CA  THR B 846      -2.559  -9.698  31.240  1.00  0.00           C  
ATOM   1068  C   THR B 846      -3.234  -8.333  31.189  1.00  0.00           C  
ATOM   1069  O   THR B 846      -3.383  -7.654  32.204  1.00  0.00           O  
ATOM   1070  CB  THR B 846      -3.664 -10.789  31.416  1.00  0.00           C  
ATOM   1071  OG1 THR B 846      -4.423 -10.527  32.601  1.00  0.00           O  
ATOM   1072  CG2 THR B 846      -3.031 -12.180  31.514  1.00  0.00           C  
ATOM   1073  N   LEU B 847      -3.631  -7.916  29.994  1.00  0.00           N  
ATOM   1074  CA  LEU B 847      -4.306  -6.637  29.874  1.00  0.00           C  
ATOM   1075  C   LEU B 847      -5.547  -6.679  30.749  1.00  0.00           C  
ATOM   1076  O   LEU B 847      -5.895  -5.699  31.399  1.00  0.00           O  
ATOM   1077  CB  LEU B 847      -4.710  -6.373  28.427  1.00  0.00           C  
ATOM   1078  CG  LEU B 847      -5.643  -5.177  28.201  1.00  0.00           C  
ATOM   1079  CD1 LEU B 847      -4.925  -3.870  28.616  1.00  0.00           C  
ATOM   1080  CD2 LEU B 847      -6.058  -5.119  26.733  1.00  0.00           C  
ATOM   1081  N   ASN B 848      -6.211  -7.832  30.776  1.00  0.00           N  
ATOM   1082  CA  ASN B 848      -7.418  -7.956  31.581  1.00  0.00           C  
ATOM   1083  C   ASN B 848      -7.171  -7.684  33.067  1.00  0.00           C  
ATOM   1084  O   ASN B 848      -7.943  -6.965  33.704  1.00  0.00           O  
ATOM   1085  CB  ASN B 848      -8.038  -9.339  31.406  1.00  0.00           C  
ATOM   1086  CG  ASN B 848      -9.354  -9.470  32.143  1.00  0.00           C  
ATOM   1087  OD1 ASN B 848      -9.384  -9.591  33.370  1.00  0.00           O  
ATOM   1088  ND2 ASN B 848     -10.453  -9.428  31.400  1.00  0.00           N  
ATOM   1089  N   ARG B1089      -6.101  -8.251  33.622  1.00  0.00           N  
ATOM   1090  CA  ARG B1089      -5.814  -8.021  35.034  1.00  0.00           C  
ATOM   1091  C   ARG B1089      -5.424  -6.574  35.288  1.00  0.00           C  
ATOM   1092  O   ARG B1089      -5.812  -5.991  36.293  1.00  0.00           O  
ATOM   1093  CB  ARG B1089      -4.697  -8.938  35.542  1.00  0.00           C  
ATOM   1094  CG  ARG B1089      -4.463  -8.743  37.041  1.00  0.00           C  
ATOM   1095  CD  ARG B1089      -3.464  -9.706  37.642  1.00  0.00           C  
ATOM   1096  NE  ARG B1089      -3.673  -9.783  39.083  1.00  0.00           N  
ATOM   1097  CZ  ARG B1089      -3.055 -10.637  39.887  1.00  0.00           C  
ATOM   1098  NH1 ARG B1089      -3.322 -10.630  41.183  1.00  0.00           N  
ATOM   1099  NH2 ARG B1089      -2.168 -11.490  39.395  1.00  0.00           N  
ATOM   1100  N   ALA B1090      -4.644  -5.996  34.381  1.00  0.00           N  
ATOM   1101  CA  ALA B1090      -4.222  -4.606  34.545  1.00  0.00           C  
ATOM   1102  C   ALA B1090      -5.439  -3.678  34.508  1.00  0.00           C  
ATOM   1103  O   ALA B1090      -5.598  -2.799  35.357  1.00  0.00           O  
ATOM   1104  CB  ALA B1090      -3.221  -4.232  33.450  1.00  0.00           C  
ATOM   1105  N   ARG B1091      -6.313  -3.896  33.533  1.00  0.00           N  
ATOM   1106  CA  ARG B1091      -7.518  -3.081  33.404  1.00  0.00           C  
ATOM   1107  C   ARG B1091      -8.411  -3.206  34.649  1.00  0.00           C  
ATOM   1108  O   ARG B1091      -8.906  -2.198  35.172  1.00  0.00           O  
ATOM   1109  CB  ARG B1091      -8.301  -3.497  32.149  1.00  0.00           C  
ATOM   1110  CG  ARG B1091      -9.782  -3.143  32.218  1.00  0.00           C  
ATOM   1111  CD  ARG B1091     -10.175  -1.981  31.334  1.00  0.00           C  
ATOM   1112  NE  ARG B1091     -10.457  -2.411  29.969  1.00  0.00           N  
ATOM   1113  CZ  ARG B1091     -11.275  -1.771  29.137  1.00  0.00           C  
ATOM   1114  NH1 ARG B1091     -11.902  -0.669  29.528  1.00  0.00           N  
ATOM   1115  NH2 ARG B1091     -11.466  -2.234  27.909  1.00  0.00           N  
ATOM   1116  N   ARG B1093      -8.619  -4.436  35.116  1.00  0.00           N  
ATOM   1117  CA  ARG B1093      -9.443  -4.671  36.294  1.00  0.00           C  
ATOM   1118  C   ARG B1093      -8.851  -3.998  37.523  1.00  0.00           C  
ATOM   1119  O   ARG B1093      -9.590  -3.461  38.341  1.00  0.00           O  
ATOM   1120  CB  ARG B1093      -9.609  -6.170  36.578  1.00  0.00           C  
ATOM   1121  CG  ARG B1093     -10.629  -6.880  35.698  1.00  0.00           C  
ATOM   1122  CD  ARG B1093     -10.934  -8.300  36.198  1.00  0.00           C  
ATOM   1123  NE  ARG B1093      -9.814  -9.229  36.027  1.00  0.00           N  
ATOM   1124  CZ  ARG B1093      -8.982  -9.604  36.997  1.00  0.00           C  
ATOM   1125  NH1 ARG B1093      -9.130  -9.134  38.231  1.00  0.00           N  
ATOM   1126  NH2 ARG B1093      -7.998 -10.454  36.730  1.00  0.00           N  
ATOM   1127  N   SER B1094      -7.522  -4.009  37.646  1.00  0.00           N  
ATOM   1128  CA  SER B1094      -6.884  -3.389  38.810  1.00  0.00           C  
ATOM   1129  C   SER B1094      -7.118  -1.881  38.857  1.00  0.00           C  
ATOM   1130  O   SER B1094      -7.071  -1.274  39.927  1.00  0.00           O  
ATOM   1131  CB  SER B1094      -5.369  -3.659  38.818  1.00  0.00           C  
ATOM   1132  OG  SER B1094      -4.699  -2.838  37.867  1.00  0.00           O  
ATOM   1133  N   MET B1099      -7.375  -1.280  37.698  1.00  0.00           N  
ATOM   1134  CA  MET B1099      -7.584   0.155  37.609  1.00  0.00           C  
ATOM   1135  C   MET B1099      -9.053   0.579  37.711  1.00  0.00           C  
ATOM   1136  O   MET B1099      -9.373   1.759  37.566  1.00  0.00           O  
ATOM   1137  CB  MET B1099      -6.977   0.676  36.303  1.00  0.00           C  
ATOM   1138  CG  MET B1099      -5.441   0.590  36.260  1.00  0.00           C  
ATOM   1139  SD  MET B1099      -4.725   1.777  37.417  1.00  0.00           S  
ATOM   1140  CE  MET B1099      -5.045   3.266  36.542  1.00  0.00           C  
ATOM   1141  N   ASP B1100      -9.929  -0.386  37.980  1.00  0.00           N  
ATOM   1142  CA  ASP B1100     -11.368  -0.124  38.106  1.00  0.00           C  
ATOM   1143  C   ASP B1100     -11.701   1.076  38.994  1.00  0.00           C  
ATOM   1144  O   ASP B1100     -12.459   1.956  38.599  1.00  0.00           O  
ATOM   1145  CB  ASP B1100     -12.072  -1.364  38.660  1.00  0.00           C  
ATOM   1146  CG  ASP B1100     -12.995  -2.015  37.651  1.00  0.00           C  
ATOM   1147  OD1 ASP B1100     -14.025  -1.393  37.296  1.00  0.00           O  
ATOM   1148  OD2 ASP B1100     -12.693  -3.148  37.216  1.00  0.00           O  
ATOM   1149  N   GLU B1101     -11.136   1.106  40.196  1.00  0.00           N  
ATOM   1150  CA  GLU B1101     -11.392   2.193  41.133  1.00  0.00           C  
ATOM   1151  C   GLU B1101     -10.286   3.251  41.179  1.00  0.00           C  
ATOM   1152  O   GLU B1101     -10.279   4.111  42.055  1.00  0.00           O  
ATOM   1153  CB  GLU B1101     -11.602   1.612  42.534  1.00  0.00           C  
ATOM   1154  CG  GLU B1101     -12.866   0.768  42.666  1.00  0.00           C  
ATOM   1155  CD  GLU B1101     -12.877  -0.094  43.919  1.00  0.00           C  
ATOM   1156  OE1 GLU B1101     -13.929  -0.701  44.216  1.00  0.00           O  
ATOM   1157  OE2 GLU B1101     -11.834  -0.175  44.603  1.00  0.00           O  
ATOM   1158  N   VAL B1102      -9.364   3.192  40.228  1.00  0.00           N  
ATOM   1159  CA  VAL B1102      -8.248   4.131  40.183  1.00  0.00           C  
ATOM   1160  C   VAL B1102      -8.227   5.039  38.955  1.00  0.00           C  
ATOM   1161  O   VAL B1102      -7.992   6.245  39.057  1.00  0.00           O  
ATOM   1162  CB  VAL B1102      -6.918   3.357  40.221  1.00  0.00           C  
ATOM   1163  CG1 VAL B1102      -5.736   4.337  40.224  1.00  0.00           C  
ATOM   1164  CG2 VAL B1102      -6.892   2.464  41.457  1.00  0.00           C  
ATOM   1165  N   SER B1103      -8.467   4.444  37.795  1.00  0.00           N  
ATOM   1166  CA  SER B1103      -8.445   5.161  36.529  1.00  0.00           C  
ATOM   1167  C   SER B1103      -9.453   6.303  36.422  1.00  0.00           C  
ATOM   1168  O   SER B1103     -10.508   6.291  37.061  1.00  0.00           O  
ATOM   1169  CB  SER B1103      -8.660   4.165  35.385  1.00  0.00           C  
ATOM   1170  OG  SER B1103      -8.535   4.787  34.122  1.00  0.00           O  
ATOM   1171  N   ARG B1104      -9.102   7.303  35.623  1.00  0.00           N  
ATOM   1172  CA  ARG B1104      -9.970   8.451  35.390  1.00  0.00           C  
ATOM   1173  C   ARG B1104     -11.029   8.030  34.373  1.00  0.00           C  
ATOM   1174  O   ARG B1104     -12.156   8.524  34.389  1.00  0.00           O  
ATOM   1175  CB  ARG B1104      -9.161   9.623  34.824  1.00  0.00           C  
ATOM   1176  CG  ARG B1104      -8.405  10.448  35.855  1.00  0.00           C  
ATOM   1177  CD  ARG B1104      -9.352  11.297  36.687  1.00  0.00           C  
ATOM   1178  NE  ARG B1104     -10.268  12.080  35.857  1.00  0.00           N  
ATOM   1179  CZ  ARG B1104      -9.891  12.995  34.967  1.00  0.00           C  
ATOM   1180  NH1 ARG B1104      -8.604  13.256  34.779  1.00  0.00           N  
ATOM   1181  NH2 ARG B1104     -10.804  13.648  34.261  1.00  0.00           N  
ATOM   1182  N   ARG B1105     -10.644   7.110  33.493  1.00  0.00           N  
ATOM   1183  CA  ARG B1105     -11.521   6.592  32.447  1.00  0.00           C  
ATOM   1184  C   ARG B1105     -11.934   5.144  32.702  1.00  0.00           C  
ATOM   1185  O   ARG B1105     -11.131   4.229  32.516  1.00  0.00           O  
ATOM   1186  CB  ARG B1105     -10.819   6.654  31.086  1.00  0.00           C  
ATOM   1187  CG  ARG B1105     -10.802   8.013  30.403  1.00  0.00           C  
ATOM   1188  CD  ARG B1105      -9.842   7.990  29.214  1.00  0.00           C  
ATOM   1189  NE  ARG B1105     -10.155   8.983  28.185  1.00  0.00           N  
ATOM   1190  CZ  ARG B1105     -10.254  10.292  28.396  1.00  0.00           C  
ATOM   1191  NH1 ARG B1105     -10.070  10.792  29.609  1.00  0.00           N  
ATOM   1192  NH2 ARG B1105     -10.533  11.105  27.385  1.00  0.00           N  
ATOM   1193  N   LYS B1177     -13.180   4.938  33.121  1.00  0.00           N  
ATOM   1194  CA  LYS B1177     -13.694   3.590  33.356  1.00  0.00           C  
ATOM   1195  C   LYS B1177     -13.539   2.802  32.058  1.00  0.00           C  
ATOM   1196  O   LYS B1177     -12.709   1.901  31.979  1.00  0.00           O  
ATOM   1197  CB  LYS B1177     -15.164   3.640  33.784  1.00  0.00           C  
ATOM   1198  CG  LYS B1177     -16.033   4.612  32.988  1.00  0.00           C  
ATOM   1199  CD  LYS B1177     -15.667   6.061  33.290  1.00  0.00           C  
ATOM   1200  CE  LYS B1177     -16.464   7.026  32.440  1.00  0.00           C  
ATOM   1201  NZ  LYS B1177     -15.961   8.421  32.583  1.00  0.00           N  
ATOM   1202  N   GLU B1178     -14.336   3.122  31.041  1.00  0.00           N  
ATOM   1203  CA  GLU B1178     -14.183   2.445  29.755  1.00  0.00           C  
ATOM   1204  C   GLU B1178     -13.455   3.414  28.841  1.00  0.00           C  
ATOM   1205  O   GLU B1178     -13.349   4.609  29.135  1.00  0.00           O  
ATOM   1206  CB  GLU B1178     -15.526   2.056  29.130  1.00  0.00           C  
ATOM   1207  CG  GLU B1178     -15.435   1.610  27.645  1.00  0.00           C  
ATOM   1208  CD  GLU B1178     -15.082   0.136  27.444  1.00  0.00           C  
ATOM   1209  OE1 GLU B1178     -15.815  -0.729  27.971  1.00  0.00           O  
ATOM   1210  OE2 GLU B1178     -14.087  -0.158  26.742  1.00  0.00           O  
ATOM   1211  N   ASP B1179     -12.960   2.890  27.731  1.00  0.00           N  
ATOM   1212  CA  ASP B1179     -12.204   3.672  26.776  1.00  0.00           C  
ATOM   1213  C   ASP B1179     -10.979   4.286  27.460  1.00  0.00           C  
ATOM   1214  O   ASP B1179     -10.685   5.464  27.287  1.00  0.00           O  
ATOM   1215  CB  ASP B1179     -13.073   4.768  26.153  1.00  0.00           C  
ATOM   1216  CG  ASP B1179     -12.458   5.345  24.891  1.00  0.00           C  
ATOM   1217  OD1 ASP B1179     -11.964   4.550  24.056  1.00  0.00           O  
ATOM   1218  OD2 ASP B1179     -12.472   6.584  24.730  1.00  0.00           O  
ATOM   1219  N   PRO B1192     -10.263   3.490  28.272  1.00  0.00           N  
ATOM   1220  CA  PRO B1192      -9.073   4.038  28.937  1.00  0.00           C  
ATOM   1221  C   PRO B1192      -7.951   4.224  27.915  1.00  0.00           C  
ATOM   1222  O   PRO B1192      -8.022   3.700  26.793  1.00  0.00           O  
ATOM   1223  CB  PRO B1192      -8.724   2.963  29.955  1.00  0.00           C  
ATOM   1224  CG  PRO B1192      -9.126   1.695  29.236  1.00  0.00           C  
ATOM   1225  CD  PRO B1192     -10.492   2.094  28.683  1.00  0.00           C  
ATOM   1226  N   MET B1193      -6.925   4.975  28.297  1.00  0.00           N  
ATOM   1227  CA  MET B1193      -5.778   5.189  27.420  1.00  0.00           C  
ATOM   1228  C   MET B1193      -4.777   4.079  27.738  1.00  0.00           C  
ATOM   1229  O   MET B1193      -4.868   3.433  28.786  1.00  0.00           O  
ATOM   1230  CB  MET B1193      -5.135   6.544  27.706  1.00  0.00           C  
ATOM   1231  CG  MET B1193      -6.131   7.693  27.694  1.00  0.00           C  
ATOM   1232  SD  MET B1193      -7.031   7.679  26.124  1.00  0.00           S  
ATOM   1233  CE  MET B1193      -5.840   8.386  25.128  1.00  0.00           C  
ATOM   1234  N   VAL B1194      -3.829   3.845  26.837  1.00  0.00           N  
ATOM   1235  CA  VAL B1194      -2.831   2.808  27.084  1.00  0.00           C  
ATOM   1236  C   VAL B1194      -2.057   3.200  28.343  1.00  0.00           C  
ATOM   1237  O   VAL B1194      -1.628   2.333  29.115  1.00  0.00           O  
ATOM   1238  CB  VAL B1194      -1.845   2.664  25.895  1.00  0.00           C  
ATOM   1239  CG1 VAL B1194      -0.751   1.645  26.230  1.00  0.00           C  
ATOM   1240  CG2 VAL B1194      -2.609   2.210  24.632  1.00  0.00           C  
ATOM   1241  N   SER B1195      -1.904   4.503  28.556  1.00  0.00           N  
ATOM   1242  CA  SER B1195      -1.171   5.004  29.727  1.00  0.00           C  
ATOM   1243  C   SER B1195      -1.762   4.481  31.033  1.00  0.00           C  
ATOM   1244  O   SER B1195      -1.035   4.242  31.987  1.00  0.00           O  
ATOM   1245  CB  SER B1195      -1.159   6.539  29.746  1.00  0.00           C  
ATOM   1246  OG  SER B1195      -2.479   7.052  29.821  1.00  0.00           O  
ATOM   1247  N   GLN B1196      -3.082   4.284  31.079  1.00  0.00           N  
ATOM   1248  CA  GLN B1196      -3.717   3.778  32.290  1.00  0.00           C  
ATOM   1249  C   GLN B1196      -3.518   2.277  32.540  1.00  0.00           C  
ATOM   1250  O   GLN B1196      -3.756   1.788  33.646  1.00  0.00           O  
ATOM   1251  CB  GLN B1196      -5.211   4.165  32.280  1.00  0.00           C  
ATOM   1252  CG  GLN B1196      -5.374   5.628  32.689  1.00  0.00           C  
ATOM   1253  CD  GLN B1196      -6.566   6.346  32.077  1.00  0.00           C  
ATOM   1254  OE1 GLN B1196      -7.026   7.357  32.617  1.00  0.00           O  
ATOM   1255  NE2 GLN B1196      -7.054   5.854  30.947  1.00  0.00           N  
ATOM   1256  N   MET B1198      -3.080   1.549  31.517  1.00  0.00           N  
ATOM   1257  CA  MET B1198      -2.812   0.126  31.653  1.00  0.00           C  
ATOM   1258  C   MET B1198      -1.345  -0.051  32.090  1.00  0.00           C  
ATOM   1259  O   MET B1198      -0.974  -1.082  32.651  1.00  0.00           O  
ATOM   1260  CB  MET B1198      -3.056  -0.585  30.319  1.00  0.00           C  
ATOM   1261  CG  MET B1198      -4.469  -0.404  29.793  1.00  0.00           C  
ATOM   1262  SD  MET B1198      -5.697  -1.120  30.899  1.00  0.00           S  
ATOM   1263  CE  MET B1198      -6.225   0.284  31.859  1.00  0.00           C  
ATOM   1264  N   ILE B1199      -0.517   0.950  31.810  1.00  0.00           N  
ATOM   1265  CA  ILE B1199       0.893   0.915  32.210  1.00  0.00           C  
ATOM   1266  C   ILE B1199       0.982   1.289  33.690  1.00  0.00           C  
ATOM   1267  O   ILE B1199       1.807   0.761  34.442  1.00  0.00           O  
ATOM   1268  CB  ILE B1199       1.750   1.935  31.404  1.00  0.00           C  
ATOM   1269  CG1 ILE B1199       1.908   1.463  29.958  1.00  0.00           C  
ATOM   1270  CG2 ILE B1199       3.133   2.087  32.056  1.00  0.00           C  
ATOM   1271  CD1 ILE B1199       2.613   2.476  29.063  1.00  0.00           C  
ATOM   1272  N   TYR B1200       0.116   2.213  34.089  1.00  0.00           N  
ATOM   1273  CA  TYR B1200       0.025   2.720  35.460  1.00  0.00           C  
ATOM   1274  C   TYR B1200       0.170   1.680  36.599  1.00  0.00           C  
ATOM   1275  O   TYR B1200       1.055   1.808  37.453  1.00  0.00           O  
ATOM   1276  CB  TYR B1200      -1.310   3.482  35.587  1.00  0.00           C  
ATOM   1277  CG  TYR B1200      -1.581   4.202  36.887  1.00  0.00           C  
ATOM   1278  CD1 TYR B1200      -1.648   5.600  36.926  1.00  0.00           C  
ATOM   1279  CD2 TYR B1200      -1.874   3.498  38.051  1.00  0.00           C  
ATOM   1280  CE1 TYR B1200      -2.004   6.267  38.083  1.00  0.00           C  
ATOM   1281  CE2 TYR B1200      -2.229   4.155  39.214  1.00  0.00           C  
ATOM   1282  CZ  TYR B1200      -2.295   5.534  39.220  1.00  0.00           C  
ATOM   1283  OH  TYR B1200      -2.663   6.175  40.364  1.00  0.00           O  
ATOM   1284  N   PRO B1201      -0.685   0.635  36.633  1.00  0.00           N  
ATOM   1285  CA  PRO B1201      -0.560  -0.350  37.721  1.00  0.00           C  
ATOM   1286  C   PRO B1201       0.758  -1.112  37.739  1.00  0.00           C  
ATOM   1287  O   PRO B1201       1.246  -1.482  38.819  1.00  0.00           O  
ATOM   1288  CB  PRO B1201      -1.766  -1.266  37.505  1.00  0.00           C  
ATOM   1289  CG  PRO B1201      -1.920  -1.250  36.008  1.00  0.00           C  
ATOM   1290  CD  PRO B1201      -1.706   0.214  35.651  1.00  0.00           C  
ATOM   1291  N   LEU B1202       1.332  -1.356  36.563  1.00  0.00           N  
ATOM   1292  CA  LEU B1202       2.614  -2.067  36.497  1.00  0.00           C  
ATOM   1293  C   LEU B1202       3.676  -1.227  37.212  1.00  0.00           C  
ATOM   1294  O   LEU B1202       4.490  -1.753  37.986  1.00  0.00           O  
ATOM   1295  CB  LEU B1202       3.044  -2.279  35.041  1.00  0.00           C  
ATOM   1296  CG  LEU B1202       2.561  -3.508  34.261  1.00  0.00           C  
ATOM   1297  CD1 LEU B1202       1.163  -3.908  34.657  1.00  0.00           C  
ATOM   1298  CD2 LEU B1202       2.662  -3.211  32.771  1.00  0.00           C  
ATOM   1299  N   MET B1203       3.656   0.077  36.955  1.00  0.00           N  
ATOM   1300  CA  MET B1203       4.626   0.978  37.573  1.00  0.00           C  
ATOM   1301  C   MET B1203       4.413   1.114  39.072  1.00  0.00           C  
ATOM   1302  O   MET B1203       5.381   1.190  39.820  1.00  0.00           O  
ATOM   1303  CB  MET B1203       4.590   2.351  36.897  1.00  0.00           C  
ATOM   1304  CG  MET B1203       5.238   2.356  35.519  1.00  0.00           C  
ATOM   1305  SD  MET B1203       5.086   3.963  34.727  1.00  0.00           S  
ATOM   1306  CE  MET B1203       5.834   5.007  35.946  1.00  0.00           C  
ATOM   1307  N   GLN B1204       3.159   1.144  39.522  1.00  0.00           N  
ATOM   1308  CA  GLN B1204       2.892   1.236  40.957  1.00  0.00           C  
ATOM   1309  C   GLN B1204       3.453  -0.008  41.657  1.00  0.00           C  
ATOM   1310  O   GLN B1204       4.058   0.087  42.734  1.00  0.00           O  
ATOM   1311  CB  GLN B1204       1.378   1.340  41.233  1.00  0.00           C  
ATOM   1312  CG  GLN B1204       1.062   1.441  42.718  1.00  0.00           C  
ATOM   1313  CD  GLN B1204      -0.356   1.922  42.974  1.00  0.00           C  
ATOM   1314  OE1 GLN B1204      -0.962   2.540  42.104  1.00  0.00           O  
ATOM   1315  NE2 GLN B1204      -0.867   1.678  44.174  1.00  0.00           N  
ATOM   1316  N   ALA B1205       3.249  -1.177  41.053  1.00  0.00           N  
ATOM   1317  CA  ALA B1205       3.752  -2.405  41.642  1.00  0.00           C  
ATOM   1318  C   ALA B1205       5.285  -2.318  41.714  1.00  0.00           C  
ATOM   1319  O   ALA B1205       5.869  -2.653  42.739  1.00  0.00           O  
ATOM   1320  CB  ALA B1205       3.343  -3.611  40.800  1.00  0.00           C  
ATOM   1321  N   LEU B1206       5.915  -1.870  40.632  1.00  0.00           N  
ATOM   1322  CA  LEU B1206       7.388  -1.768  40.600  1.00  0.00           C  
ATOM   1323  C   LEU B1206       7.953  -0.718  41.548  1.00  0.00           C  
ATOM   1324  O   LEU B1206       9.090  -0.856  42.002  1.00  0.00           O  
ATOM   1325  CB  LEU B1206       7.880  -1.503  39.176  1.00  0.00           C  
ATOM   1326  CG  LEU B1206       7.786  -2.737  38.277  1.00  0.00           C  
ATOM   1327  CD1 LEU B1206       7.909  -2.337  36.822  1.00  0.00           C  
ATOM   1328  CD2 LEU B1206       8.865  -3.727  38.681  1.00  0.00           C  
ATOM   1329  N   ASP B1207       7.183   0.330  41.849  1.00  0.00           N  
ATOM   1330  CA  ASP B1207       7.666   1.341  42.793  1.00  0.00           C  
ATOM   1331  C   ASP B1207       7.986   0.667  44.127  1.00  0.00           C  
ATOM   1332  O   ASP B1207       8.938   1.038  44.815  1.00  0.00           O  
ATOM   1333  CB  ASP B1207       6.617   2.443  43.039  1.00  0.00           C  
ATOM   1334  CG  ASP B1207       6.364   3.298  41.809  1.00  0.00           C  
ATOM   1335  OD1 ASP B1207       7.283   3.451  40.977  1.00  0.00           O  
ATOM   1336  OD2 ASP B1207       5.234   3.832  41.681  1.00  0.00           O  
ATOM   1337  N   ILE B1208       7.183  -0.323  44.495  1.00  0.00           N  
ATOM   1338  CA  ILE B1208       7.390  -1.032  45.747  1.00  0.00           C  
ATOM   1339  C   ILE B1208       8.807  -1.648  45.771  1.00  0.00           C  
ATOM   1340  O   ILE B1208       9.541  -1.475  46.734  1.00  0.00           O  
ATOM   1341  CB  ILE B1208       6.299  -2.117  45.942  1.00  0.00           C  
ATOM   1342  CG1 ILE B1208       4.951  -1.427  46.212  1.00  0.00           C  
ATOM   1343  CG2 ILE B1208       6.650  -3.022  47.098  1.00  0.00           C  
ATOM   1344  CD1 ILE B1208       3.741  -2.314  46.021  1.00  0.00           C  
ATOM   1345  N   ALA B1209       9.186  -2.325  44.694  1.00  0.00           N  
ATOM   1346  CA  ALA B1209      10.506  -2.960  44.610  1.00  0.00           C  
ATOM   1347  C   ALA B1209      11.655  -1.952  44.488  1.00  0.00           C  
ATOM   1348  O   ALA B1209      12.682  -2.060  45.182  1.00  0.00           O  
ATOM   1349  CB  ALA B1209      10.536  -3.928  43.417  1.00  0.00           C  
ATOM   1350  N   HIS B1210      11.490  -0.967  43.617  1.00  0.00           N  
ATOM   1351  CA  HIS B1210      12.551   0.011  43.417  1.00  0.00           C  
ATOM   1352  C   HIS B1210      12.771   0.963  44.581  1.00  0.00           C  
ATOM   1353  O   HIS B1210      13.867   1.495  44.740  1.00  0.00           O  
ATOM   1354  CB  HIS B1210      12.327   0.768  42.105  1.00  0.00           C  
ATOM   1355  CG  HIS B1210      12.691  -0.037  40.895  1.00  0.00           C  
ATOM   1356  ND1 HIS B1210      13.802   0.238  40.120  1.00  0.00           N  
ATOM   1357  CD2 HIS B1210      12.141  -1.160  40.371  1.00  0.00           C  
ATOM   1358  CE1 HIS B1210      13.918  -0.678  39.177  1.00  0.00           C  
ATOM   1359  NE2 HIS B1210      12.923  -1.540  39.307  1.00  0.00           N  
ATOM   1360  N   LEU B1211      11.753   1.162  45.411  1.00  0.00           N  
ATOM   1361  CA  LEU B1211      11.896   2.038  46.575  1.00  0.00           C  
ATOM   1362  C   LEU B1211      12.331   1.240  47.806  1.00  0.00           C  
ATOM   1363  O   LEU B1211      12.471   1.802  48.901  1.00  0.00           O  
ATOM   1364  CB  LEU B1211      10.573   2.745  46.882  1.00  0.00           C  
ATOM   1365  CG  LEU B1211      10.125   3.758  45.838  1.00  0.00           C  
ATOM   1366  CD1 LEU B1211       8.734   4.266  46.201  1.00  0.00           C  
ATOM   1367  CD2 LEU B1211      11.129   4.911  45.782  1.00  0.00           C  
ATOM   1368  N   GLY B1291      12.521  -0.065  47.626  1.00  0.00           N  
ATOM   1369  CA  GLY B1291      12.940  -0.928  48.726  1.00  0.00           C  
ATOM   1370  C   GLY B1291      11.910  -1.005  49.832  1.00  0.00           C  
ATOM   1371  O   GLY B1291      12.227  -1.117  51.012  1.00  0.00           O  
ATOM   1372  N   VAL B1292      10.649  -0.938  49.436  1.00  0.00           N  
ATOM   1373  CA  VAL B1292       9.540  -0.979  50.378  1.00  0.00           C  
ATOM   1374  C   VAL B1292       9.159  -2.369  50.855  1.00  0.00           C  
ATOM   1375  O   VAL B1292       9.048  -3.302  50.053  1.00  0.00           O  
ATOM   1376  CB  VAL B1292       8.299  -0.339  49.734  1.00  0.00           C  
ATOM   1377  CG1 VAL B1292       7.104  -0.464  50.669  1.00  0.00           C  
ATOM   1378  CG2 VAL B1292       8.600   1.097  49.404  1.00  0.00           C  
ATOM   1379  N   ASP B1293       8.945  -2.494  52.164  1.00  0.00           N  
ATOM   1380  CA  ASP B1293       8.535  -3.745  52.789  1.00  0.00           C  
ATOM   1381  C   ASP B1293       7.023  -3.768  53.023  1.00  0.00           C  
ATOM   1382  O   ASP B1293       6.398  -4.830  53.011  1.00  0.00           O  
ATOM   1383  CB  ASP B1293       9.213  -3.891  54.142  1.00  0.00           C  
ATOM   1384  CG  ASP B1293      10.716  -3.907  54.019  1.00  0.00           C  
ATOM   1385  OD1 ASP B1293      11.379  -3.024  54.603  1.00  0.00           O  
ATOM   1386  OD2 ASP B1293      11.217  -4.804  53.313  1.00  0.00           O  
ATOM   1387  N   LEU B1294       6.461  -2.591  53.269  1.00  0.00           N  
ATOM   1388  CA  LEU B1294       5.023  -2.469  53.559  1.00  0.00           C  
ATOM   1389  C   LEU B1294       4.400  -1.375  52.708  1.00  0.00           C  
ATOM   1390  O   LEU B1294       4.745  -0.202  52.858  1.00  0.00           O  
ATOM   1391  CB  LEU B1294       4.814  -2.127  55.036  1.00  0.00           C  
ATOM   1392  CG  LEU B1294       3.342  -1.948  55.457  1.00  0.00           C  
ATOM   1393  CD1 LEU B1294       2.675  -3.305  55.470  1.00  0.00           C  
ATOM   1394  CD2 LEU B1294       3.247  -1.309  56.838  1.00  0.00           C  
ATOM   1395  N   ALA B1295       3.476  -1.759  51.825  1.00  0.00           N  
ATOM   1396  CA  ALA B1295       2.813  -0.802  50.941  1.00  0.00           C  
ATOM   1397  C   ALA B1295       1.518  -0.388  51.628  1.00  0.00           C  
ATOM   1398  O   ALA B1295       0.716  -1.234  52.032  1.00  0.00           O  
ATOM   1399  CB  ALA B1295       2.521  -1.445  49.582  1.00  0.00           C  
ATOM   1400  N   VAL B1296       1.328   0.917  51.764  1.00  0.00           N  
ATOM   1401  CA  VAL B1296       0.159   1.449  52.439  1.00  0.00           C  
ATOM   1402  C   VAL B1296      -0.703   2.181  51.419  1.00  0.00           C  
ATOM   1403  O   VAL B1296      -0.196   2.942  50.593  1.00  0.00           O  
ATOM   1404  CB  VAL B1296       0.586   2.447  53.552  1.00  0.00           C  
ATOM   1405  CG1 VAL B1296      -0.623   3.060  54.213  1.00  0.00           C  
ATOM   1406  CG2 VAL B1296       1.454   1.749  54.602  1.00  0.00           C  
ATOM   1407  N   GLY B1297      -2.014   1.972  51.477  1.00  0.00           N  
ATOM   1408  CA  GLY B1297      -2.865   2.685  50.548  1.00  0.00           C  
ATOM   1409  C   GLY B1297      -4.325   2.440  50.881  1.00  0.00           C  
ATOM   1410  O   GLY B1297      -4.637   1.602  51.730  1.00  0.00           O  
ATOM   1411  N   GLY B1298      -5.216   3.188  50.242  1.00  0.00           N  
ATOM   1412  CA  GLY B1298      -6.634   2.971  50.483  1.00  0.00           C  
ATOM   1413  C   GLY B1298      -7.017   1.607  49.935  1.00  0.00           C  
ATOM   1414  O   GLY B1298      -6.358   1.075  49.042  1.00  0.00           O  
ATOM   1415  N   ILE B1299      -8.100   1.039  50.454  1.00  0.00           N  
ATOM   1416  CA  ILE B1299      -8.561  -0.264  50.022  1.00  0.00           C  
ATOM   1417  C   ILE B1299      -8.813  -0.313  48.512  1.00  0.00           C  
ATOM   1418  O   ILE B1299      -8.837  -1.392  47.915  1.00  0.00           O  
ATOM   1419  CB  ILE B1299      -9.840  -0.662  50.818  1.00  0.00           C  
ATOM   1420  CG1 ILE B1299     -10.229  -2.108  50.511  1.00  0.00           C  
ATOM   1421  CG2 ILE B1299     -10.962   0.304  50.509  1.00  0.00           C  
ATOM   1422  CD1 ILE B1299      -9.242  -3.116  51.030  1.00  0.00           C  
ATOM   1423  N   ASP B1300      -8.988   0.847  47.885  1.00  0.00           N  
ATOM   1424  CA  ASP B1300      -9.201   0.864  46.443  1.00  0.00           C  
ATOM   1425  C   ASP B1300      -7.924   0.489  45.677  1.00  0.00           C  
ATOM   1426  O   ASP B1300      -7.977   0.199  44.492  1.00  0.00           O  
ATOM   1427  CB  ASP B1300      -9.771   2.215  45.960  1.00  0.00           C  
ATOM   1428  CG  ASP B1300      -8.970   3.430  46.434  1.00  0.00           C  
ATOM   1429  OD1 ASP B1300      -9.377   4.561  46.084  1.00  0.00           O  
ATOM   1430  OD2 ASP B1300      -7.962   3.280  47.150  1.00  0.00           O  
ATOM   1431  N   GLN B1301      -6.787   0.453  46.371  1.00  0.00           N  
ATOM   1432  CA  GLN B1301      -5.521   0.060  45.749  1.00  0.00           C  
ATOM   1433  C   GLN B1301      -5.318  -1.466  45.865  1.00  0.00           C  
ATOM   1434  O   GLN B1301      -4.320  -1.999  45.377  1.00  0.00           O  
ATOM   1435  CB  GLN B1301      -4.326   0.727  46.458  1.00  0.00           C  
ATOM   1436  CG  GLN B1301      -4.423   2.239  46.632  1.00  0.00           C  
ATOM   1437  CD  GLN B1301      -4.581   2.954  45.313  1.00  0.00           C  
ATOM   1438  OE1 GLN B1301      -3.769   2.789  44.396  1.00  0.00           O  
ATOM   1439  NE2 GLN B1301      -5.645   3.748  45.199  1.00  0.00           N  
ATOM   1440  N   ARG B1302      -6.249  -2.170  46.506  1.00  0.00           N  
ATOM   1441  CA  ARG B1302      -6.083  -3.611  46.717  1.00  0.00           C  
ATOM   1442  C   ARG B1302      -5.726  -4.463  45.507  1.00  0.00           C  
ATOM   1443  O   ARG B1302      -4.842  -5.330  45.600  1.00  0.00           O  
ATOM   1444  CB  ARG B1302      -7.325  -4.205  47.410  1.00  0.00           C  
ATOM   1445  CG  ARG B1302      -7.132  -5.630  47.915  1.00  0.00           C  
ATOM   1446  CD  ARG B1302      -8.360  -6.134  48.702  1.00  0.00           C  
ATOM   1447  NE  ARG B1302      -8.052  -7.357  49.443  1.00  0.00           N  
ATOM   1448  CZ  ARG B1302      -7.785  -8.536  48.886  1.00  0.00           C  
ATOM   1449  NH1 ARG B1302      -7.789  -8.671  47.566  1.00  0.00           N  
ATOM   1450  NH2 ARG B1302      -7.503  -9.583  49.653  1.00  0.00           N  
ATOM   1451  N   LYS B1303      -6.392  -4.244  44.377  1.00  0.00           N  
ATOM   1452  CA  LYS B1303      -6.104  -5.040  43.199  1.00  0.00           C  
ATOM   1453  C   LYS B1303      -4.702  -4.788  42.661  1.00  0.00           C  
ATOM   1454  O   LYS B1303      -4.041  -5.721  42.197  1.00  0.00           O  
ATOM   1455  CB  LYS B1303      -7.153  -4.796  42.117  1.00  0.00           C  
ATOM   1456  CG  LYS B1303      -8.495  -5.466  42.456  1.00  0.00           C  
ATOM   1457  CD  LYS B1303      -9.531  -5.196  41.370  1.00  0.00           C  
ATOM   1458  CE  LYS B1303     -10.846  -5.913  41.659  1.00  0.00           C  
ATOM   1459  NZ  LYS B1303     -10.668  -7.390  41.709  1.00  0.00           N  
ATOM   1460  N   ILE B1304      -4.241  -3.540  42.721  1.00  0.00           N  
ATOM   1461  CA  ILE B1304      -2.884  -3.255  42.257  1.00  0.00           C  
ATOM   1462  C   ILE B1304      -1.905  -3.932  43.211  1.00  0.00           C  
ATOM   1463  O   ILE B1304      -0.897  -4.482  42.772  1.00  0.00           O  
ATOM   1464  CB  ILE B1304      -2.611  -1.728  42.196  1.00  0.00           C  
ATOM   1465  CG1 ILE B1304      -3.405  -1.138  41.026  1.00  0.00           C  
ATOM   1466  CG2 ILE B1304      -1.089  -1.441  42.013  1.00  0.00           C  
ATOM   1467  CD1 ILE B1304      -3.468   0.388  41.014  1.00  0.00           C  
ATOM   1468  N   HIS B1306      -2.207  -3.909  44.505  1.00  0.00           N  
ATOM   1469  CA  HIS B1306      -1.327  -4.541  45.480  1.00  0.00           C  
ATOM   1470  C   HIS B1306      -1.311  -6.050  45.318  1.00  0.00           C  
ATOM   1471  O   HIS B1306      -0.272  -6.672  45.496  1.00  0.00           O  
ATOM   1472  CB  HIS B1306      -1.713  -4.147  46.904  1.00  0.00           C  
ATOM   1473  CG  HIS B1306      -1.296  -2.756  47.269  1.00  0.00           C  
ATOM   1474  ND1 HIS B1306      -1.751  -2.109  48.396  1.00  0.00           N  
ATOM   1475  CD2 HIS B1306      -0.446  -1.890  46.660  1.00  0.00           C  
ATOM   1476  CE1 HIS B1306      -1.206  -0.908  48.466  1.00  0.00           C  
ATOM   1477  NE2 HIS B1306      -0.411  -0.750  47.420  1.00  0.00           N  
ATOM   1478  N   MET B1310      -2.446  -6.657  44.975  1.00  0.00           N  
ATOM   1479  CA  MET B1310      -2.437  -8.104  44.780  1.00  0.00           C  
ATOM   1480  C   MET B1310      -1.602  -8.441  43.540  1.00  0.00           C  
ATOM   1481  O   MET B1310      -0.913  -9.468  43.498  1.00  0.00           O  
ATOM   1482  CB  MET B1310      -3.869  -8.653  44.656  1.00  0.00           C  
ATOM   1483  CG  MET B1310      -4.676  -8.514  45.965  1.00  0.00           C  
ATOM   1484  SD  MET B1310      -3.834  -9.129  47.465  1.00  0.00           S  
ATOM   1485  CE  MET B1310      -3.313  -7.555  48.233  1.00  0.00           C  
ATOM   1486  N   LEU B1312      -1.649  -7.561  42.542  1.00  0.00           N  
ATOM   1487  CA  LEU B1312      -0.880  -7.746  41.322  1.00  0.00           C  
ATOM   1488  C   LEU B1312       0.596  -7.712  41.699  1.00  0.00           C  
ATOM   1489  O   LEU B1312       1.392  -8.507  41.202  1.00  0.00           O  
ATOM   1490  CB  LEU B1312      -1.172  -6.627  40.314  1.00  0.00           C  
ATOM   1491  CG  LEU B1312      -0.230  -6.515  39.103  1.00  0.00           C  
ATOM   1492  CD1 LEU B1312      -0.292  -7.788  38.269  1.00  0.00           C  
ATOM   1493  CD2 LEU B1312      -0.632  -5.323  38.251  1.00  0.00           C  
ATOM   1494  N   ALA B1314       0.947  -6.778  42.579  1.00  0.00           N  
ATOM   1495  CA  ALA B1314       2.331  -6.643  43.030  1.00  0.00           C  
ATOM   1496  C   ALA B1314       2.775  -7.878  43.814  1.00  0.00           C  
ATOM   1497  O   ALA B1314       3.877  -8.391  43.613  1.00  0.00           O  
ATOM   1498  CB  ALA B1314       2.474  -5.396  43.904  1.00  0.00           C  
ATOM   1499  N   ARG B1316       1.925  -8.355  44.714  1.00  0.00           N  
ATOM   1500  CA  ARG B1316       2.300  -9.515  45.522  1.00  0.00           C  
ATOM   1501  C   ARG B1316       2.536 -10.750  44.679  1.00  0.00           C  
ATOM   1502  O   ARG B1316       3.400 -11.569  44.991  1.00  0.00           O  
ATOM   1503  CB  ARG B1316       1.240  -9.805  46.589  1.00  0.00           C  
ATOM   1504  CG  ARG B1316       1.332  -8.897  47.801  1.00  0.00           C  
ATOM   1505  CD  ARG B1316       0.172  -9.132  48.750  1.00  0.00           C  
ATOM   1506  NE  ARG B1316       0.131 -10.485  49.300  1.00  0.00           N  
ATOM   1507  CZ  ARG B1316       0.845 -10.900  50.343  1.00  0.00           C  
ATOM   1508  NH1 ARG B1316       1.677 -10.071  50.961  1.00  0.00           N  
ATOM   1509  NH2 ARG B1316       0.699 -12.139  50.794  1.00  0.00           N  
ATOM   1510  N   GLU B1317       1.790 -10.882  43.594  1.00  0.00           N  
ATOM   1511  CA  GLU B1317       1.960 -12.050  42.757  1.00  0.00           C  
ATOM   1512  C   GLU B1317       3.064 -11.936  41.721  1.00  0.00           C  
ATOM   1513  O   GLU B1317       3.821 -12.882  41.510  1.00  0.00           O  
ATOM   1514  CB  GLU B1317       0.648 -12.389  42.041  1.00  0.00           C  
ATOM   1515  CG  GLU B1317       0.797 -13.587  41.094  1.00  0.00           C  
ATOM   1516  CD  GLU B1317      -0.528 -14.135  40.605  1.00  0.00           C  
ATOM   1517  OE1 GLU B1317      -0.510 -15.137  39.859  1.00  0.00           O  
ATOM   1518  OE2 GLU B1317      -1.583 -13.571  40.964  1.00  0.00           O  
ATOM   1519  N   ASN B1318       3.193 -10.769  41.099  1.00  0.00           N  
ATOM   1520  CA  ASN B1318       4.165 -10.627  40.039  1.00  0.00           C  
ATOM   1521  C   ASN B1318       5.572 -10.167  40.412  1.00  0.00           C  
ATOM   1522  O   ASN B1318       6.526 -10.550  39.734  1.00  0.00           O  
ATOM   1523  CB  ASN B1318       3.566  -9.762  38.915  1.00  0.00           C  
ATOM   1524  CG  ASN B1318       2.551 -10.542  38.059  1.00  0.00           C  
ATOM   1525  OD1 ASN B1318       2.238 -11.702  38.346  1.00  0.00           O  
ATOM   1526  ND2 ASN B1318       2.044  -9.908  37.010  1.00  0.00           N  
ATOM   1527  N   LEU B1319       5.713  -9.374  41.472  1.00  0.00           N  
ATOM   1528  CA  LEU B1319       7.041  -8.923  41.891  1.00  0.00           C  
ATOM   1529  C   LEU B1319       7.975 -10.128  42.113  1.00  0.00           C  
ATOM   1530  O   LEU B1319       9.140 -10.093  41.708  1.00  0.00           O  
ATOM   1531  CB  LEU B1319       6.936  -8.077  43.162  1.00  0.00           C  
ATOM   1532  CG  LEU B1319       7.216  -6.564  43.102  1.00  0.00           C  
ATOM   1533  CD1 LEU B1319       7.063  -6.008  41.708  1.00  0.00           C  
ATOM   1534  CD2 LEU B1319       6.324  -5.845  44.101  1.00  0.00           C  
ATOM   1535  N   PRO B1321       7.486 -11.193  42.777  1.00  0.00           N  
ATOM   1536  CA  PRO B1321       8.335 -12.372  43.003  1.00  0.00           C  
ATOM   1537  C   PRO B1321       8.758 -13.030  41.687  1.00  0.00           C  
ATOM   1538  O   PRO B1321       9.830 -13.618  41.603  1.00  0.00           O  
ATOM   1539  CB  PRO B1321       7.443 -13.289  43.840  1.00  0.00           C  
ATOM   1540  CG  PRO B1321       6.619 -12.325  44.623  1.00  0.00           C  
ATOM   1541  CD  PRO B1321       6.258 -11.283  43.588  1.00  0.00           C  
ATOM   1542  N   ARG B1322       7.916 -12.931  40.662  1.00  0.00           N  
ATOM   1543  CA  ARG B1322       8.231 -13.509  39.361  1.00  0.00           C  
ATOM   1544  C   ARG B1322       9.361 -12.737  38.710  1.00  0.00           C  
ATOM   1545  O   ARG B1322      10.002 -13.230  37.788  1.00  0.00           O  
ATOM   1546  CB  ARG B1322       6.999 -13.496  38.457  1.00  0.00           C  
ATOM   1547  CG  ARG B1322       5.911 -14.422  38.971  1.00  0.00           C  
ATOM   1548  CD  ARG B1322       4.629 -14.293  38.166  1.00  0.00           C  
ATOM   1549  NE  ARG B1322       4.782 -14.725  36.775  1.00  0.00           N  
ATOM   1550  CZ  ARG B1322       3.815 -14.626  35.872  1.00  0.00           C  
ATOM   1551  NH1 ARG B1322       2.635 -14.101  36.218  1.00  0.00           N  
ATOM   1552  NH2 ARG B1322       4.008 -15.069  34.639  1.00  0.00           N  
ATOM   1553  N   LEU B1323       9.579 -11.511  39.172  1.00  0.00           N  
ATOM   1554  CA  LEU B1323      10.667 -10.703  38.652  1.00  0.00           C  
ATOM   1555  C   LEU B1323      11.858 -10.782  39.601  1.00  0.00           C  
ATOM   1556  O   LEU B1323      12.853 -10.079  39.421  1.00  0.00           O  
ATOM   1557  CB  LEU B1323      10.245  -9.239  38.481  1.00  0.00           C  
ATOM   1558  CG  LEU B1323       9.505  -8.908  37.181  1.00  0.00           C  
ATOM   1559  CD1 LEU B1323       8.165  -9.597  37.154  1.00  0.00           C  
ATOM   1560  CD2 LEU B1323       9.323  -7.393  37.070  1.00  0.00           C  
ATOM   1561  N   GLY B1341      11.750 -11.632  40.615  1.00  0.00           N  
ATOM   1562  CA  GLY B1341      12.848 -11.779  41.556  1.00  0.00           C  
ATOM   1563  C   GLY B1341      12.823 -10.855  42.759  1.00  0.00           C  
ATOM   1564  O   GLY B1341      13.802 -10.784  43.501  1.00  0.00           O  
ATOM   1565  N   TYR B1342      11.717 -10.142  42.961  1.00  0.00           N  
ATOM   1566  CA  TYR B1342      11.602  -9.236  44.096  1.00  0.00           C  
ATOM   1567  C   TYR B1342      10.712  -9.819  45.185  1.00  0.00           C  
ATOM   1568  O   TYR B1342       9.935 -10.744  44.957  1.00  0.00           O  
ATOM   1569  CB  TYR B1342      11.033  -7.885  43.648  1.00  0.00           C  
ATOM   1570  CG  TYR B1342      11.887  -7.150  42.649  1.00  0.00           C  
ATOM   1571  CD1 TYR B1342      11.412  -6.862  41.373  1.00  0.00           C  
ATOM   1572  CD2 TYR B1342      13.171  -6.722  42.984  1.00  0.00           C  
ATOM   1573  CE1 TYR B1342      12.196  -6.158  40.451  1.00  0.00           C  
ATOM   1574  CE2 TYR B1342      13.961  -6.026  42.075  1.00  0.00           C  
ATOM   1575  CZ  TYR B1342      13.472  -5.745  40.814  1.00  0.00           C  
ATOM   1576  OH  TYR B1342      14.263  -5.049  39.925  1.00  0.00           O  
ATOM   1577  N   SER B1344      10.818  -9.264  46.383  1.00  0.00           N  
ATOM   1578  CA  SER B1344      10.028  -9.751  47.495  1.00  0.00           C  
ATOM   1579  C   SER B1344       8.551  -9.344  47.390  1.00  0.00           C  
ATOM   1580  O   SER B1344       8.213  -8.343  46.769  1.00  0.00           O  
ATOM   1581  CB  SER B1344      10.622  -9.223  48.802  1.00  0.00           C  
ATOM   1582  OG  SER B1344       9.951  -9.782  49.915  1.00  0.00           O  
ATOM   1583  N   SER B1345       7.678 -10.142  47.988  1.00  0.00           N  
ATOM   1584  CA  SER B1345       6.248  -9.842  47.998  1.00  0.00           C  
ATOM   1585  C   SER B1345       6.032  -8.881  49.170  1.00  0.00           C  
ATOM   1586  O   SER B1345       6.360  -9.192  50.308  1.00  0.00           O  
ATOM   1587  CB  SER B1345       5.442 -11.123  48.213  1.00  0.00           C  
ATOM   1588  OG  SER B1345       4.055 -10.844  48.252  1.00  0.00           O  
ATOM   1589  N   PRO B1347       5.463  -7.701  48.910  1.00  0.00           N  
ATOM   1590  CA  PRO B1347       5.260  -6.765  50.014  1.00  0.00           C  
ATOM   1591  C   PRO B1347       4.086  -7.056  50.932  1.00  0.00           C  
ATOM   1592  O   PRO B1347       3.099  -7.656  50.528  1.00  0.00           O  
ATOM   1593  CB  PRO B1347       5.043  -5.445  49.293  1.00  0.00           C  
ATOM   1594  CG  PRO B1347       4.236  -5.881  48.111  1.00  0.00           C  
ATOM   1595  CD  PRO B1347       5.036  -7.098  47.633  1.00  0.00           C  
ATOM   1596  N   VAL B1348       4.207  -6.612  52.175  1.00  0.00           N  
ATOM   1597  CA  VAL B1348       3.103  -6.727  53.110  1.00  0.00           C  
ATOM   1598  C   VAL B1348       2.259  -5.523  52.670  1.00  0.00           C  
ATOM   1599  O   VAL B1348       2.811  -4.499  52.254  1.00  0.00           O  
ATOM   1600  CB  VAL B1348       3.567  -6.517  54.566  1.00  0.00           C  
ATOM   1601  CG1 VAL B1348       2.364  -6.561  55.510  1.00  0.00           C  
ATOM   1602  CG2 VAL B1348       4.579  -7.601  54.947  1.00  0.00           C  
ATOM   1603  N   CYS B1349       0.938  -5.640  52.724  1.00  0.00           N  
ATOM   1604  CA  CYS B1349       0.091  -4.526  52.324  1.00  0.00           C  
ATOM   1605  C   CYS B1349      -0.846  -4.146  53.466  1.00  0.00           C  
ATOM   1606  O   CYS B1349      -1.355  -5.008  54.180  1.00  0.00           O  
ATOM   1607  CB  CYS B1349      -0.716  -4.904  51.073  1.00  0.00           C  
ATOM   1608  SG  CYS B1349       0.310  -5.276  49.633  1.00  0.00           S  
ATOM   1609  N   LEU B1350      -1.036  -2.848  53.661  1.00  0.00           N  
ATOM   1610  CA  LEU B1350      -1.935  -2.356  54.690  1.00  0.00           C  
ATOM   1611  C   LEU B1350      -2.905  -1.417  53.998  1.00  0.00           C  
ATOM   1612  O   LEU B1350      -2.500  -0.432  53.390  1.00  0.00           O  
ATOM   1613  CB  LEU B1350      -1.160  -1.612  55.777  1.00  0.00           C  
ATOM   1614  CG  LEU B1350      -1.995  -1.193  56.987  1.00  0.00           C  
ATOM   1615  CD1 LEU B1350      -1.081  -1.052  58.188  1.00  0.00           C  
ATOM   1616  CD2 LEU B1350      -2.741   0.117  56.712  1.00  0.00           C  
ATOM   1617  N   HIS B1351      -4.192  -1.731  54.087  1.00  0.00           N  
ATOM   1618  CA  HIS B1351      -5.207  -0.926  53.438  1.00  0.00           C  
ATOM   1619  C   HIS B1351      -6.072  -0.157  54.412  1.00  0.00           C  
ATOM   1620  O   HIS B1351      -6.558  -0.711  55.404  1.00  0.00           O  
ATOM   1621  CB  HIS B1351      -6.065  -1.840  52.566  1.00  0.00           C  
ATOM   1622  CG  HIS B1351      -5.281  -2.518  51.489  1.00  0.00           C  
ATOM   1623  ND1 HIS B1351      -5.444  -3.850  51.165  1.00  0.00           N  
ATOM   1624  CD2 HIS B1351      -4.290  -2.057  50.690  1.00  0.00           C  
ATOM   1625  CE1 HIS B1351      -4.587  -4.176  50.217  1.00  0.00           C  
ATOM   1626  NE2 HIS B1351      -3.871  -3.106  49.910  1.00  0.00           N  
ATOM   1627  N   THR B1352      -6.240   1.132  54.129  1.00  0.00           N  
ATOM   1628  CA  THR B1352      -7.062   2.002  54.956  1.00  0.00           C  
ATOM   1629  C   THR B1352      -8.443   2.087  54.301  1.00  0.00           C  
ATOM   1630  O   THR B1352      -8.580   1.906  53.089  1.00  0.00           O  
ATOM   1631  CB  THR B1352      -6.451   3.409  55.049  1.00  0.00           C  
ATOM   1632  OG1 THR B1352      -6.144   3.889  53.734  1.00  0.00           O  
ATOM   1633  CG2 THR B1352      -5.164   3.375  55.889  1.00  0.00           C  
ATOM   1634  N   PRO B1359      -9.485   2.337  55.098  1.00  0.00           N  
ATOM   1635  CA  PRO B1359     -10.823   2.423  54.497  1.00  0.00           C  
ATOM   1636  C   PRO B1359     -10.983   3.677  53.653  1.00  0.00           C  
ATOM   1637  O   PRO B1359     -10.201   4.619  53.778  1.00  0.00           O  
ATOM   1638  CB  PRO B1359     -11.752   2.421  55.708  1.00  0.00           C  
ATOM   1639  CG  PRO B1359     -10.914   3.070  56.788  1.00  0.00           C  
ATOM   1640  CD  PRO B1359      -9.541   2.460  56.565  1.00  0.00           C  
ATOM   1641  N   ILE B1360     -11.965   3.672  52.757  1.00  0.00           N  
ATOM   1642  CA  ILE B1360     -12.229   4.851  51.947  1.00  0.00           C  
ATOM   1643  C   ILE B1360     -13.129   5.708  52.828  1.00  0.00           C  
ATOM   1644  O   ILE B1360     -14.176   5.253  53.274  1.00  0.00           O  
ATOM   1645  CB  ILE B1360     -12.992   4.520  50.643  1.00  0.00           C  
ATOM   1646  CG1 ILE B1360     -12.196   3.526  49.800  1.00  0.00           C  
ATOM   1647  CG2 ILE B1360     -13.240   5.810  49.847  1.00  0.00           C  
ATOM   1648  CD1 ILE B1360     -10.775   3.988  49.468  1.00  0.00           C  
ATOM   1649  N   LEU B1361     -12.705   6.938  53.096  1.00  0.00           N  
ATOM   1650  CA  LEU B1361     -13.455   7.854  53.940  1.00  0.00           C  
ATOM   1651  C   LEU B1361     -14.674   8.390  53.187  1.00  0.00           C  
ATOM   1652  O   LEU B1361     -14.539   8.913  52.076  1.00  0.00           O  
ATOM   1653  CB  LEU B1361     -12.543   9.016  54.343  1.00  0.00           C  
ATOM   1654  CG  LEU B1361     -13.055  10.005  55.390  1.00  0.00           C  
ATOM   1655  CD1 LEU B1361     -13.041   9.348  56.764  1.00  0.00           C  
ATOM   1656  CD2 LEU B1361     -12.167  11.237  55.391  1.00  0.00           C  
ATOM   1657  N   VAL B1365     -15.858   8.257  53.771  1.00  0.00           N  
ATOM   1658  CA  VAL B1365     -17.053   8.770  53.105  1.00  0.00           C  
ATOM   1659  C   VAL B1365     -17.057  10.289  53.216  1.00  0.00           C  
ATOM   1660  O   VAL B1365     -16.446  10.857  54.122  1.00  0.00           O  
ATOM   1661  CB  VAL B1365     -18.363   8.236  53.748  1.00  0.00           C  
ATOM   1662  CG1 VAL B1365     -18.465   6.725  53.563  1.00  0.00           C  
ATOM   1663  CG2 VAL B1365     -18.406   8.605  55.222  1.00  0.00           C  
ATOM   1664  N   GLY B1366     -17.747  10.947  52.287  1.00  0.00           N  
ATOM   1665  CA  GLY B1366     -17.837  12.394  52.314  1.00  0.00           C  
ATOM   1666  C   GLY B1366     -18.690  12.882  53.478  1.00  0.00           C  
ATOM   1667  O   GLY B1366     -19.323  12.085  54.184  1.00  0.00           O  
ATOM   1668  N   LEU B1368     -18.740  14.202  53.648  1.00  0.00           N  
ATOM   1669  CA  LEU B1368     -19.457  14.818  54.751  1.00  0.00           C  
ATOM   1670  C   LEU B1368     -20.968  14.624  54.722  1.00  0.00           C  
ATOM   1671  O   LEU B1368     -21.623  14.819  55.738  1.00  0.00           O  
ATOM   1672  CB  LEU B1368     -19.122  16.308  54.825  1.00  0.00           C  
ATOM   1673  CG  LEU B1368     -17.658  16.591  55.188  1.00  0.00           C  
ATOM   1674  CD1 LEU B1368     -17.393  18.085  55.112  1.00  0.00           C  
ATOM   1675  CD2 LEU B1368     -17.364  16.056  56.585  1.00  0.00           C  
ATOM   1676  N   ASP B1369     -21.512  14.260  53.564  1.00  0.00           N  
ATOM   1677  CA  ASP B1369     -22.958  14.015  53.465  1.00  0.00           C  
ATOM   1678  C   ASP B1369     -23.188  12.510  53.590  1.00  0.00           C  
ATOM   1679  O   ASP B1369     -24.299  12.002  53.410  1.00  0.00           O  
ATOM   1680  CB  ASP B1369     -23.499  14.552  52.134  1.00  0.00           C  
ATOM   1681  CG  ASP B1369     -22.848  13.900  50.921  1.00  0.00           C  
ATOM   1682  OD1 ASP B1369     -21.794  13.237  51.065  1.00  0.00           O  
ATOM   1683  OD2 ASP B1369     -23.388  14.067  49.808  1.00  0.00           O  
ATOM   1684  N   GLY B1370     -22.112  11.800  53.913  1.00  0.00           N  
ATOM   1685  CA  GLY B1370     -22.185  10.362  54.076  1.00  0.00           C  
ATOM   1686  C   GLY B1370     -22.071   9.612  52.765  1.00  0.00           C  
ATOM   1687  O   GLY B1370     -22.128   8.381  52.745  1.00  0.00           O  
ATOM   1688  N   GLN B1373     -21.915  10.342  51.666  1.00  0.00           N  
ATOM   1689  CA  GLN B1373     -21.793   9.706  50.359  1.00  0.00           C  
ATOM   1690  C   GLN B1373     -20.372   9.858  49.806  1.00  0.00           C  
ATOM   1691  O   GLN B1373     -19.523  10.476  50.444  1.00  0.00           O  
ATOM   1692  CB  GLN B1373     -22.827  10.300  49.414  1.00  0.00           C  
ATOM   1693  CG  GLN B1373     -24.188  10.308  50.088  1.00  0.00           C  
ATOM   1694  CD  GLN B1373     -25.317  10.700  49.170  1.00  0.00           C  
ATOM   1695  OE1 GLN B1373     -26.274  11.344  49.597  1.00  0.00           O  
ATOM   1696  NE2 GLN B1373     -25.225  10.300  47.908  1.00  0.00           N  
ATOM   1697  N   LYS B1433     -20.117   9.288  48.634  1.00  0.00           N  
ATOM   1698  CA  LYS B1433     -18.774   9.345  48.045  1.00  0.00           C  
ATOM   1699  C   LYS B1433     -18.266  10.764  47.873  1.00  0.00           C  
ATOM   1700  O   LYS B1433     -18.970  11.626  47.348  1.00  0.00           O  
ATOM   1701  CB  LYS B1433     -18.756   8.635  46.687  1.00  0.00           C  
ATOM   1702  CG  LYS B1433     -17.379   8.571  46.047  1.00  0.00           C  
ATOM   1703  CD  LYS B1433     -17.428   7.843  44.712  1.00  0.00           C  
ATOM   1704  CE  LYS B1433     -16.044   7.710  44.092  1.00  0.00           C  
ATOM   1705  NZ  LYS B1433     -16.103   6.982  42.794  1.00  0.00           N  
ATOM   1706  N   MET B1434     -17.037  11.022  48.309  1.00  0.00           N  
ATOM   1707  CA  MET B1434     -16.481  12.359  48.162  1.00  0.00           C  
ATOM   1708  C   MET B1434     -16.455  12.732  46.684  1.00  0.00           C  
ATOM   1709  O   MET B1434     -16.068  11.918  45.836  1.00  0.00           O  
ATOM   1710  CB  MET B1434     -15.048  12.423  48.712  1.00  0.00           C  
ATOM   1711  CG  MET B1434     -14.941  12.525  50.226  1.00  0.00           C  
ATOM   1712  SD  MET B1434     -13.194  12.785  50.738  1.00  0.00           S  
ATOM   1713  CE  MET B1434     -12.641  13.907  49.461  1.00  0.00           C  
ATOM   1714  N   SER B1435     -16.869  13.953  46.373  1.00  0.00           N  
ATOM   1715  CA  SER B1435     -16.860  14.416  44.991  1.00  0.00           C  
ATOM   1716  C   SER B1435     -16.575  15.906  44.924  1.00  0.00           C  
ATOM   1717  O   SER B1435     -17.121  16.691  45.702  1.00  0.00           O  
ATOM   1718  CB  SER B1435     -18.201  14.126  44.317  1.00  0.00           C  
ATOM   1719  OG  SER B1435     -19.253  14.817  44.967  1.00  0.00           O  
ATOM   1720  N   SER B1440     -15.712  16.293  43.990  1.00  0.00           N  
ATOM   1721  CA  SER B1440     -15.363  17.699  43.809  1.00  0.00           C  
ATOM   1722  C   SER B1440     -16.608  18.491  43.419  1.00  0.00           C  
ATOM   1723  O   SER B1440     -16.730  19.678  43.722  1.00  0.00           O  
ATOM   1724  CB  SER B1440     -14.292  17.839  42.724  1.00  0.00           C  
ATOM   1725  OG  SER B1440     -14.711  17.229  41.517  1.00  0.00           O  
ATOM   1726  N   SER B1441     -17.540  17.817  42.754  1.00  0.00           N  
ATOM   1727  CA  SER B1441     -18.778  18.448  42.324  1.00  0.00           C  
ATOM   1728  C   SER B1441     -19.618  18.890  43.520  1.00  0.00           C  
ATOM   1729  O   SER B1441     -20.199  19.976  43.517  1.00  0.00           O  
ATOM   1730  CB  SER B1441     -19.584  17.473  41.464  1.00  0.00           C  
ATOM   1731  OG  SER B1441     -20.798  18.060  41.032  1.00  0.00           O  
ATOM   1732  N   LYS B1444     -19.671  18.045  44.545  1.00  0.00           N  
ATOM   1733  CA  LYS B1444     -20.447  18.335  45.746  1.00  0.00           C  
ATOM   1734  C   LYS B1444     -19.726  19.223  46.743  1.00  0.00           C  
ATOM   1735  O   LYS B1444     -20.340  20.080  47.381  1.00  0.00           O  
ATOM   1736  CB  LYS B1444     -20.818  17.040  46.473  1.00  0.00           C  
ATOM   1737  CG  LYS B1444     -21.929  16.214  45.852  1.00  0.00           C  
ATOM   1738  CD  LYS B1444     -22.318  15.098  46.813  1.00  0.00           C  
ATOM   1739  CE  LYS B1444     -23.380  14.183  46.239  1.00  0.00           C  
ATOM   1740  NZ  LYS B1444     -23.700  13.095  47.200  1.00  0.00           N  
ATOM   1741  N   GLY B1450     -18.422  19.005  46.889  1.00  0.00           N  
ATOM   1742  CA  GLY B1450     -17.660  19.763  47.860  1.00  0.00           C  
ATOM   1743  C   GLY B1450     -17.964  19.174  49.229  1.00  0.00           C  
ATOM   1744  O   GLY B1450     -17.869  19.860  50.246  1.00  0.00           O  
ATOM   1745  N   ASN B1452     -18.336  17.893  49.246  1.00  0.00           N  
ATOM   1746  CA  ASN B1452     -18.677  17.190  50.482  1.00  0.00           C  
ATOM   1747  C   ASN B1452     -17.437  16.634  51.188  1.00  0.00           C  
ATOM   1748  O   ASN B1452     -17.359  15.451  51.512  1.00  0.00           O  
ATOM   1749  CB  ASN B1452     -19.669  16.049  50.181  1.00  0.00           C  
ATOM   1750  CG  ASN B1452     -19.109  15.019  49.210  1.00  0.00           C  
ATOM   1751  OD1 ASN B1452     -18.186  15.301  48.445  1.00  0.00           O  
ATOM   1752  ND2 ASN B1452     -19.684  13.823  49.221  1.00  0.00           N  
ATOM   1753  N   TYR B1455     -16.477  17.508  51.444  1.00  0.00           N  
ATOM   1754  CA  TYR B1455     -15.245  17.099  52.104  1.00  0.00           C  
ATOM   1755  C   TYR B1455     -14.535  18.338  52.618  1.00  0.00           C  
ATOM   1756  O   TYR B1455     -14.824  19.459  52.190  1.00  0.00           O  
ATOM   1757  CB  TYR B1455     -14.346  16.355  51.103  1.00  0.00           C  
ATOM   1758  CG  TYR B1455     -13.995  17.166  49.879  1.00  0.00           C  
ATOM   1759  CD1 TYR B1455     -12.871  17.993  49.857  1.00  0.00           C  
ATOM   1760  CD2 TYR B1455     -14.815  17.137  48.743  1.00  0.00           C  
ATOM   1761  CE1 TYR B1455     -12.572  18.771  48.735  1.00  0.00           C  
ATOM   1762  CE2 TYR B1455     -14.527  17.906  47.623  1.00  0.00           C  
ATOM   1763  CZ  TYR B1455     -13.408  18.723  47.622  1.00  0.00           C  
ATOM   1764  OH  TYR B1455     -13.143  19.502  46.517  1.00  0.00           O  
ATOM   1765  N   ILE B1456     -13.619  18.136  53.556  1.00  0.00           N  
ATOM   1766  CA  ILE B1456     -12.859  19.246  54.103  1.00  0.00           C  
ATOM   1767  C   ILE B1456     -11.465  19.238  53.479  1.00  0.00           C  
ATOM   1768  O   ILE B1456     -10.789  18.208  53.471  1.00  0.00           O  
ATOM   1769  CB  ILE B1456     -12.751  19.130  55.624  1.00  0.00           C  
ATOM   1770  CG1 ILE B1456     -14.131  19.393  56.242  1.00  0.00           C  
ATOM   1771  CG2 ILE B1456     -11.735  20.144  56.168  1.00  0.00           C  
ATOM   1772  CD1 ILE B1456     -14.217  19.071  57.690  1.00  0.00           C  
ATOM   1773  N   SER B1457     -11.070  20.389  52.941  1.00  0.00           N  
ATOM   1774  CA  SER B1457      -9.766  20.578  52.306  1.00  0.00           C  
ATOM   1775  C   SER B1457      -8.849  21.278  53.297  1.00  0.00           C  
ATOM   1776  O   SER B1457      -9.318  22.042  54.146  1.00  0.00           O  
ATOM   1777  CB  SER B1457      -9.934  21.437  51.046  1.00  0.00           C  
ATOM   1778  OG  SER B1457      -8.751  22.158  50.744  1.00  0.00           O  
ATOM   1779  N   VAL B1458      -7.537  21.043  53.191  1.00  0.00           N  
ATOM   1780  CA  VAL B1458      -6.608  21.673  54.118  1.00  0.00           C  
ATOM   1781  C   VAL B1458      -6.636  23.188  54.003  1.00  0.00           C  
ATOM   1782  O   VAL B1458      -6.243  23.890  54.932  1.00  0.00           O  
ATOM   1783  CB  VAL B1458      -5.139  21.189  53.906  1.00  0.00           C  
ATOM   1784  CG1 VAL B1458      -5.024  19.709  54.214  1.00  0.00           C  
ATOM   1785  CG2 VAL B1458      -4.699  21.482  52.492  1.00  0.00           C  
ATOM   1786  N   ARG B1459      -7.103  23.700  52.873  1.00  0.00           N  
ATOM   1787  CA  ARG B1459      -7.165  25.138  52.688  1.00  0.00           C  
ATOM   1788  C   ARG B1459      -8.470  25.787  53.166  1.00  0.00           C  
ATOM   1789  O   ARG B1459      -8.600  27.004  53.129  1.00  0.00           O  
ATOM   1790  CB  ARG B1459      -6.911  25.491  51.222  1.00  0.00           C  
ATOM   1791  CG  ARG B1459      -5.504  25.136  50.739  1.00  0.00           C  
ATOM   1792  CD  ARG B1459      -4.453  25.569  51.758  1.00  0.00           C  
ATOM   1793  NE  ARG B1459      -3.131  25.752  51.165  1.00  0.00           N  
ATOM   1794  CZ  ARG B1459      -2.795  26.783  50.394  1.00  0.00           C  
ATOM   1795  NH1 ARG B1459      -1.570  26.870  49.896  1.00  0.00           N  
ATOM   1796  NH2 ARG B1459      -3.683  27.733  50.129  1.00  0.00           N  
ATOM   1797  N   ASP B1460      -9.434  24.991  53.618  1.00  0.00           N  
ATOM   1798  CA  ASP B1460     -10.690  25.575  54.103  1.00  0.00           C  
ATOM   1799  C   ASP B1460     -10.444  26.406  55.361  1.00  0.00           C  
ATOM   1800  O   ASP B1460      -9.826  25.935  56.316  1.00  0.00           O  
ATOM   1801  CB  ASP B1460     -11.717  24.477  54.426  1.00  0.00           C  
ATOM   1802  CG  ASP B1460     -12.312  23.846  53.184  1.00  0.00           C  
ATOM   1803  OD1 ASP B1460     -12.289  24.494  52.113  1.00  0.00           O  
ATOM   1804  OD2 ASP B1460     -12.821  22.708  53.282  1.00  0.00           O  
ATOM   1805  N   PRO B1461     -10.929  27.661  55.379  1.00  0.00           N  
ATOM   1806  CA  PRO B1461     -10.747  28.526  56.547  1.00  0.00           C  
ATOM   1807  C   PRO B1461     -11.577  27.985  57.716  1.00  0.00           C  
ATOM   1808  O   PRO B1461     -12.493  27.187  57.516  1.00  0.00           O  
ATOM   1809  CB  PRO B1461     -11.209  29.892  56.040  1.00  0.00           C  
ATOM   1810  CG  PRO B1461     -12.236  29.551  55.005  1.00  0.00           C  
ATOM   1811  CD  PRO B1461     -11.611  28.371  54.282  1.00  0.00           C  
ATOM   1812  N   PRO B1462     -11.277  28.421  58.949  1.00  0.00           N  
ATOM   1813  CA  PRO B1462     -12.005  27.945  60.126  1.00  0.00           C  
ATOM   1814  C   PRO B1462     -13.521  27.999  60.054  1.00  0.00           C  
ATOM   1815  O   PRO B1462     -14.177  27.017  60.376  1.00  0.00           O  
ATOM   1816  CB  PRO B1462     -11.450  28.805  61.254  1.00  0.00           C  
ATOM   1817  CG  PRO B1462     -10.068  29.116  60.789  1.00  0.00           C  
ATOM   1818  CD  PRO B1462     -10.273  29.428  59.335  1.00  0.00           C  
ATOM   1819  N   GLU B1463     -14.078  29.126  59.618  1.00  0.00           N  
ATOM   1820  CA  GLU B1463     -15.532  29.237  59.554  1.00  0.00           C  
ATOM   1821  C   GLU B1463     -16.152  28.302  58.522  1.00  0.00           C  
ATOM   1822  O   GLU B1463     -17.310  27.908  58.664  1.00  0.00           O  
ATOM   1823  CB  GLU B1463     -15.971  30.691  59.279  1.00  0.00           C  
ATOM   1824  CG  GLU B1463     -15.790  31.185  57.849  1.00  0.00           C  
ATOM   1825  CD  GLU B1463     -14.380  31.672  57.555  1.00  0.00           C  
ATOM   1826  OE1 GLU B1463     -13.523  31.591  58.458  1.00  0.00           O  
ATOM   1827  OE2 GLU B1463     -14.140  32.129  56.415  1.00  0.00           O  
ATOM   1828  N   GLU B1465     -15.393  27.955  57.483  1.00  0.00           N  
ATOM   1829  CA  GLU B1465     -15.886  27.054  56.444  1.00  0.00           C  
ATOM   1830  C   GLU B1465     -15.860  25.626  56.991  1.00  0.00           C  
ATOM   1831  O   GLU B1465     -16.759  24.835  56.729  1.00  0.00           O  
ATOM   1832  CB  GLU B1465     -15.032  27.178  55.178  1.00  0.00           C  
ATOM   1833  CG  GLU B1465     -15.443  26.272  54.024  1.00  0.00           C  
ATOM   1834  CD  GLU B1465     -16.854  26.544  53.503  1.00  0.00           C  
ATOM   1835  OE1 GLU B1465     -17.249  25.876  52.526  1.00  0.00           O  
ATOM   1836  OE2 GLU B1465     -17.565  27.413  54.063  1.00  0.00           O  
ATOM   1837  N   VAL B1467     -14.822  25.291  57.747  1.00  0.00           N  
ATOM   1838  CA  VAL B1467     -14.763  23.973  58.372  1.00  0.00           C  
ATOM   1839  C   VAL B1467     -15.953  23.850  59.331  1.00  0.00           C  
ATOM   1840  O   VAL B1467     -16.640  22.832  59.354  1.00  0.00           O  
ATOM   1841  CB  VAL B1467     -13.463  23.781  59.168  1.00  0.00           C  
ATOM   1842  CG1 VAL B1467     -13.572  22.548  60.073  1.00  0.00           C  
ATOM   1843  CG2 VAL B1467     -12.298  23.621  58.190  1.00  0.00           C  
ATOM   1844  N   GLU B1506     -16.200  24.893  60.117  1.00  0.00           N  
ATOM   1845  CA  GLU B1506     -17.318  24.866  61.048  1.00  0.00           C  
ATOM   1846  C   GLU B1506     -18.637  24.736  60.301  1.00  0.00           C  
ATOM   1847  O   GLU B1506     -19.509  23.969  60.718  1.00  0.00           O  
ATOM   1848  CB  GLU B1506     -17.329  26.125  61.918  1.00  0.00           C  
ATOM   1849  CG  GLU B1506     -16.093  26.267  62.774  1.00  0.00           C  
ATOM   1850  CD  GLU B1506     -16.074  27.562  63.557  1.00  0.00           C  
ATOM   1851  OE1 GLU B1506     -16.440  28.609  62.982  1.00  0.00           O  
ATOM   1852  OE2 GLU B1506     -15.681  27.537  64.740  1.00  0.00           O  
ATOM   1853  N   ARG B1507     -18.781  25.465  59.197  1.00  0.00           N  
ATOM   1854  CA  ARG B1507     -20.013  25.407  58.402  1.00  0.00           C  
ATOM   1855  C   ARG B1507     -20.220  24.006  57.834  1.00  0.00           C  
ATOM   1856  O   ARG B1507     -21.322  23.456  57.890  1.00  0.00           O  
ATOM   1857  CB  ARG B1507     -19.975  26.410  57.240  1.00  0.00           C  
ATOM   1858  CG  ARG B1507     -21.266  26.417  56.399  1.00  0.00           C  
ATOM   1859  CD  ARG B1507     -21.160  27.288  55.141  1.00  0.00           C  
ATOM   1860  NE  ARG B1507     -20.344  26.688  54.080  1.00  0.00           N  
ATOM   1861  CZ  ARG B1507     -20.712  25.643  53.341  1.00  0.00           C  
ATOM   1862  NH1 ARG B1507     -19.901  25.171  52.402  1.00  0.00           N  
ATOM   1863  NH2 ARG B1507     -21.894  25.070  53.534  1.00  0.00           N  
ATOM   1864  N   LYS B1508     -19.158  23.435  57.273  1.00  0.00           N  
ATOM   1865  CA  LYS B1508     -19.245  22.099  56.703  1.00  0.00           C  
ATOM   1866  C   LYS B1508     -19.525  21.029  57.760  1.00  0.00           C  
ATOM   1867  O   LYS B1508     -20.275  20.095  57.500  1.00  0.00           O  
ATOM   1868  CB  LYS B1508     -17.958  21.749  55.937  1.00  0.00           C  
ATOM   1869  CG  LYS B1508     -17.831  22.457  54.585  1.00  0.00           C  
ATOM   1870  CD  LYS B1508     -16.514  22.098  53.916  1.00  0.00           C  
ATOM   1871  CE  LYS B1508     -16.416  22.698  52.535  1.00  0.00           C  
ATOM   1872  NZ  LYS B1508     -15.124  22.324  51.892  1.00  0.00           N  
ATOM   1873  N   ILE B1509     -18.942  21.158  58.946  1.00  0.00           N  
ATOM   1874  CA  ILE B1509     -19.171  20.159  59.986  1.00  0.00           C  
ATOM   1875  C   ILE B1509     -20.587  20.293  60.555  1.00  0.00           C  
ATOM   1876  O   ILE B1509     -21.256  19.295  60.798  1.00  0.00           O  
ATOM   1877  CB  ILE B1509     -18.130  20.287  61.118  1.00  0.00           C  
ATOM   1878  CG1 ILE B1509     -16.750  19.855  60.600  1.00  0.00           C  
ATOM   1879  CG2 ILE B1509     -18.556  19.475  62.347  1.00  0.00           C  
ATOM   1880  CD1 ILE B1509     -16.656  18.402  60.167  1.00  0.00           C  
ATOM   1881  N   ARG B1510     -21.047  21.526  60.743  1.00  0.00           N  
ATOM   1882  CA  ARG B1510     -22.388  21.750  61.284  1.00  0.00           C  
ATOM   1883  C   ARG B1510     -23.457  21.123  60.396  1.00  0.00           C  
ATOM   1884  O   ARG B1510     -24.405  20.515  60.883  1.00  0.00           O  
ATOM   1885  CB  ARG B1510     -22.658  23.251  61.433  1.00  0.00           C  
ATOM   1886  CG  ARG B1510     -24.096  23.585  61.811  1.00  0.00           C  
ATOM   1887  CD  ARG B1510     -24.194  24.969  62.441  1.00  0.00           C  
ATOM   1888  NE  ARG B1510     -23.574  26.004  61.618  1.00  0.00           N  
ATOM   1889  CZ  ARG B1510     -23.997  26.357  60.409  1.00  0.00           C  
ATOM   1890  NH1 ARG B1510     -23.364  27.312  59.737  1.00  0.00           N  
ATOM   1891  NH2 ARG B1510     -25.055  25.760  59.871  1.00  0.00           N  
ATOM   1892  N   LYS B1511     -23.280  21.266  59.092  1.00  0.00           N  
ATOM   1893  CA  LYS B1511     -24.203  20.746  58.091  1.00  0.00           C  
ATOM   1894  C   LYS B1511     -24.024  19.258  57.757  1.00  0.00           C  
ATOM   1895  O   LYS B1511     -24.870  18.659  57.090  1.00  0.00           O  
ATOM   1896  CB  LYS B1511     -24.034  21.575  56.814  1.00  0.00           C  
ATOM   1897  CG  LYS B1511     -24.763  21.060  55.588  1.00  0.00           C  
ATOM   1898  CD  LYS B1511     -24.360  21.863  54.357  1.00  0.00           C  
ATOM   1899  CE  LYS B1511     -25.358  21.698  53.225  1.00  0.00           C  
ATOM   1900  NZ  LYS B1511     -26.710  22.192  53.613  1.00  0.00           N  
ATOM   1901  N   ALA B1516     -22.938  18.654  58.234  1.00  0.00           N  
ATOM   1902  CA  ALA B1516     -22.645  17.261  57.907  1.00  0.00           C  
ATOM   1903  C   ALA B1516     -23.568  16.161  58.412  1.00  0.00           C  
ATOM   1904  O   ALA B1516     -24.198  16.263  59.478  1.00  0.00           O  
ATOM   1905  CB  ALA B1516     -21.199  16.925  58.328  1.00  0.00           C  
ATOM   1906  N   TYR B1517     -23.596  15.084  57.634  1.00  0.00           N  
ATOM   1907  CA  TYR B1517     -24.372  13.900  57.968  1.00  0.00           C  
ATOM   1908  C   TYR B1517     -23.774  13.368  59.272  1.00  0.00           C  
ATOM   1909  O   TYR B1517     -22.558  13.166  59.377  1.00  0.00           O  
ATOM   1910  CB  TYR B1517     -24.238  12.859  56.842  1.00  0.00           C  
ATOM   1911  CG  TYR B1517     -24.981  11.556  57.068  1.00  0.00           C  
ATOM   1912  CD1 TYR B1517     -26.369  11.542  57.257  1.00  0.00           C  
ATOM   1913  CD2 TYR B1517     -24.307  10.333  57.049  1.00  0.00           C  
ATOM   1914  CE1 TYR B1517     -27.062  10.334  57.420  1.00  0.00           C  
ATOM   1915  CE2 TYR B1517     -24.992   9.121  57.205  1.00  0.00           C  
ATOM   1916  CZ  TYR B1517     -26.375   9.138  57.389  1.00  0.00           C  
ATOM   1917  OH  TYR B1517     -27.042   7.954  57.550  1.00  0.00           O  
ATOM   1918  N   CYS B1518     -24.619  13.197  60.284  1.00  0.00           N  
ATOM   1919  CA  CYS B1518     -24.176  12.676  61.575  1.00  0.00           C  
ATOM   1920  C   CYS B1518     -25.423  12.078  62.210  1.00  0.00           C  
ATOM   1921  O   CYS B1518     -25.972  12.627  63.166  1.00  0.00           O  
ATOM   1922  CB  CYS B1518     -23.613  13.802  62.456  1.00  0.00           C  
ATOM   1923  SG  CYS B1518     -22.852  13.243  64.014  1.00  0.00           S  
ATOM   1924  N   PRO B1527     -25.874  10.930  61.691  1.00  0.00           N  
ATOM   1925  CA  PRO B1527     -27.071  10.253  62.199  1.00  0.00           C  
ATOM   1926  C   PRO B1527     -27.002   9.895  63.671  1.00  0.00           C  
ATOM   1927  O   PRO B1527     -26.121   9.145  64.107  1.00  0.00           O  
ATOM   1928  CB  PRO B1527     -27.188   9.030  61.284  1.00  0.00           C  
ATOM   1929  CG  PRO B1527     -25.732   8.742  60.929  1.00  0.00           C  
ATOM   1930  CD  PRO B1527     -25.227  10.135  60.636  1.00  0.00           C  
ATOM   1931  N   ALA B1528     -27.940  10.447  64.441  1.00  0.00           N  
ATOM   1932  CA  ALA B1528     -27.994  10.197  65.876  1.00  0.00           C  
ATOM   1933  C   ALA B1528     -27.982   8.706  66.185  1.00  0.00           C  
ATOM   1934  O   ALA B1528     -28.711   7.918  65.569  1.00  0.00           O  
ATOM   1935  CB  ALA B1528     -29.246  10.848  66.480  1.00  0.00           C  
ATOM   1936  N   GLY B1545     -27.140   8.332  67.144  1.00  0.00           N  
ATOM   1937  CA  GLY B1545     -27.017   6.953  67.566  1.00  0.00           C  
ATOM   1938  C   GLY B1545     -26.382   5.981  66.593  1.00  0.00           C  
ATOM   1939  O   GLY B1545     -26.210   4.811  66.926  1.00  0.00           O  
ATOM   1940  N   VAL B1563     -26.018   6.448  65.402  1.00  0.00           N  
ATOM   1941  CA  VAL B1563     -25.426   5.574  64.399  1.00  0.00           C  
ATOM   1942  C   VAL B1563     -23.935   5.857  64.210  1.00  0.00           C  
ATOM   1943  O   VAL B1563     -23.540   6.979  63.909  1.00  0.00           O  
ATOM   1944  CB  VAL B1563     -26.157   5.733  63.060  1.00  0.00           C  
ATOM   1945  CG1 VAL B1563     -25.444   4.919  61.955  1.00  0.00           C  
ATOM   1946  CG2 VAL B1563     -27.599   5.273  63.224  1.00  0.00           C  
ATOM   1947  N   VAL B1569     -23.124   4.819  64.371  1.00  0.00           N  
ATOM   1948  CA  VAL B1569     -21.675   4.954  64.267  1.00  0.00           C  
ATOM   1949  C   VAL B1569     -21.003   4.614  62.932  1.00  0.00           C  
ATOM   1950  O   VAL B1569     -20.118   5.354  62.481  1.00  0.00           O  
ATOM   1951  CB  VAL B1569     -21.002   4.121  65.379  1.00  0.00           C  
ATOM   1952  CG1 VAL B1569     -19.484   4.131  65.210  1.00  0.00           C  
ATOM   1953  CG2 VAL B1569     -21.383   4.680  66.729  1.00  0.00           C  
ATOM   1954  N   GLU B1594     -21.398   3.508  62.304  1.00  0.00           N  
ATOM   1955  CA  GLU B1594     -20.769   3.085  61.052  1.00  0.00           C  
ATOM   1956  C   GLU B1594     -20.820   4.093  59.908  1.00  0.00           C  
ATOM   1957  O   GLU B1594     -21.891   4.486  59.442  1.00  0.00           O  
ATOM   1958  CB  GLU B1594     -21.346   1.743  60.580  1.00  0.00           C  
ATOM   1959  CG  GLU B1594     -20.610   1.180  59.364  1.00  0.00           C  
ATOM   1960  CD  GLU B1594     -21.075  -0.210  58.969  1.00  0.00           C  
ATOM   1961  OE1 GLU B1594     -22.104  -0.328  58.269  1.00  0.00           O  
ATOM   1962  OE2 GLU B1594     -20.410  -1.187  59.368  1.00  0.00           O  
ATOM   1963  N   GLU B1596     -19.638   4.483  59.443  1.00  0.00           N  
ATOM   1964  CA  GLU B1596     -19.492   5.453  58.374  1.00  0.00           C  
ATOM   1965  C   GLU B1596     -20.194   6.781  58.658  1.00  0.00           C  
ATOM   1966  O   GLU B1596     -20.667   7.457  57.746  1.00  0.00           O  
ATOM   1967  CB  GLU B1596     -19.947   4.877  57.027  1.00  0.00           C  
ATOM   1968  CG  GLU B1596     -19.097   3.677  56.581  1.00  0.00           C  
ATOM   1969  CD  GLU B1596     -18.974   3.545  55.068  1.00  0.00           C  
ATOM   1970  OE1 GLU B1596     -20.004   3.598  54.366  1.00  0.00           O  
ATOM   1971  OE2 GLU B1596     -17.835   3.376  54.580  1.00  0.00           O  
ATOM   1972  N   ASN B1601     -20.277   7.122  59.941  1.00  0.00           N  
ATOM   1973  CA  ASN B1601     -20.829   8.404  60.386  1.00  0.00           C  
ATOM   1974  C   ASN B1601     -19.597   9.306  60.169  1.00  0.00           C  
ATOM   1975  O   ASN B1601     -18.582   9.148  60.846  1.00  0.00           O  
ATOM   1976  CB  ASN B1601     -21.202   8.302  61.873  1.00  0.00           C  
ATOM   1977  CG  ASN B1601     -21.610   9.628  62.495  1.00  0.00           C  
ATOM   1978  OD1 ASN B1601     -22.570   9.691  63.285  1.00  0.00           O  
ATOM   1979  ND2 ASN B1601     -20.882  10.679  62.183  1.00  0.00           N  
ATOM   1980  N   PRO B1602     -19.667  10.236  59.204  1.00  0.00           N  
ATOM   1981  CA  PRO B1602     -18.612  11.182  58.822  1.00  0.00           C  
ATOM   1982  C   PRO B1602     -17.913  11.931  59.958  1.00  0.00           C  
ATOM   1983  O   PRO B1602     -16.693  12.088  59.946  1.00  0.00           O  
ATOM   1984  CB  PRO B1602     -19.334  12.141  57.870  1.00  0.00           C  
ATOM   1985  CG  PRO B1602     -20.394  11.281  57.264  1.00  0.00           C  
ATOM   1986  CD  PRO B1602     -20.894  10.479  58.420  1.00  0.00           C  
ATOM   1987  N   ILE B1603     -18.687  12.400  60.925  1.00  0.00           N  
ATOM   1988  CA  ILE B1603     -18.140  13.147  62.049  1.00  0.00           C  
ATOM   1989  C   ILE B1603     -17.438  12.216  63.023  1.00  0.00           C  
ATOM   1990  O   ILE B1603     -16.330  12.515  63.477  1.00  0.00           O  
ATOM   1991  CB  ILE B1603     -19.254  13.939  62.772  1.00  0.00           C  
ATOM   1992  CG1 ILE B1603     -19.917  14.880  61.766  1.00  0.00           C  
ATOM   1993  CG2 ILE B1603     -18.676  14.717  63.971  1.00  0.00           C  
ATOM   1994  CD1 ILE B1603     -18.938  15.801  61.039  1.00  0.00           C  
ATOM   1995  N   LEU B1604     -18.067  11.093  63.352  1.00  0.00           N  
ATOM   1996  CA  LEU B1604     -17.405  10.140  64.239  1.00  0.00           C  
ATOM   1997  C   LEU B1604     -16.137   9.628  63.543  1.00  0.00           C  
ATOM   1998  O   LEU B1604     -15.119   9.349  64.204  1.00  0.00           O  
ATOM   1999  CB  LEU B1604     -18.318   8.955  64.569  1.00  0.00           C  
ATOM   2000  CG  LEU B1604     -19.282   9.134  65.745  1.00  0.00           C  
ATOM   2001  CD1 LEU B1604     -20.101   7.859  65.932  1.00  0.00           C  
ATOM   2002  CD2 LEU B1604     -18.493   9.424  67.008  1.00  0.00           C  
ATOM   2003  N   ASP B1613     -16.189   9.493  62.218  1.00  0.00           N  
ATOM   2004  CA  ASP B1613     -15.006   9.015  61.479  1.00  0.00           C  
ATOM   2005  C   ASP B1613     -13.834  10.006  61.600  1.00  0.00           C  
ATOM   2006  O   ASP B1613     -12.672   9.597  61.669  1.00  0.00           O  
ATOM   2007  CB  ASP B1613     -15.337   8.767  59.995  1.00  0.00           C  
ATOM   2008  CG  ASP B1613     -16.021   7.404  59.742  1.00  0.00           C  
ATOM   2009  OD1 ASP B1613     -16.431   7.181  58.587  1.00  0.00           O  
ATOM   2010  OD2 ASP B1613     -16.137   6.557  60.663  1.00  0.00           O  
ATOM   2011  N   ILE B1614     -14.119  11.304  61.630  1.00  0.00           N  
ATOM   2012  CA  ILE B1614     -13.041  12.277  61.780  1.00  0.00           C  
ATOM   2013  C   ILE B1614     -12.407  12.120  63.170  1.00  0.00           C  
ATOM   2014  O   ILE B1614     -11.177  12.211  63.324  1.00  0.00           O  
ATOM   2015  CB  ILE B1614     -13.545  13.732  61.593  1.00  0.00           C  
ATOM   2016  CG1 ILE B1614     -13.995  13.944  60.142  1.00  0.00           C  
ATOM   2017  CG2 ILE B1614     -12.434  14.716  61.948  1.00  0.00           C  
ATOM   2018  CD1 ILE B1614     -14.709  15.273  59.911  1.00  0.00           C  
ATOM   2019  N   ALA B1615     -13.235  11.867  64.183  1.00  0.00           N  
ATOM   2020  CA  ALA B1615     -12.717  11.680  65.537  1.00  0.00           C  
ATOM   2021  C   ALA B1615     -11.861  10.409  65.578  1.00  0.00           C  
ATOM   2022  O   ALA B1615     -10.751  10.383  66.125  1.00  0.00           O  
ATOM   2023  CB  ALA B1615     -13.876  11.568  66.539  1.00  0.00           C  
ATOM   2024  N   LYS B1616     -12.381   9.362  64.962  1.00  0.00           N  
ATOM   2025  CA  LYS B1616     -11.721   8.067  64.921  1.00  0.00           C  
ATOM   2026  C   LYS B1616     -10.404   8.038  64.166  1.00  0.00           C  
ATOM   2027  O   LYS B1616      -9.398   7.516  64.661  1.00  0.00           O  
ATOM   2028  CB  LYS B1616     -12.664   7.048  64.274  1.00  0.00           C  
ATOM   2029  CG  LYS B1616     -12.084   5.634  64.134  1.00  0.00           C  
ATOM   2030  CD  LYS B1616     -13.055   4.742  63.334  1.00  0.00           C  
ATOM   2031  CE  LYS B1616     -12.481   3.357  63.096  1.00  0.00           C  
ATOM   2032  NZ  LYS B1616     -12.219   2.647  64.373  1.00  0.00           N  
ATOM   2033  N   TYR B1617     -10.416   8.595  62.964  1.00  0.00           N  
ATOM   2034  CA  TYR B1617      -9.237   8.552  62.098  1.00  0.00           C  
ATOM   2035  C   TYR B1617      -8.238   9.683  62.197  1.00  0.00           C  
ATOM   2036  O   TYR B1617      -7.049   9.466  61.978  1.00  0.00           O  
ATOM   2037  CB  TYR B1617      -9.673   8.431  60.636  1.00  0.00           C  
ATOM   2038  CG  TYR B1617     -10.475   7.188  60.333  1.00  0.00           C  
ATOM   2039  CD1 TYR B1617      -9.939   5.915  60.540  1.00  0.00           C  
ATOM   2040  CD2 TYR B1617     -11.780   7.282  59.846  1.00  0.00           C  
ATOM   2041  CE1 TYR B1617     -10.683   4.767  60.272  1.00  0.00           C  
ATOM   2042  CE2 TYR B1617     -12.523   6.149  59.577  1.00  0.00           C  
ATOM   2043  CZ  TYR B1617     -11.977   4.900  59.791  1.00  0.00           C  
ATOM   2044  OH  TYR B1617     -12.729   3.785  59.533  1.00  0.00           O  
ATOM   2045  N   HIS B1619      -8.700  10.887  62.515  1.00  0.00           N  
ATOM   2046  CA  HIS B1619      -7.790  12.019  62.565  1.00  0.00           C  
ATOM   2047  C   HIS B1619      -7.499  12.605  63.932  1.00  0.00           C  
ATOM   2048  O   HIS B1619      -6.353  12.918  64.236  1.00  0.00           O  
ATOM   2049  CB  HIS B1619      -8.295  13.147  61.656  1.00  0.00           C  
ATOM   2050  CG  HIS B1619      -8.622  12.703  60.266  1.00  0.00           C  
ATOM   2051  ND1 HIS B1619      -9.867  12.235  59.909  1.00  0.00           N  
ATOM   2052  CD2 HIS B1619      -7.857  12.630  59.151  1.00  0.00           C  
ATOM   2053  CE1 HIS B1619      -9.857  11.891  58.633  1.00  0.00           C  
ATOM   2054  NE2 HIS B1619      -8.652  12.121  58.150  1.00  0.00           N  
ATOM   2055  N   ILE B1620      -8.526  12.753  64.762  1.00  0.00           N  
ATOM   2056  CA  ILE B1620      -8.343  13.371  66.059  1.00  0.00           C  
ATOM   2057  C   ILE B1620      -7.769  12.496  67.161  1.00  0.00           C  
ATOM   2058  O   ILE B1620      -6.734  12.843  67.749  1.00  0.00           O  
ATOM   2059  CB  ILE B1620      -9.672  14.007  66.541  1.00  0.00           C  
ATOM   2060  CG1 ILE B1620     -10.189  14.967  65.466  1.00  0.00           C  
ATOM   2061  CG2 ILE B1620      -9.455  14.762  67.854  1.00  0.00           C  
ATOM   2062  CD1 ILE B1620     -11.623  15.403  65.662  1.00  0.00           C  
ATOM   2063  N   LEU B1621      -8.417  11.372  67.452  1.00  0.00           N  
ATOM   2064  CA  LEU B1621      -7.925  10.499  68.507  1.00  0.00           C  
ATOM   2065  C   LEU B1621      -6.498  10.024  68.244  1.00  0.00           C  
ATOM   2066  O   LEU B1621      -5.660  10.077  69.143  1.00  0.00           O  
ATOM   2067  CB  LEU B1621      -8.857   9.305  68.710  1.00  0.00           C  
ATOM   2068  CG  LEU B1621     -10.059   9.686  69.583  1.00  0.00           C  
ATOM   2069  CD1 LEU B1621     -11.112   8.607  69.530  1.00  0.00           C  
ATOM   2070  CD2 LEU B1621      -9.593   9.922  71.013  1.00  0.00           C  
ATOM   2071  N   PRO B1622      -6.197   9.574  67.015  1.00  0.00           N  
ATOM   2072  CA  PRO B1622      -4.826   9.119  66.755  1.00  0.00           C  
ATOM   2073  C   PRO B1622      -3.777  10.208  66.970  1.00  0.00           C  
ATOM   2074  O   PRO B1622      -2.685   9.944  67.479  1.00  0.00           O  
ATOM   2075  CB  PRO B1622      -4.878   8.679  65.294  1.00  0.00           C  
ATOM   2076  CG  PRO B1622      -6.309   8.205  65.136  1.00  0.00           C  
ATOM   2077  CD  PRO B1622      -7.060   9.313  65.846  1.00  0.00           C  
ATOM   2078  N   ARG B1634      -4.118  11.430  66.583  1.00  0.00           N  
ATOM   2079  CA  ARG B1634      -3.200  12.564  66.676  1.00  0.00           C  
ATOM   2080  C   ARG B1634      -3.084  13.235  68.049  1.00  0.00           C  
ATOM   2081  O   ARG B1634      -1.979  13.525  68.519  1.00  0.00           O  
ATOM   2082  CB  ARG B1634      -3.599  13.605  65.629  1.00  0.00           C  
ATOM   2083  CG  ARG B1634      -2.553  14.664  65.351  1.00  0.00           C  
ATOM   2084  CD  ARG B1634      -1.307  14.082  64.703  1.00  0.00           C  
ATOM   2085  NE  ARG B1634      -0.620  15.098  63.912  1.00  0.00           N  
ATOM   2086  CZ  ARG B1634      -1.071  15.564  62.753  1.00  0.00           C  
ATOM   2087  NH1 ARG B1634      -2.202  15.099  62.243  1.00  0.00           N  
ATOM   2088  NH2 ARG B1634      -0.403  16.508  62.109  1.00  0.00           N  
ATOM   2089  N   PHE B1635      -4.215  13.494  68.692  1.00  0.00           N  
ATOM   2090  CA  PHE B1635      -4.185  14.146  69.997  1.00  0.00           C  
ATOM   2091  C   PHE B1635      -4.178  13.154  71.156  1.00  0.00           C  
ATOM   2092  O   PHE B1635      -3.932  13.531  72.305  1.00  0.00           O  
ATOM   2093  CB  PHE B1635      -5.375  15.096  70.147  1.00  0.00           C  
ATOM   2094  CG  PHE B1635      -5.378  16.238  69.171  1.00  0.00           C  
ATOM   2095  CD1 PHE B1635      -5.809  16.057  67.863  1.00  0.00           C  
ATOM   2096  CD2 PHE B1635      -4.972  17.510  69.571  1.00  0.00           C  
ATOM   2097  CE1 PHE B1635      -5.844  17.120  66.968  1.00  0.00           C  
ATOM   2098  CE2 PHE B1635      -5.002  18.586  68.680  1.00  0.00           C  
ATOM   2099  CZ  PHE B1635      -5.440  18.391  67.377  1.00  0.00           C  
ATOM   2100  N   GLY B1636      -4.453  11.890  70.850  1.00  0.00           N  
ATOM   2101  CA  GLY B1636      -4.477  10.852  71.869  1.00  0.00           C  
ATOM   2102  C   GLY B1636      -5.726  10.879  72.726  1.00  0.00           C  
ATOM   2103  O   GLY B1636      -6.010   9.945  73.472  1.00  0.00           O  
ATOM   2104  N   LYS B1637      -6.488  11.955  72.608  1.00  0.00           N  
ATOM   2105  CA  LYS B1637      -7.701  12.109  73.387  1.00  0.00           C  
ATOM   2106  C   LYS B1637      -8.565  13.183  72.750  1.00  0.00           C  
ATOM   2107  O   LYS B1637      -8.073  14.013  71.984  1.00  0.00           O  
ATOM   2108  CB  LYS B1637      -7.332  12.537  74.804  1.00  0.00           C  
ATOM   2109  CG  LYS B1637      -6.342  13.702  74.814  1.00  0.00           C  
ATOM   2110  CD  LYS B1637      -5.874  14.081  76.215  1.00  0.00           C  
ATOM   2111  CE  LYS B1637      -6.977  14.744  77.019  1.00  0.00           C  
ATOM   2112  NZ  LYS B1637      -6.486  15.199  78.353  1.00  0.00           N  
ATOM   2113  N   ILE B1638      -9.857  13.167  73.053  1.00  0.00           N  
ATOM   2114  CA  ILE B1638     -10.733  14.192  72.515  1.00  0.00           C  
ATOM   2115  C   ILE B1638     -11.682  14.666  73.599  1.00  0.00           C  
ATOM   2116  O   ILE B1638     -12.458  13.886  74.151  1.00  0.00           O  
ATOM   2117  CB  ILE B1638     -11.541  13.685  71.293  1.00  0.00           C  
ATOM   2118  CG1 ILE B1638     -12.361  14.840  70.710  1.00  0.00           C  
ATOM   2119  CG2 ILE B1638     -12.425  12.515  71.693  1.00  0.00           C  
ATOM   2120  CD1 ILE B1638     -13.069  14.511  69.403  1.00  0.00           C  
ATOM   2121  N   VAL B1639     -11.586  15.950  73.920  1.00  0.00           N  
ATOM   2122  CA  VAL B1639     -12.430  16.567  74.930  1.00  0.00           C  
ATOM   2123  C   VAL B1639     -13.677  17.144  74.271  1.00  0.00           C  
ATOM   2124  O   VAL B1639     -13.592  17.931  73.332  1.00  0.00           O  
ATOM   2125  CB  VAL B1639     -11.695  17.722  75.650  1.00  0.00           C  
ATOM   2126  CG1 VAL B1639     -12.643  18.428  76.601  1.00  0.00           C  
ATOM   2127  CG2 VAL B1639     -10.484  17.181  76.397  1.00  0.00           C  
ATOM   2128  N   VAL B1641     -14.838  16.744  74.764  1.00  0.00           N  
ATOM   2129  CA  VAL B1641     -16.084  17.251  74.221  1.00  0.00           C  
ATOM   2130  C   VAL B1641     -16.766  18.077  75.294  1.00  0.00           C  
ATOM   2131  O   VAL B1641     -17.079  17.575  76.373  1.00  0.00           O  
ATOM   2132  CB  VAL B1641     -17.009  16.114  73.788  1.00  0.00           C  
ATOM   2133  CG1 VAL B1641     -18.317  16.688  73.259  1.00  0.00           C  
ATOM   2134  CG2 VAL B1641     -16.321  15.266  72.727  1.00  0.00           C  
ATOM   2135  N   GLU B1642     -16.981  19.353  75.007  1.00  0.00           N  
ATOM   2136  CA  GLU B1642     -17.627  20.206  75.983  1.00  0.00           C  
ATOM   2137  C   GLU B1642     -19.118  19.921  76.048  1.00  0.00           C  
ATOM   2138  O   GLU B1642     -19.775  19.713  75.030  1.00  0.00           O  
ATOM   2139  CB  GLU B1642     -17.385  21.677  75.651  1.00  0.00           C  
ATOM   2140  CG  GLU B1642     -15.916  22.067  75.702  1.00  0.00           C  
ATOM   2141  CD  GLU B1642     -15.684  23.551  75.462  1.00  0.00           C  
ATOM   2142  OE1 GLU B1642     -14.506  23.969  75.425  1.00  0.00           O  
ATOM   2143  OE2 GLU B1642     -16.676  24.301  75.313  1.00  0.00           O  
ATOM   2144  N   ARG B1643     -19.633  19.890  77.269  1.00  0.00           N  
ATOM   2145  CA  ARG B1643     -21.042  19.650  77.518  1.00  0.00           C  
ATOM   2146  C   ARG B1643     -21.442  20.494  78.712  1.00  0.00           C  
ATOM   2147  O   ARG B1643     -20.616  20.762  79.588  1.00  0.00           O  
ATOM   2148  CB  ARG B1643     -21.296  18.179  77.844  1.00  0.00           C  
ATOM   2149  CG  ARG B1643     -20.892  17.203  76.766  1.00  0.00           C  
ATOM   2150  CD  ARG B1643     -20.933  15.780  77.287  1.00  0.00           C  
ATOM   2151  NE  ARG B1643     -22.253  15.439  77.800  1.00  0.00           N  
ATOM   2152  CZ  ARG B1643     -22.533  14.329  78.475  1.00  0.00           C  
ATOM   2153  NH1 ARG B1643     -21.580  13.440  78.726  1.00  0.00           N  
ATOM   2154  NH2 ARG B1643     -23.769  14.111  78.903  1.00  0.00           N  
ATOM   2155  N   ASP B1644     -22.699  20.921  78.755  1.00  0.00           N  
ATOM   2156  CA  ASP B1644     -23.159  21.717  79.888  1.00  0.00           C  
ATOM   2157  C   ASP B1644     -23.409  20.777  81.067  1.00  0.00           C  
ATOM   2158  O   ASP B1644     -23.664  19.576  80.890  1.00  0.00           O  
ATOM   2159  CB  ASP B1644     -24.461  22.423  79.563  1.00  0.00           C  
ATOM   2160  CG  ASP B1644     -25.655  21.495  79.644  1.00  0.00           C  
ATOM   2161  OD1 ASP B1644     -25.739  20.550  78.836  1.00  0.00           O  
ATOM   2162  OD2 ASP B1644     -26.517  21.720  80.515  1.00  0.00           O  
ATOM   2163  N   ALA B1645     -23.373  21.362  82.263  1.00  0.00           N  
ATOM   2164  CA  ALA B1645     -23.569  20.672  83.543  1.00  0.00           C  
ATOM   2165  C   ALA B1645     -25.050  20.456  83.844  1.00  0.00           C  
ATOM   2166  O   ALA B1645     -25.810  21.411  83.937  1.00  0.00           O  
ATOM   2167  CB  ALA B1645     -22.920  21.502  84.680  1.00  0.00           C  
ATOM   2168  N   GLY B1649     -20.820  19.300  82.094  1.00  0.00           N  
ATOM   2169  CA  GLY B1649     -20.385  17.918  82.112  1.00  0.00           C  
ATOM   2170  C   GLY B1649     -19.410  17.597  80.992  1.00  0.00           C  
ATOM   2171  O   GLY B1649     -19.664  16.711  80.179  1.00  0.00           O  
ATOM   2172  N   ASP B1673     -18.299  18.326  80.941  1.00  0.00           N  
ATOM   2173  CA  ASP B1673     -17.280  18.100  79.921  1.00  0.00           C  
ATOM   2174  C   ASP B1673     -16.717  16.689  80.060  1.00  0.00           C  
ATOM   2175  O   ASP B1673     -16.416  16.240  81.164  1.00  0.00           O  
ATOM   2176  CB  ASP B1673     -16.155  19.123  80.066  1.00  0.00           C  
ATOM   2177  CG  ASP B1673     -16.489  20.456  79.424  1.00  0.00           C  
ATOM   2178  OD1 ASP B1673     -17.686  20.807  79.339  1.00  0.00           O  
ATOM   2179  OD2 ASP B1673     -15.544  21.161  79.013  1.00  0.00           O  
ATOM   2180  N   VAL B1674     -16.569  15.993  78.938  1.00  0.00           N  
ATOM   2181  CA  VAL B1674     -16.055  14.632  78.970  1.00  0.00           C  
ATOM   2182  C   VAL B1674     -14.817  14.452  78.104  1.00  0.00           C  
ATOM   2183  O   VAL B1674     -14.730  14.984  76.995  1.00  0.00           O  
ATOM   2184  CB  VAL B1674     -17.130  13.626  78.503  1.00  0.00           C  
ATOM   2185  CG1 VAL B1674     -16.574  12.213  78.534  1.00  0.00           C  
ATOM   2186  CG2 VAL B1674     -18.357  13.731  79.388  1.00  0.00           C  
ATOM   2187  N   GLU B1675     -13.857  13.700  78.628  1.00  0.00           N  
ATOM   2188  CA  GLU B1675     -12.620  13.414  77.915  1.00  0.00           C  
ATOM   2189  C   GLU B1675     -12.643  11.967  77.471  1.00  0.00           C  
ATOM   2190  O   GLU B1675     -12.789  11.068  78.299  1.00  0.00           O  
ATOM   2191  CB  GLU B1675     -11.406  13.609  78.822  1.00  0.00           C  
ATOM   2192  CG  GLU B1675     -10.776  14.975  78.769  1.00  0.00           C  
ATOM   2193  CD  GLU B1675      -9.497  15.033  79.578  1.00  0.00           C  
ATOM   2194  OE1 GLU B1675      -8.612  14.177  79.351  1.00  0.00           O  
ATOM   2195  OE2 GLU B1675      -9.377  15.932  80.437  1.00  0.00           O  
ATOM   2196  N   TYR B1676     -12.509  11.733  76.171  1.00  0.00           N  
ATOM   2197  CA  TYR B1676     -12.497  10.368  75.677  1.00  0.00           C  
ATOM   2198  C   TYR B1676     -11.076  10.003  75.322  1.00  0.00           C  
ATOM   2199  O   TYR B1676     -10.391  10.759  74.631  1.00  0.00           O  
ATOM   2200  CB  TYR B1676     -13.389  10.205  74.446  1.00  0.00           C  
ATOM   2201  CG  TYR B1676     -14.852  10.434  74.734  1.00  0.00           C  
ATOM   2202  CD1 TYR B1676     -15.402  11.708  74.647  1.00  0.00           C  
ATOM   2203  CD2 TYR B1676     -15.681   9.377  75.118  1.00  0.00           C  
ATOM   2204  CE1 TYR B1676     -16.738  11.933  74.931  1.00  0.00           C  
ATOM   2205  CE2 TYR B1676     -17.029   9.592  75.404  1.00  0.00           C  
ATOM   2206  CZ  TYR B1676     -17.546  10.874  75.309  1.00  0.00           C  
ATOM   2207  OH  TYR B1676     -18.872  11.112  75.584  1.00  0.00           O  
ATOM   2208  N   ALA B1677     -10.642   8.843  75.801  1.00  0.00           N  
ATOM   2209  CA  ALA B1677      -9.291   8.362  75.547  1.00  0.00           C  
ATOM   2210  C   ALA B1677      -9.288   7.282  74.474  1.00  0.00           C  
ATOM   2211  O   ALA B1677      -8.234   6.900  73.964  1.00  0.00           O  
ATOM   2212  CB  ALA B1677      -8.684   7.820  76.836  1.00  0.00           C  
ATOM   2213  N   SER B1678     -10.470   6.788  74.124  1.00  0.00           N  
ATOM   2214  CA  SER B1678     -10.563   5.756  73.106  1.00  0.00           C  
ATOM   2215  C   SER B1678     -11.791   5.963  72.238  1.00  0.00           C  
ATOM   2216  O   SER B1678     -12.803   6.502  72.688  1.00  0.00           O  
ATOM   2217  CB  SER B1678     -10.651   4.376  73.747  1.00  0.00           C  
ATOM   2218  OG  SER B1678     -11.927   4.178  74.337  1.00  0.00           O  
ATOM   2219  N   PHE B1679     -11.709   5.515  70.995  1.00  0.00           N  
ATOM   2220  CA  PHE B1679     -12.845   5.666  70.111  1.00  0.00           C  
ATOM   2221  C   PHE B1679     -13.977   4.771  70.590  1.00  0.00           C  
ATOM   2222  O   PHE B1679     -15.148   5.093  70.418  1.00  0.00           O  
ATOM   2223  CB  PHE B1679     -12.475   5.310  68.676  1.00  0.00           C  
ATOM   2224  CG  PHE B1679     -13.617   5.462  67.727  1.00  0.00           C  
ATOM   2225  CD1 PHE B1679     -14.311   4.350  67.270  1.00  0.00           C  
ATOM   2226  CD2 PHE B1679     -14.047   6.731  67.346  1.00  0.00           C  
ATOM   2227  CE1 PHE B1679     -15.425   4.500  66.449  1.00  0.00           C  
ATOM   2228  CE2 PHE B1679     -15.162   6.891  66.525  1.00  0.00           C  
ATOM   2229  CZ  PHE B1679     -15.846   5.773  66.080  1.00  0.00           C  
ATOM   2230  N   GLU B1680     -13.624   3.645  71.199  1.00  0.00           N  
ATOM   2231  CA  GLU B1680     -14.633   2.723  71.706  1.00  0.00           C  
ATOM   2232  C   GLU B1680     -15.519   3.413  72.735  1.00  0.00           C  
ATOM   2233  O   GLU B1680     -16.737   3.238  72.724  1.00  0.00           O  
ATOM   2234  CB  GLU B1680     -13.967   1.491  72.327  1.00  0.00           C  
ATOM   2235  CG  GLU B1680     -13.228   0.621  71.322  1.00  0.00           C  
ATOM   2236  CD  GLU B1680     -14.143   0.051  70.246  1.00  0.00           C  
ATOM   2237  OE1 GLU B1680     -13.635  -0.652  69.345  1.00  0.00           O  
ATOM   2238  OE2 GLU B1680     -15.368   0.302  70.300  1.00  0.00           O  
ATOM   2239  N   GLU B1681     -14.910   4.204  73.617  1.00  0.00           N  
ATOM   2240  CA  GLU B1681     -15.671   4.920  74.639  1.00  0.00           C  
ATOM   2241  C   GLU B1681     -16.558   5.967  73.978  1.00  0.00           C  
ATOM   2242  O   GLU B1681     -17.730   6.126  74.330  1.00  0.00           O  
ATOM   2243  CB  GLU B1681     -14.737   5.625  75.628  1.00  0.00           C  
ATOM   2244  CG  GLU B1681     -13.835   4.711  76.437  1.00  0.00           C  
ATOM   2245  CD  GLU B1681     -12.832   5.483  77.288  1.00  0.00           C  
ATOM   2246  OE1 GLU B1681     -11.967   4.838  77.916  1.00  0.00           O  
ATOM   2247  OE2 GLU B1681     -12.907   6.732  77.331  1.00  0.00           O  
ATOM   2248  N   LEU B1682     -15.978   6.686  73.023  1.00  0.00           N  
ATOM   2249  CA  LEU B1682     -16.688   7.732  72.294  1.00  0.00           C  
ATOM   2250  C   LEU B1682     -17.892   7.159  71.554  1.00  0.00           C  
ATOM   2251  O   LEU B1682     -18.996   7.698  71.634  1.00  0.00           O  
ATOM   2252  CB  LEU B1682     -15.741   8.399  71.294  1.00  0.00           C  
ATOM   2253  CG  LEU B1682     -16.256   9.613  70.508  1.00  0.00           C  
ATOM   2254  CD1 LEU B1682     -16.514  10.766  71.447  1.00  0.00           C  
ATOM   2255  CD2 LEU B1682     -15.227  10.013  69.462  1.00  0.00           C  
ATOM   2256  N   ALA B1683     -17.669   6.061  70.840  1.00  0.00           N  
ATOM   2257  CA  ALA B1683     -18.723   5.412  70.066  1.00  0.00           C  
ATOM   2258  C   ALA B1683     -19.815   4.855  70.962  1.00  0.00           C  
ATOM   2259  O   ALA B1683     -21.004   4.910  70.626  1.00  0.00           O  
ATOM   2260  CB  ALA B1683     -18.131   4.295  69.203  1.00  0.00           C  
ATOM   2261  N   GLU B1684     -19.416   4.313  72.106  1.00  0.00           N  
ATOM   2262  CA  GLU B1684     -20.394   3.759  73.026  1.00  0.00           C  
ATOM   2263  C   GLU B1684     -21.337   4.849  73.501  1.00  0.00           C  
ATOM   2264  O   GLU B1684     -22.554   4.645  73.552  1.00  0.00           O  
ATOM   2265  CB  GLU B1684     -19.703   3.097  74.222  1.00  0.00           C  
ATOM   2266  CG  GLU B1684     -20.678   2.638  75.301  1.00  0.00           C  
ATOM   2267  CD  GLU B1684     -21.809   1.780  74.748  1.00  0.00           C  
ATOM   2268  OE1 GLU B1684     -21.532   0.670  74.244  1.00  0.00           O  
ATOM   2269  OE2 GLU B1684     -22.979   2.221  74.816  1.00  0.00           O  
ATOM   2270  N   ASP B1685     -20.786   6.013  73.843  1.00  0.00           N  
ATOM   2271  CA  ASP B1685     -21.613   7.117  74.303  1.00  0.00           C  
ATOM   2272  C   ASP B1685     -22.477   7.677  73.187  1.00  0.00           C  
ATOM   2273  O   ASP B1685     -23.577   8.175  73.436  1.00  0.00           O  
ATOM   2274  CB  ASP B1685     -20.761   8.234  74.894  1.00  0.00           C  
ATOM   2275  CG  ASP B1685     -20.370   7.969  76.341  1.00  0.00           C  
ATOM   2276  OD1 ASP B1685     -19.724   8.849  76.946  1.00  0.00           O  
ATOM   2277  OD2 ASP B1685     -20.706   6.885  76.870  1.00  0.00           O  
ATOM   2278  N   PHE B1688     -21.988   7.596  71.954  1.00  0.00           N  
ATOM   2279  CA  PHE B1688     -22.764   8.103  70.838  1.00  0.00           C  
ATOM   2280  C   PHE B1688     -23.954   7.182  70.578  1.00  0.00           C  
ATOM   2281  O   PHE B1688     -25.072   7.646  70.362  1.00  0.00           O  
ATOM   2282  CB  PHE B1688     -21.914   8.193  69.572  1.00  0.00           C  
ATOM   2283  CG  PHE B1688     -22.550   9.006  68.484  1.00  0.00           C  
ATOM   2284  CD1 PHE B1688     -22.528  10.392  68.539  1.00  0.00           C  
ATOM   2285  CD2 PHE B1688     -23.198   8.382  67.419  1.00  0.00           C  
ATOM   2286  CE1 PHE B1688     -23.135  11.163  67.546  1.00  0.00           C  
ATOM   2287  CE2 PHE B1688     -23.812   9.141  66.417  1.00  0.00           C  
ATOM   2288  CZ  PHE B1688     -23.780  10.537  66.484  1.00  0.00           C  
ATOM   2289  N   LYS B1689     -23.710   5.877  70.599  1.00  0.00           N  
ATOM   2290  CA  LYS B1689     -24.769   4.910  70.344  1.00  0.00           C  
ATOM   2291  C   LYS B1689     -25.859   4.954  71.406  1.00  0.00           C  
ATOM   2292  O   LYS B1689     -27.030   4.718  71.108  1.00  0.00           O  
ATOM   2293  CB  LYS B1689     -24.196   3.491  70.261  1.00  0.00           C  
ATOM   2294  CG  LYS B1689     -23.076   3.347  69.255  1.00  0.00           C  
ATOM   2295  CD  LYS B1689     -22.837   1.904  68.857  1.00  0.00           C  
ATOM   2296  CE  LYS B1689     -23.957   1.390  67.970  1.00  0.00           C  
ATOM   2297  NZ  LYS B1689     -23.633   0.059  67.393  1.00  0.00           N  
ATOM   2298  N   SER B1690     -25.475   5.271  72.639  1.00  0.00           N  
ATOM   2299  CA  SER B1690     -26.427   5.327  73.743  1.00  0.00           C  
ATOM   2300  C   SER B1690     -27.196   6.643  73.805  1.00  0.00           C  
ATOM   2301  O   SER B1690     -28.283   6.703  74.378  1.00  0.00           O  
ATOM   2302  CB  SER B1690     -25.703   5.118  75.075  1.00  0.00           C  
ATOM   2303  OG  SER B1690     -25.144   6.333  75.539  1.00  0.00           O  
ATOM   2304  N   GLY B1691     -26.632   7.697  73.225  1.00  0.00           N  
ATOM   2305  CA  GLY B1691     -27.298   8.985  73.259  1.00  0.00           C  
ATOM   2306  C   GLY B1691     -26.684   9.894  74.308  1.00  0.00           C  
ATOM   2307  O   GLY B1691     -27.084  11.047  74.457  1.00  0.00           O  
ATOM   2308  N   GLN B1694     -25.712   9.367  75.045  1.00  0.00           N  
ATOM   2309  CA  GLN B1694     -25.019  10.132  76.076  1.00  0.00           C  
ATOM   2310  C   GLN B1694     -24.226  11.260  75.414  1.00  0.00           C  
ATOM   2311  O   GLN B1694     -23.984  12.303  76.021  1.00  0.00           O  
ATOM   2312  CB  GLN B1694     -24.057   9.221  76.844  1.00  0.00           C  
ATOM   2313  CG  GLN B1694     -23.333   9.890  78.005  1.00  0.00           C  
ATOM   2314  CD  GLN B1694     -24.206  10.036  79.242  1.00  0.00           C  
ATOM   2315  OE1 GLN B1694     -24.750   9.053  79.749  1.00  0.00           O  
ATOM   2316  NE2 GLN B1694     -24.338  11.263  79.737  1.00  0.00           N  
ATOM   2317  N   LEU B1809     -23.804  11.031  74.173  1.00  0.00           N  
ATOM   2318  CA  LEU B1809     -23.047  12.030  73.421  1.00  0.00           C  
ATOM   2319  C   LEU B1809     -23.936  12.496  72.271  1.00  0.00           C  
ATOM   2320  O   LEU B1809     -24.245  11.719  71.364  1.00  0.00           O  
ATOM   2321  CB  LEU B1809     -21.763  11.413  72.854  1.00  0.00           C  
ATOM   2322  CG  LEU B1809     -20.555  12.312  72.550  1.00  0.00           C  
ATOM   2323  CD1 LEU B1809     -19.759  11.681  71.424  1.00  0.00           C  
ATOM   2324  CD2 LEU B1809     -20.984  13.710  72.159  1.00  0.00           C  
ATOM   2325  N   HIS B1810     -24.347  13.759  72.311  1.00  0.00           N  
ATOM   2326  CA  HIS B1810     -25.212  14.307  71.273  1.00  0.00           C  
ATOM   2327  C   HIS B1810     -24.389  14.764  70.074  1.00  0.00           C  
ATOM   2328  O   HIS B1810     -23.272  15.262  70.231  1.00  0.00           O  
ATOM   2329  CB  HIS B1810     -26.019  15.483  71.827  1.00  0.00           C  
ATOM   2330  CG  HIS B1810     -26.833  15.145  73.038  1.00  0.00           C  
ATOM   2331  ND1 HIS B1810     -27.681  16.049  73.642  1.00  0.00           N  
ATOM   2332  CD2 HIS B1810     -26.913  14.009  73.774  1.00  0.00           C  
ATOM   2333  CE1 HIS B1810     -28.246  15.487  74.695  1.00  0.00           C  
ATOM   2334  NE2 HIS B1810     -27.796  14.248  74.797  1.00  0.00           N  
ATOM   2335  N   PRO B1812     -24.935  14.605  68.858  1.00  0.00           N  
ATOM   2336  CA  PRO B1812     -24.242  15.001  67.628  1.00  0.00           C  
ATOM   2337  C   PRO B1812     -23.733  16.439  67.642  1.00  0.00           C  
ATOM   2338  O   PRO B1812     -22.623  16.727  67.175  1.00  0.00           O  
ATOM   2339  CB  PRO B1812     -25.300  14.776  66.549  1.00  0.00           C  
ATOM   2340  CG  PRO B1812     -26.095  13.628  67.101  1.00  0.00           C  
ATOM   2341  CD  PRO B1812     -26.255  14.028  68.548  1.00  0.00           C  
ATOM   2342  N   LEU B1813     -24.540  17.348  68.177  1.00  0.00           N  
ATOM   2343  CA  LEU B1813     -24.139  18.744  68.219  1.00  0.00           C  
ATOM   2344  C   LEU B1813     -22.876  18.943  69.040  1.00  0.00           C  
ATOM   2345  O   LEU B1813     -21.954  19.638  68.615  1.00  0.00           O  
ATOM   2346  CB  LEU B1813     -25.258  19.609  68.788  1.00  0.00           C  
ATOM   2347  CG  LEU B1813     -24.887  21.082  68.955  1.00  0.00           C  
ATOM   2348  CD1 LEU B1813     -24.586  21.698  67.592  1.00  0.00           C  
ATOM   2349  CD2 LEU B1813     -26.030  21.821  69.639  1.00  0.00           C  
ATOM   2350  N   ASP B1814     -22.832  18.336  70.219  1.00  0.00           N  
ATOM   2351  CA  ASP B1814     -21.661  18.473  71.073  1.00  0.00           C  
ATOM   2352  C   ASP B1814     -20.434  17.865  70.394  1.00  0.00           C  
ATOM   2353  O   ASP B1814     -19.346  18.435  70.448  1.00  0.00           O  
ATOM   2354  CB  ASP B1814     -21.904  17.798  72.422  1.00  0.00           C  
ATOM   2355  CG  ASP B1814     -23.039  18.443  73.195  1.00  0.00           C  
ATOM   2356  OD1 ASP B1814     -23.001  19.677  73.378  1.00  0.00           O  
ATOM   2357  OD2 ASP B1814     -23.966  17.720  73.616  1.00  0.00           O  
ATOM   2358  N   LEU B1815     -20.613  16.710  69.766  1.00  0.00           N  
ATOM   2359  CA  LEU B1815     -19.504  16.059  69.071  1.00  0.00           C  
ATOM   2360  C   LEU B1815     -19.012  16.932  67.910  1.00  0.00           C  
ATOM   2361  O   LEU B1815     -17.804  17.115  67.731  1.00  0.00           O  
ATOM   2362  CB  LEU B1815     -19.939  14.690  68.546  1.00  0.00           C  
ATOM   2363  CG  LEU B1815     -18.947  13.958  67.636  1.00  0.00           C  
ATOM   2364  CD1 LEU B1815     -17.655  13.683  68.395  1.00  0.00           C  
ATOM   2365  CD2 LEU B1815     -19.564  12.663  67.136  1.00  0.00           C  
ATOM   2366  N   LYS B1816     -19.947  17.481  67.133  1.00  0.00           N  
ATOM   2367  CA  LYS B1816     -19.589  18.331  66.003  1.00  0.00           C  
ATOM   2368  C   LYS B1816     -18.767  19.542  66.416  1.00  0.00           C  
ATOM   2369  O   LYS B1816     -17.784  19.883  65.755  1.00  0.00           O  
ATOM   2370  CB  LYS B1816     -20.838  18.816  65.255  1.00  0.00           C  
ATOM   2371  CG  LYS B1816     -21.475  17.763  64.364  1.00  0.00           C  
ATOM   2372  CD  LYS B1816     -22.615  18.353  63.544  1.00  0.00           C  
ATOM   2373  CE  LYS B1816     -23.193  17.307  62.592  1.00  0.00           C  
ATOM   2374  NZ  LYS B1816     -24.254  17.871  61.702  1.00  0.00           N  
ATOM   2375  N   ILE B1817     -19.168  20.195  67.503  1.00  0.00           N  
ATOM   2376  CA  ILE B1817     -18.439  21.370  67.960  1.00  0.00           C  
ATOM   2377  C   ILE B1817     -17.003  20.997  68.324  1.00  0.00           C  
ATOM   2378  O   ILE B1817     -16.062  21.725  67.982  1.00  0.00           O  
ATOM   2379  CB  ILE B1817     -19.146  22.026  69.162  1.00  0.00           C  
ATOM   2380  CG1 ILE B1817     -20.491  22.597  68.695  1.00  0.00           C  
ATOM   2381  CG2 ILE B1817     -18.258  23.125  69.770  1.00  0.00           C  
ATOM   2382  CD1 ILE B1817     -21.419  23.009  69.823  1.00  0.00           C  
ATOM   2383  N   ALA B1818     -16.836  19.865  69.001  1.00  0.00           N  
ATOM   2384  CA  ALA B1818     -15.494  19.415  69.386  1.00  0.00           C  
ATOM   2385  C   ALA B1818     -14.659  19.007  68.170  1.00  0.00           C  
ATOM   2386  O   ALA B1818     -13.469  19.329  68.080  1.00  0.00           O  
ATOM   2387  CB  ALA B1818     -15.592  18.256  70.357  1.00  0.00           C  
ATOM   2388  N   VAL B1819     -15.274  18.293  67.236  1.00  0.00           N  
ATOM   2389  CA  VAL B1819     -14.566  17.845  66.042  1.00  0.00           C  
ATOM   2390  C   VAL B1819     -14.107  19.045  65.227  1.00  0.00           C  
ATOM   2391  O   VAL B1819     -12.975  19.072  64.742  1.00  0.00           O  
ATOM   2392  CB  VAL B1819     -15.465  16.917  65.188  1.00  0.00           C  
ATOM   2393  CG1 VAL B1819     -14.857  16.677  63.800  1.00  0.00           C  
ATOM   2394  CG2 VAL B1819     -15.653  15.589  65.918  1.00  0.00           C  
ATOM   2395  N   ALA B1820     -14.977  20.042  65.081  1.00  0.00           N  
ATOM   2396  CA  ALA B1820     -14.610  21.234  64.320  1.00  0.00           C  
ATOM   2397  C   ALA B1820     -13.448  21.935  65.017  1.00  0.00           C  
ATOM   2398  O   ALA B1820     -12.510  22.389  64.364  1.00  0.00           O  
ATOM   2399  CB  ALA B1820     -15.790  22.180  64.207  1.00  0.00           C  
ATOM   2400  N   LYS B1821     -13.521  22.017  66.342  1.00  0.00           N  
ATOM   2401  CA  LYS B1821     -12.466  22.664  67.121  1.00  0.00           C  
ATOM   2402  C   LYS B1821     -11.105  21.992  66.903  1.00  0.00           C  
ATOM   2403  O   LYS B1821     -10.116  22.673  66.611  1.00  0.00           O  
ATOM   2404  CB  LYS B1821     -12.813  22.638  68.611  1.00  0.00           C  
ATOM   2405  CG  LYS B1821     -11.747  23.263  69.507  1.00  0.00           C  
ATOM   2406  CD  LYS B1821     -12.155  23.239  70.980  1.00  0.00           C  
ATOM   2407  CE  LYS B1821     -11.074  23.858  71.863  1.00  0.00           C  
ATOM   2408  NZ  LYS B1821     -11.434  23.825  73.309  1.00  0.00           N  
ATOM   2409  N   TYR B1822     -11.050  20.667  67.041  1.00  0.00           N  
ATOM   2410  CA  TYR B1822      -9.787  19.943  66.853  1.00  0.00           C  
ATOM   2411  C   TYR B1822      -9.286  19.957  65.423  1.00  0.00           C  
ATOM   2412  O   TYR B1822      -8.080  20.048  65.179  1.00  0.00           O  
ATOM   2413  CB  TYR B1822      -9.896  18.489  67.321  1.00  0.00           C  
ATOM   2414  CG  TYR B1822      -9.854  18.324  68.823  1.00  0.00           C  
ATOM   2415  CD1 TYR B1822     -11.011  18.422  69.586  1.00  0.00           C  
ATOM   2416  CD2 TYR B1822      -8.647  18.083  69.481  1.00  0.00           C  
ATOM   2417  CE1 TYR B1822     -10.976  18.288  70.971  1.00  0.00           C  
ATOM   2418  CE2 TYR B1822      -8.599  17.944  70.864  1.00  0.00           C  
ATOM   2419  CZ  TYR B1822      -9.767  18.048  71.603  1.00  0.00           C  
ATOM   2420  OH  TYR B1822      -9.731  17.905  72.969  1.00  0.00           O  
ATOM   2421  N   LEU B1823     -10.200  19.853  64.465  1.00  0.00           N  
ATOM   2422  CA  LEU B1823      -9.787  19.871  63.079  1.00  0.00           C  
ATOM   2423  C   LEU B1823      -9.219  21.255  62.744  1.00  0.00           C  
ATOM   2424  O   LEU B1823      -8.236  21.381  61.992  1.00  0.00           O  
ATOM   2425  CB  LEU B1823     -10.979  19.538  62.173  1.00  0.00           C  
ATOM   2426  CG  LEU B1823     -10.694  19.327  60.688  1.00  0.00           C  
ATOM   2427  CD1 LEU B1823      -9.637  18.238  60.503  1.00  0.00           C  
ATOM   2428  CD2 LEU B1823     -11.992  18.933  59.998  1.00  0.00           C  
ATOM   2429  N   ASN B1824      -9.823  22.298  63.303  1.00  0.00           N  
ATOM   2430  CA  ASN B1824      -9.327  23.641  63.036  1.00  0.00           C  
ATOM   2431  C   ASN B1824      -7.943  23.843  63.653  1.00  0.00           C  
ATOM   2432  O   ASN B1824      -7.103  24.531  63.073  1.00  0.00           O  
ATOM   2433  CB  ASN B1824     -10.317  24.705  63.522  1.00  0.00           C  
ATOM   2434  CG  ASN B1824     -11.370  25.031  62.471  1.00  0.00           C  
ATOM   2435  OD1 ASN B1824     -11.104  24.942  61.277  1.00  0.00           O  
ATOM   2436  ND2 ASN B1824     -12.561  25.427  62.911  1.00  0.00           N  
ATOM   2437  N   MET B1825      -7.698  23.242  64.813  1.00  0.00           N  
ATOM   2438  CA  MET B1825      -6.373  23.352  65.424  1.00  0.00           C  
ATOM   2439  C   MET B1825      -5.368  22.712  64.471  1.00  0.00           C  
ATOM   2440  O   MET B1825      -4.315  23.286  64.183  1.00  0.00           O  
ATOM   2441  CB  MET B1825      -6.313  22.629  66.770  1.00  0.00           C  
ATOM   2442  CG  MET B1825      -6.911  23.388  67.938  1.00  0.00           C  
ATOM   2443  SD  MET B1825      -6.505  22.573  69.501  1.00  0.00           S  
ATOM   2444  CE  MET B1825      -7.882  21.470  69.676  1.00  0.00           C  
ATOM   2445  N   LEU B1826      -5.698  21.520  63.979  1.00  0.00           N  
ATOM   2446  CA  LEU B1826      -4.822  20.814  63.053  1.00  0.00           C  
ATOM   2447  C   LEU B1826      -4.563  21.607  61.778  1.00  0.00           C  
ATOM   2448  O   LEU B1826      -3.419  21.797  61.363  1.00  0.00           O  
ATOM   2449  CB  LEU B1826      -5.416  19.451  62.675  1.00  0.00           C  
ATOM   2450  CG  LEU B1826      -5.434  18.296  63.675  1.00  0.00           C  
ATOM   2451  CD1 LEU B1826      -6.179  17.119  63.053  1.00  0.00           C  
ATOM   2452  CD2 LEU B1826      -4.002  17.889  64.042  1.00  0.00           C  
ATOM   2453  N   LEU B1827      -5.621  22.095  61.150  1.00  0.00           N  
ATOM   2454  CA  LEU B1827      -5.439  22.821  59.902  1.00  0.00           C  
ATOM   2455  C   LEU B1827      -4.803  24.202  60.080  1.00  0.00           C  
ATOM   2456  O   LEU B1827      -4.035  24.652  59.229  1.00  0.00           O  
ATOM   2457  CB  LEU B1827      -6.779  22.947  59.184  1.00  0.00           C  
ATOM   2458  CG  LEU B1827      -7.462  21.616  58.830  1.00  0.00           C  
ATOM   2459  CD1 LEU B1827      -8.733  21.909  58.032  1.00  0.00           C  
ATOM   2460  CD2 LEU B1827      -6.516  20.722  58.023  1.00  0.00           C  
ATOM   2461  N   GLU B1828      -5.132  24.873  61.177  1.00  0.00           N  
ATOM   2462  CA  GLU B1828      -4.578  26.197  61.427  1.00  0.00           C  
ATOM   2463  C   GLU B1828      -3.077  26.056  61.622  1.00  0.00           C  
ATOM   2464  O   GLU B1828      -2.286  26.835  61.073  1.00  0.00           O  
ATOM   2465  CB  GLU B1828      -5.217  26.826  62.668  1.00  0.00           C  
ATOM   2466  CG  GLU B1828      -4.775  28.258  62.911  1.00  0.00           C  
ATOM   2467  CD  GLU B1828      -5.931  29.174  63.267  1.00  0.00           C  
ATOM   2468  OE1 GLU B1828      -6.846  29.336  62.430  1.00  0.00           O  
ATOM   2469  OE2 GLU B1828      -5.923  29.730  64.384  1.00  0.00           O  
ATOM   2470  N   ASP B1829      -2.682  25.044  62.384  1.00  0.00           N  
ATOM   2471  CA  ASP B1829      -1.260  24.824  62.619  1.00  0.00           C  
ATOM   2472  C   ASP B1829      -0.556  24.491  61.311  1.00  0.00           C  
ATOM   2473  O   ASP B1829       0.558  24.955  61.058  1.00  0.00           O  
ATOM   2474  CB  ASP B1829      -1.039  23.689  63.617  1.00  0.00           C  
ATOM   2475  CG  ASP B1829       0.434  23.483  63.937  1.00  0.00           C  
ATOM   2476  OD1 ASP B1829       1.053  24.401  64.515  1.00  0.00           O  
ATOM   2477  OD2 ASP B1829       0.973  22.409  63.601  1.00  0.00           O  
ATOM   2478  N   ALA B1830      -1.203  23.685  60.476  1.00  0.00           N  
ATOM   2479  CA  ALA B1830      -0.612  23.310  59.200  1.00  0.00           C  
ATOM   2480  C   ALA B1830      -0.438  24.541  58.313  1.00  0.00           C  
ATOM   2481  O   ALA B1830       0.621  24.750  57.720  1.00  0.00           O  
ATOM   2482  CB  ALA B1830      -1.486  22.250  58.502  1.00  0.00           C  
ATOM   2483  N   ARG B1831      -1.462  25.381  58.232  1.00  0.00           N  
ATOM   2484  CA  ARG B1831      -1.344  26.570  57.402  1.00  0.00           C  
ATOM   2485  C   ARG B1831      -0.229  27.494  57.905  1.00  0.00           C  
ATOM   2486  O   ARG B1831       0.455  28.133  57.111  1.00  0.00           O  
ATOM   2487  CB  ARG B1831      -2.686  27.303  57.323  1.00  0.00           C  
ATOM   2488  CG  ARG B1831      -3.715  26.530  56.487  1.00  0.00           C  
ATOM   2489  CD  ARG B1831      -4.884  27.397  56.024  1.00  0.00           C  
ATOM   2490  NE  ARG B1831      -6.111  27.156  56.780  1.00  0.00           N  
ATOM   2491  CZ  ARG B1831      -6.274  27.472  58.057  1.00  0.00           C  
ATOM   2492  NH1 ARG B1831      -5.285  28.043  58.734  1.00  0.00           N  
ATOM   2493  NH2 ARG B1831      -7.428  27.232  58.657  1.00  0.00           N  
ATOM   2494  N   LYS B1832      -0.035  27.545  59.219  1.00  0.00           N  
ATOM   2495  CA  LYS B1832       1.019  28.376  59.793  1.00  0.00           C  
ATOM   2496  C   LYS B1832       2.386  27.823  59.384  1.00  0.00           C  
ATOM   2497  O   LYS B1832       3.304  28.583  59.074  1.00  0.00           O  
ATOM   2498  CB  LYS B1832       0.913  28.395  61.318  1.00  0.00           C  
ATOM   2499  CG  LYS B1832       1.982  29.241  61.995  1.00  0.00           C  
ATOM   2500  CD  LYS B1832       1.883  29.159  63.510  1.00  0.00           C  
ATOM   2501  CE  LYS B1832       2.970  29.990  64.175  1.00  0.00           C  
ATOM   2502  NZ  LYS B1832       2.889  29.925  65.661  1.00  0.00           N  
ATOM   2503  N   ARG B1833       2.522  26.499  59.397  1.00  0.00           N  
ATOM   2504  CA  ARG B1833       3.777  25.862  59.010  1.00  0.00           C  
ATOM   2505  C   ARG B1833       3.989  26.007  57.507  1.00  0.00           C  
ATOM   2506  O   ARG B1833       5.121  26.116  57.031  1.00  0.00           O  
ATOM   2507  CB  ARG B1833       3.769  24.374  59.377  1.00  0.00           C  
ATOM   2508  CG  ARG B1833       3.645  24.082  60.860  1.00  0.00           C  
ATOM   2509  CD  ARG B1833       3.705  22.585  61.133  1.00  0.00           C  
ATOM   2510  NE  ARG B1833       3.531  22.288  62.551  1.00  0.00           N  
ATOM   2511  CZ  ARG B1833       3.686  21.082  63.091  1.00  0.00           C  
ATOM   2512  NH1 ARG B1833       3.504  20.907  64.395  1.00  0.00           N  
ATOM   2513  NH2 ARG B1833       4.029  20.050  62.332  1.00  0.00           N  
ATOM   2514  N   LEU B1834       2.891  26.020  56.762  1.00  0.00           N  
ATOM   2515  CA  LEU B1834       2.950  26.130  55.312  1.00  0.00           C  
ATOM   2516  C   LEU B1834       3.438  27.516  54.904  1.00  0.00           C  
ATOM   2517  O   LEU B1834       4.125  27.673  53.891  1.00  0.00           O  
ATOM   2518  CB  LEU B1834       1.564  25.845  54.724  1.00  0.00           C  
ATOM   2519  CG  LEU B1834       1.428  25.683  53.212  1.00  0.00           C  
ATOM   2520  CD1 LEU B1834       2.372  24.602  52.715  1.00  0.00           C  
ATOM   2521  CD2 LEU B1834      -0.015  25.331  52.885  1.00  0.00           C  
ATOM   2522  N   GLY B2014       3.090  28.518  55.706  1.00  0.00           N  
ATOM   2523  CA  GLY B2014       3.513  29.874  55.416  1.00  0.00           C  
ATOM   2524  C   GLY B2014       2.425  30.705  54.768  1.00  0.00           C  
ATOM   2525  O   GLY B2014       2.662  31.238  53.662  1.00  0.00           O  
HETATM 2526  N   TYR B 501      -2.583   4.654  42.761  1.00  0.00           N  
HETATM 2527  CA  TYR B 501      -2.463   5.628  43.880  1.00  0.00           C  
HETATM 2528  C   TYR B 501      -3.768   6.412  44.043  1.00  0.00           C  
HETATM 2529  O   TYR B 501      -3.872   7.206  45.000  1.00  0.00           O  
HETATM 2530  CB  TYR B 501      -1.288   6.570  43.616  1.00  0.00           C  
HETATM 2531  CG  TYR B 501       0.028   5.825  43.623  1.00  0.00           C  
HETATM 2532  CD1 TYR B 501       0.918   5.903  42.548  1.00  0.00           C  
HETATM 2533  CD2 TYR B 501       0.365   5.023  44.704  1.00  0.00           C  
HETATM 2534  CE1 TYR B 501       2.124   5.187  42.564  1.00  0.00           C  
HETATM 2535  CE2 TYR B 501       1.553   4.312  44.737  1.00  0.00           C  
HETATM 2536  CZ  TYR B 501       2.428   4.394  43.668  1.00  0.00           C  
HETATM 2537  OH  TYR B 501       3.588   3.649  43.714  1.00  0.00           O  
HETATM 2538  OXT TYR B 501      -4.672   6.190  43.213  1.00  0.00           O  
TER
END
