# Supplementary material for: Backbone Brackets and Arginine Tweezers delineate Class I and Class II aminoacyl tRNA synthetases
Source: PLoS Comput Biol. 2018 Apr 16;14(4):e1006101. doi: 10.1371/journal.pcbi.1006101 (PMC5919687; doi:10.1371/journal.pcbi.1006101)
Supplement: S11 File — All structures of Class I aaRS with residues renumbered according to the MSA. (GZ) [file pcbi.1006101.s023.tar.gz › 2cyc_A_renum.pdb]

ATOM      1  N   MET A 210      83.682  46.262   9.527  1.00  0.00           N  
ATOM      2  CA  MET A 210      83.936  47.239   8.434  1.00  0.00           C  
ATOM      3  C   MET A 210      84.793  48.382   8.954  1.00  0.00           C  
ATOM      4  O   MET A 210      84.906  48.584  10.166  1.00  0.00           O  
ATOM      5  CB  MET A 210      82.613  47.786   7.852  1.00  0.00           C  
ATOM      6  CG  MET A 210      81.685  48.501   8.824  1.00  0.00           C  
ATOM      7  SD  MET A 210      80.386  49.563   8.041  1.00  0.00           S  
ATOM      8  CE  MET A 210      79.401  48.374   7.141  1.00  0.00           C  
ATOM      9  N   ASP A 211      85.415  49.115   8.036  1.00  0.00           N  
ATOM     10  CA  ASP A 211      86.269  50.238   8.410  1.00  0.00           C  
ATOM     11  C   ASP A 211      85.529  51.226   9.331  1.00  0.00           C  
ATOM     12  O   ASP A 211      84.361  51.555   9.110  1.00  0.00           O  
ATOM     13  CB  ASP A 211      86.755  50.955   7.144  1.00  0.00           C  
ATOM     14  CG  ASP A 211      87.866  51.945   7.430  1.00  0.00           C  
ATOM     15  OD1 ASP A 211      87.574  53.055   7.927  1.00  0.00           O  
ATOM     16  OD2 ASP A 211      89.041  51.601   7.172  1.00  0.00           O  
ATOM     17  N   ILE A 213      86.214  51.696  10.365  1.00  0.00           N  
ATOM     18  CA  ILE A 213      85.607  52.629  11.302  1.00  0.00           C  
ATOM     19  C   ILE A 213      85.055  53.891  10.615  1.00  0.00           C  
ATOM     20  O   ILE A 213      84.063  54.468  11.068  1.00  0.00           O  
ATOM     21  CB  ILE A 213      86.619  53.019  12.403  1.00  0.00           C  
ATOM     22  CG1 ILE A 213      85.910  53.799  13.513  1.00  0.00           C  
ATOM     23  CG2 ILE A 213      87.772  53.819  11.799  1.00  0.00           C  
ATOM     24  CD1 ILE A 213      86.743  53.936  14.765  1.00  0.00           C  
ATOM     25  N   GLU A 214      85.685  54.304   9.516  1.00  0.00           N  
ATOM     26  CA  GLU A 214      85.242  55.490   8.785  1.00  0.00           C  
ATOM     27  C   GLU A 214      83.853  55.266   8.183  1.00  0.00           C  
ATOM     28  O   GLU A 214      82.988  56.140   8.219  1.00  0.00           O  
ATOM     29  CB  GLU A 214      86.249  55.828   7.685  1.00  0.00           C  
ATOM     30  CG  GLU A 214      85.889  57.049   6.866  1.00  0.00           C  
ATOM     31  CD  GLU A 214      87.016  57.476   5.924  1.00  0.00           C  
ATOM     32  OE1 GLU A 214      86.820  58.450   5.177  1.00  0.00           O  
ATOM     33  OE2 GLU A 214      88.094  56.842   5.931  1.00  0.00           O  
ATOM     34  N   GLU A 215      83.648  54.080   7.633  1.00  0.00           N  
ATOM     35  CA  GLU A 215      82.373  53.717   7.047  1.00  0.00           C  
ATOM     36  C   GLU A 215      81.306  53.562   8.139  1.00  0.00           C  
ATOM     37  O   GLU A 215      80.133  53.892   7.925  1.00  0.00           O  
ATOM     38  CB  GLU A 215      82.534  52.417   6.263  1.00  0.00           C  
ATOM     39  CG  GLU A 215      81.265  51.896   5.640  1.00  0.00           C  
ATOM     40  CD  GLU A 215      81.533  50.738   4.684  1.00  0.00           C  
ATOM     41  OE1 GLU A 215      80.555  50.112   4.215  1.00  0.00           O  
ATOM     42  OE2 GLU A 215      82.724  50.463   4.400  1.00  0.00           O  
ATOM     43  N   ARG A 216      81.710  53.072   9.311  1.00  0.00           N  
ATOM     44  CA  ARG A 216      80.763  52.902  10.426  1.00  0.00           C  
ATOM     45  C   ARG A 216      80.290  54.272  10.916  1.00  0.00           C  
ATOM     46  O   ARG A 216      79.102  54.485  11.156  1.00  0.00           O  
ATOM     47  CB  ARG A 216      81.420  52.147  11.590  1.00  0.00           C  
ATOM     48  CG  ARG A 216      81.826  50.729  11.221  1.00  0.00           C  
ATOM     49  CD  ARG A 216      81.201  49.715  12.175  1.00  0.00           C  
ATOM     50  NE  ARG A 216      82.045  49.551  13.334  1.00  0.00           N  
ATOM     51  CZ  ARG A 216      81.743  48.853  14.421  1.00  0.00           C  
ATOM     52  NH1 ARG A 216      80.580  48.219  14.551  1.00  0.00           N  
ATOM     53  NH2 ARG A 216      82.640  48.773  15.382  1.00  0.00           N  
ATOM     54  N   ILE A 217      81.238  55.190  11.073  1.00  0.00           N  
ATOM     55  CA  ILE A 217      80.927  56.541  11.508  1.00  0.00           C  
ATOM     56  C   ILE A 217      79.990  57.210  10.517  1.00  0.00           C  
ATOM     57  O   ILE A 217      79.006  57.830  10.914  1.00  0.00           O  
ATOM     58  CB  ILE A 217      82.212  57.384  11.646  1.00  0.00           C  
ATOM     59  CG1 ILE A 217      82.991  56.904  12.879  1.00  0.00           C  
ATOM     60  CG2 ILE A 217      81.862  58.876  11.725  1.00  0.00           C  
ATOM     61  CD1 ILE A 217      84.347  57.583  13.086  1.00  0.00           C  
ATOM     62  N   ASN A 218      80.282  57.073   9.225  1.00  0.00           N  
ATOM     63  CA  ASN A 218      79.438  57.690   8.202  1.00  0.00           C  
ATOM     64  C   ASN A 218      78.009  57.152   8.213  1.00  0.00           C  
ATOM     65  O   ASN A 218      77.068  57.887   7.936  1.00  0.00           O  
ATOM     66  CB  ASN A 218      80.030  57.495   6.802  1.00  0.00           C  
ATOM     67  CG  ASN A 218      81.238  58.372   6.552  1.00  0.00           C  
ATOM     68  OD1 ASN A 218      81.433  59.387   7.221  1.00  0.00           O  
ATOM     69  ND2 ASN A 218      82.047  57.994   5.572  1.00  0.00           N  
ATOM     70  N   LEU A 219      77.846  55.867   8.506  1.00  0.00           N  
ATOM     71  CA  LEU A 219      76.509  55.277   8.564  1.00  0.00           C  
ATOM     72  C   LEU A 219      75.725  55.961   9.696  1.00  0.00           C  
ATOM     73  O   LEU A 219      74.532  56.243   9.562  1.00  0.00           O  
ATOM     74  CB  LEU A 219      76.597  53.768   8.840  1.00  0.00           C  
ATOM     75  CG  LEU A 219      76.342  52.669   7.787  1.00  0.00           C  
ATOM     76  CD1 LEU A 219      75.814  53.235   6.490  1.00  0.00           C  
ATOM     77  CD2 LEU A 219      77.631  51.890   7.558  1.00  0.00           C  
ATOM     78  N   VAL A 220      76.395  56.227  10.816  1.00  0.00           N  
ATOM     79  CA  VAL A 220      75.720  56.874  11.942  1.00  0.00           C  
ATOM     80  C   VAL A 220      75.413  58.331  11.592  1.00  0.00           C  
ATOM     81  O   VAL A 220      74.340  58.851  11.903  1.00  0.00           O  
ATOM     82  CB  VAL A 220      76.599  56.830  13.218  1.00  0.00           C  
ATOM     83  CG1 VAL A 220      75.964  57.669  14.340  1.00  0.00           C  
ATOM     84  CG2 VAL A 220      76.771  55.396  13.671  1.00  0.00           C  
ATOM     85  N   LEU A 221      76.364  58.966  10.915  1.00  0.00           N  
ATOM     86  CA  LEU A 221      76.262  60.366  10.524  1.00  0.00           C  
ATOM     87  C   LEU A 221      75.346  60.705   9.346  1.00  0.00           C  
ATOM     88  O   LEU A 221      74.831  61.815   9.275  1.00  0.00           O  
ATOM     89  CB  LEU A 221      77.667  60.906  10.236  1.00  0.00           C  
ATOM     90  CG  LEU A 221      78.517  61.368  11.424  1.00  0.00           C  
ATOM     91  CD1 LEU A 221      78.008  62.707  11.902  1.00  0.00           C  
ATOM     92  CD2 LEU A 221      78.470  60.345  12.557  1.00  0.00           C  
ATOM     93  N   LYS A 222      75.118  59.767   8.437  1.00  0.00           N  
ATOM     94  CA  LYS A 222      74.291  60.068   7.273  1.00  0.00           C  
ATOM     95  C   LYS A 222      72.861  60.504   7.584  1.00  0.00           C  
ATOM     96  O   LYS A 222      72.252  60.054   8.567  1.00  0.00           O  
ATOM     97  CB  LYS A 222      74.264  58.879   6.312  1.00  0.00           C  
ATOM     98  CG  LYS A 222      73.770  57.595   6.930  1.00  0.00           C  
ATOM     99  CD  LYS A 222      73.777  56.438   5.925  1.00  0.00           C  
ATOM    100  CE  LYS A 222      72.733  56.622   4.830  1.00  0.00           C  
ATOM    101  NZ  LYS A 222      72.421  55.338   4.149  1.00  0.00           N  
ATOM    102  N   LYS A 224      72.334  61.390   6.735  1.00  0.00           N  
ATOM    103  CA  LYS A 224      70.976  61.901   6.900  1.00  0.00           C  
ATOM    104  C   LYS A 224      70.032  60.727   7.000  1.00  0.00           C  
ATOM    105  O   LYS A 224      70.260  59.695   6.383  1.00  0.00           O  
ATOM    106  CB  LYS A 224      70.580  62.787   5.715  1.00  0.00           C  
ATOM    107  CG  LYS A 224      71.272  64.133   5.725  1.00  0.00           C  
ATOM    108  CD  LYS A 224      70.746  65.053   4.633  1.00  0.00           C  
ATOM    109  CE  LYS A 224      71.001  66.515   4.999  1.00  0.00           C  
ATOM    110  NZ  LYS A 224      72.407  66.763   5.427  1.00  0.00           N  
ATOM    111  N   PRO A 225      68.908  60.897   7.708  1.00  0.00           N  
ATOM    112  CA  PRO A 225      68.459  62.108   8.405  1.00  0.00           C  
ATOM    113  C   PRO A 225      69.146  62.531   9.712  1.00  0.00           C  
ATOM    114  O   PRO A 225      68.614  63.368  10.436  1.00  0.00           O  
ATOM    115  CB  PRO A 225      66.968  61.844   8.596  1.00  0.00           C  
ATOM    116  CG  PRO A 225      66.962  60.368   8.908  1.00  0.00           C  
ATOM    117  CD  PRO A 225      67.927  59.807   7.864  1.00  0.00           C  
ATOM    118  N   THR A 226      70.301  61.965  10.034  1.00  0.00           N  
ATOM    119  CA  THR A 226      70.978  62.391  11.256  1.00  0.00           C  
ATOM    120  C   THR A 226      71.196  63.903  11.167  1.00  0.00           C  
ATOM    121  O   THR A 226      71.601  64.416  10.123  1.00  0.00           O  
ATOM    122  CB  THR A 226      72.359  61.738  11.416  1.00  0.00           C  
ATOM    123  OG1 THR A 226      72.201  60.339  11.664  1.00  0.00           O  
ATOM    124  CG2 THR A 226      73.123  62.385  12.570  1.00  0.00           C  
ATOM    125  N   GLU A 227      70.930  64.609  12.257  1.00  0.00           N  
ATOM    126  CA  GLU A 227      71.119  66.052  12.283  1.00  0.00           C  
ATOM    127  C   GLU A 227      72.197  66.436  13.290  1.00  0.00           C  
ATOM    128  O   GLU A 227      72.907  67.422  13.116  1.00  0.00           O  
ATOM    129  CB  GLU A 227      69.803  66.756  12.644  1.00  0.00           C  
ATOM    130  CG  GLU A 227      69.953  68.259  12.879  1.00  0.00           C  
ATOM    131  CD  GLU A 227      68.620  68.966  13.103  1.00  0.00           C  
ATOM    132  OE1 GLU A 227      68.636  70.116  13.596  1.00  0.00           O  
ATOM    133  OE2 GLU A 227      67.561  68.381  12.782  1.00  0.00           O  
ATOM    134  N   GLU A 228      72.326  65.643  14.342  1.00  0.00           N  
ATOM    135  CA  GLU A 228      73.306  65.938  15.371  1.00  0.00           C  
ATOM    136  C   GLU A 228      73.801  64.672  16.058  1.00  0.00           C  
ATOM    137  O   GLU A 228      73.033  63.736  16.285  1.00  0.00           O  
ATOM    138  CB  GLU A 228      72.681  66.873  16.427  1.00  0.00           C  
ATOM    139  CG  GLU A 228      73.599  67.234  17.604  1.00  0.00           C  
ATOM    140  CD  GLU A 228      72.891  68.040  18.698  1.00  0.00           C  
ATOM    141  OE1 GLU A 228      73.448  69.070  19.117  1.00  0.00           O  
ATOM    142  OE2 GLU A 228      71.792  67.644  19.160  1.00  0.00           O  
ATOM    143  N   VAL A 229      75.088  64.658  16.388  1.00  0.00           N  
ATOM    144  CA  VAL A 229      75.672  63.544  17.115  1.00  0.00           C  
ATOM    145  C   VAL A 229      76.492  64.111  18.263  1.00  0.00           C  
ATOM    146  O   VAL A 229      77.370  64.947  18.045  1.00  0.00           O  
ATOM    147  CB  VAL A 229      76.603  62.682  16.234  1.00  0.00           C  
ATOM    148  CG1 VAL A 229      77.272  61.592  17.099  1.00  0.00           C  
ATOM    149  CG2 VAL A 229      75.809  62.031  15.125  1.00  0.00           C  
ATOM    150  N   LEU A 230      76.179  63.684  19.486  1.00  0.00           N  
ATOM    151  CA  LEU A 230      76.928  64.118  20.664  1.00  0.00           C  
ATOM    152  C   LEU A 230      77.629  62.881  21.240  1.00  0.00           C  
ATOM    153  O   LEU A 230      77.001  62.112  21.971  1.00  0.00           O  
ATOM    154  CB  LEU A 230      75.988  64.698  21.732  1.00  0.00           C  
ATOM    155  CG  LEU A 230      75.059  65.839  21.310  1.00  0.00           C  
ATOM    156  CD1 LEU A 230      74.076  66.162  22.426  1.00  0.00           C  
ATOM    157  CD2 LEU A 230      75.896  67.058  20.944  1.00  0.00           C  
ATOM    158  N   THR A 232      78.896  62.644  20.889  1.00  0.00           N  
ATOM    159  CA  THR A 232      79.693  63.475  19.980  1.00  0.00           C  
ATOM    160  C   THR A 232      80.397  62.501  19.029  1.00  0.00           C  
ATOM    161  O   THR A 232      80.524  61.304  19.329  1.00  0.00           O  
ATOM    162  CB  THR A 232      80.815  64.254  20.720  1.00  0.00           C  
ATOM    163  OG1 THR A 232      81.763  63.318  21.252  1.00  0.00           O  
ATOM    164  CG2 THR A 232      80.249  65.109  21.859  1.00  0.00           C  
ATOM    165  N   VAL A 233      80.874  63.005  17.897  1.00  0.00           N  
ATOM    166  CA  VAL A 233      81.564  62.149  16.941  1.00  0.00           C  
ATOM    167  C   VAL A 233      82.821  61.560  17.571  1.00  0.00           C  
ATOM    168  O   VAL A 233      83.167  60.398  17.336  1.00  0.00           O  
ATOM    169  CB  VAL A 233      81.938  62.927  15.665  1.00  0.00           C  
ATOM    170  CG1 VAL A 233      82.764  62.042  14.737  1.00  0.00           C  
ATOM    171  CG2 VAL A 233      80.664  63.371  14.954  1.00  0.00           C  
ATOM    172  N   GLU A 234      83.495  62.359  18.389  1.00  0.00           N  
ATOM    173  CA  GLU A 234      84.696  61.894  19.058  1.00  0.00           C  
ATOM    174  C   GLU A 234      84.397  60.715  19.994  1.00  0.00           C  
ATOM    175  O   GLU A 234      85.135  59.732  20.012  1.00  0.00           O  
ATOM    176  CB  GLU A 234      85.330  63.032  19.857  1.00  0.00           C  
ATOM    177  CG  GLU A 234      86.442  62.566  20.783  1.00  0.00           C  
ATOM    178  CD  GLU A 234      87.032  63.694  21.620  1.00  0.00           C  
ATOM    179  OE1 GLU A 234      87.808  63.391  22.548  1.00  0.00           O  
ATOM    180  OE2 GLU A 234      86.724  64.878  21.352  1.00  0.00           O  
ATOM    181  N   ASN A 235      83.319  60.806  20.772  1.00  0.00           N  
ATOM    182  CA  ASN A 235      82.999  59.715  21.689  1.00  0.00           C  
ATOM    183  C   ASN A 235      82.542  58.483  20.905  1.00  0.00           C  
ATOM    184  O   ASN A 235      82.834  57.345  21.284  1.00  0.00           O  
ATOM    185  CB  ASN A 235      81.917  60.133  22.692  1.00  0.00           C  
ATOM    186  CG  ASN A 235      81.715  59.091  23.789  1.00  0.00           C  
ATOM    187  OD1 ASN A 235      80.591  58.838  24.230  1.00  0.00           O  
ATOM    188  ND2 ASN A 235      82.811  58.488  24.238  1.00  0.00           N  
ATOM    189  N   LEU A 236      81.839  58.716  19.800  1.00  0.00           N  
ATOM    190  CA  LEU A 236      81.362  57.628  18.953  1.00  0.00           C  
ATOM    191  C   LEU A 236      82.550  56.834  18.425  1.00  0.00           C  
ATOM    192  O   LEU A 236      82.563  55.601  18.467  1.00  0.00           O  
ATOM    193  CB  LEU A 236      80.554  58.192  17.775  1.00  0.00           C  
ATOM    194  CG  LEU A 236      80.137  57.203  16.678  1.00  0.00           C  
ATOM    195  CD1 LEU A 236      79.094  56.216  17.216  1.00  0.00           C  
ATOM    196  CD2 LEU A 236      79.580  57.983  15.489  1.00  0.00           C  
ATOM    197  N   ARG A 237      83.544  57.553  17.911  1.00  0.00           N  
ATOM    198  CA  ARG A 237      84.742  56.929  17.369  1.00  0.00           C  
ATOM    199  C   ARG A 237      85.451  56.159  18.479  1.00  0.00           C  
ATOM    200  O   ARG A 237      85.926  55.046  18.276  1.00  0.00           O  
ATOM    201  CB  ARG A 237      85.663  58.002  16.781  1.00  0.00           C  
ATOM    202  CG  ARG A 237      87.021  57.487  16.307  1.00  0.00           C  
ATOM    203  CD  ARG A 237      87.774  58.608  15.618  1.00  0.00           C  
ATOM    204  NE  ARG A 237      89.179  58.301  15.397  1.00  0.00           N  
ATOM    205  CZ  ARG A 237      90.034  59.154  14.843  1.00  0.00           C  
ATOM    206  NH1 ARG A 237      91.299  58.809  14.676  1.00  0.00           N  
ATOM    207  NH2 ARG A 237      89.616  60.356  14.457  1.00  0.00           N  
ATOM    208  N   HIS A 238      85.513  56.769  19.654  1.00  0.00           N  
ATOM    209  CA  HIS A 238      86.124  56.146  20.813  1.00  0.00           C  
ATOM    210  C   HIS A 238      85.419  54.813  21.092  1.00  0.00           C  
ATOM    211  O   HIS A 238      86.072  53.783  21.274  1.00  0.00           O  
ATOM    212  CB  HIS A 238      85.994  57.084  22.017  1.00  0.00           C  
ATOM    213  CG  HIS A 238      86.501  56.505  23.301  1.00  0.00           C  
ATOM    214  ND1 HIS A 238      87.802  56.078  23.464  1.00  0.00           N  
ATOM    215  CD2 HIS A 238      85.885  56.300  24.489  1.00  0.00           C  
ATOM    216  CE1 HIS A 238      87.966  55.637  24.698  1.00  0.00           C  
ATOM    217  NE2 HIS A 238      86.818  55.762  25.342  1.00  0.00           N  
ATOM    218  N   LEU A 239      84.086  54.829  21.119  1.00  0.00           N  
ATOM    219  CA  LEU A 239      83.341  53.598  21.371  1.00  0.00           C  
ATOM    220  C   LEU A 239      83.649  52.525  20.327  1.00  0.00           C  
ATOM    221  O   LEU A 239      83.792  51.356  20.668  1.00  0.00           O  
ATOM    222  CB  LEU A 239      81.832  53.859  21.401  1.00  0.00           C  
ATOM    223  CG  LEU A 239      81.299  54.781  22.502  1.00  0.00           C  
ATOM    224  CD1 LEU A 239      79.786  54.614  22.600  1.00  0.00           C  
ATOM    225  CD2 LEU A 239      81.951  54.443  23.832  1.00  0.00           C  
ATOM    226  N   PHE A 240      83.729  52.918  19.056  1.00  0.00           N  
ATOM    227  CA  PHE A 240      84.038  51.963  17.996  1.00  0.00           C  
ATOM    228  C   PHE A 240      85.430  51.374  18.206  1.00  0.00           C  
ATOM    229  O   PHE A 240      85.611  50.156  18.156  1.00  0.00           O  
ATOM    230  CB  PHE A 240      83.978  52.635  16.616  1.00  0.00           C  
ATOM    231  CG  PHE A 240      82.578  52.767  16.052  1.00  0.00           C  
ATOM    232  CD1 PHE A 240      82.233  53.870  15.267  1.00  0.00           C  
ATOM    233  CD2 PHE A 240      81.618  51.784  16.281  1.00  0.00           C  
ATOM    234  CE1 PHE A 240      80.949  53.994  14.717  1.00  0.00           C  
ATOM    235  CE2 PHE A 240      80.328  51.894  15.734  1.00  0.00           C  
ATOM    236  CZ  PHE A 240      79.997  53.004  14.950  1.00  0.00           C  
ATOM    237  N   GLU A 241      86.404  52.245  18.462  1.00  0.00           N  
ATOM    238  CA  GLU A 241      87.788  51.823  18.655  1.00  0.00           C  
ATOM    239  C   GLU A 241      88.053  50.907  19.840  1.00  0.00           C  
ATOM    240  O   GLU A 241      88.803  49.939  19.712  1.00  0.00           O  
ATOM    241  CB  GLU A 241      88.706  53.046  18.747  1.00  0.00           C  
ATOM    242  CG  GLU A 241      88.928  53.734  17.406  1.00  0.00           C  
ATOM    243  CD  GLU A 241      89.905  54.901  17.485  1.00  0.00           C  
ATOM    244  OE1 GLU A 241      90.105  55.588  16.450  1.00  0.00           O  
ATOM    245  OE2 GLU A 241      90.472  55.128  18.577  1.00  0.00           O  
ATOM    246  N   ILE A 243      87.438  51.192  20.987  1.00  0.00           N  
ATOM    247  CA  ILE A 243      87.665  50.372  22.172  1.00  0.00           C  
ATOM    248  C   ILE A 243      86.813  49.113  22.186  1.00  0.00           C  
ATOM    249  O   ILE A 243      86.924  48.293  23.092  1.00  0.00           O  
ATOM    250  CB  ILE A 243      87.389  51.175  23.455  1.00  0.00           C  
ATOM    251  CG1 ILE A 243      85.893  51.506  23.543  1.00  0.00           C  
ATOM    252  CG2 ILE A 243      88.240  52.449  23.453  1.00  0.00           C  
ATOM    253  CD1 ILE A 243      85.534  52.454  24.661  1.00  0.00           C  
ATOM    254  N   GLY A 244      85.964  48.963  21.178  1.00  0.00           N  
ATOM    255  CA  GLY A 244      85.108  47.794  21.109  1.00  0.00           C  
ATOM    256  C   GLY A 244      84.041  47.763  22.189  1.00  0.00           C  
ATOM    257  O   GLY A 244      83.648  46.694  22.659  1.00  0.00           O  
ATOM    258  N   ALA A 245      83.564  48.934  22.595  1.00  0.00           N  
ATOM    259  CA  ALA A 245      82.525  48.993  23.613  1.00  0.00           C  
ATOM    260  C   ALA A 245      81.229  48.389  23.066  1.00  0.00           C  
ATOM    261  O   ALA A 245      81.032  48.309  21.855  1.00  0.00           O  
ATOM    262  CB  ALA A 245      82.294  50.440  24.030  1.00  0.00           C  
ATOM    263  N   PRO A 265      80.340  47.923  23.953  1.00  0.00           N  
ATOM    264  CA  PRO A 265      79.077  47.347  23.474  1.00  0.00           C  
ATOM    265  C   PRO A 265      78.296  48.412  22.712  1.00  0.00           C  
ATOM    266  O   PRO A 265      78.326  49.585  23.076  1.00  0.00           O  
ATOM    267  CB  PRO A 265      78.369  46.924  24.769  1.00  0.00           C  
ATOM    268  CG  PRO A 265      78.979  47.828  25.815  1.00  0.00           C  
ATOM    269  CD  PRO A 265      80.438  47.837  25.418  1.00  0.00           C  
ATOM    270  N   LEU A 266      77.614  48.003  21.650  1.00  0.00           N  
ATOM    271  CA  LEU A 266      76.839  48.927  20.833  1.00  0.00           C  
ATOM    272  C   LEU A 266      75.357  48.575  20.909  1.00  0.00           C  
ATOM    273  O   LEU A 266      74.848  47.776  20.119  1.00  0.00           O  
ATOM    274  CB  LEU A 266      77.321  48.881  19.372  1.00  0.00           C  
ATOM    275  CG  LEU A 266      78.794  49.263  19.174  1.00  0.00           C  
ATOM    276  CD1 LEU A 266      79.228  49.028  17.735  1.00  0.00           C  
ATOM    277  CD2 LEU A 266      78.983  50.711  19.562  1.00  0.00           C  
ATOM    278  N   GLN A 267      74.675  49.164  21.883  1.00  0.00           N  
ATOM    279  CA  GLN A 267      73.261  48.918  22.053  1.00  0.00           C  
ATOM    280  C   GLN A 267      72.520  50.212  21.787  1.00  0.00           C  
ATOM    281  O   GLN A 267      72.717  51.214  22.475  1.00  0.00           O  
ATOM    282  CB  GLN A 267      72.959  48.433  23.474  1.00  0.00           C  
ATOM    283  CG  GLN A 267      71.474  48.327  23.786  1.00  0.00           C  
ATOM    284  CD  GLN A 267      70.800  47.188  23.048  1.00  0.00           C  
ATOM    285  OE1 GLN A 267      69.965  47.393  22.150  1.00  0.00           O  
ATOM    286  NE2 GLN A 267      71.162  45.975  23.420  1.00  0.00           N  
ATOM    287  N   HIS A 268      71.674  50.182  20.772  1.00  0.00           N  
ATOM    288  CA  HIS A 268      70.884  51.337  20.419  1.00  0.00           C  
ATOM    289  C   HIS A 268      69.472  51.153  20.948  1.00  0.00           C  
ATOM    290  O   HIS A 268      69.089  50.070  21.399  1.00  0.00           O  
ATOM    291  CB  HIS A 268      70.839  51.500  18.883  1.00  0.00           C  
ATOM    292  CG  HIS A 268      69.546  52.058  18.361  1.00  0.00           C  
ATOM    293  ND1 HIS A 268      68.360  51.355  18.407  1.00  0.00           N  
ATOM    294  CD2 HIS A 268      69.256  53.244  17.771  1.00  0.00           C  
ATOM    295  CE1 HIS A 268      67.397  52.081  17.863  1.00  0.00           C  
ATOM    296  NE2 HIS A 268      67.913  53.231  17.468  1.00  0.00           N  
ATOM    297  N   TYR A 269      68.724  52.245  20.894  1.00  0.00           N  
ATOM    298  CA  TYR A 269      67.326  52.265  21.236  1.00  0.00           C  
ATOM    299  C   TYR A 269      66.766  53.619  20.841  1.00  0.00           C  
ATOM    300  O   TYR A 269      67.500  54.601  20.689  1.00  0.00           O  
ATOM    301  CB  TYR A 269      67.103  52.013  22.738  1.00  0.00           C  
ATOM    302  CG  TYR A 269      66.675  53.220  23.563  1.00  0.00           C  
ATOM    303  CD1 TYR A 269      65.501  53.187  24.331  1.00  0.00           C  
ATOM    304  CD2 TYR A 269      67.481  54.364  23.641  1.00  0.00           C  
ATOM    305  CE1 TYR A 269      65.152  54.258  25.167  1.00  0.00           C  
ATOM    306  CE2 TYR A 269      67.140  55.443  24.468  1.00  0.00           C  
ATOM    307  CZ  TYR A 269      65.984  55.379  25.232  1.00  0.00           C  
ATOM    308  OH  TYR A 269      65.701  56.404  26.100  1.00  0.00           O  
ATOM    309  N   ILE A 270      65.460  53.641  20.639  1.00  0.00           N  
ATOM    310  CA  ILE A 270      64.731  54.865  20.366  1.00  0.00           C  
ATOM    311  C   ILE A 270      63.346  54.566  20.926  1.00  0.00           C  
ATOM    312  O   ILE A 270      62.729  53.539  20.606  1.00  0.00           O  
ATOM    313  CB  ILE A 270      64.699  55.272  18.842  1.00  0.00           C  
ATOM    314  CG1 ILE A 270      63.807  56.511  18.684  1.00  0.00           C  
ATOM    315  CG2 ILE A 270      64.218  54.122  17.951  1.00  0.00           C  
ATOM    316  CD1 ILE A 270      63.957  57.234  17.337  1.00  0.00           C  
ATOM    317  N   GLY A 272      62.894  55.436  21.819  1.00  0.00           N  
ATOM    318  CA  GLY A 272      61.603  55.245  22.446  1.00  0.00           C  
ATOM    319  C   GLY A 272      60.511  56.069  21.800  1.00  0.00           C  
ATOM    320  O   GLY A 272      60.762  57.131  21.228  1.00  0.00           O  
ATOM    321  N   PHE A 273      59.283  55.575  21.887  1.00  0.00           N  
ATOM    322  CA  PHE A 273      58.163  56.290  21.305  1.00  0.00           C  
ATOM    323  C   PHE A 273      56.981  56.254  22.242  1.00  0.00           C  
ATOM    324  O   PHE A 273      56.704  55.239  22.886  1.00  0.00           O  
ATOM    325  CB  PHE A 273      57.692  55.646  20.000  1.00  0.00           C  
ATOM    326  CG  PHE A 273      58.752  55.496  18.966  1.00  0.00           C  
ATOM    327  CD1 PHE A 273      59.542  54.348  18.922  1.00  0.00           C  
ATOM    328  CD2 PHE A 273      58.946  56.486  18.010  1.00  0.00           C  
ATOM    329  CE1 PHE A 273      60.502  54.190  17.936  1.00  0.00           C  
ATOM    330  CE2 PHE A 273      59.908  56.333  17.018  1.00  0.00           C  
ATOM    331  CZ  PHE A 273      60.684  55.182  16.984  1.00  0.00           C  
ATOM    332  N   GLU A 274      56.274  57.365  22.309  1.00  0.00           N  
ATOM    333  CA  GLU A 274      55.061  57.395  23.094  1.00  0.00           C  
ATOM    334  C   GLU A 274      54.047  56.668  22.204  1.00  0.00           C  
ATOM    335  O   GLU A 274      54.232  56.581  20.988  1.00  0.00           O  
ATOM    336  CB  GLU A 274      54.615  58.831  23.331  1.00  0.00           C  
ATOM    337  CG  GLU A 274      55.339  59.518  24.494  1.00  0.00           C  
ATOM    338  CD  GLU A 274      54.580  60.739  25.001  1.00  0.00           C  
ATOM    339  OE1 GLU A 274      53.434  60.948  24.552  1.00  0.00           O  
ATOM    340  OE2 GLU A 274      55.122  61.482  25.846  1.00  0.00           O  
ATOM    341  N   ILE A 275      52.989  56.146  22.807  1.00  0.00           N  
ATOM    342  CA  ILE A 275      51.949  55.436  22.068  1.00  0.00           C  
ATOM    343  C   ILE A 275      50.702  56.331  22.128  1.00  0.00           C  
ATOM    344  O   ILE A 275      50.122  56.527  23.199  1.00  0.00           O  
ATOM    345  CB  ILE A 275      51.666  54.071  22.742  1.00  0.00           C  
ATOM    346  CG1 ILE A 275      52.993  53.320  22.980  1.00  0.00           C  
ATOM    347  CG2 ILE A 275      50.721  53.243  21.883  1.00  0.00           C  
ATOM    348  CD1 ILE A 275      53.798  52.979  21.693  1.00  0.00           C  
ATOM    349  N   SER A 276      50.286  56.886  20.995  1.00  0.00           N  
ATOM    350  CA  SER A 276      49.126  57.780  21.024  1.00  0.00           C  
ATOM    351  C   SER A 276      48.547  58.218  19.691  1.00  0.00           C  
ATOM    352  O   SER A 276      47.955  59.296  19.616  1.00  0.00           O  
ATOM    353  CB  SER A 276      49.480  59.046  21.788  1.00  0.00           C  
ATOM    354  OG  SER A 276      50.502  59.758  21.104  1.00  0.00           O  
ATOM    355  N   GLY A 277      48.713  57.420  18.644  1.00  0.00           N  
ATOM    356  CA  GLY A 277      48.165  57.808  17.357  1.00  0.00           C  
ATOM    357  C   GLY A 277      48.805  57.096  16.183  1.00  0.00           C  
ATOM    358  O   GLY A 277      49.668  56.228  16.360  1.00  0.00           O  
ATOM    359  N   TYR A 279      48.376  57.466  14.980  1.00  0.00           N  
ATOM    360  CA  TYR A 279      48.901  56.873  13.761  1.00  0.00           C  
ATOM    361  C   TYR A 279      50.343  57.293  13.546  1.00  0.00           C  
ATOM    362  O   TYR A 279      50.743  58.398  13.908  1.00  0.00           O  
ATOM    363  CB  TYR A 279      48.045  57.281  12.556  1.00  0.00           C  
ATOM    364  CG  TYR A 279      46.630  56.743  12.625  1.00  0.00           C  
ATOM    365  CD1 TYR A 279      45.552  57.588  12.889  1.00  0.00           C  
ATOM    366  CD2 TYR A 279      46.375  55.384  12.444  1.00  0.00           C  
ATOM    367  CE1 TYR A 279      44.251  57.091  12.973  1.00  0.00           C  
ATOM    368  CE2 TYR A 279      45.077  54.872  12.524  1.00  0.00           C  
ATOM    369  CZ  TYR A 279      44.021  55.732  12.790  1.00  0.00           C  
ATOM    370  OH  TYR A 279      42.739  55.235  12.876  1.00  0.00           O  
ATOM    371  N   ILE A 280      51.125  56.394  12.964  1.00  0.00           N  
ATOM    372  CA  ILE A 280      52.530  56.658  12.708  1.00  0.00           C  
ATOM    373  C   ILE A 280      52.702  57.522  11.457  1.00  0.00           C  
ATOM    374  O   ILE A 280      52.444  57.059  10.343  1.00  0.00           O  
ATOM    375  CB  ILE A 280      53.301  55.332  12.516  1.00  0.00           C  
ATOM    376  CG1 ILE A 280      53.277  54.527  13.823  1.00  0.00           C  
ATOM    377  CG2 ILE A 280      54.736  55.617  12.057  1.00  0.00           C  
ATOM    378  CD1 ILE A 280      53.708  53.071  13.647  1.00  0.00           C  
ATOM    379  N   HIS A 281      53.123  58.774  11.639  1.00  0.00           N  
ATOM    380  CA  HIS A 281      53.334  59.661  10.494  1.00  0.00           C  
ATOM    381  C   HIS A 281      54.733  59.400   9.942  1.00  0.00           C  
ATOM    382  O   HIS A 281      55.519  58.705  10.581  1.00  0.00           O  
ATOM    383  CB  HIS A 281      53.138  61.135  10.897  1.00  0.00           C  
ATOM    384  CG  HIS A 281      54.121  61.638  11.907  1.00  0.00           C  
ATOM    385  ND1 HIS A 281      55.435  61.913  11.595  1.00  0.00           N  
ATOM    386  CD2 HIS A 281      53.970  61.955  13.216  1.00  0.00           C  
ATOM    387  CE1 HIS A 281      56.052  62.380  12.666  1.00  0.00           C  
ATOM    388  NE2 HIS A 281      55.186  62.416  13.664  1.00  0.00           N  
ATOM    389  N   LEU A 282      55.045  59.939   8.762  1.00  0.00           N  
ATOM    390  CA  LEU A 282      56.340  59.677   8.115  1.00  0.00           C  
ATOM    391  C   LEU A 282      57.590  60.012   8.921  1.00  0.00           C  
ATOM    392  O   LEU A 282      58.619  59.334   8.791  1.00  0.00           O  
ATOM    393  CB  LEU A 282      56.414  60.384   6.752  1.00  0.00           C  
ATOM    394  CG  LEU A 282      55.250  60.109   5.798  1.00  0.00           C  
ATOM    395  CD1 LEU A 282      55.566  60.670   4.409  1.00  0.00           C  
ATOM    396  CD2 LEU A 282      55.002  58.616   5.725  1.00  0.00           C  
ATOM    397  N   GLY A 283      57.518  61.061   9.732  1.00  0.00           N  
ATOM    398  CA  GLY A 283      58.671  61.419  10.539  1.00  0.00           C  
ATOM    399  C   GLY A 283      59.012  60.298  11.505  1.00  0.00           C  
ATOM    400  O   GLY A 283      60.166  59.891  11.631  1.00  0.00           O  
ATOM    401  N   THR A 284      57.993  59.778  12.176  1.00  0.00           N  
ATOM    402  CA  THR A 284      58.170  58.708  13.155  1.00  0.00           C  
ATOM    403  C   THR A 284      58.654  57.404  12.522  1.00  0.00           C  
ATOM    404  O   THR A 284      59.648  56.816  12.954  1.00  0.00           O  
ATOM    405  CB  THR A 284      56.848  58.447  13.889  1.00  0.00           C  
ATOM    406  OG1 THR A 284      56.332  59.692  14.364  1.00  0.00           O  
ATOM    407  CG2 THR A 284      57.050  57.523  15.075  1.00  0.00           C  
ATOM    408  N   GLY A 285      57.951  56.955  11.490  1.00  0.00           N  
ATOM    409  CA  GLY A 285      58.331  55.713  10.852  1.00  0.00           C  
ATOM    410  C   GLY A 285      59.538  55.770   9.936  1.00  0.00           C  
ATOM    411  O   GLY A 285      60.506  55.026  10.140  1.00  0.00           O  
ATOM    412  N   LEU A 286      59.497  56.654   8.938  1.00  0.00           N  
ATOM    413  CA  LEU A 286      60.580  56.752   7.960  1.00  0.00           C  
ATOM    414  C   LEU A 286      61.929  57.249   8.465  1.00  0.00           C  
ATOM    415  O   LEU A 286      62.954  56.641   8.175  1.00  0.00           O  
ATOM    416  CB  LEU A 286      60.135  57.601   6.759  1.00  0.00           C  
ATOM    417  CG  LEU A 286      58.805  57.156   6.141  1.00  0.00           C  
ATOM    418  CD1 LEU A 286      58.692  57.746   4.745  1.00  0.00           C  
ATOM    419  CD2 LEU A 286      58.724  55.623   6.080  1.00  0.00           C  
ATOM    420  N   MET A 288      61.945  58.342   9.214  1.00  0.00           N  
ATOM    421  CA  MET A 288      63.213  58.863   9.702  1.00  0.00           C  
ATOM    422  C   MET A 288      63.840  57.922  10.730  1.00  0.00           C  
ATOM    423  O   MET A 288      65.030  57.625  10.659  1.00  0.00           O  
ATOM    424  CB  MET A 288      63.010  60.265  10.278  1.00  0.00           C  
ATOM    425  CG  MET A 288      62.427  61.247   9.254  1.00  0.00           C  
ATOM    426  SD  MET A 288      63.544  61.583   7.843  1.00  0.00           S  
ATOM    427  CE  MET A 288      62.962  60.402   6.638  1.00  0.00           C  
ATOM    428  N   ALA A 289      63.050  57.445  11.684  1.00  0.00           N  
ATOM    429  CA  ALA A 289      63.581  56.511  12.679  1.00  0.00           C  
ATOM    430  C   ALA A 289      63.972  55.209  11.969  1.00  0.00           C  
ATOM    431  O   ALA A 289      65.008  54.620  12.249  1.00  0.00           O  
ATOM    432  CB  ALA A 289      62.531  56.222  13.749  1.00  0.00           C  
ATOM    433  N   GLY A 290      63.125  54.777  11.041  1.00  0.00           N  
ATOM    434  CA  GLY A 290      63.379  53.556  10.302  1.00  0.00           C  
ATOM    435  C   GLY A 290      64.660  53.638   9.512  1.00  0.00           C  
ATOM    436  O   GLY A 290      65.439  52.682   9.489  1.00  0.00           O  
ATOM    437  N   ALA A 291      64.881  54.777   8.856  1.00  0.00           N  
ATOM    438  CA  ALA A 291      66.103  54.971   8.082  1.00  0.00           C  
ATOM    439  C   ALA A 291      67.337  54.847   8.986  1.00  0.00           C  
ATOM    440  O   ALA A 291      68.295  54.163   8.639  1.00  0.00           O  
ATOM    441  CB  ALA A 291      66.083  56.328   7.412  1.00  0.00           C  
ATOM    442  N   LYS A 292      67.318  55.489  10.154  1.00  0.00           N  
ATOM    443  CA  LYS A 292      68.480  55.401  11.040  1.00  0.00           C  
ATOM    444  C   LYS A 292      68.671  53.988  11.593  1.00  0.00           C  
ATOM    445  O   LYS A 292      69.802  53.508  11.710  1.00  0.00           O  
ATOM    446  CB  LYS A 292      68.379  56.404  12.200  1.00  0.00           C  
ATOM    447  CG  LYS A 292      68.521  57.868  11.789  1.00  0.00           C  
ATOM    448  CD  LYS A 292      69.609  58.071  10.714  1.00  0.00           C  
ATOM    449  CE  LYS A 292      70.994  57.616  11.184  1.00  0.00           C  
ATOM    450  NZ  LYS A 292      71.978  57.620  10.062  1.00  0.00           N  
ATOM    451  N   ILE A 293      67.569  53.326  11.941  1.00  0.00           N  
ATOM    452  CA  ILE A 293      67.670  51.976  12.454  1.00  0.00           C  
ATOM    453  C   ILE A 293      68.371  51.120  11.392  1.00  0.00           C  
ATOM    454  O   ILE A 293      69.265  50.326  11.714  1.00  0.00           O  
ATOM    455  CB  ILE A 293      66.273  51.425  12.807  1.00  0.00           C  
ATOM    456  CG1 ILE A 293      65.822  52.024  14.155  1.00  0.00           C  
ATOM    457  CG2 ILE A 293      66.310  49.915  12.883  1.00  0.00           C  
ATOM    458  CD1 ILE A 293      64.331  51.817  14.461  1.00  0.00           C  
ATOM    459  N   ALA A 294      67.996  51.311  10.128  1.00  0.00           N  
ATOM    460  CA  ALA A 294      68.616  50.567   9.034  1.00  0.00           C  
ATOM    461  C   ALA A 294      70.108  50.880   8.971  1.00  0.00           C  
ATOM    462  O   ALA A 294      70.932  49.973   8.827  1.00  0.00           O  
ATOM    463  CB  ALA A 294      67.948  50.919   7.690  1.00  0.00           C  
ATOM    464  N   ASP A 295      70.456  52.163   9.070  1.00  0.00           N  
ATOM    465  CA  ASP A 295      71.863  52.562   9.031  1.00  0.00           C  
ATOM    466  C   ASP A 295      72.647  51.942  10.178  1.00  0.00           C  
ATOM    467  O   ASP A 295      73.761  51.435   9.982  1.00  0.00           O  
ATOM    468  CB  ASP A 295      72.023  54.086   9.125  1.00  0.00           C  
ATOM    469  CG  ASP A 295      71.441  54.817   7.933  1.00  0.00           C  
ATOM    470  OD1 ASP A 295      71.341  54.217   6.841  1.00  0.00           O  
ATOM    471  OD2 ASP A 295      71.102  56.007   8.086  1.00  0.00           O  
ATOM    472  N   PHE A 296      72.068  51.996  11.377  1.00  0.00           N  
ATOM    473  CA  PHE A 296      72.741  51.468  12.554  1.00  0.00           C  
ATOM    474  C   PHE A 296      73.026  49.971  12.421  1.00  0.00           C  
ATOM    475  O   PHE A 296      74.126  49.517  12.748  1.00  0.00           O  
ATOM    476  CB  PHE A 296      71.925  51.757  13.836  1.00  0.00           C  
ATOM    477  CG  PHE A 296      71.736  53.239  14.132  1.00  0.00           C  
ATOM    478  CD1 PHE A 296      72.729  54.168  13.806  1.00  0.00           C  
ATOM    479  CD2 PHE A 296      70.576  53.697  14.757  1.00  0.00           C  
ATOM    480  CE1 PHE A 296      72.572  55.533  14.100  1.00  0.00           C  
ATOM    481  CE2 PHE A 296      70.402  55.065  15.058  1.00  0.00           C  
ATOM    482  CZ  PHE A 296      71.406  55.985  14.727  1.00  0.00           C  
ATOM    483  N   GLN A 297      72.046  49.211  11.937  1.00  0.00           N  
ATOM    484  CA  GLN A 297      72.218  47.773  11.766  1.00  0.00           C  
ATOM    485  C   GLN A 297      73.435  47.516  10.866  1.00  0.00           C  
ATOM    486  O   GLN A 297      74.281  46.677  11.185  1.00  0.00           O  
ATOM    487  CB  GLN A 297      70.967  47.135  11.128  1.00  0.00           C  
ATOM    488  CG  GLN A 297      69.686  47.177  11.973  1.00  0.00           C  
ATOM    489  CD  GLN A 297      68.537  46.384  11.333  1.00  0.00           C  
ATOM    490  OE1 GLN A 297      68.246  46.532  10.144  1.00  0.00           O  
ATOM    491  NE2 GLN A 297      67.883  45.544  12.126  1.00  0.00           N  
ATOM    492  N   LYS A 298      73.532  48.249   9.755  1.00  0.00           N  
ATOM    493  CA  LYS A 298      74.655  48.063   8.828  1.00  0.00           C  
ATOM    494  C   LYS A 298      76.005  48.394   9.442  1.00  0.00           C  
ATOM    495  O   LYS A 298      77.043  47.905   8.989  1.00  0.00           O  
ATOM    496  CB  LYS A 298      74.464  48.904   7.561  1.00  0.00           C  
ATOM    497  CG  LYS A 298      73.376  48.386   6.644  1.00  0.00           C  
ATOM    498  CD  LYS A 298      73.292  49.197   5.356  1.00  0.00           C  
ATOM    499  CE  LYS A 298      72.120  48.739   4.482  1.00  0.00           C  
ATOM    500  NZ  LYS A 298      70.795  48.928   5.148  1.00  0.00           N  
ATOM    501  N   ALA A 299      75.995  49.235  10.468  1.00  0.00           N  
ATOM    502  CA  ALA A 299      77.229  49.613  11.133  1.00  0.00           C  
ATOM    503  C   ALA A 299      77.567  48.594  12.221  1.00  0.00           C  
ATOM    504  O   ALA A 299      78.575  48.724  12.900  1.00  0.00           O  
ATOM    505  CB  ALA A 299      77.083  51.002  11.753  1.00  0.00           C  
ATOM    506  N   GLY A 305      76.717  47.588  12.393  1.00  0.00           N  
ATOM    507  CA  GLY A 305      76.980  46.588  13.416  1.00  0.00           C  
ATOM    508  C   GLY A 305      76.517  47.008  14.804  1.00  0.00           C  
ATOM    509  O   GLY A 305      77.120  46.629  15.807  1.00  0.00           O  
ATOM    510  N   ILE A 306      75.449  47.801  14.860  1.00  0.00           N  
ATOM    511  CA  ILE A 306      74.876  48.262  16.125  1.00  0.00           C  
ATOM    512  C   ILE A 306      73.579  47.489  16.381  1.00  0.00           C  
ATOM    513  O   ILE A 306      72.759  47.339  15.473  1.00  0.00           O  
ATOM    514  CB  ILE A 306      74.548  49.776  16.055  1.00  0.00           C  
ATOM    515  CG1 ILE A 306      75.847  50.582  15.887  1.00  0.00           C  
ATOM    516  CG2 ILE A 306      73.775  50.207  17.310  1.00  0.00           C  
ATOM    517  CD1 ILE A 306      75.629  52.024  15.488  1.00  0.00           C  
ATOM    518  N   LYS A 307      73.396  46.986  17.604  1.00  0.00           N  
ATOM    519  CA  LYS A 307      72.175  46.247  17.949  1.00  0.00           C  
ATOM    520  C   LYS A 307      71.062  47.268  18.192  1.00  0.00           C  
ATOM    521  O   LYS A 307      71.140  48.079  19.116  1.00  0.00           O  
ATOM    522  CB  LYS A 307      72.393  45.408  19.214  1.00  0.00           C  
ATOM    523  CG  LYS A 307      71.245  44.449  19.536  1.00  0.00           C  
ATOM    524  CD  LYS A 307      71.113  43.341  18.482  1.00  0.00           C  
ATOM    525  CE  LYS A 307      70.022  42.334  18.854  1.00  0.00           C  
ATOM    526  NZ  LYS A 307      69.650  41.437  17.711  1.00  0.00           N  
ATOM    527  N   THR A 308      70.028  47.205  17.368  1.00  0.00           N  
ATOM    528  CA  THR A 308      68.923  48.145  17.422  1.00  0.00           C  
ATOM    529  C   THR A 308      67.691  47.696  18.196  1.00  0.00           C  
ATOM    530  O   THR A 308      67.335  46.509  18.212  1.00  0.00           O  
ATOM    531  CB  THR A 308      68.514  48.542  15.987  1.00  0.00           C  
ATOM    532  OG1 THR A 308      68.059  47.384  15.264  1.00  0.00           O  
ATOM    533  CG2 THR A 308      69.721  49.144  15.260  1.00  0.00           C  
ATOM    534  N   ARG A 309      67.025  48.666  18.820  1.00  0.00           N  
ATOM    535  CA  ARG A 309      65.835  48.378  19.623  1.00  0.00           C  
ATOM    536  C   ARG A 309      64.796  49.488  19.587  1.00  0.00           C  
ATOM    537  O   ARG A 309      65.142  50.670  19.654  1.00  0.00           O  
ATOM    538  CB  ARG A 309      66.246  48.142  21.086  1.00  0.00           C  
ATOM    539  CG  ARG A 309      65.077  48.018  22.077  1.00  0.00           C  
ATOM    540  CD  ARG A 309      65.590  47.831  23.494  1.00  0.00           C  
ATOM    541  NE  ARG A 309      66.510  46.697  23.583  1.00  0.00           N  
ATOM    542  CZ  ARG A 309      67.097  46.286  24.707  1.00  0.00           C  
ATOM    543  NH1 ARG A 309      67.920  45.246  24.681  1.00  0.00           N  
ATOM    544  NH2 ARG A 309      66.863  46.905  25.857  1.00  0.00           N  
ATOM    545  N   VAL A 310      63.527  49.097  19.477  1.00  0.00           N  
ATOM    546  CA  VAL A 310      62.407  50.040  19.496  1.00  0.00           C  
ATOM    547  C   VAL A 310      61.799  49.871  20.895  1.00  0.00           C  
ATOM    548  O   VAL A 310      61.434  48.762  21.296  1.00  0.00           O  
ATOM    549  CB  VAL A 310      61.344  49.702  18.421  1.00  0.00           C  
ATOM    550  CG1 VAL A 310      60.046  50.472  18.699  1.00  0.00           C  
ATOM    551  CG2 VAL A 310      61.883  50.047  17.031  1.00  0.00           C  
ATOM    552  N   PHE A 311      61.722  50.979  21.626  1.00  0.00           N  
ATOM    553  CA  PHE A 311      61.212  51.031  22.994  1.00  0.00           C  
ATOM    554  C   PHE A 311      59.809  51.656  22.983  1.00  0.00           C  
ATOM    555  O   PHE A 311      59.651  52.834  22.637  1.00  0.00           O  
ATOM    556  CB  PHE A 311      62.182  51.888  23.821  1.00  0.00           C  
ATOM    557  CG  PHE A 311      61.920  51.894  25.305  1.00  0.00           C  
ATOM    558  CD1 PHE A 311      62.257  50.793  26.094  1.00  0.00           C  
ATOM    559  CD2 PHE A 311      61.428  53.044  25.930  1.00  0.00           C  
ATOM    560  CE1 PHE A 311      62.118  50.836  27.485  1.00  0.00           C  
ATOM    561  CE2 PHE A 311      61.281  53.102  27.324  1.00  0.00           C  
ATOM    562  CZ  PHE A 311      61.632  51.991  28.102  1.00  0.00           C  
ATOM    563  N   LEU A 312      58.803  50.860  23.357  1.00  0.00           N  
ATOM    564  CA  LEU A 312      57.408  51.306  23.389  1.00  0.00           C  
ATOM    565  C   LEU A 312      57.154  51.850  24.800  1.00  0.00           C  
ATOM    566  O   LEU A 312      56.974  51.087  25.759  1.00  0.00           O  
ATOM    567  CB  LEU A 312      56.490  50.118  23.073  1.00  0.00           C  
ATOM    568  CG  LEU A 312      56.908  49.312  21.831  1.00  0.00           C  
ATOM    569  CD1 LEU A 312      56.250  47.929  21.822  1.00  0.00           C  
ATOM    570  CD2 LEU A 312      56.548  50.086  20.576  1.00  0.00           C  
ATOM    571  N   ALA A 313      57.150  53.175  24.913  1.00  0.00           N  
ATOM    572  CA  ALA A 313      57.004  53.852  26.207  1.00  0.00           C  
ATOM    573  C   ALA A 313      55.582  53.914  26.753  1.00  0.00           C  
ATOM    574  O   ALA A 313      54.974  54.993  26.768  1.00  0.00           O  
ATOM    575  CB  ALA A 313      57.591  55.266  26.097  1.00  0.00           C  
ATOM    576  N   ASP A 314      55.069  52.776  27.240  1.00  0.00           N  
ATOM    577  CA  ASP A 314      53.697  52.730  27.738  1.00  0.00           C  
ATOM    578  C   ASP A 314      53.387  53.560  28.986  1.00  0.00           C  
ATOM    579  O   ASP A 314      52.503  54.419  28.929  1.00  0.00           O  
ATOM    580  CB  ASP A 314      53.201  51.265  27.896  1.00  0.00           C  
ATOM    581  CG  ASP A 314      54.109  50.388  28.765  1.00  0.00           C  
ATOM    582  OD1 ASP A 314      55.215  50.816  29.171  1.00  0.00           O  
ATOM    583  OD2 ASP A 314      53.697  49.235  29.030  1.00  0.00           O  
ATOM    584  N   TRP A 315      54.093  53.335  30.097  1.00  0.00           N  
ATOM    585  CA  TRP A 315      53.827  54.124  31.306  1.00  0.00           C  
ATOM    586  C   TRP A 315      54.064  55.600  31.019  1.00  0.00           C  
ATOM    587  O   TRP A 315      53.349  56.464  31.538  1.00  0.00           O  
ATOM    588  CB  TRP A 315      54.723  53.698  32.479  1.00  0.00           C  
ATOM    589  CG  TRP A 315      54.343  52.399  33.111  1.00  0.00           C  
ATOM    590  CD1 TRP A 315      53.623  51.381  32.537  1.00  0.00           C  
ATOM    591  CD2 TRP A 315      54.749  51.923  34.402  1.00  0.00           C  
ATOM    592  NE1 TRP A 315      53.565  50.303  33.391  1.00  0.00           N  
ATOM    593  CE2 TRP A 315      54.246  50.605  34.541  1.00  0.00           C  
ATOM    594  CE3 TRP A 315      55.495  52.478  35.454  1.00  0.00           C  
ATOM    595  CZ2 TRP A 315      54.466  49.831  35.692  1.00  0.00           C  
ATOM    596  CZ3 TRP A 315      55.717  51.708  36.603  1.00  0.00           C  
ATOM    597  CH2 TRP A 315      55.201  50.397  36.709  1.00  0.00           C  
ATOM    598  N   HIS A 316      55.067  55.889  30.193  1.00  0.00           N  
ATOM    599  CA  HIS A 316      55.384  57.273  29.844  1.00  0.00           C  
ATOM    600  C   HIS A 316      54.173  57.917  29.169  1.00  0.00           C  
ATOM    601  O   HIS A 316      53.816  59.048  29.478  1.00  0.00           O  
ATOM    602  CB  HIS A 316      56.583  57.351  28.882  1.00  0.00           C  
ATOM    603  CG  HIS A 316      57.807  56.638  29.367  1.00  0.00           C  
ATOM    604  ND1 HIS A 316      57.887  55.263  29.445  1.00  0.00           N  
ATOM    605  CD2 HIS A 316      59.020  57.109  29.748  1.00  0.00           C  
ATOM    606  CE1 HIS A 316      59.099  54.918  29.847  1.00  0.00           C  
ATOM    607  NE2 HIS A 316      59.806  56.020  30.038  1.00  0.00           N  
ATOM    608  N   SER A 317      53.557  57.192  28.240  1.00  0.00           N  
ATOM    609  CA  SER A 317      52.387  57.690  27.518  1.00  0.00           C  
ATOM    610  C   SER A 317      51.204  57.851  28.465  1.00  0.00           C  
ATOM    611  O   SER A 317      50.393  58.762  28.311  1.00  0.00           O  
ATOM    612  CB  SER A 317      52.014  56.729  26.382  1.00  0.00           C  
ATOM    613  OG  SER A 317      53.088  56.579  25.474  1.00  0.00           O  
ATOM    614  N   TRP A 318      51.108  56.944  29.431  1.00  0.00           N  
ATOM    615  CA  TRP A 318      50.050  56.977  30.436  1.00  0.00           C  
ATOM    616  C   TRP A 318      50.223  58.267  31.253  1.00  0.00           C  
ATOM    617  O   TRP A 318      49.268  59.012  31.490  1.00  0.00           O  
ATOM    618  CB  TRP A 318      50.178  55.726  31.314  1.00  0.00           C  
ATOM    619  CG  TRP A 318      49.516  55.780  32.668  1.00  0.00           C  
ATOM    620  CD1 TRP A 318      48.266  56.259  32.964  1.00  0.00           C  
ATOM    621  CD2 TRP A 318      50.066  55.298  33.903  1.00  0.00           C  
ATOM    622  NE1 TRP A 318      48.006  56.101  34.310  1.00  0.00           N  
ATOM    623  CE2 TRP A 318      49.093  55.516  34.910  1.00  0.00           C  
ATOM    624  CE3 TRP A 318      51.292  54.698  34.257  1.00  0.00           C  
ATOM    625  CZ2 TRP A 318      49.305  55.160  36.256  1.00  0.00           C  
ATOM    626  CZ3 TRP A 318      51.506  54.340  35.591  1.00  0.00           C  
ATOM    627  CH2 TRP A 318      50.511  54.576  36.579  1.00  0.00           C  
ATOM    628  N   ILE A 334      51.460  58.528  31.659  1.00  0.00           N  
ATOM    629  CA  ILE A 334      51.797  59.724  32.423  1.00  0.00           C  
ATOM    630  C   ILE A 334      51.490  60.972  31.606  1.00  0.00           C  
ATOM    631  O   ILE A 334      50.975  61.968  32.127  1.00  0.00           O  
ATOM    632  CB  ILE A 334      53.300  59.737  32.776  1.00  0.00           C  
ATOM    633  CG1 ILE A 334      53.570  58.749  33.914  1.00  0.00           C  
ATOM    634  CG2 ILE A 334      53.752  61.155  33.118  1.00  0.00           C  
ATOM    635  CD1 ILE A 334      55.052  58.601  34.241  1.00  0.00           C  
ATOM    636  N   ASN A 336      51.798  60.907  30.315  1.00  0.00           N  
ATOM    637  CA  ASN A 336      51.580  62.048  29.444  1.00  0.00           C  
ATOM    638  C   ASN A 336      50.155  62.158  28.899  1.00  0.00           C  
ATOM    639  O   ASN A 336      49.906  62.877  27.936  1.00  0.00           O  
ATOM    640  CB  ASN A 336      52.604  62.032  28.297  1.00  0.00           C  
ATOM    641  CG  ASN A 336      52.902  63.425  27.781  1.00  0.00           C  
ATOM    642  OD1 ASN A 336      52.594  64.411  28.451  1.00  0.00           O  
ATOM    643  ND2 ASN A 336      53.513  63.518  26.601  1.00  0.00           N  
ATOM    644  N   ASP A 340      49.229  61.441  29.529  1.00  0.00           N  
ATOM    645  CA  ASP A 340      47.812  61.452  29.158  1.00  0.00           C  
ATOM    646  C   ASP A 340      47.456  61.058  27.724  1.00  0.00           C  
ATOM    647  O   ASP A 340      46.518  61.604  27.150  1.00  0.00           O  
ATOM    648  CB  ASP A 340      47.206  62.828  29.451  1.00  0.00           C  
ATOM    649  CG  ASP A 340      47.335  63.219  30.910  1.00  0.00           C  
ATOM    650  OD1 ASP A 340      47.001  62.385  31.781  1.00  0.00           O  
ATOM    651  OD2 ASP A 340      47.766  64.358  31.184  1.00  0.00           O  
ATOM    652  N   LYS A 341      48.173  60.104  27.144  1.00  0.00           N  
ATOM    653  CA  LYS A 341      47.854  59.703  25.780  1.00  0.00           C  
ATOM    654  C   LYS A 341      46.732  58.688  25.794  1.00  0.00           C  
ATOM    655  O   LYS A 341      46.555  57.960  26.775  1.00  0.00           O  
ATOM    656  CB  LYS A 341      49.082  59.110  25.085  1.00  0.00           C  
ATOM    657  CG  LYS A 341      50.235  60.088  24.940  1.00  0.00           C  
ATOM    658  CD  LYS A 341      49.776  61.400  24.324  1.00  0.00           C  
ATOM    659  CE  LYS A 341      50.958  62.316  24.077  1.00  0.00           C  
ATOM    660  NZ  LYS A 341      50.493  63.684  23.734  1.00  0.00           N  
ATOM    661  N   LEU A 342      45.972  58.642  24.704  1.00  0.00           N  
ATOM    662  CA  LEU A 342      44.874  57.706  24.609  1.00  0.00           C  
ATOM    663  C   LEU A 342      44.046  57.787  25.884  1.00  0.00           C  
ATOM    664  O   LEU A 342      43.743  56.772  26.519  1.00  0.00           O  
ATOM    665  CB  LEU A 342      45.422  56.283  24.383  1.00  0.00           C  
ATOM    666  CG  LEU A 342      45.985  56.068  22.961  1.00  0.00           C  
ATOM    667  CD1 LEU A 342      46.789  54.770  22.848  1.00  0.00           C  
ATOM    668  CD2 LEU A 342      44.810  56.049  21.978  1.00  0.00           C  
ATOM    669  N   GLY A 408      43.693  59.016  26.258  1.00  0.00           N  
ATOM    670  CA  GLY A 408      42.884  59.229  27.447  1.00  0.00           C  
ATOM    671  C   GLY A 408      43.464  58.668  28.734  1.00  0.00           C  
ATOM    672  O   GLY A 408      42.728  58.388  29.680  1.00  0.00           O  
ATOM    673  N   GLY A 418      44.781  58.495  28.771  1.00  0.00           N  
ATOM    674  CA  GLY A 418      45.429  57.974  29.961  1.00  0.00           C  
ATOM    675  C   GLY A 418      45.044  56.556  30.342  1.00  0.00           C  
ATOM    676  O   GLY A 418      45.202  56.163  31.500  1.00  0.00           O  
ATOM    677  N   ASP A 419      44.547  55.780  29.384  1.00  0.00           N  
ATOM    678  CA  ASP A 419      44.153  54.400  29.662  1.00  0.00           C  
ATOM    679  C   ASP A 419      45.345  53.493  29.346  1.00  0.00           C  
ATOM    680  O   ASP A 419      45.535  53.061  28.203  1.00  0.00           O  
ATOM    681  CB  ASP A 419      42.941  54.006  28.798  1.00  0.00           C  
ATOM    682  CG  ASP A 419      42.341  52.657  29.196  1.00  0.00           C  
ATOM    683  OD1 ASP A 419      43.109  51.704  29.473  1.00  0.00           O  
ATOM    684  OD2 ASP A 419      41.093  52.543  29.220  1.00  0.00           O  
ATOM    685  N   LEU A 420      46.149  53.212  30.365  1.00  0.00           N  
ATOM    686  CA  LEU A 420      47.330  52.370  30.205  1.00  0.00           C  
ATOM    687  C   LEU A 420      47.026  51.070  29.464  1.00  0.00           C  
ATOM    688  O   LEU A 420      47.818  50.629  28.633  1.00  0.00           O  
ATOM    689  CB  LEU A 420      47.940  52.061  31.577  1.00  0.00           C  
ATOM    690  CG  LEU A 420      49.224  51.222  31.585  1.00  0.00           C  
ATOM    691  CD1 LEU A 420      50.286  51.893  30.712  1.00  0.00           C  
ATOM    692  CD2 LEU A 420      49.726  51.080  33.014  1.00  0.00           C  
ATOM    693  N   GLU A 421      45.880  50.463  29.767  1.00  0.00           N  
ATOM    694  CA  GLU A 421      45.467  49.214  29.126  1.00  0.00           C  
ATOM    695  C   GLU A 421      45.372  49.377  27.610  1.00  0.00           C  
ATOM    696  O   GLU A 421      45.866  48.539  26.854  1.00  0.00           O  
ATOM    697  CB  GLU A 421      44.094  48.787  29.640  1.00  0.00           C  
ATOM    698  CG  GLU A 421      44.010  48.593  31.130  1.00  0.00           C  
ATOM    699  CD  GLU A 421      44.189  47.152  31.511  1.00  0.00           C  
ATOM    700  OE1 GLU A 421      45.244  46.581  31.157  1.00  0.00           O  
ATOM    701  OE2 GLU A 421      43.274  46.592  32.158  1.00  0.00           O  
ATOM    702  N   VAL A 422      44.703  50.444  27.176  1.00  0.00           N  
ATOM    703  CA  VAL A 422      44.540  50.706  25.757  1.00  0.00           C  
ATOM    704  C   VAL A 422      45.890  51.051  25.135  1.00  0.00           C  
ATOM    705  O   VAL A 422      46.185  50.647  24.004  1.00  0.00           O  
ATOM    706  CB  VAL A 422      43.531  51.855  25.514  1.00  0.00           C  
ATOM    707  CG1 VAL A 422      43.462  52.191  24.031  1.00  0.00           C  
ATOM    708  CG2 VAL A 422      42.146  51.433  26.011  1.00  0.00           C  
ATOM    709  N   ILE A 423      46.703  51.801  25.878  1.00  0.00           N  
ATOM    710  CA  ILE A 423      48.032  52.177  25.414  1.00  0.00           C  
ATOM    711  C   ILE A 423      48.828  50.910  25.103  1.00  0.00           C  
ATOM    712  O   ILE A 423      49.450  50.793  24.047  1.00  0.00           O  
ATOM    713  CB  ILE A 423      48.761  53.016  26.494  1.00  0.00           C  
ATOM    714  CG1 ILE A 423      48.211  54.443  26.470  1.00  0.00           C  
ATOM    715  CG2 ILE A 423      50.283  52.999  26.272  1.00  0.00           C  
ATOM    716  CD1 ILE A 423      48.608  55.282  27.683  1.00  0.00           C  
ATOM    717  N   GLN A 424      48.770  49.948  26.017  1.00  0.00           N  
ATOM    718  CA  GLN A 424      49.495  48.695  25.847  1.00  0.00           C  
ATOM    719  C   GLN A 424      48.998  47.832  24.686  1.00  0.00           C  
ATOM    720  O   GLN A 424      49.791  47.207  23.979  1.00  0.00           O  
ATOM    721  CB  GLN A 424      49.482  47.919  27.170  1.00  0.00           C  
ATOM    722  CG  GLN A 424      50.425  48.564  28.193  1.00  0.00           C  
ATOM    723  CD  GLN A 424      50.328  47.976  29.592  1.00  0.00           C  
ATOM    724  OE1 GLN A 424      51.305  47.984  30.346  1.00  0.00           O  
ATOM    725  NE2 GLN A 424      49.155  47.487  29.951  1.00  0.00           N  
ATOM    726  N   GLU A 425      47.690  47.817  24.471  1.00  0.00           N  
ATOM    727  CA  GLU A 425      47.137  47.032  23.383  1.00  0.00           C  
ATOM    728  C   GLU A 425      47.563  47.655  22.054  1.00  0.00           C  
ATOM    729  O   GLU A 425      47.967  46.951  21.120  1.00  0.00           O  
ATOM    730  CB  GLU A 425      45.609  46.991  23.481  1.00  0.00           C  
ATOM    731  CG  GLU A 425      44.956  46.515  22.195  1.00  0.00           C  
ATOM    732  CD  GLU A 425      43.492  46.177  22.362  1.00  0.00           C  
ATOM    733  OE1 GLU A 425      42.786  46.919  23.082  1.00  0.00           O  
ATOM    734  OE2 GLU A 425      43.048  45.175  21.758  1.00  0.00           O  
ATOM    735  N   VAL A 426      47.466  48.982  21.983  1.00  0.00           N  
ATOM    736  CA  VAL A 426      47.844  49.725  20.787  1.00  0.00           C  
ATOM    737  C   VAL A 426      49.328  49.546  20.477  1.00  0.00           C  
ATOM    738  O   VAL A 426      49.712  49.334  19.328  1.00  0.00           O  
ATOM    739  CB  VAL A 426      47.553  51.237  20.950  1.00  0.00           C  
ATOM    740  CG1 VAL A 426      48.200  52.019  19.816  1.00  0.00           C  
ATOM    741  CG2 VAL A 426      46.036  51.482  20.958  1.00  0.00           C  
ATOM    742  N   ALA A 427      50.158  49.636  21.509  1.00  0.00           N  
ATOM    743  CA  ALA A 427      51.598  49.492  21.342  1.00  0.00           C  
ATOM    744  C   ALA A 427      51.947  48.148  20.691  1.00  0.00           C  
ATOM    745  O   ALA A 427      52.694  48.090  19.715  1.00  0.00           O  
ATOM    746  CB  ALA A 427      52.292  49.619  22.709  1.00  0.00           C  
ATOM    747  N   LEU A 428      51.385  47.074  21.234  1.00  0.00           N  
ATOM    748  CA  LEU A 428      51.635  45.728  20.738  1.00  0.00           C  
ATOM    749  C   LEU A 428      50.887  45.324  19.469  1.00  0.00           C  
ATOM    750  O   LEU A 428      51.417  44.583  18.647  1.00  0.00           O  
ATOM    751  CB  LEU A 428      51.320  44.714  21.845  1.00  0.00           C  
ATOM    752  CG  LEU A 428      52.497  44.236  22.706  1.00  0.00           C  
ATOM    753  CD1 LEU A 428      53.393  45.405  23.082  1.00  0.00           C  
ATOM    754  CD2 LEU A 428      51.960  43.534  23.940  1.00  0.00           C  
ATOM    755  N   LYS A 429      49.665  45.808  19.295  1.00  0.00           N  
ATOM    756  CA  LYS A 429      48.890  45.407  18.132  1.00  0.00           C  
ATOM    757  C   LYS A 429      48.970  46.306  16.919  1.00  0.00           C  
ATOM    758  O   LYS A 429      48.699  45.863  15.803  1.00  0.00           O  
ATOM    759  CB  LYS A 429      47.429  45.203  18.534  1.00  0.00           C  
ATOM    760  CG  LYS A 429      47.223  43.994  19.428  1.00  0.00           C  
ATOM    761  CD  LYS A 429      45.760  43.849  19.820  1.00  0.00           C  
ATOM    762  CE  LYS A 429      45.519  42.570  20.614  1.00  0.00           C  
ATOM    763  NZ  LYS A 429      44.094  42.435  21.040  1.00  0.00           N  
ATOM    764  N   TYR A 431      49.338  47.564  17.122  1.00  0.00           N  
ATOM    765  CA  TYR A 431      49.439  48.487  15.996  1.00  0.00           C  
ATOM    766  C   TYR A 431      50.816  49.099  15.807  1.00  0.00           C  
ATOM    767  O   TYR A 431      51.432  48.955  14.753  1.00  0.00           O  
ATOM    768  CB  TYR A 431      48.438  49.635  16.135  1.00  0.00           C  
ATOM    769  CG  TYR A 431      48.730  50.773  15.178  1.00  0.00           C  
ATOM    770  CD1 TYR A 431      48.473  50.643  13.808  1.00  0.00           C  
ATOM    771  CD2 TYR A 431      49.327  51.953  15.628  1.00  0.00           C  
ATOM    772  CE1 TYR A 431      48.802  51.655  12.914  1.00  0.00           C  
ATOM    773  CE2 TYR A 431      49.666  52.974  14.740  1.00  0.00           C  
ATOM    774  CZ  TYR A 431      49.400  52.818  13.383  1.00  0.00           C  
ATOM    775  OH  TYR A 431      49.724  53.821  12.499  1.00  0.00           O  
ATOM    776  N   PHE A 432      51.290  49.793  16.835  1.00  0.00           N  
ATOM    777  CA  PHE A 432      52.564  50.488  16.747  1.00  0.00           C  
ATOM    778  C   PHE A 432      53.759  49.616  16.405  1.00  0.00           C  
ATOM    779  O   PHE A 432      54.544  49.958  15.524  1.00  0.00           O  
ATOM    780  CB  PHE A 432      52.835  51.268  18.040  1.00  0.00           C  
ATOM    781  CG  PHE A 432      53.851  52.351  17.867  1.00  0.00           C  
ATOM    782  CD1 PHE A 432      55.214  52.063  17.912  1.00  0.00           C  
ATOM    783  CD2 PHE A 432      53.449  53.654  17.584  1.00  0.00           C  
ATOM    784  CE1 PHE A 432      56.165  53.059  17.675  1.00  0.00           C  
ATOM    785  CE2 PHE A 432      54.395  54.659  17.344  1.00  0.00           C  
ATOM    786  CZ  PHE A 432      55.755  54.355  17.391  1.00  0.00           C  
ATOM    787  N   LYS A 433      53.898  48.496  17.105  1.00  0.00           N  
ATOM    788  CA  LYS A 433      55.001  47.583  16.867  1.00  0.00           C  
ATOM    789  C   LYS A 433      55.092  47.188  15.403  1.00  0.00           C  
ATOM    790  O   LYS A 433      56.140  47.358  14.780  1.00  0.00           O  
ATOM    791  CB  LYS A 433      54.849  46.326  17.723  1.00  0.00           C  
ATOM    792  CG  LYS A 433      55.901  45.244  17.441  1.00  0.00           C  
ATOM    793  CD  LYS A 433      55.791  44.116  18.452  1.00  0.00           C  
ATOM    794  CE  LYS A 433      56.909  43.102  18.294  1.00  0.00           C  
ATOM    795  NZ  LYS A 433      56.815  42.419  16.982  1.00  0.00           N  
ATOM    796  N   VAL A 434      53.989  46.682  14.849  1.00  0.00           N  
ATOM    797  CA  VAL A 434      53.989  46.250  13.457  1.00  0.00           C  
ATOM    798  C   VAL A 434      54.115  47.425  12.485  1.00  0.00           C  
ATOM    799  O   VAL A 434      54.702  47.288  11.413  1.00  0.00           O  
ATOM    800  CB  VAL A 434      52.724  45.400  13.120  1.00  0.00           C  
ATOM    801  CG1 VAL A 434      51.473  46.254  13.154  1.00  0.00           C  
ATOM    802  CG2 VAL A 434      52.895  44.738  11.744  1.00  0.00           C  
ATOM    803  N   GLY A 435      53.573  48.580  12.858  1.00  0.00           N  
ATOM    804  CA  GLY A 435      53.692  49.745  11.998  1.00  0.00           C  
ATOM    805  C   GLY A 435      55.162  50.121  11.862  1.00  0.00           C  
ATOM    806  O   GLY A 435      55.625  50.476  10.782  1.00  0.00           O  
ATOM    807  N   MET A 436      55.904  50.039  12.964  1.00  0.00           N  
ATOM    808  CA  MET A 436      57.332  50.358  12.949  1.00  0.00           C  
ATOM    809  C   MET A 436      58.124  49.306  12.187  1.00  0.00           C  
ATOM    810  O   MET A 436      59.054  49.636  11.448  1.00  0.00           O  
ATOM    811  CB  MET A 436      57.876  50.465  14.378  1.00  0.00           C  
ATOM    812  CG  MET A 436      57.554  51.780  15.053  1.00  0.00           C  
ATOM    813  SD  MET A 436      58.309  53.179  14.183  1.00  0.00           S  
ATOM    814  CE  MET A 436      56.937  53.911  13.566  1.00  0.00           C  
ATOM    815  N   GLU A 437      57.761  48.038  12.377  1.00  0.00           N  
ATOM    816  CA  GLU A 437      58.442  46.952  11.683  1.00  0.00           C  
ATOM    817  C   GLU A 437      58.376  47.186  10.174  1.00  0.00           C  
ATOM    818  O   GLU A 437      59.380  47.049   9.475  1.00  0.00           O  
ATOM    819  CB  GLU A 437      57.806  45.597  12.032  1.00  0.00           C  
ATOM    820  CG  GLU A 437      58.263  45.021  13.361  1.00  0.00           C  
ATOM    821  CD  GLU A 437      57.433  43.823  13.829  1.00  0.00           C  
ATOM    822  OE1 GLU A 437      57.927  43.065  14.684  1.00  0.00           O  
ATOM    823  OE2 GLU A 437      56.292  43.643  13.365  1.00  0.00           O  
ATOM    824  N   LYS A 438      57.200  47.554   9.674  1.00  0.00           N  
ATOM    825  CA  LYS A 438      57.053  47.790   8.243  1.00  0.00           C  
ATOM    826  C   LYS A 438      57.751  49.073   7.788  1.00  0.00           C  
ATOM    827  O   LYS A 438      58.214  49.159   6.653  1.00  0.00           O  
ATOM    828  CB  LYS A 438      55.574  47.824   7.859  1.00  0.00           C  
ATOM    829  CG  LYS A 438      54.819  46.540   8.220  1.00  0.00           C  
ATOM    830  CD  LYS A 438      55.452  45.283   7.617  1.00  0.00           C  
ATOM    831  CE  LYS A 438      54.855  44.024   8.252  1.00  0.00           C  
ATOM    832  NZ  LYS A 438      55.445  42.745   7.739  1.00  0.00           N  
ATOM    833  N   SER A 439      57.832  50.068   8.667  1.00  0.00           N  
ATOM    834  CA  SER A 439      58.505  51.313   8.312  1.00  0.00           C  
ATOM    835  C   SER A 439      59.999  51.045   8.184  1.00  0.00           C  
ATOM    836  O   SER A 439      60.645  51.516   7.256  1.00  0.00           O  
ATOM    837  CB  SER A 439      58.263  52.382   9.375  1.00  0.00           C  
ATOM    838  OG  SER A 439      56.912  52.805   9.363  1.00  0.00           O  
ATOM    839  N   ILE A 440      60.540  50.281   9.128  1.00  0.00           N  
ATOM    840  CA  ILE A 440      61.957  49.932   9.116  1.00  0.00           C  
ATOM    841  C   ILE A 440      62.256  49.163   7.827  1.00  0.00           C  
ATOM    842  O   ILE A 440      63.261  49.391   7.159  1.00  0.00           O  
ATOM    843  CB  ILE A 440      62.306  49.052  10.339  1.00  0.00           C  
ATOM    844  CG1 ILE A 440      62.204  49.891  11.617  1.00  0.00           C  
ATOM    845  CG2 ILE A 440      63.697  48.453  10.184  1.00  0.00           C  
ATOM    846  CD1 ILE A 440      62.177  49.078  12.882  1.00  0.00           C  
ATOM    847  N   GLU A 441      61.351  48.267   7.474  1.00  0.00           N  
ATOM    848  CA  GLU A 441      61.510  47.461   6.285  1.00  0.00           C  
ATOM    849  C   GLU A 441      61.562  48.276   4.991  1.00  0.00           C  
ATOM    850  O   GLU A 441      62.459  48.066   4.180  1.00  0.00           O  
ATOM    851  CB  GLU A 441      60.386  46.442   6.229  1.00  0.00           C  
ATOM    852  CG  GLU A 441      60.426  45.518   5.050  1.00  0.00           C  
ATOM    853  CD  GLU A 441      59.297  44.523   5.117  1.00  0.00           C  
ATOM    854  OE1 GLU A 441      59.369  43.602   5.960  1.00  0.00           O  
ATOM    855  OE2 GLU A 441      58.329  44.676   4.343  1.00  0.00           O  
ATOM    856  N   VAL A 442      60.630  49.208   4.786  1.00  0.00           N  
ATOM    857  CA  VAL A 442      60.675  50.000   3.553  1.00  0.00           C  
ATOM    858  C   VAL A 442      61.879  50.925   3.496  1.00  0.00           C  
ATOM    859  O   VAL A 442      62.277  51.353   2.414  1.00  0.00           O  
ATOM    860  CB  VAL A 442      59.411  50.862   3.332  1.00  0.00           C  
ATOM    861  CG1 VAL A 442      58.175  49.973   3.285  1.00  0.00           C  
ATOM    862  CG2 VAL A 442      59.303  51.914   4.410  1.00  0.00           C  
ATOM    863  N   MET A 443      62.456  51.250   4.648  1.00  0.00           N  
ATOM    864  CA  MET A 443      63.636  52.113   4.656  1.00  0.00           C  
ATOM    865  C   MET A 443      64.897  51.259   4.539  1.00  0.00           C  
ATOM    866  O   MET A 443      66.008  51.740   4.748  1.00  0.00           O  
ATOM    867  CB  MET A 443      63.685  52.970   5.928  1.00  0.00           C  
ATOM    868  CG  MET A 443      62.520  53.948   6.034  1.00  0.00           C  
ATOM    869  SD  MET A 443      62.235  54.852   4.468  1.00  0.00           S  
ATOM    870  CE  MET A 443      63.598  56.038   4.513  1.00  0.00           C  
ATOM    871  N   GLY A 444      64.715  49.981   4.217  1.00  0.00           N  
ATOM    872  CA  GLY A 444      65.859  49.102   4.036  1.00  0.00           C  
ATOM    873  C   GLY A 444      66.448  48.396   5.240  1.00  0.00           C  
ATOM    874  O   GLY A 444      67.519  47.798   5.143  1.00  0.00           O  
ATOM    875  N   GLY A 445      65.778  48.469   6.382  1.00  0.00           N  
ATOM    876  CA  GLY A 445      66.299  47.792   7.554  1.00  0.00           C  
ATOM    877  C   GLY A 445      65.681  46.407   7.656  1.00  0.00           C  
ATOM    878  O   GLY A 445      64.759  46.086   6.916  1.00  0.00           O  
ATOM    879  N   ASP A 460      66.195  45.589   8.564  1.00  0.00           N  
ATOM    880  CA  ASP A 460      65.680  44.237   8.773  1.00  0.00           C  
ATOM    881  C   ASP A 460      64.952  44.219  10.113  1.00  0.00           C  
ATOM    882  O   ASP A 460      65.578  44.139  11.169  1.00  0.00           O  
ATOM    883  CB  ASP A 460      66.832  43.226   8.801  1.00  0.00           C  
ATOM    884  CG  ASP A 460      66.353  41.792   9.003  1.00  0.00           C  
ATOM    885  OD1 ASP A 460      65.145  41.579   9.271  1.00  0.00           O  
ATOM    886  OD2 ASP A 460      67.196  40.877   8.900  1.00  0.00           O  
ATOM    887  N   PRO A 461      63.615  44.285  10.082  1.00  0.00           N  
ATOM    888  CA  PRO A 461      62.753  44.287  11.270  1.00  0.00           C  
ATOM    889  C   PRO A 461      62.989  43.095  12.191  1.00  0.00           C  
ATOM    890  O   PRO A 461      62.876  43.213  13.414  1.00  0.00           O  
ATOM    891  CB  PRO A 461      61.344  44.257  10.677  1.00  0.00           C  
ATOM    892  CG  PRO A 461      61.520  44.834   9.309  1.00  0.00           C  
ATOM    893  CD  PRO A 461      62.804  44.215   8.855  1.00  0.00           C  
ATOM    894  N   LYS A 463      63.310  41.950  11.595  1.00  0.00           N  
ATOM    895  CA  LYS A 463      63.539  40.725  12.355  1.00  0.00           C  
ATOM    896  C   LYS A 463      64.758  40.827  13.264  1.00  0.00           C  
ATOM    897  O   LYS A 463      64.909  40.055  14.209  1.00  0.00           O  
ATOM    898  CB  LYS A 463      63.705  39.540  11.397  1.00  0.00           C  
ATOM    899  CG  LYS A 463      62.484  39.294  10.517  1.00  0.00           C  
ATOM    900  CD  LYS A 463      62.769  38.272   9.414  1.00  0.00           C  
ATOM    901  CE  LYS A 463      63.857  38.756   8.450  1.00  0.00           C  
ATOM    902  NZ  LYS A 463      63.500  40.021   7.728  1.00  0.00           N  
ATOM    903  N   LYS A 471      65.632  41.782  12.981  1.00  0.00           N  
ATOM    904  CA  LYS A 471      66.819  41.930  13.798  1.00  0.00           C  
ATOM    905  C   LYS A 471      66.711  43.131  14.724  1.00  0.00           C  
ATOM    906  O   LYS A 471      67.695  43.562  15.312  1.00  0.00           O  
ATOM    907  CB  LYS A 471      68.057  42.032  12.909  1.00  0.00           C  
ATOM    908  CG  LYS A 471      68.331  40.760  12.103  1.00  0.00           C  
ATOM    909  CD  LYS A 471      69.597  40.907  11.272  1.00  0.00           C  
ATOM    910  CE  LYS A 471      69.844  39.683  10.400  1.00  0.00           C  
ATOM    911  NZ  LYS A 471      69.934  38.441  11.212  1.00  0.00           N  
ATOM    912  N   VAL A 472      65.504  43.665  14.849  1.00  0.00           N  
ATOM    913  CA  VAL A 472      65.263  44.798  15.729  1.00  0.00           C  
ATOM    914  C   VAL A 472      64.575  44.288  16.999  1.00  0.00           C  
ATOM    915  O   VAL A 472      63.599  43.550  16.927  1.00  0.00           O  
ATOM    916  CB  VAL A 472      64.349  45.858  15.051  1.00  0.00           C  
ATOM    917  CG1 VAL A 472      64.000  46.952  16.044  1.00  0.00           C  
ATOM    918  CG2 VAL A 472      65.046  46.461  13.829  1.00  0.00           C  
ATOM    919  N   GLU A 473      65.109  44.654  18.157  1.00  0.00           N  
ATOM    920  CA  GLU A 473      64.511  44.261  19.428  1.00  0.00           C  
ATOM    921  C   GLU A 473      63.329  45.194  19.697  1.00  0.00           C  
ATOM    922  O   GLU A 473      63.405  46.398  19.417  1.00  0.00           O  
ATOM    923  CB  GLU A 473      65.537  44.395  20.569  1.00  0.00           C  
ATOM    924  CG  GLU A 473      66.714  43.432  20.442  1.00  0.00           C  
ATOM    925  CD  GLU A 473      67.879  43.783  21.352  1.00  0.00           C  
ATOM    926  OE1 GLU A 473      68.741  42.904  21.567  1.00  0.00           O  
ATOM    927  OE2 GLU A 473      67.948  44.934  21.840  1.00  0.00           O  
ATOM    928  N   PHE A 474      62.234  44.631  20.202  1.00  0.00           N  
ATOM    929  CA  PHE A 474      61.059  45.411  20.551  1.00  0.00           C  
ATOM    930  C   PHE A 474      60.804  45.185  22.043  1.00  0.00           C  
ATOM    931  O   PHE A 474      60.604  44.057  22.487  1.00  0.00           O  
ATOM    932  CB  PHE A 474      59.846  45.000  19.705  1.00  0.00           C  
ATOM    933  CG  PHE A 474      59.865  45.575  18.316  1.00  0.00           C  
ATOM    934  CD1 PHE A 474      60.595  44.959  17.299  1.00  0.00           C  
ATOM    935  CD2 PHE A 474      59.201  46.770  18.038  1.00  0.00           C  
ATOM    936  CE1 PHE A 474      60.667  45.528  16.029  1.00  0.00           C  
ATOM    937  CE2 PHE A 474      59.262  47.350  16.771  1.00  0.00           C  
ATOM    938  CZ  PHE A 474      59.995  46.732  15.765  1.00  0.00           C  
ATOM    939  N   VAL A 475      60.829  46.270  22.808  1.00  0.00           N  
ATOM    940  CA  VAL A 475      60.648  46.212  24.258  1.00  0.00           C  
ATOM    941  C   VAL A 475      59.516  47.115  24.747  1.00  0.00           C  
ATOM    942  O   VAL A 475      59.498  48.312  24.463  1.00  0.00           O  
ATOM    943  CB  VAL A 475      61.968  46.635  24.971  1.00  0.00           C  
ATOM    944  CG1 VAL A 475      61.742  46.838  26.454  1.00  0.00           C  
ATOM    945  CG2 VAL A 475      63.047  45.572  24.748  1.00  0.00           C  
ATOM    946  N   LEU A 476      58.562  46.535  25.469  1.00  0.00           N  
ATOM    947  CA  LEU A 476      57.468  47.310  26.045  1.00  0.00           C  
ATOM    948  C   LEU A 476      58.087  47.891  27.322  1.00  0.00           C  
ATOM    949  O   LEU A 476      58.593  47.135  28.149  1.00  0.00           O  
ATOM    950  CB  LEU A 476      56.294  46.386  26.390  1.00  0.00           C  
ATOM    951  CG  LEU A 476      54.993  47.061  26.844  1.00  0.00           C  
ATOM    952  CD1 LEU A 476      54.524  48.041  25.771  1.00  0.00           C  
ATOM    953  CD2 LEU A 476      53.921  46.005  27.114  1.00  0.00           C  
ATOM    954  N   ALA A 477      58.057  49.213  27.492  1.00  0.00           N  
ATOM    955  CA  ALA A 477      58.680  49.839  28.673  1.00  0.00           C  
ATOM    956  C   ALA A 477      58.369  49.153  29.996  1.00  0.00           C  
ATOM    957  O   ALA A 477      59.266  48.946  30.816  1.00  0.00           O  
ATOM    958  CB  ALA A 477      58.298  51.331  28.768  1.00  0.00           C  
ATOM    959  N   SER A 478      57.108  48.801  30.212  1.00  0.00           N  
ATOM    960  CA  SER A 478      56.733  48.161  31.468  1.00  0.00           C  
ATOM    961  C   SER A 478      57.561  46.910  31.789  1.00  0.00           C  
ATOM    962  O   SER A 478      57.638  46.502  32.949  1.00  0.00           O  
ATOM    963  CB  SER A 478      55.228  47.841  31.471  1.00  0.00           C  
ATOM    964  OG  SER A 478      54.842  47.151  30.300  1.00  0.00           O  
ATOM    965  N   GLU A 479      58.190  46.315  30.774  1.00  0.00           N  
ATOM    966  CA  GLU A 479      59.029  45.142  30.993  1.00  0.00           C  
ATOM    967  C   GLU A 479      60.148  45.524  31.964  1.00  0.00           C  
ATOM    968  O   GLU A 479      60.554  44.713  32.800  1.00  0.00           O  
ATOM    969  CB  GLU A 479      59.653  44.645  29.676  1.00  0.00           C  
ATOM    970  CG  GLU A 479      58.658  44.209  28.589  1.00  0.00           C  
ATOM    971  CD  GLU A 479      59.348  43.784  27.282  1.00  0.00           C  
ATOM    972  OE1 GLU A 479      58.681  43.769  26.217  1.00  0.00           O  
ATOM    973  OE2 GLU A 479      60.557  43.459  27.325  1.00  0.00           O  
ATOM    974  N   ILE A 482      60.664  46.750  31.856  1.00  0.00           N  
ATOM    975  CA  ILE A 482      61.713  47.160  32.785  1.00  0.00           C  
ATOM    976  C   ILE A 482      61.154  48.005  33.927  1.00  0.00           C  
ATOM    977  O   ILE A 482      61.679  47.958  35.035  1.00  0.00           O  
ATOM    978  CB  ILE A 482      62.872  47.950  32.088  1.00  0.00           C  
ATOM    979  CG1 ILE A 482      62.379  49.306  31.576  1.00  0.00           C  
ATOM    980  CG2 ILE A 482      63.449  47.124  30.935  1.00  0.00           C  
ATOM    981  CD1 ILE A 482      63.502  50.186  30.987  1.00  0.00           C  
ATOM    982  N   LEU A 485      60.090  48.766  33.681  1.00  0.00           N  
ATOM    983  CA  LEU A 485      59.525  49.617  34.741  1.00  0.00           C  
ATOM    984  C   LEU A 485      58.922  48.809  35.898  1.00  0.00           C  
ATOM    985  O   LEU A 485      58.785  49.309  37.016  1.00  0.00           O  
ATOM    986  CB  LEU A 485      58.474  50.577  34.162  1.00  0.00           C  
ATOM    987  CG  LEU A 485      58.900  51.350  32.908  1.00  0.00           C  
ATOM    988  CD1 LEU A 485      57.742  52.230  32.410  1.00  0.00           C  
ATOM    989  CD2 LEU A 485      60.124  52.197  33.220  1.00  0.00           C  
ATOM    990  N   GLU A 486      58.574  47.557  35.625  1.00  0.00           N  
ATOM    991  CA  GLU A 486      58.019  46.673  36.647  1.00  0.00           C  
ATOM    992  C   GLU A 486      59.127  46.136  37.552  1.00  0.00           C  
ATOM    993  O   GLU A 486      58.901  45.261  38.381  1.00  0.00           O  
ATOM    994  CB  GLU A 486      57.249  45.515  35.985  1.00  0.00           C  
ATOM    995  CG  GLU A 486      55.823  45.909  35.602  1.00  0.00           C  
ATOM    996  CD  GLU A 486      55.174  44.973  34.595  1.00  0.00           C  
ATOM    997  OE1 GLU A 486      55.618  43.807  34.475  1.00  0.00           O  
ATOM    998  OE2 GLU A 486      54.207  45.413  33.930  1.00  0.00           O  
ATOM    999  N   LYS A 489      60.330  46.676  37.401  1.00  0.00           N  
ATOM   1000  CA  LYS A 489      61.452  46.245  38.225  1.00  0.00           C  
ATOM   1001  C   LYS A 489      61.905  47.356  39.169  1.00  0.00           C  
ATOM   1002  O   LYS A 489      62.235  48.454  38.730  1.00  0.00           O  
ATOM   1003  CB  LYS A 489      62.607  45.805  37.327  1.00  0.00           C  
ATOM   1004  CG  LYS A 489      62.283  44.561  36.528  1.00  0.00           C  
ATOM   1005  CD  LYS A 489      63.444  44.141  35.655  1.00  0.00           C  
ATOM   1006  CE  LYS A 489      63.315  42.678  35.270  1.00  0.00           C  
ATOM   1007  NZ  LYS A 489      61.965  42.360  34.714  1.00  0.00           N  
ATOM   1008  N   GLY A 490      61.913  47.065  40.467  1.00  0.00           N  
ATOM   1009  CA  GLY A 490      62.324  48.054  41.446  1.00  0.00           C  
ATOM   1010  C   GLY A 490      63.755  48.555  41.307  1.00  0.00           C  
ATOM   1011  O   GLY A 490      64.040  49.699  41.661  1.00  0.00           O  
ATOM   1012  N   ASP A 494      64.663  47.717  40.805  1.00  0.00           N  
ATOM   1013  CA  ASP A 494      66.057  48.136  40.660  1.00  0.00           C  
ATOM   1014  C   ASP A 494      66.179  49.191  39.553  1.00  0.00           C  
ATOM   1015  O   ASP A 494      67.131  49.973  39.521  1.00  0.00           O  
ATOM   1016  CB  ASP A 494      66.966  46.921  40.404  1.00  0.00           C  
ATOM   1017  CG  ASP A 494      66.647  46.203  39.116  1.00  0.00           C  
ATOM   1018  OD1 ASP A 494      65.506  46.313  38.626  1.00  0.00           O  
ATOM   1019  OD2 ASP A 494      67.544  45.503  38.597  1.00  0.00           O  
ATOM   1020  N   TYR A 495      65.195  49.216  38.659  1.00  0.00           N  
ATOM   1021  CA  TYR A 495      65.148  50.219  37.608  1.00  0.00           C  
ATOM   1022  C   TYR A 495      64.857  51.555  38.310  1.00  0.00           C  
ATOM   1023  O   TYR A 495      65.502  52.579  38.049  1.00  0.00           O  
ATOM   1024  CB  TYR A 495      64.012  49.918  36.632  1.00  0.00           C  
ATOM   1025  CG  TYR A 495      63.605  51.117  35.795  1.00  0.00           C  
ATOM   1026  CD1 TYR A 495      64.244  51.403  34.585  1.00  0.00           C  
ATOM   1027  CD2 TYR A 495      62.596  51.986  36.230  1.00  0.00           C  
ATOM   1028  CE1 TYR A 495      63.892  52.520  33.828  1.00  0.00           C  
ATOM   1029  CE2 TYR A 495      62.242  53.103  35.482  1.00  0.00           C  
ATOM   1030  CZ  TYR A 495      62.891  53.363  34.283  1.00  0.00           C  
ATOM   1031  OH  TYR A 495      62.520  54.459  33.535  1.00  0.00           O  
ATOM   1032  N   TRP A 496      63.883  51.535  39.214  1.00  0.00           N  
ATOM   1033  CA  TRP A 496      63.506  52.749  39.936  1.00  0.00           C  
ATOM   1034  C   TRP A 496      64.588  53.240  40.886  1.00  0.00           C  
ATOM   1035  O   TRP A 496      64.680  54.443  41.183  1.00  0.00           O  
ATOM   1036  CB  TRP A 496      62.171  52.534  40.656  1.00  0.00           C  
ATOM   1037  CG  TRP A 496      61.055  52.447  39.648  1.00  0.00           C  
ATOM   1038  CD1 TRP A 496      60.564  51.315  39.051  1.00  0.00           C  
ATOM   1039  CD2 TRP A 496      60.430  53.549  38.984  1.00  0.00           C  
ATOM   1040  NE1 TRP A 496      59.680  51.651  38.046  1.00  0.00           N  
ATOM   1041  CE2 TRP A 496      59.582  53.016  37.985  1.00  0.00           C  
ATOM   1042  CE3 TRP A 496      60.510  54.935  39.130  1.00  0.00           C  
ATOM   1043  CZ2 TRP A 496      58.820  53.828  37.138  1.00  0.00           C  
ATOM   1044  CZ3 TRP A 496      59.749  55.744  38.283  1.00  0.00           C  
ATOM   1045  CH2 TRP A 496      58.918  55.187  37.304  1.00  0.00           C  
ATOM   1046  N   GLN A 498      65.428  52.324  41.352  1.00  0.00           N  
ATOM   1047  CA  GLN A 498      66.505  52.736  42.231  1.00  0.00           C  
ATOM   1048  C   GLN A 498      67.430  53.618  41.388  1.00  0.00           C  
ATOM   1049  O   GLN A 498      68.015  54.584  41.877  1.00  0.00           O  
ATOM   1050  CB  GLN A 498      67.256  51.525  42.762  1.00  0.00           C  
ATOM   1051  CG  GLN A 498      68.454  51.888  43.646  1.00  0.00           C  
ATOM   1052  CD  GLN A 498      69.051  50.684  44.348  1.00  0.00           C  
ATOM   1053  OE1 GLN A 498      69.173  49.607  43.762  1.00  0.00           O  
ATOM   1054  NE2 GLN A 498      69.439  50.863  45.607  1.00  0.00           N  
ATOM   1055  N   THR A 499      67.540  53.288  40.108  1.00  0.00           N  
ATOM   1056  CA  THR A 499      68.374  54.064  39.201  1.00  0.00           C  
ATOM   1057  C   THR A 499      67.671  55.374  38.821  1.00  0.00           C  
ATOM   1058  O   THR A 499      68.327  56.380  38.567  1.00  0.00           O  
ATOM   1059  CB  THR A 499      68.778  53.205  37.975  1.00  0.00           C  
ATOM   1060  OG1 THR A 499      69.938  52.440  38.332  1.00  0.00           O  
ATOM   1061  CG2 THR A 499      69.087  54.060  36.747  1.00  0.00           C  
ATOM   1062  N   VAL A 500      66.343  55.383  38.804  1.00  0.00           N  
ATOM   1063  CA  VAL A 500      65.640  56.635  38.527  1.00  0.00           C  
ATOM   1064  C   VAL A 500      66.031  57.591  39.670  1.00  0.00           C  
ATOM   1065  O   VAL A 500      66.318  58.773  39.445  1.00  0.00           O  
ATOM   1066  CB  VAL A 500      64.099  56.467  38.530  1.00  0.00           C  
ATOM   1067  CG1 VAL A 500      63.438  57.840  38.611  1.00  0.00           C  
ATOM   1068  CG2 VAL A 500      63.633  55.743  37.245  1.00  0.00           C  
ATOM   1069  N   ILE A 501      66.050  57.061  40.894  1.00  0.00           N  
ATOM   1070  CA  ILE A 501      66.416  57.850  42.071  1.00  0.00           C  
ATOM   1071  C   ILE A 501      67.880  58.301  41.986  1.00  0.00           C  
ATOM   1072  O   ILE A 501      68.193  59.469  42.203  1.00  0.00           O  
ATOM   1073  CB  ILE A 501      66.262  57.040  43.384  1.00  0.00           C  
ATOM   1074  CG1 ILE A 501      64.799  56.646  43.603  1.00  0.00           C  
ATOM   1075  CG2 ILE A 501      66.770  57.863  44.568  1.00  0.00           C  
ATOM   1076  CD1 ILE A 501      63.865  57.816  43.685  1.00  0.00           C  
ATOM   1077  N   ASP A 502      68.767  57.358  41.681  1.00  0.00           N  
ATOM   1078  CA  ASP A 502      70.197  57.639  41.581  1.00  0.00           C  
ATOM   1079  C   ASP A 502      70.463  58.800  40.626  1.00  0.00           C  
ATOM   1080  O   ASP A 502      71.248  59.706  40.919  1.00  0.00           O  
ATOM   1081  CB  ASP A 502      70.933  56.384  41.104  1.00  0.00           C  
ATOM   1082  CG  ASP A 502      72.442  56.541  41.142  1.00  0.00           C  
ATOM   1083  OD1 ASP A 502      72.946  57.262  42.033  1.00  0.00           O  
ATOM   1084  OD2 ASP A 502      73.120  55.926  40.291  1.00  0.00           O  
ATOM   1085  N   ILE A 503      69.810  58.755  39.472  1.00  0.00           N  
ATOM   1086  CA  ILE A 503      69.938  59.804  38.480  1.00  0.00           C  
ATOM   1087  C   ILE A 503      69.346  61.111  39.028  1.00  0.00           C  
ATOM   1088  O   ILE A 503      69.951  62.181  38.914  1.00  0.00           O  
ATOM   1089  CB  ILE A 503      69.185  59.408  37.196  1.00  0.00           C  
ATOM   1090  CG1 ILE A 503      69.947  58.293  36.476  1.00  0.00           C  
ATOM   1091  CG2 ILE A 503      68.976  60.630  36.302  1.00  0.00           C  
ATOM   1092  CD1 ILE A 503      69.074  57.494  35.482  1.00  0.00           C  
ATOM   1093  N   SER A 504      68.164  61.015  39.627  1.00  0.00           N  
ATOM   1094  CA  SER A 504      67.485  62.191  40.156  1.00  0.00           C  
ATOM   1095  C   SER A 504      68.282  62.937  41.215  1.00  0.00           C  
ATOM   1096  O   SER A 504      68.053  64.125  41.441  1.00  0.00           O  
ATOM   1097  CB  SER A 504      66.117  61.799  40.699  1.00  0.00           C  
ATOM   1098  OG  SER A 504      65.291  61.375  39.633  1.00  0.00           O  
ATOM   1099  N   LYS A 841      69.208  62.238  41.864  1.00  0.00           N  
ATOM   1100  CA  LYS A 841      70.066  62.858  42.870  1.00  0.00           C  
ATOM   1101  C   LYS A 841      71.093  63.774  42.202  1.00  0.00           C  
ATOM   1102  O   LYS A 841      71.660  64.647  42.855  1.00  0.00           O  
ATOM   1103  CB  LYS A 841      70.840  61.802  43.659  1.00  0.00           C  
ATOM   1104  CG  LYS A 841      70.088  61.119  44.770  1.00  0.00           C  
ATOM   1105  CD  LYS A 841      70.976  60.046  45.384  1.00  0.00           C  
ATOM   1106  CE  LYS A 841      70.966  60.097  46.896  1.00  0.00           C  
ATOM   1107  NZ  LYS A 841      71.513  61.372  47.428  1.00  0.00           N  
ATOM   1108  N   ASN A 844      71.330  63.578  40.904  1.00  0.00           N  
ATOM   1109  CA  ASN A 844      72.323  64.381  40.183  1.00  0.00           C  
ATOM   1110  C   ASN A 844      71.739  65.403  39.230  1.00  0.00           C  
ATOM   1111  O   ASN A 844      72.455  65.942  38.393  1.00  0.00           O  
ATOM   1112  CB  ASN A 844      73.268  63.472  39.393  1.00  0.00           C  
ATOM   1113  CG  ASN A 844      74.041  62.529  40.288  1.00  0.00           C  
ATOM   1114  OD1 ASN A 844      73.633  61.389  40.515  1.00  0.00           O  
ATOM   1115  ND2 ASN A 844      75.156  63.006  40.818  1.00  0.00           N  
ATOM   1116  N   VAL A 845      70.441  65.655  39.351  1.00  0.00           N  
ATOM   1117  CA  VAL A 845      69.760  66.603  38.487  1.00  0.00           C  
ATOM   1118  C   VAL A 845      68.869  67.500  39.345  1.00  0.00           C  
ATOM   1119  O   VAL A 845      68.150  67.019  40.218  1.00  0.00           O  
ATOM   1120  CB  VAL A 845      68.870  65.871  37.450  1.00  0.00           C  
ATOM   1121  CG1 VAL A 845      68.271  66.879  36.478  1.00  0.00           C  
ATOM   1122  CG2 VAL A 845      69.679  64.817  36.708  1.00  0.00           C  
ATOM   1123  N   THR A 846      68.911  68.800  39.095  1.00  0.00           N  
ATOM   1124  CA  THR A 846      68.094  69.719  39.869  1.00  0.00           C  
ATOM   1125  C   THR A 846      66.665  69.751  39.370  1.00  0.00           C  
ATOM   1126  O   THR A 846      66.381  69.426  38.214  1.00  0.00           O  
ATOM   1127  CB  THR A 846      68.633  71.150  39.797  1.00  0.00           C  
ATOM   1128  OG1 THR A 846      68.544  71.619  38.447  1.00  0.00           O  
ATOM   1129  CG2 THR A 846      70.090  71.199  40.271  1.00  0.00           C  
ATOM   1130  N   LEU A 847      65.765  70.146  40.258  1.00  0.00           N  
ATOM   1131  CA  LEU A 847      64.360  70.268  39.920  1.00  0.00           C  
ATOM   1132  C   LEU A 847      64.229  71.231  38.745  1.00  0.00           C  
ATOM   1133  O   LEU A 847      63.515  70.961  37.778  1.00  0.00           O  
ATOM   1134  CB  LEU A 847      63.585  70.814  41.126  1.00  0.00           C  
ATOM   1135  CG  LEU A 847      62.147  71.268  40.884  1.00  0.00           C  
ATOM   1136  CD1 LEU A 847      61.326  70.113  40.306  1.00  0.00           C  
ATOM   1137  CD2 LEU A 847      61.546  71.758  42.195  1.00  0.00           C  
ATOM   1138  N   SER A 848      64.934  72.355  38.829  1.00  0.00           N  
ATOM   1139  CA  SER A 848      64.882  73.368  37.777  1.00  0.00           C  
ATOM   1140  C   SER A 848      65.287  72.776  36.431  1.00  0.00           C  
ATOM   1141  O   SER A 848      64.694  73.090  35.403  1.00  0.00           O  
ATOM   1142  CB  SER A 848      65.803  74.546  38.126  1.00  0.00           C  
ATOM   1143  OG  SER A 848      67.162  74.153  38.111  1.00  0.00           O  
ATOM   1144  N   ARG A1089      66.300  71.918  36.446  1.00  0.00           N  
ATOM   1145  CA  ARG A1089      66.772  71.280  35.228  1.00  0.00           C  
ATOM   1146  C   ARG A1089      65.671  70.365  34.668  1.00  0.00           C  
ATOM   1147  O   ARG A1089      65.389  70.380  33.476  1.00  0.00           O  
ATOM   1148  CB  ARG A1089      68.047  70.483  35.531  1.00  0.00           C  
ATOM   1149  CG  ARG A1089      68.736  69.914  34.315  1.00  0.00           C  
ATOM   1150  CD  ARG A1089      69.076  71.002  33.303  1.00  0.00           C  
ATOM   1151  NE  ARG A1089      69.729  70.471  32.104  1.00  0.00           N  
ATOM   1152  CZ  ARG A1089      70.995  70.063  32.046  1.00  0.00           C  
ATOM   1153  NH1 ARG A1089      71.774  70.121  33.125  1.00  0.00           N  
ATOM   1154  NH2 ARG A1089      71.483  69.592  30.906  1.00  0.00           N  
ATOM   1155  N   VAL A1090      65.034  69.585  35.534  1.00  0.00           N  
ATOM   1156  CA  VAL A1090      63.972  68.698  35.080  1.00  0.00           C  
ATOM   1157  C   VAL A1090      62.825  69.522  34.501  1.00  0.00           C  
ATOM   1158  O   VAL A1090      62.261  69.174  33.465  1.00  0.00           O  
ATOM   1159  CB  VAL A1090      63.407  67.832  36.231  1.00  0.00           C  
ATOM   1160  CG1 VAL A1090      62.249  66.969  35.706  1.00  0.00           C  
ATOM   1161  CG2 VAL A1090      64.518  66.961  36.826  1.00  0.00           C  
ATOM   1162  N   MET A1091      62.478  70.614  35.178  1.00  0.00           N  
ATOM   1163  CA  MET A1091      61.396  71.479  34.719  1.00  0.00           C  
ATOM   1164  C   MET A1091      61.676  71.969  33.304  1.00  0.00           C  
ATOM   1165  O   MET A1091      60.768  72.061  32.485  1.00  0.00           O  
ATOM   1166  CB  MET A1091      61.239  72.676  35.659  1.00  0.00           C  
ATOM   1167  CG  MET A1091      60.645  72.320  37.005  1.00  0.00           C  
ATOM   1168  SD  MET A1091      60.693  73.706  38.171  1.00  0.00           S  
ATOM   1169  CE  MET A1091      59.401  74.733  37.515  1.00  0.00           C  
ATOM   1170  N   ARG A1093      62.943  72.268  33.026  1.00  0.00           N  
ATOM   1171  CA  ARG A1093      63.351  72.754  31.711  1.00  0.00           C  
ATOM   1172  C   ARG A1093      63.353  71.671  30.641  1.00  0.00           C  
ATOM   1173  O   ARG A1093      63.344  71.979  29.454  1.00  0.00           O  
ATOM   1174  CB  ARG A1093      64.756  73.372  31.772  1.00  0.00           C  
ATOM   1175  CG  ARG A1093      64.825  74.758  32.416  1.00  0.00           C  
ATOM   1176  CD  ARG A1093      66.181  75.429  32.159  1.00  0.00           C  
ATOM   1177  NE  ARG A1093      67.269  74.861  32.956  1.00  0.00           N  
ATOM   1178  CZ  ARG A1093      67.439  75.083  34.259  1.00  0.00           C  
ATOM   1179  NH1 ARG A1093      66.592  75.868  34.915  1.00  0.00           N  
ATOM   1180  NH2 ARG A1093      68.452  74.520  34.911  1.00  0.00           N  
ATOM   1181  N   SER A1094      63.358  70.407  31.053  1.00  0.00           N  
ATOM   1182  CA  SER A1094      63.411  69.305  30.091  1.00  0.00           C  
ATOM   1183  C   SER A1094      62.029  68.764  29.733  1.00  0.00           C  
ATOM   1184  O   SER A1094      61.897  67.812  28.966  1.00  0.00           O  
ATOM   1185  CB  SER A1094      64.273  68.178  30.660  1.00  0.00           C  
ATOM   1186  OG  SER A1094      63.551  67.442  31.638  1.00  0.00           O  
ATOM   1187  N   ILE A1098      61.007  69.401  30.291  1.00  0.00           N  
ATOM   1188  CA  ILE A1098      59.614  69.024  30.096  1.00  0.00           C  
ATOM   1189  C   ILE A1098      59.148  69.094  28.629  1.00  0.00           C  
ATOM   1190  O   ILE A1098      58.176  68.442  28.234  1.00  0.00           O  
ATOM   1191  CB  ILE A1098      58.722  69.919  31.002  1.00  0.00           C  
ATOM   1192  CG1 ILE A1098      57.682  69.056  31.699  1.00  0.00           C  
ATOM   1193  CG2 ILE A1098      58.086  71.043  30.204  1.00  0.00           C  
ATOM   1194  CD1 ILE A1098      58.298  68.063  32.667  1.00  0.00           C  
ATOM   1195  N   THR A1099      59.851  69.879  27.823  1.00  0.00           N  
ATOM   1196  CA  THR A1099      59.504  70.020  26.415  1.00  0.00           C  
ATOM   1197  C   THR A1099      59.668  68.715  25.619  1.00  0.00           C  
ATOM   1198  O   THR A1099      59.054  68.560  24.561  1.00  0.00           O  
ATOM   1199  CB  THR A1099      60.355  71.138  25.738  1.00  0.00           C  
ATOM   1200  OG1 THR A1099      61.745  70.795  25.803  1.00  0.00           O  
ATOM   1201  CG2 THR A1099      60.136  72.482  26.445  1.00  0.00           C  
ATOM   1202  N   ILE A1100      60.481  67.777  26.116  1.00  0.00           N  
ATOM   1203  CA  ILE A1100      60.672  66.526  25.390  1.00  0.00           C  
ATOM   1204  C   ILE A1100      59.363  65.749  25.276  1.00  0.00           C  
ATOM   1205  O   ILE A1100      59.237  64.861  24.424  1.00  0.00           O  
ATOM   1206  CB  ILE A1100      61.764  65.598  26.032  1.00  0.00           C  
ATOM   1207  CG1 ILE A1100      61.327  65.121  27.419  1.00  0.00           C  
ATOM   1208  CG2 ILE A1100      63.106  66.332  26.098  1.00  0.00           C  
ATOM   1209  CD1 ILE A1100      62.350  64.198  28.099  1.00  0.00           C  
ATOM   1210  N   MET A1101      58.385  66.071  26.121  1.00  0.00           N  
ATOM   1211  CA  MET A1101      57.113  65.366  26.043  1.00  0.00           C  
ATOM   1212  C   MET A1101      56.036  66.228  25.407  1.00  0.00           C  
ATOM   1213  O   MET A1101      54.838  65.950  25.525  1.00  0.00           O  
ATOM   1214  CB  MET A1101      56.679  64.839  27.419  1.00  0.00           C  
ATOM   1215  CG  MET A1101      56.198  65.844  28.433  1.00  0.00           C  
ATOM   1216  SD  MET A1101      56.075  65.017  30.077  1.00  0.00           S  
ATOM   1217  CE  MET A1101      57.585  65.396  30.651  1.00  0.00           C  
ATOM   1218  N   GLY A1102      56.492  67.268  24.711  1.00  0.00           N  
ATOM   1219  CA  GLY A1102      55.596  68.169  24.013  1.00  0.00           C  
ATOM   1220  C   GLY A1102      54.823  69.121  24.899  1.00  0.00           C  
ATOM   1221  O   GLY A1102      53.761  69.596  24.511  1.00  0.00           O  
ATOM   1222  N   ARG A1103      55.351  69.404  26.084  1.00  0.00           N  
ATOM   1223  CA  ARG A1103      54.689  70.311  27.018  1.00  0.00           C  
ATOM   1224  C   ARG A1103      55.577  71.451  27.466  1.00  0.00           C  
ATOM   1225  O   ARG A1103      56.795  71.435  27.267  1.00  0.00           O  
ATOM   1226  CB  ARG A1103      54.241  69.563  28.273  1.00  0.00           C  
ATOM   1227  CG  ARG A1103      53.097  68.631  28.039  1.00  0.00           C  
ATOM   1228  CD  ARG A1103      52.945  67.659  29.176  1.00  0.00           C  
ATOM   1229  NE  ARG A1103      51.968  66.646  28.814  1.00  0.00           N  
ATOM   1230  CZ  ARG A1103      50.662  66.863  28.735  1.00  0.00           C  
ATOM   1231  NH1 ARG A1103      50.176  68.065  29.007  1.00  0.00           N  
ATOM   1232  NH2 ARG A1103      49.847  65.883  28.367  1.00  0.00           N  
ATOM   1233  N   GLN A1104      54.937  72.438  28.079  1.00  0.00           N  
ATOM   1234  CA  GLN A1104      55.624  73.589  28.629  1.00  0.00           C  
ATOM   1235  C   GLN A1104      55.241  73.581  30.105  1.00  0.00           C  
ATOM   1236  O   GLN A1104      54.188  73.056  30.470  1.00  0.00           O  
ATOM   1237  CB  GLN A1104      55.144  74.880  27.959  1.00  0.00           C  
ATOM   1238  CG  GLN A1104      55.535  75.008  26.497  1.00  0.00           C  
ATOM   1239  CD  GLN A1104      57.017  74.745  26.254  1.00  0.00           C  
ATOM   1240  OE1 GLN A1104      57.882  75.276  26.957  1.00  0.00           O  
ATOM   1241  NE2 GLN A1104      57.314  73.928  25.247  1.00  0.00           N  
ATOM   1242  N   MET A1105      56.095  74.139  30.952  1.00  0.00           N  
ATOM   1243  CA  MET A1105      55.812  74.181  32.377  1.00  0.00           C  
ATOM   1244  C   MET A1105      54.517  74.928  32.681  1.00  0.00           C  
ATOM   1245  O   MET A1105      54.424  76.137  32.471  1.00  0.00           O  
ATOM   1246  CB  MET A1105      56.974  74.834  33.127  1.00  0.00           C  
ATOM   1247  CG  MET A1105      58.085  73.865  33.504  1.00  0.00           C  
ATOM   1248  SD  MET A1105      57.465  72.476  34.511  1.00  0.00           S  
ATOM   1249  CE  MET A1105      56.942  73.319  35.978  1.00  0.00           C  
ATOM   1250  N   GLY A1177      53.519  74.196  33.170  1.00  0.00           N  
ATOM   1251  CA  GLY A1177      52.242  74.797  33.510  1.00  0.00           C  
ATOM   1252  C   GLY A1177      52.123  75.030  35.004  1.00  0.00           C  
ATOM   1253  O   GLY A1177      52.750  74.335  35.805  1.00  0.00           O  
ATOM   1254  N   GLU A1178      51.315  76.011  35.385  1.00  0.00           N  
ATOM   1255  CA  GLU A1178      51.123  76.336  36.795  1.00  0.00           C  
ATOM   1256  C   GLU A1178      50.657  75.145  37.634  1.00  0.00           C  
ATOM   1257  O   GLU A1178      51.165  74.914  38.733  1.00  0.00           O  
ATOM   1258  CB  GLU A1178      50.112  77.482  36.946  1.00  0.00           C  
ATOM   1259  CG  GLU A1178      50.600  78.837  36.443  1.00  0.00           C  
ATOM   1260  CD  GLU A1178      51.787  79.366  37.233  1.00  0.00           C  
ATOM   1261  OE1 GLU A1178      51.685  79.463  38.476  1.00  0.00           O  
ATOM   1262  OE2 GLU A1178      52.821  79.689  36.609  1.00  0.00           O  
ATOM   1263  N   ALA A1179      49.693  74.390  37.120  1.00  0.00           N  
ATOM   1264  CA  ALA A1179      49.166  73.254  37.865  1.00  0.00           C  
ATOM   1265  C   ALA A1179      49.516  71.897  37.264  1.00  0.00           C  
ATOM   1266  O   ALA A1179      48.702  70.973  37.295  1.00  0.00           O  
ATOM   1267  CB  ALA A1179      47.650  73.388  37.997  1.00  0.00           C  
ATOM   1268  N   ILE A1192      50.722  71.766  36.726  1.00  0.00           N  
ATOM   1269  CA  ILE A1192      51.128  70.497  36.137  1.00  0.00           C  
ATOM   1270  C   ILE A1192      51.246  69.435  37.236  1.00  0.00           C  
ATOM   1271  O   ILE A1192      51.713  69.726  38.339  1.00  0.00           O  
ATOM   1272  CB  ILE A1192      52.468  70.649  35.388  1.00  0.00           C  
ATOM   1273  CG1 ILE A1192      52.711  69.425  34.506  1.00  0.00           C  
ATOM   1274  CG2 ILE A1192      53.608  70.856  36.379  1.00  0.00           C  
ATOM   1275  CD1 ILE A1192      53.935  69.564  33.624  1.00  0.00           C  
ATOM   1276  N   ASP A1193      50.802  68.212  36.944  1.00  0.00           N  
ATOM   1277  CA  ASP A1193      50.875  67.137  37.930  1.00  0.00           C  
ATOM   1278  C   ASP A1193      52.322  66.676  38.093  1.00  0.00           C  
ATOM   1279  O   ASP A1193      53.134  66.784  37.168  1.00  0.00           O  
ATOM   1280  CB  ASP A1193      49.977  65.960  37.529  1.00  0.00           C  
ATOM   1281  CG  ASP A1193      50.338  65.378  36.176  1.00  0.00           C  
ATOM   1282  OD1 ASP A1193      49.904  65.933  35.141  1.00  0.00           O  
ATOM   1283  OD2 ASP A1193      51.063  64.363  36.152  1.00  0.00           O  
ATOM   1284  N   PHE A1194      52.642  66.147  39.268  1.00  0.00           N  
ATOM   1285  CA  PHE A1194      54.005  65.736  39.535  1.00  0.00           C  
ATOM   1286  C   PHE A1194      54.544  64.597  38.681  1.00  0.00           C  
ATOM   1287  O   PHE A1194      55.740  64.570  38.375  1.00  0.00           O  
ATOM   1288  CB  PHE A1194      54.184  65.393  41.020  1.00  0.00           C  
ATOM   1289  CG  PHE A1194      55.622  65.153  41.404  1.00  0.00           C  
ATOM   1290  CD1 PHE A1194      56.071  63.875  41.710  1.00  0.00           C  
ATOM   1291  CD2 PHE A1194      56.539  66.203  41.394  1.00  0.00           C  
ATOM   1292  CE1 PHE A1194      57.421  63.639  41.998  1.00  0.00           C  
ATOM   1293  CE2 PHE A1194      57.892  65.983  41.679  1.00  0.00           C  
ATOM   1294  CZ  PHE A1194      58.335  64.693  41.981  1.00  0.00           C  
ATOM   1295  N   ALA A1195      53.678  63.666  38.291  1.00  0.00           N  
ATOM   1296  CA  ALA A1195      54.106  62.521  37.491  1.00  0.00           C  
ATOM   1297  C   ALA A1195      54.813  62.937  36.209  1.00  0.00           C  
ATOM   1298  O   ALA A1195      55.743  62.259  35.773  1.00  0.00           O  
ATOM   1299  CB  ALA A1195      52.908  61.613  37.156  1.00  0.00           C  
ATOM   1300  N   LYS A1196      54.376  64.047  35.610  1.00  0.00           N  
ATOM   1301  CA  LYS A1196      54.983  64.524  34.367  1.00  0.00           C  
ATOM   1302  C   LYS A1196      56.426  64.951  34.541  1.00  0.00           C  
ATOM   1303  O   LYS A1196      57.207  64.899  33.589  1.00  0.00           O  
ATOM   1304  CB  LYS A1196      54.161  65.665  33.761  1.00  0.00           C  
ATOM   1305  CG  LYS A1196      52.836  65.178  33.175  1.00  0.00           C  
ATOM   1306  CD  LYS A1196      52.041  66.297  32.505  1.00  0.00           C  
ATOM   1307  CE  LYS A1196      50.866  65.726  31.726  1.00  0.00           C  
ATOM   1308  NZ  LYS A1196      50.015  64.848  32.575  1.00  0.00           N  
ATOM   1309  N   LEU A1198      56.779  65.368  35.755  1.00  0.00           N  
ATOM   1310  CA  LEU A1198      58.156  65.765  36.060  1.00  0.00           C  
ATOM   1311  C   LEU A1198      59.015  64.506  36.240  1.00  0.00           C  
ATOM   1312  O   LEU A1198      60.230  64.542  36.068  1.00  0.00           O  
ATOM   1313  CB  LEU A1198      58.207  66.610  37.340  1.00  0.00           C  
ATOM   1314  CG  LEU A1198      57.929  68.116  37.216  1.00  0.00           C  
ATOM   1315  CD1 LEU A1198      59.031  68.751  36.394  1.00  0.00           C  
ATOM   1316  CD2 LEU A1198      56.578  68.365  36.567  1.00  0.00           C  
ATOM   1317  N   ILE A1199      58.386  63.391  36.598  1.00  0.00           N  
ATOM   1318  CA  ILE A1199      59.142  62.150  36.762  1.00  0.00           C  
ATOM   1319  C   ILE A1199      59.539  61.597  35.383  1.00  0.00           C  
ATOM   1320  O   ILE A1199      60.625  61.041  35.203  1.00  0.00           O  
ATOM   1321  CB  ILE A1199      58.306  61.097  37.532  1.00  0.00           C  
ATOM   1322  CG1 ILE A1199      57.983  61.628  38.936  1.00  0.00           C  
ATOM   1323  CG2 ILE A1199      59.069  59.762  37.609  1.00  0.00           C  
ATOM   1324  CD1 ILE A1199      57.036  60.742  39.720  1.00  0.00           C  
ATOM   1325  N   TYR A1200      58.652  61.772  34.409  1.00  0.00           N  
ATOM   1326  CA  TYR A1200      58.860  61.306  33.030  1.00  0.00           C  
ATOM   1327  C   TYR A1200      60.285  61.518  32.464  1.00  0.00           C  
ATOM   1328  O   TYR A1200      60.913  60.582  31.966  1.00  0.00           O  
ATOM   1329  CB  TYR A1200      57.804  61.984  32.129  1.00  0.00           C  
ATOM   1330  CG  TYR A1200      57.787  61.611  30.649  1.00  0.00           C  
ATOM   1331  CD1 TYR A1200      56.600  61.220  30.037  1.00  0.00           C  
ATOM   1332  CD2 TYR A1200      58.924  61.741  29.846  1.00  0.00           C  
ATOM   1333  CE1 TYR A1200      56.531  60.973  28.670  1.00  0.00           C  
ATOM   1334  CE2 TYR A1200      58.866  61.497  28.470  1.00  0.00           C  
ATOM   1335  CZ  TYR A1200      57.663  61.113  27.892  1.00  0.00           C  
ATOM   1336  OH  TYR A1200      57.583  60.862  26.537  1.00  0.00           O  
ATOM   1337  N   PRO A1201      60.823  62.738  32.544  1.00  0.00           N  
ATOM   1338  CA  PRO A1201      62.174  62.910  31.988  1.00  0.00           C  
ATOM   1339  C   PRO A1201      63.253  62.075  32.691  1.00  0.00           C  
ATOM   1340  O   PRO A1201      64.216  61.635  32.067  1.00  0.00           O  
ATOM   1341  CB  PRO A1201      62.417  64.416  32.123  1.00  0.00           C  
ATOM   1342  CG  PRO A1201      61.003  64.998  32.117  1.00  0.00           C  
ATOM   1343  CD  PRO A1201      60.282  64.023  33.013  1.00  0.00           C  
ATOM   1344  N   MET A1202      63.104  61.874  33.994  1.00  0.00           N  
ATOM   1345  CA  MET A1202      64.083  61.089  34.724  1.00  0.00           C  
ATOM   1346  C   MET A1202      63.942  59.616  34.332  1.00  0.00           C  
ATOM   1347  O   MET A1202      64.909  58.854  34.359  1.00  0.00           O  
ATOM   1348  CB  MET A1202      63.902  61.299  36.235  1.00  0.00           C  
ATOM   1349  CG  MET A1202      64.201  62.739  36.667  1.00  0.00           C  
ATOM   1350  SD  MET A1202      65.915  63.264  36.336  1.00  0.00           S  
ATOM   1351  CE  MET A1202      65.771  63.998  34.667  1.00  0.00           C  
ATOM   1352  N   MET A1203      62.733  59.221  33.954  1.00  0.00           N  
ATOM   1353  CA  MET A1203      62.499  57.851  33.515  1.00  0.00           C  
ATOM   1354  C   MET A1203      63.159  57.648  32.144  1.00  0.00           C  
ATOM   1355  O   MET A1203      63.712  56.582  31.868  1.00  0.00           O  
ATOM   1356  CB  MET A1203      60.995  57.573  33.405  1.00  0.00           C  
ATOM   1357  CG  MET A1203      60.277  57.408  34.736  1.00  0.00           C  
ATOM   1358  SD  MET A1203      58.479  57.458  34.514  1.00  0.00           S  
ATOM   1359  CE  MET A1203      58.221  55.968  33.489  1.00  0.00           C  
ATOM   1360  N   GLN A1204      63.105  58.671  31.291  1.00  0.00           N  
ATOM   1361  CA  GLN A1204      63.699  58.566  29.958  1.00  0.00           C  
ATOM   1362  C   GLN A1204      65.205  58.401  30.081  1.00  0.00           C  
ATOM   1363  O   GLN A1204      65.809  57.606  29.352  1.00  0.00           O  
ATOM   1364  CB  GLN A1204      63.378  59.799  29.090  1.00  0.00           C  
ATOM   1365  CG  GLN A1204      63.893  59.681  27.625  1.00  0.00           C  
ATOM   1366  CD  GLN A1204      63.117  60.549  26.637  1.00  0.00           C  
ATOM   1367  OE1 GLN A1204      61.987  60.946  26.912  1.00  0.00           O  
ATOM   1368  NE2 GLN A1204      63.712  60.822  25.467  1.00  0.00           N  
ATOM   1369  N   VAL A1205      65.817  59.141  31.000  1.00  0.00           N  
ATOM   1370  CA  VAL A1205      67.257  59.009  31.182  1.00  0.00           C  
ATOM   1371  C   VAL A1205      67.591  57.622  31.746  1.00  0.00           C  
ATOM   1372  O   VAL A1205      68.529  56.965  31.285  1.00  0.00           O  
ATOM   1373  CB  VAL A1205      67.795  60.116  32.110  1.00  0.00           C  
ATOM   1374  CG1 VAL A1205      69.253  59.870  32.446  1.00  0.00           C  
ATOM   1375  CG2 VAL A1205      67.640  61.467  31.418  1.00  0.00           C  
ATOM   1376  N   ALA A1206      66.810  57.177  32.730  1.00  0.00           N  
ATOM   1377  CA  ALA A1206      67.004  55.863  33.350  1.00  0.00           C  
ATOM   1378  C   ALA A1206      66.838  54.734  32.329  1.00  0.00           C  
ATOM   1379  O   ALA A1206      67.555  53.729  32.373  1.00  0.00           O  
ATOM   1380  CB  ALA A1206      66.012  55.678  34.516  1.00  0.00           C  
ATOM   1381  N   ASP A1207      65.896  54.907  31.407  1.00  0.00           N  
ATOM   1382  CA  ASP A1207      65.665  53.912  30.368  1.00  0.00           C  
ATOM   1383  C   ASP A1207      66.958  53.646  29.613  1.00  0.00           C  
ATOM   1384  O   ASP A1207      67.221  52.520  29.181  1.00  0.00           O  
ATOM   1385  CB  ASP A1207      64.625  54.398  29.352  1.00  0.00           C  
ATOM   1386  CG  ASP A1207      63.247  54.542  29.945  1.00  0.00           C  
ATOM   1387  OD1 ASP A1207      62.964  53.882  30.965  1.00  0.00           O  
ATOM   1388  OD2 ASP A1207      62.446  55.303  29.373  1.00  0.00           O  
ATOM   1389  N   ILE A1208      67.753  54.697  29.436  1.00  0.00           N  
ATOM   1390  CA  ILE A1208      69.006  54.564  28.716  1.00  0.00           C  
ATOM   1391  C   ILE A1208      70.014  53.710  29.480  1.00  0.00           C  
ATOM   1392  O   ILE A1208      70.544  52.724  28.957  1.00  0.00           O  
ATOM   1393  CB  ILE A1208      69.629  55.965  28.415  1.00  0.00           C  
ATOM   1394  CG1 ILE A1208      68.795  56.674  27.338  1.00  0.00           C  
ATOM   1395  CG2 ILE A1208      71.094  55.814  27.982  1.00  0.00           C  
ATOM   1396  CD1 ILE A1208      69.127  58.147  27.140  1.00  0.00           C  
ATOM   1397  N   PHE A1209      70.266  54.072  30.728  1.00  0.00           N  
ATOM   1398  CA  PHE A1209      71.248  53.341  31.512  1.00  0.00           C  
ATOM   1399  C   PHE A1209      70.830  51.945  31.919  1.00  0.00           C  
ATOM   1400  O   PHE A1209      71.653  51.037  31.930  1.00  0.00           O  
ATOM   1401  CB  PHE A1209      71.652  54.188  32.716  1.00  0.00           C  
ATOM   1402  CG  PHE A1209      72.370  55.439  32.318  1.00  0.00           C  
ATOM   1403  CD1 PHE A1209      73.700  55.382  31.888  1.00  0.00           C  
ATOM   1404  CD2 PHE A1209      71.696  56.652  32.254  1.00  0.00           C  
ATOM   1405  CE1 PHE A1209      74.344  56.519  31.390  1.00  0.00           C  
ATOM   1406  CE2 PHE A1209      72.330  57.800  31.755  1.00  0.00           C  
ATOM   1407  CZ  PHE A1209      73.657  57.730  31.320  1.00  0.00           C  
ATOM   1408  N   TYR A1210      69.547  51.759  32.213  1.00  0.00           N  
ATOM   1409  CA  TYR A1210      69.073  50.446  32.614  1.00  0.00           C  
ATOM   1410  C   TYR A1210      69.223  49.405  31.503  1.00  0.00           C  
ATOM   1411  O   TYR A1210      69.502  48.241  31.777  1.00  0.00           O  
ATOM   1412  CB  TYR A1210      67.611  50.506  33.038  1.00  0.00           C  
ATOM   1413  CG  TYR A1210      67.178  49.255  33.756  1.00  0.00           C  
ATOM   1414  CD1 TYR A1210      67.509  49.054  35.097  1.00  0.00           C  
ATOM   1415  CD2 TYR A1210      66.456  48.264  33.095  1.00  0.00           C  
ATOM   1416  CE1 TYR A1210      67.124  47.900  35.763  1.00  0.00           C  
ATOM   1417  CE2 TYR A1210      66.068  47.108  33.747  1.00  0.00           C  
ATOM   1418  CZ  TYR A1210      66.402  46.937  35.083  1.00  0.00           C  
ATOM   1419  OH  TYR A1210      65.985  45.816  35.746  1.00  0.00           O  
ATOM   1420  N   GLN A1211      69.031  49.818  30.252  1.00  0.00           N  
ATOM   1421  CA  GLN A1211      69.156  48.900  29.120  1.00  0.00           C  
ATOM   1422  C   GLN A1211      70.585  48.867  28.552  1.00  0.00           C  
ATOM   1423  O   GLN A1211      70.836  48.198  27.551  1.00  0.00           O  
ATOM   1424  CB  GLN A1211      68.177  49.301  28.005  1.00  0.00           C  
ATOM   1425  CG  GLN A1211      66.720  49.440  28.461  1.00  0.00           C  
ATOM   1426  CD  GLN A1211      65.796  49.896  27.345  1.00  0.00           C  
ATOM   1427  OE1 GLN A1211      65.279  49.084  26.563  1.00  0.00           O  
ATOM   1428  NE2 GLN A1211      65.592  51.205  27.255  1.00  0.00           N  
ATOM   1429  N   GLY A1291      71.505  49.589  29.190  1.00  0.00           N  
ATOM   1430  CA  GLY A1291      72.887  49.638  28.730  1.00  0.00           C  
ATOM   1431  C   GLY A1291      73.037  50.304  27.370  1.00  0.00           C  
ATOM   1432  O   GLY A1291      73.918  49.948  26.588  1.00  0.00           O  
ATOM   1433  N   VAL A1292      72.189  51.288  27.084  1.00  0.00           N  
ATOM   1434  CA  VAL A1292      72.229  51.973  25.794  1.00  0.00           C  
ATOM   1435  C   VAL A1292      73.463  52.864  25.574  1.00  0.00           C  
ATOM   1436  O   VAL A1292      73.727  53.776  26.357  1.00  0.00           O  
ATOM   1437  CB  VAL A1292      70.935  52.812  25.597  1.00  0.00           C  
ATOM   1438  CG1 VAL A1292      71.001  53.595  24.303  1.00  0.00           C  
ATOM   1439  CG2 VAL A1292      69.721  51.886  25.587  1.00  0.00           C  
ATOM   1440  N   THR A1293      74.226  52.585  24.513  1.00  0.00           N  
ATOM   1441  CA  THR A1293      75.417  53.380  24.192  1.00  0.00           C  
ATOM   1442  C   THR A1293      75.153  54.246  22.958  1.00  0.00           C  
ATOM   1443  O   THR A1293      75.906  55.174  22.666  1.00  0.00           O  
ATOM   1444  CB  THR A1293      76.670  52.482  23.936  1.00  0.00           C  
ATOM   1445  OG1 THR A1293      76.341  51.449  22.999  1.00  0.00           O  
ATOM   1446  CG2 THR A1293      77.165  51.855  25.240  1.00  0.00           C  
ATOM   1447  N   ILE A1294      74.093  53.916  22.224  1.00  0.00           N  
ATOM   1448  CA  ILE A1294      73.691  54.697  21.052  1.00  0.00           C  
ATOM   1449  C   ILE A1294      72.255  55.155  21.332  1.00  0.00           C  
ATOM   1450  O   ILE A1294      71.291  54.449  21.011  1.00  0.00           O  
ATOM   1451  CB  ILE A1294      73.710  53.852  19.738  1.00  0.00           C  
ATOM   1452  CG1 ILE A1294      75.118  53.301  19.473  1.00  0.00           C  
ATOM   1453  CG2 ILE A1294      73.239  54.708  18.553  1.00  0.00           C  
ATOM   1454  CD1 ILE A1294      76.208  54.358  19.316  1.00  0.00           C  
ATOM   1455  N   ALA A1295      72.118  56.327  21.949  1.00  0.00           N  
ATOM   1456  CA  ALA A1295      70.798  56.866  22.293  1.00  0.00           C  
ATOM   1457  C   ALA A1295      70.272  57.648  21.098  1.00  0.00           C  
ATOM   1458  O   ALA A1295      70.748  58.745  20.793  1.00  0.00           O  
ATOM   1459  CB  ALA A1295      70.900  57.762  23.534  1.00  0.00           C  
ATOM   1460  N   HIS A1296      69.280  57.065  20.433  1.00  0.00           N  
ATOM   1461  CA  HIS A1296      68.690  57.625  19.223  1.00  0.00           C  
ATOM   1462  C   HIS A1296      67.298  58.238  19.442  1.00  0.00           C  
ATOM   1463  O   HIS A1296      66.435  57.653  20.107  1.00  0.00           O  
ATOM   1464  CB  HIS A1296      68.643  56.509  18.165  1.00  0.00           C  
ATOM   1465  CG  HIS A1296      67.892  56.863  16.921  1.00  0.00           C  
ATOM   1466  ND1 HIS A1296      67.144  55.940  16.221  1.00  0.00           N  
ATOM   1467  CD2 HIS A1296      67.749  58.038  16.266  1.00  0.00           C  
ATOM   1468  CE1 HIS A1296      66.565  56.533  15.193  1.00  0.00           C  
ATOM   1469  NE2 HIS A1296      66.914  57.808  15.198  1.00  0.00           N  
ATOM   1470  N   ALA A1297      67.096  59.429  18.884  1.00  0.00           N  
ATOM   1471  CA  ALA A1297      65.823  60.136  18.987  1.00  0.00           C  
ATOM   1472  C   ALA A1297      65.761  61.266  17.972  1.00  0.00           C  
ATOM   1473  O   ALA A1297      66.742  61.555  17.285  1.00  0.00           O  
ATOM   1474  CB  ALA A1297      65.645  60.725  20.400  1.00  0.00           C  
ATOM   1475  N   GLY A1298      64.590  61.894  17.887  1.00  0.00           N  
ATOM   1476  CA  GLY A1298      64.432  63.046  17.027  1.00  0.00           C  
ATOM   1477  C   GLY A1298      65.042  64.192  17.829  1.00  0.00           C  
ATOM   1478  O   GLY A1298      65.154  64.096  19.057  1.00  0.00           O  
ATOM   1479  N   MET A1299      65.434  65.263  17.145  1.00  0.00           N  
ATOM   1480  CA  MET A1299      66.052  66.440  17.763  1.00  0.00           C  
ATOM   1481  C   MET A1299      65.354  67.042  18.980  1.00  0.00           C  
ATOM   1482  O   MET A1299      66.022  67.624  19.833  1.00  0.00           O  
ATOM   1483  CB  MET A1299      66.234  67.549  16.717  1.00  0.00           C  
ATOM   1484  CG  MET A1299      67.518  67.462  15.913  1.00  0.00           C  
ATOM   1485  SD  MET A1299      68.996  67.721  16.914  1.00  0.00           S  
ATOM   1486  CE  MET A1299      68.989  69.493  17.147  1.00  0.00           C  
ATOM   1487  N   ASP A1300      64.032  66.910  19.071  1.00  0.00           N  
ATOM   1488  CA  ASP A1300      63.309  67.483  20.203  1.00  0.00           C  
ATOM   1489  C   ASP A1300      63.489  66.734  21.521  1.00  0.00           C  
ATOM   1490  O   ASP A1300      62.992  67.165  22.563  1.00  0.00           O  
ATOM   1491  CB  ASP A1300      61.807  67.642  19.884  1.00  0.00           C  
ATOM   1492  CG  ASP A1300      61.145  66.350  19.405  1.00  0.00           C  
ATOM   1493  OD1 ASP A1300      61.765  65.271  19.444  1.00  0.00           O  
ATOM   1494  OD2 ASP A1300      59.973  66.423  18.982  1.00  0.00           O  
ATOM   1495  N   GLN A1301      64.202  65.616  21.479  1.00  0.00           N  
ATOM   1496  CA  GLN A1301      64.453  64.843  22.686  1.00  0.00           C  
ATOM   1497  C   GLN A1301      65.869  65.076  23.204  1.00  0.00           C  
ATOM   1498  O   GLN A1301      66.244  64.509  24.223  1.00  0.00           O  
ATOM   1499  CB  GLN A1301      64.305  63.348  22.397  1.00  0.00           C  
ATOM   1500  CG  GLN A1301      62.962  62.950  21.821  1.00  0.00           C  
ATOM   1501  CD  GLN A1301      61.839  63.333  22.736  1.00  0.00           C  
ATOM   1502  OE1 GLN A1301      61.773  62.877  23.883  1.00  0.00           O  
ATOM   1503  NE2 GLN A1301      60.943  64.179  22.244  1.00  0.00           N  
ATOM   1504  N   ARG A1302      66.647  65.911  22.514  1.00  0.00           N  
ATOM   1505  CA  ARG A1302      68.052  66.124  22.883  1.00  0.00           C  
ATOM   1506  C   ARG A1302      68.337  66.524  24.320  1.00  0.00           C  
ATOM   1507  O   ARG A1302      69.384  66.169  24.868  1.00  0.00           O  
ATOM   1508  CB  ARG A1302      68.723  67.124  21.919  1.00  0.00           C  
ATOM   1509  CG  ARG A1302      68.360  68.594  22.141  1.00  0.00           C  
ATOM   1510  CD  ARG A1302      69.001  69.454  21.058  1.00  0.00           C  
ATOM   1511  NE  ARG A1302      70.456  69.325  21.053  1.00  0.00           N  
ATOM   1512  CZ  ARG A1302      71.262  69.952  21.904  1.00  0.00           C  
ATOM   1513  NH1 ARG A1302      72.574  69.770  21.831  1.00  0.00           N  
ATOM   1514  NH2 ARG A1302      70.754  70.773  22.820  1.00  0.00           N  
ATOM   1515  N   LYS A1303      67.420  67.250  24.946  1.00  0.00           N  
ATOM   1516  CA  LYS A1303      67.642  67.656  26.327  1.00  0.00           C  
ATOM   1517  C   LYS A1303      67.852  66.467  27.252  1.00  0.00           C  
ATOM   1518  O   LYS A1303      68.709  66.507  28.137  1.00  0.00           O  
ATOM   1519  CB  LYS A1303      66.471  68.492  26.837  1.00  0.00           C  
ATOM   1520  CG  LYS A1303      66.472  69.923  26.324  1.00  0.00           C  
ATOM   1521  CD  LYS A1303      65.221  70.643  26.793  1.00  0.00           C  
ATOM   1522  CE  LYS A1303      65.164  72.062  26.256  1.00  0.00           C  
ATOM   1523  NZ  LYS A1303      63.920  72.728  26.736  1.00  0.00           N  
ATOM   1524  N   ALA A1304      67.072  65.408  27.046  1.00  0.00           N  
ATOM   1525  CA  ALA A1304      67.186  64.220  27.890  1.00  0.00           C  
ATOM   1526  C   ALA A1304      68.542  63.559  27.703  1.00  0.00           C  
ATOM   1527  O   ALA A1304      69.119  63.001  28.642  1.00  0.00           O  
ATOM   1528  CB  ALA A1304      66.068  63.225  27.557  1.00  0.00           C  
ATOM   1529  N   HIS A1306      69.048  63.612  26.478  1.00  0.00           N  
ATOM   1530  CA  HIS A1306      70.331  63.002  26.173  1.00  0.00           C  
ATOM   1531  C   HIS A1306      71.493  63.840  26.718  1.00  0.00           C  
ATOM   1532  O   HIS A1306      72.515  63.291  27.130  1.00  0.00           O  
ATOM   1533  CB  HIS A1306      70.421  62.766  24.658  1.00  0.00           C  
ATOM   1534  CG  HIS A1306      69.465  61.715  24.168  1.00  0.00           C  
ATOM   1535  ND1 HIS A1306      69.241  61.463  22.830  1.00  0.00           N  
ATOM   1536  CD2 HIS A1306      68.704  60.820  24.849  1.00  0.00           C  
ATOM   1537  CE1 HIS A1306      68.388  60.460  22.709  1.00  0.00           C  
ATOM   1538  NE2 HIS A1306      68.048  60.051  23.919  1.00  0.00           N  
ATOM   1539  N   VAL A1310      71.335  65.164  26.745  1.00  0.00           N  
ATOM   1540  CA  VAL A1310      72.387  66.018  27.292  1.00  0.00           C  
ATOM   1541  C   VAL A1310      72.518  65.714  28.801  1.00  0.00           C  
ATOM   1542  O   VAL A1310      73.616  65.685  29.347  1.00  0.00           O  
ATOM   1543  CB  VAL A1310      72.065  67.524  27.081  1.00  0.00           C  
ATOM   1544  CG1 VAL A1310      73.124  68.398  27.769  1.00  0.00           C  
ATOM   1545  CG2 VAL A1310      72.020  67.834  25.593  1.00  0.00           C  
ATOM   1546  N   ILE A1312      71.392  65.475  29.465  1.00  0.00           N  
ATOM   1547  CA  ILE A1312      71.410  65.149  30.888  1.00  0.00           C  
ATOM   1548  C   ILE A1312      72.045  63.761  31.069  1.00  0.00           C  
ATOM   1549  O   ILE A1312      72.891  63.559  31.937  1.00  0.00           O  
ATOM   1550  CB  ILE A1312      69.983  65.157  31.473  1.00  0.00           C  
ATOM   1551  CG1 ILE A1312      69.423  66.589  31.462  1.00  0.00           C  
ATOM   1552  CG2 ILE A1312      70.005  64.605  32.888  1.00  0.00           C  
ATOM   1553  CD1 ILE A1312      67.922  66.681  31.731  1.00  0.00           C  
ATOM   1554  N   ALA A1314      71.644  62.814  30.229  1.00  0.00           N  
ATOM   1555  CA  ALA A1314      72.189  61.466  30.294  1.00  0.00           C  
ATOM   1556  C   ALA A1314      73.720  61.503  30.206  1.00  0.00           C  
ATOM   1557  O   ALA A1314      74.413  60.828  30.958  1.00  0.00           O  
ATOM   1558  CB  ALA A1314      71.622  60.624  29.158  1.00  0.00           C  
ATOM   1559  N   ILE A1316      74.242  62.298  29.282  1.00  0.00           N  
ATOM   1560  CA  ILE A1316      75.677  62.399  29.113  1.00  0.00           C  
ATOM   1561  C   ILE A1316      76.331  63.032  30.336  1.00  0.00           C  
ATOM   1562  O   ILE A1316      77.396  62.588  30.761  1.00  0.00           O  
ATOM   1563  CB  ILE A1316      76.008  63.181  27.825  1.00  0.00           C  
ATOM   1564  CG1 ILE A1316      75.643  62.314  26.616  1.00  0.00           C  
ATOM   1565  CG2 ILE A1316      77.474  63.550  27.780  1.00  0.00           C  
ATOM   1566  CD1 ILE A1316      75.621  63.065  25.283  1.00  0.00           C  
ATOM   1567  N   GLU A1317      75.686  64.045  30.912  1.00  0.00           N  
ATOM   1568  CA  GLU A1317      76.196  64.714  32.118  1.00  0.00           C  
ATOM   1569  C   GLU A1317      76.277  63.805  33.362  1.00  0.00           C  
ATOM   1570  O   GLU A1317      77.237  63.884  34.129  1.00  0.00           O  
ATOM   1571  CB  GLU A1317      75.315  65.918  32.474  1.00  0.00           C  
ATOM   1572  CG  GLU A1317      75.696  67.227  31.795  1.00  0.00           C  
ATOM   1573  CD  GLU A1317      74.652  68.317  32.009  1.00  0.00           C  
ATOM   1574  OE1 GLU A1317      74.064  68.377  33.113  1.00  0.00           O  
ATOM   1575  OE2 GLU A1317      74.429  69.121  31.075  1.00  0.00           O  
ATOM   1576  N   VAL A1318      75.278  62.947  33.568  1.00  0.00           N  
ATOM   1577  CA  VAL A1318      75.277  62.082  34.748  1.00  0.00           C  
ATOM   1578  C   VAL A1318      75.873  60.688  34.555  1.00  0.00           C  
ATOM   1579  O   VAL A1318      76.047  59.955  35.531  1.00  0.00           O  
ATOM   1580  CB  VAL A1318      73.835  61.885  35.298  1.00  0.00           C  
ATOM   1581  CG1 VAL A1318      73.161  63.252  35.533  1.00  0.00           C  
ATOM   1582  CG2 VAL A1318      73.012  61.024  34.316  1.00  0.00           C  
ATOM   1583  N   ALA A1319      76.183  60.322  33.312  1.00  0.00           N  
ATOM   1584  CA  ALA A1319      76.693  58.975  33.018  1.00  0.00           C  
ATOM   1585  C   ALA A1319      77.753  58.412  33.959  1.00  0.00           C  
ATOM   1586  O   ALA A1319      77.627  57.289  34.453  1.00  0.00           O  
ATOM   1587  CB  ALA A1319      77.219  58.914  31.582  1.00  0.00           C  
ATOM   1588  N   GLN A1321      78.806  59.184  34.191  1.00  0.00           N  
ATOM   1589  CA  GLN A1321      79.893  58.720  35.025  1.00  0.00           C  
ATOM   1590  C   GLN A1321      79.676  58.868  36.521  1.00  0.00           C  
ATOM   1591  O   GLN A1321      80.521  58.463  37.314  1.00  0.00           O  
ATOM   1592  CB  GLN A1321      81.182  59.407  34.582  1.00  0.00           C  
ATOM   1593  CG  GLN A1321      81.536  59.057  33.137  1.00  0.00           C  
ATOM   1594  CD  GLN A1321      82.842  59.672  32.668  1.00  0.00           C  
ATOM   1595  OE1 GLN A1321      83.617  59.030  31.966  1.00  0.00           O  
ATOM   1596  NE2 GLN A1321      83.083  60.918  33.040  1.00  0.00           N  
ATOM   1597  N   LYS A1322      78.532  59.424  36.907  1.00  0.00           N  
ATOM   1598  CA  LYS A1322      78.215  59.592  38.322  1.00  0.00           C  
ATOM   1599  C   LYS A1322      77.283  58.494  38.831  1.00  0.00           C  
ATOM   1600  O   LYS A1322      77.062  58.377  40.037  1.00  0.00           O  
ATOM   1601  CB  LYS A1322      77.538  60.938  38.556  1.00  0.00           C  
ATOM   1602  CG  LYS A1322      78.302  62.119  37.995  1.00  0.00           C  
ATOM   1603  CD  LYS A1322      77.568  63.415  38.293  1.00  0.00           C  
ATOM   1604  CE  LYS A1322      78.261  64.601  37.646  1.00  0.00           C  
ATOM   1605  NZ  LYS A1322      77.583  65.870  38.012  1.00  0.00           N  
ATOM   1606  N   LEU A1323      76.729  57.705  37.911  1.00  0.00           N  
ATOM   1607  CA  LEU A1323      75.789  56.630  38.258  1.00  0.00           C  
ATOM   1608  C   LEU A1323      76.400  55.475  39.041  1.00  0.00           C  
ATOM   1609  O   LEU A1323      77.492  54.993  38.725  1.00  0.00           O  
ATOM   1610  CB  LEU A1323      75.130  56.100  36.986  1.00  0.00           C  
ATOM   1611  CG  LEU A1323      73.785  56.738  36.643  1.00  0.00           C  
ATOM   1612  CD1 LEU A1323      73.803  58.237  36.876  1.00  0.00           C  
ATOM   1613  CD2 LEU A1323      73.437  56.404  35.224  1.00  0.00           C  
ATOM   1614  N   ARG A1324      75.676  55.018  40.055  1.00  0.00           N  
ATOM   1615  CA  ARG A1324      76.165  53.934  40.891  1.00  0.00           C  
ATOM   1616  C   ARG A1324      75.615  52.556  40.546  1.00  0.00           C  
ATOM   1617  O   ARG A1324      76.336  51.570  40.627  1.00  0.00           O  
ATOM   1618  CB  ARG A1324      75.866  54.214  42.367  1.00  0.00           C  
ATOM   1619  CG  ARG A1324      76.689  53.344  43.301  1.00  0.00           C  
ATOM   1620  CD  ARG A1324      76.091  53.258  44.700  1.00  0.00           C  
ATOM   1621  NE  ARG A1324      77.102  52.947  45.708  1.00  0.00           N  
ATOM   1622  CZ  ARG A1324      78.057  53.793  46.091  1.00  0.00           C  
ATOM   1623  NH1 ARG A1324      78.131  55.004  45.550  1.00  0.00           N  
ATOM   1624  NH2 ARG A1324      78.938  53.433  47.016  1.00  0.00           N  
ATOM   1625  N   TYR A1325      74.347  52.471  40.160  1.00  0.00           N  
ATOM   1626  CA  TYR A1325      73.765  51.163  39.875  1.00  0.00           C  
ATOM   1627  C   TYR A1325      73.751  50.746  38.417  1.00  0.00           C  
ATOM   1628  O   TYR A1325      73.939  49.565  38.104  1.00  0.00           O  
ATOM   1629  CB  TYR A1325      72.357  51.093  40.464  1.00  0.00           C  
ATOM   1630  CG  TYR A1325      72.352  51.442  41.933  1.00  0.00           C  
ATOM   1631  CD1 TYR A1325      72.071  52.735  42.357  1.00  0.00           C  
ATOM   1632  CD2 TYR A1325      72.695  50.487  42.898  1.00  0.00           C  
ATOM   1633  CE1 TYR A1325      72.129  53.083  43.702  1.00  0.00           C  
ATOM   1634  CE2 TYR A1325      72.761  50.825  44.255  1.00  0.00           C  
ATOM   1635  CZ  TYR A1325      72.477  52.124  44.646  1.00  0.00           C  
ATOM   1636  OH  TYR A1325      72.538  52.466  45.975  1.00  0.00           O  
ATOM   1637  N   HIS A1326      73.527  51.695  37.516  1.00  0.00           N  
ATOM   1638  CA  HIS A1326      73.537  51.334  36.110  1.00  0.00           C  
ATOM   1639  C   HIS A1326      74.451  52.144  35.202  1.00  0.00           C  
ATOM   1640  O   HIS A1326      74.047  52.601  34.136  1.00  0.00           O  
ATOM   1641  CB  HIS A1326      72.112  51.292  35.552  1.00  0.00           C  
ATOM   1642  CG  HIS A1326      71.311  50.147  36.086  1.00  0.00           C  
ATOM   1643  ND1 HIS A1326      70.583  50.229  37.254  1.00  0.00           N  
ATOM   1644  CD2 HIS A1326      71.211  48.862  35.670  1.00  0.00           C  
ATOM   1645  CE1 HIS A1326      70.069  49.043  37.536  1.00  0.00           C  
ATOM   1646  NE2 HIS A1326      70.437  48.196  36.590  1.00  0.00           N  
ATOM   1647  N   PRO A1327      75.702  52.353  35.630  1.00  0.00           N  
ATOM   1648  CA  PRO A1327      76.583  53.109  34.737  1.00  0.00           C  
ATOM   1649  C   PRO A1327      76.909  52.137  33.596  1.00  0.00           C  
ATOM   1650  O   PRO A1327      76.596  50.956  33.682  1.00  0.00           O  
ATOM   1651  CB  PRO A1327      77.808  53.393  35.608  1.00  0.00           C  
ATOM   1652  CG  PRO A1327      77.847  52.193  36.544  1.00  0.00           C  
ATOM   1653  CD  PRO A1327      76.369  52.036  36.908  1.00  0.00           C  
ATOM   1654  N   ILE A1328      77.505  52.632  32.524  1.00  0.00           N  
ATOM   1655  CA  ILE A1328      77.882  51.772  31.414  1.00  0.00           C  
ATOM   1656  C   ILE A1328      79.379  51.543  31.614  1.00  0.00           C  
ATOM   1657  O   ILE A1328      80.184  52.457  31.432  1.00  0.00           O  
ATOM   1658  CB  ILE A1328      77.608  52.466  30.064  1.00  0.00           C  
ATOM   1659  CG1 ILE A1328      76.105  52.767  29.952  1.00  0.00           C  
ATOM   1660  CG2 ILE A1328      78.089  51.582  28.913  1.00  0.00           C  
ATOM   1661  CD1 ILE A1328      75.691  53.484  28.694  1.00  0.00           C  
ATOM   1662  N   VAL A1329      79.742  50.330  32.022  1.00  0.00           N  
ATOM   1663  CA  VAL A1329      81.135  50.005  32.289  1.00  0.00           C  
ATOM   1664  C   VAL A1329      81.765  49.149  31.210  1.00  0.00           C  
ATOM   1665  O   VAL A1329      81.227  48.109  30.816  1.00  0.00           O  
ATOM   1666  CB  VAL A1329      81.295  49.264  33.644  1.00  0.00           C  
ATOM   1667  CG1 VAL A1329      82.774  49.020  33.937  1.00  0.00           C  
ATOM   1668  CG2 VAL A1329      80.672  50.084  34.760  1.00  0.00           C  
ATOM   1669  N   HIS A1330      82.908  49.605  30.716  1.00  0.00           N  
ATOM   1670  CA  HIS A1330      83.620  48.849  29.705  1.00  0.00           C  
ATOM   1671  C   HIS A1330      85.093  48.896  30.045  1.00  0.00           C  
ATOM   1672  O   HIS A1330      85.682  49.974  30.159  1.00  0.00           O  
ATOM   1673  CB  HIS A1330      83.390  49.423  28.305  1.00  0.00           C  
ATOM   1674  CG  HIS A1330      84.049  48.628  27.220  1.00  0.00           C  
ATOM   1675  ND1 HIS A1330      83.649  47.351  26.883  1.00  0.00           N  
ATOM   1676  CD2 HIS A1330      85.107  48.913  26.422  1.00  0.00           C  
ATOM   1677  CE1 HIS A1330      84.432  46.884  25.926  1.00  0.00           C  
ATOM   1678  NE2 HIS A1330      85.325  47.811  25.629  1.00  0.00           N  
ATOM   1679  N   GLU A1339      85.676  47.720  30.233  1.00  0.00           N  
ATOM   1680  CA  GLU A1339      87.093  47.608  30.556  1.00  0.00           C  
ATOM   1681  C   GLU A1339      87.510  48.563  31.668  1.00  0.00           C  
ATOM   1682  O   GLU A1339      88.474  49.316  31.533  1.00  0.00           O  
ATOM   1683  CB  GLU A1339      87.924  47.849  29.294  1.00  0.00           C  
ATOM   1684  CG  GLU A1339      87.446  46.995  28.136  1.00  0.00           C  
ATOM   1685  CD  GLU A1339      88.318  47.098  26.901  1.00  0.00           C  
ATOM   1686  OE1 GLU A1339      88.846  48.199  26.623  1.00  0.00           O  
ATOM   1687  OE2 GLU A1339      88.456  46.074  26.197  1.00  0.00           O  
ATOM   1688  N   GLY A1340      86.759  48.522  32.765  1.00  0.00           N  
ATOM   1689  CA  GLY A1340      87.048  49.356  33.912  1.00  0.00           C  
ATOM   1690  C   GLY A1340      86.669  50.822  33.804  1.00  0.00           C  
ATOM   1691  O   GLY A1340      86.891  51.582  34.742  1.00  0.00           O  
ATOM   1692  N   GLU A1341      86.094  51.238  32.683  1.00  0.00           N  
ATOM   1693  CA  GLU A1341      85.732  52.643  32.537  1.00  0.00           C  
ATOM   1694  C   GLU A1341      84.236  52.915  32.393  1.00  0.00           C  
ATOM   1695  O   GLU A1341      83.510  52.164  31.731  1.00  0.00           O  
ATOM   1696  CB  GLU A1341      86.470  53.249  31.337  1.00  0.00           C  
ATOM   1697  CG  GLU A1341      87.991  53.203  31.454  1.00  0.00           C  
ATOM   1698  CD  GLU A1341      88.533  54.064  32.589  1.00  0.00           C  
ATOM   1699  OE1 GLU A1341      89.757  54.024  32.827  1.00  0.00           O  
ATOM   1700  OE2 GLU A1341      87.742  54.784  33.239  1.00  0.00           O  
ATOM   1701  N   LYS A1342      83.783  53.998  33.021  1.00  0.00           N  
ATOM   1702  CA  LYS A1342      82.386  54.391  32.924  1.00  0.00           C  
ATOM   1703  C   LYS A1342      82.271  55.198  31.641  1.00  0.00           C  
ATOM   1704  O   LYS A1342      82.967  56.195  31.458  1.00  0.00           O  
ATOM   1705  CB  LYS A1342      81.967  55.242  34.125  1.00  0.00           C  
ATOM   1706  CG  LYS A1342      81.727  54.427  35.390  1.00  0.00           C  
ATOM   1707  CD  LYS A1342      81.209  55.300  36.532  1.00  0.00           C  
ATOM   1708  CE  LYS A1342      80.975  54.475  37.790  1.00  0.00           C  
ATOM   1709  NZ  LYS A1342      80.381  55.301  38.880  1.00  0.00           N  
ATOM   1710  N   LEU A1344      81.394  54.754  30.753  1.00  0.00           N  
ATOM   1711  CA  LEU A1344      81.211  55.411  29.473  1.00  0.00           C  
ATOM   1712  C   LEU A1344      80.037  56.372  29.440  1.00  0.00           C  
ATOM   1713  O   LEU A1344      79.146  56.320  30.281  1.00  0.00           O  
ATOM   1714  CB  LEU A1344      80.995  54.369  28.377  1.00  0.00           C  
ATOM   1715  CG  LEU A1344      82.015  53.248  28.211  1.00  0.00           C  
ATOM   1716  CD1 LEU A1344      81.539  52.330  27.083  1.00  0.00           C  
ATOM   1717  CD2 LEU A1344      83.401  53.830  27.909  1.00  0.00           C  
ATOM   1718  N   LYS A1345      80.061  57.249  28.444  1.00  0.00           N  
ATOM   1719  CA  LYS A1345      78.993  58.201  28.213  1.00  0.00           C  
ATOM   1720  C   LYS A1345      78.312  57.708  26.944  1.00  0.00           C  
ATOM   1721  O   LYS A1345      78.975  57.394  25.958  1.00  0.00           O  
ATOM   1722  CB  LYS A1345      79.546  59.609  27.976  1.00  0.00           C  
ATOM   1723  CG  LYS A1345      80.152  60.239  29.220  1.00  0.00           C  
ATOM   1724  CD  LYS A1345      80.691  61.632  28.952  1.00  0.00           C  
ATOM   1725  CE  LYS A1345      81.344  62.195  30.214  1.00  0.00           C  
ATOM   1726  NZ  LYS A1345      81.836  63.593  30.057  1.00  0.00           N  
ATOM   1727  N   PRO A1347      76.984  57.601  26.959  1.00  0.00           N  
ATOM   1728  CA  PRO A1347      76.347  57.134  25.730  1.00  0.00           C  
ATOM   1729  C   PRO A1347      76.473  58.215  24.663  1.00  0.00           C  
ATOM   1730  O   PRO A1347      76.632  59.395  24.982  1.00  0.00           O  
ATOM   1731  CB  PRO A1347      74.893  56.927  26.151  1.00  0.00           C  
ATOM   1732  CG  PRO A1347      74.708  57.989  27.218  1.00  0.00           C  
ATOM   1733  CD  PRO A1347      75.989  57.851  28.016  1.00  0.00           C  
ATOM   1734  N   VAL A1348      76.410  57.796  23.406  1.00  0.00           N  
ATOM   1735  CA  VAL A1348      76.468  58.698  22.268  1.00  0.00           C  
ATOM   1736  C   VAL A1348      75.018  59.008  21.887  1.00  0.00           C  
ATOM   1737  O   VAL A1348      74.202  58.097  21.748  1.00  0.00           O  
ATOM   1738  CB  VAL A1348      77.166  58.022  21.062  1.00  0.00           C  
ATOM   1739  CG1 VAL A1348      77.007  58.874  19.816  1.00  0.00           C  
ATOM   1740  CG2 VAL A1348      78.644  57.810  21.369  1.00  0.00           C  
ATOM   1741  N   ALA A1349      74.701  60.287  21.732  1.00  0.00           N  
ATOM   1742  CA  ALA A1349      73.355  60.701  21.347  1.00  0.00           C  
ATOM   1743  C   ALA A1349      73.329  60.953  19.842  1.00  0.00           C  
ATOM   1744  O   ALA A1349      74.204  61.640  19.310  1.00  0.00           O  
ATOM   1745  CB  ALA A1349      72.962  61.979  22.096  1.00  0.00           C  
ATOM   1746  N   VAL A1350      72.344  60.382  19.152  1.00  0.00           N  
ATOM   1747  CA  VAL A1350      72.218  60.576  17.706  1.00  0.00           C  
ATOM   1748  C   VAL A1350      70.796  61.051  17.451  1.00  0.00           C  
ATOM   1749  O   VAL A1350      69.824  60.329  17.707  1.00  0.00           O  
ATOM   1750  CB  VAL A1350      72.522  59.260  16.912  1.00  0.00           C  
ATOM   1751  CG1 VAL A1350      72.517  59.536  15.397  1.00  0.00           C  
ATOM   1752  CG2 VAL A1350      73.902  58.723  17.319  1.00  0.00           C  
ATOM   1753  N   HIS A1351      70.685  62.276  16.943  1.00  0.00           N  
ATOM   1754  CA  HIS A1351      69.389  62.904  16.708  1.00  0.00           C  
ATOM   1755  C   HIS A1351      69.072  63.078  15.242  1.00  0.00           C  
ATOM   1756  O   HIS A1351      69.902  63.560  14.461  1.00  0.00           O  
ATOM   1757  CB  HIS A1351      69.360  64.260  17.423  1.00  0.00           C  
ATOM   1758  CG  HIS A1351      69.696  64.165  18.878  1.00  0.00           C  
ATOM   1759  ND1 HIS A1351      70.603  65.004  19.493  1.00  0.00           N  
ATOM   1760  CD2 HIS A1351      69.310  63.272  19.823  1.00  0.00           C  
ATOM   1761  CE1 HIS A1351      70.767  64.626  20.750  1.00  0.00           C  
ATOM   1762  NE2 HIS A1351      69.994  63.577  20.974  1.00  0.00           N  
ATOM   1763  N   HIS A1352      67.866  62.684  14.851  1.00  0.00           N  
ATOM   1764  CA  HIS A1352      67.524  62.827  13.457  1.00  0.00           C  
ATOM   1765  C   HIS A1352      66.629  64.015  13.227  1.00  0.00           C  
ATOM   1766  O   HIS A1352      65.953  64.483  14.136  1.00  0.00           O  
ATOM   1767  CB  HIS A1352      66.888  61.547  12.897  1.00  0.00           C  
ATOM   1768  CG  HIS A1352      65.619  61.135  13.571  1.00  0.00           C  
ATOM   1769  ND1 HIS A1352      65.482  59.918  14.209  1.00  0.00           N  
ATOM   1770  CD2 HIS A1352      64.402  61.729  13.623  1.00  0.00           C  
ATOM   1771  CE1 HIS A1352      64.233  59.779  14.620  1.00  0.00           C  
ATOM   1772  NE2 HIS A1352      63.558  60.862  14.276  1.00  0.00           N  
ATOM   1773  N   HIS A1359      66.657  64.496  11.995  1.00  0.00           N  
ATOM   1774  CA  HIS A1359      65.879  65.646  11.564  1.00  0.00           C  
ATOM   1775  C   HIS A1359      64.376  65.437  11.776  1.00  0.00           C  
ATOM   1776  O   HIS A1359      63.854  64.332  11.586  1.00  0.00           O  
ATOM   1777  CB  HIS A1359      66.176  65.898  10.079  1.00  0.00           C  
ATOM   1778  CG  HIS A1359      65.363  66.996   9.467  1.00  0.00           C  
ATOM   1779  ND1 HIS A1359      65.628  68.331   9.685  1.00  0.00           N  
ATOM   1780  CD2 HIS A1359      64.303  66.954   8.625  1.00  0.00           C  
ATOM   1781  CE1 HIS A1359      64.769  69.065   8.999  1.00  0.00           C  
ATOM   1782  NE2 HIS A1359      63.955  68.253   8.347  1.00  0.00           N  
ATOM   1783  N   LEU A1360      63.687  66.498  12.184  1.00  0.00           N  
ATOM   1784  CA  LEU A1360      62.243  66.424  12.379  1.00  0.00           C  
ATOM   1785  C   LEU A1360      61.540  66.919  11.111  1.00  0.00           C  
ATOM   1786  O   LEU A1360      61.637  68.091  10.762  1.00  0.00           O  
ATOM   1787  CB  LEU A1360      61.825  67.287  13.570  1.00  0.00           C  
ATOM   1788  CG  LEU A1360      62.450  66.977  14.935  1.00  0.00           C  
ATOM   1789  CD1 LEU A1360      61.930  67.991  15.960  1.00  0.00           C  
ATOM   1790  CD2 LEU A1360      62.095  65.550  15.361  1.00  0.00           C  
ATOM   1791  N   LEU A1361      60.848  66.032  10.403  1.00  0.00           N  
ATOM   1792  CA  LEU A1361      60.143  66.456   9.196  1.00  0.00           C  
ATOM   1793  C   LEU A1361      59.013  67.425   9.565  1.00  0.00           C  
ATOM   1794  O   LEU A1361      58.297  67.220  10.545  1.00  0.00           O  
ATOM   1795  CB  LEU A1361      59.554  65.248   8.452  1.00  0.00           C  
ATOM   1796  CG  LEU A1361      60.512  64.233   7.815  1.00  0.00           C  
ATOM   1797  CD1 LEU A1361      59.691  63.106   7.187  1.00  0.00           C  
ATOM   1798  CD2 LEU A1361      61.371  64.912   6.754  1.00  0.00           C  
ATOM   1799  N   LEU A1365      58.862  68.476   8.770  1.00  0.00           N  
ATOM   1800  CA  LEU A1365      57.817  69.472   8.987  1.00  0.00           C  
ATOM   1801  C   LEU A1365      56.455  68.972   8.541  1.00  0.00           C  
ATOM   1802  O   LEU A1365      56.355  68.118   7.657  1.00  0.00           O  
ATOM   1803  CB  LEU A1365      58.126  70.744   8.197  1.00  0.00           C  
ATOM   1804  CG  LEU A1365      59.344  71.553   8.628  1.00  0.00           C  
ATOM   1805  CD1 LEU A1365      59.592  72.672   7.625  1.00  0.00           C  
ATOM   1806  CD2 LEU A1365      59.119  72.105  10.041  1.00  0.00           C  
ATOM   1807  N   GLY A1366      55.406  69.496   9.169  1.00  0.00           N  
ATOM   1808  CA  GLY A1366      54.061  69.145   8.760  1.00  0.00           C  
ATOM   1809  C   GLY A1366      53.857  69.885   7.439  1.00  0.00           C  
ATOM   1810  O   GLY A1366      54.615  70.798   7.129  1.00  0.00           O  
ATOM   1811  N   LEU A1368      52.840  69.518   6.665  1.00  0.00           N  
ATOM   1812  CA  LEU A1368      52.606  70.154   5.370  1.00  0.00           C  
ATOM   1813  C   LEU A1368      51.811  71.460   5.408  1.00  0.00           C  
ATOM   1814  O   LEU A1368      51.685  72.132   4.387  1.00  0.00           O  
ATOM   1815  CB  LEU A1368      51.905  69.164   4.439  1.00  0.00           C  
ATOM   1816  CG  LEU A1368      52.682  67.868   4.181  1.00  0.00           C  
ATOM   1817  CD1 LEU A1368      51.822  66.876   3.411  1.00  0.00           C  
ATOM   1818  CD2 LEU A1368      53.961  68.187   3.422  1.00  0.00           C  
ATOM   1819  N   GLN A1369      51.295  71.825   6.580  1.00  0.00           N  
ATOM   1820  CA  GLN A1369      50.489  73.039   6.722  1.00  0.00           C  
ATOM   1821  C   GLN A1369      51.271  74.345   6.573  1.00  0.00           C  
ATOM   1822  O   GLN A1369      52.471  74.398   6.853  1.00  0.00           O  
ATOM   1823  CB  GLN A1369      49.762  73.038   8.077  1.00  0.00           C  
ATOM   1824  CG  GLN A1369      50.647  73.329   9.301  1.00  0.00           C  
ATOM   1825  CD  GLN A1369      51.502  72.143   9.727  1.00  0.00           C  
ATOM   1826  OE1 GLN A1369      51.189  70.986   9.418  1.00  0.00           O  
ATOM   1827  NE2 GLN A1369      52.573  72.423  10.461  1.00  0.00           N  
ATOM   1828  N   GLU A1370      50.588  75.403   6.132  1.00  0.00           N  
ATOM   1829  CA  GLU A1370      51.251  76.691   5.980  1.00  0.00           C  
ATOM   1830  C   GLU A1370      51.513  77.257   7.369  1.00  0.00           C  
ATOM   1831  O   GLU A1370      50.754  77.001   8.303  1.00  0.00           O  
ATOM   1832  CB  GLU A1370      50.399  77.670   5.161  1.00  0.00           C  
ATOM   1833  CG  GLU A1370      49.103  78.112   5.816  1.00  0.00           C  
ATOM   1834  CD  GLU A1370      48.863  79.612   5.668  1.00  0.00           C  
ATOM   1835  OE1 GLU A1370      48.993  80.138   4.538  1.00  0.00           O  
ATOM   1836  OE2 GLU A1370      48.540  80.264   6.686  1.00  0.00           O  
ATOM   1837  N   PRO A1373      52.597  78.031   7.523  1.00  0.00           N  
ATOM   1838  CA  PRO A1373      52.983  78.642   8.801  1.00  0.00           C  
ATOM   1839  C   PRO A1373      51.910  79.572   9.363  1.00  0.00           C  
ATOM   1840  O   PRO A1373      51.085  80.100   8.620  1.00  0.00           O  
ATOM   1841  CB  PRO A1373      54.255  79.411   8.453  1.00  0.00           C  
ATOM   1842  CG  PRO A1373      54.753  78.744   7.198  1.00  0.00           C  
ATOM   1843  CD  PRO A1373      53.498  78.468   6.446  1.00  0.00           C  
ATOM   1844  N   PRO A1412      51.925  79.793  10.686  1.00  0.00           N  
ATOM   1845  CA  PRO A1412      50.954  80.667  11.354  1.00  0.00           C  
ATOM   1846  C   PRO A1412      51.179  82.119  10.944  1.00  0.00           C  
ATOM   1847  O   PRO A1412      50.301  82.968  11.093  1.00  0.00           O  
ATOM   1848  CB  PRO A1412      51.257  80.442  12.832  1.00  0.00           C  
ATOM   1849  CG  PRO A1412      52.752  80.277  12.816  1.00  0.00           C  
ATOM   1850  CD  PRO A1412      52.958  79.337  11.636  1.00  0.00           C  
ATOM   1851  N   LYS A1415      52.370  82.386  10.420  1.00  0.00           N  
ATOM   1852  CA  LYS A1415      52.751  83.722   9.990  1.00  0.00           C  
ATOM   1853  C   LYS A1415      53.619  83.655   8.733  1.00  0.00           C  
ATOM   1854  O   LYS A1415      54.405  82.718   8.558  1.00  0.00           O  
ATOM   1855  CB  LYS A1415      53.522  84.411  11.116  1.00  0.00           C  
ATOM   1856  CG  LYS A1415      54.323  85.615  10.677  1.00  0.00           C  
ATOM   1857  CD  LYS A1415      55.156  86.155  11.821  1.00  0.00           C  
ATOM   1858  CE  LYS A1415      56.016  87.312  11.359  1.00  0.00           C  
ATOM   1859  NZ  LYS A1415      56.739  87.938  12.493  1.00  0.00           N  
ATOM   1860  N   TRP A1416      53.479  84.648   7.860  1.00  0.00           N  
ATOM   1861  CA  TRP A1416      54.266  84.683   6.635  1.00  0.00           C  
ATOM   1862  C   TRP A1416      54.314  86.095   6.062  1.00  0.00           C  
ATOM   1863  O   TRP A1416      53.303  86.795   6.038  1.00  0.00           O  
ATOM   1864  CB  TRP A1416      53.675  83.711   5.611  1.00  0.00           C  
ATOM   1865  CG  TRP A1416      54.562  83.476   4.428  1.00  0.00           C  
ATOM   1866  CD1 TRP A1416      54.583  84.186   3.259  1.00  0.00           C  
ATOM   1867  CD2 TRP A1416      55.587  82.481   4.310  1.00  0.00           C  
ATOM   1868  NE1 TRP A1416      55.557  83.693   2.421  1.00  0.00           N  
ATOM   1869  CE2 TRP A1416      56.188  82.646   3.042  1.00  0.00           C  
ATOM   1870  CE3 TRP A1416      56.057  81.467   5.155  1.00  0.00           C  
ATOM   1871  CZ2 TRP A1416      57.236  81.831   2.596  1.00  0.00           C  
ATOM   1872  CZ3 TRP A1416      57.100  80.657   4.713  1.00  0.00           C  
ATOM   1873  CH2 TRP A1416      57.677  80.846   3.444  1.00  0.00           C  
ATOM   1874  N   PRO A1417      55.496  86.539   5.601  1.00  0.00           N  
ATOM   1875  CA  PRO A1417      56.763  85.802   5.589  1.00  0.00           C  
ATOM   1876  C   PRO A1417      57.383  85.673   6.973  1.00  0.00           C  
ATOM   1877  O   PRO A1417      57.046  86.426   7.886  1.00  0.00           O  
ATOM   1878  CB  PRO A1417      57.630  86.642   4.666  1.00  0.00           C  
ATOM   1879  CG  PRO A1417      57.185  88.031   5.011  1.00  0.00           C  
ATOM   1880  CD  PRO A1417      55.678  87.881   5.019  1.00  0.00           C  
ATOM   1881  N   ILE A1418      58.288  84.711   7.119  1.00  0.00           N  
ATOM   1882  CA  ILE A1418      58.978  84.496   8.384  1.00  0.00           C  
ATOM   1883  C   ILE A1418      60.186  85.426   8.372  1.00  0.00           C  
ATOM   1884  O   ILE A1418      61.027  85.349   7.479  1.00  0.00           O  
ATOM   1885  CB  ILE A1418      59.437  83.025   8.527  1.00  0.00           C  
ATOM   1886  CG1 ILE A1418      58.214  82.103   8.488  1.00  0.00           C  
ATOM   1887  CG2 ILE A1418      60.207  82.839   9.827  1.00  0.00           C  
ATOM   1888  CD1 ILE A1418      58.535  80.626   8.590  1.00  0.00           C  
ATOM   1889  N   GLU A1419      60.262  86.305   9.365  1.00  0.00           N  
ATOM   1890  CA  GLU A1419      61.341  87.286   9.456  1.00  0.00           C  
ATOM   1891  C   GLU A1419      62.677  86.802  10.030  1.00  0.00           C  
ATOM   1892  O   GLU A1419      63.520  86.285   9.294  1.00  0.00           O  
ATOM   1893  CB  GLU A1419      60.834  88.508  10.232  1.00  0.00           C  
ATOM   1894  CG  GLU A1419      59.814  89.339   9.444  1.00  0.00           C  
ATOM   1895  CD  GLU A1419      58.896  90.169  10.329  1.00  0.00           C  
ATOM   1896  OE1 GLU A1419      57.969  89.590  10.933  1.00  0.00           O  
ATOM   1897  OE2 GLU A1419      59.100  91.398  10.423  1.00  0.00           O  
ATOM   1898  N   SER A1420      62.871  86.970  11.335  1.00  0.00           N  
ATOM   1899  CA  SER A1420      64.121  86.574  11.990  1.00  0.00           C  
ATOM   1900  C   SER A1420      64.471  85.087  11.913  1.00  0.00           C  
ATOM   1901  O   SER A1420      63.640  84.246  11.559  1.00  0.00           O  
ATOM   1902  CB  SER A1420      64.093  86.989  13.461  1.00  0.00           C  
ATOM   1903  OG  SER A1420      63.103  86.267  14.172  1.00  0.00           O  
ATOM   1904  N   GLU A1421      65.718  84.780  12.258  1.00  0.00           N  
ATOM   1905  CA  GLU A1421      66.217  83.412  12.257  1.00  0.00           C  
ATOM   1906  C   GLU A1421      65.684  82.697  13.493  1.00  0.00           C  
ATOM   1907  O   GLU A1421      65.372  81.509  13.451  1.00  0.00           O  
ATOM   1908  CB  GLU A1421      67.744  83.411  12.284  1.00  0.00           C  
ATOM   1909  CG  GLU A1421      68.373  82.058  12.018  1.00  0.00           C  
ATOM   1910  CD  GLU A1421      67.985  81.501  10.660  1.00  0.00           C  
ATOM   1911  OE1 GLU A1421      67.916  82.289   9.691  1.00  0.00           O  
ATOM   1912  OE2 GLU A1421      67.762  80.276  10.557  1.00  0.00           O  
ATOM   1913  N   GLU A1422      65.588  83.431  14.598  1.00  0.00           N  
ATOM   1914  CA  GLU A1422      65.076  82.870  15.840  1.00  0.00           C  
ATOM   1915  C   GLU A1422      63.622  82.469  15.603  1.00  0.00           C  
ATOM   1916  O   GLU A1422      63.138  81.475  16.144  1.00  0.00           O  
ATOM   1917  CB  GLU A1422      65.150  83.909  16.962  1.00  0.00           C  
ATOM   1918  CG  GLU A1422      64.831  83.360  18.343  1.00  0.00           C  
ATOM   1919  CD  GLU A1422      65.907  82.415  18.860  1.00  0.00           C  
ATOM   1920  OE1 GLU A1422      66.197  81.405  18.184  1.00  0.00           O  
ATOM   1921  OE2 GLU A1422      66.466  82.682  19.946  1.00  0.00           O  
ATOM   1922  N   GLU A1423      62.938  83.256  14.778  1.00  0.00           N  
ATOM   1923  CA  GLU A1423      61.540  83.014  14.442  1.00  0.00           C  
ATOM   1924  C   GLU A1423      61.440  81.775  13.550  1.00  0.00           C  
ATOM   1925  O   GLU A1423      60.508  80.983  13.669  1.00  0.00           O  
ATOM   1926  CB  GLU A1423      60.971  84.240  13.722  1.00  0.00           C  
ATOM   1927  CG  GLU A1423      59.461  84.264  13.615  1.00  0.00           C  
ATOM   1928  CD  GLU A1423      58.944  85.585  13.075  1.00  0.00           C  
ATOM   1929  OE1 GLU A1423      59.257  85.917  11.909  1.00  0.00           O  
ATOM   1930  OE2 GLU A1423      58.232  86.294  13.820  1.00  0.00           O  
ATOM   1931  N   PHE A1424      62.413  81.625  12.659  1.00  0.00           N  
ATOM   1932  CA  PHE A1424      62.480  80.487  11.751  1.00  0.00           C  
ATOM   1933  C   PHE A1424      62.457  79.225  12.618  1.00  0.00           C  
ATOM   1934  O   PHE A1424      61.554  78.393  12.506  1.00  0.00           O  
ATOM   1935  CB  PHE A1424      63.786  80.557  10.953  1.00  0.00           C  
ATOM   1936  CG  PHE A1424      63.887  79.553   9.842  1.00  0.00           C  
ATOM   1937  CD1 PHE A1424      65.118  78.977   9.527  1.00  0.00           C  
ATOM   1938  CD2 PHE A1424      62.767  79.196   9.094  1.00  0.00           C  
ATOM   1939  CE1 PHE A1424      65.235  78.059   8.486  1.00  0.00           C  
ATOM   1940  CE2 PHE A1424      62.872  78.277   8.048  1.00  0.00           C  
ATOM   1941  CZ  PHE A1424      64.111  77.707   7.745  1.00  0.00           C  
ATOM   1942  N   LYS A1425      63.447  79.102  13.499  1.00  0.00           N  
ATOM   1943  CA  LYS A1425      63.545  77.958  14.403  1.00  0.00           C  
ATOM   1944  C   LYS A1425      62.255  77.758  15.213  1.00  0.00           C  
ATOM   1945  O   LYS A1425      61.697  76.657  15.261  1.00  0.00           O  
ATOM   1946  CB  LYS A1425      64.733  78.149  15.354  1.00  0.00           C  
ATOM   1947  CG  LYS A1425      64.791  77.142  16.490  1.00  0.00           C  
ATOM   1948  CD  LYS A1425      65.985  77.399  17.401  1.00  0.00           C  
ATOM   1949  CE  LYS A1425      67.299  77.012  16.735  1.00  0.00           C  
ATOM   1950  NZ  LYS A1425      67.396  75.537  16.528  1.00  0.00           N  
ATOM   1951  N   GLU A1427      61.795  78.832  15.847  1.00  0.00           N  
ATOM   1952  CA  GLU A1427      60.580  78.818  16.657  1.00  0.00           C  
ATOM   1953  C   GLU A1427      59.382  78.222  15.900  1.00  0.00           C  
ATOM   1954  O   GLU A1427      58.690  77.331  16.402  1.00  0.00           O  
ATOM   1955  CB  GLU A1427      60.262  80.252  17.091  1.00  0.00           C  
ATOM   1956  CG  GLU A1427      58.937  80.447  17.800  1.00  0.00           C  
ATOM   1957  CD  GLU A1427      58.436  81.882  17.683  1.00  0.00           C  
ATOM   1958  OE1 GLU A1427      59.197  82.812  18.038  1.00  0.00           O  
ATOM   1959  OE2 GLU A1427      57.284  82.080  17.233  1.00  0.00           O  
ATOM   1960  N   ILE A1428      59.139  78.719  14.691  1.00  0.00           N  
ATOM   1961  CA  ILE A1428      58.024  78.232  13.891  1.00  0.00           C  
ATOM   1962  C   ILE A1428      58.225  76.778  13.464  1.00  0.00           C  
ATOM   1963  O   ILE A1428      57.270  75.990  13.466  1.00  0.00           O  
ATOM   1964  CB  ILE A1428      57.801  79.130  12.643  1.00  0.00           C  
ATOM   1965  CG1 ILE A1428      57.270  80.502  13.086  1.00  0.00           C  
ATOM   1966  CG2 ILE A1428      56.839  78.460  11.672  1.00  0.00           C  
ATOM   1967  CD1 ILE A1428      57.014  81.473  11.951  1.00  0.00           C  
ATOM   1968  N   LYS A1429      59.456  76.418  13.099  1.00  0.00           N  
ATOM   1969  CA  LYS A1429      59.730  75.042  12.693  1.00  0.00           C  
ATOM   1970  C   LYS A1429      59.398  74.080  13.832  1.00  0.00           C  
ATOM   1971  O   LYS A1429      58.814  73.016  13.604  1.00  0.00           O  
ATOM   1972  CB  LYS A1429      61.190  74.873  12.255  1.00  0.00           C  
ATOM   1973  CG  LYS A1429      61.471  75.443  10.864  1.00  0.00           C  
ATOM   1974  CD  LYS A1429      62.770  74.909  10.262  1.00  0.00           C  
ATOM   1975  CE  LYS A1429      63.994  75.404  11.011  1.00  0.00           C  
ATOM   1976  NZ  LYS A1429      65.257  74.833  10.457  1.00  0.00           N  
ATOM   1977  N   ALA A1430      59.746  74.464  15.058  1.00  0.00           N  
ATOM   1978  CA  ALA A1430      59.461  73.632  16.223  1.00  0.00           C  
ATOM   1979  C   ALA A1430      57.956  73.443  16.368  1.00  0.00           C  
ATOM   1980  O   ALA A1430      57.482  72.372  16.746  1.00  0.00           O  
ATOM   1981  CB  ALA A1430      60.027  74.281  17.484  1.00  0.00           C  
ATOM   1982  N   GLN A1431      57.203  74.492  16.060  1.00  0.00           N  
ATOM   1983  CA  GLN A1431      55.748  74.447  16.152  1.00  0.00           C  
ATOM   1984  C   GLN A1431      55.102  73.694  14.992  1.00  0.00           C  
ATOM   1985  O   GLN A1431      54.059  73.052  15.158  1.00  0.00           O  
ATOM   1986  CB  GLN A1431      55.187  75.868  16.181  1.00  0.00           C  
ATOM   1987  CG  GLN A1431      55.558  76.668  17.421  1.00  0.00           C  
ATOM   1988  CD  GLN A1431      55.316  78.156  17.236  1.00  0.00           C  
ATOM   1989  OE1 GLN A1431      54.274  78.567  16.724  1.00  0.00           O  
ATOM   1990  NE2 GLN A1431      56.278  78.971  17.657  1.00  0.00           N  
ATOM   1991  N   MET A1432      55.729  73.777  13.823  1.00  0.00           N  
ATOM   1992  CA  MET A1432      55.198  73.157  12.617  1.00  0.00           C  
ATOM   1993  C   MET A1432      55.586  71.697  12.363  1.00  0.00           C  
ATOM   1994  O   MET A1432      55.098  71.089  11.401  1.00  0.00           O  
ATOM   1995  CB  MET A1432      55.580  74.015  11.405  1.00  0.00           C  
ATOM   1996  CG  MET A1432      55.037  75.447  11.469  1.00  0.00           C  
ATOM   1997  SD  MET A1432      53.229  75.503  11.455  1.00  0.00           S  
ATOM   1998  CE  MET A1432      52.849  75.481  13.212  1.00  0.00           C  
ATOM   1999  N   LYS A1433      56.442  71.128  13.213  1.00  0.00           N  
ATOM   2000  CA  LYS A1433      56.856  69.734  13.030  1.00  0.00           C  
ATOM   2001  C   LYS A1433      55.617  68.828  12.967  1.00  0.00           C  
ATOM   2002  O   LYS A1433      54.646  69.025  13.701  1.00  0.00           O  
ATOM   2003  CB  LYS A1433      57.796  69.293  14.160  1.00  0.00           C  
ATOM   2004  CG  LYS A1433      57.181  69.264  15.547  1.00  0.00           C  
ATOM   2005  CD  LYS A1433      58.262  69.059  16.599  1.00  0.00           C  
ATOM   2006  CE  LYS A1433      57.682  68.944  17.997  1.00  0.00           C  
ATOM   2007  NZ  LYS A1433      58.751  69.040  19.034  1.00  0.00           N  
ATOM   2008  N   MET A1434      55.663  67.843  12.075  1.00  0.00           N  
ATOM   2009  CA  MET A1434      54.551  66.925  11.863  1.00  0.00           C  
ATOM   2010  C   MET A1434      53.918  66.283  13.100  1.00  0.00           C  
ATOM   2011  O   MET A1434      52.722  65.979  13.088  1.00  0.00           O  
ATOM   2012  CB  MET A1434      54.969  65.843  10.871  1.00  0.00           C  
ATOM   2013  CG  MET A1434      53.854  64.880  10.497  1.00  0.00           C  
ATOM   2014  SD  MET A1434      53.921  64.448   8.742  1.00  0.00           S  
ATOM   2015  CE  MET A1434      55.594  63.773   8.655  1.00  0.00           C  
ATOM   2016  N   SER A1435      54.690  66.062  14.160  1.00  0.00           N  
ATOM   2017  CA  SER A1435      54.116  65.465  15.373  1.00  0.00           C  
ATOM   2018  C   SER A1435      53.054  66.357  16.011  1.00  0.00           C  
ATOM   2019  O   SER A1435      52.258  65.900  16.827  1.00  0.00           O  
ATOM   2020  CB  SER A1435      55.202  65.165  16.411  1.00  0.00           C  
ATOM   2021  OG  SER A1435      55.827  63.929  16.128  1.00  0.00           O  
ATOM   2022  N   LYS A1436      53.038  67.629  15.635  1.00  0.00           N  
ATOM   2023  CA  LYS A1436      52.058  68.552  16.186  1.00  0.00           C  
ATOM   2024  C   LYS A1436      50.960  68.946  15.198  1.00  0.00           C  
ATOM   2025  O   LYS A1436      50.034  69.678  15.557  1.00  0.00           O  
ATOM   2026  CB  LYS A1436      52.769  69.800  16.715  1.00  0.00           C  
ATOM   2027  CG  LYS A1436      53.484  69.553  18.040  1.00  0.00           C  
ATOM   2028  CD  LYS A1436      53.975  70.847  18.676  1.00  0.00           C  
ATOM   2029  CE  LYS A1436      54.290  70.652  20.163  1.00  0.00           C  
ATOM   2030  NZ  LYS A1436      55.340  69.619  20.414  1.00  0.00           N  
ATOM   2031  N   SER A1440      51.060  68.445  13.967  1.00  0.00           N  
ATOM   2032  CA  SER A1440      50.092  68.756  12.909  1.00  0.00           C  
ATOM   2033  C   SER A1440      48.769  67.995  13.000  1.00  0.00           C  
ATOM   2034  O   SER A1440      48.687  66.924  13.602  1.00  0.00           O  
ATOM   2035  CB  SER A1440      50.701  68.463  11.528  1.00  0.00           C  
ATOM   2036  OG  SER A1440      51.903  69.181  11.317  1.00  0.00           O  
ATOM   2037  N   LYS A1441      47.736  68.560  12.385  1.00  0.00           N  
ATOM   2038  CA  LYS A1441      46.432  67.914  12.337  1.00  0.00           C  
ATOM   2039  C   LYS A1441      46.579  66.784  11.314  1.00  0.00           C  
ATOM   2040  O   LYS A1441      47.445  66.836  10.441  1.00  0.00           O  
ATOM   2041  CB  LYS A1441      45.358  68.899  11.860  1.00  0.00           C  
ATOM   2042  CG  LYS A1441      45.001  69.987  12.864  1.00  0.00           C  
ATOM   2043  CD  LYS A1441      44.317  69.394  14.092  1.00  0.00           C  
ATOM   2044  CE  LYS A1441      43.957  70.463  15.116  1.00  0.00           C  
ATOM   2045  NZ  LYS A1441      42.953  71.430  14.593  1.00  0.00           N  
ATOM   2046  N   PRO A1444      45.737  65.749  11.411  1.00  0.00           N  
ATOM   2047  CA  PRO A1444      45.774  64.607  10.493  1.00  0.00           C  
ATOM   2048  C   PRO A1444      45.814  65.003   9.012  1.00  0.00           C  
ATOM   2049  O   PRO A1444      46.457  64.335   8.194  1.00  0.00           O  
ATOM   2050  CB  PRO A1444      44.496  63.852  10.847  1.00  0.00           C  
ATOM   2051  CG  PRO A1444      44.366  64.101  12.309  1.00  0.00           C  
ATOM   2052  CD  PRO A1444      44.677  65.577  12.419  1.00  0.00           C  
ATOM   2053  N   TYR A1450      45.136  66.097   8.678  1.00  0.00           N  
ATOM   2054  CA  TYR A1450      45.067  66.570   7.297  1.00  0.00           C  
ATOM   2055  C   TYR A1450      46.387  67.138   6.773  1.00  0.00           C  
ATOM   2056  O   TYR A1450      46.574  67.254   5.558  1.00  0.00           O  
ATOM   2057  CB  TYR A1450      43.960  67.630   7.169  1.00  0.00           C  
ATOM   2058  CG  TYR A1450      44.434  69.059   7.358  1.00  0.00           C  
ATOM   2059  CD1 TYR A1450      44.783  69.848   6.257  1.00  0.00           C  
ATOM   2060  CD2 TYR A1450      44.565  69.612   8.635  1.00  0.00           C  
ATOM   2061  CE1 TYR A1450      45.255  71.155   6.423  1.00  0.00           C  
ATOM   2062  CE2 TYR A1450      45.038  70.918   8.816  1.00  0.00           C  
ATOM   2063  CZ  TYR A1450      45.382  71.684   7.706  1.00  0.00           C  
ATOM   2064  OH  TYR A1450      45.865  72.966   7.875  1.00  0.00           O  
ATOM   2065  N   SER A1452      47.291  67.498   7.684  1.00  0.00           N  
ATOM   2066  CA  SER A1452      48.587  68.069   7.306  1.00  0.00           C  
ATOM   2067  C   SER A1452      49.761  67.146   7.611  1.00  0.00           C  
ATOM   2068  O   SER A1452      50.927  67.560   7.592  1.00  0.00           O  
ATOM   2069  CB  SER A1452      48.805  69.404   8.010  1.00  0.00           C  
ATOM   2070  OG  SER A1452      47.978  70.398   7.445  1.00  0.00           O  
ATOM   2071  N   ALA A1455      49.444  65.893   7.899  1.00  0.00           N  
ATOM   2072  CA  ALA A1455      50.468  64.911   8.183  1.00  0.00           C  
ATOM   2073  C   ALA A1455      50.156  63.688   7.340  1.00  0.00           C  
ATOM   2074  O   ALA A1455      48.996  63.350   7.135  1.00  0.00           O  
ATOM   2075  CB  ALA A1455      50.452  64.549   9.657  1.00  0.00           C  
ATOM   2076  N   VAL A1456      51.188  63.036   6.825  1.00  0.00           N  
ATOM   2077  CA  VAL A1456      50.964  61.839   6.045  1.00  0.00           C  
ATOM   2078  C   VAL A1456      51.358  60.647   6.912  1.00  0.00           C  
ATOM   2079  O   VAL A1456      52.416  60.651   7.548  1.00  0.00           O  
ATOM   2080  CB  VAL A1456      51.786  61.854   4.747  1.00  0.00           C  
ATOM   2081  CG1 VAL A1456      51.724  60.482   4.072  1.00  0.00           C  
ATOM   2082  CG2 VAL A1456      51.234  62.936   3.802  1.00  0.00           C  
ATOM   2083  N   PHE A1457      50.485  59.645   6.950  1.00  0.00           N  
ATOM   2084  CA  PHE A1457      50.720  58.439   7.729  1.00  0.00           C  
ATOM   2085  C   PHE A1457      51.186  57.309   6.816  1.00  0.00           C  
ATOM   2086  O   PHE A1457      50.835  57.260   5.632  1.00  0.00           O  
ATOM   2087  CB  PHE A1457      49.448  58.074   8.491  1.00  0.00           C  
ATOM   2088  CG  PHE A1457      48.933  59.201   9.352  1.00  0.00           C  
ATOM   2089  CD1 PHE A1457      47.735  59.833   9.056  1.00  0.00           C  
ATOM   2090  CD2 PHE A1457      49.670  59.649  10.445  1.00  0.00           C  
ATOM   2091  CE1 PHE A1457      47.277  60.897   9.839  1.00  0.00           C  
ATOM   2092  CE2 PHE A1457      49.219  60.714  11.234  1.00  0.00           C  
ATOM   2093  CZ  PHE A1457      48.024  61.335  10.930  1.00  0.00           C  
ATOM   2094  N   ILE A1458      51.991  56.408   7.363  1.00  0.00           N  
ATOM   2095  CA  ILE A1458      52.555  55.326   6.569  1.00  0.00           C  
ATOM   2096  C   ILE A1458      51.537  54.495   5.799  1.00  0.00           C  
ATOM   2097  O   ILE A1458      51.850  53.984   4.725  1.00  0.00           O  
ATOM   2098  CB  ILE A1458      53.442  54.390   7.437  1.00  0.00           C  
ATOM   2099  CG1 ILE A1458      52.632  53.797   8.590  1.00  0.00           C  
ATOM   2100  CG2 ILE A1458      54.642  55.162   7.970  1.00  0.00           C  
ATOM   2101  CD1 ILE A1458      53.444  52.813   9.423  1.00  0.00           C  
ATOM   2102  N   HIS A1459      50.322  54.371   6.331  1.00  0.00           N  
ATOM   2103  CA  HIS A1459      49.293  53.598   5.653  1.00  0.00           C  
ATOM   2104  C   HIS A1459      48.219  54.434   4.949  1.00  0.00           C  
ATOM   2105  O   HIS A1459      47.161  53.913   4.595  1.00  0.00           O  
ATOM   2106  CB  HIS A1459      48.636  52.625   6.641  1.00  0.00           C  
ATOM   2107  CG  HIS A1459      48.437  53.204   8.005  1.00  0.00           C  
ATOM   2108  ND1 HIS A1459      47.595  54.269   8.244  1.00  0.00           N  
ATOM   2109  CD2 HIS A1459      49.026  52.915   9.190  1.00  0.00           C  
ATOM   2110  CE1 HIS A1459      47.678  54.615   9.516  1.00  0.00           C  
ATOM   2111  NE2 HIS A1459      48.541  53.809  10.113  1.00  0.00           N  
ATOM   2112  N   ASP A1460      48.471  55.724   4.742  1.00  0.00           N  
ATOM   2113  CA  ASP A1460      47.484  56.551   4.035  1.00  0.00           C  
ATOM   2114  C   ASP A1460      47.266  55.993   2.617  1.00  0.00           C  
ATOM   2115  O   ASP A1460      48.208  55.531   1.966  1.00  0.00           O  
ATOM   2116  CB  ASP A1460      47.954  58.008   3.934  1.00  0.00           C  
ATOM   2117  CG  ASP A1460      47.625  58.825   5.179  1.00  0.00           C  
ATOM   2118  OD1 ASP A1460      46.819  58.351   6.014  1.00  0.00           O  
ATOM   2119  OD2 ASP A1460      48.161  59.950   5.310  1.00  0.00           O  
ATOM   2120  N   SER A1461      46.028  56.034   2.135  1.00  0.00           N  
ATOM   2121  CA  SER A1461      45.730  55.511   0.803  1.00  0.00           C  
ATOM   2122  C   SER A1461      46.389  56.377  -0.270  1.00  0.00           C  
ATOM   2123  O   SER A1461      46.815  57.506   0.002  1.00  0.00           O  
ATOM   2124  CB  SER A1461      44.220  55.491   0.567  1.00  0.00           C  
ATOM   2125  OG  SER A1461      43.723  56.812   0.405  1.00  0.00           O  
ATOM   2126  N   PRO A1462      46.484  55.857  -1.507  1.00  0.00           N  
ATOM   2127  CA  PRO A1462      47.102  56.637  -2.583  1.00  0.00           C  
ATOM   2128  C   PRO A1462      46.381  57.971  -2.754  1.00  0.00           C  
ATOM   2129  O   PRO A1462      47.015  59.004  -2.935  1.00  0.00           O  
ATOM   2130  CB  PRO A1462      46.946  55.731  -3.802  1.00  0.00           C  
ATOM   2131  CG  PRO A1462      47.020  54.347  -3.193  1.00  0.00           C  
ATOM   2132  CD  PRO A1462      46.143  54.497  -1.971  1.00  0.00           C  
ATOM   2133  N   GLU A1463      45.053  57.942  -2.680  1.00  0.00           N  
ATOM   2134  CA  GLU A1463      44.265  59.162  -2.832  1.00  0.00           C  
ATOM   2135  C   GLU A1463      44.475  60.162  -1.697  1.00  0.00           C  
ATOM   2136  O   GLU A1463      44.539  61.367  -1.935  1.00  0.00           O  
ATOM   2137  CB  GLU A1463      42.773  58.830  -2.957  1.00  0.00           C  
ATOM   2138  CG  GLU A1463      41.875  60.067  -2.940  1.00  0.00           C  
ATOM   2139  CD  GLU A1463      42.270  61.116  -3.985  1.00  0.00           C  
ATOM   2140  OE1 GLU A1463      41.677  62.216  -3.971  1.00  0.00           O  
ATOM   2141  OE2 GLU A1463      43.164  60.847  -4.819  1.00  0.00           O  
ATOM   2142  N   GLU A1465      44.561  59.672  -0.461  1.00  0.00           N  
ATOM   2143  CA  GLU A1465      44.784  60.568   0.670  1.00  0.00           C  
ATOM   2144  C   GLU A1465      46.142  61.240   0.490  1.00  0.00           C  
ATOM   2145  O   GLU A1465      46.295  62.432   0.743  1.00  0.00           O  
ATOM   2146  CB  GLU A1465      44.761  59.796   1.991  1.00  0.00           C  
ATOM   2147  CG  GLU A1465      43.406  59.208   2.329  1.00  0.00           C  
ATOM   2148  CD  GLU A1465      43.449  58.343   3.571  1.00  0.00           C  
ATOM   2149  OE1 GLU A1465      44.193  57.338   3.572  1.00  0.00           O  
ATOM   2150  OE2 GLU A1465      42.742  58.671   4.548  1.00  0.00           O  
ATOM   2151  N   ILE A1467      47.127  60.477   0.032  1.00  0.00           N  
ATOM   2152  CA  ILE A1467      48.450  61.054  -0.169  1.00  0.00           C  
ATOM   2153  C   ILE A1467      48.433  62.136  -1.249  1.00  0.00           C  
ATOM   2154  O   ILE A1467      48.992  63.215  -1.052  1.00  0.00           O  
ATOM   2155  CB  ILE A1467      49.497  59.974  -0.528  1.00  0.00           C  
ATOM   2156  CG1 ILE A1467      49.739  59.073   0.688  1.00  0.00           C  
ATOM   2157  CG2 ILE A1467      50.813  60.639  -0.961  1.00  0.00           C  
ATOM   2158  CD1 ILE A1467      50.692  57.898   0.427  1.00  0.00           C  
ATOM   2159  N   ARG A1506      47.783  61.865  -2.381  1.00  0.00           N  
ATOM   2160  CA  ARG A1506      47.728  62.865  -3.448  1.00  0.00           C  
ATOM   2161  C   ARG A1506      47.052  64.121  -2.926  1.00  0.00           C  
ATOM   2162  O   ARG A1506      47.523  65.243  -3.149  1.00  0.00           O  
ATOM   2163  CB  ARG A1506      46.954  62.334  -4.664  1.00  0.00           C  
ATOM   2164  CG  ARG A1506      47.646  61.170  -5.350  1.00  0.00           C  
ATOM   2165  CD  ARG A1506      46.847  60.606  -6.516  1.00  0.00           C  
ATOM   2166  NE  ARG A1506      47.574  59.480  -7.087  1.00  0.00           N  
ATOM   2167  CZ  ARG A1506      47.089  58.246  -7.189  1.00  0.00           C  
ATOM   2168  NH1 ARG A1506      45.858  57.974  -6.769  1.00  0.00           N  
ATOM   2169  NH2 ARG A1506      47.856  57.273  -7.670  1.00  0.00           N  
ATOM   2170  N   GLN A1507      45.951  63.926  -2.210  1.00  0.00           N  
ATOM   2171  CA  GLN A1507      45.197  65.044  -1.665  1.00  0.00           C  
ATOM   2172  C   GLN A1507      46.035  65.891  -0.712  1.00  0.00           C  
ATOM   2173  O   GLN A1507      46.054  67.119  -0.821  1.00  0.00           O  
ATOM   2174  CB  GLN A1507      43.956  64.530  -0.933  1.00  0.00           C  
ATOM   2175  CG  GLN A1507      43.031  65.633  -0.455  1.00  0.00           C  
ATOM   2176  CD  GLN A1507      42.345  65.290   0.859  1.00  0.00           C  
ATOM   2177  OE1 GLN A1507      42.994  65.198   1.910  1.00  0.00           O  
ATOM   2178  NE2 GLN A1507      41.026  65.095   0.807  1.00  0.00           N  
ATOM   2179  N   LYS A1508      46.725  65.241   0.225  1.00  0.00           N  
ATOM   2180  CA  LYS A1508      47.546  65.975   1.184  1.00  0.00           C  
ATOM   2181  C   LYS A1508      48.711  66.725   0.529  1.00  0.00           C  
ATOM   2182  O   LYS A1508      48.972  67.884   0.869  1.00  0.00           O  
ATOM   2183  CB  LYS A1508      48.061  65.030   2.271  1.00  0.00           C  
ATOM   2184  CG  LYS A1508      46.959  64.554   3.214  1.00  0.00           C  
ATOM   2185  CD  LYS A1508      47.479  63.568   4.249  1.00  0.00           C  
ATOM   2186  CE  LYS A1508      46.345  63.084   5.150  1.00  0.00           C  
ATOM   2187  NZ  LYS A1508      46.803  62.106   6.180  1.00  0.00           N  
ATOM   2188  N   LEU A1509      49.420  66.080  -0.395  1.00  0.00           N  
ATOM   2189  CA  LEU A1509      50.522  66.766  -1.069  1.00  0.00           C  
ATOM   2190  C   LEU A1509      49.981  67.923  -1.890  1.00  0.00           C  
ATOM   2191  O   LEU A1509      50.602  68.986  -1.985  1.00  0.00           O  
ATOM   2192  CB  LEU A1509      51.293  65.798  -1.973  1.00  0.00           C  
ATOM   2193  CG  LEU A1509      52.575  65.236  -1.347  1.00  0.00           C  
ATOM   2194  CD1 LEU A1509      53.596  66.365  -1.143  1.00  0.00           C  
ATOM   2195  CD2 LEU A1509      52.233  64.569  -0.015  1.00  0.00           C  
ATOM   2196  N   ARG A1510      48.806  67.701  -2.473  1.00  0.00           N  
ATOM   2197  CA  ARG A1510      48.130  68.706  -3.289  1.00  0.00           C  
ATOM   2198  C   ARG A1510      47.922  70.012  -2.525  1.00  0.00           C  
ATOM   2199  O   ARG A1510      48.180  71.092  -3.057  1.00  0.00           O  
ATOM   2200  CB  ARG A1510      46.782  68.157  -3.755  1.00  0.00           C  
ATOM   2201  CG  ARG A1510      46.002  69.059  -4.685  1.00  0.00           C  
ATOM   2202  CD  ARG A1510      44.643  68.440  -4.979  1.00  0.00           C  
ATOM   2203  NE  ARG A1510      44.765  67.106  -5.570  1.00  0.00           N  
ATOM   2204  CZ  ARG A1510      44.067  66.040  -5.177  1.00  0.00           C  
ATOM   2205  NH1 ARG A1510      44.243  64.865  -5.779  1.00  0.00           N  
ATOM   2206  NH2 ARG A1510      43.197  66.144  -4.177  1.00  0.00           N  
ATOM   2207  N   LYS A1511      47.480  69.919  -1.273  1.00  0.00           N  
ATOM   2208  CA  LYS A1511      47.276  71.138  -0.494  1.00  0.00           C  
ATOM   2209  C   LYS A1511      48.456  71.578   0.348  1.00  0.00           C  
ATOM   2210  O   LYS A1511      48.374  72.574   1.055  1.00  0.00           O  
ATOM   2211  CB  LYS A1511      46.027  71.028   0.398  1.00  0.00           C  
ATOM   2212  CG  LYS A1511      45.333  69.691   0.397  1.00  0.00           C  
ATOM   2213  CD  LYS A1511      43.833  69.881   0.554  1.00  0.00           C  
ATOM   2214  CE  LYS A1511      43.151  68.628   1.074  1.00  0.00           C  
ATOM   2215  NZ  LYS A1511      43.622  68.249   2.447  1.00  0.00           N  
ATOM   2216  N   ALA A1516      49.557  70.839   0.272  1.00  0.00           N  
ATOM   2217  CA  ALA A1516      50.747  71.164   1.063  1.00  0.00           C  
ATOM   2218  C   ALA A1516      51.288  72.560   0.770  1.00  0.00           C  
ATOM   2219  O   ALA A1516      51.163  73.064  -0.353  1.00  0.00           O  
ATOM   2220  CB  ALA A1516      51.842  70.136   0.803  1.00  0.00           C  
ATOM   2221  N   PHE A1517      51.893  73.182   1.779  1.00  0.00           N  
ATOM   2222  CA  PHE A1517      52.481  74.509   1.626  1.00  0.00           C  
ATOM   2223  C   PHE A1517      53.777  74.295   0.844  1.00  0.00           C  
ATOM   2224  O   PHE A1517      54.610  73.467   1.225  1.00  0.00           O  
ATOM   2225  CB  PHE A1517      52.782  75.108   3.004  1.00  0.00           C  
ATOM   2226  CG  PHE A1517      53.342  76.511   2.960  1.00  0.00           C  
ATOM   2227  CD1 PHE A1517      52.534  77.591   2.608  1.00  0.00           C  
ATOM   2228  CD2 PHE A1517      54.668  76.758   3.302  1.00  0.00           C  
ATOM   2229  CE1 PHE A1517      53.038  78.894   2.608  1.00  0.00           C  
ATOM   2230  CE2 PHE A1517      55.182  78.057   3.304  1.00  0.00           C  
ATOM   2231  CZ  PHE A1517      54.365  79.127   2.959  1.00  0.00           C  
ATOM   2232  N   CYS A1518      53.944  75.039  -0.245  1.00  0.00           N  
ATOM   2233  CA  CYS A1518      55.126  74.914  -1.094  1.00  0.00           C  
ATOM   2234  C   CYS A1518      55.167  76.098  -2.061  1.00  0.00           C  
ATOM   2235  O   CYS A1518      54.906  75.944  -3.262  1.00  0.00           O  
ATOM   2236  CB  CYS A1518      55.046  73.598  -1.871  1.00  0.00           C  
ATOM   2237  SG  CYS A1518      56.444  73.220  -2.959  1.00  0.00           S  
ATOM   2238  N   PRO A1527      55.488  77.298  -1.544  1.00  0.00           N  
ATOM   2239  CA  PRO A1527      55.566  78.528  -2.342  1.00  0.00           C  
ATOM   2240  C   PRO A1527      56.599  78.420  -3.438  1.00  0.00           C  
ATOM   2241  O   PRO A1527      57.710  77.938  -3.214  1.00  0.00           O  
ATOM   2242  CB  PRO A1527      55.955  79.597  -1.318  1.00  0.00           C  
ATOM   2243  CG  PRO A1527      55.465  79.038  -0.026  1.00  0.00           C  
ATOM   2244  CD  PRO A1527      55.809  77.572  -0.135  1.00  0.00           C  
ATOM   2245  N   ALA A1528      56.235  78.880  -4.627  1.00  0.00           N  
ATOM   2246  CA  ALA A1528      57.147  78.839  -5.757  1.00  0.00           C  
ATOM   2247  C   ALA A1528      58.453  79.548  -5.395  1.00  0.00           C  
ATOM   2248  O   ALA A1528      58.440  80.636  -4.808  1.00  0.00           O  
ATOM   2249  CB  ALA A1528      56.497  79.507  -6.978  1.00  0.00           C  
ATOM   2250  N   ARG A1545      59.571  78.914  -5.744  1.00  0.00           N  
ATOM   2251  CA  ARG A1545      60.919  79.437  -5.495  1.00  0.00           C  
ATOM   2252  C   ARG A1545      61.334  79.560  -4.031  1.00  0.00           C  
ATOM   2253  O   ARG A1545      62.486  79.884  -3.744  1.00  0.00           O  
ATOM   2254  CB  ARG A1545      61.103  80.798  -6.176  1.00  0.00           C  
ATOM   2255  CG  ARG A1545      60.826  80.784  -7.663  1.00  0.00           C  
ATOM   2256  CD  ARG A1545      61.382  82.024  -8.338  1.00  0.00           C  
ATOM   2257  NE  ARG A1545      61.115  82.008  -9.771  1.00  0.00           N  
ATOM   2258  CZ  ARG A1545      61.654  82.850 -10.648  1.00  0.00           C  
ATOM   2259  NH1 ARG A1545      62.502  83.787 -10.240  1.00  0.00           N  
ATOM   2260  NH2 ARG A1545      61.338  82.758 -11.935  1.00  0.00           N  
ATOM   2261  N   GLU A1563      60.414  79.310  -3.104  1.00  0.00           N  
ATOM   2262  CA  GLU A1563      60.746  79.401  -1.683  1.00  0.00           C  
ATOM   2263  C   GLU A1563      61.556  78.173  -1.267  1.00  0.00           C  
ATOM   2264  O   GLU A1563      61.099  77.040  -1.429  1.00  0.00           O  
ATOM   2265  CB  GLU A1563      59.463  79.496  -0.851  1.00  0.00           C  
ATOM   2266  CG  GLU A1563      59.663  79.525   0.666  1.00  0.00           C  
ATOM   2267  CD  GLU A1563      60.591  80.637   1.142  1.00  0.00           C  
ATOM   2268  OE1 GLU A1563      60.543  81.752   0.586  1.00  0.00           O  
ATOM   2269  OE2 GLU A1563      61.363  80.397   2.093  1.00  0.00           O  
ATOM   2270  N   VAL A1569      62.761  78.396  -0.748  1.00  0.00           N  
ATOM   2271  CA  VAL A1569      63.615  77.293  -0.317  1.00  0.00           C  
ATOM   2272  C   VAL A1569      64.024  77.367   1.149  1.00  0.00           C  
ATOM   2273  O   VAL A1569      64.668  76.451   1.647  1.00  0.00           O  
ATOM   2274  CB  VAL A1569      64.907  77.191  -1.166  1.00  0.00           C  
ATOM   2275  CG1 VAL A1569      64.558  76.908  -2.621  1.00  0.00           C  
ATOM   2276  CG2 VAL A1569      65.724  78.475  -1.035  1.00  0.00           C  
ATOM   2277  N   ARG A1594      63.658  78.447   1.834  1.00  0.00           N  
ATOM   2278  CA  ARG A1594      63.989  78.611   3.254  1.00  0.00           C  
ATOM   2279  C   ARG A1594      63.015  77.809   4.131  1.00  0.00           C  
ATOM   2280  O   ARG A1594      63.429  77.038   4.997  1.00  0.00           O  
ATOM   2281  CB  ARG A1594      63.928  80.091   3.635  1.00  0.00           C  
ATOM   2282  CG  ARG A1594      64.029  80.375   5.128  1.00  0.00           C  
ATOM   2283  CD  ARG A1594      63.559  81.799   5.423  1.00  0.00           C  
ATOM   2284  NE  ARG A1594      63.532  82.126   6.848  1.00  0.00           N  
ATOM   2285  CZ  ARG A1594      64.614  82.256   7.609  1.00  0.00           C  
ATOM   2286  NH1 ARG A1594      64.485  82.558   8.894  1.00  0.00           N  
ATOM   2287  NH2 ARG A1594      65.824  82.085   7.086  1.00  0.00           N  
ATOM   2288  N   TYR A1596      61.719  78.012   3.915  1.00  0.00           N  
ATOM   2289  CA  TYR A1596      60.701  77.283   4.661  1.00  0.00           C  
ATOM   2290  C   TYR A1596      59.779  76.673   3.613  1.00  0.00           C  
ATOM   2291  O   TYR A1596      58.956  77.362   3.004  1.00  0.00           O  
ATOM   2292  CB  TYR A1596      59.921  78.208   5.603  1.00  0.00           C  
ATOM   2293  CG  TYR A1596      58.965  77.431   6.469  1.00  0.00           C  
ATOM   2294  CD1 TYR A1596      57.767  76.951   5.949  1.00  0.00           C  
ATOM   2295  CD2 TYR A1596      59.298  77.088   7.779  1.00  0.00           C  
ATOM   2296  CE1 TYR A1596      56.926  76.143   6.698  1.00  0.00           C  
ATOM   2297  CE2 TYR A1596      58.458  76.275   8.545  1.00  0.00           C  
ATOM   2298  CZ  TYR A1596      57.276  75.806   7.994  1.00  0.00           C  
ATOM   2299  OH  TYR A1596      56.445  74.987   8.720  1.00  0.00           O  
ATOM   2300  N   ASN A1601      59.919  75.370   3.416  1.00  0.00           N  
ATOM   2301  CA  ASN A1601      59.124  74.655   2.436  1.00  0.00           C  
ATOM   2302  C   ASN A1601      58.995  73.196   2.872  1.00  0.00           C  
ATOM   2303  O   ASN A1601      59.921  72.400   2.697  1.00  0.00           O  
ATOM   2304  CB  ASN A1601      59.845  74.765   1.086  1.00  0.00           C  
ATOM   2305  CG  ASN A1601      59.024  74.245  -0.076  1.00  0.00           C  
ATOM   2306  OD1 ASN A1601      59.092  74.790  -1.185  1.00  0.00           O  
ATOM   2307  ND2 ASN A1601      58.264  73.183   0.156  1.00  0.00           N  
ATOM   2308  N   PRO A1602      57.844  72.831   3.454  1.00  0.00           N  
ATOM   2309  CA  PRO A1602      57.624  71.456   3.910  1.00  0.00           C  
ATOM   2310  C   PRO A1602      57.862  70.414   2.821  1.00  0.00           C  
ATOM   2311  O   PRO A1602      58.415  69.341   3.081  1.00  0.00           O  
ATOM   2312  CB  PRO A1602      56.176  71.483   4.388  1.00  0.00           C  
ATOM   2313  CG  PRO A1602      56.032  72.904   4.889  1.00  0.00           C  
ATOM   2314  CD  PRO A1602      56.701  73.694   3.802  1.00  0.00           C  
ATOM   2315  N   VAL A1603      57.458  70.733   1.597  1.00  0.00           N  
ATOM   2316  CA  VAL A1603      57.638  69.792   0.514  1.00  0.00           C  
ATOM   2317  C   VAL A1603      59.111  69.545   0.204  1.00  0.00           C  
ATOM   2318  O   VAL A1603      59.520  68.390   0.047  1.00  0.00           O  
ATOM   2319  CB  VAL A1603      56.913  70.246  -0.770  1.00  0.00           C  
ATOM   2320  CG1 VAL A1603      57.194  69.250  -1.890  1.00  0.00           C  
ATOM   2321  CG2 VAL A1603      55.406  70.341  -0.515  1.00  0.00           C  
ATOM   2322  N   LEU A1604      59.906  70.610   0.107  1.00  0.00           N  
ATOM   2323  CA  LEU A1604      61.331  70.440  -0.180  1.00  0.00           C  
ATOM   2324  C   LEU A1604      61.991  69.715   0.999  1.00  0.00           C  
ATOM   2325  O   LEU A1604      62.954  68.971   0.816  1.00  0.00           O  
ATOM   2326  CB  LEU A1604      62.022  71.798  -0.409  1.00  0.00           C  
ATOM   2327  CG  LEU A1604      61.770  72.555  -1.724  1.00  0.00           C  
ATOM   2328  CD1 LEU A1604      62.492  73.906  -1.670  1.00  0.00           C  
ATOM   2329  CD2 LEU A1604      62.274  71.729  -2.919  1.00  0.00           C  
ATOM   2330  N   ASP A1613      61.465  69.947   2.201  1.00  0.00           N  
ATOM   2331  CA  ASP A1613      61.971  69.317   3.419  1.00  0.00           C  
ATOM   2332  C   ASP A1613      61.863  67.792   3.258  1.00  0.00           C  
ATOM   2333  O   ASP A1613      62.806  67.054   3.542  1.00  0.00           O  
ATOM   2334  CB  ASP A1613      61.139  69.796   4.617  1.00  0.00           C  
ATOM   2335  CG  ASP A1613      61.694  69.320   5.960  1.00  0.00           C  
ATOM   2336  OD1 ASP A1613      60.964  68.629   6.700  1.00  0.00           O  
ATOM   2337  OD2 ASP A1613      62.854  69.645   6.284  1.00  0.00           O  
ATOM   2338  N   TRP A1614      60.710  67.333   2.777  1.00  0.00           N  
ATOM   2339  CA  TRP A1614      60.468  65.911   2.562  1.00  0.00           C  
ATOM   2340  C   TRP A1614      61.314  65.380   1.401  1.00  0.00           C  
ATOM   2341  O   TRP A1614      61.804  64.240   1.438  1.00  0.00           O  
ATOM   2342  CB  TRP A1614      58.977  65.670   2.284  1.00  0.00           C  
ATOM   2343  CG  TRP A1614      58.088  65.835   3.497  1.00  0.00           C  
ATOM   2344  CD1 TRP A1614      58.347  66.594   4.607  1.00  0.00           C  
ATOM   2345  CD2 TRP A1614      56.777  65.271   3.697  1.00  0.00           C  
ATOM   2346  NE1 TRP A1614      57.284  66.538   5.480  1.00  0.00           N  
ATOM   2347  CE2 TRP A1614      56.308  65.736   4.950  1.00  0.00           C  
ATOM   2348  CE3 TRP A1614      55.954  64.422   2.940  1.00  0.00           C  
ATOM   2349  CZ2 TRP A1614      55.049  65.376   5.468  1.00  0.00           C  
ATOM   2350  CZ3 TRP A1614      54.696  64.064   3.455  1.00  0.00           C  
ATOM   2351  CH2 TRP A1614      54.261  64.543   4.709  1.00  0.00           C  
ATOM   2352  N   VAL A1615      61.484  66.200   0.367  1.00  0.00           N  
ATOM   2353  CA  VAL A1615      62.288  65.796  -0.785  1.00  0.00           C  
ATOM   2354  C   VAL A1615      63.739  65.580  -0.337  1.00  0.00           C  
ATOM   2355  O   VAL A1615      64.375  64.600  -0.700  1.00  0.00           O  
ATOM   2356  CB  VAL A1615      62.282  66.883  -1.909  1.00  0.00           C  
ATOM   2357  CG1 VAL A1615      63.354  66.571  -2.945  1.00  0.00           C  
ATOM   2358  CG2 VAL A1615      60.916  66.944  -2.582  1.00  0.00           C  
ATOM   2359  N   GLU A1616      64.255  66.498   0.466  1.00  0.00           N  
ATOM   2360  CA  GLU A1616      65.627  66.377   0.918  1.00  0.00           C  
ATOM   2361  C   GLU A1616      65.887  65.183   1.829  1.00  0.00           C  
ATOM   2362  O   GLU A1616      66.836  64.441   1.612  1.00  0.00           O  
ATOM   2363  CB  GLU A1616      66.075  67.643   1.651  1.00  0.00           C  
ATOM   2364  CG  GLU A1616      67.546  67.558   2.077  1.00  0.00           C  
ATOM   2365  CD  GLU A1616      68.051  68.819   2.734  1.00  0.00           C  
ATOM   2366  OE1 GLU A1616      69.271  68.908   2.973  1.00  0.00           O  
ATOM   2367  OE2 GLU A1616      67.232  69.719   3.022  1.00  0.00           O  
ATOM   2368  N   TYR A1652      65.043  64.998   2.842  1.00  0.00           N  
ATOM   2369  CA  TYR A1652      65.240  63.918   3.805  1.00  0.00           C  
ATOM   2370  C   TYR A1652      64.667  62.539   3.490  1.00  0.00           C  
ATOM   2371  O   TYR A1652      65.095  61.550   4.074  1.00  0.00           O  
ATOM   2372  CB  TYR A1652      64.764  64.391   5.174  1.00  0.00           C  
ATOM   2373  CG  TYR A1652      65.680  65.450   5.728  1.00  0.00           C  
ATOM   2374  CD1 TYR A1652      66.845  65.099   6.411  1.00  0.00           C  
ATOM   2375  CD2 TYR A1652      65.421  66.810   5.513  1.00  0.00           C  
ATOM   2376  CE1 TYR A1652      67.734  66.077   6.869  1.00  0.00           C  
ATOM   2377  CE2 TYR A1652      66.303  67.795   5.962  1.00  0.00           C  
ATOM   2378  CZ  TYR A1652      67.456  67.421   6.639  1.00  0.00           C  
ATOM   2379  OH  TYR A1652      68.331  68.388   7.084  1.00  0.00           O  
ATOM   2380  N   ILE A1653      63.706  62.465   2.578  1.00  0.00           N  
ATOM   2381  CA  ILE A1653      63.142  61.172   2.215  1.00  0.00           C  
ATOM   2382  C   ILE A1653      63.682  60.743   0.852  1.00  0.00           C  
ATOM   2383  O   ILE A1653      64.471  59.796   0.751  1.00  0.00           O  
ATOM   2384  CB  ILE A1653      61.583  61.211   2.176  1.00  0.00           C  
ATOM   2385  CG1 ILE A1653      61.034  61.564   3.569  1.00  0.00           C  
ATOM   2386  CG2 ILE A1653      61.034  59.855   1.735  1.00  0.00           C  
ATOM   2387  CD1 ILE A1653      59.506  61.551   3.673  1.00  0.00           C  
ATOM   2388  N   ILE A1654      63.292  61.470  -0.191  1.00  0.00           N  
ATOM   2389  CA  ILE A1654      63.709  61.141  -1.552  1.00  0.00           C  
ATOM   2390  C   ILE A1654      65.228  61.125  -1.782  1.00  0.00           C  
ATOM   2391  O   ILE A1654      65.741  60.227  -2.448  1.00  0.00           O  
ATOM   2392  CB  ILE A1654      63.012  62.088  -2.559  1.00  0.00           C  
ATOM   2393  CG1 ILE A1654      61.489  61.927  -2.411  1.00  0.00           C  
ATOM   2394  CG2 ILE A1654      63.462  61.770  -3.988  1.00  0.00           C  
ATOM   2395  CD1 ILE A1654      60.647  62.848  -3.286  1.00  0.00           C  
ATOM   2396  N   PHE A1655      65.948  62.104  -1.240  1.00  0.00           N  
ATOM   2397  CA  PHE A1655      67.403  62.129  -1.398  1.00  0.00           C  
ATOM   2398  C   PHE A1655      68.100  61.717  -0.109  1.00  0.00           C  
ATOM   2399  O   PHE A1655      69.159  62.247   0.237  1.00  0.00           O  
ATOM   2400  CB  PHE A1655      67.897  63.521  -1.831  1.00  0.00           C  
ATOM   2401  CG  PHE A1655      67.497  63.881  -3.224  1.00  0.00           C  
ATOM   2402  CD1 PHE A1655      66.300  64.545  -3.469  1.00  0.00           C  
ATOM   2403  CD2 PHE A1655      68.265  63.459  -4.306  1.00  0.00           C  
ATOM   2404  CE1 PHE A1655      65.867  64.777  -4.770  1.00  0.00           C  
ATOM   2405  CE2 PHE A1655      67.841  63.684  -5.610  1.00  0.00           C  
ATOM   2406  CZ  PHE A1655      66.637  64.343  -5.842  1.00  0.00           C  
ATOM   2407  N   ARG A1656      67.486  60.783   0.611  1.00  0.00           N  
ATOM   2408  CA  ARG A1656      68.068  60.294   1.848  1.00  0.00           C  
ATOM   2409  C   ARG A1656      69.454  59.778   1.503  1.00  0.00           C  
ATOM   2410  O   ARG A1656      70.416  60.033   2.213  1.00  0.00           O  
ATOM   2411  CB  ARG A1656      67.231  59.158   2.427  1.00  0.00           C  
ATOM   2412  CG  ARG A1656      67.823  58.596   3.695  1.00  0.00           C  
ATOM   2413  CD  ARG A1656      66.860  57.645   4.320  1.00  0.00           C  
ATOM   2414  NE  ARG A1656      66.715  56.420   3.548  1.00  0.00           N  
ATOM   2415  CZ  ARG A1656      67.448  55.330   3.744  1.00  0.00           C  
ATOM   2416  NH1 ARG A1656      68.383  55.318   4.684  1.00  0.00           N  
ATOM   2417  NH2 ARG A1656      67.221  54.243   3.020  1.00  0.00           N  
ATOM   2418  N   GLU A1657      69.538  59.048   0.401  1.00  0.00           N  
ATOM   2419  CA  GLU A1657      70.806  58.517  -0.064  1.00  0.00           C  
ATOM   2420  C   GLU A1657      71.047  59.014  -1.480  1.00  0.00           C  
ATOM   2421  O   GLU A1657      70.296  58.694  -2.398  1.00  0.00           O  
ATOM   2422  CB  GLU A1657      70.789  56.990  -0.047  1.00  0.00           C  
ATOM   2423  CG  GLU A1657      70.506  56.395   1.328  1.00  0.00           C  
ATOM   2424  CD  GLU A1657      70.745  54.900   1.376  1.00  0.00           C  
ATOM   2425  OE1 GLU A1657      70.580  54.297   2.459  1.00  0.00           O  
ATOM   2426  OE2 GLU A1657      71.102  54.326   0.328  1.00  0.00           O  
ATOM   2427  N   GLU A1658      72.083  59.823  -1.651  1.00  0.00           N  
ATOM   2428  CA  GLU A1658      72.413  60.339  -2.968  1.00  0.00           C  
ATOM   2429  C   GLU A1658      73.882  60.075  -3.289  1.00  0.00           C  
ATOM   2430  O   GLU A1658      74.706  59.902  -2.388  1.00  0.00           O  
ATOM   2431  CB  GLU A1658      72.067  61.839  -3.068  1.00  0.00           C  
ATOM   2432  CG  GLU A1658      72.528  62.706  -1.910  1.00  0.00           C  
ATOM   2433  CD  GLU A1658      71.899  64.096  -1.928  1.00  0.00           C  
ATOM   2434  OE1 GLU A1658      72.023  64.799  -2.950  1.00  0.00           O  
ATOM   2435  OE2 GLU A1658      71.282  64.489  -0.913  1.00  0.00           O  
ATOM   2436  N   PRO A1659      74.228  60.036  -4.585  1.00  0.00           N  
ATOM   2437  CA  PRO A1659      73.292  60.234  -5.696  1.00  0.00           C  
ATOM   2438  C   PRO A1659      72.229  59.153  -5.863  1.00  0.00           C  
ATOM   2439  O   PRO A1659      72.409  57.990  -5.486  1.00  0.00           O  
ATOM   2440  CB  PRO A1659      74.213  60.335  -6.906  1.00  0.00           C  
ATOM   2441  CG  PRO A1659      75.324  59.392  -6.538  1.00  0.00           C  
ATOM   2442  CD  PRO A1659      75.586  59.754  -5.089  1.00  0.00           C  
ATOM   2443  N   THR A1660      71.109  59.575  -6.428  1.00  0.00           N  
ATOM   2444  CA  THR A1660      69.983  58.709  -6.699  1.00  0.00           C  
ATOM   2445  C   THR A1660      69.339  59.321  -7.933  1.00  0.00           C  
ATOM   2446  O   THR A1660      69.883  60.259  -8.516  1.00  0.00           O  
ATOM   2447  CB  THR A1660      68.975  58.703  -5.520  1.00  0.00           C  
ATOM   2448  OG1 THR A1660      67.834  57.902  -5.863  1.00  0.00           O  
ATOM   2449  CG2 THR A1660      68.522  60.121  -5.195  1.00  0.00           C  
ATOM   2450  N   GLU A1661      68.192  58.797  -8.339  1.00  0.00           N  
ATOM   2451  CA  GLU A1661      67.507  59.333  -9.499  1.00  0.00           C  
ATOM   2452  C   GLU A1661      66.060  59.648  -9.167  1.00  0.00           C  
ATOM   2453  O   GLU A1661      65.287  58.755  -8.821  1.00  0.00           O  
ATOM   2454  CB  GLU A1661      67.570  58.342 -10.667  1.00  0.00           C  
ATOM   2455  CG  GLU A1661      68.863  58.408 -11.475  1.00  0.00           C  
ATOM   2456  CD  GLU A1661      68.898  57.388 -12.603  1.00  0.00           C  
ATOM   2457  OE1 GLU A1661      67.886  57.263 -13.324  1.00  0.00           O  
ATOM   2458  OE2 GLU A1661      69.938  56.715 -12.773  1.00  0.00           O  
ATOM   2459  N   PHE A1662      65.711  60.928  -9.245  1.00  0.00           N  
ATOM   2460  CA  PHE A1662      64.342  61.366  -8.991  1.00  0.00           C  
ATOM   2461  C   PHE A1662      63.880  62.134 -10.226  1.00  0.00           C  
ATOM   2462  O   PHE A1662      64.394  63.215 -10.529  1.00  0.00           O  
ATOM   2463  CB  PHE A1662      64.263  62.265  -7.752  1.00  0.00           C  
ATOM   2464  CG  PHE A1662      62.865  62.740  -7.446  1.00  0.00           C  
ATOM   2465  CD1 PHE A1662      61.821  61.824  -7.292  1.00  0.00           C  
ATOM   2466  CD2 PHE A1662      62.587  64.099  -7.318  1.00  0.00           C  
ATOM   2467  CE1 PHE A1662      60.513  62.254  -7.017  1.00  0.00           C  
ATOM   2468  CE2 PHE A1662      61.277  64.546  -7.040  1.00  0.00           C  
ATOM   2469  CZ  PHE A1662      60.240  63.618  -6.890  1.00  0.00           C  
ATOM   2470  N   THR A1663      62.915  61.564 -10.935  1.00  0.00           N  
ATOM   2471  CA  THR A1663      62.407  62.174 -12.156  1.00  0.00           C  
ATOM   2472  C   THR A1663      61.041  62.833 -12.033  1.00  0.00           C  
ATOM   2473  O   THR A1663      60.105  62.248 -11.498  1.00  0.00           O  
ATOM   2474  CB  THR A1663      62.314  61.126 -13.302  1.00  0.00           C  
ATOM   2475  OG1 THR A1663      63.614  60.590 -13.564  1.00  0.00           O  
ATOM   2476  CG2 THR A1663      61.775  61.768 -14.584  1.00  0.00           C  
ATOM   2477  N   VAL A1664      60.943  64.061 -12.530  1.00  0.00           N  
ATOM   2478  CA  VAL A1664      59.679  64.790 -12.543  1.00  0.00           C  
ATOM   2479  C   VAL A1664      59.241  64.790 -14.005  1.00  0.00           C  
ATOM   2480  O   VAL A1664      59.896  65.401 -14.855  1.00  0.00           O  
ATOM   2481  CB  VAL A1664      59.845  66.248 -12.064  1.00  0.00           C  
ATOM   2482  CG1 VAL A1664      58.514  67.000 -12.202  1.00  0.00           C  
ATOM   2483  CG2 VAL A1664      60.319  66.269 -10.611  1.00  0.00           C  
ATOM   2484  N   HIS A1665      58.158  64.075 -14.302  1.00  0.00           N  
ATOM   2485  CA  HIS A1665      57.655  63.997 -15.667  1.00  0.00           C  
ATOM   2486  C   HIS A1665      56.775  65.196 -15.984  1.00  0.00           C  
ATOM   2487  O   HIS A1665      55.848  65.510 -15.236  1.00  0.00           O  
ATOM   2488  CB  HIS A1665      56.850  62.712 -15.880  1.00  0.00           C  
ATOM   2489  CG  HIS A1665      57.632  61.461 -15.630  1.00  0.00           C  
ATOM   2490  ND1 HIS A1665      57.654  60.828 -14.406  1.00  0.00           N  
ATOM   2491  CD2 HIS A1665      58.450  60.747 -16.438  1.00  0.00           C  
ATOM   2492  CE1 HIS A1665      58.453  59.779 -14.470  1.00  0.00           C  
ATOM   2493  NE2 HIS A1665      58.950  59.708 -15.692  1.00  0.00           N  
ATOM   2494  N   ARG A1666      57.074  65.859 -17.098  1.00  0.00           N  
ATOM   2495  CA  ARG A1666      56.319  67.028 -17.534  1.00  0.00           C  
ATOM   2496  C   ARG A1666      56.275  67.050 -19.051  1.00  0.00           C  
ATOM   2497  O   ARG A1666      57.156  66.496 -19.711  1.00  0.00           O  
ATOM   2498  CB  ARG A1666      57.009  68.312 -17.081  1.00  0.00           C  
ATOM   2499  CG  ARG A1666      57.300  68.413 -15.607  1.00  0.00           C  
ATOM   2500  CD  ARG A1666      58.083  69.675 -15.319  1.00  0.00           C  
ATOM   2501  NE  ARG A1666      59.375  69.649 -15.996  1.00  0.00           N  
ATOM   2502  CZ  ARG A1666      60.396  70.444 -15.699  1.00  0.00           C  
ATOM   2503  NH1 ARG A1666      60.284  71.346 -14.729  1.00  0.00           N  
ATOM   2504  NH2 ARG A1666      61.539  70.322 -16.363  1.00  0.00           N  
ATOM   2505  N   PRO A1667      55.238  67.674 -19.629  1.00  0.00           N  
ATOM   2506  CA  PRO A1667      55.195  67.722 -21.092  1.00  0.00           C  
ATOM   2507  C   PRO A1667      56.223  68.767 -21.511  1.00  0.00           C  
ATOM   2508  O   PRO A1667      56.592  69.630 -20.713  1.00  0.00           O  
ATOM   2509  CB  PRO A1667      53.759  68.155 -21.388  1.00  0.00           C  
ATOM   2510  CG  PRO A1667      53.408  68.992 -20.190  1.00  0.00           C  
ATOM   2511  CD  PRO A1667      53.986  68.185 -19.044  1.00  0.00           C  
ATOM   2512  N   ALA A1668      56.692  68.684 -22.749  1.00  0.00           N  
ATOM   2513  CA  ALA A1668      57.682  69.630 -23.254  1.00  0.00           C  
ATOM   2514  C   ALA A1668      57.337  71.096 -22.959  1.00  0.00           C  
ATOM   2515  O   ALA A1668      58.221  71.893 -22.628  1.00  0.00           O  
ATOM   2516  CB  ALA A1668      57.855  69.430 -24.757  1.00  0.00           C  
ATOM   2517  N   LYS A1669      56.059  71.454 -23.066  1.00  0.00           N  
ATOM   2518  CA  LYS A1669      55.658  72.841 -22.819  1.00  0.00           C  
ATOM   2519  C   LYS A1669      55.957  73.319 -21.399  1.00  0.00           C  
ATOM   2520  O   LYS A1669      56.071  74.525 -21.165  1.00  0.00           O  
ATOM   2521  CB  LYS A1669      54.169  73.055 -23.137  1.00  0.00           C  
ATOM   2522  CG  LYS A1669      53.186  72.295 -22.245  1.00  0.00           C  
ATOM   2523  CD  LYS A1669      51.733  72.748 -22.501  1.00  0.00           C  
ATOM   2524  CE  LYS A1669      51.314  72.574 -23.971  1.00  0.00           C  
ATOM   2525  NZ  LYS A1669      51.277  71.134 -24.382  1.00  0.00           N  
ATOM   2526  N   PHE A1670      56.087  72.388 -20.455  1.00  0.00           N  
ATOM   2527  CA  PHE A1670      56.391  72.764 -19.078  1.00  0.00           C  
ATOM   2528  C   PHE A1670      57.825  72.399 -18.693  1.00  0.00           C  
ATOM   2529  O   PHE A1670      58.169  72.341 -17.508  1.00  0.00           O  
ATOM   2530  CB  PHE A1670      55.384  72.122 -18.115  1.00  0.00           C  
ATOM   2531  CG  PHE A1670      53.963  72.530 -18.378  1.00  0.00           C  
ATOM   2532  CD1 PHE A1670      52.920  71.628 -18.196  1.00  0.00           C  
ATOM   2533  CD2 PHE A1670      53.671  73.805 -18.860  1.00  0.00           C  
ATOM   2534  CE1 PHE A1670      51.608  71.982 -18.498  1.00  0.00           C  
ATOM   2535  CE2 PHE A1670      52.360  74.171 -19.163  1.00  0.00           C  
ATOM   2536  CZ  PHE A1670      51.328  73.256 -18.983  1.00  0.00           C  
ATOM   2537  N   GLY A1671      58.660  72.164 -19.705  1.00  0.00           N  
ATOM   2538  CA  GLY A1671      60.054  71.842 -19.457  1.00  0.00           C  
ATOM   2539  C   GLY A1671      60.478  70.414 -19.735  1.00  0.00           C  
ATOM   2540  O   GLY A1671      61.661  70.098 -19.626  1.00  0.00           O  
ATOM   2541  N   GLY A1672      59.532  69.551 -20.094  1.00  0.00           N  
ATOM   2542  CA  GLY A1672      59.867  68.158 -20.363  1.00  0.00           C  
ATOM   2543  C   GLY A1672      60.368  67.423 -19.123  1.00  0.00           C  
ATOM   2544  O   GLY A1672      60.671  68.047 -18.097  1.00  0.00           O  
ATOM   2545  N   ASP A1673      60.455  66.097 -19.209  1.00  0.00           N  
ATOM   2546  CA  ASP A1673      60.929  65.288 -18.089  1.00  0.00           C  
ATOM   2547  C   ASP A1673      62.306  65.738 -17.641  1.00  0.00           C  
ATOM   2548  O   ASP A1673      63.151  66.092 -18.462  1.00  0.00           O  
ATOM   2549  CB  ASP A1673      61.014  63.805 -18.470  1.00  0.00           C  
ATOM   2550  CG  ASP A1673      59.684  63.231 -18.896  1.00  0.00           C  
ATOM   2551  OD1 ASP A1673      58.637  63.826 -18.574  1.00  0.00           O  
ATOM   2552  OD2 ASP A1673      59.682  62.168 -19.547  1.00  0.00           O  
ATOM   2553  N   VAL A1674      62.525  65.733 -16.332  1.00  0.00           N  
ATOM   2554  CA  VAL A1674      63.813  66.111 -15.774  1.00  0.00           C  
ATOM   2555  C   VAL A1674      64.147  65.148 -14.642  1.00  0.00           C  
ATOM   2556  O   VAL A1674      63.324  64.894 -13.765  1.00  0.00           O  
ATOM   2557  CB  VAL A1674      63.820  67.577 -15.249  1.00  0.00           C  
ATOM   2558  CG1 VAL A1674      62.697  67.796 -14.242  1.00  0.00           C  
ATOM   2559  CG2 VAL A1674      65.175  67.894 -14.615  1.00  0.00           C  
ATOM   2560  N   THR A1675      65.356  64.598 -14.682  1.00  0.00           N  
ATOM   2561  CA  THR A1675      65.803  63.654 -13.665  1.00  0.00           C  
ATOM   2562  C   THR A1675      66.879  64.281 -12.798  1.00  0.00           C  
ATOM   2563  O   THR A1675      67.873  64.798 -13.307  1.00  0.00           O  
ATOM   2564  CB  THR A1675      66.356  62.372 -14.313  1.00  0.00           C  
ATOM   2565  OG1 THR A1675      65.302  61.716 -15.027  1.00  0.00           O  
ATOM   2566  CG2 THR A1675      66.911  61.426 -13.256  1.00  0.00           C  
ATOM   2567  N   TYR A1676      66.669  64.253 -11.487  1.00  0.00           N  
ATOM   2568  CA  TYR A1676      67.642  64.817 -10.563  1.00  0.00           C  
ATOM   2569  C   TYR A1676      68.430  63.717  -9.862  1.00  0.00           C  
ATOM   2570  O   TYR A1676      67.900  62.637  -9.591  1.00  0.00           O  
ATOM   2571  CB  TYR A1676      66.948  65.688  -9.522  1.00  0.00           C  
ATOM   2572  CG  TYR A1676      66.207  66.862 -10.110  1.00  0.00           C  
ATOM   2573  CD1 TYR A1676      64.864  66.754 -10.476  1.00  0.00           C  
ATOM   2574  CD2 TYR A1676      66.844  68.091 -10.291  1.00  0.00           C  
ATOM   2575  CE1 TYR A1676      64.169  67.843 -11.005  1.00  0.00           C  
ATOM   2576  CE2 TYR A1676      66.158  69.186 -10.820  1.00  0.00           C  
ATOM   2577  CZ  TYR A1676      64.823  69.054 -11.172  1.00  0.00           C  
ATOM   2578  OH  TYR A1676      64.145  70.134 -11.678  1.00  0.00           O  
ATOM   2579  N   THR A1677      69.697  63.997  -9.572  1.00  0.00           N  
ATOM   2580  CA  THR A1677      70.550  63.022  -8.908  1.00  0.00           C  
ATOM   2581  C   THR A1677      70.899  63.456  -7.498  1.00  0.00           C  
ATOM   2582  O   THR A1677      71.227  62.625  -6.651  1.00  0.00           O  
ATOM   2583  CB  THR A1677      71.854  62.788  -9.692  1.00  0.00           C  
ATOM   2584  OG1 THR A1677      72.544  64.034  -9.853  1.00  0.00           O  
ATOM   2585  CG2 THR A1677      71.547  62.190 -11.062  1.00  0.00           C  
ATOM   2586  N   THR A1678      70.846  64.758  -7.244  1.00  0.00           N  
ATOM   2587  CA  THR A1678      71.139  65.263  -5.910  1.00  0.00           C  
ATOM   2588  C   THR A1678      70.091  66.295  -5.523  1.00  0.00           C  
ATOM   2589  O   THR A1678      69.481  66.929  -6.384  1.00  0.00           O  
ATOM   2590  CB  THR A1678      72.529  65.929  -5.823  1.00  0.00           C  
ATOM   2591  OG1 THR A1678      72.510  67.173  -6.531  1.00  0.00           O  
ATOM   2592  CG2 THR A1678      73.601  65.014  -6.419  1.00  0.00           C  
ATOM   2593  N   PHE A1679      69.880  66.458  -4.223  1.00  0.00           N  
ATOM   2594  CA  PHE A1679      68.905  67.416  -3.752  1.00  0.00           C  
ATOM   2595  C   PHE A1679      69.298  68.815  -4.199  1.00  0.00           C  
ATOM   2596  O   PHE A1679      68.450  69.612  -4.615  1.00  0.00           O  
ATOM   2597  CB  PHE A1679      68.810  67.379  -2.233  1.00  0.00           C  
ATOM   2598  CG  PHE A1679      67.921  68.448  -1.665  1.00  0.00           C  
ATOM   2599  CD1 PHE A1679      66.560  68.461  -1.948  1.00  0.00           C  
ATOM   2600  CD2 PHE A1679      68.450  69.460  -0.874  1.00  0.00           C  
ATOM   2601  CE1 PHE A1679      65.741  69.466  -1.453  1.00  0.00           C  
ATOM   2602  CE2 PHE A1679      67.637  70.472  -0.370  1.00  0.00           C  
ATOM   2603  CZ  PHE A1679      66.279  70.473  -0.663  1.00  0.00           C  
ATOM   2604  N   GLU A1680      70.592  69.106  -4.122  1.00  0.00           N  
ATOM   2605  CA  GLU A1680      71.093  70.417  -4.496  1.00  0.00           C  
ATOM   2606  C   GLU A1680      70.662  70.839  -5.899  1.00  0.00           C  
ATOM   2607  O   GLU A1680      70.253  71.979  -6.098  1.00  0.00           O  
ATOM   2608  CB  GLU A1680      72.617  70.456  -4.376  1.00  0.00           C  
ATOM   2609  CG  GLU A1680      73.145  71.863  -4.206  1.00  0.00           C  
ATOM   2610  CD  GLU A1680      72.572  72.546  -2.971  1.00  0.00           C  
ATOM   2611  OE1 GLU A1680      72.660  73.791  -2.886  1.00  0.00           O  
ATOM   2612  OE2 GLU A1680      72.039  71.838  -2.083  1.00  0.00           O  
ATOM   2613  N   GLU A1681      70.751  69.932  -6.869  1.00  0.00           N  
ATOM   2614  CA  GLU A1681      70.334  70.260  -8.236  1.00  0.00           C  
ATOM   2615  C   GLU A1681      68.858  70.652  -8.229  1.00  0.00           C  
ATOM   2616  O   GLU A1681      68.470  71.687  -8.781  1.00  0.00           O  
ATOM   2617  CB  GLU A1681      70.485  69.063  -9.181  1.00  0.00           C  
ATOM   2618  CG  GLU A1681      71.800  68.321  -9.117  1.00  0.00           C  
ATOM   2619  CD  GLU A1681      71.850  67.168 -10.109  1.00  0.00           C  
ATOM   2620  OE1 GLU A1681      70.813  66.492 -10.293  1.00  0.00           O  
ATOM   2621  OE2 GLU A1681      72.927  66.932 -10.697  1.00  0.00           O  
ATOM   2622  N   LEU A1682      68.036  69.811  -7.601  1.00  0.00           N  
ATOM   2623  CA  LEU A1682      66.602  70.062  -7.545  1.00  0.00           C  
ATOM   2624  C   LEU A1682      66.290  71.380  -6.861  1.00  0.00           C  
ATOM   2625  O   LEU A1682      65.461  72.155  -7.337  1.00  0.00           O  
ATOM   2626  CB  LEU A1682      65.877  68.910  -6.834  1.00  0.00           C  
ATOM   2627  CG  LEU A1682      64.349  69.045  -6.770  1.00  0.00           C  
ATOM   2628  CD1 LEU A1682      63.716  67.673  -6.652  1.00  0.00           C  
ATOM   2629  CD2 LEU A1682      63.947  69.941  -5.599  1.00  0.00           C  
ATOM   2630  N   LYS A1683      66.955  71.632  -5.743  1.00  0.00           N  
ATOM   2631  CA  LYS A1683      66.740  72.860  -4.994  1.00  0.00           C  
ATOM   2632  C   LYS A1683      67.057  74.085  -5.857  1.00  0.00           C  
ATOM   2633  O   LYS A1683      66.322  75.076  -5.832  1.00  0.00           O  
ATOM   2634  CB  LYS A1683      67.612  72.859  -3.737  1.00  0.00           C  
ATOM   2635  CG  LYS A1683      67.433  74.073  -2.854  1.00  0.00           C  
ATOM   2636  CD  LYS A1683      68.368  73.992  -1.657  1.00  0.00           C  
ATOM   2637  CE  LYS A1683      68.184  75.194  -0.751  1.00  0.00           C  
ATOM   2638  NZ  LYS A1683      69.096  75.171   0.417  1.00  0.00           N  
ATOM   2639  N   ARG A1684      68.154  74.011  -6.608  1.00  0.00           N  
ATOM   2640  CA  ARG A1684      68.570  75.103  -7.492  1.00  0.00           C  
ATOM   2641  C   ARG A1684      67.462  75.347  -8.524  1.00  0.00           C  
ATOM   2642  O   ARG A1684      66.993  76.465  -8.702  1.00  0.00           O  
ATOM   2643  CB  ARG A1684      69.870  74.726  -8.212  1.00  0.00           C  
ATOM   2644  CG  ARG A1684      70.464  75.818  -9.097  1.00  0.00           C  
ATOM   2645  CD  ARG A1684      71.392  76.765  -8.330  1.00  0.00           C  
ATOM   2646  NE  ARG A1684      72.644  76.128  -7.909  1.00  0.00           N  
ATOM   2647  CZ  ARG A1684      72.789  75.374  -6.818  1.00  0.00           C  
ATOM   2648  NH1 ARG A1684      73.971  74.840  -6.531  1.00  0.00           N  
ATOM   2649  NH2 ARG A1684      71.762  75.162  -6.002  1.00  0.00           N  
ATOM   2650  N   ASP A1685      67.055  74.282  -9.200  1.00  0.00           N  
ATOM   2651  CA  ASP A1685      66.002  74.359 -10.197  1.00  0.00           C  
ATOM   2652  C   ASP A1685      64.713  74.938  -9.621  1.00  0.00           C  
ATOM   2653  O   ASP A1685      63.973  75.623 -10.322  1.00  0.00           O  
ATOM   2654  CB  ASP A1685      65.736  72.971 -10.770  1.00  0.00           C  
ATOM   2655  CG  ASP A1685      66.266  72.813 -12.178  1.00  0.00           C  
ATOM   2656  OD1 ASP A1685      67.316  73.414 -12.491  1.00  0.00           O  
ATOM   2657  OD2 ASP A1685      65.638  72.077 -12.968  1.00  0.00           O  
ATOM   2658  N   PHE A1688      64.447  74.673  -8.346  1.00  0.00           N  
ATOM   2659  CA  PHE A1688      63.231  75.182  -7.720  1.00  0.00           C  
ATOM   2660  C   PHE A1688      63.397  76.664  -7.395  1.00  0.00           C  
ATOM   2661  O   PHE A1688      62.512  77.477  -7.671  1.00  0.00           O  
ATOM   2662  CB  PHE A1688      62.910  74.404  -6.432  1.00  0.00           C  
ATOM   2663  CG  PHE A1688      61.536  74.691  -5.876  1.00  0.00           C  
ATOM   2664  CD1 PHE A1688      60.414  74.020  -6.370  1.00  0.00           C  
ATOM   2665  CD2 PHE A1688      61.355  75.665  -4.896  1.00  0.00           C  
ATOM   2666  CE1 PHE A1688      59.132  74.316  -5.898  1.00  0.00           C  
ATOM   2667  CE2 PHE A1688      60.082  75.974  -4.417  1.00  0.00           C  
ATOM   2668  CZ  PHE A1688      58.964  75.298  -4.920  1.00  0.00           C  
ATOM   2669  N   ALA A1689      64.536  77.013  -6.809  1.00  0.00           N  
ATOM   2670  CA  ALA A1689      64.809  78.399  -6.448  1.00  0.00           C  
ATOM   2671  C   ALA A1689      64.779  79.294  -7.681  1.00  0.00           C  
ATOM   2672  O   ALA A1689      64.319  80.435  -7.615  1.00  0.00           O  
ATOM   2673  CB  ALA A1689      66.167  78.508  -5.760  1.00  0.00           C  
ATOM   2674  N   GLU A1690      65.262  78.768  -8.804  1.00  0.00           N  
ATOM   2675  CA  GLU A1690      65.293  79.523 -10.054  1.00  0.00           C  
ATOM   2676  C   GLU A1690      63.979  79.489 -10.838  1.00  0.00           C  
ATOM   2677  O   GLU A1690      63.918  79.971 -11.963  1.00  0.00           O  
ATOM   2678  CB  GLU A1690      66.436  79.013 -10.938  1.00  0.00           C  
ATOM   2679  CG  GLU A1690      67.814  79.272 -10.338  1.00  0.00           C  
ATOM   2680  CD  GLU A1690      68.942  78.599 -11.103  1.00  0.00           C  
ATOM   2681  OE1 GLU A1690      70.110  78.779 -10.699  1.00  0.00           O  
ATOM   2682  OE2 GLU A1690      68.669  77.891 -12.095  1.00  0.00           O  
ATOM   2683  N   GLY A1691      62.932  78.919 -10.249  1.00  0.00           N  
ATOM   2684  CA  GLY A1691      61.649  78.855 -10.930  1.00  0.00           C  
ATOM   2685  C   GLY A1691      61.617  77.941 -12.141  1.00  0.00           C  
ATOM   2686  O   GLY A1691      60.761  78.080 -13.008  1.00  0.00           O  
ATOM   2687  N   LYS A1694      62.551  77.002 -12.219  1.00  0.00           N  
ATOM   2688  CA  LYS A1694      62.570  76.070 -13.339  1.00  0.00           C  
ATOM   2689  C   LYS A1694      61.775  74.799 -13.005  1.00  0.00           C  
ATOM   2690  O   LYS A1694      61.420  74.017 -13.890  1.00  0.00           O  
ATOM   2691  CB  LYS A1694      64.017  75.739 -13.710  1.00  0.00           C  
ATOM   2692  CG  LYS A1694      64.754  76.949 -14.276  1.00  0.00           C  
ATOM   2693  CD  LYS A1694      66.249  76.716 -14.399  1.00  0.00           C  
ATOM   2694  CE  LYS A1694      66.947  77.990 -14.867  1.00  0.00           C  
ATOM   2695  NZ  LYS A1694      68.399  77.778 -15.115  1.00  0.00           N  
ATOM   2696  N   LEU A1809      61.490  74.610 -11.720  1.00  0.00           N  
ATOM   2697  CA  LEU A1809      60.706  73.461 -11.254  1.00  0.00           C  
ATOM   2698  C   LEU A1809      59.553  74.058 -10.458  1.00  0.00           C  
ATOM   2699  O   LEU A1809      59.763  74.659  -9.404  1.00  0.00           O  
ATOM   2700  CB  LEU A1809      61.541  72.551 -10.350  1.00  0.00           C  
ATOM   2701  CG  LEU A1809      60.769  71.431  -9.648  1.00  0.00           C  
ATOM   2702  CD1 LEU A1809      60.136  70.514 -10.694  1.00  0.00           C  
ATOM   2703  CD2 LEU A1809      61.709  70.657  -8.719  1.00  0.00           C  
ATOM   2704  N   HIS A1810      58.337  73.894 -10.958  1.00  0.00           N  
ATOM   2705  CA  HIS A1810      57.177  74.475 -10.290  1.00  0.00           C  
ATOM   2706  C   HIS A1810      56.512  73.549  -9.265  1.00  0.00           C  
ATOM   2707  O   HIS A1810      56.453  72.340  -9.453  1.00  0.00           O  
ATOM   2708  CB  HIS A1810      56.165  74.914 -11.354  1.00  0.00           C  
ATOM   2709  CG  HIS A1810      55.091  75.818 -10.838  1.00  0.00           C  
ATOM   2710  ND1 HIS A1810      54.034  75.362 -10.079  1.00  0.00           N  
ATOM   2711  CD2 HIS A1810      54.926  77.158 -10.948  1.00  0.00           C  
ATOM   2712  CE1 HIS A1810      53.265  76.383  -9.741  1.00  0.00           C  
ATOM   2713  NE2 HIS A1810      53.785  77.484 -10.255  1.00  0.00           N  
ATOM   2714  N   PRO A1812      56.003  74.120  -8.163  1.00  0.00           N  
ATOM   2715  CA  PRO A1812      55.337  73.346  -7.111  1.00  0.00           C  
ATOM   2716  C   PRO A1812      54.296  72.358  -7.643  1.00  0.00           C  
ATOM   2717  O   PRO A1812      54.148  71.268  -7.098  1.00  0.00           O  
ATOM   2718  CB  PRO A1812      54.714  74.425  -6.243  1.00  0.00           C  
ATOM   2719  CG  PRO A1812      55.732  75.510  -6.312  1.00  0.00           C  
ATOM   2720  CD  PRO A1812      56.087  75.542  -7.787  1.00  0.00           C  
ATOM   2721  N   LEU A1813      53.573  72.732  -8.700  1.00  0.00           N  
ATOM   2722  CA  LEU A1813      52.560  71.834  -9.263  1.00  0.00           C  
ATOM   2723  C   LEU A1813      53.167  70.485  -9.649  1.00  0.00           C  
ATOM   2724  O   LEU A1813      52.622  69.430  -9.327  1.00  0.00           O  
ATOM   2725  CB  LEU A1813      51.906  72.450 -10.510  1.00  0.00           C  
ATOM   2726  CG  LEU A1813      50.906  73.602 -10.331  1.00  0.00           C  
ATOM   2727  CD1 LEU A1813      50.637  74.232 -11.680  1.00  0.00           C  
ATOM   2728  CD2 LEU A1813      49.606  73.088  -9.714  1.00  0.00           C  
ATOM   2729  N   ASP A1814      54.298  70.523 -10.341  1.00  0.00           N  
ATOM   2730  CA  ASP A1814      54.946  69.295 -10.784  1.00  0.00           C  
ATOM   2731  C   ASP A1814      55.700  68.586  -9.661  1.00  0.00           C  
ATOM   2732  O   ASP A1814      55.648  67.362  -9.559  1.00  0.00           O  
ATOM   2733  CB  ASP A1814      55.866  69.608 -11.961  1.00  0.00           C  
ATOM   2734  CG  ASP A1814      55.124  70.314 -13.093  1.00  0.00           C  
ATOM   2735  OD1 ASP A1814      54.093  69.774 -13.546  1.00  0.00           O  
ATOM   2736  OD2 ASP A1814      55.559  71.404 -13.523  1.00  0.00           O  
ATOM   2737  N   LEU A1815      56.387  69.348  -8.815  1.00  0.00           N  
ATOM   2738  CA  LEU A1815      57.118  68.757  -7.694  1.00  0.00           C  
ATOM   2739  C   LEU A1815      56.154  68.009  -6.761  1.00  0.00           C  
ATOM   2740  O   LEU A1815      56.399  66.854  -6.398  1.00  0.00           O  
ATOM   2741  CB  LEU A1815      57.859  69.835  -6.898  1.00  0.00           C  
ATOM   2742  CG  LEU A1815      58.602  69.323  -5.651  1.00  0.00           C  
ATOM   2743  CD1 LEU A1815      59.625  68.238  -6.039  1.00  0.00           C  
ATOM   2744  CD2 LEU A1815      59.288  70.492  -4.973  1.00  0.00           C  
ATOM   2745  N   LYS A1816      55.055  68.664  -6.385  1.00  0.00           N  
ATOM   2746  CA  LYS A1816      54.064  68.041  -5.504  1.00  0.00           C  
ATOM   2747  C   LYS A1816      53.554  66.707  -6.054  1.00  0.00           C  
ATOM   2748  O   LYS A1816      53.441  65.722  -5.322  1.00  0.00           O  
ATOM   2749  CB  LYS A1816      52.861  68.964  -5.294  1.00  0.00           C  
ATOM   2750  CG  LYS A1816      53.052  70.110  -4.320  1.00  0.00           C  
ATOM   2751  CD  LYS A1816      51.734  70.876  -4.235  1.00  0.00           C  
ATOM   2752  CE  LYS A1816      51.808  72.053  -3.299  1.00  0.00           C  
ATOM   2753  NZ  LYS A1816      50.459  72.655  -3.120  1.00  0.00           N  
ATOM   2754  N   ASN A1817      53.224  66.682  -7.341  1.00  0.00           N  
ATOM   2755  CA  ASN A1817      52.727  65.459  -7.943  1.00  0.00           C  
ATOM   2756  C   ASN A1817      53.803  64.378  -7.941  1.00  0.00           C  
ATOM   2757  O   ASN A1817      53.523  63.207  -7.680  1.00  0.00           O  
ATOM   2758  CB  ASN A1817      52.235  65.734  -9.369  1.00  0.00           C  
ATOM   2759  CG  ASN A1817      51.980  64.458 -10.158  1.00  0.00           C  
ATOM   2760  OD1 ASN A1817      52.773  64.088 -11.027  1.00  0.00           O  
ATOM   2761  ND2 ASN A1817      50.879  63.772  -9.851  1.00  0.00           N  
ATOM   2762  N   ALA A1818      55.045  64.762  -8.210  1.00  0.00           N  
ATOM   2763  CA  ALA A1818      56.112  63.768  -8.227  1.00  0.00           C  
ATOM   2764  C   ALA A1818      56.356  63.218  -6.813  1.00  0.00           C  
ATOM   2765  O   ALA A1818      56.563  62.024  -6.637  1.00  0.00           O  
ATOM   2766  CB  ALA A1818      57.394  64.371  -8.809  1.00  0.00           C  
ATOM   2767  N   VAL A1819      56.310  64.080  -5.800  1.00  0.00           N  
ATOM   2768  CA  VAL A1819      56.527  63.612  -4.434  1.00  0.00           C  
ATOM   2769  C   VAL A1819      55.418  62.655  -3.999  1.00  0.00           C  
ATOM   2770  O   VAL A1819      55.688  61.651  -3.345  1.00  0.00           O  
ATOM   2771  CB  VAL A1819      56.623  64.786  -3.441  1.00  0.00           C  
ATOM   2772  CG1 VAL A1819      56.616  64.268  -2.002  1.00  0.00           C  
ATOM   2773  CG2 VAL A1819      57.909  65.569  -3.702  1.00  0.00           C  
ATOM   2774  N   ALA A1820      54.176  62.958  -4.366  1.00  0.00           N  
ATOM   2775  CA  ALA A1820      53.052  62.093  -4.010  1.00  0.00           C  
ATOM   2776  C   ALA A1820      53.225  60.669  -4.559  1.00  0.00           C  
ATOM   2777  O   ALA A1820      53.078  59.679  -3.822  1.00  0.00           O  
ATOM   2778  CB  ALA A1820      51.747  62.686  -4.530  1.00  0.00           C  
ATOM   2779  N   GLU A1821      53.526  60.568  -5.854  1.00  0.00           N  
ATOM   2780  CA  GLU A1821      53.706  59.265  -6.495  1.00  0.00           C  
ATOM   2781  C   GLU A1821      54.874  58.515  -5.880  1.00  0.00           C  
ATOM   2782  O   GLU A1821      54.794  57.304  -5.656  1.00  0.00           O  
ATOM   2783  CB  GLU A1821      53.920  59.428  -8.007  1.00  0.00           C  
ATOM   2784  CG  GLU A1821      52.679  59.923  -8.748  1.00  0.00           C  
ATOM   2785  CD  GLU A1821      51.449  59.103  -8.411  1.00  0.00           C  
ATOM   2786  OE1 GLU A1821      51.539  57.856  -8.474  1.00  0.00           O  
ATOM   2787  OE2 GLU A1821      50.397  59.702  -8.083  1.00  0.00           O  
ATOM   2788  N   TYR A1822      55.964  59.230  -5.609  1.00  0.00           N  
ATOM   2789  CA  TYR A1822      57.124  58.602  -4.979  1.00  0.00           C  
ATOM   2790  C   TYR A1822      56.693  57.996  -3.629  1.00  0.00           C  
ATOM   2791  O   TYR A1822      57.026  56.859  -3.301  1.00  0.00           O  
ATOM   2792  CB  TYR A1822      58.224  59.640  -4.730  1.00  0.00           C  
ATOM   2793  CG  TYR A1822      59.390  59.087  -3.936  1.00  0.00           C  
ATOM   2794  CD1 TYR A1822      60.521  58.571  -4.575  1.00  0.00           C  
ATOM   2795  CD2 TYR A1822      59.339  59.033  -2.546  1.00  0.00           C  
ATOM   2796  CE1 TYR A1822      61.571  58.013  -3.842  1.00  0.00           C  
ATOM   2797  CE2 TYR A1822      60.378  58.478  -1.805  1.00  0.00           C  
ATOM   2798  CZ  TYR A1822      61.485  57.970  -2.452  1.00  0.00           C  
ATOM   2799  OH  TYR A1822      62.493  57.413  -1.698  1.00  0.00           O  
ATOM   2800  N   LEU A1823      55.955  58.776  -2.846  1.00  0.00           N  
ATOM   2801  CA  LEU A1823      55.478  58.330  -1.532  1.00  0.00           C  
ATOM   2802  C   LEU A1823      54.498  57.153  -1.656  1.00  0.00           C  
ATOM   2803  O   LEU A1823      54.545  56.194  -0.878  1.00  0.00           O  
ATOM   2804  CB  LEU A1823      54.807  59.506  -0.818  1.00  0.00           C  
ATOM   2805  CG  LEU A1823      55.518  60.214   0.342  1.00  0.00           C  
ATOM   2806  CD1 LEU A1823      57.003  60.156   0.192  1.00  0.00           C  
ATOM   2807  CD2 LEU A1823      55.028  61.651   0.430  1.00  0.00           C  
ATOM   2808  N   ILE A1824      53.616  57.222  -2.645  1.00  0.00           N  
ATOM   2809  CA  ILE A1824      52.642  56.162  -2.857  1.00  0.00           C  
ATOM   2810  C   ILE A1824      53.353  54.842  -3.127  1.00  0.00           C  
ATOM   2811  O   ILE A1824      52.982  53.796  -2.583  1.00  0.00           O  
ATOM   2812  CB  ILE A1824      51.717  56.502  -4.042  1.00  0.00           C  
ATOM   2813  CG1 ILE A1824      50.763  57.625  -3.635  1.00  0.00           C  
ATOM   2814  CG2 ILE A1824      50.957  55.257  -4.501  1.00  0.00           C  
ATOM   2815  CD1 ILE A1824      49.917  58.157  -4.792  1.00  0.00           C  
ATOM   2816  N   ASN A1825      54.393  54.895  -3.951  1.00  0.00           N  
ATOM   2817  CA  ASN A1825      55.132  53.689  -4.285  1.00  0.00           C  
ATOM   2818  C   ASN A1825      56.010  53.218  -3.150  1.00  0.00           C  
ATOM   2819  O   ASN A1825      56.105  52.017  -2.886  1.00  0.00           O  
ATOM   2820  CB  ASN A1825      55.963  53.905  -5.552  1.00  0.00           C  
ATOM   2821  CG  ASN A1825      55.092  54.054  -6.784  1.00  0.00           C  
ATOM   2822  OD1 ASN A1825      54.150  53.280  -6.983  1.00  0.00           O  
ATOM   2823  ND2 ASN A1825      55.395  55.043  -7.619  1.00  0.00           N  
ATOM   2824  N   LEU A1826      56.649  54.157  -2.471  1.00  0.00           N  
ATOM   2825  CA  LEU A1826      57.512  53.795  -1.353  1.00  0.00           C  
ATOM   2826  C   LEU A1826      56.739  53.042  -0.276  1.00  0.00           C  
ATOM   2827  O   LEU A1826      57.207  52.035   0.254  1.00  0.00           O  
ATOM   2828  CB  LEU A1826      58.119  55.050  -0.712  1.00  0.00           C  
ATOM   2829  CG  LEU A1826      58.941  54.814   0.561  1.00  0.00           C  
ATOM   2830  CD1 LEU A1826      60.164  53.971   0.214  1.00  0.00           C  
ATOM   2831  CD2 LEU A1826      59.372  56.150   1.173  1.00  0.00           C  
ATOM   2832  N   LEU A1827      55.548  53.538   0.032  1.00  0.00           N  
ATOM   2833  CA  LEU A1827      54.726  52.979   1.099  1.00  0.00           C  
ATOM   2834  C   LEU A1827      53.807  51.810   0.749  1.00  0.00           C  
ATOM   2835  O   LEU A1827      53.115  51.280   1.630  1.00  0.00           O  
ATOM   2836  CB  LEU A1827      53.889  54.107   1.724  1.00  0.00           C  
ATOM   2837  CG  LEU A1827      54.669  55.329   2.248  1.00  0.00           C  
ATOM   2838  CD1 LEU A1827      53.695  56.465   2.565  1.00  0.00           C  
ATOM   2839  CD2 LEU A1827      55.489  54.951   3.495  1.00  0.00           C  
ATOM   2840  N   GLU A1828      53.799  51.396  -0.514  1.00  0.00           N  
ATOM   2841  CA  GLU A1828      52.915  50.307  -0.922  1.00  0.00           C  
ATOM   2842  C   GLU A1828      52.991  49.052  -0.056  1.00  0.00           C  
ATOM   2843  O   GLU A1828      51.961  48.523   0.354  1.00  0.00           O  
ATOM   2844  CB  GLU A1828      53.144  49.910  -2.386  1.00  0.00           C  
ATOM   2845  CG  GLU A1828      52.233  48.748  -2.789  1.00  0.00           C  
ATOM   2846  CD  GLU A1828      52.261  48.428  -4.263  1.00  0.00           C  
ATOM   2847  OE1 GLU A1828      51.638  47.416  -4.646  1.00  0.00           O  
ATOM   2848  OE2 GLU A1828      52.891  49.177  -5.039  1.00  0.00           O  
ATOM   2849  N   PRO A1829      54.207  48.556   0.232  1.00  0.00           N  
ATOM   2850  CA  PRO A1829      54.306  47.347   1.062  1.00  0.00           C  
ATOM   2851  C   PRO A1829      53.562  47.493   2.380  1.00  0.00           C  
ATOM   2852  O   PRO A1829      52.983  46.533   2.901  1.00  0.00           O  
ATOM   2853  CB  PRO A1829      55.812  47.189   1.277  1.00  0.00           C  
ATOM   2854  CG  PRO A1829      56.406  47.822   0.043  1.00  0.00           C  
ATOM   2855  CD  PRO A1829      55.544  49.054  -0.135  1.00  0.00           C  
ATOM   2856  N   ILE A1830      53.577  48.703   2.920  1.00  0.00           N  
ATOM   2857  CA  ILE A1830      52.916  48.961   4.186  1.00  0.00           C  
ATOM   2858  C   ILE A1830      51.400  48.900   4.016  1.00  0.00           C  
ATOM   2859  O   ILE A1830      50.703  48.260   4.813  1.00  0.00           O  
ATOM   2860  CB  ILE A1830      53.350  50.331   4.744  1.00  0.00           C  
ATOM   2861  CG1 ILE A1830      54.874  50.327   4.945  1.00  0.00           C  
ATOM   2862  CG2 ILE A1830      52.616  50.627   6.046  1.00  0.00           C  
ATOM   2863  CD1 ILE A1830      55.449  51.599   5.570  1.00  0.00           C  
ATOM   2864  N   ARG A1831      50.887  49.557   2.982  1.00  0.00           N  
ATOM   2865  CA  ARG A1831      49.450  49.530   2.734  1.00  0.00           C  
ATOM   2866  C   ARG A1831      49.001  48.085   2.514  1.00  0.00           C  
ATOM   2867  O   ARG A1831      47.986  47.648   3.068  1.00  0.00           O  
ATOM   2868  CB  ARG A1831      49.080  50.370   1.503  1.00  0.00           C  
ATOM   2869  CG  ARG A1831      49.212  51.875   1.685  1.00  0.00           C  
ATOM   2870  CD  ARG A1831      48.477  52.620   0.564  1.00  0.00           C  
ATOM   2871  NE  ARG A1831      48.994  52.279  -0.763  1.00  0.00           N  
ATOM   2872  CZ  ARG A1831      50.133  52.743  -1.270  1.00  0.00           C  
ATOM   2873  NH1 ARG A1831      50.886  53.581  -0.563  1.00  0.00           N  
ATOM   2874  NH2 ARG A1831      50.527  52.362  -2.483  1.00  0.00           N  
ATOM   2875  N   ARG A1832      49.763  47.339   1.713  1.00  0.00           N  
ATOM   2876  CA  ARG A1832      49.411  45.947   1.455  1.00  0.00           C  
ATOM   2877  C   ARG A1832      49.322  45.137   2.742  1.00  0.00           C  
ATOM   2878  O   ARG A1832      48.435  44.298   2.886  1.00  0.00           O  
ATOM   2879  CB  ARG A1832      50.406  45.286   0.490  1.00  0.00           C  
ATOM   2880  CG  ARG A1832      50.049  45.520  -0.981  1.00  0.00           C  
ATOM   2881  CD  ARG A1832      50.864  44.660  -1.950  1.00  0.00           C  
ATOM   2882  NE  ARG A1832      52.272  45.052  -2.042  1.00  0.00           N  
ATOM   2883  CZ  ARG A1832      53.265  44.453  -1.389  1.00  0.00           C  
ATOM   2884  NH1 ARG A1832      54.517  44.881  -1.535  1.00  0.00           N  
ATOM   2885  NH2 ARG A1832      53.006  43.419  -0.594  1.00  0.00           N  
ATOM   2886  N   TYR A1833      50.227  45.388   3.681  1.00  0.00           N  
ATOM   2887  CA  TYR A1833      50.190  44.648   4.926  1.00  0.00           C  
ATOM   2888  C   TYR A1833      48.931  44.976   5.719  1.00  0.00           C  
ATOM   2889  O   TYR A1833      48.199  44.076   6.149  1.00  0.00           O  
ATOM   2890  CB  TYR A1833      51.426  44.936   5.789  1.00  0.00           C  
ATOM   2891  CG  TYR A1833      51.359  44.219   7.121  1.00  0.00           C  
ATOM   2892  CD1 TYR A1833      50.665  44.774   8.193  1.00  0.00           C  
ATOM   2893  CD2 TYR A1833      51.887  42.937   7.272  1.00  0.00           C  
ATOM   2894  CE1 TYR A1833      50.480  44.071   9.372  1.00  0.00           C  
ATOM   2895  CE2 TYR A1833      51.713  42.221   8.458  1.00  0.00           C  
ATOM   2896  CZ  TYR A1833      50.999  42.796   9.501  1.00  0.00           C  
ATOM   2897  OH  TYR A1833      50.762  42.091  10.662  1.00  0.00           O  
ATOM   2898  N   PHE A1834      48.663  46.262   5.914  1.00  0.00           N  
ATOM   2899  CA  PHE A1834      47.491  46.617   6.684  1.00  0.00           C  
ATOM   2900  C   PHE A1834      46.192  46.286   5.978  1.00  0.00           C  
ATOM   2901  O   PHE A1834      45.149  46.182   6.613  1.00  0.00           O  
ATOM   2902  CB  PHE A1834      47.551  48.082   7.097  1.00  0.00           C  
ATOM   2903  CG  PHE A1834      48.555  48.341   8.189  1.00  0.00           C  
ATOM   2904  CD1 PHE A1834      49.762  48.983   7.917  1.00  0.00           C  
ATOM   2905  CD2 PHE A1834      48.309  47.899   9.491  1.00  0.00           C  
ATOM   2906  CE1 PHE A1834      50.715  49.186   8.931  1.00  0.00           C  
ATOM   2907  CE2 PHE A1834      49.250  48.095  10.513  1.00  0.00           C  
ATOM   2908  CZ  PHE A1834      50.457  48.741  10.230  1.00  0.00           C  
ATOM   2909  N   GLU A2014      46.255  46.097   4.667  1.00  0.00           N  
ATOM   2910  CA  GLU A2014      45.064  45.749   3.912  1.00  0.00           C  
ATOM   2911  C   GLU A2014      44.725  44.278   4.137  1.00  0.00           C  
ATOM   2912  O   GLU A2014      43.553  43.912   4.231  1.00  0.00           O  
ATOM   2913  CB  GLU A2014      45.295  46.026   2.427  1.00  0.00           C  
ATOM   2914  CG  GLU A2014      44.943  47.459   2.027  1.00  0.00           C  
ATOM   2915  CD  GLU A2014      45.544  47.878   0.693  1.00  0.00           C  
ATOM   2916  OE1 GLU A2014      45.890  46.992  -0.117  1.00  0.00           O  
ATOM   2917  OE2 GLU A2014      45.661  49.100   0.450  1.00  0.00           O  
ATOM   2918  N   LYS A2015      45.761  43.444   4.236  1.00  0.00           N  
ATOM   2919  CA  LYS A2015      45.602  42.008   4.449  1.00  0.00           C  
ATOM   2920  C   LYS A2015      45.324  41.680   5.913  1.00  0.00           C  
ATOM   2921  O   LYS A2015      44.625  40.709   6.220  1.00  0.00           O  
ATOM   2922  CB  LYS A2015      46.869  41.264   3.994  1.00  0.00           C  
ATOM   2923  CG  LYS A2015      46.847  39.759   4.262  1.00  0.00           C  
ATOM   2924  CD  LYS A2015      48.134  39.071   3.802  1.00  0.00           C  
ATOM   2925  CE  LYS A2015      48.164  37.603   4.247  1.00  0.00           C  
ATOM   2926  NZ  LYS A2015      49.337  36.853   3.719  1.00  0.00           N  
ATOM   2927  N   HIS A2016      45.890  42.488   6.809  1.00  0.00           N  
ATOM   2928  CA  HIS A2016      45.732  42.308   8.257  1.00  0.00           C  
ATOM   2929  C   HIS A2016      45.066  43.589   8.778  1.00  0.00           C  
ATOM   2930  O   HIS A2016      45.744  44.515   9.228  1.00  0.00           O  
ATOM   2931  CB  HIS A2016      47.111  42.124   8.906  1.00  0.00           C  
ATOM   2932  CG  HIS A2016      47.949  41.060   8.262  1.00  0.00           C  
ATOM   2933  ND1 HIS A2016      47.835  39.722   8.580  1.00  0.00           N  
ATOM   2934  CD2 HIS A2016      48.919  41.137   7.317  1.00  0.00           C  
ATOM   2935  CE1 HIS A2016      48.700  39.023   7.864  1.00  0.00           C  
ATOM   2936  NE2 HIS A2016      49.370  39.857   7.089  1.00  0.00           N  
ATOM   2937  N   PRO A2017      43.725  43.645   8.730  1.00  0.00           N  
ATOM   2938  CA  PRO A2017      42.902  44.780   9.159  1.00  0.00           C  
ATOM   2939  C   PRO A2017      42.705  44.995  10.662  1.00  0.00           C  
ATOM   2940  O   PRO A2017      42.220  46.044  11.070  1.00  0.00           O  
ATOM   2941  CB  PRO A2017      41.578  44.507   8.457  1.00  0.00           C  
ATOM   2942  CG  PRO A2017      41.458  43.021   8.639  1.00  0.00           C  
ATOM   2943  CD  PRO A2017      42.866  42.512   8.326  1.00  0.00           C  
ATOM   2944  N   GLU A2018      43.064  44.013  11.477  1.00  0.00           N  
ATOM   2945  CA  GLU A2018      42.886  44.138  12.924  1.00  0.00           C  
ATOM   2946  C   GLU A2018      43.501  45.429  13.484  1.00  0.00           C  
ATOM   2947  O   GLU A2018      42.820  46.212  14.145  1.00  0.00           O  
ATOM   2948  CB  GLU A2018      43.496  42.932  13.651  1.00  0.00           C  
ATOM   2949  CG  GLU A2018      42.994  41.566  13.177  1.00  0.00           C  
ATOM   2950  CD  GLU A2018      43.413  41.240  11.746  1.00  0.00           C  
ATOM   2951  OE1 GLU A2018      44.628  41.284  11.445  1.00  0.00           O  
ATOM   2952  OE2 GLU A2018      42.523  40.934  10.923  1.00  0.00           O  
ATOM   2953  N   PRO A2019      44.795  45.669  13.206  1.00  0.00           N  
ATOM   2954  CA  PRO A2019      45.477  46.870  13.701  1.00  0.00           C  
ATOM   2955  C   PRO A2019      44.739  48.191  13.461  1.00  0.00           C  
ATOM   2956  O   PRO A2019      44.507  48.958  14.397  1.00  0.00           O  
ATOM   2957  CB  PRO A2019      46.827  46.813  12.992  1.00  0.00           C  
ATOM   2958  CG  PRO A2019      47.091  45.330  12.899  1.00  0.00           C  
ATOM   2959  CD  PRO A2019      45.730  44.804  12.459  1.00  0.00           C  
ATOM   2960  N   LEU A2020      44.366  48.457  12.217  1.00  0.00           N  
ATOM   2961  CA  LEU A2020      43.678  49.700  11.907  1.00  0.00           C  
ATOM   2962  C   LEU A2020      42.268  49.758  12.487  1.00  0.00           C  
ATOM   2963  O   LEU A2020      41.771  50.838  12.812  1.00  0.00           O  
ATOM   2964  CB  LEU A2020      43.659  49.929  10.392  1.00  0.00           C  
ATOM   2965  CG  LEU A2020      45.046  50.261   9.827  1.00  0.00           C  
ATOM   2966  CD1 LEU A2020      44.937  50.619   8.336  1.00  0.00           C  
ATOM   2967  CD2 LEU A2020      45.643  51.430  10.620  1.00  0.00           C  
ATOM   2968  N   GLU A2021      41.621  48.604  12.622  1.00  0.00           N  
ATOM   2969  CA  GLU A2021      40.285  48.579  13.205  1.00  0.00           C  
ATOM   2970  C   GLU A2021      40.437  48.985  14.675  1.00  0.00           C  
ATOM   2971  O   GLU A2021      39.660  49.786  15.192  1.00  0.00           O  
ATOM   2972  CB  GLU A2021      39.671  47.181  13.077  1.00  0.00           C  
ATOM   2973  CG  GLU A2021      39.516  46.747  11.623  1.00  0.00           C  
ATOM   2974  CD  GLU A2021      38.951  45.346  11.460  1.00  0.00           C  
ATOM   2975  OE1 GLU A2021      39.495  44.398  12.070  1.00  0.00           O  
ATOM   2976  OE2 GLU A2021      37.967  45.193  10.704  1.00  0.00           O  
ATOM   2977  N   LEU A2022      41.452  48.445  15.342  1.00  0.00           N  
ATOM   2978  CA  LEU A2022      41.690  48.799  16.736  1.00  0.00           C  
ATOM   2979  C   LEU A2022      41.853  50.316  16.844  1.00  0.00           C  
ATOM   2980  O   LEU A2022      41.213  50.956  17.675  1.00  0.00           O  
ATOM   2981  CB  LEU A2022      42.957  48.114  17.258  1.00  0.00           C  
ATOM   2982  CG  LEU A2022      43.575  48.709  18.533  1.00  0.00           C  
ATOM   2983  CD1 LEU A2022      42.574  48.631  19.704  1.00  0.00           C  
ATOM   2984  CD2 LEU A2022      44.855  47.940  18.877  1.00  0.00           C  
ATOM   2985  N   MET A2023      42.703  50.885  15.991  1.00  0.00           N  
ATOM   2986  CA  MET A2023      42.955  52.327  16.000  1.00  0.00           C  
ATOM   2987  C   MET A2023      41.701  53.172  15.805  1.00  0.00           C  
ATOM   2988  O   MET A2023      41.531  54.192  16.474  1.00  0.00           O  
ATOM   2989  CB  MET A2023      43.986  52.701  14.930  1.00  0.00           C  
ATOM   2990  CG  MET A2023      45.395  52.178  15.209  1.00  0.00           C  
ATOM   2991  SD  MET A2023      45.966  52.562  16.898  1.00  0.00           S  
ATOM   2992  CE  MET A2023      46.429  54.328  16.743  1.00  0.00           C  
ATOM   2993  N   ARG A2024      40.828  52.759  14.890  1.00  0.00           N  
ATOM   2994  CA  ARG A2024      39.600  53.511  14.647  1.00  0.00           C  
ATOM   2995  C   ARG A2024      38.676  53.499  15.869  1.00  0.00           C  
ATOM   2996  O   ARG A2024      37.862  54.408  16.047  1.00  0.00           O  
ATOM   2997  CB  ARG A2024      38.852  52.953  13.426  1.00  0.00           C  
ATOM   2998  CG  ARG A2024      39.523  53.261  12.085  1.00  0.00           C  
ATOM   2999  CD  ARG A2024      38.626  52.893  10.892  1.00  0.00           C  
ATOM   3000  NE  ARG A2024      38.400  51.451  10.773  1.00  0.00           N  
ATOM   3001  CZ  ARG A2024      39.183  50.617  10.090  1.00  0.00           C  
ATOM   3002  NH1 ARG A2024      40.254  51.070   9.448  1.00  0.00           N  
ATOM   3003  NH2 ARG A2024      38.896  49.321  10.054  1.00  0.00           N  
ATOM   3004  N   SER A2039      38.816  52.484  16.719  1.00  0.00           N  
ATOM   3005  CA  SER A2039      37.977  52.366  17.910  1.00  0.00           C  
ATOM   3006  C   SER A2039      38.472  53.163  19.114  1.00  0.00           C  
ATOM   3007  O   SER A2039      37.710  53.412  20.043  1.00  0.00           O  
ATOM   3008  CB  SER A2039      37.837  50.898  18.319  1.00  0.00           C  
ATOM   3009  OG  SER A2039      39.041  50.404  18.883  1.00  0.00           O  
ATOM   3010  N   VAL A2040      39.739  53.561  19.107  1.00  0.00           N  
ATOM   3011  CA  VAL A2040      40.286  54.315  20.233  1.00  0.00           C  
ATOM   3012  C   VAL A2040      40.151  55.825  20.032  1.00  0.00           C  
ATOM   3013  O   VAL A2040      40.488  56.580  20.971  1.00  0.00           O  
ATOM   3014  CB  VAL A2040      41.785  53.964  20.479  1.00  0.00           C  
ATOM   3015  CG1 VAL A2040      41.933  52.480  20.782  1.00  0.00           C  
ATOM   3016  CG2 VAL A2040      42.625  54.351  19.273  1.00  0.00           C  
HETATM 3017  N   TYR A 701      59.838  61.305  25.007  1.00  0.00           N  
HETATM 3018  CA  TYR A 701      59.724  60.510  23.747  1.00  0.00           C  
HETATM 3019  C   TYR A 701      58.707  61.149  22.803  1.00  0.00           C  
HETATM 3020  O   TYR A 701      58.006  62.089  23.237  1.00  0.00           O  
HETATM 3021  CB  TYR A 701      59.304  59.067  24.069  1.00  0.00           C  
HETATM 3022  CG  TYR A 701      60.333  58.303  24.880  1.00  0.00           C  
HETATM 3023  CD1 TYR A 701      61.616  58.077  24.382  1.00  0.00           C  
HETATM 3024  CD2 TYR A 701      60.023  57.804  26.148  1.00  0.00           C  
HETATM 3025  CE1 TYR A 701      62.573  57.373  25.134  1.00  0.00           C  
HETATM 3026  CE2 TYR A 701      60.961  57.096  26.898  1.00  0.00           C  
HETATM 3027  CZ  TYR A 701      62.233  56.887  26.392  1.00  0.00           C  
HETATM 3028  OH  TYR A 701      63.162  56.195  27.150  1.00  0.00           O  
HETATM 3029  OXT TYR A 701      58.619  60.699  21.644  1.00  0.00           O  
TER
END
