# Supplementary material for: Backbone Brackets and Arginine Tweezers delineate Class I and Class II aminoacyl tRNA synthetases
Source: PLoS Comput Biol. 2018 Apr 16;14(4):e1006101. doi: 10.1371/journal.pcbi.1006101 (PMC5919687; doi:10.1371/journal.pcbi.1006101)
Supplement: S11 File — All structures of Class I aaRS with residues renumbered according to the MSA. (GZ) [file pcbi.1006101.s023.tar.gz › 2cyc_B_renum.pdb]

ATOM      1  N   MET B 210      36.681  45.017  73.503  1.00  0.00           N  
ATOM      2  CA  MET B 210      36.847  46.392  74.057  1.00  0.00           C  
ATOM      3  C   MET B 210      35.836  47.345  73.437  1.00  0.00           C  
ATOM      4  O   MET B 210      35.624  47.336  72.223  1.00  0.00           O  
ATOM      5  CB  MET B 210      38.267  46.898  73.782  1.00  0.00           C  
ATOM      6  CG  MET B 210      38.567  48.275  74.352  1.00  0.00           C  
ATOM      7  SD  MET B 210      40.258  48.818  73.992  1.00  0.00           S  
ATOM      8  CE  MET B 210      41.177  47.998  75.315  1.00  0.00           C  
ATOM      9  N   ASP B 211      35.214  48.162  74.281  1.00  0.00           N  
ATOM     10  CA  ASP B 211      34.218  49.140  73.840  1.00  0.00           C  
ATOM     11  C   ASP B 211      34.830  50.169  72.880  1.00  0.00           C  
ATOM     12  O   ASP B 211      35.993  50.554  73.032  1.00  0.00           O  
ATOM     13  CB  ASP B 211      33.633  49.859  75.062  1.00  0.00           C  
ATOM     14  CG  ASP B 211      32.565  50.869  74.688  1.00  0.00           C  
ATOM     15  OD1 ASP B 211      32.904  51.914  74.092  1.00  0.00           O  
ATOM     16  OD2 ASP B 211      31.378  50.613  74.987  1.00  0.00           O  
ATOM     17  N   ILE B 213      34.041  50.638  71.918  1.00  0.00           N  
ATOM     18  CA  ILE B 213      34.538  51.604  70.950  1.00  0.00           C  
ATOM     19  C   ILE B 213      35.052  52.905  71.570  1.00  0.00           C  
ATOM     20  O   ILE B 213      35.991  53.503  71.050  1.00  0.00           O  
ATOM     21  CB  ILE B 213      33.480  51.937  69.871  1.00  0.00           C  
ATOM     22  CG1 ILE B 213      34.157  52.691  68.720  1.00  0.00           C  
ATOM     23  CG2 ILE B 213      32.331  52.752  70.479  1.00  0.00           C  
ATOM     24  CD1 ILE B 213      33.323  52.803  67.462  1.00  0.00           C  
ATOM     25  N   GLU B 214      34.451  53.346  72.672  1.00  0.00           N  
ATOM     26  CA  GLU B 214      34.906  54.574  73.325  1.00  0.00           C  
ATOM     27  C   GLU B 214      36.314  54.399  73.873  1.00  0.00           C  
ATOM     28  O   GLU B 214      37.143  55.298  73.785  1.00  0.00           O  
ATOM     29  CB  GLU B 214      33.998  54.964  74.494  1.00  0.00           C  
ATOM     30  CG  GLU B 214      32.687  55.607  74.112  1.00  0.00           C  
ATOM     31  CD  GLU B 214      31.853  55.951  75.334  1.00  0.00           C  
ATOM     32  OE1 GLU B 214      32.264  56.845  76.111  1.00  0.00           O  
ATOM     33  OE2 GLU B 214      30.796  55.312  75.524  1.00  0.00           O  
ATOM     34  N   GLU B 215      36.573  53.247  74.473  1.00  0.00           N  
ATOM     35  CA  GLU B 215      37.887  53.002  75.022  1.00  0.00           C  
ATOM     36  C   GLU B 215      38.933  52.906  73.904  1.00  0.00           C  
ATOM     37  O   GLU B 215      40.083  53.309  74.101  1.00  0.00           O  
ATOM     38  CB  GLU B 215      37.890  51.726  75.874  1.00  0.00           C  
ATOM     39  CG  GLU B 215      39.222  51.482  76.562  1.00  0.00           C  
ATOM     40  CD  GLU B 215      39.209  50.288  77.498  1.00  0.00           C  
ATOM     41  OE1 GLU B 215      40.272  50.004  78.093  1.00  0.00           O  
ATOM     42  OE2 GLU B 215      38.148  49.637  77.644  1.00  0.00           O  
ATOM     43  N   ARG B 216      38.542  52.392  72.734  1.00  0.00           N  
ATOM     44  CA  ARG B 216      39.492  52.274  71.624  1.00  0.00           C  
ATOM     45  C   ARG B 216      39.807  53.649  71.052  1.00  0.00           C  
ATOM     46  O   ARG B 216      40.954  53.947  70.724  1.00  0.00           O  
ATOM     47  CB  ARG B 216      38.943  51.374  70.516  1.00  0.00           C  
ATOM     48  CG  ARG B 216      38.679  49.943  70.961  1.00  0.00           C  
ATOM     49  CD  ARG B 216      38.129  49.115  69.811  1.00  0.00           C  
ATOM     50  NE  ARG B 216      39.181  48.607  68.936  1.00  0.00           N  
ATOM     51  CZ  ARG B 216      38.946  47.922  67.820  1.00  0.00           C  
ATOM     52  NH1 ARG B 216      39.954  47.481  67.077  1.00  0.00           N  
ATOM     53  NH2 ARG B 216      37.696  47.690  67.439  1.00  0.00           N  
ATOM     54  N   ILE B 217      38.786  54.486  70.931  1.00  0.00           N  
ATOM     55  CA  ILE B 217      38.979  55.834  70.415  1.00  0.00           C  
ATOM     56  C   ILE B 217      39.889  56.624  71.357  1.00  0.00           C  
ATOM     57  O   ILE B 217      40.816  57.308  70.904  1.00  0.00           O  
ATOM     58  CB  ILE B 217      37.639  56.562  70.277  1.00  0.00           C  
ATOM     59  CG1 ILE B 217      36.871  55.986  69.083  1.00  0.00           C  
ATOM     60  CG2 ILE B 217      37.864  58.067  70.130  1.00  0.00           C  
ATOM     61  CD1 ILE B 217      35.481  56.586  68.892  1.00  0.00           C  
ATOM     62  N   ASN B 218      39.628  56.511  72.661  1.00  0.00           N  
ATOM     63  CA  ASN B 218      40.412  57.214  73.675  1.00  0.00           C  
ATOM     64  C   ASN B 218      41.863  56.791  73.613  1.00  0.00           C  
ATOM     65  O   ASN B 218      42.754  57.621  73.745  1.00  0.00           O  
ATOM     66  CB  ASN B 218      39.880  56.944  75.089  1.00  0.00           C  
ATOM     67  CG  ASN B 218      38.474  57.504  75.316  1.00  0.00           C  
ATOM     68  OD1 ASN B 218      38.040  58.442  74.641  1.00  0.00           O  
ATOM     69  ND2 ASN B 218      37.766  56.936  76.291  1.00  0.00           N  
ATOM     70  N   LEU B 219      42.091  55.493  73.420  1.00  0.00           N  
ATOM     71  CA  LEU B 219      43.442  54.955  73.318  1.00  0.00           C  
ATOM     72  C   LEU B 219      44.171  55.664  72.177  1.00  0.00           C  
ATOM     73  O   LEU B 219      45.324  56.064  72.316  1.00  0.00           O  
ATOM     74  CB  LEU B 219      43.386  53.452  73.032  1.00  0.00           C  
ATOM     75  CG  LEU B 219      43.835  52.364  74.019  1.00  0.00           C  
ATOM     76  CD1 LEU B 219      44.275  52.931  75.352  1.00  0.00           C  
ATOM     77  CD2 LEU B 219      42.696  51.373  74.185  1.00  0.00           C  
ATOM     78  N   VAL B 220      43.490  55.835  71.050  1.00  0.00           N  
ATOM     79  CA  VAL B 220      44.104  56.492  69.907  1.00  0.00           C  
ATOM     80  C   VAL B 220      44.349  57.985  70.142  1.00  0.00           C  
ATOM     81  O   VAL B 220      45.400  58.506  69.774  1.00  0.00           O  
ATOM     82  CB  VAL B 220      43.242  56.309  68.635  1.00  0.00           C  
ATOM     83  CG1 VAL B 220      43.775  57.181  67.500  1.00  0.00           C  
ATOM     84  CG2 VAL B 220      43.257  54.846  68.201  1.00  0.00           C  
ATOM     85  N   LEU B 221      43.398  58.661  70.783  1.00  0.00           N  
ATOM     86  CA  LEU B 221      43.503  60.102  71.014  1.00  0.00           C  
ATOM     87  C   LEU B 221      44.362  60.596  72.179  1.00  0.00           C  
ATOM     88  O   LEU B 221      44.765  61.755  72.189  1.00  0.00           O  
ATOM     89  CB  LEU B 221      42.108  60.716  71.202  1.00  0.00           C  
ATOM     90  CG  LEU B 221      40.926  60.367  70.298  1.00  0.00           C  
ATOM     91  CD1 LEU B 221      39.849  61.431  70.505  1.00  0.00           C  
ATOM     92  CD2 LEU B 221      41.335  60.305  68.839  1.00  0.00           C  
ATOM     93  N   LYS B 222      44.640  59.748  73.158  1.00  0.00           N  
ATOM     94  CA  LYS B 222      45.400  60.195  74.327  1.00  0.00           C  
ATOM     95  C   LYS B 222      46.818  60.691  74.040  1.00  0.00           C  
ATOM     96  O   LYS B 222      47.468  60.250  73.074  1.00  0.00           O  
ATOM     97  CB  LYS B 222      45.449  59.078  75.369  1.00  0.00           C  
ATOM     98  CG  LYS B 222      46.031  57.779  74.840  1.00  0.00           C  
ATOM     99  CD  LYS B 222      46.077  56.689  75.914  1.00  0.00           C  
ATOM    100  CE  LYS B 222      47.077  57.030  76.994  1.00  0.00           C  
ATOM    101  NZ  LYS B 222      47.767  55.841  77.547  1.00  0.00           N  
ATOM    102  N   LYS B 224      47.281  61.616  74.884  1.00  0.00           N  
ATOM    103  CA  LYS B 224      48.621  62.192  74.775  1.00  0.00           C  
ATOM    104  C   LYS B 224      49.575  61.020  74.633  1.00  0.00           C  
ATOM    105  O   LYS B 224      49.376  59.977  75.249  1.00  0.00           O  
ATOM    106  CB  LYS B 224      49.000  62.948  76.050  1.00  0.00           C  
ATOM    107  CG  LYS B 224      48.055  64.052  76.480  1.00  0.00           C  
ATOM    108  CD  LYS B 224      48.212  65.301  75.635  1.00  0.00           C  
ATOM    109  CE  LYS B 224      47.451  66.471  76.244  1.00  0.00           C  
ATOM    110  NZ  LYS B 224      47.541  67.692  75.405  1.00  0.00           N  
ATOM    111  N   PRO B 225      50.669  61.202  73.890  1.00  0.00           N  
ATOM    112  CA  PRO B 225      51.053  62.435  73.197  1.00  0.00           C  
ATOM    113  C   PRO B 225      50.408  62.762  71.852  1.00  0.00           C  
ATOM    114  O   PRO B 225      50.905  63.649  71.152  1.00  0.00           O  
ATOM    115  CB  PRO B 225      52.562  62.279  73.070  1.00  0.00           C  
ATOM    116  CG  PRO B 225      52.681  60.800  72.766  1.00  0.00           C  
ATOM    117  CD  PRO B 225      51.749  60.200  73.812  1.00  0.00           C  
ATOM    118  N   THR B 226      49.330  62.088  71.452  1.00  0.00           N  
ATOM    119  CA  THR B 226      48.768  62.469  70.159  1.00  0.00           C  
ATOM    120  C   THR B 226      48.240  63.889  70.285  1.00  0.00           C  
ATOM    121  O   THR B 226      47.676  64.276  71.314  1.00  0.00           O  
ATOM    122  CB  THR B 226      47.629  61.535  69.616  1.00  0.00           C  
ATOM    123  OG1 THR B 226      46.378  62.226  69.633  1.00  0.00           O  
ATOM    124  CG2 THR B 226      47.529  60.284  70.381  1.00  0.00           C  
ATOM    125  N   GLU B 227      48.434  64.653  69.217  1.00  0.00           N  
ATOM    126  CA  GLU B 227      48.060  66.056  69.162  1.00  0.00           C  
ATOM    127  C   GLU B 227      46.959  66.318  68.141  1.00  0.00           C  
ATOM    128  O   GLU B 227      46.178  67.252  68.283  1.00  0.00           O  
ATOM    129  CB  GLU B 227      49.308  66.878  68.808  1.00  0.00           C  
ATOM    130  CG  GLU B 227      49.030  68.333  68.430  1.00  0.00           C  
ATOM    131  CD  GLU B 227      50.295  69.118  68.078  1.00  0.00           C  
ATOM    132  OE1 GLU B 227      50.168  70.231  67.518  1.00  0.00           O  
ATOM    133  OE2 GLU B 227      51.413  68.632  68.362  1.00  0.00           O  
ATOM    134  N   GLU B 228      46.898  65.490  67.107  1.00  0.00           N  
ATOM    135  CA  GLU B 228      45.891  65.672  66.072  1.00  0.00           C  
ATOM    136  C   GLU B 228      45.510  64.341  65.437  1.00  0.00           C  
ATOM    137  O   GLU B 228      46.356  63.465  65.231  1.00  0.00           O  
ATOM    138  CB  GLU B 228      46.422  66.628  64.986  1.00  0.00           C  
ATOM    139  CG  GLU B 228      45.478  66.861  63.783  1.00  0.00           C  
ATOM    140  CD  GLU B 228      46.120  67.700  62.668  1.00  0.00           C  
ATOM    141  OE1 GLU B 228      45.536  68.742  62.289  1.00  0.00           O  
ATOM    142  OE2 GLU B 228      47.206  67.320  62.161  1.00  0.00           O  
ATOM    143  N   VAL B 229      44.223  64.200  65.146  1.00  0.00           N  
ATOM    144  CA  VAL B 229      43.711  63.014  64.488  1.00  0.00           C  
ATOM    145  C   VAL B 229      42.848  63.481  63.323  1.00  0.00           C  
ATOM    146  O   VAL B 229      41.908  64.254  63.511  1.00  0.00           O  
ATOM    147  CB  VAL B 229      42.841  62.147  65.416  1.00  0.00           C  
ATOM    148  CG1 VAL B 229      42.349  60.934  64.647  1.00  0.00           C  
ATOM    149  CG2 VAL B 229      43.638  61.700  66.635  1.00  0.00           C  
ATOM    150  N   LEU B 230      43.179  63.030  62.118  1.00  0.00           N  
ATOM    151  CA  LEU B 230      42.404  63.396  60.939  1.00  0.00           C  
ATOM    152  C   LEU B 230      41.761  62.120  60.415  1.00  0.00           C  
ATOM    153  O   LEU B 230      42.415  61.367  59.693  1.00  0.00           O  
ATOM    154  CB  LEU B 230      43.315  63.980  59.853  1.00  0.00           C  
ATOM    155  CG  LEU B 230      44.180  65.197  60.206  1.00  0.00           C  
ATOM    156  CD1 LEU B 230      45.124  65.494  59.047  1.00  0.00           C  
ATOM    157  CD2 LEU B 230      43.286  66.418  60.493  1.00  0.00           C  
ATOM    158  N   THR B 232      40.518  61.827  60.805  1.00  0.00           N  
ATOM    159  CA  THR B 232      39.704  62.634  61.712  1.00  0.00           C  
ATOM    160  C   THR B 232      39.103  61.625  62.682  1.00  0.00           C  
ATOM    161  O   THR B 232      39.132  60.414  62.421  1.00  0.00           O  
ATOM    162  CB  THR B 232      38.534  63.327  60.979  1.00  0.00           C  
ATOM    163  OG1 THR B 232      37.632  62.327  60.494  1.00  0.00           O  
ATOM    164  CG2 THR B 232      39.038  64.158  59.794  1.00  0.00           C  
ATOM    165  N   VAL B 233      38.549  62.108  63.790  1.00  0.00           N  
ATOM    166  CA  VAL B 233      37.946  61.213  64.772  1.00  0.00           C  
ATOM    167  C   VAL B 233      36.739  60.511  64.151  1.00  0.00           C  
ATOM    168  O   VAL B 233      36.482  59.332  64.413  1.00  0.00           O  
ATOM    169  CB  VAL B 233      37.511  61.986  66.045  1.00  0.00           C  
ATOM    170  CG1 VAL B 233      36.870  61.034  67.044  1.00  0.00           C  
ATOM    171  CG2 VAL B 233      38.727  62.655  66.674  1.00  0.00           C  
ATOM    172  N   GLU B 234      36.003  61.233  63.317  1.00  0.00           N  
ATOM    173  CA  GLU B 234      34.841  60.655  62.652  1.00  0.00           C  
ATOM    174  C   GLU B 234      35.220  59.417  61.799  1.00  0.00           C  
ATOM    175  O   GLU B 234      34.590  58.359  61.888  1.00  0.00           O  
ATOM    176  CB  GLU B 234      34.177  61.716  61.765  1.00  0.00           C  
ATOM    177  CG  GLU B 234      33.190  61.119  60.755  1.00  0.00           C  
ATOM    178  CD  GLU B 234      32.647  62.132  59.761  1.00  0.00           C  
ATOM    179  OE1 GLU B 234      32.007  61.702  58.774  1.00  0.00           O  
ATOM    180  OE2 GLU B 234      32.854  63.348  59.963  1.00  0.00           O  
ATOM    181  N   ASN B 235      36.253  59.555  60.974  1.00  0.00           N  
ATOM    182  CA  ASN B 235      36.679  58.455  60.116  1.00  0.00           C  
ATOM    183  C   ASN B 235      37.238  57.292  60.933  1.00  0.00           C  
ATOM    184  O   ASN B 235      37.097  56.126  60.554  1.00  0.00           O  
ATOM    185  CB  ASN B 235      37.725  58.940  59.113  1.00  0.00           C  
ATOM    186  CG  ASN B 235      37.998  57.920  58.018  1.00  0.00           C  
ATOM    187  OD1 ASN B 235      39.142  57.742  57.580  1.00  0.00           O  
ATOM    188  ND2 ASN B 235      36.947  57.251  57.564  1.00  0.00           N  
ATOM    189  N   LEU B 236      37.866  57.610  62.059  1.00  0.00           N  
ATOM    190  CA  LEU B 236      38.437  56.599  62.941  1.00  0.00           C  
ATOM    191  C   LEU B 236      37.321  55.733  63.520  1.00  0.00           C  
ATOM    192  O   LEU B 236      37.413  54.501  63.546  1.00  0.00           O  
ATOM    193  CB  LEU B 236      39.207  57.269  64.085  1.00  0.00           C  
ATOM    194  CG  LEU B 236      39.698  56.302  65.167  1.00  0.00           C  
ATOM    195  CD1 LEU B 236      40.697  55.341  64.548  1.00  0.00           C  
ATOM    196  CD2 LEU B 236      40.326  57.070  66.335  1.00  0.00           C  
ATOM    197  N   ARG B 237      36.281  56.393  64.017  1.00  0.00           N  
ATOM    198  CA  ARG B 237      35.126  55.700  64.577  1.00  0.00           C  
ATOM    199  C   ARG B 237      34.504  54.848  63.456  1.00  0.00           C  
ATOM    200  O   ARG B 237      34.121  53.691  63.658  1.00  0.00           O  
ATOM    201  CB  ARG B 237      34.123  56.736  65.096  1.00  0.00           C  
ATOM    202  CG  ARG B 237      32.793  56.185  65.565  1.00  0.00           C  
ATOM    203  CD  ARG B 237      31.919  57.346  66.021  1.00  0.00           C  
ATOM    204  NE  ARG B 237      30.547  56.959  66.323  1.00  0.00           N  
ATOM    205  CZ  ARG B 237      29.638  57.798  66.811  1.00  0.00           C  
ATOM    206  NH1 ARG B 237      28.411  57.367  67.056  1.00  0.00           N  
ATOM    207  NH2 ARG B 237      29.965  59.067  67.054  1.00  0.00           N  
ATOM    208  N   HIS B 238      34.411  55.440  62.274  1.00  0.00           N  
ATOM    209  CA  HIS B 238      33.872  54.746  61.105  1.00  0.00           C  
ATOM    210  C   HIS B 238      34.661  53.452  60.855  1.00  0.00           C  
ATOM    211  O   HIS B 238      34.071  52.376  60.697  1.00  0.00           O  
ATOM    212  CB  HIS B 238      33.959  55.670  59.893  1.00  0.00           C  
ATOM    213  CG  HIS B 238      33.507  55.046  58.611  1.00  0.00           C  
ATOM    214  ND1 HIS B 238      32.258  54.488  58.452  1.00  0.00           N  
ATOM    215  CD2 HIS B 238      34.125  54.934  57.412  1.00  0.00           C  
ATOM    216  CE1 HIS B 238      32.123  54.061  57.210  1.00  0.00           C  
ATOM    217  NE2 HIS B 238      33.242  54.320  56.557  1.00  0.00           N  
ATOM    218  N   LEU B 239      35.989  53.547  60.846  1.00  0.00           N  
ATOM    219  CA  LEU B 239      36.821  52.364  60.618  1.00  0.00           C  
ATOM    220  C   LEU B 239      36.573  51.302  61.677  1.00  0.00           C  
ATOM    221  O   LEU B 239      36.526  50.111  61.376  1.00  0.00           O  
ATOM    222  CB  LEU B 239      38.314  52.726  60.607  1.00  0.00           C  
ATOM    223  CG  LEU B 239      38.819  53.614  59.462  1.00  0.00           C  
ATOM    224  CD1 LEU B 239      40.344  53.633  59.490  1.00  0.00           C  
ATOM    225  CD2 LEU B 239      38.313  53.088  58.112  1.00  0.00           C  
ATOM    226  N   PHE B 240      36.424  51.733  62.925  1.00  0.00           N  
ATOM    227  CA  PHE B 240      36.172  50.789  64.008  1.00  0.00           C  
ATOM    228  C   PHE B 240      34.819  50.092  63.809  1.00  0.00           C  
ATOM    229  O   PHE B 240      34.733  48.873  63.900  1.00  0.00           O  
ATOM    230  CB  PHE B 240      36.189  51.510  65.366  1.00  0.00           C  
ATOM    231  CG  PHE B 240      37.575  51.754  65.924  1.00  0.00           C  
ATOM    232  CD1 PHE B 240      37.843  52.892  66.673  1.00  0.00           C  
ATOM    233  CD2 PHE B 240      38.599  50.831  65.734  1.00  0.00           C  
ATOM    234  CE1 PHE B 240      39.110  53.109  67.226  1.00  0.00           C  
ATOM    235  CE2 PHE B 240      39.867  51.040  66.285  1.00  0.00           C  
ATOM    236  CZ  PHE B 240      40.120  52.181  67.031  1.00  0.00           C  
ATOM    237  N   GLU B 241      33.771  50.865  63.529  1.00  0.00           N  
ATOM    238  CA  GLU B 241      32.429  50.294  63.353  1.00  0.00           C  
ATOM    239  C   GLU B 241      32.261  49.319  62.189  1.00  0.00           C  
ATOM    240  O   GLU B 241      31.599  48.296  62.328  1.00  0.00           O  
ATOM    241  CB  GLU B 241      31.385  51.411  63.223  1.00  0.00           C  
ATOM    242  CG  GLU B 241      31.388  52.382  64.399  1.00  0.00           C  
ATOM    243  CD  GLU B 241      30.135  53.239  64.482  1.00  0.00           C  
ATOM    244  OE1 GLU B 241      29.503  53.478  63.429  1.00  0.00           O  
ATOM    245  OE2 GLU B 241      29.794  53.684  65.602  1.00  0.00           O  
ATOM    246  N   ILE B 243      32.869  49.616  61.045  1.00  0.00           N  
ATOM    247  CA  ILE B 243      32.729  48.739  59.887  1.00  0.00           C  
ATOM    248  C   ILE B 243      33.676  47.533  59.878  1.00  0.00           C  
ATOM    249  O   ILE B 243      33.673  46.742  58.937  1.00  0.00           O  
ATOM    250  CB  ILE B 243      32.912  49.538  58.589  1.00  0.00           C  
ATOM    251  CG1 ILE B 243      34.365  50.006  58.461  1.00  0.00           C  
ATOM    252  CG2 ILE B 243      31.936  50.731  58.582  1.00  0.00           C  
ATOM    253  CD1 ILE B 243      34.600  50.972  57.303  1.00  0.00           C  
ATOM    254  N   GLY B 244      34.476  47.385  60.927  1.00  0.00           N  
ATOM    255  CA  GLY B 244      35.406  46.270  60.979  1.00  0.00           C  
ATOM    256  C   GLY B 244      36.517  46.359  59.941  1.00  0.00           C  
ATOM    257  O   GLY B 244      37.072  45.345  59.530  1.00  0.00           O  
ATOM    258  N   ALA B 245      36.840  47.572  59.505  1.00  0.00           N  
ATOM    259  CA  ALA B 245      37.901  47.757  58.522  1.00  0.00           C  
ATOM    260  C   ALA B 245      39.227  47.252  59.080  1.00  0.00           C  
ATOM    261  O   ALA B 245      39.427  47.190  60.303  1.00  0.00           O  
ATOM    262  CB  ALA B 245      38.030  49.228  58.170  1.00  0.00           C  
ATOM    263  N   PRO B 265      40.155  46.872  58.193  1.00  0.00           N  
ATOM    264  CA  PRO B 265      41.448  46.388  58.691  1.00  0.00           C  
ATOM    265  C   PRO B 265      42.151  47.527  59.456  1.00  0.00           C  
ATOM    266  O   PRO B 265      42.035  48.693  59.090  1.00  0.00           O  
ATOM    267  CB  PRO B 265      42.180  45.976  57.410  1.00  0.00           C  
ATOM    268  CG  PRO B 265      41.587  46.885  56.362  1.00  0.00           C  
ATOM    269  CD  PRO B 265      40.110  46.886  56.720  1.00  0.00           C  
ATOM    270  N   LEU B 266      42.843  47.191  60.536  1.00  0.00           N  
ATOM    271  CA  LEU B 266      43.535  48.203  61.333  1.00  0.00           C  
ATOM    272  C   LEU B 266      45.045  47.992  61.266  1.00  0.00           C  
ATOM    273  O   LEU B 266      45.649  47.338  62.124  1.00  0.00           O  
ATOM    274  CB  LEU B 266      43.045  48.164  62.786  1.00  0.00           C  
ATOM    275  CG  LEU B 266      41.549  48.481  62.952  1.00  0.00           C  
ATOM    276  CD1 LEU B 266      41.133  48.267  64.400  1.00  0.00           C  
ATOM    277  CD2 LEU B 266      41.262  49.924  62.497  1.00  0.00           C  
ATOM    278  N   GLN B 267      45.634  48.551  60.216  1.00  0.00           N  
ATOM    279  CA  GLN B 267      47.059  48.449  59.979  1.00  0.00           C  
ATOM    280  C   GLN B 267      47.699  49.811  60.205  1.00  0.00           C  
ATOM    281  O   GLN B 267      47.376  50.794  59.529  1.00  0.00           O  
ATOM    282  CB  GLN B 267      47.328  47.989  58.538  1.00  0.00           C  
ATOM    283  CG  GLN B 267      48.810  47.953  58.155  1.00  0.00           C  
ATOM    284  CD  GLN B 267      49.565  46.870  58.903  1.00  0.00           C  
ATOM    285  OE1 GLN B 267      50.482  47.144  59.684  1.00  0.00           O  
ATOM    286  NE2 GLN B 267      49.174  45.628  58.674  1.00  0.00           N  
ATOM    287  N   HIS B 268      48.599  49.857  61.173  1.00  0.00           N  
ATOM    288  CA  HIS B 268      49.329  51.074  61.488  1.00  0.00           C  
ATOM    289  C   HIS B 268      50.766  51.011  60.970  1.00  0.00           C  
ATOM    290  O   HIS B 268      51.270  49.951  60.570  1.00  0.00           O  
ATOM    291  CB  HIS B 268      49.358  51.276  63.017  1.00  0.00           C  
ATOM    292  CG  HIS B 268      50.589  51.962  63.528  1.00  0.00           C  
ATOM    293  ND1 HIS B 268      51.827  51.351  63.558  1.00  0.00           N  
ATOM    294  CD2 HIS B 268      50.766  53.194  64.067  1.00  0.00           C  
ATOM    295  CE1 HIS B 268      52.709  52.173  64.100  1.00  0.00           C  
ATOM    296  NE2 HIS B 268      52.091  53.298  64.418  1.00  0.00           N  
ATOM    297  N   TYR B 269      51.408  52.171  60.982  1.00  0.00           N  
ATOM    298  CA  TYR B 269      52.811  52.288  60.649  1.00  0.00           C  
ATOM    299  C   TYR B 269      53.268  53.705  60.962  1.00  0.00           C  
ATOM    300  O   TYR B 269      52.459  54.639  61.032  1.00  0.00           O  
ATOM    301  CB  TYR B 269      53.071  51.944  59.172  1.00  0.00           C  
ATOM    302  CG  TYR B 269      53.368  53.116  58.254  1.00  0.00           C  
ATOM    303  CD1 TYR B 269      54.540  53.148  57.487  1.00  0.00           C  
ATOM    304  CD2 TYR B 269      52.471  54.177  58.128  1.00  0.00           C  
ATOM    305  CE1 TYR B 269      54.805  54.208  56.613  1.00  0.00           C  
ATOM    306  CE2 TYR B 269      52.726  55.241  57.268  1.00  0.00           C  
ATOM    307  CZ  TYR B 269      53.888  55.256  56.513  1.00  0.00           C  
ATOM    308  OH  TYR B 269      54.124  56.321  55.671  1.00  0.00           O  
ATOM    309  N   ILE B 270      54.560  53.836  61.224  1.00  0.00           N  
ATOM    310  CA  ILE B 270      55.186  55.131  61.431  1.00  0.00           C  
ATOM    311  C   ILE B 270      56.578  54.909  60.855  1.00  0.00           C  
ATOM    312  O   ILE B 270      57.253  53.934  61.189  1.00  0.00           O  
ATOM    313  CB  ILE B 270      55.238  55.599  62.929  1.00  0.00           C  
ATOM    314  CG1 ILE B 270      56.135  56.846  63.025  1.00  0.00           C  
ATOM    315  CG2 ILE B 270      55.728  54.488  63.859  1.00  0.00           C  
ATOM    316  CD1 ILE B 270      56.043  57.582  64.360  1.00  0.00           C  
ATOM    317  N   GLY B 272      56.972  55.783  59.938  1.00  0.00           N  
ATOM    318  CA  GLY B 272      58.270  55.656  59.305  1.00  0.00           C  
ATOM    319  C   GLY B 272      59.322  56.538  59.949  1.00  0.00           C  
ATOM    320  O   GLY B 272      59.006  57.575  60.540  1.00  0.00           O  
ATOM    321  N   PHE B 273      60.579  56.125  59.819  1.00  0.00           N  
ATOM    322  CA  PHE B 273      61.691  56.860  60.395  1.00  0.00           C  
ATOM    323  C   PHE B 273      62.859  56.920  59.442  1.00  0.00           C  
ATOM    324  O   PHE B 273      63.218  55.913  58.823  1.00  0.00           O  
ATOM    325  CB  PHE B 273      62.197  56.178  61.670  1.00  0.00           C  
ATOM    326  CG  PHE B 273      61.155  56.015  62.727  1.00  0.00           C  
ATOM    327  CD1 PHE B 273      60.368  54.867  62.774  1.00  0.00           C  
ATOM    328  CD2 PHE B 273      60.955  57.017  63.680  1.00  0.00           C  
ATOM    329  CE1 PHE B 273      59.392  54.715  63.762  1.00  0.00           C  
ATOM    330  CE2 PHE B 273      59.987  56.879  64.671  1.00  0.00           C  
ATOM    331  CZ  PHE B 273      59.200  55.722  64.714  1.00  0.00           C  
ATOM    332  N   GLU B 274      63.448  58.101  59.316  1.00  0.00           N  
ATOM    333  CA  GLU B 274      64.628  58.222  58.490  1.00  0.00           C  
ATOM    334  C   GLU B 274      65.714  57.620  59.384  1.00  0.00           C  
ATOM    335  O   GLU B 274      65.572  57.565  60.609  1.00  0.00           O  
ATOM    336  CB  GLU B 274      64.931  59.684  58.161  1.00  0.00           C  
ATOM    337  CG  GLU B 274      64.175  60.207  56.931  1.00  0.00           C  
ATOM    338  CD  GLU B 274      64.777  61.494  56.372  1.00  0.00           C  
ATOM    339  OE1 GLU B 274      65.979  61.718  56.591  1.00  0.00           O  
ATOM    340  OE2 GLU B 274      64.066  62.271  55.704  1.00  0.00           O  
ATOM    341  N   ILE B 275      66.784  57.152  58.767  1.00  0.00           N  
ATOM    342  CA  ILE B 275      67.874  56.532  59.493  1.00  0.00           C  
ATOM    343  C   ILE B 275      69.086  57.456  59.446  1.00  0.00           C  
ATOM    344  O   ILE B 275      69.672  57.691  58.384  1.00  0.00           O  
ATOM    345  CB  ILE B 275      68.237  55.177  58.838  1.00  0.00           C  
ATOM    346  CG1 ILE B 275      66.957  54.339  58.631  1.00  0.00           C  
ATOM    347  CG2 ILE B 275      69.247  54.427  59.715  1.00  0.00           C  
ATOM    348  CD1 ILE B 275      66.206  54.010  59.941  1.00  0.00           C  
ATOM    349  N   SER B 276      69.454  58.000  60.592  1.00  0.00           N  
ATOM    350  CA  SER B 276      70.601  58.887  60.631  1.00  0.00           C  
ATOM    351  C   SER B 276      71.480  58.682  61.857  1.00  0.00           C  
ATOM    352  O   SER B 276      72.409  57.871  61.841  1.00  0.00           O  
ATOM    353  CB  SER B 276      70.151  60.343  60.570  1.00  0.00           C  
ATOM    354  OG  SER B 276      71.290  61.184  60.584  1.00  0.00           O  
ATOM    355  N   GLY B 277      71.186  59.423  62.916  1.00  0.00           N  
ATOM    356  CA  GLY B 277      71.976  59.311  64.129  1.00  0.00           C  
ATOM    357  C   GLY B 277      71.248  58.610  65.259  1.00  0.00           C  
ATOM    358  O   GLY B 277      70.344  57.795  65.043  1.00  0.00           O  
ATOM    359  N   TYR B 279      71.658  58.943  66.477  1.00  0.00           N  
ATOM    360  CA  TYR B 279      71.089  58.376  67.678  1.00  0.00           C  
ATOM    361  C   TYR B 279      69.623  58.745  67.862  1.00  0.00           C  
ATOM    362  O   TYR B 279      69.187  59.846  67.509  1.00  0.00           O  
ATOM    363  CB  TYR B 279      71.895  58.849  68.883  1.00  0.00           C  
ATOM    364  CG  TYR B 279      73.338  58.427  68.822  1.00  0.00           C  
ATOM    365  CD1 TYR B 279      74.359  59.369  68.663  1.00  0.00           C  
ATOM    366  CD2 TYR B 279      73.688  57.089  68.947  1.00  0.00           C  
ATOM    367  CE1 TYR B 279      75.701  58.977  68.640  1.00  0.00           C  
ATOM    368  CE2 TYR B 279      75.011  56.687  68.925  1.00  0.00           C  
ATOM    369  CZ  TYR B 279      76.017  57.634  68.775  1.00  0.00           C  
ATOM    370  OH  TYR B 279      77.332  57.231  68.776  1.00  0.00           O  
ATOM    371  N   ILE B 280      68.871  57.818  68.435  1.00  0.00           N  
ATOM    372  CA  ILE B 280      67.451  58.034  68.679  1.00  0.00           C  
ATOM    373  C   ILE B 280      67.247  58.947  69.885  1.00  0.00           C  
ATOM    374  O   ILE B 280      67.654  58.606  71.002  1.00  0.00           O  
ATOM    375  CB  ILE B 280      66.753  56.696  68.939  1.00  0.00           C  
ATOM    376  CG1 ILE B 280      66.840  55.836  67.667  1.00  0.00           C  
ATOM    377  CG2 ILE B 280      65.286  56.925  69.381  1.00  0.00           C  
ATOM    378  CD1 ILE B 280      66.439  54.371  67.872  1.00  0.00           C  
ATOM    379  N   HIS B 281      66.632  60.112  69.676  1.00  0.00           N  
ATOM    380  CA  HIS B 281      66.397  61.008  70.812  1.00  0.00           C  
ATOM    381  C   HIS B 281      65.058  60.648  71.456  1.00  0.00           C  
ATOM    382  O   HIS B 281      64.316  59.823  70.916  1.00  0.00           O  
ATOM    383  CB  HIS B 281      66.470  62.490  70.385  1.00  0.00           C  
ATOM    384  CG  HIS B 281      65.403  62.927  69.431  1.00  0.00           C  
ATOM    385  ND1 HIS B 281      64.084  63.071  69.801  1.00  0.00           N  
ATOM    386  CD2 HIS B 281      65.477  63.332  68.138  1.00  0.00           C  
ATOM    387  CE1 HIS B 281      63.390  63.546  68.781  1.00  0.00           C  
ATOM    388  NE2 HIS B 281      64.213  63.714  67.760  1.00  0.00           N  
ATOM    389  N   LEU B 282      64.759  61.235  72.612  1.00  0.00           N  
ATOM    390  CA  LEU B 282      63.520  60.911  73.325  1.00  0.00           C  
ATOM    391  C   LEU B 282      62.228  61.113  72.559  1.00  0.00           C  
ATOM    392  O   LEU B 282      61.262  60.380  72.774  1.00  0.00           O  
ATOM    393  CB  LEU B 282      63.435  61.678  74.652  1.00  0.00           C  
ATOM    394  CG  LEU B 282      64.598  61.449  75.621  1.00  0.00           C  
ATOM    395  CD1 LEU B 282      64.232  62.013  76.977  1.00  0.00           C  
ATOM    396  CD2 LEU B 282      64.903  59.962  75.737  1.00  0.00           C  
ATOM    397  N   GLY B 283      62.185  62.115  71.689  1.00  0.00           N  
ATOM    398  CA  GLY B 283      60.965  62.336  70.930  1.00  0.00           C  
ATOM    399  C   GLY B 283      60.731  61.172  69.982  1.00  0.00           C  
ATOM    400  O   GLY B 283      59.675  60.531  69.977  1.00  0.00           O  
ATOM    401  N   THR B 284      61.747  60.884  69.185  1.00  0.00           N  
ATOM    402  CA  THR B 284      61.678  59.798  68.218  1.00  0.00           C  
ATOM    403  C   THR B 284      61.286  58.483  68.892  1.00  0.00           C  
ATOM    404  O   THR B 284      60.334  57.810  68.487  1.00  0.00           O  
ATOM    405  CB  THR B 284      63.042  59.641  67.542  1.00  0.00           C  
ATOM    406  OG1 THR B 284      63.434  60.915  67.015  1.00  0.00           O  
ATOM    407  CG2 THR B 284      62.997  58.598  66.422  1.00  0.00           C  
ATOM    408  N   GLY B 285      62.008  58.132  69.947  1.00  0.00           N  
ATOM    409  CA  GLY B 285      61.730  56.880  70.620  1.00  0.00           C  
ATOM    410  C   GLY B 285      60.549  56.807  71.573  1.00  0.00           C  
ATOM    411  O   GLY B 285      59.705  55.916  71.435  1.00  0.00           O  
ATOM    412  N   LEU B 286      60.463  57.736  72.523  1.00  0.00           N  
ATOM    413  CA  LEU B 286      59.394  57.678  73.515  1.00  0.00           C  
ATOM    414  C   LEU B 286      58.005  58.084  73.067  1.00  0.00           C  
ATOM    415  O   LEU B 286      57.014  57.469  73.491  1.00  0.00           O  
ATOM    416  CB  LEU B 286      59.780  58.482  74.764  1.00  0.00           C  
ATOM    417  CG  LEU B 286      61.165  58.195  75.354  1.00  0.00           C  
ATOM    418  CD1 LEU B 286      61.301  58.909  76.700  1.00  0.00           C  
ATOM    419  CD2 LEU B 286      61.376  56.686  75.516  1.00  0.00           C  
ATOM    420  N   MET B 288      57.903  59.116  72.237  1.00  0.00           N  
ATOM    421  CA  MET B 288      56.579  59.539  71.798  1.00  0.00           C  
ATOM    422  C   MET B 288      56.005  58.497  70.841  1.00  0.00           C  
ATOM    423  O   MET B 288      54.852  58.098  70.972  1.00  0.00           O  
ATOM    424  CB  MET B 288      56.646  60.926  71.147  1.00  0.00           C  
ATOM    425  CG  MET B 288      57.156  62.005  72.101  1.00  0.00           C  
ATOM    426  SD  MET B 288      56.086  62.292  73.549  1.00  0.00           S  
ATOM    427  CE  MET B 288      56.822  61.177  74.722  1.00  0.00           C  
ATOM    428  N   ALA B 289      56.809  58.032  69.892  1.00  0.00           N  
ATOM    429  CA  ALA B 289      56.317  57.008  68.967  1.00  0.00           C  
ATOM    430  C   ALA B 289      56.044  55.724  69.767  1.00  0.00           C  
ATOM    431  O   ALA B 289      55.030  55.048  69.564  1.00  0.00           O  
ATOM    432  CB  ALA B 289      57.358  56.743  67.860  1.00  0.00           C  
ATOM    433  N   GLY B 290      56.946  55.407  70.692  1.00  0.00           N  
ATOM    434  CA  GLY B 290      56.790  54.215  71.504  1.00  0.00           C  
ATOM    435  C   GLY B 290      55.496  54.217  72.300  1.00  0.00           C  
ATOM    436  O   GLY B 290      54.802  53.203  72.386  1.00  0.00           O  
ATOM    437  N   ALA B 291      55.165  55.363  72.882  1.00  0.00           N  
ATOM    438  CA  ALA B 291      53.949  55.478  73.673  1.00  0.00           C  
ATOM    439  C   ALA B 291      52.705  55.218  72.829  1.00  0.00           C  
ATOM    440  O   ALA B 291      51.806  54.502  73.261  1.00  0.00           O  
ATOM    441  CB  ALA B 291      53.865  56.859  74.316  1.00  0.00           C  
ATOM    442  N   LYS B 292      52.655  55.789  71.626  1.00  0.00           N  
ATOM    443  CA  LYS B 292      51.491  55.589  70.762  1.00  0.00           C  
ATOM    444  C   LYS B 292      51.414  54.159  70.270  1.00  0.00           C  
ATOM    445  O   LYS B 292      50.332  53.570  70.209  1.00  0.00           O  
ATOM    446  CB  LYS B 292      51.510  56.553  69.567  1.00  0.00           C  
ATOM    447  CG  LYS B 292      51.297  58.027  69.957  1.00  0.00           C  
ATOM    448  CD  LYS B 292      50.226  58.203  71.053  1.00  0.00           C  
ATOM    449  CE  LYS B 292      48.884  57.570  70.662  1.00  0.00           C  
ATOM    450  NZ  LYS B 292      47.875  57.679  71.773  1.00  0.00           N  
ATOM    451  N   ILE B 293      52.560  53.591  69.918  1.00  0.00           N  
ATOM    452  CA  ILE B 293      52.564  52.215  69.460  1.00  0.00           C  
ATOM    453  C   ILE B 293      51.941  51.353  70.567  1.00  0.00           C  
ATOM    454  O   ILE B 293      51.094  50.512  70.290  1.00  0.00           O  
ATOM    455  CB  ILE B 293      54.004  51.765  69.103  1.00  0.00           C  
ATOM    456  CG1 ILE B 293      54.399  52.405  67.762  1.00  0.00           C  
ATOM    457  CG2 ILE B 293      54.100  50.230  69.049  1.00  0.00           C  
ATOM    458  CD1 ILE B 293      55.852  52.183  67.357  1.00  0.00           C  
ATOM    459  N   ALA B 294      52.330  51.584  71.821  1.00  0.00           N  
ATOM    460  CA  ALA B 294      51.750  50.818  72.932  1.00  0.00           C  
ATOM    461  C   ALA B 294      50.237  51.050  73.013  1.00  0.00           C  
ATOM    462  O   ALA B 294      49.471  50.096  73.197  1.00  0.00           O  
ATOM    463  CB  ALA B 294      52.410  51.198  74.272  1.00  0.00           C  
ATOM    464  N   ASP B 295      49.799  52.305  72.876  1.00  0.00           N  
ATOM    465  CA  ASP B 295      48.368  52.587  72.932  1.00  0.00           C  
ATOM    466  C   ASP B 295      47.620  51.884  71.799  1.00  0.00           C  
ATOM    467  O   ASP B 295      46.553  51.309  72.017  1.00  0.00           O  
ATOM    468  CB  ASP B 295      48.075  54.093  72.826  1.00  0.00           C  
ATOM    469  CG  ASP B 295      48.654  54.899  73.984  1.00  0.00           C  
ATOM    470  OD1 ASP B 295      48.876  54.340  75.085  1.00  0.00           O  
ATOM    471  OD2 ASP B 295      48.868  56.113  73.787  1.00  0.00           O  
ATOM    472  N   PHE B 296      48.178  51.942  70.591  1.00  0.00           N  
ATOM    473  CA  PHE B 296      47.540  51.330  69.437  1.00  0.00           C  
ATOM    474  C   PHE B 296      47.399  49.817  69.618  1.00  0.00           C  
ATOM    475  O   PHE B 296      46.378  49.230  69.249  1.00  0.00           O  
ATOM    476  CB  PHE B 296      48.334  51.635  68.158  1.00  0.00           C  
ATOM    477  CG  PHE B 296      48.437  53.107  67.831  1.00  0.00           C  
ATOM    478  CD1 PHE B 296      47.410  53.990  68.172  1.00  0.00           C  
ATOM    479  CD2 PHE B 296      49.550  53.605  67.153  1.00  0.00           C  
ATOM    480  CE1 PHE B 296      47.488  55.346  67.839  1.00  0.00           C  
ATOM    481  CE2 PHE B 296      49.640  54.958  66.815  1.00  0.00           C  
ATOM    482  CZ  PHE B 296      48.607  55.829  67.156  1.00  0.00           C  
ATOM    483  N   GLN B 297      48.424  49.184  70.180  1.00  0.00           N  
ATOM    484  CA  GLN B 297      48.372  47.746  70.403  1.00  0.00           C  
ATOM    485  C   GLN B 297      47.181  47.419  71.302  1.00  0.00           C  
ATOM    486  O   GLN B 297      46.391  46.530  70.988  1.00  0.00           O  
ATOM    487  CB  GLN B 297      49.665  47.243  71.060  1.00  0.00           C  
ATOM    488  CG  GLN B 297      50.889  47.215  70.150  1.00  0.00           C  
ATOM    489  CD  GLN B 297      52.106  46.607  70.851  1.00  0.00           C  
ATOM    490  OE1 GLN B 297      52.346  46.859  72.036  1.00  0.00           O  
ATOM    491  NE2 GLN B 297      52.878  45.812  70.121  1.00  0.00           N  
ATOM    492  N   LYS B 298      47.049  48.145  72.412  1.00  0.00           N  
ATOM    493  CA  LYS B 298      45.943  47.903  73.336  1.00  0.00           C  
ATOM    494  C   LYS B 298      44.590  48.144  72.666  1.00  0.00           C  
ATOM    495  O   LYS B 298      43.583  47.575  73.069  1.00  0.00           O  
ATOM    496  CB  LYS B 298      46.077  48.777  74.590  1.00  0.00           C  
ATOM    497  CG  LYS B 298      47.413  48.626  75.302  1.00  0.00           C  
ATOM    498  CD  LYS B 298      47.354  49.136  76.742  1.00  0.00           C  
ATOM    499  CE  LYS B 298      48.730  49.576  77.262  1.00  0.00           C  
ATOM    500  NZ  LYS B 298      49.847  48.653  76.910  1.00  0.00           N  
ATOM    501  N   ALA B 299      44.567  48.978  71.635  1.00  0.00           N  
ATOM    502  CA  ALA B 299      43.321  49.249  70.926  1.00  0.00           C  
ATOM    503  C   ALA B 299      43.067  48.192  69.847  1.00  0.00           C  
ATOM    504  O   ALA B 299      42.106  48.300  69.078  1.00  0.00           O  
ATOM    505  CB  ALA B 299      43.364  50.638  70.291  1.00  0.00           C  
ATOM    506  N   GLY B 305      43.926  47.175  69.789  1.00  0.00           N  
ATOM    507  CA  GLY B 305      43.753  46.126  68.796  1.00  0.00           C  
ATOM    508  C   GLY B 305      44.205  46.494  67.386  1.00  0.00           C  
ATOM    509  O   GLY B 305      43.766  45.893  66.403  1.00  0.00           O  
ATOM    510  N   ILE B 306      45.085  47.485  67.279  1.00  0.00           N  
ATOM    511  CA  ILE B 306      45.606  47.912  65.982  1.00  0.00           C  
ATOM    512  C   ILE B 306      46.954  47.219  65.754  1.00  0.00           C  
ATOM    513  O   ILE B 306      47.773  47.135  66.673  1.00  0.00           O  
ATOM    514  CB  ILE B 306      45.817  49.434  65.961  1.00  0.00           C  
ATOM    515  CG1 ILE B 306      44.464  50.142  66.093  1.00  0.00           C  
ATOM    516  CG2 ILE B 306      46.553  49.860  64.686  1.00  0.00           C  
ATOM    517  CD1 ILE B 306      44.587  51.648  66.300  1.00  0.00           C  
ATOM    518  N   LYS B 307      47.183  46.718  64.541  1.00  0.00           N  
ATOM    519  CA  LYS B 307      48.452  46.049  64.223  1.00  0.00           C  
ATOM    520  C   LYS B 307      49.510  47.132  63.957  1.00  0.00           C  
ATOM    521  O   LYS B 307      49.369  47.933  63.031  1.00  0.00           O  
ATOM    522  CB  LYS B 307      48.279  45.150  62.985  1.00  0.00           C  
ATOM    523  CG  LYS B 307      49.494  44.279  62.662  1.00  0.00           C  
ATOM    524  CD  LYS B 307      49.840  43.356  63.826  1.00  0.00           C  
ATOM    525  CE  LYS B 307      51.230  42.738  63.670  1.00  0.00           C  
ATOM    526  NZ  LYS B 307      51.685  42.012  64.905  1.00  0.00           N  
ATOM    527  N   THR B 308      50.565  47.151  64.764  1.00  0.00           N  
ATOM    528  CA  THR B 308      51.603  48.167  64.620  1.00  0.00           C  
ATOM    529  C   THR B 308      52.847  47.750  63.832  1.00  0.00           C  
ATOM    530  O   THR B 308      53.257  46.586  63.838  1.00  0.00           O  
ATOM    531  CB  THR B 308      52.045  48.689  65.989  1.00  0.00           C  
ATOM    532  OG1 THR B 308      52.600  47.617  66.753  1.00  0.00           O  
ATOM    533  CG2 THR B 308      50.854  49.284  66.730  1.00  0.00           C  
ATOM    534  N   ARG B 309      53.455  48.735  63.177  1.00  0.00           N  
ATOM    535  CA  ARG B 309      54.632  48.516  62.343  1.00  0.00           C  
ATOM    536  C   ARG B 309      55.581  49.712  62.335  1.00  0.00           C  
ATOM    537  O   ARG B 309      55.143  50.858  62.226  1.00  0.00           O  
ATOM    538  CB  ARG B 309      54.183  48.238  60.898  1.00  0.00           C  
ATOM    539  CG  ARG B 309      55.306  48.223  59.857  1.00  0.00           C  
ATOM    540  CD  ARG B 309      54.762  47.958  58.445  1.00  0.00           C  
ATOM    541  NE  ARG B 309      53.969  46.728  58.396  1.00  0.00           N  
ATOM    542  CZ  ARG B 309      53.423  46.216  57.294  1.00  0.00           C  
ATOM    543  NH1 ARG B 309      52.714  45.090  57.370  1.00  0.00           N  
ATOM    544  NH2 ARG B 309      53.590  46.814  56.119  1.00  0.00           N  
ATOM    545  N   VAL B 310      56.879  49.432  62.458  1.00  0.00           N  
ATOM    546  CA  VAL B 310      57.908  50.463  62.396  1.00  0.00           C  
ATOM    547  C   VAL B 310      58.507  50.318  60.997  1.00  0.00           C  
ATOM    548  O   VAL B 310      58.931  49.228  60.598  1.00  0.00           O  
ATOM    549  CB  VAL B 310      58.992  50.257  63.472  1.00  0.00           C  
ATOM    550  CG1 VAL B 310      60.225  51.106  63.150  1.00  0.00           C  
ATOM    551  CG2 VAL B 310      58.427  50.645  64.840  1.00  0.00           C  
ATOM    552  N   PHE B 311      58.512  51.424  60.259  1.00  0.00           N  
ATOM    553  CA  PHE B 311      58.996  51.471  58.885  1.00  0.00           C  
ATOM    554  C   PHE B 311      60.352  52.186  58.829  1.00  0.00           C  
ATOM    555  O   PHE B 311      60.441  53.392  59.094  1.00  0.00           O  
ATOM    556  CB  PHE B 311      57.947  52.218  58.051  1.00  0.00           C  
ATOM    557  CG  PHE B 311      58.175  52.172  56.563  1.00  0.00           C  
ATOM    558  CD1 PHE B 311      57.957  51.000  55.841  1.00  0.00           C  
ATOM    559  CD2 PHE B 311      58.537  53.323  55.872  1.00  0.00           C  
ATOM    560  CE1 PHE B 311      58.092  50.982  54.442  1.00  0.00           C  
ATOM    561  CE2 PHE B 311      58.675  53.316  54.472  1.00  0.00           C  
ATOM    562  CZ  PHE B 311      58.450  52.142  53.762  1.00  0.00           C  
ATOM    563  N   LEU B 312      61.400  51.440  58.481  1.00  0.00           N  
ATOM    564  CA  LEU B 312      62.768  51.980  58.408  1.00  0.00           C  
ATOM    565  C   LEU B 312      63.005  52.485  56.979  1.00  0.00           C  
ATOM    566  O   LEU B 312      63.286  51.702  56.071  1.00  0.00           O  
ATOM    567  CB  LEU B 312      63.752  50.865  58.786  1.00  0.00           C  
ATOM    568  CG  LEU B 312      63.360  50.150  60.095  1.00  0.00           C  
ATOM    569  CD1 LEU B 312      64.132  48.844  60.216  1.00  0.00           C  
ATOM    570  CD2 LEU B 312      63.634  51.046  61.298  1.00  0.00           C  
ATOM    571  N   ALA B 313      62.886  53.798  56.790  1.00  0.00           N  
ATOM    572  CA  ALA B 313      62.987  54.408  55.463  1.00  0.00           C  
ATOM    573  C   ALA B 313      64.398  54.575  54.918  1.00  0.00           C  
ATOM    574  O   ALA B 313      64.934  55.688  54.906  1.00  0.00           O  
ATOM    575  CB  ALA B 313      62.260  55.754  55.474  1.00  0.00           C  
ATOM    576  N   ASP B 314      64.987  53.480  54.436  1.00  0.00           N  
ATOM    577  CA  ASP B 314      66.350  53.538  53.935  1.00  0.00           C  
ATOM    578  C   ASP B 314      66.553  54.345  52.651  1.00  0.00           C  
ATOM    579  O   ASP B 314      67.362  55.267  52.641  1.00  0.00           O  
ATOM    580  CB  ASP B 314      66.959  52.117  53.822  1.00  0.00           C  
ATOM    581  CG  ASP B 314      66.105  51.138  53.016  1.00  0.00           C  
ATOM    582  OD1 ASP B 314      64.940  51.432  52.665  1.00  0.00           O  
ATOM    583  OD2 ASP B 314      66.619  50.035  52.745  1.00  0.00           O  
ATOM    584  N   TRP B 315      65.820  54.041  51.583  1.00  0.00           N  
ATOM    585  CA  TRP B 315      66.003  54.795  50.346  1.00  0.00           C  
ATOM    586  C   TRP B 315      65.681  56.256  50.581  1.00  0.00           C  
ATOM    587  O   TRP B 315      66.306  57.133  49.984  1.00  0.00           O  
ATOM    588  CB  TRP B 315      65.112  54.262  49.217  1.00  0.00           C  
ATOM    589  CG  TRP B 315      65.590  52.992  48.595  1.00  0.00           C  
ATOM    590  CD1 TRP B 315      66.401  52.045  49.165  1.00  0.00           C  
ATOM    591  CD2 TRP B 315      65.205  52.472  47.313  1.00  0.00           C  
ATOM    592  NE1 TRP B 315      66.536  50.967  48.317  1.00  0.00           N  
ATOM    593  CE2 TRP B 315      65.812  51.202  47.176  1.00  0.00           C  
ATOM    594  CE3 TRP B 315      64.401  52.956  46.268  1.00  0.00           C  
ATOM    595  CZ2 TRP B 315      65.637  50.405  46.033  1.00  0.00           C  
ATOM    596  CZ3 TRP B 315      64.228  52.163  45.129  1.00  0.00           C  
ATOM    597  CH2 TRP B 315      64.845  50.901  45.024  1.00  0.00           C  
ATOM    598  N   HIS B 316      64.701  56.514  51.446  1.00  0.00           N  
ATOM    599  CA  HIS B 316      64.301  57.883  51.755  1.00  0.00           C  
ATOM    600  C   HIS B 316      65.461  58.621  52.419  1.00  0.00           C  
ATOM    601  O   HIS B 316      65.732  59.783  52.106  1.00  0.00           O  
ATOM    602  CB  HIS B 316      63.083  57.898  52.695  1.00  0.00           C  
ATOM    603  CG  HIS B 316      61.944  57.041  52.230  1.00  0.00           C  
ATOM    604  ND1 HIS B 316      62.037  55.667  52.134  1.00  0.00           N  
ATOM    605  CD2 HIS B 316      60.667  57.356  51.902  1.00  0.00           C  
ATOM    606  CE1 HIS B 316      60.864  55.172  51.777  1.00  0.00           C  
ATOM    607  NE2 HIS B 316      60.014  56.175  51.631  1.00  0.00           N  
ATOM    608  N   SER B 317      66.144  57.943  53.337  1.00  0.00           N  
ATOM    609  CA  SER B 317      67.276  58.546  54.036  1.00  0.00           C  
ATOM    610  C   SER B 317      68.415  58.805  53.051  1.00  0.00           C  
ATOM    611  O   SER B 317      69.109  59.821  53.132  1.00  0.00           O  
ATOM    612  CB  SER B 317      67.751  57.623  55.153  1.00  0.00           C  
ATOM    613  OG  SER B 317      66.719  57.423  56.094  1.00  0.00           O  
ATOM    614  N   TRP B 318      68.600  57.871  52.124  1.00  0.00           N  
ATOM    615  CA  TRP B 318      69.627  57.982  51.093  1.00  0.00           C  
ATOM    616  C   TRP B 318      69.323  59.226  50.231  1.00  0.00           C  
ATOM    617  O   TRP B 318      70.199  60.059  49.973  1.00  0.00           O  
ATOM    618  CB  TRP B 318      69.625  56.684  50.272  1.00  0.00           C  
ATOM    619  CG  TRP B 318      70.295  56.741  48.936  1.00  0.00           C  
ATOM    620  CD1 TRP B 318      71.534  57.238  48.657  1.00  0.00           C  
ATOM    621  CD2 TRP B 318      69.767  56.248  47.692  1.00  0.00           C  
ATOM    622  NE1 TRP B 318      71.817  57.087  47.314  1.00  0.00           N  
ATOM    623  CE2 TRP B 318      70.749  56.484  46.697  1.00  0.00           C  
ATOM    624  CE3 TRP B 318      68.558  55.630  47.322  1.00  0.00           C  
ATOM    625  CZ2 TRP B 318      70.563  56.126  45.348  1.00  0.00           C  
ATOM    626  CZ3 TRP B 318      68.370  55.269  45.980  1.00  0.00           C  
ATOM    627  CH2 TRP B 318      69.374  55.522  45.007  1.00  0.00           C  
ATOM    628  N   ILE B 334      68.074  59.357  49.808  1.00  0.00           N  
ATOM    629  CA  ILE B 334      67.649  60.509  49.025  1.00  0.00           C  
ATOM    630  C   ILE B 334      67.903  61.790  49.818  1.00  0.00           C  
ATOM    631  O   ILE B 334      68.355  62.792  49.264  1.00  0.00           O  
ATOM    632  CB  ILE B 334      66.143  60.434  48.708  1.00  0.00           C  
ATOM    633  CG1 ILE B 334      65.909  59.449  47.567  1.00  0.00           C  
ATOM    634  CG2 ILE B 334      65.581  61.839  48.364  1.00  0.00           C  
ATOM    635  CD1 ILE B 334      64.421  59.238  47.256  1.00  0.00           C  
ATOM    636  N   ASN B 336      67.630  61.747  51.121  1.00  0.00           N  
ATOM    637  CA  ASN B 336      67.796  62.927  51.960  1.00  0.00           C  
ATOM    638  C   ASN B 336      69.214  63.147  52.497  1.00  0.00           C  
ATOM    639  O   ASN B 336      69.412  63.887  53.455  1.00  0.00           O  
ATOM    640  CB  ASN B 336      66.784  62.888  53.113  1.00  0.00           C  
ATOM    641  CG  ASN B 336      66.386  64.278  53.587  1.00  0.00           C  
ATOM    642  OD1 ASN B 336      66.691  65.280  52.930  1.00  0.00           O  
ATOM    643  ND2 ASN B 336      65.689  64.345  54.722  1.00  0.00           N  
ATOM    644  N   ASP B 340      70.192  62.494  51.877  1.00  0.00           N  
ATOM    645  CA  ASP B 340      71.602  62.638  52.252  1.00  0.00           C  
ATOM    646  C   ASP B 340      72.006  62.309  53.688  1.00  0.00           C  
ATOM    647  O   ASP B 340      72.903  62.944  54.237  1.00  0.00           O  
ATOM    648  CB  ASP B 340      72.084  64.062  51.932  1.00  0.00           C  
ATOM    649  CG  ASP B 340      71.837  64.450  50.483  1.00  0.00           C  
ATOM    650  OD1 ASP B 340      72.171  63.642  49.588  1.00  0.00           O  
ATOM    651  OD2 ASP B 340      71.313  65.564  50.245  1.00  0.00           O  
ATOM    652  N   LYS B 341      71.372  61.324  54.306  1.00  0.00           N  
ATOM    653  CA  LYS B 341      71.761  60.984  55.667  1.00  0.00           C  
ATOM    654  C   LYS B 341      72.928  60.012  55.619  1.00  0.00           C  
ATOM    655  O   LYS B 341      73.124  59.310  54.628  1.00  0.00           O  
ATOM    656  CB  LYS B 341      70.577  60.389  56.434  1.00  0.00           C  
ATOM    657  CG  LYS B 341      69.414  61.373  56.599  1.00  0.00           C  
ATOM    658  CD  LYS B 341      69.849  62.609  57.376  1.00  0.00           C  
ATOM    659  CE  LYS B 341      68.834  63.741  57.270  1.00  0.00           C  
ATOM    660  NZ  LYS B 341      67.481  63.352  57.747  1.00  0.00           N  
ATOM    661  N   LEU B 342      73.720  59.987  56.683  1.00  0.00           N  
ATOM    662  CA  LEU B 342      74.864  59.097  56.737  1.00  0.00           C  
ATOM    663  C   LEU B 342      75.686  59.212  55.455  1.00  0.00           C  
ATOM    664  O   LEU B 342      76.060  58.216  54.839  1.00  0.00           O  
ATOM    665  CB  LEU B 342      74.392  57.654  56.970  1.00  0.00           C  
ATOM    666  CG  LEU B 342      74.032  57.298  58.423  1.00  0.00           C  
ATOM    667  CD1 LEU B 342      73.161  58.364  59.008  1.00  0.00           C  
ATOM    668  CD2 LEU B 342      73.320  55.956  58.493  1.00  0.00           C  
ATOM    669  N   GLY B 408      75.959  60.450  55.059  1.00  0.00           N  
ATOM    670  CA  GLY B 408      76.759  60.703  53.871  1.00  0.00           C  
ATOM    671  C   GLY B 408      76.199  60.161  52.572  1.00  0.00           C  
ATOM    672  O   GLY B 408      76.931  60.026  51.590  1.00  0.00           O  
ATOM    673  N   GLY B 418      74.908  59.846  52.556  1.00  0.00           N  
ATOM    674  CA  GLY B 418      74.304  59.320  51.346  1.00  0.00           C  
ATOM    675  C   GLY B 418      74.793  57.928  50.993  1.00  0.00           C  
ATOM    676  O   GLY B 418      74.745  57.519  49.835  1.00  0.00           O  
ATOM    677  N   ASP B 419      75.269  57.193  51.992  1.00  0.00           N  
ATOM    678  CA  ASP B 419      75.755  55.833  51.773  1.00  0.00           C  
ATOM    679  C   ASP B 419      74.609  54.881  52.139  1.00  0.00           C  
ATOM    680  O   ASP B 419      74.360  54.628  53.321  1.00  0.00           O  
ATOM    681  CB  ASP B 419      76.977  55.575  52.667  1.00  0.00           C  
ATOM    682  CG  ASP B 419      77.648  54.250  52.374  1.00  0.00           C  
ATOM    683  OD1 ASP B 419      76.940  53.227  52.236  1.00  0.00           O  
ATOM    684  OD2 ASP B 419      78.896  54.230  52.291  1.00  0.00           O  
ATOM    685  N   LEU B 420      73.915  54.369  51.123  1.00  0.00           N  
ATOM    686  CA  LEU B 420      72.776  53.471  51.327  1.00  0.00           C  
ATOM    687  C   LEU B 420      73.117  52.217  52.114  1.00  0.00           C  
ATOM    688  O   LEU B 420      72.334  51.786  52.969  1.00  0.00           O  
ATOM    689  CB  LEU B 420      72.140  53.067  49.985  1.00  0.00           C  
ATOM    690  CG  LEU B 420      70.915  52.149  50.129  1.00  0.00           C  
ATOM    691  CD1 LEU B 420      69.838  52.832  50.975  1.00  0.00           C  
ATOM    692  CD2 LEU B 420      70.366  51.801  48.762  1.00  0.00           C  
ATOM    693  N   GLU B 421      74.273  51.625  51.830  1.00  0.00           N  
ATOM    694  CA  GLU B 421      74.677  50.422  52.545  1.00  0.00           C  
ATOM    695  C   GLU B 421      74.867  50.688  54.038  1.00  0.00           C  
ATOM    696  O   GLU B 421      74.501  49.861  54.872  1.00  0.00           O  
ATOM    697  CB  GLU B 421      75.967  49.851  51.956  1.00  0.00           C  
ATOM    698  CG  GLU B 421      75.749  49.026  50.705  1.00  0.00           C  
ATOM    699  CD  GLU B 421      77.034  48.399  50.200  1.00  0.00           C  
ATOM    700  OE1 GLU B 421      76.964  47.595  49.247  1.00  0.00           O  
ATOM    701  OE2 GLU B 421      78.112  48.712  50.755  1.00  0.00           O  
ATOM    702  N   VAL B 422      75.447  51.835  54.373  1.00  0.00           N  
ATOM    703  CA  VAL B 422      75.649  52.187  55.772  1.00  0.00           C  
ATOM    704  C   VAL B 422      74.273  52.424  56.392  1.00  0.00           C  
ATOM    705  O   VAL B 422      73.981  51.942  57.490  1.00  0.00           O  
ATOM    706  CB  VAL B 422      76.515  53.456  55.902  1.00  0.00           C  
ATOM    707  CG1 VAL B 422      76.530  53.938  57.341  1.00  0.00           C  
ATOM    708  CG2 VAL B 422      77.945  53.152  55.441  1.00  0.00           C  
ATOM    709  N   ILE B 423      73.425  53.154  55.673  1.00  0.00           N  
ATOM    710  CA  ILE B 423      72.071  53.439  56.146  1.00  0.00           C  
ATOM    711  C   ILE B 423      71.350  52.142  56.495  1.00  0.00           C  
ATOM    712  O   ILE B 423      70.725  52.028  57.560  1.00  0.00           O  
ATOM    713  CB  ILE B 423      71.256  54.204  55.071  1.00  0.00           C  
ATOM    714  CG1 ILE B 423      71.781  55.640  54.967  1.00  0.00           C  
ATOM    715  CG2 ILE B 423      69.759  54.173  55.409  1.00  0.00           C  
ATOM    716  CD1 ILE B 423      71.235  56.450  53.778  1.00  0.00           C  
ATOM    717  N   GLN B 424      71.463  51.156  55.611  1.00  0.00           N  
ATOM    718  CA  GLN B 424      70.801  49.875  55.828  1.00  0.00           C  
ATOM    719  C   GLN B 424      71.373  49.098  56.994  1.00  0.00           C  
ATOM    720  O   GLN B 424      70.637  48.427  57.727  1.00  0.00           O  
ATOM    721  CB  GLN B 424      70.825  49.048  54.536  1.00  0.00           C  
ATOM    722  CG  GLN B 424      69.921  49.669  53.467  1.00  0.00           C  
ATOM    723  CD  GLN B 424      70.046  49.032  52.099  1.00  0.00           C  
ATOM    724  OE1 GLN B 424      69.068  48.965  51.343  1.00  0.00           O  
ATOM    725  NE2 GLN B 424      71.246  48.580  51.760  1.00  0.00           N  
ATOM    726  N   GLU B 425      72.681  49.195  57.190  1.00  0.00           N  
ATOM    727  CA  GLU B 425      73.298  48.500  58.305  1.00  0.00           C  
ATOM    728  C   GLU B 425      72.858  49.173  59.607  1.00  0.00           C  
ATOM    729  O   GLU B 425      72.507  48.498  60.580  1.00  0.00           O  
ATOM    730  CB  GLU B 425      74.826  48.545  58.201  1.00  0.00           C  
ATOM    731  CG  GLU B 425      75.501  47.662  59.240  1.00  0.00           C  
ATOM    732  CD  GLU B 425      77.012  47.695  59.159  1.00  0.00           C  
ATOM    733  OE1 GLU B 425      77.663  47.001  59.969  1.00  0.00           O  
ATOM    734  OE2 GLU B 425      77.551  48.411  58.291  1.00  0.00           O  
ATOM    735  N   VAL B 426      72.876  50.504  59.626  1.00  0.00           N  
ATOM    736  CA  VAL B 426      72.484  51.234  60.825  1.00  0.00           C  
ATOM    737  C   VAL B 426      71.030  50.945  61.189  1.00  0.00           C  
ATOM    738  O   VAL B 426      70.706  50.745  62.356  1.00  0.00           O  
ATOM    739  CB  VAL B 426      72.693  52.764  60.648  1.00  0.00           C  
ATOM    740  CG1 VAL B 426      72.046  53.531  61.806  1.00  0.00           C  
ATOM    741  CG2 VAL B 426      74.190  53.076  60.615  1.00  0.00           C  
ATOM    742  N   ALA B 427      70.171  50.908  60.174  1.00  0.00           N  
ATOM    743  CA  ALA B 427      68.738  50.648  60.342  1.00  0.00           C  
ATOM    744  C   ALA B 427      68.459  49.320  61.022  1.00  0.00           C  
ATOM    745  O   ALA B 427      67.629  49.232  61.927  1.00  0.00           O  
ATOM    746  CB  ALA B 427      68.033  50.656  58.970  1.00  0.00           C  
ATOM    747  N   LEU B 428      69.152  48.288  60.561  1.00  0.00           N  
ATOM    748  CA  LEU B 428      68.978  46.936  61.075  1.00  0.00           C  
ATOM    749  C   LEU B 428      69.745  46.609  62.363  1.00  0.00           C  
ATOM    750  O   LEU B 428      69.257  45.857  63.202  1.00  0.00           O  
ATOM    751  CB  LEU B 428      69.366  45.940  59.973  1.00  0.00           C  
ATOM    752  CG  LEU B 428      68.279  45.249  59.137  1.00  0.00           C  
ATOM    753  CD1 LEU B 428      67.064  46.147  58.928  1.00  0.00           C  
ATOM    754  CD2 LEU B 428      68.898  44.821  57.818  1.00  0.00           C  
ATOM    755  N   LYS B 429      70.940  47.164  62.530  1.00  0.00           N  
ATOM    756  CA  LYS B 429      71.731  46.850  63.718  1.00  0.00           C  
ATOM    757  C   LYS B 429      71.560  47.807  64.881  1.00  0.00           C  
ATOM    758  O   LYS B 429      71.744  47.421  66.035  1.00  0.00           O  
ATOM    759  CB  LYS B 429      73.215  46.757  63.356  1.00  0.00           C  
ATOM    760  CG  LYS B 429      73.540  45.598  62.427  1.00  0.00           C  
ATOM    761  CD  LYS B 429      75.021  45.570  62.102  1.00  0.00           C  
ATOM    762  CE  LYS B 429      75.367  44.449  61.133  1.00  0.00           C  
ATOM    763  NZ  LYS B 429      76.808  44.509  60.768  1.00  0.00           N  
ATOM    764  N   TYR B 431      71.215  49.056  64.590  1.00  0.00           N  
ATOM    765  CA  TYR B 431      71.036  50.023  65.658  1.00  0.00           C  
ATOM    766  C   TYR B 431      69.615  50.534  65.851  1.00  0.00           C  
ATOM    767  O   TYR B 431      69.038  50.382  66.924  1.00  0.00           O  
ATOM    768  CB  TYR B 431      71.945  51.238  65.449  1.00  0.00           C  
ATOM    769  CG  TYR B 431      71.610  52.367  66.400  1.00  0.00           C  
ATOM    770  CD1 TYR B 431      71.911  52.274  67.766  1.00  0.00           C  
ATOM    771  CD2 TYR B 431      70.924  53.501  65.950  1.00  0.00           C  
ATOM    772  CE1 TYR B 431      71.528  53.286  68.665  1.00  0.00           C  
ATOM    773  CE2 TYR B 431      70.536  54.518  66.837  1.00  0.00           C  
ATOM    774  CZ  TYR B 431      70.839  54.401  68.189  1.00  0.00           C  
ATOM    775  OH  TYR B 431      70.432  55.382  69.056  1.00  0.00           O  
ATOM    776  N   PHE B 432      69.061  51.152  64.811  1.00  0.00           N  
ATOM    777  CA  PHE B 432      67.743  51.755  64.917  1.00  0.00           C  
ATOM    778  C   PHE B 432      66.618  50.810  65.322  1.00  0.00           C  
ATOM    779  O   PHE B 432      65.842  51.118  66.236  1.00  0.00           O  
ATOM    780  CB  PHE B 432      67.395  52.493  63.616  1.00  0.00           C  
ATOM    781  CG  PHE B 432      66.326  53.528  63.790  1.00  0.00           C  
ATOM    782  CD1 PHE B 432      64.977  53.172  63.751  1.00  0.00           C  
ATOM    783  CD2 PHE B 432      66.665  54.853  64.048  1.00  0.00           C  
ATOM    784  CE1 PHE B 432      63.982  54.120  63.969  1.00  0.00           C  
ATOM    785  CE2 PHE B 432      65.675  55.817  64.269  1.00  0.00           C  
ATOM    786  CZ  PHE B 432      64.331  55.447  64.230  1.00  0.00           C  
ATOM    787  N   LYS B 433      66.538  49.662  64.657  1.00  0.00           N  
ATOM    788  CA  LYS B 433      65.514  48.667  64.956  1.00  0.00           C  
ATOM    789  C   LYS B 433      65.477  48.308  66.435  1.00  0.00           C  
ATOM    790  O   LYS B 433      64.425  48.379  67.073  1.00  0.00           O  
ATOM    791  CB  LYS B 433      65.752  47.392  64.129  1.00  0.00           C  
ATOM    792  CG  LYS B 433      64.749  46.247  64.400  1.00  0.00           C  
ATOM    793  CD  LYS B 433      64.915  45.147  63.352  1.00  0.00           C  
ATOM    794  CE  LYS B 433      63.894  44.023  63.500  1.00  0.00           C  
ATOM    795  NZ  LYS B 433      64.106  43.244  64.745  1.00  0.00           N  
ATOM    796  N   VAL B 434      66.627  47.938  66.990  1.00  0.00           N  
ATOM    797  CA  VAL B 434      66.661  47.543  68.397  1.00  0.00           C  
ATOM    798  C   VAL B 434      66.403  48.727  69.320  1.00  0.00           C  
ATOM    799  O   VAL B 434      65.796  48.578  70.383  1.00  0.00           O  
ATOM    800  CB  VAL B 434      68.014  46.920  68.793  1.00  0.00           C  
ATOM    801  CG1 VAL B 434      67.857  46.199  70.135  1.00  0.00           C  
ATOM    802  CG2 VAL B 434      68.496  45.969  67.706  1.00  0.00           C  
ATOM    803  N   GLY B 435      66.885  49.900  68.922  1.00  0.00           N  
ATOM    804  CA  GLY B 435      66.662  51.078  69.735  1.00  0.00           C  
ATOM    805  C   GLY B 435      65.173  51.349  69.867  1.00  0.00           C  
ATOM    806  O   GLY B 435      64.700  51.744  70.936  1.00  0.00           O  
ATOM    807  N   MET B 436      64.432  51.133  68.784  1.00  0.00           N  
ATOM    808  CA  MET B 436      62.991  51.361  68.799  1.00  0.00           C  
ATOM    809  C   MET B 436      62.289  50.297  69.624  1.00  0.00           C  
ATOM    810  O   MET B 436      61.341  50.597  70.342  1.00  0.00           O  
ATOM    811  CB  MET B 436      62.423  51.379  67.375  1.00  0.00           C  
ATOM    812  CG  MET B 436      62.763  52.643  66.607  1.00  0.00           C  
ATOM    813  SD  MET B 436      62.269  54.136  67.531  1.00  0.00           S  
ATOM    814  CE  MET B 436      60.520  53.728  67.879  1.00  0.00           C  
ATOM    815  N   GLU B 437      62.751  49.053  69.511  1.00  0.00           N  
ATOM    816  CA  GLU B 437      62.160  47.955  70.275  1.00  0.00           C  
ATOM    817  C   GLU B 437      62.243  48.278  71.772  1.00  0.00           C  
ATOM    818  O   GLU B 437      61.267  48.132  72.509  1.00  0.00           O  
ATOM    819  CB  GLU B 437      62.903  46.635  69.975  1.00  0.00           C  
ATOM    820  CG  GLU B 437      62.560  46.034  68.591  1.00  0.00           C  
ATOM    821  CD  GLU B 437      63.489  44.891  68.150  1.00  0.00           C  
ATOM    822  OE1 GLU B 437      63.128  44.165  67.203  1.00  0.00           O  
ATOM    823  OE2 GLU B 437      64.576  44.718  68.728  1.00  0.00           O  
ATOM    824  N   LYS B 438      63.426  48.713  72.203  1.00  0.00           N  
ATOM    825  CA  LYS B 438      63.685  49.061  73.593  1.00  0.00           C  
ATOM    826  C   LYS B 438      62.850  50.271  74.022  1.00  0.00           C  
ATOM    827  O   LYS B 438      62.388  50.340  75.158  1.00  0.00           O  
ATOM    828  CB  LYS B 438      65.181  49.351  73.770  1.00  0.00           C  
ATOM    829  CG  LYS B 438      65.947  48.297  74.563  1.00  0.00           C  
ATOM    830  CD  LYS B 438      65.596  46.876  74.160  1.00  0.00           C  
ATOM    831  CE  LYS B 438      65.936  45.919  75.295  1.00  0.00           C  
ATOM    832  NZ  LYS B 438      65.520  44.517  75.026  1.00  0.00           N  
ATOM    833  N   SER B 439      62.662  51.220  73.109  1.00  0.00           N  
ATOM    834  CA  SER B 439      61.869  52.407  73.404  1.00  0.00           C  
ATOM    835  C   SER B 439      60.413  52.006  73.593  1.00  0.00           C  
ATOM    836  O   SER B 439      59.741  52.476  74.512  1.00  0.00           O  
ATOM    837  CB  SER B 439      61.979  53.425  72.265  1.00  0.00           C  
ATOM    838  OG  SER B 439      63.303  53.942  72.157  1.00  0.00           O  
ATOM    839  N   ILE B 440      59.928  51.136  72.714  1.00  0.00           N  
ATOM    840  CA  ILE B 440      58.549  50.673  72.782  1.00  0.00           C  
ATOM    841  C   ILE B 440      58.377  49.923  74.092  1.00  0.00           C  
ATOM    842  O   ILE B 440      57.377  50.081  74.786  1.00  0.00           O  
ATOM    843  CB  ILE B 440      58.216  49.750  71.576  1.00  0.00           C  
ATOM    844  CG1 ILE B 440      58.190  50.581  70.289  1.00  0.00           C  
ATOM    845  CG2 ILE B 440      56.867  49.076  71.772  1.00  0.00           C  
ATOM    846  CD1 ILE B 440      58.327  49.759  69.014  1.00  0.00           C  
ATOM    847  N   GLU B 441      59.383  49.134  74.443  1.00  0.00           N  
ATOM    848  CA  GLU B 441      59.344  48.363  75.670  1.00  0.00           C  
ATOM    849  C   GLU B 441      59.210  49.209  76.938  1.00  0.00           C  
ATOM    850  O   GLU B 441      58.366  48.920  77.785  1.00  0.00           O  
ATOM    851  CB  GLU B 441      60.592  47.489  75.764  1.00  0.00           C  
ATOM    852  CG  GLU B 441      60.628  46.565  76.977  1.00  0.00           C  
ATOM    853  CD  GLU B 441      61.932  45.775  77.059  1.00  0.00           C  
ATOM    854  OE1 GLU B 441      62.253  45.052  76.093  1.00  0.00           O  
ATOM    855  OE2 GLU B 441      62.636  45.878  78.087  1.00  0.00           O  
ATOM    856  N   VAL B 442      60.020  50.254  77.091  1.00  0.00           N  
ATOM    857  CA  VAL B 442      59.910  51.045  78.314  1.00  0.00           C  
ATOM    858  C   VAL B 442      58.641  51.894  78.350  1.00  0.00           C  
ATOM    859  O   VAL B 442      58.216  52.337  79.418  1.00  0.00           O  
ATOM    860  CB  VAL B 442      61.163  51.939  78.545  1.00  0.00           C  
ATOM    861  CG1 VAL B 442      62.408  51.073  78.506  1.00  0.00           C  
ATOM    862  CG2 VAL B 442      61.240  53.057  77.511  1.00  0.00           C  
ATOM    863  N   MET B 443      58.024  52.115  77.192  1.00  0.00           N  
ATOM    864  CA  MET B 443      56.788  52.891  77.160  1.00  0.00           C  
ATOM    865  C   MET B 443      55.563  51.978  77.349  1.00  0.00           C  
ATOM    866  O   MET B 443      54.420  52.410  77.204  1.00  0.00           O  
ATOM    867  CB  MET B 443      56.680  53.695  75.862  1.00  0.00           C  
ATOM    868  CG  MET B 443      57.777  54.765  75.725  1.00  0.00           C  
ATOM    869  SD  MET B 443      57.831  55.880  77.147  1.00  0.00           S  
ATOM    870  CE  MET B 443      59.147  55.248  78.026  1.00  0.00           C  
ATOM    871  N   GLY B 444      55.813  50.712  77.670  1.00  0.00           N  
ATOM    872  CA  GLY B 444      54.717  49.790  77.934  1.00  0.00           C  
ATOM    873  C   GLY B 444      54.168  48.968  76.789  1.00  0.00           C  
ATOM    874  O   GLY B 444      53.158  48.272  76.956  1.00  0.00           O  
ATOM    875  N   GLY B 445      54.816  49.035  75.629  1.00  0.00           N  
ATOM    876  CA  GLY B 445      54.342  48.266  74.496  1.00  0.00           C  
ATOM    877  C   GLY B 445      55.074  46.948  74.389  1.00  0.00           C  
ATOM    878  O   GLY B 445      56.036  46.715  75.110  1.00  0.00           O  
ATOM    879  N   ASP B 460      54.622  46.081  73.488  1.00  0.00           N  
ATOM    880  CA  ASP B 460      55.270  44.786  73.293  1.00  0.00           C  
ATOM    881  C   ASP B 460      55.969  44.774  71.932  1.00  0.00           C  
ATOM    882  O   ASP B 460      55.338  44.529  70.902  1.00  0.00           O  
ATOM    883  CB  ASP B 460      54.240  43.646  73.344  1.00  0.00           C  
ATOM    884  CG  ASP B 460      54.890  42.265  73.205  1.00  0.00           C  
ATOM    885  OD1 ASP B 460      56.102  42.200  72.900  1.00  0.00           O  
ATOM    886  OD2 ASP B 460      54.195  41.245  73.397  1.00  0.00           O  
ATOM    887  N   PRO B 461      57.288  45.020  71.915  1.00  0.00           N  
ATOM    888  CA  PRO B 461      58.051  45.036  70.662  1.00  0.00           C  
ATOM    889  C   PRO B 461      57.967  43.735  69.849  1.00  0.00           C  
ATOM    890  O   PRO B 461      58.119  43.754  68.622  1.00  0.00           O  
ATOM    891  CB  PRO B 461      59.475  45.359  71.129  1.00  0.00           C  
ATOM    892  CG  PRO B 461      59.527  44.732  72.483  1.00  0.00           C  
ATOM    893  CD  PRO B 461      58.184  45.111  73.080  1.00  0.00           C  
ATOM    894  N   LYS B 463      57.725  42.614  70.524  1.00  0.00           N  
ATOM    895  CA  LYS B 463      57.622  41.331  69.829  1.00  0.00           C  
ATOM    896  C   LYS B 463      56.382  41.307  68.950  1.00  0.00           C  
ATOM    897  O   LYS B 463      56.296  40.526  68.011  1.00  0.00           O  
ATOM    898  CB  LYS B 463      57.558  40.167  70.824  1.00  0.00           C  
ATOM    899  CG  LYS B 463      58.792  40.044  71.691  1.00  0.00           C  
ATOM    900  CD  LYS B 463      58.723  38.827  72.601  1.00  0.00           C  
ATOM    901  CE  LYS B 463      59.882  38.828  73.598  1.00  0.00           C  
ATOM    902  NZ  LYS B 463      61.218  38.963  72.943  1.00  0.00           N  
ATOM    903  N   LYS B 471      55.410  42.158  69.252  1.00  0.00           N  
ATOM    904  CA  LYS B 471      54.209  42.190  68.436  1.00  0.00           C  
ATOM    905  C   LYS B 471      54.217  43.340  67.429  1.00  0.00           C  
ATOM    906  O   LYS B 471      53.235  43.563  66.724  1.00  0.00           O  
ATOM    907  CB  LYS B 471      52.970  42.252  69.331  1.00  0.00           C  
ATOM    908  CG  LYS B 471      52.699  40.930  70.054  1.00  0.00           C  
ATOM    909  CD  LYS B 471      51.458  41.007  70.925  1.00  0.00           C  
ATOM    910  CE  LYS B 471      51.137  39.656  71.561  1.00  0.00           C  
ATOM    911  NZ  LYS B 471      52.257  39.137  72.399  1.00  0.00           N  
ATOM    912  N   VAL B 472      55.330  44.067  67.357  1.00  0.00           N  
ATOM    913  CA  VAL B 472      55.451  45.178  66.402  1.00  0.00           C  
ATOM    914  C   VAL B 472      56.164  44.688  65.139  1.00  0.00           C  
ATOM    915  O   VAL B 472      57.220  44.066  65.222  1.00  0.00           O  
ATOM    916  CB  VAL B 472      56.281  46.357  66.996  1.00  0.00           C  
ATOM    917  CG1 VAL B 472      56.478  47.453  65.938  1.00  0.00           C  
ATOM    918  CG2 VAL B 472      55.584  46.921  68.238  1.00  0.00           C  
ATOM    919  N   GLU B 473      55.592  44.963  63.973  1.00  0.00           N  
ATOM    920  CA  GLU B 473      56.222  44.558  62.718  1.00  0.00           C  
ATOM    921  C   GLU B 473      57.329  45.559  62.356  1.00  0.00           C  
ATOM    922  O   GLU B 473      57.184  46.764  62.580  1.00  0.00           O  
ATOM    923  CB  GLU B 473      55.192  44.531  61.582  1.00  0.00           C  
ATOM    924  CG  GLU B 473      54.082  43.483  61.739  1.00  0.00           C  
ATOM    925  CD  GLU B 473      52.900  43.733  60.804  1.00  0.00           C  
ATOM    926  OE1 GLU B 473      52.075  42.808  60.635  1.00  0.00           O  
ATOM    927  OE2 GLU B 473      52.783  44.851  60.245  1.00  0.00           O  
ATOM    928  N   PHE B 474      58.434  45.056  61.811  1.00  0.00           N  
ATOM    929  CA  PHE B 474      59.532  45.906  61.388  1.00  0.00           C  
ATOM    930  C   PHE B 474      59.804  45.684  59.903  1.00  0.00           C  
ATOM    931  O   PHE B 474      60.148  44.577  59.471  1.00  0.00           O  
ATOM    932  CB  PHE B 474      60.800  45.639  62.217  1.00  0.00           C  
ATOM    933  CG  PHE B 474      60.744  46.212  63.606  1.00  0.00           C  
ATOM    934  CD1 PHE B 474      60.135  45.509  64.642  1.00  0.00           C  
ATOM    935  CD2 PHE B 474      61.243  47.488  63.865  1.00  0.00           C  
ATOM    936  CE1 PHE B 474      60.018  46.070  65.917  1.00  0.00           C  
ATOM    937  CE2 PHE B 474      61.131  48.061  65.140  1.00  0.00           C  
ATOM    938  CZ  PHE B 474      60.517  47.350  66.164  1.00  0.00           C  
ATOM    939  N   VAL B 475      59.630  46.747  59.124  1.00  0.00           N  
ATOM    940  CA  VAL B 475      59.850  46.686  57.686  1.00  0.00           C  
ATOM    941  C   VAL B 475      60.910  47.690  57.227  1.00  0.00           C  
ATOM    942  O   VAL B 475      60.842  48.883  57.556  1.00  0.00           O  
ATOM    943  CB  VAL B 475      58.542  46.984  56.915  1.00  0.00           C  
ATOM    944  CG1 VAL B 475      58.795  46.939  55.422  1.00  0.00           C  
ATOM    945  CG2 VAL B 475      57.456  45.981  57.301  1.00  0.00           C  
ATOM    946  N   LEU B 476      61.907  47.187  56.502  1.00  0.00           N  
ATOM    947  CA  LEU B 476      62.948  48.029  55.917  1.00  0.00           C  
ATOM    948  C   LEU B 476      62.267  48.452  54.613  1.00  0.00           C  
ATOM    949  O   LEU B 476      61.804  47.591  53.863  1.00  0.00           O  
ATOM    950  CB  LEU B 476      64.199  47.202  55.619  1.00  0.00           C  
ATOM    951  CG  LEU B 476      65.388  47.928  54.991  1.00  0.00           C  
ATOM    952  CD1 LEU B 476      65.909  48.988  55.957  1.00  0.00           C  
ATOM    953  CD2 LEU B 476      66.491  46.916  54.665  1.00  0.00           C  
ATOM    954  N   ALA B 477      62.175  49.757  54.355  1.00  0.00           N  
ATOM    955  CA  ALA B 477      61.492  50.261  53.154  1.00  0.00           C  
ATOM    956  C   ALA B 477      61.846  49.549  51.851  1.00  0.00           C  
ATOM    957  O   ALA B 477      60.967  49.276  51.038  1.00  0.00           O  
ATOM    958  CB  ALA B 477      61.733  51.774  52.989  1.00  0.00           C  
ATOM    959  N   SER B 478      63.127  49.256  51.643  1.00  0.00           N  
ATOM    960  CA  SER B 478      63.535  48.605  50.404  1.00  0.00           C  
ATOM    961  C   SER B 478      62.805  47.283  50.139  1.00  0.00           C  
ATOM    962  O   SER B 478      62.735  46.828  48.992  1.00  0.00           O  
ATOM    963  CB  SER B 478      65.055  48.418  50.384  1.00  0.00           C  
ATOM    964  OG  SER B 478      65.513  47.869  51.600  1.00  0.00           O  
ATOM    965  N   GLU B 479      62.250  46.672  51.184  1.00  0.00           N  
ATOM    966  CA  GLU B 479      61.500  45.431  51.001  1.00  0.00           C  
ATOM    967  C   GLU B 479      60.352  45.714  50.026  1.00  0.00           C  
ATOM    968  O   GLU B 479      59.987  44.850  49.229  1.00  0.00           O  
ATOM    969  CB  GLU B 479      60.928  44.910  52.338  1.00  0.00           C  
ATOM    970  CG  GLU B 479      61.983  44.575  53.409  1.00  0.00           C  
ATOM    971  CD  GLU B 479      61.360  44.154  54.747  1.00  0.00           C  
ATOM    972  OE1 GLU B 479      61.998  44.375  55.805  1.00  0.00           O  
ATOM    973  OE2 GLU B 479      60.235  43.596  54.739  1.00  0.00           O  
ATOM    974  N   ILE B 482      59.774  46.915  50.078  1.00  0.00           N  
ATOM    975  CA  ILE B 482      58.696  47.221  49.139  1.00  0.00           C  
ATOM    976  C   ILE B 482      59.147  48.125  47.980  1.00  0.00           C  
ATOM    977  O   ILE B 482      58.556  48.083  46.904  1.00  0.00           O  
ATOM    978  CB  ILE B 482      57.460  47.873  49.845  1.00  0.00           C  
ATOM    979  CG1 ILE B 482      57.797  49.288  50.321  1.00  0.00           C  
ATOM    980  CG2 ILE B 482      57.014  46.994  51.046  1.00  0.00           C  
ATOM    981  CD1 ILE B 482      56.633  50.011  51.025  1.00  0.00           C  
ATOM    982  N   LEU B 485      60.193  48.925  48.183  1.00  0.00           N  
ATOM    983  CA  LEU B 485      60.664  49.822  47.122  1.00  0.00           C  
ATOM    984  C   LEU B 485      61.275  49.047  45.956  1.00  0.00           C  
ATOM    985  O   LEU B 485      61.271  49.513  44.816  1.00  0.00           O  
ATOM    986  CB  LEU B 485      61.687  50.825  47.671  1.00  0.00           C  
ATOM    987  CG  LEU B 485      61.261  51.697  48.867  1.00  0.00           C  
ATOM    988  CD1 LEU B 485      62.341  52.719  49.153  1.00  0.00           C  
ATOM    989  CD2 LEU B 485      59.936  52.406  48.585  1.00  0.00           C  
ATOM    990  N   GLU B 486      61.791  47.857  46.253  1.00  0.00           N  
ATOM    991  CA  GLU B 486      62.395  47.000  45.243  1.00  0.00           C  
ATOM    992  C   GLU B 486      61.353  46.314  44.371  1.00  0.00           C  
ATOM    993  O   GLU B 486      61.681  45.452  43.562  1.00  0.00           O  
ATOM    994  CB  GLU B 486      63.289  45.957  45.916  1.00  0.00           C  
ATOM    995  CG  GLU B 486      64.673  46.504  46.256  1.00  0.00           C  
ATOM    996  CD  GLU B 486      65.423  45.662  47.272  1.00  0.00           C  
ATOM    997  OE1 GLU B 486      65.075  44.469  47.443  1.00  0.00           O  
ATOM    998  OE2 GLU B 486      66.371  46.202  47.890  1.00  0.00           O  
ATOM    999  N   LYS B 489      60.095  46.701  44.537  1.00  0.00           N  
ATOM   1000  CA  LYS B 489      59.019  46.132  43.740  1.00  0.00           C  
ATOM   1001  C   LYS B 489      58.469  47.167  42.752  1.00  0.00           C  
ATOM   1002  O   LYS B 489      58.103  48.279  43.138  1.00  0.00           O  
ATOM   1003  CB  LYS B 489      57.900  45.627  44.656  1.00  0.00           C  
ATOM   1004  CG  LYS B 489      58.303  44.441  45.523  1.00  0.00           C  
ATOM   1005  CD  LYS B 489      57.085  43.843  46.203  1.00  0.00           C  
ATOM   1006  CE  LYS B 489      57.461  42.689  47.119  1.00  0.00           C  
ATOM   1007  NZ  LYS B 489      58.181  41.611  46.383  1.00  0.00           N  
ATOM   1008  N   GLY B 490      58.418  46.797  41.476  1.00  0.00           N  
ATOM   1009  CA  GLY B 490      57.920  47.703  40.456  1.00  0.00           C  
ATOM   1010  C   GLY B 490      56.469  48.141  40.610  1.00  0.00           C  
ATOM   1011  O   GLY B 490      56.121  49.272  40.253  1.00  0.00           O  
ATOM   1012  N   ASP B 494      55.608  47.264  41.124  1.00  0.00           N  
ATOM   1013  CA  ASP B 494      54.203  47.643  41.291  1.00  0.00           C  
ATOM   1014  C   ASP B 494      54.054  48.740  42.354  1.00  0.00           C  
ATOM   1015  O   ASP B 494      53.045  49.460  42.390  1.00  0.00           O  
ATOM   1016  CB  ASP B 494      53.329  46.412  41.617  1.00  0.00           C  
ATOM   1017  CG  ASP B 494      53.757  45.689  42.875  1.00  0.00           C  
ATOM   1018  OD1 ASP B 494      54.872  45.949  43.375  1.00  0.00           O  
ATOM   1019  OD2 ASP B 494      52.974  44.842  43.359  1.00  0.00           O  
ATOM   1020  N   TYR B 495      55.067  48.870  43.207  1.00  0.00           N  
ATOM   1021  CA  TYR B 495      55.062  49.912  44.219  1.00  0.00           C  
ATOM   1022  C   TYR B 495      55.233  51.223  43.467  1.00  0.00           C  
ATOM   1023  O   TYR B 495      54.498  52.193  43.684  1.00  0.00           O  
ATOM   1024  CB  TYR B 495      56.232  49.748  45.182  1.00  0.00           C  
ATOM   1025  CG  TYR B 495      56.522  51.004  45.977  1.00  0.00           C  
ATOM   1026  CD1 TYR B 495      55.849  51.274  47.177  1.00  0.00           C  
ATOM   1027  CD2 TYR B 495      57.458  51.937  45.520  1.00  0.00           C  
ATOM   1028  CE1 TYR B 495      56.114  52.453  47.912  1.00  0.00           C  
ATOM   1029  CE2 TYR B 495      57.723  53.106  46.231  1.00  0.00           C  
ATOM   1030  CZ  TYR B 495      57.055  53.359  47.428  1.00  0.00           C  
ATOM   1031  OH  TYR B 495      57.367  54.499  48.139  1.00  0.00           O  
ATOM   1032  N   TRP B 496      56.201  51.245  42.559  1.00  0.00           N  
ATOM   1033  CA  TRP B 496      56.460  52.459  41.799  1.00  0.00           C  
ATOM   1034  C   TRP B 496      55.325  52.849  40.865  1.00  0.00           C  
ATOM   1035  O   TRP B 496      55.120  54.035  40.571  1.00  0.00           O  
ATOM   1036  CB  TRP B 496      57.799  52.337  41.069  1.00  0.00           C  
ATOM   1037  CG  TRP B 496      58.905  52.378  42.075  1.00  0.00           C  
ATOM   1038  CD1 TRP B 496      59.492  51.314  42.693  1.00  0.00           C  
ATOM   1039  CD2 TRP B 496      59.437  53.551  42.704  1.00  0.00           C  
ATOM   1040  NE1 TRP B 496      60.351  51.750  43.679  1.00  0.00           N  
ATOM   1041  CE2 TRP B 496      60.332  53.120  43.706  1.00  0.00           C  
ATOM   1042  CE3 TRP B 496      59.235  54.925  42.523  1.00  0.00           C  
ATOM   1043  CZ2 TRP B 496      61.027  54.017  44.528  1.00  0.00           C  
ATOM   1044  CZ3 TRP B 496      59.930  55.821  43.348  1.00  0.00           C  
ATOM   1045  CH2 TRP B 496      60.812  55.359  44.333  1.00  0.00           C  
ATOM   1046  N   GLN B 498      54.570  51.862  40.410  1.00  0.00           N  
ATOM   1047  CA  GLN B 498      53.439  52.168  39.558  1.00  0.00           C  
ATOM   1048  C   GLN B 498      52.461  52.984  40.405  1.00  0.00           C  
ATOM   1049  O   GLN B 498      51.779  53.887  39.910  1.00  0.00           O  
ATOM   1050  CB  GLN B 498      52.775  50.882  39.065  1.00  0.00           C  
ATOM   1051  CG  GLN B 498      51.575  51.141  38.165  1.00  0.00           C  
ATOM   1052  CD  GLN B 498      51.088  49.885  37.464  1.00  0.00           C  
ATOM   1053  OE1 GLN B 498      50.989  48.822  38.072  1.00  0.00           O  
ATOM   1054  NE2 GLN B 498      50.766  50.009  36.183  1.00  0.00           N  
ATOM   1055  N   THR B 499      52.398  52.672  41.693  1.00  0.00           N  
ATOM   1056  CA  THR B 499      51.498  53.408  42.567  1.00  0.00           C  
ATOM   1057  C   THR B 499      52.076  54.790  42.872  1.00  0.00           C  
ATOM   1058  O   THR B 499      51.339  55.746  43.053  1.00  0.00           O  
ATOM   1059  CB  THR B 499      51.174  52.580  43.832  1.00  0.00           C  
ATOM   1060  OG1 THR B 499      50.008  51.787  43.558  1.00  0.00           O  
ATOM   1061  CG2 THR B 499      50.917  53.470  45.055  1.00  0.00           C  
ATOM   1062  N   VAL B 500      53.396  54.911  42.897  1.00  0.00           N  
ATOM   1063  CA  VAL B 500      53.994  56.227  43.111  1.00  0.00           C  
ATOM   1064  C   VAL B 500      53.555  57.109  41.944  1.00  0.00           C  
ATOM   1065  O   VAL B 500      53.225  58.279  42.131  1.00  0.00           O  
ATOM   1066  CB  VAL B 500      55.540  56.175  43.119  1.00  0.00           C  
ATOM   1067  CG1 VAL B 500      56.113  57.590  43.083  1.00  0.00           C  
ATOM   1068  CG2 VAL B 500      56.022  55.452  44.366  1.00  0.00           C  
ATOM   1069  N   ILE B 501      53.559  56.545  40.738  1.00  0.00           N  
ATOM   1070  CA  ILE B 501      53.163  57.301  39.549  1.00  0.00           C  
ATOM   1071  C   ILE B 501      51.671  57.631  39.634  1.00  0.00           C  
ATOM   1072  O   ILE B 501      51.260  58.769  39.390  1.00  0.00           O  
ATOM   1073  CB  ILE B 501      53.426  56.498  38.242  1.00  0.00           C  
ATOM   1074  CG1 ILE B 501      54.926  56.254  38.059  1.00  0.00           C  
ATOM   1075  CG2 ILE B 501      52.892  57.261  37.045  1.00  0.00           C  
ATOM   1076  CD1 ILE B 501      55.756  57.532  38.003  1.00  0.00           C  
ATOM   1077  N   ASP B 502      50.872  56.630  39.986  1.00  0.00           N  
ATOM   1078  CA  ASP B 502      49.424  56.794  40.118  1.00  0.00           C  
ATOM   1079  C   ASP B 502      49.130  57.959  41.068  1.00  0.00           C  
ATOM   1080  O   ASP B 502      48.353  58.851  40.737  1.00  0.00           O  
ATOM   1081  CB  ASP B 502      48.785  55.485  40.633  1.00  0.00           C  
ATOM   1082  CG  ASP B 502      47.247  55.514  40.599  1.00  0.00           C  
ATOM   1083  OD1 ASP B 502      46.665  56.128  39.672  1.00  0.00           O  
ATOM   1084  OD2 ASP B 502      46.620  54.907  41.490  1.00  0.00           O  
ATOM   1085  N   ILE B 503      49.766  57.960  42.235  1.00  0.00           N  
ATOM   1086  CA  ILE B 503      49.580  59.050  43.200  1.00  0.00           C  
ATOM   1087  C   ILE B 503      50.061  60.382  42.609  1.00  0.00           C  
ATOM   1088  O   ILE B 503      49.368  61.400  42.683  1.00  0.00           O  
ATOM   1089  CB  ILE B 503      50.369  58.777  44.505  1.00  0.00           C  
ATOM   1090  CG1 ILE B 503      49.754  57.586  45.239  1.00  0.00           C  
ATOM   1091  CG2 ILE B 503      50.397  60.035  45.396  1.00  0.00           C  
ATOM   1092  CD1 ILE B 503      50.647  57.022  46.359  1.00  0.00           C  
ATOM   1093  N   SER B 504      51.245  60.370  42.008  1.00  0.00           N  
ATOM   1094  CA  SER B 504      51.817  61.586  41.429  1.00  0.00           C  
ATOM   1095  C   SER B 504      50.966  62.244  40.339  1.00  0.00           C  
ATOM   1096  O   SER B 504      51.062  63.456  40.126  1.00  0.00           O  
ATOM   1097  CB  SER B 504      53.213  61.294  40.888  1.00  0.00           C  
ATOM   1098  OG  SER B 504      54.072  60.867  41.928  1.00  0.00           O  
ATOM   1099  N   LYS B 841      50.153  61.457  39.639  1.00  0.00           N  
ATOM   1100  CA  LYS B 841      49.288  62.011  38.597  1.00  0.00           C  
ATOM   1101  C   LYS B 841      48.162  62.805  39.252  1.00  0.00           C  
ATOM   1102  O   LYS B 841      47.453  63.548  38.578  1.00  0.00           O  
ATOM   1103  CB  LYS B 841      48.663  60.902  37.736  1.00  0.00           C  
ATOM   1104  CG  LYS B 841      49.608  60.236  36.744  1.00  0.00           C  
ATOM   1105  CD  LYS B 841      48.908  59.131  35.920  1.00  0.00           C  
ATOM   1106  CE  LYS B 841      47.753  59.655  35.057  1.00  0.00           C  
ATOM   1107  NZ  LYS B 841      48.184  60.630  34.011  1.00  0.00           N  
ATOM   1108  N   ASN B 844      47.998  62.637  40.563  1.00  0.00           N  
ATOM   1109  CA  ASN B 844      46.940  63.324  41.293  1.00  0.00           C  
ATOM   1110  C   ASN B 844      47.419  64.450  42.186  1.00  0.00           C  
ATOM   1111  O   ASN B 844      46.627  65.043  42.906  1.00  0.00           O  
ATOM   1112  CB  ASN B 844      46.137  62.324  42.129  1.00  0.00           C  
ATOM   1113  CG  ASN B 844      45.370  61.336  41.268  1.00  0.00           C  
ATOM   1114  OD1 ASN B 844      45.790  60.195  41.078  1.00  0.00           O  
ATOM   1115  ND2 ASN B 844      44.242  61.781  40.728  1.00  0.00           N  
ATOM   1116  N   VAL B 845      48.709  64.755  42.128  1.00  0.00           N  
ATOM   1117  CA  VAL B 845      49.272  65.824  42.946  1.00  0.00           C  
ATOM   1118  C   VAL B 845      50.035  66.782  42.052  1.00  0.00           C  
ATOM   1119  O   VAL B 845      50.787  66.361  41.168  1.00  0.00           O  
ATOM   1120  CB  VAL B 845      50.254  65.268  44.028  1.00  0.00           C  
ATOM   1121  CG1 VAL B 845      50.676  66.383  44.974  1.00  0.00           C  
ATOM   1122  CG2 VAL B 845      49.596  64.140  44.807  1.00  0.00           C  
ATOM   1123  N   THR B 846      49.845  68.075  42.271  1.00  0.00           N  
ATOM   1124  CA  THR B 846      50.551  69.062  41.470  1.00  0.00           C  
ATOM   1125  C   THR B 846      51.985  69.206  41.965  1.00  0.00           C  
ATOM   1126  O   THR B 846      52.281  68.971  43.138  1.00  0.00           O  
ATOM   1127  CB  THR B 846      49.875  70.439  41.550  1.00  0.00           C  
ATOM   1128  OG1 THR B 846      49.926  70.911  42.902  1.00  0.00           O  
ATOM   1129  CG2 THR B 846      48.409  70.345  41.085  1.00  0.00           C  
ATOM   1130  N   LEU B 847      52.875  69.581  41.059  1.00  0.00           N  
ATOM   1131  CA  LEU B 847      54.273  69.795  41.403  1.00  0.00           C  
ATOM   1132  C   LEU B 847      54.321  70.836  42.521  1.00  0.00           C  
ATOM   1133  O   LEU B 847      55.097  70.717  43.469  1.00  0.00           O  
ATOM   1134  CB  LEU B 847      55.030  70.296  40.165  1.00  0.00           C  
ATOM   1135  CG  LEU B 847      56.551  70.520  40.110  1.00  0.00           C  
ATOM   1136  CD1 LEU B 847      56.840  71.999  40.025  1.00  0.00           C  
ATOM   1137  CD2 LEU B 847      57.245  69.886  41.297  1.00  0.00           C  
ATOM   1138  N   SER B 848      53.474  71.855  42.402  1.00  0.00           N  
ATOM   1139  CA  SER B 848      53.403  72.927  43.392  1.00  0.00           C  
ATOM   1140  C   SER B 848      53.107  72.364  44.777  1.00  0.00           C  
ATOM   1141  O   SER B 848      53.730  72.761  45.756  1.00  0.00           O  
ATOM   1142  CB  SER B 848      52.313  73.934  43.002  1.00  0.00           C  
ATOM   1143  OG  SER B 848      52.094  74.861  44.049  1.00  0.00           O  
ATOM   1144  N   ARG B1089      52.143  71.449  44.856  1.00  0.00           N  
ATOM   1145  CA  ARG B1089      51.800  70.821  46.130  1.00  0.00           C  
ATOM   1146  C   ARG B1089      52.998  70.014  46.675  1.00  0.00           C  
ATOM   1147  O   ARG B1089      53.297  70.058  47.871  1.00  0.00           O  
ATOM   1148  CB  ARG B1089      50.587  69.901  45.950  1.00  0.00           C  
ATOM   1149  CG  ARG B1089      50.058  69.298  47.238  1.00  0.00           C  
ATOM   1150  CD  ARG B1089      49.641  70.393  48.215  1.00  0.00           C  
ATOM   1151  NE  ARG B1089      48.958  69.865  49.395  1.00  0.00           N  
ATOM   1152  CZ  ARG B1089      47.720  69.374  49.394  1.00  0.00           C  
ATOM   1153  NH1 ARG B1089      47.010  69.341  48.272  1.00  0.00           N  
ATOM   1154  NH2 ARG B1089      47.189  68.917  50.518  1.00  0.00           N  
ATOM   1155  N   VAL B1090      53.687  69.285  45.798  1.00  0.00           N  
ATOM   1156  CA  VAL B1090      54.840  68.495  46.223  1.00  0.00           C  
ATOM   1157  C   VAL B1090      55.941  69.391  46.801  1.00  0.00           C  
ATOM   1158  O   VAL B1090      56.556  69.057  47.811  1.00  0.00           O  
ATOM   1159  CB  VAL B1090      55.457  67.667  45.043  1.00  0.00           C  
ATOM   1160  CG1 VAL B1090      56.663  66.857  45.551  1.00  0.00           C  
ATOM   1161  CG2 VAL B1090      54.410  66.732  44.438  1.00  0.00           C  
ATOM   1162  N   MET B1091      56.185  70.528  46.154  1.00  0.00           N  
ATOM   1163  CA  MET B1091      57.221  71.461  46.598  1.00  0.00           C  
ATOM   1164  C   MET B1091      56.950  71.999  47.990  1.00  0.00           C  
ATOM   1165  O   MET B1091      57.876  72.192  48.777  1.00  0.00           O  
ATOM   1166  CB  MET B1091      57.343  72.636  45.619  1.00  0.00           C  
ATOM   1167  CG  MET B1091      57.918  72.255  44.272  1.00  0.00           C  
ATOM   1168  SD  MET B1091      57.655  73.534  43.031  1.00  0.00           S  
ATOM   1169  CE  MET B1091      58.925  74.706  43.516  1.00  0.00           C  
ATOM   1170  N   ARG B1093      55.679  72.238  48.287  1.00  0.00           N  
ATOM   1171  CA  ARG B1093      55.284  72.756  49.591  1.00  0.00           C  
ATOM   1172  C   ARG B1093      55.279  71.671  50.655  1.00  0.00           C  
ATOM   1173  O   ARG B1093      55.111  71.956  51.839  1.00  0.00           O  
ATOM   1174  CB  ARG B1093      53.903  73.399  49.501  1.00  0.00           C  
ATOM   1175  CG  ARG B1093      53.918  74.765  48.829  1.00  0.00           C  
ATOM   1176  CD  ARG B1093      52.681  74.957  47.980  1.00  0.00           C  
ATOM   1177  NE  ARG B1093      51.472  74.574  48.701  1.00  0.00           N  
ATOM   1178  CZ  ARG B1093      50.322  74.271  48.109  1.00  0.00           C  
ATOM   1179  NH1 ARG B1093      50.228  74.307  46.782  1.00  0.00           N  
ATOM   1180  NH2 ARG B1093      49.271  73.919  48.842  1.00  0.00           N  
ATOM   1181  N   SER B1094      55.495  70.430  50.237  1.00  0.00           N  
ATOM   1182  CA  SER B1094      55.493  69.308  51.169  1.00  0.00           C  
ATOM   1183  C   SER B1094      56.872  68.839  51.618  1.00  0.00           C  
ATOM   1184  O   SER B1094      56.971  68.011  52.522  1.00  0.00           O  
ATOM   1185  CB  SER B1094      54.742  68.129  50.546  1.00  0.00           C  
ATOM   1186  OG  SER B1094      53.420  68.514  50.199  1.00  0.00           O  
ATOM   1187  N   ILE B1098      57.932  69.368  51.014  1.00  0.00           N  
ATOM   1188  CA  ILE B1098      59.277  68.925  51.373  1.00  0.00           C  
ATOM   1189  C   ILE B1098      59.711  69.245  52.795  1.00  0.00           C  
ATOM   1190  O   ILE B1098      60.768  68.780  53.239  1.00  0.00           O  
ATOM   1191  CB  ILE B1098      60.359  69.481  50.414  1.00  0.00           C  
ATOM   1192  CG1 ILE B1098      60.434  70.999  50.527  1.00  0.00           C  
ATOM   1193  CG2 ILE B1098      60.069  69.040  48.988  1.00  0.00           C  
ATOM   1194  CD1 ILE B1098      61.605  71.576  49.771  1.00  0.00           C  
ATOM   1195  N   THR B1099      58.923  70.043  53.509  1.00  0.00           N  
ATOM   1196  CA  THR B1099      59.285  70.364  54.886  1.00  0.00           C  
ATOM   1197  C   THR B1099      59.186  69.106  55.755  1.00  0.00           C  
ATOM   1198  O   THR B1099      59.761  69.060  56.843  1.00  0.00           O  
ATOM   1199  CB  THR B1099      58.371  71.463  55.492  1.00  0.00           C  
ATOM   1200  OG1 THR B1099      57.002  71.033  55.457  1.00  0.00           O  
ATOM   1201  CG2 THR B1099      58.519  72.768  54.717  1.00  0.00           C  
ATOM   1202  N   ILE B1100      58.458  68.092  55.278  1.00  0.00           N  
ATOM   1203  CA  ILE B1100      58.312  66.851  56.037  1.00  0.00           C  
ATOM   1204  C   ILE B1100      59.678  66.177  56.178  1.00  0.00           C  
ATOM   1205  O   ILE B1100      59.877  65.341  57.064  1.00  0.00           O  
ATOM   1206  CB  ILE B1100      57.324  65.837  55.363  1.00  0.00           C  
ATOM   1207  CG1 ILE B1100      57.871  65.388  53.998  1.00  0.00           C  
ATOM   1208  CG2 ILE B1100      55.937  66.466  55.211  1.00  0.00           C  
ATOM   1209  CD1 ILE B1100      56.969  64.367  53.272  1.00  0.00           C  
ATOM   1210  N   MET B1101      60.622  66.518  55.305  1.00  0.00           N  
ATOM   1211  CA  MET B1101      61.939  65.909  55.426  1.00  0.00           C  
ATOM   1212  C   MET B1101      62.923  66.899  56.037  1.00  0.00           C  
ATOM   1213  O   MET B1101      64.137  66.790  55.849  1.00  0.00           O  
ATOM   1214  CB  MET B1101      62.434  65.362  54.073  1.00  0.00           C  
ATOM   1215  CG  MET B1101      62.872  66.377  53.039  1.00  0.00           C  
ATOM   1216  SD  MET B1101      63.082  65.578  51.406  1.00  0.00           S  
ATOM   1217  CE  MET B1101      61.507  65.725  50.854  1.00  0.00           C  
ATOM   1218  N   GLY B1102      62.371  67.847  56.798  1.00  0.00           N  
ATOM   1219  CA  GLY B1102      63.169  68.856  57.473  1.00  0.00           C  
ATOM   1220  C   GLY B1102      63.954  69.695  56.494  1.00  0.00           C  
ATOM   1221  O   GLY B1102      65.076  70.107  56.766  1.00  0.00           O  
ATOM   1222  N   ARG B1103      63.340  69.977  55.355  1.00  0.00           N  
ATOM   1223  CA  ARG B1103      64.011  70.732  54.316  1.00  0.00           C  
ATOM   1224  C   ARG B1103      63.135  71.864  53.797  1.00  0.00           C  
ATOM   1225  O   ARG B1103      61.911  71.804  53.887  1.00  0.00           O  
ATOM   1226  CB  ARG B1103      64.360  69.763  53.188  1.00  0.00           C  
ATOM   1227  CG  ARG B1103      65.473  70.189  52.290  1.00  0.00           C  
ATOM   1228  CD  ARG B1103      65.937  68.988  51.504  1.00  0.00           C  
ATOM   1229  NE  ARG B1103      66.685  68.036  52.323  1.00  0.00           N  
ATOM   1230  CZ  ARG B1103      67.958  68.192  52.674  1.00  0.00           C  
ATOM   1231  NH1 ARG B1103      68.621  69.269  52.279  1.00  0.00           N  
ATOM   1232  NH2 ARG B1103      68.577  67.259  53.389  1.00  0.00           N  
ATOM   1233  N   GLN B1104      63.774  72.902  53.271  1.00  0.00           N  
ATOM   1234  CA  GLN B1104      63.060  74.042  52.713  1.00  0.00           C  
ATOM   1235  C   GLN B1104      63.305  74.075  51.212  1.00  0.00           C  
ATOM   1236  O   GLN B1104      64.381  73.714  50.735  1.00  0.00           O  
ATOM   1237  CB  GLN B1104      63.550  75.353  53.335  1.00  0.00           C  
ATOM   1238  CG  GLN B1104      63.040  75.624  54.745  1.00  0.00           C  
ATOM   1239  CD  GLN B1104      61.523  75.752  54.815  1.00  0.00           C  
ATOM   1240  OE1 GLN B1104      60.910  76.501  54.046  1.00  0.00           O  
ATOM   1241  NE2 GLN B1104      60.912  75.029  55.751  1.00  0.00           N  
ATOM   1242  N   MET B1105      62.299  74.506  50.467  1.00  0.00           N  
ATOM   1243  CA  MET B1105      62.420  74.586  49.023  1.00  0.00           C  
ATOM   1244  C   MET B1105      63.497  75.613  48.701  1.00  0.00           C  
ATOM   1245  O   MET B1105      63.369  76.786  49.042  1.00  0.00           O  
ATOM   1246  CB  MET B1105      61.080  75.000  48.414  1.00  0.00           C  
ATOM   1247  CG  MET B1105      60.957  74.759  46.918  1.00  0.00           C  
ATOM   1248  SD  MET B1105      61.207  73.033  46.406  1.00  0.00           S  
ATOM   1249  CE  MET B1105      62.275  73.292  45.015  1.00  0.00           C  
ATOM   1250  N   GLY B1177      64.571  75.162  48.064  1.00  0.00           N  
ATOM   1251  CA  GLY B1177      65.646  76.071  47.715  1.00  0.00           C  
ATOM   1252  C   GLY B1177      66.082  75.913  46.274  1.00  0.00           C  
ATOM   1253  O   GLY B1177      65.891  74.858  45.668  1.00  0.00           O  
ATOM   1254  N   GLU B1178      66.657  76.966  45.710  1.00  0.00           N  
ATOM   1255  CA  GLU B1178      67.125  76.896  44.334  1.00  0.00           C  
ATOM   1256  C   GLU B1178      68.203  75.816  44.290  1.00  0.00           C  
ATOM   1257  O   GLU B1178      68.975  75.666  45.239  1.00  0.00           O  
ATOM   1258  CB  GLU B1178      67.722  78.238  43.899  1.00  0.00           C  
ATOM   1259  CG  GLU B1178      66.868  79.454  44.239  1.00  0.00           C  
ATOM   1260  CD  GLU B1178      65.455  79.362  43.687  1.00  0.00           C  
ATOM   1261  OE1 GLU B1178      65.300  79.077  42.480  1.00  0.00           O  
ATOM   1262  OE2 GLU B1178      64.497  79.584  44.461  1.00  0.00           O  
ATOM   1263  N   ALA B1179      68.242  75.055  43.202  1.00  0.00           N  
ATOM   1264  CA  ALA B1179      69.237  73.997  43.039  1.00  0.00           C  
ATOM   1265  C   ALA B1179      68.991  72.730  43.873  1.00  0.00           C  
ATOM   1266  O   ALA B1179      69.912  71.934  44.080  1.00  0.00           O  
ATOM   1267  CB  ALA B1179      70.642  74.550  43.327  1.00  0.00           C  
ATOM   1268  N   ILE B1192      67.768  72.534  44.360  1.00  0.00           N  
ATOM   1269  CA  ILE B1192      67.490  71.318  45.121  1.00  0.00           C  
ATOM   1270  C   ILE B1192      67.449  70.179  44.096  1.00  0.00           C  
ATOM   1271  O   ILE B1192      66.913  70.360  42.998  1.00  0.00           O  
ATOM   1272  CB  ILE B1192      66.138  71.395  45.856  1.00  0.00           C  
ATOM   1273  CG1 ILE B1192      65.950  70.144  46.721  1.00  0.00           C  
ATOM   1274  CG2 ILE B1192      64.997  71.522  44.846  1.00  0.00           C  
ATOM   1275  CD1 ILE B1192      64.726  70.182  47.628  1.00  0.00           C  
ATOM   1276  N   ASP B1193      68.032  69.026  44.430  1.00  0.00           N  
ATOM   1277  CA  ASP B1193      68.034  67.898  43.494  1.00  0.00           C  
ATOM   1278  C   ASP B1193      66.617  67.339  43.359  1.00  0.00           C  
ATOM   1279  O   ASP B1193      65.836  67.380  44.304  1.00  0.00           O  
ATOM   1280  CB  ASP B1193      68.997  66.799  43.955  1.00  0.00           C  
ATOM   1281  CG  ASP B1193      68.630  66.235  45.313  1.00  0.00           C  
ATOM   1282  OD1 ASP B1193      68.942  66.886  46.336  1.00  0.00           O  
ATOM   1283  OD2 ASP B1193      68.022  65.143  45.354  1.00  0.00           O  
ATOM   1284  N   PHE B1194      66.290  66.811  42.184  1.00  0.00           N  
ATOM   1285  CA  PHE B1194      64.947  66.295  41.924  1.00  0.00           C  
ATOM   1286  C   PHE B1194      64.533  65.119  42.801  1.00  0.00           C  
ATOM   1287  O   PHE B1194      63.350  64.971  43.121  1.00  0.00           O  
ATOM   1288  CB  PHE B1194      64.807  65.912  40.437  1.00  0.00           C  
ATOM   1289  CG  PHE B1194      63.413  65.502  40.045  1.00  0.00           C  
ATOM   1290  CD1 PHE B1194      63.111  64.160  39.789  1.00  0.00           C  
ATOM   1291  CD2 PHE B1194      62.385  66.453  39.984  1.00  0.00           C  
ATOM   1292  CE1 PHE B1194      61.797  63.764  39.483  1.00  0.00           C  
ATOM   1293  CE2 PHE B1194      61.068  66.076  39.680  1.00  0.00           C  
ATOM   1294  CZ  PHE B1194      60.771  64.723  39.428  1.00  0.00           C  
ATOM   1295  N   ALA B1195      65.497  64.288  43.189  1.00  0.00           N  
ATOM   1296  CA  ALA B1195      65.202  63.120  44.012  1.00  0.00           C  
ATOM   1297  C   ALA B1195      64.454  63.471  45.292  1.00  0.00           C  
ATOM   1298  O   ALA B1195      63.619  62.695  45.762  1.00  0.00           O  
ATOM   1299  CB  ALA B1195      66.493  62.368  44.356  1.00  0.00           C  
ATOM   1300  N   LYS B1196      64.750  64.635  45.863  1.00  0.00           N  
ATOM   1301  CA  LYS B1196      64.081  65.037  47.095  1.00  0.00           C  
ATOM   1302  C   LYS B1196      62.603  65.331  46.873  1.00  0.00           C  
ATOM   1303  O   LYS B1196      61.809  65.218  47.800  1.00  0.00           O  
ATOM   1304  CB  LYS B1196      64.802  66.238  47.727  1.00  0.00           C  
ATOM   1305  CG  LYS B1196      66.137  65.833  48.370  1.00  0.00           C  
ATOM   1306  CD  LYS B1196      66.873  67.008  48.985  1.00  0.00           C  
ATOM   1307  CE  LYS B1196      68.159  66.566  49.676  1.00  0.00           C  
ATOM   1308  NZ  LYS B1196      69.089  65.844  48.756  1.00  0.00           N  
ATOM   1309  N   LEU B1198      62.229  65.679  45.644  1.00  0.00           N  
ATOM   1310  CA  LEU B1198      60.827  65.951  45.333  1.00  0.00           C  
ATOM   1311  C   LEU B1198      60.045  64.643  45.187  1.00  0.00           C  
ATOM   1312  O   LEU B1198      58.826  64.613  45.381  1.00  0.00           O  
ATOM   1313  CB  LEU B1198      60.702  66.781  44.048  1.00  0.00           C  
ATOM   1314  CG  LEU B1198      60.889  68.297  44.171  1.00  0.00           C  
ATOM   1315  CD1 LEU B1198      59.782  68.878  45.025  1.00  0.00           C  
ATOM   1316  CD2 LEU B1198      62.237  68.610  44.791  1.00  0.00           C  
ATOM   1317  N   ILE B1199      60.743  63.561  44.849  1.00  0.00           N  
ATOM   1318  CA  ILE B1199      60.085  62.256  44.720  1.00  0.00           C  
ATOM   1319  C   ILE B1199      59.761  61.691  46.109  1.00  0.00           C  
ATOM   1320  O   ILE B1199      58.770  60.978  46.298  1.00  0.00           O  
ATOM   1321  CB  ILE B1199      60.990  61.258  43.968  1.00  0.00           C  
ATOM   1322  CG1 ILE B1199      61.303  61.809  42.572  1.00  0.00           C  
ATOM   1323  CG2 ILE B1199      60.297  59.894  43.855  1.00  0.00           C  
ATOM   1324  CD1 ILE B1199      62.345  61.011  41.819  1.00  0.00           C  
ATOM   1325  N   TYR B1200      60.600  62.037  47.085  1.00  0.00           N  
ATOM   1326  CA  TYR B1200      60.456  61.578  48.475  1.00  0.00           C  
ATOM   1327  C   TYR B1200      59.019  61.653  49.042  1.00  0.00           C  
ATOM   1328  O   TYR B1200      58.448  60.643  49.474  1.00  0.00           O  
ATOM   1329  CB  TYR B1200      61.450  62.378  49.343  1.00  0.00           C  
ATOM   1330  CG  TYR B1200      61.533  62.018  50.817  1.00  0.00           C  
ATOM   1331  CD1 TYR B1200      62.760  61.684  51.398  1.00  0.00           C  
ATOM   1332  CD2 TYR B1200      60.418  62.123  51.654  1.00  0.00           C  
ATOM   1333  CE1 TYR B1200      62.880  61.481  52.773  1.00  0.00           C  
ATOM   1334  CE2 TYR B1200      60.526  61.919  53.032  1.00  0.00           C  
ATOM   1335  CZ  TYR B1200      61.760  61.603  53.582  1.00  0.00           C  
ATOM   1336  OH  TYR B1200      61.873  61.444  54.940  1.00  0.00           O  
ATOM   1337  N   PRO B1201      58.406  62.841  49.032  1.00  0.00           N  
ATOM   1338  CA  PRO B1201      57.043  62.934  49.573  1.00  0.00           C  
ATOM   1339  C   PRO B1201      56.034  62.004  48.887  1.00  0.00           C  
ATOM   1340  O   PRO B1201      55.093  61.519  49.515  1.00  0.00           O  
ATOM   1341  CB  PRO B1201      56.694  64.409  49.375  1.00  0.00           C  
ATOM   1342  CG  PRO B1201      58.041  65.085  49.368  1.00  0.00           C  
ATOM   1343  CD  PRO B1201      58.854  64.147  48.525  1.00  0.00           C  
ATOM   1344  N   MET B1202      56.210  61.776  47.590  1.00  0.00           N  
ATOM   1345  CA  MET B1202      55.300  60.888  46.880  1.00  0.00           C  
ATOM   1346  C   MET B1202      55.560  59.451  47.314  1.00  0.00           C  
ATOM   1347  O   MET B1202      54.652  58.623  47.334  1.00  0.00           O  
ATOM   1348  CB  MET B1202      55.461  61.059  45.368  1.00  0.00           C  
ATOM   1349  CG  MET B1202      55.033  62.442  44.889  1.00  0.00           C  
ATOM   1350  SD  MET B1202      53.278  62.821  45.186  1.00  0.00           S  
ATOM   1351  CE  MET B1202      53.314  63.494  46.905  1.00  0.00           C  
ATOM   1352  N   MET B1203      56.805  59.157  47.673  1.00  0.00           N  
ATOM   1353  CA  MET B1203      57.141  57.830  48.160  1.00  0.00           C  
ATOM   1354  C   MET B1203      56.474  57.647  49.525  1.00  0.00           C  
ATOM   1355  O   MET B1203      55.924  56.578  49.825  1.00  0.00           O  
ATOM   1356  CB  MET B1203      58.665  57.677  48.303  1.00  0.00           C  
ATOM   1357  CG  MET B1203      59.395  57.536  46.980  1.00  0.00           C  
ATOM   1358  SD  MET B1203      61.180  57.748  47.143  1.00  0.00           S  
ATOM   1359  CE  MET B1203      61.658  56.252  48.114  1.00  0.00           C  
ATOM   1360  N   GLN B1204      56.508  58.691  50.352  1.00  0.00           N  
ATOM   1361  CA  GLN B1204      55.911  58.584  51.680  1.00  0.00           C  
ATOM   1362  C   GLN B1204      54.414  58.304  51.581  1.00  0.00           C  
ATOM   1363  O   GLN B1204      53.871  57.532  52.374  1.00  0.00           O  
ATOM   1364  CB  GLN B1204      56.167  59.852  52.524  1.00  0.00           C  
ATOM   1365  CG  GLN B1204      55.649  59.715  53.980  1.00  0.00           C  
ATOM   1366  CD  GLN B1204      56.350  60.643  54.966  1.00  0.00           C  
ATOM   1367  OE1 GLN B1204      57.455  61.118  54.705  1.00  0.00           O  
ATOM   1368  NE2 GLN B1204      55.720  60.879  56.123  1.00  0.00           N  
ATOM   1369  N   VAL B1205      53.746  58.918  50.606  1.00  0.00           N  
ATOM   1370  CA  VAL B1205      52.312  58.686  50.438  1.00  0.00           C  
ATOM   1371  C   VAL B1205      52.095  57.260  49.911  1.00  0.00           C  
ATOM   1372  O   VAL B1205      51.226  56.532  50.394  1.00  0.00           O  
ATOM   1373  CB  VAL B1205      51.696  59.709  49.472  1.00  0.00           C  
ATOM   1374  CG1 VAL B1205      50.212  59.372  49.215  1.00  0.00           C  
ATOM   1375  CG2 VAL B1205      51.838  61.118  50.064  1.00  0.00           C  
ATOM   1376  N   ALA B1206      52.905  56.859  48.933  1.00  0.00           N  
ATOM   1377  CA  ALA B1206      52.813  55.516  48.365  1.00  0.00           C  
ATOM   1378  C   ALA B1206      53.058  54.451  49.436  1.00  0.00           C  
ATOM   1379  O   ALA B1206      52.441  53.385  49.413  1.00  0.00           O  
ATOM   1380  CB  ALA B1206      53.833  55.352  47.214  1.00  0.00           C  
ATOM   1381  N   ASP B1207      53.958  54.738  50.376  1.00  0.00           N  
ATOM   1382  CA  ASP B1207      54.264  53.777  51.432  1.00  0.00           C  
ATOM   1383  C   ASP B1207      53.003  53.429  52.213  1.00  0.00           C  
ATOM   1384  O   ASP B1207      52.839  52.304  52.685  1.00  0.00           O  
ATOM   1385  CB  ASP B1207      55.308  54.332  52.418  1.00  0.00           C  
ATOM   1386  CG  ASP B1207      56.658  54.593  51.770  1.00  0.00           C  
ATOM   1387  OD1 ASP B1207      57.017  53.867  50.821  1.00  0.00           O  
ATOM   1388  OD2 ASP B1207      57.370  55.513  52.228  1.00  0.00           O  
ATOM   1389  N   ILE B1208      52.128  54.413  52.367  1.00  0.00           N  
ATOM   1390  CA  ILE B1208      50.887  54.214  53.099  1.00  0.00           C  
ATOM   1391  C   ILE B1208      49.954  53.257  52.357  1.00  0.00           C  
ATOM   1392  O   ILE B1208      49.527  52.232  52.891  1.00  0.00           O  
ATOM   1393  CB  ILE B1208      50.166  55.568  53.327  1.00  0.00           C  
ATOM   1394  CG1 ILE B1208      50.950  56.390  54.368  1.00  0.00           C  
ATOM   1395  CG2 ILE B1208      48.700  55.328  53.752  1.00  0.00           C  
ATOM   1396  CD1 ILE B1208      50.514  57.833  54.476  1.00  0.00           C  
ATOM   1397  N   PHE B1209      49.656  53.580  51.112  1.00  0.00           N  
ATOM   1398  CA  PHE B1209      48.752  52.738  50.349  1.00  0.00           C  
ATOM   1399  C   PHE B1209      49.296  51.366  49.970  1.00  0.00           C  
ATOM   1400  O   PHE B1209      48.573  50.377  50.031  1.00  0.00           O  
ATOM   1401  CB  PHE B1209      48.278  53.532  49.141  1.00  0.00           C  
ATOM   1402  CG  PHE B1209      47.451  54.715  49.534  1.00  0.00           C  
ATOM   1403  CD1 PHE B1209      46.134  54.539  49.964  1.00  0.00           C  
ATOM   1404  CD2 PHE B1209      48.009  55.990  49.576  1.00  0.00           C  
ATOM   1405  CE1 PHE B1209      45.377  55.623  50.440  1.00  0.00           C  
ATOM   1406  CE2 PHE B1209      47.270  57.085  50.049  1.00  0.00           C  
ATOM   1407  CZ  PHE B1209      45.945  56.900  50.484  1.00  0.00           C  
ATOM   1408  N   TYR B1210      50.574  51.284  49.618  1.00  0.00           N  
ATOM   1409  CA  TYR B1210      51.131  49.984  49.251  1.00  0.00           C  
ATOM   1410  C   TYR B1210      51.081  48.990  50.422  1.00  0.00           C  
ATOM   1411  O   TYR B1210      50.945  47.782  50.218  1.00  0.00           O  
ATOM   1412  CB  TYR B1210      52.577  50.130  48.764  1.00  0.00           C  
ATOM   1413  CG  TYR B1210      53.092  48.877  48.074  1.00  0.00           C  
ATOM   1414  CD1 TYR B1210      52.813  48.634  46.723  1.00  0.00           C  
ATOM   1415  CD2 TYR B1210      53.840  47.931  48.774  1.00  0.00           C  
ATOM   1416  CE1 TYR B1210      53.271  47.479  46.086  1.00  0.00           C  
ATOM   1417  CE2 TYR B1210      54.309  46.772  48.148  1.00  0.00           C  
ATOM   1418  CZ  TYR B1210      54.020  46.556  46.805  1.00  0.00           C  
ATOM   1419  OH  TYR B1210      54.487  45.424  46.187  1.00  0.00           O  
ATOM   1420  N   GLN B1211      51.187  49.488  51.651  1.00  0.00           N  
ATOM   1421  CA  GLN B1211      51.140  48.598  52.807  1.00  0.00           C  
ATOM   1422  C   GLN B1211      49.734  48.469  53.394  1.00  0.00           C  
ATOM   1423  O   GLN B1211      49.546  47.807  54.417  1.00  0.00           O  
ATOM   1424  CB  GLN B1211      52.108  49.084  53.892  1.00  0.00           C  
ATOM   1425  CG  GLN B1211      53.583  49.056  53.469  1.00  0.00           C  
ATOM   1426  CD  GLN B1211      54.489  49.684  54.515  1.00  0.00           C  
ATOM   1427  OE1 GLN B1211      55.050  48.995  55.362  1.00  0.00           O  
ATOM   1428  NE2 GLN B1211      54.613  51.005  54.471  1.00  0.00           N  
ATOM   1429  N   GLY B1291      48.749  49.088  52.749  1.00  0.00           N  
ATOM   1430  CA  GLY B1291      47.384  49.023  53.263  1.00  0.00           C  
ATOM   1431  C   GLY B1291      47.232  49.661  54.641  1.00  0.00           C  
ATOM   1432  O   GLY B1291      46.442  49.203  55.475  1.00  0.00           O  
ATOM   1433  N   VAL B1292      47.993  50.725  54.892  1.00  0.00           N  
ATOM   1434  CA  VAL B1292      47.938  51.419  56.182  1.00  0.00           C  
ATOM   1435  C   VAL B1292      46.643  52.209  56.374  1.00  0.00           C  
ATOM   1436  O   VAL B1292      46.315  53.075  55.567  1.00  0.00           O  
ATOM   1437  CB  VAL B1292      49.121  52.415  56.343  1.00  0.00           C  
ATOM   1438  CG1 VAL B1292      48.930  53.255  57.614  1.00  0.00           C  
ATOM   1439  CG2 VAL B1292      50.438  51.655  56.416  1.00  0.00           C  
ATOM   1440  N   THR B1293      45.909  51.915  57.442  1.00  0.00           N  
ATOM   1441  CA  THR B1293      44.671  52.646  57.718  1.00  0.00           C  
ATOM   1442  C   THR B1293      44.864  53.604  58.898  1.00  0.00           C  
ATOM   1443  O   THR B1293      44.051  54.496  59.128  1.00  0.00           O  
ATOM   1444  CB  THR B1293      43.504  51.688  58.008  1.00  0.00           C  
ATOM   1445  OG1 THR B1293      43.925  50.674  58.930  1.00  0.00           O  
ATOM   1446  CG2 THR B1293      43.026  51.048  56.721  1.00  0.00           C  
ATOM   1447  N   ILE B1294      45.960  53.407  59.626  1.00  0.00           N  
ATOM   1448  CA  ILE B1294      46.330  54.243  60.764  1.00  0.00           C  
ATOM   1449  C   ILE B1294      47.733  54.807  60.488  1.00  0.00           C  
ATOM   1450  O   ILE B1294      48.750  54.216  60.875  1.00  0.00           O  
ATOM   1451  CB  ILE B1294      46.357  53.418  62.081  1.00  0.00           C  
ATOM   1452  CG1 ILE B1294      44.962  52.843  62.370  1.00  0.00           C  
ATOM   1453  CG2 ILE B1294      46.831  54.297  63.252  1.00  0.00           C  
ATOM   1454  CD1 ILE B1294      43.896  53.905  62.651  1.00  0.00           C  
ATOM   1455  N   ALA B1295      47.782  55.947  59.809  1.00  0.00           N  
ATOM   1456  CA  ALA B1295      49.058  56.585  59.465  1.00  0.00           C  
ATOM   1457  C   ALA B1295      49.497  57.454  60.630  1.00  0.00           C  
ATOM   1458  O   ALA B1295      48.918  58.509  60.897  1.00  0.00           O  
ATOM   1459  CB  ALA B1295      48.906  57.413  58.189  1.00  0.00           C  
ATOM   1460  N   HIS B1296      50.530  56.980  61.319  1.00  0.00           N  
ATOM   1461  CA  HIS B1296      51.067  57.619  62.512  1.00  0.00           C  
ATOM   1462  C   HIS B1296      52.398  58.316  62.276  1.00  0.00           C  
ATOM   1463  O   HIS B1296      53.301  57.766  61.638  1.00  0.00           O  
ATOM   1464  CB  HIS B1296      51.220  56.542  63.600  1.00  0.00           C  
ATOM   1465  CG  HIS B1296      51.958  56.990  64.821  1.00  0.00           C  
ATOM   1466  ND1 HIS B1296      52.738  56.129  65.569  1.00  0.00           N  
ATOM   1467  CD2 HIS B1296      52.039  58.198  65.431  1.00  0.00           C  
ATOM   1468  CE1 HIS B1296      53.272  56.789  66.581  1.00  0.00           C  
ATOM   1469  NE2 HIS B1296      52.865  58.045  66.522  1.00  0.00           N  
ATOM   1470  N   ALA B1297      52.521  59.530  62.801  1.00  0.00           N  
ATOM   1471  CA  ALA B1297      53.764  60.276  62.664  1.00  0.00           C  
ATOM   1472  C   ALA B1297      53.790  61.451  63.613  1.00  0.00           C  
ATOM   1473  O   ALA B1297      52.802  61.740  64.294  1.00  0.00           O  
ATOM   1474  CB  ALA B1297      53.929  60.772  61.235  1.00  0.00           C  
ATOM   1475  N   GLY B1298      54.939  62.114  63.671  1.00  0.00           N  
ATOM   1476  CA  GLY B1298      55.053  63.291  64.498  1.00  0.00           C  
ATOM   1477  C   GLY B1298      54.324  64.370  63.723  1.00  0.00           C  
ATOM   1478  O   GLY B1298      54.144  64.259  62.500  1.00  0.00           O  
ATOM   1479  N   MET B1299      53.911  65.421  64.421  1.00  0.00           N  
ATOM   1480  CA  MET B1299      53.166  66.518  63.805  1.00  0.00           C  
ATOM   1481  C   MET B1299      53.786  67.141  62.539  1.00  0.00           C  
ATOM   1482  O   MET B1299      53.058  67.591  61.649  1.00  0.00           O  
ATOM   1483  CB  MET B1299      52.920  67.609  64.855  1.00  0.00           C  
ATOM   1484  CG  MET B1299      51.817  68.569  64.490  1.00  0.00           C  
ATOM   1485  SD  MET B1299      50.171  67.805  64.443  1.00  0.00           S  
ATOM   1486  CE  MET B1299      49.170  69.326  64.385  1.00  0.00           C  
ATOM   1487  N   ASP B1300      55.113  67.161  62.434  1.00  0.00           N  
ATOM   1488  CA  ASP B1300      55.736  67.762  61.251  1.00  0.00           C  
ATOM   1489  C   ASP B1300      55.631  66.937  59.960  1.00  0.00           C  
ATOM   1490  O   ASP B1300      56.171  67.326  58.923  1.00  0.00           O  
ATOM   1491  CB  ASP B1300      57.207  68.117  61.520  1.00  0.00           C  
ATOM   1492  CG  ASP B1300      58.013  66.951  62.084  1.00  0.00           C  
ATOM   1493  OD1 ASP B1300      57.538  65.791  62.059  1.00  0.00           O  
ATOM   1494  OD2 ASP B1300      59.143  67.207  62.547  1.00  0.00           O  
ATOM   1495  N   GLN B1301      54.915  65.819  60.011  1.00  0.00           N  
ATOM   1496  CA  GLN B1301      54.747  64.984  58.817  1.00  0.00           C  
ATOM   1497  C   GLN B1301      53.332  65.100  58.263  1.00  0.00           C  
ATOM   1498  O   GLN B1301      53.027  64.527  57.218  1.00  0.00           O  
ATOM   1499  CB  GLN B1301      55.010  63.511  59.158  1.00  0.00           C  
ATOM   1500  CG  GLN B1301      56.414  63.199  59.681  1.00  0.00           C  
ATOM   1501  CD  GLN B1301      57.481  63.612  58.695  1.00  0.00           C  
ATOM   1502  OE1 GLN B1301      57.532  63.110  57.567  1.00  0.00           O  
ATOM   1503  NE2 GLN B1301      58.339  64.537  59.108  1.00  0.00           N  
ATOM   1504  N   ARG B1302      52.477  65.854  58.952  1.00  0.00           N  
ATOM   1505  CA  ARG B1302      51.070  65.971  58.566  1.00  0.00           C  
ATOM   1506  C   ARG B1302      50.741  66.290  57.108  1.00  0.00           C  
ATOM   1507  O   ARG B1302      49.717  65.823  56.598  1.00  0.00           O  
ATOM   1508  CB  ARG B1302      50.329  66.952  59.513  1.00  0.00           C  
ATOM   1509  CG  ARG B1302      50.672  68.438  59.367  1.00  0.00           C  
ATOM   1510  CD  ARG B1302      49.967  69.262  60.456  1.00  0.00           C  
ATOM   1511  NE  ARG B1302      48.518  69.039  60.467  1.00  0.00           N  
ATOM   1512  CZ  ARG B1302      47.680  69.541  59.561  1.00  0.00           C  
ATOM   1513  NH1 ARG B1302      46.379  69.286  59.637  1.00  0.00           N  
ATOM   1514  NH2 ARG B1302      48.142  70.314  58.585  1.00  0.00           N  
ATOM   1515  N   LYS B1303      51.593  67.061  56.431  1.00  0.00           N  
ATOM   1516  CA  LYS B1303      51.344  67.409  55.028  1.00  0.00           C  
ATOM   1517  C   LYS B1303      51.254  66.171  54.130  1.00  0.00           C  
ATOM   1518  O   LYS B1303      50.446  66.128  53.195  1.00  0.00           O  
ATOM   1519  CB  LYS B1303      52.439  68.341  54.499  1.00  0.00           C  
ATOM   1520  CG  LYS B1303      52.305  69.797  54.939  1.00  0.00           C  
ATOM   1521  CD  LYS B1303      53.525  70.606  54.484  1.00  0.00           C  
ATOM   1522  CE  LYS B1303      53.446  72.084  54.896  1.00  0.00           C  
ATOM   1523  NZ  LYS B1303      54.738  72.802  54.597  1.00  0.00           N  
ATOM   1524  N   ALA B1304      52.084  65.167  54.407  1.00  0.00           N  
ATOM   1525  CA  ALA B1304      52.056  63.936  53.619  1.00  0.00           C  
ATOM   1526  C   ALA B1304      50.728  63.212  53.852  1.00  0.00           C  
ATOM   1527  O   ALA B1304      50.151  62.627  52.941  1.00  0.00           O  
ATOM   1528  CB  ALA B1304      53.216  63.023  54.023  1.00  0.00           C  
ATOM   1529  N   HIS B1306      50.253  63.236  55.089  1.00  0.00           N  
ATOM   1530  CA  HIS B1306      49.001  62.568  55.409  1.00  0.00           C  
ATOM   1531  C   HIS B1306      47.789  63.316  54.851  1.00  0.00           C  
ATOM   1532  O   HIS B1306      46.777  62.704  54.505  1.00  0.00           O  
ATOM   1533  CB  HIS B1306      48.909  62.375  56.919  1.00  0.00           C  
ATOM   1534  CG  HIS B1306      49.922  61.409  57.448  1.00  0.00           C  
ATOM   1535  ND1 HIS B1306      50.184  61.260  58.791  1.00  0.00           N  
ATOM   1536  CD2 HIS B1306      50.724  60.524  56.807  1.00  0.00           C  
ATOM   1537  CE1 HIS B1306      51.102  60.323  58.958  1.00  0.00           C  
ATOM   1538  NE2 HIS B1306      51.445  59.860  57.769  1.00  0.00           N  
ATOM   1539  N   VAL B1310      47.886  64.636  54.748  1.00  0.00           N  
ATOM   1540  CA  VAL B1310      46.778  65.388  54.183  1.00  0.00           C  
ATOM   1541  C   VAL B1310      46.646  65.001  52.699  1.00  0.00           C  
ATOM   1542  O   VAL B1310      45.532  64.846  52.184  1.00  0.00           O  
ATOM   1543  CB  VAL B1310      47.005  66.906  54.318  1.00  0.00           C  
ATOM   1544  CG1 VAL B1310      45.894  67.669  53.585  1.00  0.00           C  
ATOM   1545  CG2 VAL B1310      47.016  67.289  55.799  1.00  0.00           C  
ATOM   1546  N   ILE B1312      47.783  64.829  52.023  1.00  0.00           N  
ATOM   1547  CA  ILE B1312      47.782  64.438  50.615  1.00  0.00           C  
ATOM   1548  C   ILE B1312      47.236  63.022  50.506  1.00  0.00           C  
ATOM   1549  O   ILE B1312      46.406  62.737  49.651  1.00  0.00           O  
ATOM   1550  CB  ILE B1312      49.210  64.482  50.009  1.00  0.00           C  
ATOM   1551  CG1 ILE B1312      49.673  65.935  49.875  1.00  0.00           C  
ATOM   1552  CG2 ILE B1312      49.234  63.804  48.630  1.00  0.00           C  
ATOM   1553  CD1 ILE B1312      51.176  66.066  49.631  1.00  0.00           C  
ATOM   1554  N   ALA B1314      47.698  62.138  51.385  1.00  0.00           N  
ATOM   1555  CA  ALA B1314      47.239  60.756  51.376  1.00  0.00           C  
ATOM   1556  C   ALA B1314      45.717  60.687  51.482  1.00  0.00           C  
ATOM   1557  O   ALA B1314      45.059  59.942  50.749  1.00  0.00           O  
ATOM   1558  CB  ALA B1314      47.869  59.982  52.534  1.00  0.00           C  
ATOM   1559  N   ILE B1316      45.159  61.466  52.401  1.00  0.00           N  
ATOM   1560  CA  ILE B1316      43.721  61.463  52.596  1.00  0.00           C  
ATOM   1561  C   ILE B1316      42.994  62.015  51.380  1.00  0.00           C  
ATOM   1562  O   ILE B1316      41.948  61.492  51.004  1.00  0.00           O  
ATOM   1563  CB  ILE B1316      43.322  62.259  53.861  1.00  0.00           C  
ATOM   1564  CG1 ILE B1316      43.790  61.509  55.111  1.00  0.00           C  
ATOM   1565  CG2 ILE B1316      41.798  62.454  53.912  1.00  0.00           C  
ATOM   1566  CD1 ILE B1316      43.720  62.340  56.407  1.00  0.00           C  
ATOM   1567  N   GLU B1317      43.537  63.042  50.735  1.00  0.00           N  
ATOM   1568  CA  GLU B1317      42.835  63.555  49.569  1.00  0.00           C  
ATOM   1569  C   GLU B1317      42.955  62.758  48.270  1.00  0.00           C  
ATOM   1570  O   GLU B1317      42.102  62.904  47.396  1.00  0.00           O  
ATOM   1571  CB  GLU B1317      43.160  65.035  49.316  1.00  0.00           C  
ATOM   1572  CG  GLU B1317      44.603  65.441  49.266  1.00  0.00           C  
ATOM   1573  CD  GLU B1317      44.746  66.965  49.177  1.00  0.00           C  
ATOM   1574  OE1 GLU B1317      44.336  67.670  50.129  1.00  0.00           O  
ATOM   1575  OE2 GLU B1317      45.260  67.458  48.151  1.00  0.00           O  
ATOM   1576  N   VAL B1318      43.974  61.910  48.125  1.00  0.00           N  
ATOM   1577  CA  VAL B1318      44.079  61.128  46.894  1.00  0.00           C  
ATOM   1578  C   VAL B1318      43.601  59.693  47.108  1.00  0.00           C  
ATOM   1579  O   VAL B1318      43.436  58.936  46.153  1.00  0.00           O  
ATOM   1580  CB  VAL B1318      45.536  61.075  46.331  1.00  0.00           C  
ATOM   1581  CG1 VAL B1318      46.080  62.479  46.163  1.00  0.00           C  
ATOM   1582  CG2 VAL B1318      46.433  60.223  47.235  1.00  0.00           C  
ATOM   1583  N   ALA B1319      43.370  59.334  48.367  1.00  0.00           N  
ATOM   1584  CA  ALA B1319      42.951  57.987  48.724  1.00  0.00           C  
ATOM   1585  C   ALA B1319      41.929  57.326  47.807  1.00  0.00           C  
ATOM   1586  O   ALA B1319      42.160  56.231  47.300  1.00  0.00           O  
ATOM   1587  CB  ALA B1319      42.421  57.969  50.154  1.00  0.00           C  
ATOM   1588  N   GLN B1321      40.795  57.983  47.610  1.00  0.00           N  
ATOM   1589  CA  GLN B1321      39.728  57.413  46.807  1.00  0.00           C  
ATOM   1590  C   GLN B1321      39.923  57.513  45.305  1.00  0.00           C  
ATOM   1591  O   GLN B1321      39.086  57.036  44.541  1.00  0.00           O  
ATOM   1592  CB  GLN B1321      38.384  58.030  47.237  1.00  0.00           C  
ATOM   1593  CG  GLN B1321      38.090  57.748  48.710  1.00  0.00           C  
ATOM   1594  CD  GLN B1321      36.703  58.185  49.171  1.00  0.00           C  
ATOM   1595  OE1 GLN B1321      36.147  57.601  50.094  1.00  0.00           O  
ATOM   1596  NE2 GLN B1321      36.152  59.211  48.545  1.00  0.00           N  
ATOM   1597  N   LYS B1322      41.036  58.108  44.883  1.00  0.00           N  
ATOM   1598  CA  LYS B1322      41.327  58.251  43.458  1.00  0.00           C  
ATOM   1599  C   LYS B1322      42.301  57.191  42.967  1.00  0.00           C  
ATOM   1600  O   LYS B1322      42.462  57.005  41.768  1.00  0.00           O  
ATOM   1601  CB  LYS B1322      41.936  59.621  43.167  1.00  0.00           C  
ATOM   1602  CG  LYS B1322      41.071  60.789  43.566  1.00  0.00           C  
ATOM   1603  CD  LYS B1322      41.778  62.111  43.298  1.00  0.00           C  
ATOM   1604  CE  LYS B1322      40.953  63.280  43.820  1.00  0.00           C  
ATOM   1605  NZ  LYS B1322      41.681  64.565  43.703  1.00  0.00           N  
ATOM   1606  N   LEU B1323      42.951  56.494  43.888  1.00  0.00           N  
ATOM   1607  CA  LEU B1323      43.938  55.496  43.496  1.00  0.00           C  
ATOM   1608  C   LEU B1323      43.383  54.271  42.784  1.00  0.00           C  
ATOM   1609  O   LEU B1323      42.356  53.706  43.165  1.00  0.00           O  
ATOM   1610  CB  LEU B1323      44.756  55.076  44.714  1.00  0.00           C  
ATOM   1611  CG  LEU B1323      45.976  55.941  45.064  1.00  0.00           C  
ATOM   1612  CD1 LEU B1323      45.822  57.372  44.600  1.00  0.00           C  
ATOM   1613  CD2 LEU B1323      46.197  55.862  46.542  1.00  0.00           C  
ATOM   1614  N   ARG B1324      44.098  53.862  41.744  1.00  0.00           N  
ATOM   1615  CA  ARG B1324      43.717  52.721  40.937  1.00  0.00           C  
ATOM   1616  C   ARG B1324      44.364  51.403  41.372  1.00  0.00           C  
ATOM   1617  O   ARG B1324      43.695  50.374  41.441  1.00  0.00           O  
ATOM   1618  CB  ARG B1324      44.058  53.010  39.463  1.00  0.00           C  
ATOM   1619  CG  ARG B1324      44.204  51.757  38.602  1.00  0.00           C  
ATOM   1620  CD  ARG B1324      43.061  51.573  37.615  1.00  0.00           C  
ATOM   1621  NE  ARG B1324      43.022  50.210  37.082  1.00  0.00           N  
ATOM   1622  CZ  ARG B1324      43.258  49.883  35.815  1.00  0.00           C  
ATOM   1623  NH1 ARG B1324      43.555  50.821  34.927  1.00  0.00           N  
ATOM   1624  NH2 ARG B1324      43.197  48.613  35.435  1.00  0.00           N  
ATOM   1625  N   TYR B1325      45.654  51.423  41.689  1.00  0.00           N  
ATOM   1626  CA  TYR B1325      46.327  50.183  42.043  1.00  0.00           C  
ATOM   1627  C   TYR B1325      46.350  49.789  43.502  1.00  0.00           C  
ATOM   1628  O   TYR B1325      46.205  48.612  43.826  1.00  0.00           O  
ATOM   1629  CB  TYR B1325      47.749  50.197  41.472  1.00  0.00           C  
ATOM   1630  CG  TYR B1325      47.742  50.511  39.996  1.00  0.00           C  
ATOM   1631  CD1 TYR B1325      48.012  51.794  39.538  1.00  0.00           C  
ATOM   1632  CD2 TYR B1325      47.390  49.535  39.057  1.00  0.00           C  
ATOM   1633  CE1 TYR B1325      47.933  52.108  38.180  1.00  0.00           C  
ATOM   1634  CE2 TYR B1325      47.300  49.840  37.698  1.00  0.00           C  
ATOM   1635  CZ  TYR B1325      47.574  51.127  37.268  1.00  0.00           C  
ATOM   1636  OH  TYR B1325      47.491  51.440  35.928  1.00  0.00           O  
ATOM   1637  N   HIS B1326      46.535  50.754  44.392  1.00  0.00           N  
ATOM   1638  CA  HIS B1326      46.563  50.409  45.800  1.00  0.00           C  
ATOM   1639  C   HIS B1326      45.611  51.178  46.701  1.00  0.00           C  
ATOM   1640  O   HIS B1326      45.995  51.694  47.750  1.00  0.00           O  
ATOM   1641  CB  HIS B1326      47.991  50.479  46.343  1.00  0.00           C  
ATOM   1642  CG  HIS B1326      48.880  49.403  45.802  1.00  0.00           C  
ATOM   1643  ND1 HIS B1326      49.587  49.543  44.628  1.00  0.00           N  
ATOM   1644  CD2 HIS B1326      49.125  48.146  46.241  1.00  0.00           C  
ATOM   1645  CE1 HIS B1326      50.227  48.417  44.365  1.00  0.00           C  
ATOM   1646  NE2 HIS B1326      49.963  47.553  45.329  1.00  0.00           N  
ATOM   1647  N   PRO B1327      44.346  51.286  46.289  1.00  0.00           N  
ATOM   1648  CA  PRO B1327      43.434  52.008  47.175  1.00  0.00           C  
ATOM   1649  C   PRO B1327      43.198  51.075  48.355  1.00  0.00           C  
ATOM   1650  O   PRO B1327      43.617  49.915  48.338  1.00  0.00           O  
ATOM   1651  CB  PRO B1327      42.186  52.189  46.313  1.00  0.00           C  
ATOM   1652  CG  PRO B1327      42.209  50.963  45.426  1.00  0.00           C  
ATOM   1653  CD  PRO B1327      43.679  50.887  45.037  1.00  0.00           C  
ATOM   1654  N   ILE B1328      42.573  51.577  49.402  1.00  0.00           N  
ATOM   1655  CA  ILE B1328      42.285  50.727  50.544  1.00  0.00           C  
ATOM   1656  C   ILE B1328      40.810  50.378  50.375  1.00  0.00           C  
ATOM   1657  O   ILE B1328      39.947  51.244  50.503  1.00  0.00           O  
ATOM   1658  CB  ILE B1328      42.511  51.474  51.877  1.00  0.00           C  
ATOM   1659  CG1 ILE B1328      43.989  51.852  52.016  1.00  0.00           C  
ATOM   1660  CG2 ILE B1328      42.098  50.594  53.041  1.00  0.00           C  
ATOM   1661  CD1 ILE B1328      44.296  52.694  53.237  1.00  0.00           C  
ATOM   1662  N   VAL B1329      40.530  49.115  50.064  1.00  0.00           N  
ATOM   1663  CA  VAL B1329      39.157  48.682  49.849  1.00  0.00           C  
ATOM   1664  C   VAL B1329      38.610  47.773  50.932  1.00  0.00           C  
ATOM   1665  O   VAL B1329      39.237  46.786  51.312  1.00  0.00           O  
ATOM   1666  CB  VAL B1329      39.015  47.971  48.489  1.00  0.00           C  
ATOM   1667  CG1 VAL B1329      37.583  47.430  48.304  1.00  0.00           C  
ATOM   1668  CG2 VAL B1329      39.348  48.947  47.382  1.00  0.00           C  
ATOM   1669  N   HIS B1330      37.430  48.126  51.430  1.00  0.00           N  
ATOM   1670  CA  HIS B1330      36.765  47.337  52.455  1.00  0.00           C  
ATOM   1671  C   HIS B1330      35.279  47.258  52.109  1.00  0.00           C  
ATOM   1672  O   HIS B1330      34.597  48.285  51.986  1.00  0.00           O  
ATOM   1673  CB  HIS B1330      36.947  47.974  53.840  1.00  0.00           C  
ATOM   1674  CG  HIS B1330      36.334  47.182  54.955  1.00  0.00           C  
ATOM   1675  ND1 HIS B1330      36.778  45.924  55.309  1.00  0.00           N  
ATOM   1676  CD2 HIS B1330      35.302  47.464  55.787  1.00  0.00           C  
ATOM   1677  CE1 HIS B1330      36.045  45.467  56.310  1.00  0.00           C  
ATOM   1678  NE2 HIS B1330      35.143  46.382  56.618  1.00  0.00           N  
ATOM   1679  N   GLU B1339      34.786  46.037  51.928  1.00  0.00           N  
ATOM   1680  CA  GLU B1339      33.378  45.827  51.608  1.00  0.00           C  
ATOM   1681  C   GLU B1339      32.921  46.733  50.477  1.00  0.00           C  
ATOM   1682  O   GLU B1339      31.899  47.414  50.589  1.00  0.00           O  
ATOM   1683  CB  GLU B1339      32.517  46.074  52.851  1.00  0.00           C  
ATOM   1684  CG  GLU B1339      33.064  45.380  54.086  1.00  0.00           C  
ATOM   1685  CD  GLU B1339      32.176  45.519  55.305  1.00  0.00           C  
ATOM   1686  OE1 GLU B1339      31.610  46.616  55.531  1.00  0.00           O  
ATOM   1687  OE2 GLU B1339      32.063  44.523  56.049  1.00  0.00           O  
ATOM   1688  N   GLY B1340      33.699  46.749  49.397  1.00  0.00           N  
ATOM   1689  CA  GLY B1340      33.353  47.550  48.236  1.00  0.00           C  
ATOM   1690  C   GLY B1340      33.638  49.039  48.297  1.00  0.00           C  
ATOM   1691  O   GLY B1340      33.468  49.739  47.299  1.00  0.00           O  
ATOM   1692  N   GLU B1341      34.077  49.545  49.443  1.00  0.00           N  
ATOM   1693  CA  GLU B1341      34.343  50.974  49.534  1.00  0.00           C  
ATOM   1694  C   GLU B1341      35.812  51.323  49.682  1.00  0.00           C  
ATOM   1695  O   GLU B1341      36.561  50.633  50.371  1.00  0.00           O  
ATOM   1696  CB  GLU B1341      33.566  51.581  50.700  1.00  0.00           C  
ATOM   1697  CG  GLU B1341      32.060  51.453  50.564  1.00  0.00           C  
ATOM   1698  CD  GLU B1341      31.542  52.023  49.255  1.00  0.00           C  
ATOM   1699  OE1 GLU B1341      31.816  53.210  48.966  1.00  0.00           O  
ATOM   1700  OE2 GLU B1341      30.859  51.280  48.516  1.00  0.00           O  
ATOM   1701  N   LYS B1342      36.211  52.407  49.025  1.00  0.00           N  
ATOM   1702  CA  LYS B1342      37.581  52.889  49.098  1.00  0.00           C  
ATOM   1703  C   LYS B1342      37.688  53.755  50.343  1.00  0.00           C  
ATOM   1704  O   LYS B1342      37.002  54.768  50.467  1.00  0.00           O  
ATOM   1705  CB  LYS B1342      37.932  53.718  47.864  1.00  0.00           C  
ATOM   1706  CG  LYS B1342      38.111  52.896  46.601  1.00  0.00           C  
ATOM   1707  CD  LYS B1342      38.650  53.762  45.472  1.00  0.00           C  
ATOM   1708  CE  LYS B1342      38.948  52.942  44.230  1.00  0.00           C  
ATOM   1709  NZ  LYS B1342      39.498  53.802  43.149  1.00  0.00           N  
ATOM   1710  N   LEU B1344      38.557  53.350  51.258  1.00  0.00           N  
ATOM   1711  CA  LEU B1344      38.743  54.065  52.509  1.00  0.00           C  
ATOM   1712  C   LEU B1344      39.822  55.139  52.470  1.00  0.00           C  
ATOM   1713  O   LEU B1344      40.677  55.162  51.582  1.00  0.00           O  
ATOM   1714  CB  LEU B1344      39.098  53.077  53.605  1.00  0.00           C  
ATOM   1715  CG  LEU B1344      38.113  51.931  53.825  1.00  0.00           C  
ATOM   1716  CD1 LEU B1344      38.653  51.034  54.913  1.00  0.00           C  
ATOM   1717  CD2 LEU B1344      36.746  52.486  54.204  1.00  0.00           C  
ATOM   1718  N   LYS B1345      39.754  56.036  53.446  1.00  0.00           N  
ATOM   1719  CA  LYS B1345      40.738  57.088  53.603  1.00  0.00           C  
ATOM   1720  C   LYS B1345      41.447  56.676  54.879  1.00  0.00           C  
ATOM   1721  O   LYS B1345      40.800  56.311  55.858  1.00  0.00           O  
ATOM   1722  CB  LYS B1345      40.070  58.450  53.793  1.00  0.00           C  
ATOM   1723  CG  LYS B1345      39.311  58.917  52.576  1.00  0.00           C  
ATOM   1724  CD  LYS B1345      38.691  60.278  52.798  1.00  0.00           C  
ATOM   1725  CE  LYS B1345      37.963  60.740  51.544  1.00  0.00           C  
ATOM   1726  NZ  LYS B1345      37.434  62.128  51.664  1.00  0.00           N  
ATOM   1727  N   PRO B1347      42.786  56.677  54.871  1.00  0.00           N  
ATOM   1728  CA  PRO B1347      43.515  56.292  56.079  1.00  0.00           C  
ATOM   1729  C   PRO B1347      43.308  57.356  57.148  1.00  0.00           C  
ATOM   1730  O   PRO B1347      43.069  58.529  56.836  1.00  0.00           O  
ATOM   1731  CB  PRO B1347      44.966  56.236  55.604  1.00  0.00           C  
ATOM   1732  CG  PRO B1347      45.003  57.288  54.546  1.00  0.00           C  
ATOM   1733  CD  PRO B1347      43.710  57.086  53.799  1.00  0.00           C  
ATOM   1734  N   VAL B1348      43.377  56.938  58.403  1.00  0.00           N  
ATOM   1735  CA  VAL B1348      43.230  57.863  59.512  1.00  0.00           C  
ATOM   1736  C   VAL B1348      44.631  58.318  59.905  1.00  0.00           C  
ATOM   1737  O   VAL B1348      45.518  57.485  60.121  1.00  0.00           O  
ATOM   1738  CB  VAL B1348      42.583  57.184  60.717  1.00  0.00           C  
ATOM   1739  CG1 VAL B1348      42.714  58.088  61.949  1.00  0.00           C  
ATOM   1740  CG2 VAL B1348      41.115  56.879  60.410  1.00  0.00           C  
ATOM   1741  N   ALA B1349      44.840  59.630  59.975  1.00  0.00           N  
ATOM   1742  CA  ALA B1349      46.145  60.157  60.359  1.00  0.00           C  
ATOM   1743  C   ALA B1349      46.182  60.465  61.858  1.00  0.00           C  
ATOM   1744  O   ALA B1349      45.251  61.078  62.397  1.00  0.00           O  
ATOM   1745  CB  ALA B1349      46.464  61.415  59.555  1.00  0.00           C  
ATOM   1746  N   VAL B1350      47.247  60.020  62.528  1.00  0.00           N  
ATOM   1747  CA  VAL B1350      47.423  60.272  63.958  1.00  0.00           C  
ATOM   1748  C   VAL B1350      48.815  60.880  64.159  1.00  0.00           C  
ATOM   1749  O   VAL B1350      49.844  60.235  63.926  1.00  0.00           O  
ATOM   1750  CB  VAL B1350      47.285  58.971  64.812  1.00  0.00           C  
ATOM   1751  CG1 VAL B1350      47.255  59.317  66.323  1.00  0.00           C  
ATOM   1752  CG2 VAL B1350      46.001  58.230  64.424  1.00  0.00           C  
ATOM   1753  N   HIS B1351      48.827  62.128  64.607  1.00  0.00           N  
ATOM   1754  CA  HIS B1351      50.059  62.874  64.814  1.00  0.00           C  
ATOM   1755  C   HIS B1351      50.353  63.114  66.274  1.00  0.00           C  
ATOM   1756  O   HIS B1351      49.475  63.569  67.020  1.00  0.00           O  
ATOM   1757  CB  HIS B1351      49.934  64.205  64.086  1.00  0.00           C  
ATOM   1758  CG  HIS B1351      49.575  64.046  62.646  1.00  0.00           C  
ATOM   1759  ND1 HIS B1351      48.680  64.872  62.001  1.00  0.00           N  
ATOM   1760  CD2 HIS B1351      49.982  63.137  61.726  1.00  0.00           C  
ATOM   1761  CE1 HIS B1351      48.550  64.477  60.745  1.00  0.00           C  
ATOM   1762  NE2 HIS B1351      49.327  63.425  60.554  1.00  0.00           N  
ATOM   1763  N   HIS B1352      51.581  62.801  66.690  1.00  0.00           N  
ATOM   1764  CA  HIS B1352      51.939  63.023  68.076  1.00  0.00           C  
ATOM   1765  C   HIS B1352      52.765  64.289  68.238  1.00  0.00           C  
ATOM   1766  O   HIS B1352      53.346  64.808  67.281  1.00  0.00           O  
ATOM   1767  CB  HIS B1352      52.663  61.801  68.681  1.00  0.00           C  
ATOM   1768  CG  HIS B1352      53.986  61.480  68.051  1.00  0.00           C  
ATOM   1769  ND1 HIS B1352      54.236  60.278  67.422  1.00  0.00           N  
ATOM   1770  CD2 HIS B1352      55.144  62.181  67.996  1.00  0.00           C  
ATOM   1771  CE1 HIS B1352      55.489  60.252  67.006  1.00  0.00           C  
ATOM   1772  NE2 HIS B1352      56.063  61.393  67.343  1.00  0.00           N  
ATOM   1773  N   HIS B1359      52.782  64.782  69.469  1.00  0.00           N  
ATOM   1774  CA  HIS B1359      53.493  65.991  69.864  1.00  0.00           C  
ATOM   1775  C   HIS B1359      55.002  65.879  69.674  1.00  0.00           C  
ATOM   1776  O   HIS B1359      55.596  64.835  69.964  1.00  0.00           O  
ATOM   1777  CB  HIS B1359      53.193  66.266  71.342  1.00  0.00           C  
ATOM   1778  CG  HIS B1359      53.986  67.388  71.935  1.00  0.00           C  
ATOM   1779  ND1 HIS B1359      53.641  68.714  71.770  1.00  0.00           N  
ATOM   1780  CD2 HIS B1359      55.078  67.379  72.735  1.00  0.00           C  
ATOM   1781  CE1 HIS B1359      54.484  69.471  72.450  1.00  0.00           C  
ATOM   1782  NE2 HIS B1359      55.366  68.686  73.043  1.00  0.00           N  
ATOM   1783  N   LEU B1360      55.615  66.967  69.215  1.00  0.00           N  
ATOM   1784  CA  LEU B1360      57.066  67.017  69.022  1.00  0.00           C  
ATOM   1785  C   LEU B1360      57.735  67.584  70.276  1.00  0.00           C  
ATOM   1786  O   LEU B1360      57.509  68.743  70.634  1.00  0.00           O  
ATOM   1787  CB  LEU B1360      57.403  67.913  67.826  1.00  0.00           C  
ATOM   1788  CG  LEU B1360      56.726  67.544  66.499  1.00  0.00           C  
ATOM   1789  CD1 LEU B1360      57.114  68.551  65.407  1.00  0.00           C  
ATOM   1790  CD2 LEU B1360      57.137  66.119  66.112  1.00  0.00           C  
ATOM   1791  N   LEU B1361      58.552  66.778  70.945  1.00  0.00           N  
ATOM   1792  CA  LEU B1361      59.240  67.237  72.145  1.00  0.00           C  
ATOM   1793  C   LEU B1361      60.264  68.316  71.777  1.00  0.00           C  
ATOM   1794  O   LEU B1361      60.962  68.214  70.769  1.00  0.00           O  
ATOM   1795  CB  LEU B1361      59.961  66.076  72.846  1.00  0.00           C  
ATOM   1796  CG  LEU B1361      59.151  64.969  73.538  1.00  0.00           C  
ATOM   1797  CD1 LEU B1361      60.147  63.968  74.151  1.00  0.00           C  
ATOM   1798  CD2 LEU B1361      58.223  65.548  74.633  1.00  0.00           C  
ATOM   1799  N   LEU B1365      60.350  69.350  72.603  1.00  0.00           N  
ATOM   1800  CA  LEU B1365      61.287  70.442  72.363  1.00  0.00           C  
ATOM   1801  C   LEU B1365      62.699  70.056  72.744  1.00  0.00           C  
ATOM   1802  O   LEU B1365      62.895  69.249  73.649  1.00  0.00           O  
ATOM   1803  CB  LEU B1365      60.893  71.665  73.197  1.00  0.00           C  
ATOM   1804  CG  LEU B1365      59.623  72.391  72.766  1.00  0.00           C  
ATOM   1805  CD1 LEU B1365      59.243  73.445  73.801  1.00  0.00           C  
ATOM   1806  CD2 LEU B1365      59.858  73.013  71.401  1.00  0.00           C  
ATOM   1807  N   GLY B1366      63.677  70.623  72.038  1.00  0.00           N  
ATOM   1808  CA  GLY B1366      65.068  70.388  72.381  1.00  0.00           C  
ATOM   1809  C   GLY B1366      65.270  71.191  73.660  1.00  0.00           C  
ATOM   1810  O   GLY B1366      64.398  71.990  74.015  1.00  0.00           O  
ATOM   1811  N   LEU B1368      66.401  71.020  74.340  1.00  0.00           N  
ATOM   1812  CA  LEU B1368      66.639  71.714  75.611  1.00  0.00           C  
ATOM   1813  C   LEU B1368      67.314  73.082  75.535  1.00  0.00           C  
ATOM   1814  O   LEU B1368      67.395  73.778  76.539  1.00  0.00           O  
ATOM   1815  CB  LEU B1368      67.466  70.815  76.548  1.00  0.00           C  
ATOM   1816  CG  LEU B1368      66.824  69.474  76.919  1.00  0.00           C  
ATOM   1817  CD1 LEU B1368      67.807  68.619  77.739  1.00  0.00           C  
ATOM   1818  CD2 LEU B1368      65.540  69.739  77.711  1.00  0.00           C  
ATOM   1819  N   GLN B1369      67.778  73.471  74.355  1.00  0.00           N  
ATOM   1820  CA  GLN B1369      68.475  74.745  74.190  1.00  0.00           C  
ATOM   1821  C   GLN B1369      67.620  75.987  74.393  1.00  0.00           C  
ATOM   1822  O   GLN B1369      66.399  75.967  74.221  1.00  0.00           O  
ATOM   1823  CB  GLN B1369      69.116  74.824  72.797  1.00  0.00           C  
ATOM   1824  CG  GLN B1369      68.113  74.895  71.626  1.00  0.00           C  
ATOM   1825  CD  GLN B1369      67.365  73.580  71.395  1.00  0.00           C  
ATOM   1826  OE1 GLN B1369      67.857  72.506  71.742  1.00  0.00           O  
ATOM   1827  NE2 GLN B1369      66.183  73.663  70.790  1.00  0.00           N  
ATOM   1828  N   GLU B1370      68.271  77.084  74.753  1.00  0.00           N  
ATOM   1829  CA  GLU B1370      67.546  78.327  74.944  1.00  0.00           C  
ATOM   1830  C   GLU B1370      67.072  78.745  73.553  1.00  0.00           C  
ATOM   1831  O   GLU B1370      67.725  78.456  72.547  1.00  0.00           O  
ATOM   1832  CB  GLU B1370      68.465  79.399  75.526  1.00  0.00           C  
ATOM   1833  CG  GLU B1370      69.361  80.065  74.500  1.00  0.00           C  
ATOM   1834  CD  GLU B1370      70.218  81.161  75.103  1.00  0.00           C  
ATOM   1835  OE1 GLU B1370      69.657  82.059  75.773  1.00  0.00           O  
ATOM   1836  OE2 GLU B1370      71.449  81.122  74.901  1.00  0.00           O  
ATOM   1837  N   PRO B1373      65.922  79.415  73.470  1.00  0.00           N  
ATOM   1838  CA  PRO B1373      65.446  79.830  72.145  1.00  0.00           C  
ATOM   1839  C   PRO B1373      66.324  80.937  71.530  1.00  0.00           C  
ATOM   1840  O   PRO B1373      67.098  81.594  72.225  1.00  0.00           O  
ATOM   1841  CB  PRO B1373      64.005  80.264  72.419  1.00  0.00           C  
ATOM   1842  CG  PRO B1373      64.058  80.749  73.852  1.00  0.00           C  
ATOM   1843  CD  PRO B1373      64.961  79.748  74.534  1.00  0.00           C  
ATOM   1844  N   PRO B1412      66.222  81.148  70.209  1.00  0.00           N  
ATOM   1845  CA  PRO B1412      67.028  82.178  69.545  1.00  0.00           C  
ATOM   1846  C   PRO B1412      66.633  83.617  69.894  1.00  0.00           C  
ATOM   1847  O   PRO B1412      67.377  84.556  69.624  1.00  0.00           O  
ATOM   1848  CB  PRO B1412      66.817  81.865  68.066  1.00  0.00           C  
ATOM   1849  CG  PRO B1412      65.395  81.406  68.043  1.00  0.00           C  
ATOM   1850  CD  PRO B1412      65.314  80.493  69.253  1.00  0.00           C  
ATOM   1851  N   LYS B1415      65.464  83.783  70.499  1.00  0.00           N  
ATOM   1852  CA  LYS B1415      64.978  85.107  70.855  1.00  0.00           C  
ATOM   1853  C   LYS B1415      64.204  85.077  72.165  1.00  0.00           C  
ATOM   1854  O   LYS B1415      63.558  84.084  72.497  1.00  0.00           O  
ATOM   1855  CB  LYS B1415      64.076  85.639  69.737  1.00  0.00           C  
ATOM   1856  CG  LYS B1415      63.380  86.950  70.053  1.00  0.00           C  
ATOM   1857  CD  LYS B1415      62.475  87.348  68.910  1.00  0.00           C  
ATOM   1858  CE  LYS B1415      61.809  88.683  69.157  1.00  0.00           C  
ATOM   1859  NZ  LYS B1415      60.944  89.045  68.001  1.00  0.00           N  
ATOM   1860  N   TRP B1416      64.276  86.176  72.907  1.00  0.00           N  
ATOM   1861  CA  TRP B1416      63.578  86.285  74.173  1.00  0.00           C  
ATOM   1862  C   TRP B1416      63.418  87.759  74.515  1.00  0.00           C  
ATOM   1863  O   TRP B1416      64.367  88.536  74.393  1.00  0.00           O  
ATOM   1864  CB  TRP B1416      64.369  85.575  75.270  1.00  0.00           C  
ATOM   1865  CG  TRP B1416      63.550  85.224  76.474  1.00  0.00           C  
ATOM   1866  CD1 TRP B1416      63.530  85.875  77.678  1.00  0.00           C  
ATOM   1867  CD2 TRP B1416      62.637  84.121  76.597  1.00  0.00           C  
ATOM   1868  NE1 TRP B1416      62.663  85.240  78.546  1.00  0.00           N  
ATOM   1869  CE2 TRP B1416      62.102  84.163  77.908  1.00  0.00           C  
ATOM   1870  CE3 TRP B1416      62.221  83.101  75.729  1.00  0.00           C  
ATOM   1871  CZ2 TRP B1416      61.171  83.224  78.368  1.00  0.00           C  
ATOM   1872  CZ3 TRP B1416      61.293  82.166  76.189  1.00  0.00           C  
ATOM   1873  CH2 TRP B1416      60.781  82.236  77.497  1.00  0.00           C  
ATOM   1874  N   PRO B1417      62.208  88.167  74.929  1.00  0.00           N  
ATOM   1875  CA  PRO B1417      61.047  87.276  75.065  1.00  0.00           C  
ATOM   1876  C   PRO B1417      60.362  86.990  73.725  1.00  0.00           C  
ATOM   1877  O   PRO B1417      60.546  87.725  72.753  1.00  0.00           O  
ATOM   1878  CB  PRO B1417      60.145  88.040  76.033  1.00  0.00           C  
ATOM   1879  CG  PRO B1417      60.411  89.472  75.660  1.00  0.00           C  
ATOM   1880  CD  PRO B1417      61.920  89.500  75.492  1.00  0.00           C  
ATOM   1881  N   ILE B1418      59.592  85.906  73.671  1.00  0.00           N  
ATOM   1882  CA  ILE B1418      58.874  85.545  72.454  1.00  0.00           C  
ATOM   1883  C   ILE B1418      57.719  86.535  72.420  1.00  0.00           C  
ATOM   1884  O   ILE B1418      56.979  86.655  73.397  1.00  0.00           O  
ATOM   1885  CB  ILE B1418      58.386  84.084  72.528  1.00  0.00           C  
ATOM   1886  CG1 ILE B1418      59.611  83.158  72.590  1.00  0.00           C  
ATOM   1887  CG2 ILE B1418      57.520  83.745  71.310  1.00  0.00           C  
ATOM   1888  CD1 ILE B1418      59.292  81.716  72.925  1.00  0.00           C  
ATOM   1889  N   GLU B1419      57.559  87.236  71.300  1.00  0.00           N  
ATOM   1890  CA  GLU B1419      56.554  88.297  71.217  1.00  0.00           C  
ATOM   1891  C   GLU B1419      55.199  88.120  70.526  1.00  0.00           C  
ATOM   1892  O   GLU B1419      54.430  89.077  70.449  1.00  0.00           O  
ATOM   1893  CB  GLU B1419      57.244  89.557  70.675  1.00  0.00           C  
ATOM   1894  CG  GLU B1419      58.493  89.940  71.482  1.00  0.00           C  
ATOM   1895  CD  GLU B1419      59.286  91.092  70.874  1.00  0.00           C  
ATOM   1896  OE1 GLU B1419      59.610  91.031  69.665  1.00  0.00           O  
ATOM   1897  OE2 GLU B1419      59.598  92.053  71.613  1.00  0.00           O  
ATOM   1898  N   SER B1420      54.887  86.932  70.024  1.00  0.00           N  
ATOM   1899  CA  SER B1420      53.587  86.725  69.389  1.00  0.00           C  
ATOM   1900  C   SER B1420      53.286  85.240  69.297  1.00  0.00           C  
ATOM   1901  O   SER B1420      54.190  84.410  69.409  1.00  0.00           O  
ATOM   1902  CB  SER B1420      53.544  87.353  67.990  1.00  0.00           C  
ATOM   1903  OG  SER B1420      54.338  86.637  67.057  1.00  0.00           O  
ATOM   1904  N   GLU B1421      52.015  84.907  69.105  1.00  0.00           N  
ATOM   1905  CA  GLU B1421      51.612  83.513  68.998  1.00  0.00           C  
ATOM   1906  C   GLU B1421      52.308  82.879  67.800  1.00  0.00           C  
ATOM   1907  O   GLU B1421      52.736  81.722  67.854  1.00  0.00           O  
ATOM   1908  CB  GLU B1421      50.095  83.409  68.844  1.00  0.00           C  
ATOM   1909  CG  GLU B1421      49.587  81.985  68.739  1.00  0.00           C  
ATOM   1910  CD  GLU B1421      50.125  81.089  69.841  1.00  0.00           C  
ATOM   1911  OE1 GLU B1421      49.888  81.392  71.033  1.00  0.00           O  
ATOM   1912  OE2 GLU B1421      50.793  80.084  69.508  1.00  0.00           O  
ATOM   1913  N   GLU B1422      52.433  83.651  66.726  1.00  0.00           N  
ATOM   1914  CA  GLU B1422      53.083  83.167  65.519  1.00  0.00           C  
ATOM   1915  C   GLU B1422      54.578  82.947  65.751  1.00  0.00           C  
ATOM   1916  O   GLU B1422      55.152  81.993  65.228  1.00  0.00           O  
ATOM   1917  CB  GLU B1422      52.872  84.152  64.365  1.00  0.00           C  
ATOM   1918  CG  GLU B1422      53.551  83.735  63.067  1.00  0.00           C  
ATOM   1919  CD  GLU B1422      53.116  82.354  62.587  1.00  0.00           C  
ATOM   1920  OE1 GLU B1422      53.759  81.818  61.658  1.00  0.00           O  
ATOM   1921  OE2 GLU B1422      52.132  81.805  63.133  1.00  0.00           O  
ATOM   1922  N   GLU B1423      55.209  83.833  66.519  1.00  0.00           N  
ATOM   1923  CA  GLU B1423      56.634  83.693  66.819  1.00  0.00           C  
ATOM   1924  C   GLU B1423      56.807  82.414  67.611  1.00  0.00           C  
ATOM   1925  O   GLU B1423      57.711  81.613  67.363  1.00  0.00           O  
ATOM   1926  CB  GLU B1423      57.135  84.838  67.691  1.00  0.00           C  
ATOM   1927  CG  GLU B1423      57.564  86.071  66.960  1.00  0.00           C  
ATOM   1928  CD  GLU B1423      58.761  86.721  67.628  1.00  0.00           C  
ATOM   1929  OE1 GLU B1423      58.713  86.962  68.858  1.00  0.00           O  
ATOM   1930  OE2 GLU B1423      59.750  86.986  66.915  1.00  0.00           O  
ATOM   1931  N   PHE B1424      55.920  82.270  68.585  1.00  0.00           N  
ATOM   1932  CA  PHE B1424      55.874  81.136  69.490  1.00  0.00           C  
ATOM   1933  C   PHE B1424      55.862  79.826  68.693  1.00  0.00           C  
ATOM   1934  O   PHE B1424      56.702  78.947  68.903  1.00  0.00           O  
ATOM   1935  CB  PHE B1424      54.613  81.270  70.354  1.00  0.00           C  
ATOM   1936  CG  PHE B1424      54.529  80.291  71.482  1.00  0.00           C  
ATOM   1937  CD1 PHE B1424      53.447  79.411  71.571  1.00  0.00           C  
ATOM   1938  CD2 PHE B1424      55.503  80.265  72.476  1.00  0.00           C  
ATOM   1939  CE1 PHE B1424      53.334  78.519  72.638  1.00  0.00           C  
ATOM   1940  CE2 PHE B1424      55.403  79.379  73.547  1.00  0.00           C  
ATOM   1941  CZ  PHE B1424      54.314  78.502  73.628  1.00  0.00           C  
ATOM   1942  N   LYS B1425      54.917  79.714  67.765  1.00  0.00           N  
ATOM   1943  CA  LYS B1425      54.788  78.519  66.945  1.00  0.00           C  
ATOM   1944  C   LYS B1425      55.997  78.320  66.027  1.00  0.00           C  
ATOM   1945  O   LYS B1425      56.454  77.194  65.827  1.00  0.00           O  
ATOM   1946  CB  LYS B1425      53.499  78.591  66.119  1.00  0.00           C  
ATOM   1947  CG  LYS B1425      53.239  77.343  65.288  1.00  0.00           C  
ATOM   1948  CD  LYS B1425      51.990  77.482  64.433  1.00  0.00           C  
ATOM   1949  CE  LYS B1425      51.770  76.240  63.573  1.00  0.00           C  
ATOM   1950  NZ  LYS B1425      51.593  75.003  64.392  1.00  0.00           N  
ATOM   1951  N   GLU B1427      56.514  79.414  65.471  1.00  0.00           N  
ATOM   1952  CA  GLU B1427      57.672  79.338  64.588  1.00  0.00           C  
ATOM   1953  C   GLU B1427      58.927  78.914  65.351  1.00  0.00           C  
ATOM   1954  O   GLU B1427      59.742  78.132  64.853  1.00  0.00           O  
ATOM   1955  CB  GLU B1427      57.897  80.691  63.907  1.00  0.00           C  
ATOM   1956  CG  GLU B1427      59.158  80.788  63.052  1.00  0.00           C  
ATOM   1957  CD  GLU B1427      59.370  79.578  62.152  1.00  0.00           C  
ATOM   1958  OE1 GLU B1427      58.368  78.990  61.686  1.00  0.00           O  
ATOM   1959  OE2 GLU B1427      60.545  79.228  61.893  1.00  0.00           O  
ATOM   1960  N   ILE B1428      59.073  79.425  66.566  1.00  0.00           N  
ATOM   1961  CA  ILE B1428      60.226  79.093  67.385  1.00  0.00           C  
ATOM   1962  C   ILE B1428      60.145  77.633  67.845  1.00  0.00           C  
ATOM   1963  O   ILE B1428      61.139  76.904  67.797  1.00  0.00           O  
ATOM   1964  CB  ILE B1428      60.333  80.071  68.587  1.00  0.00           C  
ATOM   1965  CG1 ILE B1428      60.747  81.458  68.065  1.00  0.00           C  
ATOM   1966  CG2 ILE B1428      61.334  79.551  69.616  1.00  0.00           C  
ATOM   1967  CD1 ILE B1428      60.813  82.546  69.127  1.00  0.00           C  
ATOM   1968  N   LYS B1429      58.967  77.197  68.279  1.00  0.00           N  
ATOM   1969  CA  LYS B1429      58.815  75.806  68.693  1.00  0.00           C  
ATOM   1970  C   LYS B1429      59.181  74.894  67.520  1.00  0.00           C  
ATOM   1971  O   LYS B1429      59.809  73.851  67.708  1.00  0.00           O  
ATOM   1972  CB  LYS B1429      57.384  75.525  69.162  1.00  0.00           C  
ATOM   1973  CG  LYS B1429      57.077  76.121  70.527  1.00  0.00           C  
ATOM   1974  CD  LYS B1429      55.837  75.519  71.176  1.00  0.00           C  
ATOM   1975  CE  LYS B1429      54.563  75.924  70.467  1.00  0.00           C  
ATOM   1976  NZ  LYS B1429      53.359  75.405  71.178  1.00  0.00           N  
ATOM   1977  N   ALA B1430      58.810  75.304  66.308  1.00  0.00           N  
ATOM   1978  CA  ALA B1430      59.119  74.516  65.117  1.00  0.00           C  
ATOM   1979  C   ALA B1430      60.627  74.402  64.929  1.00  0.00           C  
ATOM   1980  O   ALA B1430      61.137  73.331  64.605  1.00  0.00           O  
ATOM   1981  CB  ALA B1430      58.482  75.155  63.876  1.00  0.00           C  
ATOM   1982  N   GLN B1431      61.340  75.507  65.134  1.00  0.00           N  
ATOM   1983  CA  GLN B1431      62.796  75.516  64.981  1.00  0.00           C  
ATOM   1984  C   GLN B1431      63.497  74.813  66.136  1.00  0.00           C  
ATOM   1985  O   GLN B1431      64.561  74.218  65.960  1.00  0.00           O  
ATOM   1986  CB  GLN B1431      63.325  76.953  64.923  1.00  0.00           C  
ATOM   1987  CG  GLN B1431      62.803  77.810  63.780  1.00  0.00           C  
ATOM   1988  CD  GLN B1431      63.124  79.280  63.988  1.00  0.00           C  
ATOM   1989  OE1 GLN B1431      64.281  79.655  64.175  1.00  0.00           O  
ATOM   1990  NE2 GLN B1431      62.096  80.120  63.963  1.00  0.00           N  
ATOM   1991  N   MET B1432      62.893  74.885  67.318  1.00  0.00           N  
ATOM   1992  CA  MET B1432      63.479  74.299  68.520  1.00  0.00           C  
ATOM   1993  C   MET B1432      63.200  72.809  68.787  1.00  0.00           C  
ATOM   1994  O   MET B1432      63.734  72.243  69.745  1.00  0.00           O  
ATOM   1995  CB  MET B1432      63.052  75.137  69.732  1.00  0.00           C  
ATOM   1996  CG  MET B1432      63.531  76.598  69.679  1.00  0.00           C  
ATOM   1997  SD  MET B1432      65.338  76.748  69.798  1.00  0.00           S  
ATOM   1998  CE  MET B1432      65.800  76.804  68.079  1.00  0.00           C  
ATOM   1999  N   LYS B1433      62.384  72.171  67.950  1.00  0.00           N  
ATOM   2000  CA  LYS B1433      62.086  70.756  68.154  1.00  0.00           C  
ATOM   2001  C   LYS B1433      63.402  69.987  68.252  1.00  0.00           C  
ATOM   2002  O   LYS B1433      64.371  70.292  67.544  1.00  0.00           O  
ATOM   2003  CB  LYS B1433      61.206  70.211  67.022  1.00  0.00           C  
ATOM   2004  CG  LYS B1433      61.838  70.211  65.649  1.00  0.00           C  
ATOM   2005  CD  LYS B1433      60.808  69.822  64.613  1.00  0.00           C  
ATOM   2006  CE  LYS B1433      61.348  69.962  63.204  1.00  0.00           C  
ATOM   2007  NZ  LYS B1433      60.264  69.758  62.202  1.00  0.00           N  
ATOM   2008  N   MET B1434      63.430  69.000  69.147  1.00  0.00           N  
ATOM   2009  CA  MET B1434      64.627  68.214  69.397  1.00  0.00           C  
ATOM   2010  C   MET B1434      65.304  67.583  68.181  1.00  0.00           C  
ATOM   2011  O   MET B1434      66.522  67.378  68.197  1.00  0.00           O  
ATOM   2012  CB  MET B1434      64.328  67.151  70.453  1.00  0.00           C  
ATOM   2013  CG  MET B1434      65.524  66.297  70.818  1.00  0.00           C  
ATOM   2014  SD  MET B1434      65.554  65.866  72.579  1.00  0.00           S  
ATOM   2015  CE  MET B1434      63.976  64.995  72.756  1.00  0.00           C  
ATOM   2016  N   SER B1435      64.546  67.275  67.130  1.00  0.00           N  
ATOM   2017  CA  SER B1435      65.166  66.689  65.933  1.00  0.00           C  
ATOM   2018  C   SER B1435      66.124  67.666  65.241  1.00  0.00           C  
ATOM   2019  O   SER B1435      66.947  67.259  64.428  1.00  0.00           O  
ATOM   2020  CB  SER B1435      64.106  66.234  64.924  1.00  0.00           C  
ATOM   2021  OG  SER B1435      63.529  65.005  65.323  1.00  0.00           O  
ATOM   2022  N   LYS B1436      66.009  68.954  65.558  1.00  0.00           N  
ATOM   2023  CA  LYS B1436      66.890  69.956  64.963  1.00  0.00           C  
ATOM   2024  C   LYS B1436      67.939  70.445  65.957  1.00  0.00           C  
ATOM   2025  O   LYS B1436      68.751  71.303  65.634  1.00  0.00           O  
ATOM   2026  CB  LYS B1436      66.073  71.144  64.454  1.00  0.00           C  
ATOM   2027  CG  LYS B1436      65.465  70.941  63.073  1.00  0.00           C  
ATOM   2028  CD  LYS B1436      64.579  72.124  62.696  1.00  0.00           C  
ATOM   2029  CE  LYS B1436      64.242  72.132  61.209  1.00  0.00           C  
ATOM   2030  NZ  LYS B1436      63.558  70.884  60.761  1.00  0.00           N  
ATOM   2031  N   SER B1440      67.929  69.888  67.165  1.00  0.00           N  
ATOM   2032  CA  SER B1440      68.875  70.295  68.203  1.00  0.00           C  
ATOM   2033  C   SER B1440      70.243  69.644  68.068  1.00  0.00           C  
ATOM   2034  O   SER B1440      70.393  68.591  67.434  1.00  0.00           O  
ATOM   2035  CB  SER B1440      68.315  69.952  69.588  1.00  0.00           C  
ATOM   2036  OG  SER B1440      67.000  70.451  69.740  1.00  0.00           O  
ATOM   2037  N   LYS B1441      71.240  70.288  68.669  1.00  0.00           N  
ATOM   2038  CA  LYS B1441      72.607  69.767  68.690  1.00  0.00           C  
ATOM   2039  C   LYS B1441      72.553  68.655  69.733  1.00  0.00           C  
ATOM   2040  O   LYS B1441      71.726  68.701  70.650  1.00  0.00           O  
ATOM   2041  CB  LYS B1441      73.598  70.838  69.169  1.00  0.00           C  
ATOM   2042  CG  LYS B1441      73.672  72.095  68.322  1.00  0.00           C  
ATOM   2043  CD  LYS B1441      74.364  71.840  67.001  1.00  0.00           C  
ATOM   2044  CE  LYS B1441      74.595  73.147  66.252  1.00  0.00           C  
ATOM   2045  NZ  LYS B1441      75.314  72.933  64.963  1.00  0.00           N  
ATOM   2046  N   PRO B1444      73.426  67.643  69.617  1.00  0.00           N  
ATOM   2047  CA  PRO B1444      73.402  66.556  70.601  1.00  0.00           C  
ATOM   2048  C   PRO B1444      73.482  67.019  72.059  1.00  0.00           C  
ATOM   2049  O   PRO B1444      72.896  66.399  72.949  1.00  0.00           O  
ATOM   2050  CB  PRO B1444      74.581  65.665  70.176  1.00  0.00           C  
ATOM   2051  CG  PRO B1444      75.452  66.575  69.354  1.00  0.00           C  
ATOM   2052  CD  PRO B1444      74.459  67.415  68.597  1.00  0.00           C  
ATOM   2053  N   TYR B1450      74.180  68.120  72.301  1.00  0.00           N  
ATOM   2054  CA  TYR B1450      74.313  68.645  73.658  1.00  0.00           C  
ATOM   2055  C   TYR B1450      72.954  69.105  74.240  1.00  0.00           C  
ATOM   2056  O   TYR B1450      72.790  69.181  75.467  1.00  0.00           O  
ATOM   2057  CB  TYR B1450      75.347  69.794  73.663  1.00  0.00           C  
ATOM   2058  CG  TYR B1450      74.809  71.152  74.071  1.00  0.00           C  
ATOM   2059  CD1 TYR B1450      74.562  71.454  75.416  1.00  0.00           C  
ATOM   2060  CD2 TYR B1450      74.505  72.122  73.110  1.00  0.00           C  
ATOM   2061  CE1 TYR B1450      74.018  72.687  75.795  1.00  0.00           C  
ATOM   2062  CE2 TYR B1450      73.960  73.361  73.479  1.00  0.00           C  
ATOM   2063  CZ  TYR B1450      73.716  73.633  74.825  1.00  0.00           C  
ATOM   2064  OH  TYR B1450      73.153  74.835  75.204  1.00  0.00           O  
ATOM   2065  N   SER B1452      71.986  69.390  73.363  1.00  0.00           N  
ATOM   2066  CA  SER B1452      70.653  69.846  73.783  1.00  0.00           C  
ATOM   2067  C   SER B1452      69.557  68.810  73.518  1.00  0.00           C  
ATOM   2068  O   SER B1452      68.357  69.120  73.561  1.00  0.00           O  
ATOM   2069  CB  SER B1452      70.288  71.143  73.059  1.00  0.00           C  
ATOM   2070  OG  SER B1452      71.203  72.169  73.382  1.00  0.00           O  
ATOM   2071  N   ALA B1455      69.975  67.583  73.231  1.00  0.00           N  
ATOM   2072  CA  ALA B1455      69.036  66.506  72.965  1.00  0.00           C  
ATOM   2073  C   ALA B1455      69.432  65.298  73.810  1.00  0.00           C  
ATOM   2074  O   ALA B1455      70.608  64.960  73.897  1.00  0.00           O  
ATOM   2075  CB  ALA B1455      69.066  66.144  71.467  1.00  0.00           C  
ATOM   2076  N   VAL B1456      68.460  64.663  74.455  1.00  0.00           N  
ATOM   2077  CA  VAL B1456      68.764  63.474  75.250  1.00  0.00           C  
ATOM   2078  C   VAL B1456      68.456  62.233  74.409  1.00  0.00           C  
ATOM   2079  O   VAL B1456      67.401  62.137  73.771  1.00  0.00           O  
ATOM   2080  CB  VAL B1456      67.949  63.438  76.555  1.00  0.00           C  
ATOM   2081  CG1 VAL B1456      68.103  62.074  77.234  1.00  0.00           C  
ATOM   2082  CG2 VAL B1456      68.453  64.547  77.505  1.00  0.00           C  
ATOM   2083  N   PHE B1457      69.396  61.298  74.396  1.00  0.00           N  
ATOM   2084  CA  PHE B1457      69.241  60.067  73.637  1.00  0.00           C  
ATOM   2085  C   PHE B1457      68.834  58.939  74.575  1.00  0.00           C  
ATOM   2086  O   PHE B1457      69.208  58.947  75.748  1.00  0.00           O  
ATOM   2087  CB  PHE B1457      70.551  59.754  72.914  1.00  0.00           C  
ATOM   2088  CG  PHE B1457      70.984  60.846  71.983  1.00  0.00           C  
ATOM   2089  CD1 PHE B1457      72.203  61.504  72.171  1.00  0.00           C  
ATOM   2090  CD2 PHE B1457      70.158  61.238  70.926  1.00  0.00           C  
ATOM   2091  CE1 PHE B1457      72.594  62.543  71.316  1.00  0.00           C  
ATOM   2092  CE2 PHE B1457      70.537  62.277  70.061  1.00  0.00           C  
ATOM   2093  CZ  PHE B1457      71.758  62.930  70.258  1.00  0.00           C  
ATOM   2094  N   ILE B1458      68.069  57.975  74.053  1.00  0.00           N  
ATOM   2095  CA  ILE B1458      67.571  56.863  74.861  1.00  0.00           C  
ATOM   2096  C   ILE B1458      68.623  56.108  75.650  1.00  0.00           C  
ATOM   2097  O   ILE B1458      68.328  55.564  76.715  1.00  0.00           O  
ATOM   2098  CB  ILE B1458      66.751  55.859  74.012  1.00  0.00           C  
ATOM   2099  CG1 ILE B1458      67.593  55.285  72.871  1.00  0.00           C  
ATOM   2100  CG2 ILE B1458      65.527  56.564  73.438  1.00  0.00           C  
ATOM   2101  CD1 ILE B1458      66.790  54.335  71.990  1.00  0.00           C  
ATOM   2102  N   HIS B1459      69.854  56.088  75.147  1.00  0.00           N  
ATOM   2103  CA  HIS B1459      70.927  55.395  75.850  1.00  0.00           C  
ATOM   2104  C   HIS B1459      71.963  56.339  76.459  1.00  0.00           C  
ATOM   2105  O   HIS B1459      73.094  55.924  76.716  1.00  0.00           O  
ATOM   2106  CB  HIS B1459      71.613  54.397  74.904  1.00  0.00           C  
ATOM   2107  CG  HIS B1459      71.767  54.910  73.508  1.00  0.00           C  
ATOM   2108  ND1 HIS B1459      72.623  55.941  73.187  1.00  0.00           N  
ATOM   2109  CD2 HIS B1459      71.128  54.578  72.359  1.00  0.00           C  
ATOM   2110  CE1 HIS B1459      72.503  56.224  71.900  1.00  0.00           C  
ATOM   2111  NE2 HIS B1459      71.601  55.413  71.374  1.00  0.00           N  
ATOM   2112  N   ASP B1460      71.605  57.603  76.684  1.00  0.00           N  
ATOM   2113  CA  ASP B1460      72.582  58.520  77.282  1.00  0.00           C  
ATOM   2114  C   ASP B1460      72.902  58.023  78.701  1.00  0.00           C  
ATOM   2115  O   ASP B1460      72.064  57.383  79.344  1.00  0.00           O  
ATOM   2116  CB  ASP B1460      72.039  59.963  77.338  1.00  0.00           C  
ATOM   2117  CG  ASP B1460      72.352  60.771  76.072  1.00  0.00           C  
ATOM   2118  OD1 ASP B1460      73.230  60.357  75.286  1.00  0.00           O  
ATOM   2119  OD2 ASP B1460      71.733  61.839  75.870  1.00  0.00           O  
ATOM   2120  N   SER B1461      74.115  58.293  79.183  1.00  0.00           N  
ATOM   2121  CA  SER B1461      74.499  57.865  80.534  1.00  0.00           C  
ATOM   2122  C   SER B1461      73.803  58.726  81.582  1.00  0.00           C  
ATOM   2123  O   SER B1461      73.332  59.830  81.287  1.00  0.00           O  
ATOM   2124  CB  SER B1461      76.010  58.001  80.744  1.00  0.00           C  
ATOM   2125  OG  SER B1461      76.376  59.370  80.837  1.00  0.00           O  
ATOM   2126  N   PRO B1462      73.720  58.228  82.824  1.00  0.00           N  
ATOM   2127  CA  PRO B1462      73.070  59.012  83.875  1.00  0.00           C  
ATOM   2128  C   PRO B1462      73.740  60.390  83.984  1.00  0.00           C  
ATOM   2129  O   PRO B1462      73.072  61.416  84.160  1.00  0.00           O  
ATOM   2130  CB  PRO B1462      73.293  58.154  85.127  1.00  0.00           C  
ATOM   2131  CG  PRO B1462      73.285  56.759  84.587  1.00  0.00           C  
ATOM   2132  CD  PRO B1462      74.092  56.884  83.313  1.00  0.00           C  
ATOM   2133  N   GLU B1463      75.065  60.403  83.873  1.00  0.00           N  
ATOM   2134  CA  GLU B1463      75.830  61.644  83.961  1.00  0.00           C  
ATOM   2135  C   GLU B1463      75.519  62.581  82.790  1.00  0.00           C  
ATOM   2136  O   GLU B1463      75.413  63.802  82.954  1.00  0.00           O  
ATOM   2137  CB  GLU B1463      77.328  61.334  84.006  1.00  0.00           C  
ATOM   2138  CG  GLU B1463      78.194  62.573  84.127  1.00  0.00           C  
ATOM   2139  CD  GLU B1463      77.819  63.437  85.328  1.00  0.00           C  
ATOM   2140  OE1 GLU B1463      78.279  64.597  85.379  1.00  0.00           O  
ATOM   2141  OE2 GLU B1463      77.071  62.960  86.218  1.00  0.00           O  
ATOM   2142  N   GLU B1465      75.370  62.010  81.604  1.00  0.00           N  
ATOM   2143  CA  GLU B1465      75.044  62.821  80.437  1.00  0.00           C  
ATOM   2144  C   GLU B1465      73.648  63.419  80.611  1.00  0.00           C  
ATOM   2145  O   GLU B1465      73.414  64.588  80.292  1.00  0.00           O  
ATOM   2146  CB  GLU B1465      75.124  61.968  79.172  1.00  0.00           C  
ATOM   2147  CG  GLU B1465      76.560  61.689  78.758  1.00  0.00           C  
ATOM   2148  CD  GLU B1465      76.670  60.731  77.591  1.00  0.00           C  
ATOM   2149  OE1 GLU B1465      77.509  60.992  76.704  1.00  0.00           O  
ATOM   2150  OE2 GLU B1465      75.935  59.716  77.566  1.00  0.00           O  
ATOM   2151  N   ILE B1467      72.729  62.614  81.137  1.00  0.00           N  
ATOM   2152  CA  ILE B1467      71.366  63.074  81.376  1.00  0.00           C  
ATOM   2153  C   ILE B1467      71.328  64.211  82.402  1.00  0.00           C  
ATOM   2154  O   ILE B1467      70.675  65.239  82.177  1.00  0.00           O  
ATOM   2155  CB  ILE B1467      70.466  61.911  81.849  1.00  0.00           C  
ATOM   2156  CG1 ILE B1467      70.285  60.919  80.689  1.00  0.00           C  
ATOM   2157  CG2 ILE B1467      69.109  62.450  82.318  1.00  0.00           C  
ATOM   2158  CD1 ILE B1467      69.460  59.699  81.029  1.00  0.00           C  
ATOM   2159  N   ARG B1506      72.023  64.028  83.525  1.00  0.00           N  
ATOM   2160  CA  ARG B1506      72.073  65.070  84.542  1.00  0.00           C  
ATOM   2161  C   ARG B1506      72.669  66.365  83.974  1.00  0.00           C  
ATOM   2162  O   ARG B1506      72.147  67.455  84.221  1.00  0.00           O  
ATOM   2163  CB  ARG B1506      72.899  64.597  85.742  1.00  0.00           C  
ATOM   2164  CG  ARG B1506      72.263  63.432  86.485  1.00  0.00           C  
ATOM   2165  CD  ARG B1506      73.079  63.028  87.701  1.00  0.00           C  
ATOM   2166  NE  ARG B1506      72.664  61.722  88.198  1.00  0.00           N  
ATOM   2167  CZ  ARG B1506      73.450  60.648  88.213  1.00  0.00           C  
ATOM   2168  NH1 ARG B1506      74.698  60.730  87.764  1.00  0.00           N  
ATOM   2169  NH2 ARG B1506      72.983  59.489  88.659  1.00  0.00           N  
ATOM   2170  N   GLN B1507      73.752  66.237  83.208  1.00  0.00           N  
ATOM   2171  CA  GLN B1507      74.411  67.392  82.601  1.00  0.00           C  
ATOM   2172  C   GLN B1507      73.495  68.137  81.630  1.00  0.00           C  
ATOM   2173  O   GLN B1507      73.405  69.371  81.656  1.00  0.00           O  
ATOM   2174  CB  GLN B1507      75.681  66.949  81.855  1.00  0.00           C  
ATOM   2175  CG  GLN B1507      76.214  67.979  80.842  1.00  0.00           C  
ATOM   2176  CD  GLN B1507      76.161  67.498  79.378  1.00  0.00           C  
ATOM   2177  OE1 GLN B1507      76.331  68.291  78.444  1.00  0.00           O  
ATOM   2178  NE2 GLN B1507      75.936  66.199  79.180  1.00  0.00           N  
ATOM   2179  N   LYS B1508      72.818  67.391  80.764  1.00  0.00           N  
ATOM   2180  CA  LYS B1508      71.943  68.022  79.789  1.00  0.00           C  
ATOM   2181  C   LYS B1508      70.761  68.713  80.473  1.00  0.00           C  
ATOM   2182  O   LYS B1508      70.397  69.832  80.107  1.00  0.00           O  
ATOM   2183  CB  LYS B1508      71.485  66.989  78.751  1.00  0.00           C  
ATOM   2184  CG  LYS B1508      72.653  66.460  77.897  1.00  0.00           C  
ATOM   2185  CD  LYS B1508      72.199  65.471  76.830  1.00  0.00           C  
ATOM   2186  CE  LYS B1508      73.391  64.953  76.015  1.00  0.00           C  
ATOM   2187  NZ  LYS B1508      72.971  64.060  74.894  1.00  0.00           N  
ATOM   2188  N   LEU B1509      70.157  68.060  81.458  1.00  0.00           N  
ATOM   2189  CA  LEU B1509      69.054  68.699  82.174  1.00  0.00           C  
ATOM   2190  C   LEU B1509      69.619  69.903  82.935  1.00  0.00           C  
ATOM   2191  O   LEU B1509      68.981  70.948  83.046  1.00  0.00           O  
ATOM   2192  CB  LEU B1509      68.394  67.720  83.151  1.00  0.00           C  
ATOM   2193  CG  LEU B1509      67.171  66.947  82.622  1.00  0.00           C  
ATOM   2194  CD1 LEU B1509      66.060  67.931  82.287  1.00  0.00           C  
ATOM   2195  CD2 LEU B1509      67.542  66.145  81.380  1.00  0.00           C  
ATOM   2196  N   ARG B1510      70.834  69.763  83.444  1.00  0.00           N  
ATOM   2197  CA  ARG B1510      71.436  70.855  84.186  1.00  0.00           C  
ATOM   2198  C   ARG B1510      71.492  72.133  83.355  1.00  0.00           C  
ATOM   2199  O   ARG B1510      71.148  73.203  83.842  1.00  0.00           O  
ATOM   2200  CB  ARG B1510      72.846  70.484  84.650  1.00  0.00           C  
ATOM   2201  CG  ARG B1510      73.387  71.460  85.683  1.00  0.00           C  
ATOM   2202  CD  ARG B1510      74.804  71.133  86.106  1.00  0.00           C  
ATOM   2203  NE  ARG B1510      75.756  72.023  85.456  1.00  0.00           N  
ATOM   2204  CZ  ARG B1510      76.156  71.904  84.195  1.00  0.00           C  
ATOM   2205  NH1 ARG B1510      77.020  72.775  83.691  1.00  0.00           N  
ATOM   2206  NH2 ARG B1510      75.709  70.904  83.445  1.00  0.00           N  
ATOM   2207  N   LYS B1511      71.906  72.030  82.095  1.00  0.00           N  
ATOM   2208  CA  LYS B1511      72.000  73.225  81.263  1.00  0.00           C  
ATOM   2209  C   LYS B1511      70.770  73.546  80.416  1.00  0.00           C  
ATOM   2210  O   LYS B1511      70.788  74.480  79.613  1.00  0.00           O  
ATOM   2211  CB  LYS B1511      73.253  73.145  80.384  1.00  0.00           C  
ATOM   2212  CG  LYS B1511      73.455  71.814  79.706  1.00  0.00           C  
ATOM   2213  CD  LYS B1511      74.936  71.552  79.438  1.00  0.00           C  
ATOM   2214  CE  LYS B1511      75.564  72.649  78.586  1.00  0.00           C  
ATOM   2215  NZ  LYS B1511      76.939  72.288  78.124  1.00  0.00           N  
ATOM   2216  N   ALA B1516      69.701  72.781  80.603  1.00  0.00           N  
ATOM   2217  CA  ALA B1516      68.463  72.995  79.857  1.00  0.00           C  
ATOM   2218  C   ALA B1516      67.859  74.367  80.155  1.00  0.00           C  
ATOM   2219  O   ALA B1516      68.023  74.908  81.249  1.00  0.00           O  
ATOM   2220  CB  ALA B1516      67.451  71.915  80.215  1.00  0.00           C  
ATOM   2221  N   PHE B1517      67.158  74.918  79.171  1.00  0.00           N  
ATOM   2222  CA  PHE B1517      66.493  76.206  79.320  1.00  0.00           C  
ATOM   2223  C   PHE B1517      65.254  75.959  80.191  1.00  0.00           C  
ATOM   2224  O   PHE B1517      64.353  75.198  79.811  1.00  0.00           O  
ATOM   2225  CB  PHE B1517      66.073  76.745  77.946  1.00  0.00           C  
ATOM   2226  CG  PHE B1517      65.491  78.126  77.990  1.00  0.00           C  
ATOM   2227  CD1 PHE B1517      66.298  79.231  78.278  1.00  0.00           C  
ATOM   2228  CD2 PHE B1517      64.138  78.331  77.745  1.00  0.00           C  
ATOM   2229  CE1 PHE B1517      65.755  80.527  78.317  1.00  0.00           C  
ATOM   2230  CE2 PHE B1517      63.580  79.624  77.784  1.00  0.00           C  
ATOM   2231  CZ  PHE B1517      64.393  80.719  78.069  1.00  0.00           C  
ATOM   2232  N   CYS B1518      65.217  76.599  81.356  1.00  0.00           N  
ATOM   2233  CA  CYS B1518      64.114  76.425  82.286  1.00  0.00           C  
ATOM   2234  C   CYS B1518      64.080  77.600  83.272  1.00  0.00           C  
ATOM   2235  O   CYS B1518      64.326  77.441  84.471  1.00  0.00           O  
ATOM   2236  CB  CYS B1518      64.305  75.100  83.026  1.00  0.00           C  
ATOM   2237  SG  CYS B1518      62.963  74.606  84.125  1.00  0.00           S  
ATOM   2238  N   PRO B1527      63.770  78.805  82.773  1.00  0.00           N  
ATOM   2239  CA  PRO B1527      63.734  79.943  83.692  1.00  0.00           C  
ATOM   2240  C   PRO B1527      62.646  79.855  84.766  1.00  0.00           C  
ATOM   2241  O   PRO B1527      61.496  79.482  84.498  1.00  0.00           O  
ATOM   2242  CB  PRO B1527      63.580  81.147  82.758  1.00  0.00           C  
ATOM   2243  CG  PRO B1527      62.936  80.572  81.532  1.00  0.00           C  
ATOM   2244  CD  PRO B1527      63.551  79.221  81.377  1.00  0.00           C  
ATOM   2245  N   ALA B1528      63.043  80.165  85.996  1.00  0.00           N  
ATOM   2246  CA  ALA B1528      62.142  80.147  87.133  1.00  0.00           C  
ATOM   2247  C   ALA B1528      60.803  80.787  86.776  1.00  0.00           C  
ATOM   2248  O   ALA B1528      60.761  81.855  86.161  1.00  0.00           O  
ATOM   2249  CB  ALA B1528      62.782  80.887  88.319  1.00  0.00           C  
ATOM   2250  N   ARG B1545      59.718  80.104  87.141  1.00  0.00           N  
ATOM   2251  CA  ARG B1545      58.354  80.581  86.901  1.00  0.00           C  
ATOM   2252  C   ARG B1545      57.900  80.694  85.435  1.00  0.00           C  
ATOM   2253  O   ARG B1545      56.739  80.997  85.167  1.00  0.00           O  
ATOM   2254  CB  ARG B1545      58.162  81.918  87.636  1.00  0.00           C  
ATOM   2255  CG  ARG B1545      58.690  81.864  89.078  1.00  0.00           C  
ATOM   2256  CD  ARG B1545      58.307  83.068  89.938  1.00  0.00           C  
ATOM   2257  NE  ARG B1545      56.860  83.232  90.002  1.00  0.00           N  
ATOM   2258  CZ  ARG B1545      56.219  84.005  90.876  1.00  0.00           C  
ATOM   2259  NH1 ARG B1545      56.893  84.700  91.786  1.00  0.00           N  
ATOM   2260  NH2 ARG B1545      54.894  84.084  90.833  1.00  0.00           N  
ATOM   2261  N   GLU B1563      58.795  80.450  84.481  1.00  0.00           N  
ATOM   2262  CA  GLU B1563      58.420  80.526  83.066  1.00  0.00           C  
ATOM   2263  C   GLU B1563      57.643  79.271  82.639  1.00  0.00           C  
ATOM   2264  O   GLU B1563      58.167  78.161  82.737  1.00  0.00           O  
ATOM   2265  CB  GLU B1563      59.678  80.661  82.198  1.00  0.00           C  
ATOM   2266  CG  GLU B1563      59.457  80.522  80.685  1.00  0.00           C  
ATOM   2267  CD  GLU B1563      58.468  81.539  80.134  1.00  0.00           C  
ATOM   2268  OE1 GLU B1563      58.502  82.704  80.577  1.00  0.00           O  
ATOM   2269  OE2 GLU B1563      57.664  81.181  79.244  1.00  0.00           O  
ATOM   2270  N   VAL B1569      56.412  79.439  82.151  1.00  0.00           N  
ATOM   2271  CA  VAL B1569      55.618  78.283  81.718  1.00  0.00           C  
ATOM   2272  C   VAL B1569      55.067  78.340  80.291  1.00  0.00           C  
ATOM   2273  O   VAL B1569      54.409  77.403  79.855  1.00  0.00           O  
ATOM   2274  CB  VAL B1569      54.429  78.016  82.668  1.00  0.00           C  
ATOM   2275  CG1 VAL B1569      54.941  77.790  84.086  1.00  0.00           C  
ATOM   2276  CG2 VAL B1569      53.428  79.182  82.605  1.00  0.00           C  
ATOM   2277  N   ARG B1594      55.321  79.432  79.574  1.00  0.00           N  
ATOM   2278  CA  ARG B1594      54.855  79.578  78.192  1.00  0.00           C  
ATOM   2279  C   ARG B1594      55.822  78.819  77.278  1.00  0.00           C  
ATOM   2280  O   ARG B1594      55.402  78.027  76.431  1.00  0.00           O  
ATOM   2281  CB  ARG B1594      54.804  81.063  77.812  1.00  0.00           C  
ATOM   2282  CG  ARG B1594      54.641  81.367  76.326  1.00  0.00           C  
ATOM   2283  CD  ARG B1594      54.937  82.852  76.060  1.00  0.00           C  
ATOM   2284  NE  ARG B1594      55.032  83.200  74.640  1.00  0.00           N  
ATOM   2285  CZ  ARG B1594      53.989  83.360  73.830  1.00  0.00           C  
ATOM   2286  NH1 ARG B1594      54.182  83.676  72.556  1.00  0.00           N  
ATOM   2287  NH2 ARG B1594      52.753  83.211  74.291  1.00  0.00           N  
ATOM   2288  N   TYR B1596      57.118  79.076  77.442  1.00  0.00           N  
ATOM   2289  CA  TYR B1596      58.131  78.369  76.667  1.00  0.00           C  
ATOM   2290  C   TYR B1596      59.116  77.781  77.661  1.00  0.00           C  
ATOM   2291  O   TYR B1596      59.942  78.494  78.241  1.00  0.00           O  
ATOM   2292  CB  TYR B1596      58.856  79.293  75.695  1.00  0.00           C  
ATOM   2293  CG  TYR B1596      59.774  78.516  74.787  1.00  0.00           C  
ATOM   2294  CD1 TYR B1596      61.061  78.170  75.197  1.00  0.00           C  
ATOM   2295  CD2 TYR B1596      59.320  78.031  73.560  1.00  0.00           C  
ATOM   2296  CE1 TYR B1596      61.869  77.353  74.417  1.00  0.00           C  
ATOM   2297  CE2 TYR B1596      60.124  77.207  72.768  1.00  0.00           C  
ATOM   2298  CZ  TYR B1596      61.394  76.869  73.209  1.00  0.00           C  
ATOM   2299  OH  TYR B1596      62.165  75.997  72.475  1.00  0.00           O  
ATOM   2300  N   ASN B1601      59.018  76.471  77.861  1.00  0.00           N  
ATOM   2301  CA  ASN B1601      59.888  75.785  78.794  1.00  0.00           C  
ATOM   2302  C   ASN B1601      60.072  74.320  78.401  1.00  0.00           C  
ATOM   2303  O   ASN B1601      59.199  73.488  78.645  1.00  0.00           O  
ATOM   2304  CB  ASN B1601      59.276  75.894  80.189  1.00  0.00           C  
ATOM   2305  CG  ASN B1601      60.207  75.416  81.274  1.00  0.00           C  
ATOM   2306  OD1 ASN B1601      60.286  76.022  82.352  1.00  0.00           O  
ATOM   2307  ND2 ASN B1601      60.915  74.321  81.008  1.00  0.00           N  
ATOM   2308  N   PRO B1602      61.218  73.993  77.786  1.00  0.00           N  
ATOM   2309  CA  PRO B1602      61.535  72.634  77.346  1.00  0.00           C  
ATOM   2310  C   PRO B1602      61.393  71.569  78.425  1.00  0.00           C  
ATOM   2311  O   PRO B1602      60.885  70.476  78.160  1.00  0.00           O  
ATOM   2312  CB  PRO B1602      62.970  72.763  76.842  1.00  0.00           C  
ATOM   2313  CG  PRO B1602      62.993  74.155  76.299  1.00  0.00           C  
ATOM   2314  CD  PRO B1602      62.284  74.930  77.383  1.00  0.00           C  
ATOM   2315  N   VAL B1603      61.850  71.879  79.633  1.00  0.00           N  
ATOM   2316  CA  VAL B1603      61.766  70.927  80.731  1.00  0.00           C  
ATOM   2317  C   VAL B1603      60.302  70.593  81.057  1.00  0.00           C  
ATOM   2318  O   VAL B1603      59.947  69.416  81.198  1.00  0.00           O  
ATOM   2319  CB  VAL B1603      62.492  71.467  81.994  1.00  0.00           C  
ATOM   2320  CG1 VAL B1603      62.370  70.467  83.141  1.00  0.00           C  
ATOM   2321  CG2 VAL B1603      63.976  71.691  81.680  1.00  0.00           C  
ATOM   2322  N   LEU B1604      59.456  71.618  81.169  1.00  0.00           N  
ATOM   2323  CA  LEU B1604      58.035  71.403  81.463  1.00  0.00           C  
ATOM   2324  C   LEU B1604      57.365  70.620  80.334  1.00  0.00           C  
ATOM   2325  O   LEU B1604      56.447  69.832  80.579  1.00  0.00           O  
ATOM   2326  CB  LEU B1604      57.313  72.742  81.681  1.00  0.00           C  
ATOM   2327  CG  LEU B1604      57.665  73.444  83.002  1.00  0.00           C  
ATOM   2328  CD1 LEU B1604      56.941  74.787  83.101  1.00  0.00           C  
ATOM   2329  CD2 LEU B1604      57.285  72.538  84.163  1.00  0.00           C  
ATOM   2330  N   ASP B1613      57.830  70.856  79.107  1.00  0.00           N  
ATOM   2331  CA  ASP B1613      57.342  70.162  77.913  1.00  0.00           C  
ATOM   2332  C   ASP B1613      57.575  68.650  78.121  1.00  0.00           C  
ATOM   2333  O   ASP B1613      56.686  67.827  77.888  1.00  0.00           O  
ATOM   2334  CB  ASP B1613      58.127  70.663  76.681  1.00  0.00           C  
ATOM   2335  CG  ASP B1613      57.629  70.060  75.357  1.00  0.00           C  
ATOM   2336  OD1 ASP B1613      56.466  70.312  74.967  1.00  0.00           O  
ATOM   2337  OD2 ASP B1613      58.411  69.339  74.698  1.00  0.00           O  
ATOM   2338  N   TRP B1614      58.768  68.286  78.578  1.00  0.00           N  
ATOM   2339  CA  TRP B1614      59.085  66.875  78.818  1.00  0.00           C  
ATOM   2340  C   TRP B1614      58.307  66.310  80.003  1.00  0.00           C  
ATOM   2341  O   TRP B1614      57.883  65.150  79.990  1.00  0.00           O  
ATOM   2342  CB  TRP B1614      60.582  66.716  79.061  1.00  0.00           C  
ATOM   2343  CG  TRP B1614      61.412  66.924  77.839  1.00  0.00           C  
ATOM   2344  CD1 TRP B1614      61.046  67.571  76.693  1.00  0.00           C  
ATOM   2345  CD2 TRP B1614      62.781  66.535  77.662  1.00  0.00           C  
ATOM   2346  NE1 TRP B1614      62.109  67.615  75.813  1.00  0.00           N  
ATOM   2347  CE2 TRP B1614      63.184  66.986  76.387  1.00  0.00           C  
ATOM   2348  CE3 TRP B1614      63.708  65.852  78.463  1.00  0.00           C  
ATOM   2349  CZ2 TRP B1614      64.477  66.777  75.891  1.00  0.00           C  
ATOM   2350  CZ3 TRP B1614      64.989  65.643  77.972  1.00  0.00           C  
ATOM   2351  CH2 TRP B1614      65.362  66.106  76.694  1.00  0.00           C  
ATOM   2352  N   VAL B1615      58.128  67.124  81.039  1.00  0.00           N  
ATOM   2353  CA  VAL B1615      57.368  66.695  82.202  1.00  0.00           C  
ATOM   2354  C   VAL B1615      55.925  66.412  81.769  1.00  0.00           C  
ATOM   2355  O   VAL B1615      55.342  65.376  82.108  1.00  0.00           O  
ATOM   2356  CB  VAL B1615      57.353  67.795  83.304  1.00  0.00           C  
ATOM   2357  CG1 VAL B1615      56.351  67.435  84.404  1.00  0.00           C  
ATOM   2358  CG2 VAL B1615      58.738  67.954  83.895  1.00  0.00           C  
ATOM   2359  N   GLU B1616      55.350  67.328  81.003  1.00  0.00           N  
ATOM   2360  CA  GLU B1616      53.980  67.139  80.578  1.00  0.00           C  
ATOM   2361  C   GLU B1616      53.760  65.912  79.703  1.00  0.00           C  
ATOM   2362  O   GLU B1616      52.858  65.114  79.975  1.00  0.00           O  
ATOM   2363  CB  GLU B1616      53.453  68.360  79.824  1.00  0.00           C  
ATOM   2364  CG  GLU B1616      52.003  68.146  79.388  1.00  0.00           C  
ATOM   2365  CD  GLU B1616      51.400  69.321  78.648  1.00  0.00           C  
ATOM   2366  OE1 GLU B1616      50.204  69.239  78.309  1.00  0.00           O  
ATOM   2367  OE2 GLU B1616      52.106  70.315  78.399  1.00  0.00           O  
ATOM   2368  N   TYR B1652      54.588  65.754  78.671  1.00  0.00           N  
ATOM   2369  CA  TYR B1652      54.430  64.654  77.723  1.00  0.00           C  
ATOM   2370  C   TYR B1652      55.067  63.310  78.019  1.00  0.00           C  
ATOM   2371  O   TYR B1652      54.683  62.299  77.420  1.00  0.00           O  
ATOM   2372  CB  TYR B1652      54.837  65.142  76.330  1.00  0.00           C  
ATOM   2373  CG  TYR B1652      53.806  66.101  75.755  1.00  0.00           C  
ATOM   2374  CD1 TYR B1652      52.642  65.623  75.144  1.00  0.00           C  
ATOM   2375  CD2 TYR B1652      53.964  67.485  75.875  1.00  0.00           C  
ATOM   2376  CE1 TYR B1652      51.661  66.504  74.662  1.00  0.00           C  
ATOM   2377  CE2 TYR B1652      52.990  68.375  75.403  1.00  0.00           C  
ATOM   2378  CZ  TYR B1652      51.844  67.878  74.797  1.00  0.00           C  
ATOM   2379  OH  TYR B1652      50.886  68.753  74.333  1.00  0.00           O  
ATOM   2380  N   ILE B1653      56.028  63.284  78.937  1.00  0.00           N  
ATOM   2381  CA  ILE B1653      56.674  62.031  79.297  1.00  0.00           C  
ATOM   2382  C   ILE B1653      56.225  61.600  80.683  1.00  0.00           C  
ATOM   2383  O   ILE B1653      55.582  60.565  80.854  1.00  0.00           O  
ATOM   2384  CB  ILE B1653      58.220  62.147  79.324  1.00  0.00           C  
ATOM   2385  CG1 ILE B1653      58.758  62.489  77.932  1.00  0.00           C  
ATOM   2386  CG2 ILE B1653      58.820  60.824  79.817  1.00  0.00           C  
ATOM   2387  CD1 ILE B1653      60.295  62.637  77.881  1.00  0.00           C  
ATOM   2388  N   ILE B1654      56.551  62.417  81.675  1.00  0.00           N  
ATOM   2389  CA  ILE B1654      56.210  62.092  83.045  1.00  0.00           C  
ATOM   2390  C   ILE B1654      54.705  62.003  83.316  1.00  0.00           C  
ATOM   2391  O   ILE B1654      54.255  61.099  84.031  1.00  0.00           O  
ATOM   2392  CB  ILE B1654      56.895  63.086  84.012  1.00  0.00           C  
ATOM   2393  CG1 ILE B1654      58.417  62.894  83.905  1.00  0.00           C  
ATOM   2394  CG2 ILE B1654      56.405  62.855  85.457  1.00  0.00           C  
ATOM   2395  CD1 ILE B1654      59.256  63.836  84.736  1.00  0.00           C  
ATOM   2396  N   PHE B1655      53.924  62.917  82.747  1.00  0.00           N  
ATOM   2397  CA  PHE B1655      52.487  62.870  82.969  1.00  0.00           C  
ATOM   2398  C   PHE B1655      51.730  62.343  81.763  1.00  0.00           C  
ATOM   2399  O   PHE B1655      50.603  62.769  81.496  1.00  0.00           O  
ATOM   2400  CB  PHE B1655      51.952  64.252  83.375  1.00  0.00           C  
ATOM   2401  CG  PHE B1655      52.308  64.633  84.774  1.00  0.00           C  
ATOM   2402  CD1 PHE B1655      53.487  65.321  85.047  1.00  0.00           C  
ATOM   2403  CD2 PHE B1655      51.509  64.222  85.841  1.00  0.00           C  
ATOM   2404  CE1 PHE B1655      53.870  65.589  86.368  1.00  0.00           C  
ATOM   2405  CE2 PHE B1655      51.884  64.484  87.168  1.00  0.00           C  
ATOM   2406  CZ  PHE B1655      53.067  65.167  87.429  1.00  0.00           C  
ATOM   2407  N   ARG B1656      52.355  61.420  81.034  1.00  0.00           N  
ATOM   2408  CA  ARG B1656      51.727  60.820  79.862  1.00  0.00           C  
ATOM   2409  C   ARG B1656      50.353  60.289  80.276  1.00  0.00           C  
ATOM   2410  O   ARG B1656      49.361  60.482  79.578  1.00  0.00           O  
ATOM   2411  CB  ARG B1656      52.589  59.686  79.317  1.00  0.00           C  
ATOM   2412  CG  ARG B1656      51.965  59.002  78.131  1.00  0.00           C  
ATOM   2413  CD  ARG B1656      52.974  58.162  77.417  1.00  0.00           C  
ATOM   2414  NE  ARG B1656      53.228  56.877  78.052  1.00  0.00           N  
ATOM   2415  CZ  ARG B1656      52.581  55.753  77.764  1.00  0.00           C  
ATOM   2416  NH1 ARG B1656      51.623  55.750  76.855  1.00  0.00           N  
ATOM   2417  NH2 ARG B1656      52.928  54.617  78.357  1.00  0.00           N  
ATOM   2418  N   GLU B1657      50.310  59.621  81.419  1.00  0.00           N  
ATOM   2419  CA  GLU B1657      49.058  59.110  81.964  1.00  0.00           C  
ATOM   2420  C   GLU B1657      48.934  59.795  83.322  1.00  0.00           C  
ATOM   2421  O   GLU B1657      49.555  59.383  84.301  1.00  0.00           O  
ATOM   2422  CB  GLU B1657      49.119  57.582  82.079  1.00  0.00           C  
ATOM   2423  CG  GLU B1657      48.931  56.894  80.715  1.00  0.00           C  
ATOM   2424  CD  GLU B1657      49.500  55.482  80.643  1.00  0.00           C  
ATOM   2425  OE1 GLU B1657      49.261  54.802  79.620  1.00  0.00           O  
ATOM   2426  OE2 GLU B1657      50.190  55.054  81.594  1.00  0.00           O  
ATOM   2427  N   GLU B1658      48.139  60.866  83.352  1.00  0.00           N  
ATOM   2428  CA  GLU B1658      47.958  61.675  84.552  1.00  0.00           C  
ATOM   2429  C   GLU B1658      47.398  61.010  85.802  1.00  0.00           C  
ATOM   2430  O   GLU B1658      47.442  61.594  86.891  1.00  0.00           O  
ATOM   2431  CB  GLU B1658      47.195  62.957  84.212  1.00  0.00           C  
ATOM   2432  CG  GLU B1658      48.073  63.930  83.433  1.00  0.00           C  
ATOM   2433  CD  GLU B1658      47.614  65.367  83.532  1.00  0.00           C  
ATOM   2434  OE1 GLU B1658      46.639  65.745  82.846  1.00  0.00           O  
ATOM   2435  OE2 GLU B1658      48.232  66.119  84.307  1.00  0.00           O  
ATOM   2436  N   PRO B1659      46.813  59.809  85.672  1.00  0.00           N  
ATOM   2437  CA  PRO B1659      46.357  59.270  86.955  1.00  0.00           C  
ATOM   2438  C   PRO B1659      47.681  58.744  87.531  1.00  0.00           C  
ATOM   2439  O   PRO B1659      47.862  57.537  87.677  1.00  0.00           O  
ATOM   2440  CB  PRO B1659      45.426  58.133  86.541  1.00  0.00           C  
ATOM   2441  CG  PRO B1659      44.917  58.578  85.195  1.00  0.00           C  
ATOM   2442  CD  PRO B1659      46.160  59.118  84.546  1.00  0.00           C  
ATOM   2443  N   THR B1660      48.611  59.654  87.826  1.00  0.00           N  
ATOM   2444  CA  THR B1660      49.937  59.266  88.315  1.00  0.00           C  
ATOM   2445  C   THR B1660      50.478  60.069  89.501  1.00  0.00           C  
ATOM   2446  O   THR B1660      49.850  61.015  89.976  1.00  0.00           O  
ATOM   2447  CB  THR B1660      50.976  59.359  87.163  1.00  0.00           C  
ATOM   2448  OG1 THR B1660      52.210  58.759  87.570  1.00  0.00           O  
ATOM   2449  CG2 THR B1660      51.235  60.815  86.808  1.00  0.00           C  
ATOM   2450  N   GLU B1661      51.663  59.672  89.962  1.00  0.00           N  
ATOM   2451  CA  GLU B1661      52.346  60.316  91.079  1.00  0.00           C  
ATOM   2452  C   GLU B1661      53.790  60.646  90.691  1.00  0.00           C  
ATOM   2453  O   GLU B1661      54.506  59.798  90.163  1.00  0.00           O  
ATOM   2454  CB  GLU B1661      52.371  59.392  92.305  1.00  0.00           C  
ATOM   2455  CG  GLU B1661      51.020  59.166  92.964  1.00  0.00           C  
ATOM   2456  CD  GLU B1661      51.124  58.379  94.266  1.00  0.00           C  
ATOM   2457  OE1 GLU B1661      50.101  58.279  94.979  1.00  0.00           O  
ATOM   2458  OE2 GLU B1661      52.220  57.861  94.578  1.00  0.00           O  
ATOM   2459  N   PHE B1662      54.208  61.879  90.957  1.00  0.00           N  
ATOM   2460  CA  PHE B1662      55.570  62.329  90.660  1.00  0.00           C  
ATOM   2461  C   PHE B1662      56.027  63.178  91.841  1.00  0.00           C  
ATOM   2462  O   PHE B1662      55.489  64.252  92.099  1.00  0.00           O  
ATOM   2463  CB  PHE B1662      55.608  63.148  89.356  1.00  0.00           C  
ATOM   2464  CG  PHE B1662      56.978  63.658  89.001  1.00  0.00           C  
ATOM   2465  CD1 PHE B1662      58.046  62.771  88.834  1.00  0.00           C  
ATOM   2466  CD2 PHE B1662      57.207  65.021  88.837  1.00  0.00           C  
ATOM   2467  CE1 PHE B1662      59.322  63.238  88.510  1.00  0.00           C  
ATOM   2468  CE2 PHE B1662      58.486  65.507  88.509  1.00  0.00           C  
ATOM   2469  CZ  PHE B1662      59.542  64.619  88.346  1.00  0.00           C  
ATOM   2470  N   THR B1663      57.022  62.680  92.559  1.00  0.00           N  
ATOM   2471  CA  THR B1663      57.535  63.364  93.738  1.00  0.00           C  
ATOM   2472  C   THR B1663      58.875  64.050  93.522  1.00  0.00           C  
ATOM   2473  O   THR B1663      59.779  63.494  92.905  1.00  0.00           O  
ATOM   2474  CB  THR B1663      57.717  62.368  94.910  1.00  0.00           C  
ATOM   2475  OG1 THR B1663      56.479  61.696  95.164  1.00  0.00           O  
ATOM   2476  CG2 THR B1663      58.179  63.093  96.174  1.00  0.00           C  
ATOM   2477  N   VAL B1664      58.986  65.269  94.034  1.00  0.00           N  
ATOM   2478  CA  VAL B1664      60.226  66.023  93.972  1.00  0.00           C  
ATOM   2479  C   VAL B1664      60.664  66.036  95.438  1.00  0.00           C  
ATOM   2480  O   VAL B1664      59.954  66.563  96.297  1.00  0.00           O  
ATOM   2481  CB  VAL B1664      59.998  67.465  93.474  1.00  0.00           C  
ATOM   2482  CG1 VAL B1664      61.314  68.232  93.490  1.00  0.00           C  
ATOM   2483  CG2 VAL B1664      59.424  67.452  92.058  1.00  0.00           C  
ATOM   2484  N   HIS B1665      61.808  65.428  95.734  1.00  0.00           N  
ATOM   2485  CA  HIS B1665      62.289  65.375  97.112  1.00  0.00           C  
ATOM   2486  C   HIS B1665      63.127  66.597  97.460  1.00  0.00           C  
ATOM   2487  O   HIS B1665      64.055  66.945  96.731  1.00  0.00           O  
ATOM   2488  CB  HIS B1665      63.100  64.091  97.349  1.00  0.00           C  
ATOM   2489  CG  HIS B1665      62.295  62.833  97.212  1.00  0.00           C  
ATOM   2490  ND1 HIS B1665      62.012  62.255  95.992  1.00  0.00           N  
ATOM   2491  CD2 HIS B1665      61.691  62.055  98.143  1.00  0.00           C  
ATOM   2492  CE1 HIS B1665      61.272  61.176  96.177  1.00  0.00           C  
ATOM   2493  NE2 HIS B1665      61.063  61.032  97.473  1.00  0.00           N  
ATOM   2494  N   ARG B1666      62.797  67.246  98.578  1.00  0.00           N  
ATOM   2495  CA  ARG B1666      63.518  68.443  99.007  1.00  0.00           C  
ATOM   2496  C   ARG B1666      63.612  68.558 100.522  1.00  0.00           C  
ATOM   2497  O   ARG B1666      62.791  68.005 101.258  1.00  0.00           O  
ATOM   2498  CB  ARG B1666      62.816  69.717  98.509  1.00  0.00           C  
ATOM   2499  CG  ARG B1666      62.497  69.761  97.025  1.00  0.00           C  
ATOM   2500  CD  ARG B1666      61.587  70.946  96.680  1.00  0.00           C  
ATOM   2501  NE  ARG B1666      60.287  70.875  97.346  1.00  0.00           N  
ATOM   2502  CZ  ARG B1666      59.249  71.664  97.066  1.00  0.00           C  
ATOM   2503  NH1 ARG B1666      59.340  72.596  96.120  1.00  0.00           N  
ATOM   2504  NH2 ARG B1666      58.118  71.532  97.745  1.00  0.00           N  
ATOM   2505  N   PRO B1667      64.637  69.275 101.009  1.00  0.00           N  
ATOM   2506  CA  PRO B1667      64.788  69.455 102.454  1.00  0.00           C  
ATOM   2507  C   PRO B1667      63.650  70.409 102.823  1.00  0.00           C  
ATOM   2508  O   PRO B1667      63.157  71.157 101.967  1.00  0.00           O  
ATOM   2509  CB  PRO B1667      66.148  70.146 102.583  1.00  0.00           C  
ATOM   2510  CG  PRO B1667      66.887  69.708 101.354  1.00  0.00           C  
ATOM   2511  CD  PRO B1667      65.824  69.774 100.287  1.00  0.00           C  
ATOM   2512  N   ALA B1668      63.238  70.399 104.081  1.00  0.00           N  
ATOM   2513  CA  ALA B1668      62.168  71.281 104.528  1.00  0.00           C  
ATOM   2514  C   ALA B1668      62.469  72.747 104.189  1.00  0.00           C  
ATOM   2515  O   ALA B1668      61.565  73.507 103.840  1.00  0.00           O  
ATOM   2516  CB  ALA B1668      61.970  71.123 106.032  1.00  0.00           C  
ATOM   2517  N   LYS B1669      63.738  73.143 104.285  1.00  0.00           N  
ATOM   2518  CA  LYS B1669      64.107  74.524 103.998  1.00  0.00           C  
ATOM   2519  C   LYS B1669      63.770  74.953 102.576  1.00  0.00           C  
ATOM   2520  O   LYS B1669      63.592  76.144 102.310  1.00  0.00           O  
ATOM   2521  CB  LYS B1669      65.599  74.760 104.252  1.00  0.00           C  
ATOM   2522  CG  LYS B1669      66.534  73.861 103.455  1.00  0.00           C  
ATOM   2523  CD  LYS B1669      67.978  74.378 103.485  1.00  0.00           C  
ATOM   2524  CE  LYS B1669      68.506  74.587 104.914  1.00  0.00           C  
ATOM   2525  NZ  LYS B1669      68.430  73.348 105.732  1.00  0.00           N  
ATOM   2526  N   PHE B1670      63.686  73.995 101.659  1.00  0.00           N  
ATOM   2527  CA  PHE B1670      63.368  74.323 100.268  1.00  0.00           C  
ATOM   2528  C   PHE B1670      61.923  73.961  99.906  1.00  0.00           C  
ATOM   2529  O   PHE B1670      61.547  73.934  98.731  1.00  0.00           O  
ATOM   2530  CB  PHE B1670      64.371  73.632  99.330  1.00  0.00           C  
ATOM   2531  CG  PHE B1670      65.806  74.035  99.586  1.00  0.00           C  
ATOM   2532  CD1 PHE B1670      66.836  73.103  99.501  1.00  0.00           C  
ATOM   2533  CD2 PHE B1670      66.120  75.342  99.970  1.00  0.00           C  
ATOM   2534  CE1 PHE B1670      68.156  73.459  99.805  1.00  0.00           C  
ATOM   2535  CE2 PHE B1670      67.445  75.715 100.277  1.00  0.00           C  
ATOM   2536  CZ  PHE B1670      68.459  74.773 100.196  1.00  0.00           C  
ATOM   2537  N   GLY B1671      61.115  73.698 100.933  1.00  0.00           N  
ATOM   2538  CA  GLY B1671      59.716  73.370 100.714  1.00  0.00           C  
ATOM   2539  C   GLY B1671      59.313  71.958 101.102  1.00  0.00           C  
ATOM   2540  O   GLY B1671      58.124  71.668 101.231  1.00  0.00           O  
ATOM   2541  N   GLY B1672      60.288  71.075 101.294  1.00  0.00           N  
ATOM   2542  CA  GLY B1672      59.968  69.701 101.646  1.00  0.00           C  
ATOM   2543  C   GLY B1672      59.493  68.904 100.435  1.00  0.00           C  
ATOM   2544  O   GLY B1672      59.241  69.469  99.361  1.00  0.00           O  
ATOM   2545  N   ASP B1673      59.381  67.588 100.597  1.00  0.00           N  
ATOM   2546  CA  ASP B1673      58.932  66.726  99.511  1.00  0.00           C  
ATOM   2547  C   ASP B1673      57.540  67.123  99.062  1.00  0.00           C  
ATOM   2548  O   ASP B1673      56.707  67.533  99.867  1.00  0.00           O  
ATOM   2549  CB  ASP B1673      58.893  65.262  99.945  1.00  0.00           C  
ATOM   2550  CG  ASP B1673      60.227  64.767 100.456  1.00  0.00           C  
ATOM   2551  OD1 ASP B1673      61.264  65.400 100.158  1.00  0.00           O  
ATOM   2552  OD2 ASP B1673      60.233  63.731 101.148  1.00  0.00           O  
ATOM   2553  N   VAL B1674      57.297  67.011  97.766  1.00  0.00           N  
ATOM   2554  CA  VAL B1674      55.997  67.340  97.219  1.00  0.00           C  
ATOM   2555  C   VAL B1674      55.699  66.337  96.113  1.00  0.00           C  
ATOM   2556  O   VAL B1674      56.550  66.060  95.260  1.00  0.00           O  
ATOM   2557  CB  VAL B1674      55.957  68.794  96.666  1.00  0.00           C  
ATOM   2558  CG1 VAL B1674      57.058  69.006  95.638  1.00  0.00           C  
ATOM   2559  CG2 VAL B1674      54.596  69.074  96.052  1.00  0.00           C  
ATOM   2560  N   THR B1675      54.503  65.761  96.163  1.00  0.00           N  
ATOM   2561  CA  THR B1675      54.088  64.787  95.163  1.00  0.00           C  
ATOM   2562  C   THR B1675      52.997  65.391  94.311  1.00  0.00           C  
ATOM   2563  O   THR B1675      51.986  65.859  94.834  1.00  0.00           O  
ATOM   2564  CB  THR B1675      53.538  63.501  95.801  1.00  0.00           C  
ATOM   2565  OG1 THR B1675      54.581  62.851  96.532  1.00  0.00           O  
ATOM   2566  CG2 THR B1675      53.014  62.548  94.716  1.00  0.00           C  
ATOM   2567  N   TYR B1676      53.212  65.395  93.001  1.00  0.00           N  
ATOM   2568  CA  TYR B1676      52.220  65.938  92.088  1.00  0.00           C  
ATOM   2569  C   TYR B1676      51.472  64.782  91.445  1.00  0.00           C  
ATOM   2570  O   TYR B1676      52.046  63.715  91.218  1.00  0.00           O  
ATOM   2571  CB  TYR B1676      52.895  66.786  91.012  1.00  0.00           C  
ATOM   2572  CG  TYR B1676      53.694  67.939  91.566  1.00  0.00           C  
ATOM   2573  CD1 TYR B1676      55.073  67.835  91.753  1.00  0.00           C  
ATOM   2574  CD2 TYR B1676      53.075  69.148  91.882  1.00  0.00           C  
ATOM   2575  CE1 TYR B1676      55.818  68.911  92.234  1.00  0.00           C  
ATOM   2576  CE2 TYR B1676      53.808  70.229  92.362  1.00  0.00           C  
ATOM   2577  CZ  TYR B1676      55.177  70.106  92.532  1.00  0.00           C  
ATOM   2578  OH  TYR B1676      55.904  71.191  92.967  1.00  0.00           O  
ATOM   2579  N   THR B1677      50.191  64.982  91.157  1.00  0.00           N  
ATOM   2580  CA  THR B1677      49.407  63.919  90.540  1.00  0.00           C  
ATOM   2581  C   THR B1677      48.999  64.282  89.130  1.00  0.00           C  
ATOM   2582  O   THR B1677      48.667  63.407  88.334  1.00  0.00           O  
ATOM   2583  CB  THR B1677      48.154  63.592  91.363  1.00  0.00           C  
ATOM   2584  OG1 THR B1677      47.396  64.786  91.571  1.00  0.00           O  
ATOM   2585  CG2 THR B1677      48.550  63.000  92.704  1.00  0.00           C  
ATOM   2586  N   THR B1678      49.012  65.575  88.824  1.00  0.00           N  
ATOM   2587  CA  THR B1678      48.681  66.027  87.483  1.00  0.00           C  
ATOM   2588  C   THR B1678      49.695  67.081  87.059  1.00  0.00           C  
ATOM   2589  O   THR B1678      50.263  67.788  87.892  1.00  0.00           O  
ATOM   2590  CB  THR B1678      47.261  66.653  87.389  1.00  0.00           C  
ATOM   2591  OG1 THR B1678      47.260  67.948  88.001  1.00  0.00           O  
ATOM   2592  CG2 THR B1678      46.228  65.759  88.073  1.00  0.00           C  
ATOM   2593  N   PHE B1679      49.925  67.176  85.757  1.00  0.00           N  
ATOM   2594  CA  PHE B1679      50.855  68.156  85.229  1.00  0.00           C  
ATOM   2595  C   PHE B1679      50.423  69.564  85.634  1.00  0.00           C  
ATOM   2596  O   PHE B1679      51.249  70.410  85.972  1.00  0.00           O  
ATOM   2597  CB  PHE B1679      50.909  68.074  83.702  1.00  0.00           C  
ATOM   2598  CG  PHE B1679      51.700  69.181  83.082  1.00  0.00           C  
ATOM   2599  CD1 PHE B1679      53.066  69.286  83.321  1.00  0.00           C  
ATOM   2600  CD2 PHE B1679      51.074  70.158  82.316  1.00  0.00           C  
ATOM   2601  CE1 PHE B1679      53.798  70.353  82.809  1.00  0.00           C  
ATOM   2602  CE2 PHE B1679      51.801  71.233  81.797  1.00  0.00           C  
ATOM   2603  CZ  PHE B1679      53.163  71.328  82.045  1.00  0.00           C  
ATOM   2604  N   GLU B1680      49.122  69.812  85.585  1.00  0.00           N  
ATOM   2605  CA  GLU B1680      48.596  71.118  85.929  1.00  0.00           C  
ATOM   2606  C   GLU B1680      49.024  71.558  87.327  1.00  0.00           C  
ATOM   2607  O   GLU B1680      49.335  72.728  87.541  1.00  0.00           O  
ATOM   2608  CB  GLU B1680      47.068  71.113  85.824  1.00  0.00           C  
ATOM   2609  CG  GLU B1680      46.490  72.494  85.600  1.00  0.00           C  
ATOM   2610  CD  GLU B1680      46.967  73.113  84.289  1.00  0.00           C  
ATOM   2611  OE1 GLU B1680      46.745  74.326  84.088  1.00  0.00           O  
ATOM   2612  OE2 GLU B1680      47.556  72.388  83.455  1.00  0.00           O  
ATOM   2613  N   GLU B1681      49.034  70.629  88.277  1.00  0.00           N  
ATOM   2614  CA  GLU B1681      49.454  70.955  89.640  1.00  0.00           C  
ATOM   2615  C   GLU B1681      50.911  71.413  89.684  1.00  0.00           C  
ATOM   2616  O   GLU B1681      51.246  72.406  90.341  1.00  0.00           O  
ATOM   2617  CB  GLU B1681      49.337  69.740  90.560  1.00  0.00           C  
ATOM   2618  CG  GLU B1681      47.935  69.236  90.817  1.00  0.00           C  
ATOM   2619  CD  GLU B1681      47.945  67.932  91.599  1.00  0.00           C  
ATOM   2620  OE1 GLU B1681      46.848  67.412  91.894  1.00  0.00           O  
ATOM   2621  OE2 GLU B1681      49.051  67.428  91.914  1.00  0.00           O  
ATOM   2622  N   LEU B1682      51.775  70.665  89.002  1.00  0.00           N  
ATOM   2623  CA  LEU B1682      53.195  70.975  88.985  1.00  0.00           C  
ATOM   2624  C   LEU B1682      53.434  72.289  88.258  1.00  0.00           C  
ATOM   2625  O   LEU B1682      54.234  73.117  88.690  1.00  0.00           O  
ATOM   2626  CB  LEU B1682      53.979  69.834  88.314  1.00  0.00           C  
ATOM   2627  CG  LEU B1682      55.503  69.982  88.228  1.00  0.00           C  
ATOM   2628  CD1 LEU B1682      56.146  68.608  88.113  1.00  0.00           C  
ATOM   2629  CD2 LEU B1682      55.881  70.870  87.043  1.00  0.00           C  
ATOM   2630  N   LYS B1683      52.728  72.478  87.156  1.00  0.00           N  
ATOM   2631  CA  LYS B1683      52.871  73.688  86.367  1.00  0.00           C  
ATOM   2632  C   LYS B1683      52.543  74.948  87.169  1.00  0.00           C  
ATOM   2633  O   LYS B1683      53.268  75.941  87.098  1.00  0.00           O  
ATOM   2634  CB  LYS B1683      51.969  73.613  85.142  1.00  0.00           C  
ATOM   2635  CG  LYS B1683      52.072  74.820  84.238  1.00  0.00           C  
ATOM   2636  CD  LYS B1683      51.130  74.690  83.055  1.00  0.00           C  
ATOM   2637  CE  LYS B1683      51.201  75.909  82.155  1.00  0.00           C  
ATOM   2638  NZ  LYS B1683      50.323  75.735  80.962  1.00  0.00           N  
ATOM   2639  N   ARG B1684      51.445  74.916  87.920  1.00  0.00           N  
ATOM   2640  CA  ARG B1684      51.055  76.075  88.719  1.00  0.00           C  
ATOM   2641  C   ARG B1684      52.111  76.312  89.795  1.00  0.00           C  
ATOM   2642  O   ARG B1684      52.545  77.439  90.021  1.00  0.00           O  
ATOM   2643  CB  ARG B1684      49.685  75.851  89.375  1.00  0.00           C  
ATOM   2644  CG  ARG B1684      49.242  77.018  90.263  1.00  0.00           C  
ATOM   2645  CD  ARG B1684      47.960  76.700  91.009  1.00  0.00           C  
ATOM   2646  NE  ARG B1684      46.900  76.309  90.090  1.00  0.00           N  
ATOM   2647  CZ  ARG B1684      46.291  77.138  89.249  1.00  0.00           C  
ATOM   2648  NH1 ARG B1684      45.336  76.679  88.444  1.00  0.00           N  
ATOM   2649  NH2 ARG B1684      46.625  78.425  89.222  1.00  0.00           N  
ATOM   2650  N   ASP B1685      52.524  75.235  90.451  1.00  0.00           N  
ATOM   2651  CA  ASP B1685      53.533  75.324  91.489  1.00  0.00           C  
ATOM   2652  C   ASP B1685      54.789  75.975  90.924  1.00  0.00           C  
ATOM   2653  O   ASP B1685      55.422  76.799  91.587  1.00  0.00           O  
ATOM   2654  CB  ASP B1685      53.860  73.927  92.019  1.00  0.00           C  
ATOM   2655  CG  ASP B1685      53.579  73.785  93.508  1.00  0.00           C  
ATOM   2656  OD1 ASP B1685      52.729  74.538  94.030  1.00  0.00           O  
ATOM   2657  OD2 ASP B1685      54.196  72.912  94.153  1.00  0.00           O  
ATOM   2658  N   PHE B1688      55.145  75.609  89.694  1.00  0.00           N  
ATOM   2659  CA  PHE B1688      56.335  76.166  89.065  1.00  0.00           C  
ATOM   2660  C   PHE B1688      56.118  77.638  88.743  1.00  0.00           C  
ATOM   2661  O   PHE B1688      56.988  78.472  88.995  1.00  0.00           O  
ATOM   2662  CB  PHE B1688      56.670  75.419  87.770  1.00  0.00           C  
ATOM   2663  CG  PHE B1688      58.019  75.776  87.197  1.00  0.00           C  
ATOM   2664  CD1 PHE B1688      59.179  75.179  87.692  1.00  0.00           C  
ATOM   2665  CD2 PHE B1688      58.136  76.733  86.187  1.00  0.00           C  
ATOM   2666  CE1 PHE B1688      60.433  75.527  87.193  1.00  0.00           C  
ATOM   2667  CE2 PHE B1688      59.385  77.086  85.683  1.00  0.00           C  
ATOM   2668  CZ  PHE B1688      60.537  76.481  86.188  1.00  0.00           C  
ATOM   2669  N   ALA B1689      54.951  77.951  88.184  1.00  0.00           N  
ATOM   2670  CA  ALA B1689      54.619  79.327  87.812  1.00  0.00           C  
ATOM   2671  C   ALA B1689      54.545  80.265  89.013  1.00  0.00           C  
ATOM   2672  O   ALA B1689      54.794  81.464  88.882  1.00  0.00           O  
ATOM   2673  CB  ALA B1689      53.296  79.360  87.058  1.00  0.00           C  
ATOM   2674  N   GLU B1690      54.200  79.716  90.174  1.00  0.00           N  
ATOM   2675  CA  GLU B1690      54.081  80.503  91.395  1.00  0.00           C  
ATOM   2676  C   GLU B1690      55.402  80.593  92.146  1.00  0.00           C  
ATOM   2677  O   GLU B1690      55.495  81.255  93.173  1.00  0.00           O  
ATOM   2678  CB  GLU B1690      53.007  79.896  92.306  1.00  0.00           C  
ATOM   2679  CG  GLU B1690      51.589  80.092  91.784  1.00  0.00           C  
ATOM   2680  CD  GLU B1690      50.534  79.344  92.587  1.00  0.00           C  
ATOM   2681  OE1 GLU B1690      49.336  79.496  92.258  1.00  0.00           O  
ATOM   2682  OE2 GLU B1690      50.892  78.603  93.532  1.00  0.00           O  
ATOM   2683  N   GLY B1691      56.428  79.929  91.631  1.00  0.00           N  
ATOM   2684  CA  GLY B1691      57.711  79.965  92.301  1.00  0.00           C  
ATOM   2685  C   GLY B1691      57.777  79.010  93.477  1.00  0.00           C  
ATOM   2686  O   GLY B1691      58.670  79.120  94.304  1.00  0.00           O  
ATOM   2687  N   LYS B1694      56.840  78.073  93.566  1.00  0.00           N  
ATOM   2688  CA  LYS B1694      56.860  77.104  94.661  1.00  0.00           C  
ATOM   2689  C   LYS B1694      57.836  75.972  94.352  1.00  0.00           C  
ATOM   2690  O   LYS B1694      58.368  75.326  95.259  1.00  0.00           O  
ATOM   2691  CB  LYS B1694      55.463  76.511  94.898  1.00  0.00           C  
ATOM   2692  CG  LYS B1694      54.559  77.298  95.853  1.00  0.00           C  
ATOM   2693  CD  LYS B1694      54.153  78.648  95.305  1.00  0.00           C  
ATOM   2694  CE  LYS B1694      53.114  79.323  96.208  1.00  0.00           C  
ATOM   2695  NZ  LYS B1694      51.849  78.538  96.341  1.00  0.00           N  
ATOM   2696  N   LEU B1809      58.058  75.729  93.062  1.00  0.00           N  
ATOM   2697  CA  LEU B1809      58.970  74.676  92.622  1.00  0.00           C  
ATOM   2698  C   LEU B1809      60.092  75.315  91.813  1.00  0.00           C  
ATOM   2699  O   LEU B1809      59.855  75.899  90.754  1.00  0.00           O  
ATOM   2700  CB  LEU B1809      58.219  73.650  91.763  1.00  0.00           C  
ATOM   2701  CG  LEU B1809      59.031  72.529  91.115  1.00  0.00           C  
ATOM   2702  CD1 LEU B1809      59.670  71.653  92.192  1.00  0.00           C  
ATOM   2703  CD2 LEU B1809      58.118  71.698  90.213  1.00  0.00           C  
ATOM   2704  N   HIS B1810      61.317  75.191  92.312  1.00  0.00           N  
ATOM   2705  CA  HIS B1810      62.474  75.781  91.653  1.00  0.00           C  
ATOM   2706  C   HIS B1810      63.083  74.880  90.568  1.00  0.00           C  
ATOM   2707  O   HIS B1810      63.086  73.654  90.685  1.00  0.00           O  
ATOM   2708  CB  HIS B1810      63.536  76.133  92.712  1.00  0.00           C  
ATOM   2709  CG  HIS B1810      64.644  77.003  92.201  1.00  0.00           C  
ATOM   2710  ND1 HIS B1810      65.711  76.509  91.478  1.00  0.00           N  
ATOM   2711  CD2 HIS B1810      64.841  78.341  92.295  1.00  0.00           C  
ATOM   2712  CE1 HIS B1810      66.515  77.505  91.148  1.00  0.00           C  
ATOM   2713  NE2 HIS B1810      66.010  78.627  91.632  1.00  0.00           N  
ATOM   2714  N   PRO B1812      63.593  75.494  89.489  1.00  0.00           N  
ATOM   2715  CA  PRO B1812      64.220  74.805  88.358  1.00  0.00           C  
ATOM   2716  C   PRO B1812      65.229  73.758  88.825  1.00  0.00           C  
ATOM   2717  O   PRO B1812      65.281  72.648  88.304  1.00  0.00           O  
ATOM   2718  CB  PRO B1812      64.890  75.948  87.606  1.00  0.00           C  
ATOM   2719  CG  PRO B1812      63.899  77.039  87.752  1.00  0.00           C  
ATOM   2720  CD  PRO B1812      63.476  76.940  89.213  1.00  0.00           C  
ATOM   2721  N   LEU B1813      66.015  74.128  89.829  1.00  0.00           N  
ATOM   2722  CA  LEU B1813      67.045  73.267  90.386  1.00  0.00           C  
ATOM   2723  C   LEU B1813      66.460  71.920  90.808  1.00  0.00           C  
ATOM   2724  O   LEU B1813      67.008  70.857  90.502  1.00  0.00           O  
ATOM   2725  CB  LEU B1813      67.659  73.965  91.595  1.00  0.00           C  
ATOM   2726  CG  LEU B1813      69.156  73.927  91.873  1.00  0.00           C  
ATOM   2727  CD1 LEU B1813      69.956  74.146  90.604  1.00  0.00           C  
ATOM   2728  CD2 LEU B1813      69.471  75.020  92.885  1.00  0.00           C  
ATOM   2729  N   ASP B1814      65.337  71.966  91.512  1.00  0.00           N  
ATOM   2730  CA  ASP B1814      64.711  70.743  91.976  1.00  0.00           C  
ATOM   2731  C   ASP B1814      63.948  70.037  90.868  1.00  0.00           C  
ATOM   2732  O   ASP B1814      63.954  68.808  90.798  1.00  0.00           O  
ATOM   2733  CB  ASP B1814      63.806  71.050  93.164  1.00  0.00           C  
ATOM   2734  CG  ASP B1814      64.572  71.691  94.305  1.00  0.00           C  
ATOM   2735  OD1 ASP B1814      65.623  71.130  94.681  1.00  0.00           O  
ATOM   2736  OD2 ASP B1814      64.138  72.744  94.817  1.00  0.00           O  
ATOM   2737  N   LEU B1815      63.299  70.801  89.996  1.00  0.00           N  
ATOM   2738  CA  LEU B1815      62.569  70.190  88.891  1.00  0.00           C  
ATOM   2739  C   LEU B1815      63.556  69.463  87.974  1.00  0.00           C  
ATOM   2740  O   LEU B1815      63.344  68.307  87.620  1.00  0.00           O  
ATOM   2741  CB  LEU B1815      61.820  71.247  88.085  1.00  0.00           C  
ATOM   2742  CG  LEU B1815      61.110  70.698  86.842  1.00  0.00           C  
ATOM   2743  CD1 LEU B1815      60.063  69.672  87.255  1.00  0.00           C  
ATOM   2744  CD2 LEU B1815      60.474  71.840  86.072  1.00  0.00           C  
ATOM   2745  N   LYS B1816      64.640  70.140  87.599  1.00  0.00           N  
ATOM   2746  CA  LYS B1816      65.651  69.533  86.729  1.00  0.00           C  
ATOM   2747  C   LYS B1816      66.186  68.216  87.288  1.00  0.00           C  
ATOM   2748  O   LYS B1816      66.294  67.225  86.561  1.00  0.00           O  
ATOM   2749  CB  LYS B1816      66.830  70.483  86.513  1.00  0.00           C  
ATOM   2750  CG  LYS B1816      66.563  71.597  85.530  1.00  0.00           C  
ATOM   2751  CD  LYS B1816      67.747  72.550  85.515  1.00  0.00           C  
ATOM   2752  CE  LYS B1816      67.626  73.574  84.413  1.00  0.00           C  
ATOM   2753  NZ  LYS B1816      68.855  74.417  84.346  1.00  0.00           N  
ATOM   2754  N   ASN B1817      66.532  68.202  88.572  1.00  0.00           N  
ATOM   2755  CA  ASN B1817      67.055  66.981  89.177  1.00  0.00           C  
ATOM   2756  C   ASN B1817      66.036  65.844  89.193  1.00  0.00           C  
ATOM   2757  O   ASN B1817      66.392  64.690  88.968  1.00  0.00           O  
ATOM   2758  CB  ASN B1817      67.537  67.244  90.599  1.00  0.00           C  
ATOM   2759  CG  ASN B1817      67.969  65.968  91.309  1.00  0.00           C  
ATOM   2760  OD1 ASN B1817      67.193  65.357  92.055  1.00  0.00           O  
ATOM   2761  ND2 ASN B1817      69.205  65.546  91.061  1.00  0.00           N  
ATOM   2762  N   ALA B1818      64.773  66.163  89.464  1.00  0.00           N  
ATOM   2763  CA  ALA B1818      63.735  65.134  89.495  1.00  0.00           C  
ATOM   2764  C   ALA B1818      63.497  64.569  88.084  1.00  0.00           C  
ATOM   2765  O   ALA B1818      63.322  63.366  87.911  1.00  0.00           O  
ATOM   2766  CB  ALA B1818      62.428  65.712  90.066  1.00  0.00           C  
ATOM   2767  N   VAL B1819      63.480  65.440  87.080  1.00  0.00           N  
ATOM   2768  CA  VAL B1819      63.288  64.988  85.709  1.00  0.00           C  
ATOM   2769  C   VAL B1819      64.457  64.088  85.322  1.00  0.00           C  
ATOM   2770  O   VAL B1819      64.261  63.018  84.749  1.00  0.00           O  
ATOM   2771  CB  VAL B1819      63.225  66.162  84.712  1.00  0.00           C  
ATOM   2772  CG1 VAL B1819      63.313  65.623  83.262  1.00  0.00           C  
ATOM   2773  CG2 VAL B1819      61.933  66.930  84.908  1.00  0.00           C  
ATOM   2774  N   ALA B1820      65.673  64.521  85.637  1.00  0.00           N  
ATOM   2775  CA  ALA B1820      66.852  63.722  85.312  1.00  0.00           C  
ATOM   2776  C   ALA B1820      66.743  62.317  85.914  1.00  0.00           C  
ATOM   2777  O   ALA B1820      66.907  61.318  85.208  1.00  0.00           O  
ATOM   2778  CB  ALA B1820      68.119  64.408  85.821  1.00  0.00           C  
ATOM   2779  N   GLU B1821      66.469  62.240  87.215  1.00  0.00           N  
ATOM   2780  CA  GLU B1821      66.357  60.944  87.876  1.00  0.00           C  
ATOM   2781  C   GLU B1821      65.240  60.095  87.275  1.00  0.00           C  
ATOM   2782  O   GLU B1821      65.403  58.889  87.089  1.00  0.00           O  
ATOM   2783  CB  GLU B1821      66.126  61.111  89.386  1.00  0.00           C  
ATOM   2784  CG  GLU B1821      67.358  61.573  90.176  1.00  0.00           C  
ATOM   2785  CD  GLU B1821      68.615  60.756  89.861  1.00  0.00           C  
ATOM   2786  OE1 GLU B1821      68.550  59.502  89.914  1.00  0.00           O  
ATOM   2787  OE2 GLU B1821      69.671  61.372  89.568  1.00  0.00           O  
ATOM   2788  N   TYR B1822      64.109  60.718  86.968  1.00  0.00           N  
ATOM   2789  CA  TYR B1822      62.992  59.986  86.378  1.00  0.00           C  
ATOM   2790  C   TYR B1822      63.421  59.343  85.047  1.00  0.00           C  
ATOM   2791  O   TYR B1822      63.126  58.176  84.769  1.00  0.00           O  
ATOM   2792  CB  TYR B1822      61.821  60.934  86.121  1.00  0.00           C  
ATOM   2793  CG  TYR B1822      60.663  60.282  85.399  1.00  0.00           C  
ATOM   2794  CD1 TYR B1822      59.571  59.780  86.104  1.00  0.00           C  
ATOM   2795  CD2 TYR B1822      60.680  60.130  84.009  1.00  0.00           C  
ATOM   2796  CE1 TYR B1822      58.519  59.140  85.443  1.00  0.00           C  
ATOM   2797  CE2 TYR B1822      59.636  59.487  83.339  1.00  0.00           C  
ATOM   2798  CZ  TYR B1822      58.564  58.997  84.063  1.00  0.00           C  
ATOM   2799  OH  TYR B1822      57.548  58.350  83.409  1.00  0.00           O  
ATOM   2800  N   LEU B1823      64.110  60.127  84.228  1.00  0.00           N  
ATOM   2801  CA  LEU B1823      64.581  59.677  82.920  1.00  0.00           C  
ATOM   2802  C   LEU B1823      65.626  58.580  83.104  1.00  0.00           C  
ATOM   2803  O   LEU B1823      65.576  57.546  82.434  1.00  0.00           O  
ATOM   2804  CB  LEU B1823      65.184  60.868  82.167  1.00  0.00           C  
ATOM   2805  CG  LEU B1823      64.451  61.546  81.005  1.00  0.00           C  
ATOM   2806  CD1 LEU B1823      62.962  61.337  81.098  1.00  0.00           C  
ATOM   2807  CD2 LEU B1823      64.813  63.030  80.988  1.00  0.00           C  
ATOM   2808  N   ILE B1824      66.566  58.810  84.020  1.00  0.00           N  
ATOM   2809  CA  ILE B1824      67.610  57.832  84.287  1.00  0.00           C  
ATOM   2810  C   ILE B1824      66.968  56.476  84.614  1.00  0.00           C  
ATOM   2811  O   ILE B1824      67.399  55.433  84.114  1.00  0.00           O  
ATOM   2812  CB  ILE B1824      68.517  58.314  85.447  1.00  0.00           C  
ATOM   2813  CG1 ILE B1824      69.442  59.421  84.928  1.00  0.00           C  
ATOM   2814  CG2 ILE B1824      69.318  57.145  86.041  1.00  0.00           C  
ATOM   2815  CD1 ILE B1824      70.228  60.129  86.009  1.00  0.00           C  
ATOM   2816  N   ASN B1825      65.919  56.494  85.423  1.00  0.00           N  
ATOM   2817  CA  ASN B1825      65.248  55.249  85.776  1.00  0.00           C  
ATOM   2818  C   ASN B1825      64.398  54.652  84.638  1.00  0.00           C  
ATOM   2819  O   ASN B1825      64.394  53.439  84.437  1.00  0.00           O  
ATOM   2820  CB  ASN B1825      64.386  55.449  87.024  1.00  0.00           C  
ATOM   2821  CG  ASN B1825      65.223  55.681  88.278  1.00  0.00           C  
ATOM   2822  OD1 ASN B1825      66.355  55.189  88.387  1.00  0.00           O  
ATOM   2823  ND2 ASN B1825      64.663  56.417  89.240  1.00  0.00           N  
ATOM   2824  N   LEU B1826      63.685  55.496  83.894  1.00  0.00           N  
ATOM   2825  CA  LEU B1826      62.848  55.013  82.794  1.00  0.00           C  
ATOM   2826  C   LEU B1826      63.683  54.368  81.696  1.00  0.00           C  
ATOM   2827  O   LEU B1826      63.328  53.318  81.152  1.00  0.00           O  
ATOM   2828  CB  LEU B1826      62.051  56.173  82.161  1.00  0.00           C  
ATOM   2829  CG  LEU B1826      61.240  55.858  80.888  1.00  0.00           C  
ATOM   2830  CD1 LEU B1826      60.038  54.949  81.243  1.00  0.00           C  
ATOM   2831  CD2 LEU B1826      60.730  57.156  80.246  1.00  0.00           C  
ATOM   2832  N   LEU B1827      64.797  55.008  81.374  1.00  0.00           N  
ATOM   2833  CA  LEU B1827      65.656  54.542  80.301  1.00  0.00           C  
ATOM   2834  C   LEU B1827      66.669  53.471  80.676  1.00  0.00           C  
ATOM   2835  O   LEU B1827      67.414  53.005  79.808  1.00  0.00           O  
ATOM   2836  CB  LEU B1827      66.395  55.737  79.707  1.00  0.00           C  
ATOM   2837  CG  LEU B1827      65.515  56.875  79.184  1.00  0.00           C  
ATOM   2838  CD1 LEU B1827      66.400  58.062  78.822  1.00  0.00           C  
ATOM   2839  CD2 LEU B1827      64.710  56.403  77.968  1.00  0.00           C  
ATOM   2840  N   GLU B1828      66.689  53.070  81.947  1.00  0.00           N  
ATOM   2841  CA  GLU B1828      67.662  52.086  82.422  1.00  0.00           C  
ATOM   2842  C   GLU B1828      67.764  50.812  81.581  1.00  0.00           C  
ATOM   2843  O   GLU B1828      68.861  50.365  81.273  1.00  0.00           O  
ATOM   2844  CB  GLU B1828      67.390  51.726  83.896  1.00  0.00           C  
ATOM   2845  CG  GLU B1828      68.515  50.914  84.551  1.00  0.00           C  
ATOM   2846  CD  GLU B1828      68.474  49.427  84.198  1.00  0.00           C  
ATOM   2847  OE1 GLU B1828      69.533  48.762  84.270  1.00  0.00           O  
ATOM   2848  OE2 GLU B1828      67.385  48.917  83.867  1.00  0.00           O  
ATOM   2849  N   PRO B1829      66.624  50.211  81.198  1.00  0.00           N  
ATOM   2850  CA  PRO B1829      66.721  48.991  80.393  1.00  0.00           C  
ATOM   2851  C   PRO B1829      67.381  49.227  79.033  1.00  0.00           C  
ATOM   2852  O   PRO B1829      67.971  48.311  78.452  1.00  0.00           O  
ATOM   2853  CB  PRO B1829      65.263  48.546  80.250  1.00  0.00           C  
ATOM   2854  CG  PRO B1829      64.604  49.103  81.486  1.00  0.00           C  
ATOM   2855  CD  PRO B1829      65.230  50.475  81.596  1.00  0.00           C  
ATOM   2856  N   ILE B1830      67.281  50.451  78.521  1.00  0.00           N  
ATOM   2857  CA  ILE B1830      67.866  50.757  77.218  1.00  0.00           C  
ATOM   2858  C   ILE B1830      69.392  50.877  77.314  1.00  0.00           C  
ATOM   2859  O   ILE B1830      70.117  50.326  76.478  1.00  0.00           O  
ATOM   2860  CB  ILE B1830      67.234  52.042  76.626  1.00  0.00           C  
ATOM   2861  CG1 ILE B1830      65.703  51.876  76.585  1.00  0.00           C  
ATOM   2862  CG2 ILE B1830      67.784  52.307  75.229  1.00  0.00           C  
ATOM   2863  CD1 ILE B1830      64.942  53.035  75.997  1.00  0.00           C  
ATOM   2864  N   ARG B1831      69.873  51.583  78.337  1.00  0.00           N  
ATOM   2865  CA  ARG B1831      71.309  51.740  78.561  1.00  0.00           C  
ATOM   2866  C   ARG B1831      71.918  50.361  78.770  1.00  0.00           C  
ATOM   2867  O   ARG B1831      72.961  50.037  78.208  1.00  0.00           O  
ATOM   2868  CB  ARG B1831      71.593  52.548  79.833  1.00  0.00           C  
ATOM   2869  CG  ARG B1831      71.374  54.033  79.748  1.00  0.00           C  
ATOM   2870  CD  ARG B1831      72.097  54.715  80.909  1.00  0.00           C  
ATOM   2871  NE  ARG B1831      71.619  54.276  82.223  1.00  0.00           N  
ATOM   2872  CZ  ARG B1831      70.427  54.583  82.732  1.00  0.00           C  
ATOM   2873  NH1 ARG B1831      69.577  55.334  82.035  1.00  0.00           N  
ATOM   2874  NH2 ARG B1831      70.090  54.157  83.949  1.00  0.00           N  
ATOM   2875  N   ARG B1832      71.261  49.567  79.615  1.00  0.00           N  
ATOM   2876  CA  ARG B1832      71.720  48.216  79.939  1.00  0.00           C  
ATOM   2877  C   ARG B1832      71.870  47.351  78.693  1.00  0.00           C  
ATOM   2878  O   ARG B1832      72.882  46.668  78.522  1.00  0.00           O  
ATOM   2879  CB  ARG B1832      70.748  47.554  80.929  1.00  0.00           C  
ATOM   2880  CG  ARG B1832      71.039  46.083  81.232  1.00  0.00           C  
ATOM   2881  CD  ARG B1832      70.529  45.680  82.624  1.00  0.00           C  
ATOM   2882  NE  ARG B1832      69.193  46.209  82.906  1.00  0.00           N  
ATOM   2883  CZ  ARG B1832      68.057  45.715  82.422  1.00  0.00           C  
ATOM   2884  NH1 ARG B1832      66.905  46.286  82.739  1.00  0.00           N  
ATOM   2885  NH2 ARG B1832      68.066  44.644  81.644  1.00  0.00           N  
ATOM   2886  N   TYR B1833      70.867  47.386  77.819  1.00  0.00           N  
ATOM   2887  CA  TYR B1833      70.931  46.599  76.602  1.00  0.00           C  
ATOM   2888  C   TYR B1833      72.123  47.005  75.722  1.00  0.00           C  
ATOM   2889  O   TYR B1833      72.862  46.147  75.239  1.00  0.00           O  
ATOM   2890  CB  TYR B1833      69.631  46.721  75.800  1.00  0.00           C  
ATOM   2891  CG  TYR B1833      69.691  45.948  74.502  1.00  0.00           C  
ATOM   2892  CD1 TYR B1833      70.329  46.478  73.386  1.00  0.00           C  
ATOM   2893  CD2 TYR B1833      69.204  44.642  74.424  1.00  0.00           C  
ATOM   2894  CE1 TYR B1833      70.497  45.728  72.225  1.00  0.00           C  
ATOM   2895  CE2 TYR B1833      69.363  43.876  73.261  1.00  0.00           C  
ATOM   2896  CZ  TYR B1833      70.013  44.426  72.170  1.00  0.00           C  
ATOM   2897  OH  TYR B1833      70.194  43.677  71.030  1.00  0.00           O  
ATOM   2898  N   PHE B1834      72.320  48.305  75.518  1.00  0.00           N  
ATOM   2899  CA  PHE B1834      73.417  48.748  74.672  1.00  0.00           C  
ATOM   2900  C   PHE B1834      74.799  48.607  75.319  1.00  0.00           C  
ATOM   2901  O   PHE B1834      75.816  48.834  74.669  1.00  0.00           O  
ATOM   2902  CB  PHE B1834      73.166  50.179  74.184  1.00  0.00           C  
ATOM   2903  CG  PHE B1834      72.067  50.278  73.143  1.00  0.00           C  
ATOM   2904  CD1 PHE B1834      70.813  50.789  73.473  1.00  0.00           C  
ATOM   2905  CD2 PHE B1834      72.283  49.825  71.840  1.00  0.00           C  
ATOM   2906  CE1 PHE B1834      69.784  50.849  72.521  1.00  0.00           C  
ATOM   2907  CE2 PHE B1834      71.264  49.878  70.878  1.00  0.00           C  
ATOM   2908  CZ  PHE B1834      70.010  50.394  71.222  1.00  0.00           C  
ATOM   2909  N   GLU B2014      74.828  48.235  76.598  1.00  0.00           N  
ATOM   2910  CA  GLU B2014      76.088  48.000  77.309  1.00  0.00           C  
ATOM   2911  C   GLU B2014      76.395  46.507  77.188  1.00  0.00           C  
ATOM   2912  O   GLU B2014      77.540  46.106  77.013  1.00  0.00           O  
ATOM   2913  CB  GLU B2014      75.967  48.350  78.791  1.00  0.00           C  
ATOM   2914  CG  GLU B2014      76.022  49.822  79.111  1.00  0.00           C  
ATOM   2915  CD  GLU B2014      75.809  50.088  80.590  1.00  0.00           C  
ATOM   2916  OE1 GLU B2014      76.452  49.401  81.416  1.00  0.00           O  
ATOM   2917  OE2 GLU B2014      75.002  50.984  80.926  1.00  0.00           O  
ATOM   2918  N   LYS B2015      75.349  45.696  77.293  1.00  0.00           N  
ATOM   2919  CA  LYS B2015      75.449  44.248  77.191  1.00  0.00           C  
ATOM   2920  C   LYS B2015      75.772  43.831  75.748  1.00  0.00           C  
ATOM   2921  O   LYS B2015      76.522  42.886  75.522  1.00  0.00           O  
ATOM   2922  CB  LYS B2015      74.121  43.629  77.641  1.00  0.00           C  
ATOM   2923  CG  LYS B2015      73.981  42.125  77.454  1.00  0.00           C  
ATOM   2924  CD  LYS B2015      72.566  41.692  77.848  1.00  0.00           C  
ATOM   2925  CE  LYS B2015      72.284  40.218  77.563  1.00  0.00           C  
ATOM   2926  NZ  LYS B2015      73.090  39.325  78.430  1.00  0.00           N  
ATOM   2927  N   HIS B2016      75.201  44.547  74.782  1.00  0.00           N  
ATOM   2928  CA  HIS B2016      75.417  44.282  73.359  1.00  0.00           C  
ATOM   2929  C   HIS B2016      76.005  45.569  72.800  1.00  0.00           C  
ATOM   2930  O   HIS B2016      75.278  46.445  72.328  1.00  0.00           O  
ATOM   2931  CB  HIS B2016      74.084  43.977  72.676  1.00  0.00           C  
ATOM   2932  CG  HIS B2016      73.311  42.872  73.329  1.00  0.00           C  
ATOM   2933  ND1 HIS B2016      73.554  41.538  73.074  1.00  0.00           N  
ATOM   2934  CD2 HIS B2016      72.306  42.904  74.238  1.00  0.00           C  
ATOM   2935  CE1 HIS B2016      72.729  40.798  73.795  1.00  0.00           C  
ATOM   2936  NE2 HIS B2016      71.962  41.602  74.509  1.00  0.00           N  
ATOM   2937  N   PRO B2017      77.339  45.690  72.834  1.00  0.00           N  
ATOM   2938  CA  PRO B2017      78.111  46.846  72.369  1.00  0.00           C  
ATOM   2939  C   PRO B2017      78.255  47.077  70.867  1.00  0.00           C  
ATOM   2940  O   PRO B2017      78.693  48.145  70.453  1.00  0.00           O  
ATOM   2941  CB  PRO B2017      79.464  46.619  73.026  1.00  0.00           C  
ATOM   2942  CG  PRO B2017      79.614  45.125  72.876  1.00  0.00           C  
ATOM   2943  CD  PRO B2017      78.241  44.613  73.294  1.00  0.00           C  
ATOM   2944  N   GLU B2018      77.889  46.103  70.048  1.00  0.00           N  
ATOM   2945  CA  GLU B2018      78.055  46.267  68.602  1.00  0.00           C  
ATOM   2946  C   GLU B2018      77.318  47.468  68.013  1.00  0.00           C  
ATOM   2947  O   GLU B2018      77.895  48.246  67.260  1.00  0.00           O  
ATOM   2948  CB  GLU B2018      77.610  45.001  67.856  1.00  0.00           C  
ATOM   2949  CG  GLU B2018      78.311  43.710  68.288  1.00  0.00           C  
ATOM   2950  CD  GLU B2018      78.036  43.342  69.742  1.00  0.00           C  
ATOM   2951  OE1 GLU B2018      76.874  43.483  70.188  1.00  0.00           O  
ATOM   2952  OE2 GLU B2018      78.980  42.899  70.434  1.00  0.00           O  
ATOM   2953  N   PRO B2019      76.026  47.627  68.338  1.00  0.00           N  
ATOM   2954  CA  PRO B2019      75.266  48.757  67.798  1.00  0.00           C  
ATOM   2955  C   PRO B2019      75.906  50.132  67.999  1.00  0.00           C  
ATOM   2956  O   PRO B2019      76.010  50.915  67.049  1.00  0.00           O  
ATOM   2957  CB  PRO B2019      73.915  48.618  68.494  1.00  0.00           C  
ATOM   2958  CG  PRO B2019      73.766  47.112  68.593  1.00  0.00           C  
ATOM   2959  CD  PRO B2019      75.146  46.710  69.089  1.00  0.00           C  
ATOM   2960  N   LEU B2020      76.341  50.427  69.221  1.00  0.00           N  
ATOM   2961  CA  LEU B2020      76.959  51.719  69.495  1.00  0.00           C  
ATOM   2962  C   LEU B2020      78.355  51.830  68.895  1.00  0.00           C  
ATOM   2963  O   LEU B2020      78.807  52.929  68.579  1.00  0.00           O  
ATOM   2964  CB  LEU B2020      76.992  51.993  71.001  1.00  0.00           C  
ATOM   2965  CG  LEU B2020      75.602  52.188  71.623  1.00  0.00           C  
ATOM   2966  CD1 LEU B2020      75.765  52.590  73.089  1.00  0.00           C  
ATOM   2967  CD2 LEU B2020      74.823  53.265  70.863  1.00  0.00           C  
ATOM   2968  N   GLU B2021      79.037  50.698  68.744  1.00  0.00           N  
ATOM   2969  CA  GLU B2021      80.361  50.692  68.124  1.00  0.00           C  
ATOM   2970  C   GLU B2021      80.129  51.123  66.675  1.00  0.00           C  
ATOM   2971  O   GLU B2021      80.876  51.926  66.121  1.00  0.00           O  
ATOM   2972  CB  GLU B2021      80.962  49.281  68.125  1.00  0.00           C  
ATOM   2973  CG  GLU B2021      81.462  48.787  69.467  1.00  0.00           C  
ATOM   2974  CD  GLU B2021      81.898  47.328  69.415  1.00  0.00           C  
ATOM   2975  OE1 GLU B2021      82.623  46.957  68.464  1.00  0.00           O  
ATOM   2976  OE2 GLU B2021      81.521  46.554  70.323  1.00  0.00           O  
ATOM   2977  N   LEU B2022      79.077  50.574  66.068  1.00  0.00           N  
ATOM   2978  CA  LEU B2022      78.730  50.904  64.690  1.00  0.00           C  
ATOM   2979  C   LEU B2022      78.472  52.402  64.547  1.00  0.00           C  
ATOM   2980  O   LEU B2022      79.020  53.054  63.654  1.00  0.00           O  
ATOM   2981  CB  LEU B2022      77.483  50.128  64.257  1.00  0.00           C  
ATOM   2982  CG  LEU B2022      76.899  50.510  62.892  1.00  0.00           C  
ATOM   2983  CD1 LEU B2022      77.949  50.295  61.792  1.00  0.00           C  
ATOM   2984  CD2 LEU B2022      75.643  49.671  62.625  1.00  0.00           C  
ATOM   2985  N   MET B2023      77.642  52.947  65.434  1.00  0.00           N  
ATOM   2986  CA  MET B2023      77.318  54.369  65.390  1.00  0.00           C  
ATOM   2987  C   MET B2023      78.546  55.264  65.554  1.00  0.00           C  
ATOM   2988  O   MET B2023      78.635  56.327  64.931  1.00  0.00           O  
ATOM   2989  CB  MET B2023      76.278  54.713  66.461  1.00  0.00           C  
ATOM   2990  CG  MET B2023      74.925  54.032  66.245  1.00  0.00           C  
ATOM   2991  SD  MET B2023      74.265  54.276  64.570  1.00  0.00           S  
ATOM   2992  CE  MET B2023      73.651  55.990  64.662  1.00  0.00           C  
ATOM   2993  N   ARG B2024      79.491  54.853  66.393  1.00  0.00           N  
ATOM   2994  CA  ARG B2024      80.693  55.660  66.576  1.00  0.00           C  
ATOM   2995  C   ARG B2024      81.575  55.620  65.331  1.00  0.00           C  
ATOM   2996  O   ARG B2024      82.289  56.577  65.042  1.00  0.00           O  
ATOM   2997  CB  ARG B2024      81.496  55.191  67.795  1.00  0.00           C  
ATOM   2998  CG  ARG B2024      80.947  55.699  69.123  1.00  0.00           C  
ATOM   2999  CD  ARG B2024      81.946  55.438  70.241  1.00  0.00           C  
ATOM   3000  NE  ARG B2024      82.145  54.009  70.477  1.00  0.00           N  
ATOM   3001  CZ  ARG B2024      81.354  53.263  71.241  1.00  0.00           C  
ATOM   3002  NH1 ARG B2024      80.308  53.812  71.848  1.00  0.00           N  
ATOM   3003  NH2 ARG B2024      81.611  51.971  71.403  1.00  0.00           N  
ATOM   3004  N   SER B2039      81.510  54.521  64.585  1.00  0.00           N  
ATOM   3005  CA  SER B2039      82.314  54.386  63.376  1.00  0.00           C  
ATOM   3006  C   SER B2039      81.723  55.172  62.207  1.00  0.00           C  
ATOM   3007  O   SER B2039      82.380  55.359  61.188  1.00  0.00           O  
ATOM   3008  CB  SER B2039      82.420  52.917  62.974  1.00  0.00           C  
ATOM   3009  OG  SER B2039      81.239  52.506  62.311  1.00  0.00           O  
ATOM   3010  N   VAL B2040      80.482  55.622  62.362  1.00  0.00           N  
ATOM   3011  CA  VAL B2040      79.776  56.370  61.319  1.00  0.00           C  
ATOM   3012  C   VAL B2040      79.882  57.889  61.485  1.00  0.00           C  
ATOM   3013  O   VAL B2040      79.878  58.595  60.449  1.00  0.00           O  
ATOM   3014  CB  VAL B2040      78.274  55.964  61.286  1.00  0.00           C  
ATOM   3015  CG1 VAL B2040      77.461  56.981  60.510  1.00  0.00           C  
ATOM   3016  CG2 VAL B2040      78.125  54.589  60.653  1.00  0.00           C  
HETATM 3017  N   TYR B 801      59.475  61.712  56.601  1.00  0.00           N  
HETATM 3018  CA  TYR B 801      59.738  60.981  57.866  1.00  0.00           C  
HETATM 3019  C   TYR B 801      60.722  61.747  58.737  1.00  0.00           C  
HETATM 3020  O   TYR B 801      61.421  62.620  58.193  1.00  0.00           O  
HETATM 3021  CB  TYR B 801      60.295  59.588  57.560  1.00  0.00           C  
HETATM 3022  CG  TYR B 801      59.346  58.731  56.750  1.00  0.00           C  
HETATM 3023  CD1 TYR B 801      58.066  58.437  57.222  1.00  0.00           C  
HETATM 3024  CD2 TYR B 801      59.731  58.210  55.513  1.00  0.00           C  
HETATM 3025  CE1 TYR B 801      57.199  57.646  56.486  1.00  0.00           C  
HETATM 3026  CE2 TYR B 801      58.879  57.425  54.774  1.00  0.00           C  
HETATM 3027  CZ  TYR B 801      57.614  57.144  55.265  1.00  0.00           C  
HETATM 3028  OH  TYR B 801      56.775  56.339  54.546  1.00  0.00           O  
HETATM 3029  OXT TYR B 801      60.780  61.458  59.949  1.00  0.00           O  
TER
END
