# Supplementary material for: Backbone Brackets and Arginine Tweezers delineate Class I and Class II aminoacyl tRNA synthetases
Source: PLoS Comput Biol. 2018 Apr 16;14(4):e1006101. doi: 10.1371/journal.pcbi.1006101 (PMC5919687; doi:10.1371/journal.pcbi.1006101)
Supplement: S11 File — All structures of Class I aaRS with residues renumbered according to the MSA. (GZ) [file pcbi.1006101.s023.tar.gz › 2d5b_A_renum.pdb]

ATOM      1  N   MET A 243      32.895   3.942  24.885  1.00  0.00           N  
ATOM      2  CA  MET A 243      32.651   3.547  26.301  1.00  0.00           C  
ATOM      3  C   MET A 243      33.919   3.770  27.118  1.00  0.00           C  
ATOM      4  O   MET A 243      34.102   3.177  28.182  1.00  0.00           O  
ATOM      5  CB  MET A 243      32.228   2.075  26.369  1.00  0.00           C  
ATOM      6  CG  MET A 243      31.675   1.639  27.720  1.00  0.00           C  
ATOM      7  SD  MET A 243      31.085  -0.076  27.722  1.00  0.00           S  
ATOM      8  CE  MET A 243      29.364   0.151  27.236  1.00  0.00           C  
ATOM      9  N   GLU A 244      34.797   4.625  26.602  1.00  0.00           N  
ATOM     10  CA  GLU A 244      36.047   4.953  27.280  1.00  0.00           C  
ATOM     11  C   GLU A 244      35.707   5.901  28.426  1.00  0.00           C  
ATOM     12  O   GLU A 244      35.101   6.948  28.208  1.00  0.00           O  
ATOM     13  CB  GLU A 244      37.007   5.646  26.307  1.00  0.00           C  
ATOM     14  CG  GLU A 244      37.154   4.937  24.968  1.00  0.00           C  
ATOM     15  CD  GLU A 244      38.046   5.692  23.997  1.00  0.00           C  
ATOM     16  OE1 GLU A 244      39.269   5.772  24.247  1.00  0.00           O  
ATOM     17  OE2 GLU A 244      37.522   6.209  22.987  1.00  0.00           O  
ATOM     18  N   LYS A 245      36.092   5.530  29.643  1.00  0.00           N  
ATOM     19  CA  LYS A 245      35.808   6.350  30.817  1.00  0.00           C  
ATOM     20  C   LYS A 245      36.910   7.378  31.041  1.00  0.00           C  
ATOM     21  O   LYS A 245      38.036   7.033  31.395  1.00  0.00           O  
ATOM     22  CB  LYS A 245      35.656   5.452  32.045  1.00  0.00           C  
ATOM     23  CG  LYS A 245      34.585   4.392  31.860  1.00  0.00           C  
ATOM     24  CD  LYS A 245      34.658   3.292  32.906  1.00  0.00           C  
ATOM     25  CE  LYS A 245      34.272   3.787  34.281  1.00  0.00           C  
ATOM     26  NZ  LYS A 245      34.131   2.652  35.232  1.00  0.00           N  
ATOM     27  N   VAL A 265      36.564   8.641  30.820  1.00  0.00           N  
ATOM     28  CA  VAL A 265      37.495   9.753  30.971  1.00  0.00           C  
ATOM     29  C   VAL A 265      36.898  10.840  31.858  1.00  0.00           C  
ATOM     30  O   VAL A 265      35.710  11.143  31.765  1.00  0.00           O  
ATOM     31  CB  VAL A 265      37.826  10.386  29.594  1.00  0.00           C  
ATOM     32  CG1 VAL A 265      38.744  11.586  29.771  1.00  0.00           C  
ATOM     33  CG2 VAL A 265      38.486   9.349  28.691  1.00  0.00           C  
ATOM     34  N   PHE A 266      37.729  11.421  32.715  1.00  0.00           N  
ATOM     35  CA  PHE A 266      37.287  12.495  33.597  1.00  0.00           C  
ATOM     36  C   PHE A 266      38.358  13.572  33.599  1.00  0.00           C  
ATOM     37  O   PHE A 266      39.538  13.285  33.789  1.00  0.00           O  
ATOM     38  CB  PHE A 266      37.079  11.995  35.034  1.00  0.00           C  
ATOM     39  CG  PHE A 266      36.475  13.031  35.951  1.00  0.00           C  
ATOM     40  CD1 PHE A 266      35.145  13.413  35.809  1.00  0.00           C  
ATOM     41  CD2 PHE A 266      37.248  13.651  36.930  1.00  0.00           C  
ATOM     42  CE1 PHE A 266      34.591  14.401  36.628  1.00  0.00           C  
ATOM     43  CE2 PHE A 266      36.713  14.636  37.754  1.00  0.00           C  
ATOM     44  CZ  PHE A 266      35.378  15.016  37.605  1.00  0.00           C  
ATOM     45  N   TYR A 267      37.937  14.808  33.366  1.00  0.00           N  
ATOM     46  CA  TYR A 267      38.847  15.943  33.363  1.00  0.00           C  
ATOM     47  C   TYR A 267      38.234  17.040  34.219  1.00  0.00           C  
ATOM     48  O   TYR A 267      37.115  17.481  33.962  1.00  0.00           O  
ATOM     49  CB  TYR A 267      39.061  16.451  31.927  1.00  0.00           C  
ATOM     50  CG  TYR A 267      39.917  17.702  31.810  1.00  0.00           C  
ATOM     51  CD1 TYR A 267      40.991  17.920  32.670  1.00  0.00           C  
ATOM     52  CD2 TYR A 267      39.660  18.653  30.821  1.00  0.00           C  
ATOM     53  CE1 TYR A 267      41.793  19.064  32.557  1.00  0.00           C  
ATOM     54  CE2 TYR A 267      40.456  19.795  30.690  1.00  0.00           C  
ATOM     55  CZ  TYR A 267      41.520  19.992  31.564  1.00  0.00           C  
ATOM     56  OH  TYR A 267      42.310  21.109  31.450  1.00  0.00           O  
ATOM     57  N   VAL A 268      38.950  17.456  35.257  1.00  0.00           N  
ATOM     58  CA  VAL A 268      38.462  18.524  36.120  1.00  0.00           C  
ATOM     59  C   VAL A 268      39.547  19.575  36.316  1.00  0.00           C  
ATOM     60  O   VAL A 268      40.741  19.268  36.410  1.00  0.00           O  
ATOM     61  CB  VAL A 268      37.987  17.987  37.500  1.00  0.00           C  
ATOM     62  CG1 VAL A 268      39.154  17.366  38.259  1.00  0.00           C  
ATOM     63  CG2 VAL A 268      37.350  19.126  38.315  1.00  0.00           C  
ATOM     64  N   THR A 269      39.124  20.829  36.346  1.00  0.00           N  
ATOM     65  CA  THR A 269      40.048  21.928  36.530  1.00  0.00           C  
ATOM     66  C   THR A 269      39.556  22.787  37.671  1.00  0.00           C  
ATOM     67  O   THR A 269      38.376  22.777  38.004  1.00  0.00           O  
ATOM     68  CB  THR A 269      40.117  22.838  35.288  1.00  0.00           C  
ATOM     69  OG1 THR A 269      38.886  23.568  35.168  1.00  0.00           O  
ATOM     70  CG2 THR A 269      40.341  22.022  34.025  1.00  0.00           C  
ATOM     71  N   THR A 270      40.480  23.531  38.261  1.00  0.00           N  
ATOM     72  CA  THR A 270      40.157  24.461  39.329  1.00  0.00           C  
ATOM     73  C   THR A 270      40.629  25.784  38.766  1.00  0.00           C  
ATOM     74  O   THR A 270      41.402  25.814  37.808  1.00  0.00           O  
ATOM     75  CB  THR A 270      40.949  24.168  40.602  1.00  0.00           C  
ATOM     76  OG1 THR A 270      42.350  24.224  40.311  1.00  0.00           O  
ATOM     77  CG2 THR A 270      40.598  22.799  41.133  1.00  0.00           C  
ATOM     78  N   PRO A 271      40.183  26.902  39.345  1.00  0.00           N  
ATOM     79  CA  PRO A 271      40.650  28.170  38.784  1.00  0.00           C  
ATOM     80  C   PRO A 271      42.135  28.346  39.081  1.00  0.00           C  
ATOM     81  O   PRO A 271      42.611  27.905  40.128  1.00  0.00           O  
ATOM     82  CB  PRO A 271      39.813  29.216  39.531  1.00  0.00           C  
ATOM     83  CG  PRO A 271      38.621  28.442  40.058  1.00  0.00           C  
ATOM     84  CD  PRO A 271      39.236  27.124  40.450  1.00  0.00           C  
ATOM     85  N   ILE A 272      42.884  28.957  38.172  1.00  0.00           N  
ATOM     86  CA  ILE A 272      44.281  29.202  38.498  1.00  0.00           C  
ATOM     87  C   ILE A 272      44.209  30.508  39.292  1.00  0.00           C  
ATOM     88  O   ILE A 272      43.557  31.467  38.876  1.00  0.00           O  
ATOM     89  CB  ILE A 272      45.178  29.325  37.240  1.00  0.00           C  
ATOM     90  CG1 ILE A 272      44.671  30.419  36.298  1.00  0.00           C  
ATOM     91  CG2 ILE A 272      45.221  27.980  36.521  1.00  0.00           C  
ATOM     92  CD1 ILE A 272      45.604  30.641  35.113  1.00  0.00           C  
ATOM     93  N   TYR A 273      44.853  30.530  40.453  1.00  0.00           N  
ATOM     94  CA  TYR A 273      44.805  31.690  41.336  1.00  0.00           C  
ATOM     95  C   TYR A 273      45.917  32.725  41.182  1.00  0.00           C  
ATOM     96  O   TYR A 273      46.992  32.422  40.668  1.00  0.00           O  
ATOM     97  CB  TYR A 273      44.766  31.190  42.781  1.00  0.00           C  
ATOM     98  CG  TYR A 273      43.604  30.260  43.044  1.00  0.00           C  
ATOM     99  CD1 TYR A 273      42.301  30.669  42.779  1.00  0.00           C  
ATOM    100  CD2 TYR A 273      43.803  28.975  43.547  1.00  0.00           C  
ATOM    101  CE1 TYR A 273      41.225  29.832  43.002  1.00  0.00           C  
ATOM    102  CE2 TYR A 273      42.721  28.119  43.778  1.00  0.00           C  
ATOM    103  CZ  TYR A 273      41.434  28.562  43.499  1.00  0.00           C  
ATOM    104  OH  TYR A 273      40.344  27.749  43.707  1.00  0.00           O  
ATOM    105  N   TYR A 274      45.637  33.954  41.619  1.00  0.00           N  
ATOM    106  CA  TYR A 274      46.622  35.037  41.574  1.00  0.00           C  
ATOM    107  C   TYR A 274      47.836  34.461  42.288  1.00  0.00           C  
ATOM    108  O   TYR A 274      47.752  34.075  43.450  1.00  0.00           O  
ATOM    109  CB  TYR A 274      46.087  36.267  42.312  1.00  0.00           C  
ATOM    110  CG  TYR A 274      47.102  37.373  42.503  1.00  0.00           C  
ATOM    111  CD1 TYR A 274      47.783  37.919  41.414  1.00  0.00           C  
ATOM    112  CD2 TYR A 274      47.377  37.879  43.775  1.00  0.00           C  
ATOM    113  CE1 TYR A 274      48.715  38.943  41.588  1.00  0.00           C  
ATOM    114  CE2 TYR A 274      48.310  38.905  43.960  1.00  0.00           C  
ATOM    115  CZ  TYR A 274      48.974  39.429  42.860  1.00  0.00           C  
ATOM    116  OH  TYR A 274      49.899  40.432  43.028  1.00  0.00           O  
ATOM    117  N   VAL A 275      48.962  34.410  41.589  1.00  0.00           N  
ATOM    118  CA  VAL A 275      50.170  33.798  42.127  1.00  0.00           C  
ATOM    119  C   VAL A 275      50.699  34.308  43.468  1.00  0.00           C  
ATOM    120  O   VAL A 275      51.256  33.530  44.242  1.00  0.00           O  
ATOM    121  CB  VAL A 275      51.310  33.838  41.076  1.00  0.00           C  
ATOM    122  CG1 VAL A 275      51.870  35.255  40.954  1.00  0.00           C  
ATOM    123  CG2 VAL A 275      52.394  32.840  41.450  1.00  0.00           C  
ATOM    124  N   ASN A 276      50.521  35.592  43.758  1.00  0.00           N  
ATOM    125  CA  ASN A 276      51.024  36.140  45.020  1.00  0.00           C  
ATOM    126  C   ASN A 276      49.950  36.235  46.099  1.00  0.00           C  
ATOM    127  O   ASN A 276      50.163  36.841  47.150  1.00  0.00           O  
ATOM    128  CB  ASN A 276      51.628  37.530  44.796  1.00  0.00           C  
ATOM    129  CG  ASN A 276      52.433  38.015  45.994  1.00  0.00           C  
ATOM    130  OD1 ASN A 276      52.425  39.201  46.323  1.00  0.00           O  
ATOM    131  ND2 ASN A 276      53.144  37.096  46.642  1.00  0.00           N  
ATOM    132  N   ALA A 277      48.795  35.637  45.841  1.00  0.00           N  
ATOM    133  CA  ALA A 277      47.705  35.675  46.799  1.00  0.00           C  
ATOM    134  C   ALA A 277      47.959  34.760  47.990  1.00  0.00           C  
ATOM    135  O   ALA A 277      48.629  33.736  47.872  1.00  0.00           O  
ATOM    136  CB  ALA A 277      46.406  35.280  46.115  1.00  0.00           C  
ATOM    137  N   GLU A 279      47.436  35.145  49.148  1.00  0.00           N  
ATOM    138  CA  GLU A 279      47.578  34.316  50.337  1.00  0.00           C  
ATOM    139  C   GLU A 279      46.520  33.216  50.225  1.00  0.00           C  
ATOM    140  O   GLU A 279      45.325  33.504  50.174  1.00  0.00           O  
ATOM    141  CB  GLU A 279      47.327  35.138  51.608  1.00  0.00           C  
ATOM    142  CG  GLU A 279      47.366  34.301  52.879  1.00  0.00           C  
ATOM    143  CD  GLU A 279      47.082  35.101  54.146  1.00  0.00           C  
ATOM    144  OE1 GLU A 279      47.170  34.511  55.245  1.00  0.00           O  
ATOM    145  OE2 GLU A 279      46.770  36.308  54.049  1.00  0.00           O  
ATOM    146  N   PRO A 280      46.945  31.946  50.168  1.00  0.00           N  
ATOM    147  CA  PRO A 280      45.968  30.856  50.062  1.00  0.00           C  
ATOM    148  C   PRO A 280      44.993  30.931  51.230  1.00  0.00           C  
ATOM    149  O   PRO A 280      45.413  31.061  52.380  1.00  0.00           O  
ATOM    150  CB  PRO A 280      46.840  29.605  50.115  1.00  0.00           C  
ATOM    151  CG  PRO A 280      48.119  30.065  49.470  1.00  0.00           C  
ATOM    152  CD  PRO A 280      48.323  31.425  50.111  1.00  0.00           C  
ATOM    153  N   HIS A 281      43.698  30.863  50.936  1.00  0.00           N  
ATOM    154  CA  HIS A 281      42.682  30.938  51.979  1.00  0.00           C  
ATOM    155  C   HIS A 281      41.661  29.804  51.901  1.00  0.00           C  
ATOM    156  O   HIS A 281      41.788  28.892  51.080  1.00  0.00           O  
ATOM    157  CB  HIS A 281      41.979  32.301  51.928  1.00  0.00           C  
ATOM    158  CG  HIS A 281      41.298  32.588  50.627  1.00  0.00           C  
ATOM    159  ND1 HIS A 281      41.340  33.827  50.023  1.00  0.00           N  
ATOM    160  CD2 HIS A 281      40.527  31.809  49.833  1.00  0.00           C  
ATOM    161  CE1 HIS A 281      40.621  33.798  48.914  1.00  0.00           C  
ATOM    162  NE2 HIS A 281      40.117  32.584  48.776  1.00  0.00           N  
ATOM    163  N   LEU A 282      40.655  29.867  52.765  1.00  0.00           N  
ATOM    164  CA  LEU A 282      39.625  28.839  52.829  1.00  0.00           C  
ATOM    165  C   LEU A 282      38.922  28.603  51.498  1.00  0.00           C  
ATOM    166  O   LEU A 282      38.576  27.470  51.171  1.00  0.00           O  
ATOM    167  CB  LEU A 282      38.586  29.195  53.893  1.00  0.00           C  
ATOM    168  CG  LEU A 282      37.499  28.138  54.085  1.00  0.00           C  
ATOM    169  CD1 LEU A 282      38.129  26.842  54.550  1.00  0.00           C  
ATOM    170  CD2 LEU A 282      36.480  28.626  55.097  1.00  0.00           C  
ATOM    171  N   GLY A 283      38.705  29.675  50.741  1.00  0.00           N  
ATOM    172  CA  GLY A 283      38.043  29.542  49.457  1.00  0.00           C  
ATOM    173  C   GLY A 283      38.875  28.724  48.495  1.00  0.00           C  
ATOM    174  O   GLY A 283      38.363  27.824  47.815  1.00  0.00           O  
ATOM    175  N   HIS A 284      40.165  29.036  48.430  1.00  0.00           N  
ATOM    176  CA  HIS A 284      41.064  28.308  47.549  1.00  0.00           C  
ATOM    177  C   HIS A 284      41.083  26.841  47.963  1.00  0.00           C  
ATOM    178  O   HIS A 284      41.006  25.941  47.122  1.00  0.00           O  
ATOM    179  CB  HIS A 284      42.489  28.851  47.643  1.00  0.00           C  
ATOM    180  CG  HIS A 284      42.620  30.313  47.346  1.00  0.00           C  
ATOM    181  ND1 HIS A 284      42.118  30.895  46.199  1.00  0.00           N  
ATOM    182  CD2 HIS A 284      43.267  31.298  48.013  1.00  0.00           C  
ATOM    183  CE1 HIS A 284      42.455  32.172  46.172  1.00  0.00           C  
ATOM    184  NE2 HIS A 284      43.154  32.442  47.260  1.00  0.00           N  
ATOM    185  N   ALA A 285      41.193  26.613  49.269  1.00  0.00           N  
ATOM    186  CA  ALA A 285      41.249  25.267  49.820  1.00  0.00           C  
ATOM    187  C   ALA A 285      40.018  24.429  49.486  1.00  0.00           C  
ATOM    188  O   ALA A 285      40.140  23.292  49.026  1.00  0.00           O  
ATOM    189  CB  ALA A 285      41.439  25.340  51.332  1.00  0.00           C  
ATOM    190  N   TYR A 286      38.837  24.996  49.713  1.00  0.00           N  
ATOM    191  CA  TYR A 286      37.584  24.296  49.453  1.00  0.00           C  
ATOM    192  C   TYR A 286      37.434  23.840  48.006  1.00  0.00           C  
ATOM    193  O   TYR A 286      37.190  22.667  47.739  1.00  0.00           O  
ATOM    194  CB  TYR A 286      36.392  25.188  49.822  1.00  0.00           C  
ATOM    195  CG  TYR A 286      35.047  24.545  49.550  1.00  0.00           C  
ATOM    196  CD1 TYR A 286      34.548  23.536  50.374  1.00  0.00           C  
ATOM    197  CD2 TYR A 286      34.284  24.933  48.451  1.00  0.00           C  
ATOM    198  CE1 TYR A 286      33.312  22.927  50.102  1.00  0.00           C  
ATOM    199  CE2 TYR A 286      33.062  24.338  48.173  1.00  0.00           C  
ATOM    200  CZ  TYR A 286      32.579  23.340  48.997  1.00  0.00           C  
ATOM    201  OH  TYR A 286      31.356  22.774  48.709  1.00  0.00           O  
ATOM    202  N   THR A 288      37.568  24.776  47.076  1.00  0.00           N  
ATOM    203  CA  THR A 288      37.435  24.472  45.658  1.00  0.00           C  
ATOM    204  C   THR A 288      38.377  23.360  45.222  1.00  0.00           C  
ATOM    205  O   THR A 288      37.995  22.456  44.478  1.00  0.00           O  
ATOM    206  CB  THR A 288      37.728  25.717  44.806  1.00  0.00           C  
ATOM    207  OG1 THR A 288      36.812  26.760  45.159  1.00  0.00           O  
ATOM    208  CG2 THR A 288      37.595  25.389  43.322  1.00  0.00           C  
ATOM    209  N   THR A 289      39.615  23.436  45.693  1.00  0.00           N  
ATOM    210  CA  THR A 289      40.628  22.448  45.340  1.00  0.00           C  
ATOM    211  C   THR A 289      40.354  21.091  45.983  1.00  0.00           C  
ATOM    212  O   THR A 289      40.589  20.050  45.368  1.00  0.00           O  
ATOM    213  CB  THR A 289      42.009  22.953  45.748  1.00  0.00           C  
ATOM    214  OG1 THR A 289      42.159  24.300  45.283  1.00  0.00           O  
ATOM    215  CG2 THR A 289      43.105  22.079  45.133  1.00  0.00           C  
ATOM    216  N   VAL A 290      39.854  21.106  47.217  1.00  0.00           N  
ATOM    217  CA  VAL A 290      39.526  19.872  47.923  1.00  0.00           C  
ATOM    218  C   VAL A 290      38.365  19.180  47.212  1.00  0.00           C  
ATOM    219  O   VAL A 290      38.333  17.949  47.102  1.00  0.00           O  
ATOM    220  CB  VAL A 290      39.126  20.153  49.390  1.00  0.00           C  
ATOM    221  CG1 VAL A 290      38.413  18.933  49.984  1.00  0.00           C  
ATOM    222  CG2 VAL A 290      40.370  20.471  50.208  1.00  0.00           C  
ATOM    223  N   VAL A 291      37.408  19.972  46.731  1.00  0.00           N  
ATOM    224  CA  VAL A 291      36.270  19.405  46.016  1.00  0.00           C  
ATOM    225  C   VAL A 291      36.730  18.771  44.706  1.00  0.00           C  
ATOM    226  O   VAL A 291      36.289  17.677  44.351  1.00  0.00           O  
ATOM    227  CB  VAL A 291      35.196  20.472  45.713  1.00  0.00           C  
ATOM    228  CG1 VAL A 291      34.118  19.888  44.796  1.00  0.00           C  
ATOM    229  CG2 VAL A 291      34.567  20.947  47.012  1.00  0.00           C  
ATOM    230  N   ALA A 292      37.601  19.467  43.981  1.00  0.00           N  
ATOM    231  CA  ALA A 292      38.120  18.942  42.721  1.00  0.00           C  
ATOM    232  C   ALA A 292      38.888  17.655  43.001  1.00  0.00           C  
ATOM    233  O   ALA A 292      38.775  16.677  42.264  1.00  0.00           O  
ATOM    234  CB  ALA A 292      39.040  19.964  42.063  1.00  0.00           C  
ATOM    235  N   ASP A 293      39.670  17.655  44.075  1.00  0.00           N  
ATOM    236  CA  ASP A 293      40.447  16.476  44.431  1.00  0.00           C  
ATOM    237  C   ASP A 293      39.523  15.295  44.748  1.00  0.00           C  
ATOM    238  O   ASP A 293      39.802  14.161  44.369  1.00  0.00           O  
ATOM    239  CB  ASP A 293      41.346  16.785  45.631  1.00  0.00           C  
ATOM    240  CG  ASP A 293      42.379  15.709  45.874  1.00  0.00           C  
ATOM    241  OD1 ASP A 293      43.210  15.469  44.970  1.00  0.00           O  
ATOM    242  OD2 ASP A 293      42.361  15.103  46.965  1.00  0.00           O  
ATOM    243  N   PHE A 294      38.414  15.559  45.432  1.00  0.00           N  
ATOM    244  CA  PHE A 294      37.481  14.484  45.745  1.00  0.00           C  
ATOM    245  C   PHE A 294      36.960  13.900  44.430  1.00  0.00           C  
ATOM    246  O   PHE A 294      36.938  12.682  44.248  1.00  0.00           O  
ATOM    247  CB  PHE A 294      36.305  15.000  46.572  1.00  0.00           C  
ATOM    248  CG  PHE A 294      35.299  13.940  46.898  1.00  0.00           C  
ATOM    249  CD1 PHE A 294      35.462  13.120  48.017  1.00  0.00           C  
ATOM    250  CD2 PHE A 294      34.217  13.718  46.054  1.00  0.00           C  
ATOM    251  CE1 PHE A 294      34.563  12.096  48.286  1.00  0.00           C  
ATOM    252  CE2 PHE A 294      33.310  12.693  46.312  1.00  0.00           C  
ATOM    253  CZ  PHE A 294      33.485  11.879  47.432  1.00  0.00           C  
ATOM    254  N   LEU A 295      36.539  14.778  43.519  1.00  0.00           N  
ATOM    255  CA  LEU A 295      36.025  14.356  42.216  1.00  0.00           C  
ATOM    256  C   LEU A 295      37.041  13.532  41.439  1.00  0.00           C  
ATOM    257  O   LEU A 295      36.719  12.468  40.904  1.00  0.00           O  
ATOM    258  CB  LEU A 295      35.616  15.582  41.387  1.00  0.00           C  
ATOM    259  CG  LEU A 295      34.236  16.159  41.716  1.00  0.00           C  
ATOM    260  CD1 LEU A 295      34.091  17.550  41.116  1.00  0.00           C  
ATOM    261  CD2 LEU A 295      33.158  15.217  41.174  1.00  0.00           C  
ATOM    262  N   ALA A 296      38.268  14.032  41.371  1.00  0.00           N  
ATOM    263  CA  ALA A 296      39.338  13.338  40.665  1.00  0.00           C  
ATOM    264  C   ALA A 296      39.618  11.982  41.317  1.00  0.00           C  
ATOM    265  O   ALA A 296      39.648  10.951  40.641  1.00  0.00           O  
ATOM    266  CB  ALA A 296      40.604  14.196  40.673  1.00  0.00           C  
ATOM    267  N   ARG A 297      39.815  11.978  42.630  1.00  0.00           N  
ATOM    268  CA  ARG A 297      40.100  10.727  43.328  1.00  0.00           C  
ATOM    269  C   ARG A 297      38.968   9.728  43.151  1.00  0.00           C  
ATOM    270  O   ARG A 297      39.209   8.540  42.934  1.00  0.00           O  
ATOM    271  CB  ARG A 297      40.342  10.981  44.819  1.00  0.00           C  
ATOM    272  CG  ARG A 297      41.705  11.610  45.126  1.00  0.00           C  
ATOM    273  CD  ARG A 297      41.851  11.885  46.609  1.00  0.00           C  
ATOM    274  NE  ARG A 297      43.124  12.529  46.923  1.00  0.00           N  
ATOM    275  CZ  ARG A 297      44.288  11.893  47.028  1.00  0.00           C  
ATOM    276  NH1 ARG A 297      44.357  10.585  46.847  1.00  0.00           N  
ATOM    277  NH2 ARG A 297      45.387  12.572  47.326  1.00  0.00           N  
ATOM    278  N   TRP A 298      37.734  10.212  43.234  1.00  0.00           N  
ATOM    279  CA  TRP A 298      36.582   9.336  43.075  1.00  0.00           C  
ATOM    280  C   TRP A 298      36.561   8.693  41.693  1.00  0.00           C  
ATOM    281  O   TRP A 298      36.372   7.482  41.561  1.00  0.00           O  
ATOM    282  CB  TRP A 298      35.285  10.115  43.307  1.00  0.00           C  
ATOM    283  CG  TRP A 298      34.063   9.297  43.099  1.00  0.00           C  
ATOM    284  CD1 TRP A 298      33.423   9.059  41.913  1.00  0.00           C  
ATOM    285  CD2 TRP A 298      33.342   8.564  44.098  1.00  0.00           C  
ATOM    286  NE1 TRP A 298      32.349   8.226  42.115  1.00  0.00           N  
ATOM    287  CE2 TRP A 298      32.276   7.905  43.445  1.00  0.00           C  
ATOM    288  CE3 TRP A 298      33.493   8.398  45.482  1.00  0.00           C  
ATOM    289  CZ2 TRP A 298      31.363   7.091  44.129  1.00  0.00           C  
ATOM    290  CZ3 TRP A 298      32.580   7.585  46.164  1.00  0.00           C  
ATOM    291  CH2 TRP A 298      31.531   6.945  45.482  1.00  0.00           C  
ATOM    292  N   HIS A 299      36.752   9.494  40.652  1.00  0.00           N  
ATOM    293  CA  HIS A 299      36.731   8.927  39.316  1.00  0.00           C  
ATOM    294  C   HIS A 299      37.888   7.960  39.061  1.00  0.00           C  
ATOM    295  O   HIS A 299      37.702   6.933  38.409  1.00  0.00           O  
ATOM    296  CB  HIS A 299      36.662  10.040  38.270  1.00  0.00           C  
ATOM    297  CG  HIS A 299      35.310  10.681  38.183  1.00  0.00           C  
ATOM    298  ND1 HIS A 299      34.872  11.629  39.085  1.00  0.00           N  
ATOM    299  CD2 HIS A 299      34.268  10.448  37.348  1.00  0.00           C  
ATOM    300  CE1 HIS A 299      33.620  11.951  38.810  1.00  0.00           C  
ATOM    301  NE2 HIS A 299      33.229  11.246  37.762  1.00  0.00           N  
ATOM    302  N   ARG A 300      39.073   8.261  39.587  1.00  0.00           N  
ATOM    303  CA  ARG A 300      40.209   7.352  39.411  1.00  0.00           C  
ATOM    304  C   ARG A 300      39.887   6.030  40.101  1.00  0.00           C  
ATOM    305  O   ARG A 300      40.174   4.949  39.580  1.00  0.00           O  
ATOM    306  CB  ARG A 300      41.477   7.935  40.035  1.00  0.00           C  
ATOM    307  CG  ARG A 300      42.010   9.165  39.333  1.00  0.00           C  
ATOM    308  CD  ARG A 300      43.166   9.721  40.111  1.00  0.00           C  
ATOM    309  NE  ARG A 300      43.662  10.975  39.553  1.00  0.00           N  
ATOM    310  CZ  ARG A 300      44.133  11.962  40.303  1.00  0.00           C  
ATOM    311  NH1 ARG A 300      44.157  11.823  41.622  1.00  0.00           N  
ATOM    312  NH2 ARG A 300      44.582  13.079  39.742  1.00  0.00           N  
ATOM    313  N   LEU A 301      39.286   6.131  41.279  1.00  0.00           N  
ATOM    314  CA  LEU A 301      38.910   4.961  42.057  1.00  0.00           C  
ATOM    315  C   LEU A 301      37.880   4.146  41.273  1.00  0.00           C  
ATOM    316  O   LEU A 301      37.822   2.922  41.398  1.00  0.00           O  
ATOM    317  CB  LEU A 301      38.314   5.406  43.400  1.00  0.00           C  
ATOM    318  CG  LEU A 301      38.482   4.497  44.617  1.00  0.00           C  
ATOM    319  CD1 LEU A 301      39.957   4.363  44.941  1.00  0.00           C  
ATOM    320  CD2 LEU A 301      37.728   5.083  45.811  1.00  0.00           C  
ATOM    321  N   ASP A 302      37.081   4.829  40.455  1.00  0.00           N  
ATOM    322  CA  ASP A 302      36.050   4.165  39.660  1.00  0.00           C  
ATOM    323  C   ASP A 302      36.534   3.788  38.256  1.00  0.00           C  
ATOM    324  O   ASP A 302      35.731   3.569  37.345  1.00  0.00           O  
ATOM    325  CB  ASP A 302      34.800   5.050  39.581  1.00  0.00           C  
ATOM    326  CG  ASP A 302      33.558   4.271  39.176  1.00  0.00           C  
ATOM    327  OD1 ASP A 302      33.479   3.068  39.495  1.00  0.00           O  
ATOM    328  OD2 ASP A 302      32.649   4.866  38.558  1.00  0.00           O  
ATOM    329  N   GLY A 303      37.854   3.729  38.093  1.00  0.00           N  
ATOM    330  CA  GLY A 303      38.446   3.329  36.826  1.00  0.00           C  
ATOM    331  C   GLY A 303      38.506   4.310  35.668  1.00  0.00           C  
ATOM    332  O   GLY A 303      38.736   3.892  34.527  1.00  0.00           O  
ATOM    333  N   TYR A 304      38.306   5.598  35.935  1.00  0.00           N  
ATOM    334  CA  TYR A 304      38.359   6.603  34.876  1.00  0.00           C  
ATOM    335  C   TYR A 304      39.790   7.045  34.587  1.00  0.00           C  
ATOM    336  O   TYR A 304      40.619   7.136  35.498  1.00  0.00           O  
ATOM    337  CB  TYR A 304      37.578   7.868  35.261  1.00  0.00           C  
ATOM    338  CG  TYR A 304      36.080   7.788  35.125  1.00  0.00           C  
ATOM    339  CD1 TYR A 304      35.332   6.957  35.954  1.00  0.00           C  
ATOM    340  CD2 TYR A 304      35.406   8.561  34.181  1.00  0.00           C  
ATOM    341  CE1 TYR A 304      33.948   6.895  35.852  1.00  0.00           C  
ATOM    342  CE2 TYR A 304      34.016   8.508  34.068  1.00  0.00           C  
ATOM    343  CZ  TYR A 304      33.297   7.672  34.909  1.00  0.00           C  
ATOM    344  OH  TYR A 304      31.927   7.610  34.823  1.00  0.00           O  
ATOM    345  N   ARG A 305      40.069   7.304  33.313  1.00  0.00           N  
ATOM    346  CA  ARG A 305      41.361   7.830  32.902  1.00  0.00           C  
ATOM    347  C   ARG A 305      41.112   9.278  33.317  1.00  0.00           C  
ATOM    348  O   ARG A 305      40.245   9.951  32.759  1.00  0.00           O  
ATOM    349  CB  ARG A 305      41.530   7.723  31.390  1.00  0.00           C  
ATOM    350  CG  ARG A 305      42.835   8.312  30.886  1.00  0.00           C  
ATOM    351  CD  ARG A 305      42.958   8.154  29.389  1.00  0.00           C  
ATOM    352  NE  ARG A 305      44.257   8.623  28.911  1.00  0.00           N  
ATOM    353  CZ  ARG A 305      44.644   8.564  27.643  1.00  0.00           C  
ATOM    354  NH1 ARG A 305      43.829   8.056  26.724  1.00  0.00           N  
ATOM    355  NH2 ARG A 305      45.843   9.011  27.297  1.00  0.00           N  
ATOM    356  N   THR A 306      41.873   9.747  34.297  1.00  0.00           N  
ATOM    357  CA  THR A 306      41.658  11.066  34.873  1.00  0.00           C  
ATOM    358  C   THR A 306      42.763  12.112  34.786  1.00  0.00           C  
ATOM    359  O   THR A 306      43.945  11.794  34.882  1.00  0.00           O  
ATOM    360  CB  THR A 306      41.303  10.881  36.361  1.00  0.00           C  
ATOM    361  OG1 THR A 306      40.183  10.001  36.465  1.00  0.00           O  
ATOM    362  CG2 THR A 306      40.975  12.214  37.033  1.00  0.00           C  
ATOM    363  N   PHE A 307      42.359  13.366  34.592  1.00  0.00           N  
ATOM    364  CA  PHE A 307      43.301  14.481  34.571  1.00  0.00           C  
ATOM    365  C   PHE A 307      42.691  15.558  35.463  1.00  0.00           C  
ATOM    366  O   PHE A 307      41.550  15.974  35.254  1.00  0.00           O  
ATOM    367  CB  PHE A 307      43.522  15.041  33.162  1.00  0.00           C  
ATOM    368  CG  PHE A 307      44.827  15.786  33.020  1.00  0.00           C  
ATOM    369  CD1 PHE A 307      46.036  15.095  33.035  1.00  0.00           C  
ATOM    370  CD2 PHE A 307      44.852  17.173  32.922  1.00  0.00           C  
ATOM    371  CE1 PHE A 307      47.252  15.777  32.957  1.00  0.00           C  
ATOM    372  CE2 PHE A 307      46.064  17.865  32.844  1.00  0.00           C  
ATOM    373  CZ  PHE A 307      47.266  17.164  32.863  1.00  0.00           C  
ATOM    374  N   PHE A 308      43.457  15.985  36.464  1.00  0.00           N  
ATOM    375  CA  PHE A 308      43.025  16.998  37.431  1.00  0.00           C  
ATOM    376  C   PHE A 308      44.030  18.147  37.349  1.00  0.00           C  
ATOM    377  O   PHE A 308      45.207  17.981  37.675  1.00  0.00           O  
ATOM    378  CB  PHE A 308      42.991  16.350  38.831  1.00  0.00           C  
ATOM    379  CG  PHE A 308      42.853  17.322  39.988  1.00  0.00           C  
ATOM    380  CD1 PHE A 308      42.353  18.611  39.813  1.00  0.00           C  
ATOM    381  CD2 PHE A 308      43.211  16.915  41.273  1.00  0.00           C  
ATOM    382  CE1 PHE A 308      42.215  19.481  40.901  1.00  0.00           C  
ATOM    383  CE2 PHE A 308      43.077  17.775  42.372  1.00  0.00           C  
ATOM    384  CZ  PHE A 308      42.577  19.063  42.183  1.00  0.00           C  
ATOM    385  N   LEU A 309      43.552  19.306  36.903  1.00  0.00           N  
ATOM    386  CA  LEU A 309      44.396  20.485  36.725  1.00  0.00           C  
ATOM    387  C   LEU A 309      44.231  21.595  37.755  1.00  0.00           C  
ATOM    388  O   LEU A 309      43.123  21.896  38.195  1.00  0.00           O  
ATOM    389  CB  LEU A 309      44.147  21.091  35.341  1.00  0.00           C  
ATOM    390  CG  LEU A 309      45.009  22.305  34.974  1.00  0.00           C  
ATOM    391  CD1 LEU A 309      46.472  21.863  34.850  1.00  0.00           C  
ATOM    392  CD2 LEU A 309      44.530  22.921  33.653  1.00  0.00           C  
ATOM    393  N   THR A 310      45.355  22.206  38.114  1.00  0.00           N  
ATOM    394  CA  THR A 310      45.372  23.334  39.034  1.00  0.00           C  
ATOM    395  C   THR A 310      46.504  24.242  38.551  1.00  0.00           C  
ATOM    396  O   THR A 310      47.232  23.877  37.628  1.00  0.00           O  
ATOM    397  CB  THR A 310      45.652  22.900  40.476  1.00  0.00           C  
ATOM    398  OG1 THR A 310      45.414  24.013  41.347  1.00  0.00           O  
ATOM    399  CG2 THR A 310      47.097  22.439  40.631  1.00  0.00           C  
ATOM    400  N   GLY A 311      46.657  25.415  39.157  1.00  0.00           N  
ATOM    401  CA  GLY A 311      47.727  26.301  38.727  1.00  0.00           C  
ATOM    402  C   GLY A 311      47.687  27.709  39.287  1.00  0.00           C  
ATOM    403  O   GLY A 311      46.896  28.020  40.184  1.00  0.00           O  
ATOM    404  N   THR A 312      48.556  28.560  38.746  1.00  0.00           N  
ATOM    405  CA  THR A 312      48.659  29.953  39.164  1.00  0.00           C  
ATOM    406  C   THR A 312      48.668  30.926  37.982  1.00  0.00           C  
ATOM    407  O   THR A 312      49.265  30.650  36.936  1.00  0.00           O  
ATOM    408  CB  THR A 312      49.950  30.203  39.998  1.00  0.00           C  
ATOM    409  OG1 THR A 312      51.077  29.610  39.338  1.00  0.00           O  
ATOM    410  CG2 THR A 312      49.811  29.609  41.386  1.00  0.00           C  
ATOM    411  N   ASP A 313      47.989  32.056  38.168  1.00  0.00           N  
ATOM    412  CA  ASP A 313      47.920  33.121  37.171  1.00  0.00           C  
ATOM    413  C   ASP A 313      49.094  34.027  37.527  1.00  0.00           C  
ATOM    414  O   ASP A 313      49.070  34.706  38.557  1.00  0.00           O  
ATOM    415  CB  ASP A 313      46.604  33.888  37.311  1.00  0.00           C  
ATOM    416  CG  ASP A 313      46.506  35.067  36.355  1.00  0.00           C  
ATOM    417  OD1 ASP A 313      47.510  35.394  35.692  1.00  0.00           O  
ATOM    418  OD2 ASP A 313      45.419  35.671  36.272  1.00  0.00           O  
ATOM    419  N   GLU A 314      50.119  34.037  36.680  1.00  0.00           N  
ATOM    420  CA  GLU A 314      51.312  34.820  36.967  1.00  0.00           C  
ATOM    421  C   GLU A 314      51.594  36.027  36.070  1.00  0.00           C  
ATOM    422  O   GLU A 314      52.727  36.511  36.036  1.00  0.00           O  
ATOM    423  CB  GLU A 314      52.521  33.885  36.965  1.00  0.00           C  
ATOM    424  CG  GLU A 314      52.206  32.504  37.528  1.00  0.00           C  
ATOM    425  CD  GLU A 314      53.437  31.641  37.734  1.00  0.00           C  
ATOM    426  OE1 GLU A 314      54.430  31.816  36.992  1.00  0.00           O  
ATOM    427  OE2 GLU A 314      53.400  30.775  38.636  1.00  0.00           O  
ATOM    428  N   HIS A 315      50.583  36.518  35.355  1.00  0.00           N  
ATOM    429  CA  HIS A 315      50.774  37.686  34.489  1.00  0.00           C  
ATOM    430  C   HIS A 315      49.969  38.895  34.967  1.00  0.00           C  
ATOM    431  O   HIS A 315      49.163  38.789  35.890  1.00  0.00           O  
ATOM    432  CB  HIS A 315      50.378  37.370  33.043  1.00  0.00           C  
ATOM    433  CG  HIS A 315      51.290  36.400  32.360  1.00  0.00           C  
ATOM    434  ND1 HIS A 315      52.642  36.337  32.622  1.00  0.00           N  
ATOM    435  CD2 HIS A 315      51.054  35.496  31.381  1.00  0.00           C  
ATOM    436  CE1 HIS A 315      53.199  35.438  31.832  1.00  0.00           C  
ATOM    437  NE2 HIS A 315      52.259  34.913  31.068  1.00  0.00           N  
ATOM    438  N   GLY A 316      50.184  40.043  34.326  1.00  0.00           N  
ATOM    439  CA  GLY A 316      49.466  41.250  34.705  1.00  0.00           C  
ATOM    440  C   GLY A 316      50.357  42.256  35.416  1.00  0.00           C  
ATOM    441  O   GLY A 316      51.434  41.900  35.903  1.00  0.00           O  
ATOM    442  N   GLU A 317      49.913  43.510  35.488  1.00  0.00           N  
ATOM    443  CA  GLU A 317      50.706  44.553  36.133  1.00  0.00           C  
ATOM    444  C   GLU A 317      50.720  44.438  37.653  1.00  0.00           C  
ATOM    445  O   GLU A 317      51.683  44.843  38.300  1.00  0.00           O  
ATOM    446  CB  GLU A 317      50.199  45.945  35.737  1.00  0.00           C  
ATOM    447  CG  GLU A 317      48.842  46.316  36.313  1.00  0.00           C  
ATOM    448  CD  GLU A 317      47.679  45.781  35.501  1.00  0.00           C  
ATOM    449  OE1 GLU A 317      46.527  46.117  35.842  1.00  0.00           O  
ATOM    450  OE2 GLU A 317      47.911  45.031  34.526  1.00  0.00           O  
ATOM    451  N   THR A 333      49.654  43.891  38.225  1.00  0.00           N  
ATOM    452  CA  THR A 333      49.593  43.738  39.670  1.00  0.00           C  
ATOM    453  C   THR A 333      50.740  42.841  40.126  1.00  0.00           C  
ATOM    454  O   THR A 333      51.474  43.189  41.046  1.00  0.00           O  
ATOM    455  CB  THR A 333      48.259  43.127  40.109  1.00  0.00           C  
ATOM    456  OG1 THR A 333      47.185  43.938  39.613  1.00  0.00           O  
ATOM    457  CG2 THR A 333      48.175  43.075  41.626  1.00  0.00           C  
ATOM    458  N   VAL A 334      50.896  41.692  39.472  1.00  0.00           N  
ATOM    459  CA  VAL A 334      51.977  40.765  39.803  1.00  0.00           C  
ATOM    460  C   VAL A 334      53.316  41.480  39.630  1.00  0.00           C  
ATOM    461  O   VAL A 334      54.185  41.430  40.500  1.00  0.00           O  
ATOM    462  CB  VAL A 334      51.977  39.528  38.865  1.00  0.00           C  
ATOM    463  CG1 VAL A 334      53.214  38.687  39.114  1.00  0.00           C  
ATOM    464  CG2 VAL A 334      50.733  38.699  39.086  1.00  0.00           C  
ATOM    465  N   TYR A 336      53.464  42.148  38.491  1.00  0.00           N  
ATOM    466  CA  TYR A 336      54.687  42.869  38.165  1.00  0.00           C  
ATOM    467  C   TYR A 336      55.057  43.900  39.230  1.00  0.00           C  
ATOM    468  O   TYR A 336      56.207  43.980  39.658  1.00  0.00           O  
ATOM    469  CB  TYR A 336      54.526  43.568  36.815  1.00  0.00           C  
ATOM    470  CG  TYR A 336      55.807  44.135  36.258  1.00  0.00           C  
ATOM    471  CD1 TYR A 336      56.793  43.301  35.731  1.00  0.00           C  
ATOM    472  CD2 TYR A 336      56.029  45.511  36.240  1.00  0.00           C  
ATOM    473  CE1 TYR A 336      57.968  43.828  35.196  1.00  0.00           C  
ATOM    474  CE2 TYR A 336      57.196  46.047  35.711  1.00  0.00           C  
ATOM    475  CZ  TYR A 336      58.159  45.202  35.190  1.00  0.00           C  
ATOM    476  OH  TYR A 336      59.302  45.737  34.656  1.00  0.00           O  
ATOM    477  N   ARG A 340      54.082  44.692  39.654  1.00  0.00           N  
ATOM    478  CA  ARG A 340      54.342  45.712  40.657  1.00  0.00           C  
ATOM    479  C   ARG A 340      54.613  45.103  42.026  1.00  0.00           C  
ATOM    480  O   ARG A 340      55.342  45.678  42.834  1.00  0.00           O  
ATOM    481  CB  ARG A 340      53.174  46.693  40.706  1.00  0.00           C  
ATOM    482  CG  ARG A 340      53.018  47.440  39.383  1.00  0.00           C  
ATOM    483  CD  ARG A 340      51.882  48.436  39.386  1.00  0.00           C  
ATOM    484  NE  ARG A 340      52.022  49.455  40.420  1.00  0.00           N  
ATOM    485  CZ  ARG A 340      51.271  50.550  40.476  1.00  0.00           C  
ATOM    486  NH1 ARG A 340      50.343  50.758  39.550  1.00  0.00           N  
ATOM    487  NH2 ARG A 340      51.428  51.422  41.461  1.00  0.00           N  
ATOM    488  N   ALA A 341      54.037  43.934  42.280  1.00  0.00           N  
ATOM    489  CA  ALA A 341      54.258  43.258  43.551  1.00  0.00           C  
ATOM    490  C   ALA A 341      55.732  42.869  43.605  1.00  0.00           C  
ATOM    491  O   ALA A 341      56.395  43.044  44.626  1.00  0.00           O  
ATOM    492  CB  ALA A 341      53.379  42.022  43.651  1.00  0.00           C  
ATOM    493  N   ALA A 342      56.243  42.357  42.489  1.00  0.00           N  
ATOM    494  CA  ALA A 342      57.645  41.957  42.404  1.00  0.00           C  
ATOM    495  C   ALA A 342      58.546  43.171  42.616  1.00  0.00           C  
ATOM    496  O   ALA A 342      59.515  43.115  43.371  1.00  0.00           O  
ATOM    497  CB  ALA A 342      57.926  41.331  41.048  1.00  0.00           C  
ATOM    498  N   GLN A 343      58.224  44.267  41.939  1.00  0.00           N  
ATOM    499  CA  GLN A 343      59.009  45.487  42.067  1.00  0.00           C  
ATOM    500  C   GLN A 343      59.017  45.968  43.512  1.00  0.00           C  
ATOM    501  O   GLN A 343      60.065  46.338  44.046  1.00  0.00           O  
ATOM    502  CB  GLN A 343      58.451  46.572  41.143  1.00  0.00           C  
ATOM    503  CG  GLN A 343      58.903  46.412  39.696  1.00  0.00           C  
ATOM    504  CD  GLN A 343      58.339  47.478  38.777  1.00  0.00           C  
ATOM    505  OE1 GLN A 343      58.921  47.782  37.736  1.00  0.00           O  
ATOM    506  NE2 GLN A 343      57.195  48.040  39.147  1.00  0.00           N  
ATOM    507  N   ALA A 344      57.849  45.950  44.147  1.00  0.00           N  
ATOM    508  CA  ALA A 344      57.737  46.371  45.541  1.00  0.00           C  
ATOM    509  C   ALA A 344      58.554  45.437  46.437  1.00  0.00           C  
ATOM    510  O   ALA A 344      59.162  45.874  47.415  1.00  0.00           O  
ATOM    511  CB  ALA A 344      56.276  46.364  45.974  1.00  0.00           C  
ATOM    512  N   ALA A 345      58.568  44.150  46.093  1.00  0.00           N  
ATOM    513  CA  ALA A 345      59.307  43.155  46.866  1.00  0.00           C  
ATOM    514  C   ALA A 345      60.802  43.227  46.572  1.00  0.00           C  
ATOM    515  O   ALA A 345      61.600  42.541  47.214  1.00  0.00           O  
ATOM    516  CB  ALA A 345      58.783  41.754  46.557  1.00  0.00           C  
ATOM    517  N   GLY A 407      61.172  44.055  45.600  1.00  0.00           N  
ATOM    518  CA  GLY A 407      62.569  44.206  45.233  1.00  0.00           C  
ATOM    519  C   GLY A 407      63.114  42.998  44.495  1.00  0.00           C  
ATOM    520  O   GLY A 407      64.316  42.733  44.527  1.00  0.00           O  
ATOM    521  N   GLU A 408      62.234  42.268  43.819  1.00  0.00           N  
ATOM    522  CA  GLU A 408      62.634  41.072  43.084  1.00  0.00           C  
ATOM    523  C   GLU A 408      62.349  41.133  41.590  1.00  0.00           C  
ATOM    524  O   GLU A 408      61.449  41.843  41.144  1.00  0.00           O  
ATOM    525  CB  GLU A 408      61.904  39.847  43.637  1.00  0.00           C  
ATOM    526  CG  GLU A 408      62.449  39.268  44.919  1.00  0.00           C  
ATOM    527  CD  GLU A 408      61.612  38.098  45.399  1.00  0.00           C  
ATOM    528  OE1 GLU A 408      60.573  38.336  46.052  1.00  0.00           O  
ATOM    529  OE2 GLU A 408      61.981  36.940  45.106  1.00  0.00           O  
ATOM    530  N   ASP A 418      63.123  40.370  40.824  1.00  0.00           N  
ATOM    531  CA  ASP A 418      62.919  40.275  39.388  1.00  0.00           C  
ATOM    532  C   ASP A 418      61.562  39.576  39.260  1.00  0.00           C  
ATOM    533  O   ASP A 418      61.278  38.635  39.998  1.00  0.00           O  
ATOM    534  CB  ASP A 418      64.030  39.424  38.760  1.00  0.00           C  
ATOM    535  CG  ASP A 418      63.726  39.024  37.332  1.00  0.00           C  
ATOM    536  OD1 ASP A 418      63.181  37.918  37.124  1.00  0.00           O  
ATOM    537  OD2 ASP A 418      64.024  39.820  36.418  1.00  0.00           O  
ATOM    538  N   PRO A 419      60.703  40.036  38.337  1.00  0.00           N  
ATOM    539  CA  PRO A 419      59.378  39.432  38.151  1.00  0.00           C  
ATOM    540  C   PRO A 419      59.324  37.914  37.965  1.00  0.00           C  
ATOM    541  O   PRO A 419      58.542  37.236  38.632  1.00  0.00           O  
ATOM    542  CB  PRO A 419      58.812  40.197  36.949  1.00  0.00           C  
ATOM    543  CG  PRO A 419      60.043  40.673  36.220  1.00  0.00           C  
ATOM    544  CD  PRO A 419      60.936  41.102  37.349  1.00  0.00           C  
ATOM    545  N   LYS A 420      60.140  37.378  37.063  1.00  0.00           N  
ATOM    546  CA  LYS A 420      60.134  35.937  36.831  1.00  0.00           C  
ATOM    547  C   LYS A 420      60.607  35.209  38.081  1.00  0.00           C  
ATOM    548  O   LYS A 420      60.050  34.178  38.454  1.00  0.00           O  
ATOM    549  CB  LYS A 420      61.035  35.570  35.649  1.00  0.00           C  
ATOM    550  CG  LYS A 420      61.000  34.083  35.284  1.00  0.00           C  
ATOM    551  CD  LYS A 420      59.600  33.637  34.867  1.00  0.00           C  
ATOM    552  CE  LYS A 420      59.619  32.229  34.289  1.00  0.00           C  
ATOM    553  NZ  LYS A 420      60.063  31.228  35.294  1.00  0.00           N  
ATOM    554  N   ALA A 421      61.639  35.749  38.722  1.00  0.00           N  
ATOM    555  CA  ALA A 421      62.176  35.156  39.943  1.00  0.00           C  
ATOM    556  C   ALA A 421      61.121  35.232  41.037  1.00  0.00           C  
ATOM    557  O   ALA A 421      60.981  34.313  41.845  1.00  0.00           O  
ATOM    558  CB  ALA A 421      63.431  35.896  40.384  1.00  0.00           C  
ATOM    559  N   PHE A 422      60.383  36.338  41.057  1.00  0.00           N  
ATOM    560  CA  PHE A 422      59.328  36.548  42.044  1.00  0.00           C  
ATOM    561  C   PHE A 422      58.243  35.474  41.909  1.00  0.00           C  
ATOM    562  O   PHE A 422      57.918  34.782  42.876  1.00  0.00           O  
ATOM    563  CB  PHE A 422      58.710  37.939  41.853  1.00  0.00           C  
ATOM    564  CG  PHE A 422      57.594  38.254  42.814  1.00  0.00           C  
ATOM    565  CD1 PHE A 422      57.852  38.440  44.169  1.00  0.00           C  
ATOM    566  CD2 PHE A 422      56.282  38.384  42.357  1.00  0.00           C  
ATOM    567  CE1 PHE A 422      56.823  38.756  45.057  1.00  0.00           C  
ATOM    568  CE2 PHE A 422      55.240  38.699  43.239  1.00  0.00           C  
ATOM    569  CZ  PHE A 422      55.515  38.886  44.592  1.00  0.00           C  
ATOM    570  N   VAL A 423      57.686  35.328  40.711  1.00  0.00           N  
ATOM    571  CA  VAL A 423      56.638  34.331  40.511  1.00  0.00           C  
ATOM    572  C   VAL A 423      57.162  32.908  40.714  1.00  0.00           C  
ATOM    573  O   VAL A 423      56.438  32.039  41.204  1.00  0.00           O  
ATOM    574  CB  VAL A 423      55.982  34.463  39.109  1.00  0.00           C  
ATOM    575  CG1 VAL A 423      55.267  35.800  39.009  1.00  0.00           C  
ATOM    576  CG2 VAL A 423      57.025  34.345  38.019  1.00  0.00           C  
ATOM    577  N   ASP A 424      58.418  32.672  40.347  1.00  0.00           N  
ATOM    578  CA  ASP A 424      59.019  31.353  40.524  1.00  0.00           C  
ATOM    579  C   ASP A 424      58.973  30.975  41.999  1.00  0.00           C  
ATOM    580  O   ASP A 424      58.729  29.820  42.351  1.00  0.00           O  
ATOM    581  CB  ASP A 424      60.477  31.352  40.060  1.00  0.00           C  
ATOM    582  CG  ASP A 424      60.617  31.224  38.557  1.00  0.00           C  
ATOM    583  OD1 ASP A 424      59.589  31.116  37.857  1.00  0.00           O  
ATOM    584  OD2 ASP A 424      61.767  31.229  38.073  1.00  0.00           O  
ATOM    585  N   ARG A 425      59.208  31.964  42.854  1.00  0.00           N  
ATOM    586  CA  ARG A 425      59.209  31.757  44.293  1.00  0.00           C  
ATOM    587  C   ARG A 425      57.819  31.703  44.931  1.00  0.00           C  
ATOM    588  O   ARG A 425      57.460  30.703  45.558  1.00  0.00           O  
ATOM    589  CB  ARG A 425      60.050  32.848  44.970  1.00  0.00           C  
ATOM    590  CG  ARG A 425      59.714  33.066  46.429  1.00  0.00           C  
ATOM    591  CD  ARG A 425      60.613  34.100  47.094  1.00  0.00           C  
ATOM    592  NE  ARG A 425      60.011  34.543  48.346  1.00  0.00           N  
ATOM    593  CZ  ARG A 425      59.153  35.551  48.443  1.00  0.00           C  
ATOM    594  NH1 ARG A 425      58.807  36.238  47.363  1.00  0.00           N  
ATOM    595  NH2 ARG A 425      58.607  35.846  49.614  1.00  0.00           N  
ATOM    596  N   VAL A 426      57.034  32.762  44.766  1.00  0.00           N  
ATOM    597  CA  VAL A 426      55.705  32.816  45.375  1.00  0.00           C  
ATOM    598  C   VAL A 426      54.700  31.761  44.907  1.00  0.00           C  
ATOM    599  O   VAL A 426      53.750  31.445  45.627  1.00  0.00           O  
ATOM    600  CB  VAL A 426      55.075  34.213  45.214  1.00  0.00           C  
ATOM    601  CG1 VAL A 426      55.964  35.249  45.881  1.00  0.00           C  
ATOM    602  CG2 VAL A 426      54.879  34.541  43.746  1.00  0.00           C  
ATOM    603  N   SER A 427      54.897  31.215  43.713  1.00  0.00           N  
ATOM    604  CA  SER A 427      53.982  30.188  43.222  1.00  0.00           C  
ATOM    605  C   SER A 427      54.102  28.957  44.122  1.00  0.00           C  
ATOM    606  O   SER A 427      53.171  28.165  44.238  1.00  0.00           O  
ATOM    607  CB  SER A 427      54.315  29.815  41.776  1.00  0.00           C  
ATOM    608  OG  SER A 427      55.618  29.273  41.671  1.00  0.00           O  
ATOM    609  N   GLY A 429      55.254  28.813  44.771  1.00  0.00           N  
ATOM    610  CA  GLY A 429      55.468  27.680  45.656  1.00  0.00           C  
ATOM    611  C   GLY A 429      54.524  27.669  46.845  1.00  0.00           C  
ATOM    612  O   GLY A 429      54.333  26.637  47.489  1.00  0.00           O  
ATOM    613  N   ARG A 431      53.927  28.820  47.138  1.00  0.00           N  
ATOM    614  CA  ARG A 431      53.002  28.937  48.253  1.00  0.00           C  
ATOM    615  C   ARG A 431      51.769  28.074  47.984  1.00  0.00           C  
ATOM    616  O   ARG A 431      51.312  27.342  48.862  1.00  0.00           O  
ATOM    617  CB  ARG A 431      52.612  30.408  48.442  1.00  0.00           C  
ATOM    618  CG  ARG A 431      52.006  30.757  49.787  1.00  0.00           C  
ATOM    619  CD  ARG A 431      51.924  32.281  49.955  1.00  0.00           C  
ATOM    620  NE  ARG A 431      53.240  32.907  50.091  1.00  0.00           N  
ATOM    621  CZ  ARG A 431      53.597  34.045  49.498  1.00  0.00           C  
ATOM    622  NH1 ARG A 431      52.744  34.692  48.714  1.00  0.00           N  
ATOM    623  NH2 ARG A 431      54.808  34.549  49.698  1.00  0.00           N  
ATOM    624  N   PHE A 432      51.223  28.153  46.775  1.00  0.00           N  
ATOM    625  CA  PHE A 432      50.061  27.331  46.457  1.00  0.00           C  
ATOM    626  C   PHE A 432      50.436  25.857  46.345  1.00  0.00           C  
ATOM    627  O   PHE A 432      49.664  24.985  46.745  1.00  0.00           O  
ATOM    628  CB  PHE A 432      49.376  27.809  45.174  1.00  0.00           C  
ATOM    629  CG  PHE A 432      48.440  28.964  45.393  1.00  0.00           C  
ATOM    630  CD1 PHE A 432      48.844  30.275  45.139  1.00  0.00           C  
ATOM    631  CD2 PHE A 432      47.159  28.742  45.893  1.00  0.00           C  
ATOM    632  CE1 PHE A 432      47.984  31.346  45.381  1.00  0.00           C  
ATOM    633  CE2 PHE A 432      46.292  29.808  46.140  1.00  0.00           C  
ATOM    634  CZ  PHE A 432      46.709  31.115  45.882  1.00  0.00           C  
ATOM    635  N   LYS A 433      51.621  25.571  45.814  1.00  0.00           N  
ATOM    636  CA  LYS A 433      52.056  24.185  45.693  1.00  0.00           C  
ATOM    637  C   LYS A 433      52.161  23.592  47.093  1.00  0.00           C  
ATOM    638  O   LYS A 433      51.790  22.436  47.327  1.00  0.00           O  
ATOM    639  CB  LYS A 433      53.405  24.108  44.978  1.00  0.00           C  
ATOM    640  CG  LYS A 433      53.347  24.571  43.531  1.00  0.00           C  
ATOM    641  CD  LYS A 433      54.667  24.316  42.812  1.00  0.00           C  
ATOM    642  CE  LYS A 433      54.529  24.544  41.311  1.00  0.00           C  
ATOM    643  NZ  LYS A 433      55.783  24.213  40.577  1.00  0.00           N  
ATOM    644  N   ARG A 434      52.659  24.400  48.024  1.00  0.00           N  
ATOM    645  CA  ARG A 434      52.804  23.997  49.417  1.00  0.00           C  
ATOM    646  C   ARG A 434      51.424  23.723  50.018  1.00  0.00           C  
ATOM    647  O   ARG A 434      51.217  22.718  50.707  1.00  0.00           O  
ATOM    648  CB  ARG A 434      53.494  25.113  50.201  1.00  0.00           C  
ATOM    649  CG  ARG A 434      53.649  24.864  51.688  1.00  0.00           C  
ATOM    650  CD  ARG A 434      54.129  26.141  52.364  1.00  0.00           C  
ATOM    651  NE  ARG A 434      55.266  26.708  51.647  1.00  0.00           N  
ATOM    652  CZ  ARG A 434      55.465  28.008  51.469  1.00  0.00           C  
ATOM    653  NH1 ARG A 434      54.602  28.889  51.959  1.00  0.00           N  
ATOM    654  NH2 ARG A 434      56.525  28.425  50.791  1.00  0.00           N  
ATOM    655  N   ALA A 435      50.484  24.623  49.752  1.00  0.00           N  
ATOM    656  CA  ALA A 435      49.124  24.478  50.263  1.00  0.00           C  
ATOM    657  C   ALA A 435      48.483  23.185  49.776  1.00  0.00           C  
ATOM    658  O   ALA A 435      47.797  22.504  50.534  1.00  0.00           O  
ATOM    659  CB  ALA A 435      48.265  25.669  49.838  1.00  0.00           C  
ATOM    660  N   TRP A 436      48.701  22.844  48.510  1.00  0.00           N  
ATOM    661  CA  TRP A 436      48.110  21.626  47.964  1.00  0.00           C  
ATOM    662  C   TRP A 436      48.770  20.381  48.554  1.00  0.00           C  
ATOM    663  O   TRP A 436      48.127  19.341  48.722  1.00  0.00           O  
ATOM    664  CB  TRP A 436      48.208  21.633  46.438  1.00  0.00           C  
ATOM    665  CG  TRP A 436      47.520  22.818  45.783  1.00  0.00           C  
ATOM    666  CD1 TRP A 436      47.761  23.301  44.532  1.00  0.00           C  
ATOM    667  CD2 TRP A 436      46.513  23.678  46.355  1.00  0.00           C  
ATOM    668  NE1 TRP A 436      46.983  24.405  44.288  1.00  0.00           N  
ATOM    669  CE2 TRP A 436      46.207  24.661  45.386  1.00  0.00           C  
ATOM    670  CE3 TRP A 436      45.844  23.715  47.587  1.00  0.00           C  
ATOM    671  CZ2 TRP A 436      45.263  25.672  45.608  1.00  0.00           C  
ATOM    672  CZ3 TRP A 436      44.903  24.725  47.810  1.00  0.00           C  
ATOM    673  CH2 TRP A 436      44.624  25.689  46.821  1.00  0.00           C  
ATOM    674  N   ASP A 437      50.054  20.484  48.873  1.00  0.00           N  
ATOM    675  CA  ASP A 437      50.747  19.362  49.480  1.00  0.00           C  
ATOM    676  C   ASP A 437      50.152  19.166  50.876  1.00  0.00           C  
ATOM    677  O   ASP A 437      49.796  18.049  51.262  1.00  0.00           O  
ATOM    678  CB  ASP A 437      52.249  19.648  49.569  1.00  0.00           C  
ATOM    679  CG  ASP A 437      53.019  18.515  50.219  1.00  0.00           C  
ATOM    680  OD1 ASP A 437      52.885  17.358  49.760  1.00  0.00           O  
ATOM    681  OD2 ASP A 437      53.761  18.782  51.188  1.00  0.00           O  
ATOM    682  N   LEU A 438      50.029  20.258  51.628  1.00  0.00           N  
ATOM    683  CA  LEU A 438      49.467  20.188  52.975  1.00  0.00           C  
ATOM    684  C   LEU A 438      48.057  19.603  52.969  1.00  0.00           C  
ATOM    685  O   LEU A 438      47.714  18.800  53.832  1.00  0.00           O  
ATOM    686  CB  LEU A 438      49.433  21.579  53.620  1.00  0.00           C  
ATOM    687  CG  LEU A 438      50.779  22.151  54.079  1.00  0.00           C  
ATOM    688  CD1 LEU A 438      50.604  23.582  54.577  1.00  0.00           C  
ATOM    689  CD2 LEU A 438      51.349  21.280  55.185  1.00  0.00           C  
ATOM    690  N   LEU A 439      47.248  20.003  51.991  1.00  0.00           N  
ATOM    691  CA  LEU A 439      45.873  19.519  51.897  1.00  0.00           C  
ATOM    692  C   LEU A 439      45.751  18.134  51.251  1.00  0.00           C  
ATOM    693  O   LEU A 439      44.651  17.576  51.156  1.00  0.00           O  
ATOM    694  CB  LEU A 439      45.015  20.546  51.142  1.00  0.00           C  
ATOM    695  CG  LEU A 439      44.733  21.832  51.936  1.00  0.00           C  
ATOM    696  CD1 LEU A 439      44.169  22.922  51.030  1.00  0.00           C  
ATOM    697  CD2 LEU A 439      43.757  21.518  53.052  1.00  0.00           C  
ATOM    698  N   GLY A 444      46.881  17.583  50.817  1.00  0.00           N  
ATOM    699  CA  GLY A 444      46.879  16.264  50.202  1.00  0.00           C  
ATOM    700  C   GLY A 444      46.174  16.213  48.861  1.00  0.00           C  
ATOM    701  O   GLY A 444      45.453  15.261  48.563  1.00  0.00           O  
ATOM    702  N   ILE A 445      46.402  17.231  48.040  1.00  0.00           N  
ATOM    703  CA  ILE A 445      45.780  17.316  46.722  1.00  0.00           C  
ATOM    704  C   ILE A 445      46.568  16.533  45.671  1.00  0.00           C  
ATOM    705  O   ILE A 445      47.706  16.874  45.357  1.00  0.00           O  
ATOM    706  CB  ILE A 445      45.681  18.788  46.261  1.00  0.00           C  
ATOM    707  CG1 ILE A 445      45.024  19.641  47.354  1.00  0.00           C  
ATOM    708  CG2 ILE A 445      44.888  18.875  44.960  1.00  0.00           C  
ATOM    709  CD1 ILE A 445      43.634  19.182  47.764  1.00  0.00           C  
ATOM    710  N   ALA A 460      45.957  15.493  45.113  1.00  0.00           N  
ATOM    711  CA  ALA A 460      46.634  14.692  44.101  1.00  0.00           C  
ATOM    712  C   ALA A 460      46.311  15.184  42.693  1.00  0.00           C  
ATOM    713  O   ALA A 460      45.590  14.526  41.946  1.00  0.00           O  
ATOM    714  CB  ALA A 460      46.242  13.232  44.249  1.00  0.00           C  
ATOM    715  N   TYR A 461      46.849  16.344  42.331  1.00  0.00           N  
ATOM    716  CA  TYR A 461      46.611  16.896  41.005  1.00  0.00           C  
ATOM    717  C   TYR A 461      47.589  16.290  40.005  1.00  0.00           C  
ATOM    718  O   TYR A 461      48.645  15.778  40.388  1.00  0.00           O  
ATOM    719  CB  TYR A 461      46.741  18.424  41.034  1.00  0.00           C  
ATOM    720  CG  TYR A 461      48.072  18.939  41.529  1.00  0.00           C  
ATOM    721  CD1 TYR A 461      49.201  18.903  40.713  1.00  0.00           C  
ATOM    722  CD2 TYR A 461      48.206  19.465  42.819  1.00  0.00           C  
ATOM    723  CE1 TYR A 461      50.436  19.377  41.164  1.00  0.00           C  
ATOM    724  CE2 TYR A 461      49.434  19.942  43.280  1.00  0.00           C  
ATOM    725  CZ  TYR A 461      50.544  19.895  42.444  1.00  0.00           C  
ATOM    726  OH  TYR A 461      51.760  20.375  42.879  1.00  0.00           O  
ATOM    727  N   ASP A 463      47.236  16.336  38.725  1.00  0.00           N  
ATOM    728  CA  ASP A 463      48.100  15.778  37.692  1.00  0.00           C  
ATOM    729  C   ASP A 463      49.059  16.812  37.124  1.00  0.00           C  
ATOM    730  O   ASP A 463      50.125  16.465  36.610  1.00  0.00           O  
ATOM    731  CB  ASP A 463      47.262  15.175  36.564  1.00  0.00           C  
ATOM    732  CG  ASP A 463      46.465  13.974  37.022  1.00  0.00           C  
ATOM    733  OD1 ASP A 463      45.243  14.111  37.228  1.00  0.00           O  
ATOM    734  OD2 ASP A 463      47.071  12.895  37.194  1.00  0.00           O  
ATOM    735  N   ASP A 473      48.685  18.083  37.220  1.00  0.00           N  
ATOM    736  CA  ASP A 473      49.539  19.146  36.705  1.00  0.00           C  
ATOM    737  C   ASP A 473      49.235  20.458  37.425  1.00  0.00           C  
ATOM    738  O   ASP A 473      48.108  20.688  37.873  1.00  0.00           O  
ATOM    739  CB  ASP A 473      49.314  19.297  35.197  1.00  0.00           C  
ATOM    740  CG  ASP A 473      50.398  20.112  34.511  1.00  0.00           C  
ATOM    741  OD1 ASP A 473      50.278  20.336  33.285  1.00  0.00           O  
ATOM    742  OD2 ASP A 473      51.370  20.526  35.179  1.00  0.00           O  
ATOM    743  N   PHE A 474      50.260  21.291  37.556  1.00  0.00           N  
ATOM    744  CA  PHE A 474      50.154  22.604  38.193  1.00  0.00           C  
ATOM    745  C   PHE A 474      50.654  23.527  37.090  1.00  0.00           C  
ATOM    746  O   PHE A 474      51.860  23.635  36.862  1.00  0.00           O  
ATOM    747  CB  PHE A 474      51.089  22.682  39.406  1.00  0.00           C  
ATOM    748  CG  PHE A 474      50.918  23.933  40.237  1.00  0.00           C  
ATOM    749  CD1 PHE A 474      50.190  23.901  41.422  1.00  0.00           C  
ATOM    750  CD2 PHE A 474      51.497  25.129  39.842  1.00  0.00           C  
ATOM    751  CE1 PHE A 474      50.043  25.048  42.207  1.00  0.00           C  
ATOM    752  CE2 PHE A 474      51.359  26.287  40.617  1.00  0.00           C  
ATOM    753  CZ  PHE A 474      50.632  26.245  41.802  1.00  0.00           C  
ATOM    754  N   ILE A 475      49.728  24.167  36.386  1.00  0.00           N  
ATOM    755  CA  ILE A 475      50.093  25.037  35.276  1.00  0.00           C  
ATOM    756  C   ILE A 475      50.391  26.462  35.717  1.00  0.00           C  
ATOM    757  O   ILE A 475      49.616  27.077  36.449  1.00  0.00           O  
ATOM    758  CB  ILE A 475      48.974  25.053  34.189  1.00  0.00           C  
ATOM    759  CG1 ILE A 475      49.394  25.921  32.997  1.00  0.00           C  
ATOM    760  CG2 ILE A 475      47.678  25.594  34.770  1.00  0.00           C  
ATOM    761  CD1 ILE A 475      50.453  25.304  32.131  1.00  0.00           C  
ATOM    762  N   ARG A 476      51.539  26.968  35.280  1.00  0.00           N  
ATOM    763  CA  ARG A 476      51.961  28.330  35.588  1.00  0.00           C  
ATOM    764  C   ARG A 476      51.921  29.072  34.251  1.00  0.00           C  
ATOM    765  O   ARG A 476      52.536  28.636  33.280  1.00  0.00           O  
ATOM    766  CB  ARG A 476      53.375  28.321  36.175  1.00  0.00           C  
ATOM    767  CG  ARG A 476      53.478  27.573  37.518  1.00  0.00           C  
ATOM    768  CD  ARG A 476      54.890  27.639  38.068  1.00  0.00           C  
ATOM    769  NE  ARG A 476      55.381  29.013  38.076  1.00  0.00           N  
ATOM    770  CZ  ARG A 476      56.658  29.357  38.192  1.00  0.00           C  
ATOM    771  NH1 ARG A 476      57.592  28.424  38.318  1.00  0.00           N  
ATOM    772  NH2 ARG A 476      57.004  30.638  38.151  1.00  0.00           N  
ATOM    773  N   THR A 477      51.197  30.185  34.200  1.00  0.00           N  
ATOM    774  CA  THR A 477      51.043  30.927  32.952  1.00  0.00           C  
ATOM    775  C   THR A 477      52.305  31.522  32.333  1.00  0.00           C  
ATOM    776  O   THR A 477      52.249  32.050  31.226  1.00  0.00           O  
ATOM    777  CB  THR A 477      49.975  32.038  33.085  1.00  0.00           C  
ATOM    778  OG1 THR A 477      50.329  32.927  34.145  1.00  0.00           O  
ATOM    779  CG2 THR A 477      48.605  31.426  33.380  1.00  0.00           C  
ATOM    780  N   THR A 478      53.432  31.446  33.038  1.00  0.00           N  
ATOM    781  CA  THR A 478      54.700  31.941  32.504  1.00  0.00           C  
ATOM    782  C   THR A 478      55.358  30.847  31.661  1.00  0.00           C  
ATOM    783  O   THR A 478      56.388  31.073  31.025  1.00  0.00           O  
ATOM    784  CB  THR A 478      55.685  32.353  33.627  1.00  0.00           C  
ATOM    785  OG1 THR A 478      55.745  31.327  34.633  1.00  0.00           O  
ATOM    786  CG2 THR A 478      55.250  33.670  34.249  1.00  0.00           C  
ATOM    787  N   GLU A 479      54.752  29.664  31.664  1.00  0.00           N  
ATOM    788  CA  GLU A 479      55.254  28.525  30.897  1.00  0.00           C  
ATOM    789  C   GLU A 479      55.183  28.805  29.398  1.00  0.00           C  
ATOM    790  O   GLU A 479      54.211  29.382  28.920  1.00  0.00           O  
ATOM    791  CB  GLU A 479      54.433  27.267  31.211  1.00  0.00           C  
ATOM    792  CG  GLU A 479      54.758  26.606  32.543  1.00  0.00           C  
ATOM    793  CD  GLU A 479      53.847  25.428  32.847  1.00  0.00           C  
ATOM    794  OE1 GLU A 479      53.486  24.692  31.900  1.00  0.00           O  
ATOM    795  OE2 GLU A 479      53.500  25.226  34.030  1.00  0.00           O  
ATOM    796  N   GLU A 482      56.209  28.384  28.663  1.00  0.00           N  
ATOM    797  CA  GLU A 482      56.248  28.590  27.218  1.00  0.00           C  
ATOM    798  C   GLU A 482      55.071  27.972  26.472  1.00  0.00           C  
ATOM    799  O   GLU A 482      54.526  28.584  25.549  1.00  0.00           O  
ATOM    800  CB  GLU A 482      57.551  28.038  26.632  1.00  0.00           C  
ATOM    801  CG  GLU A 482      58.782  28.882  26.941  1.00  0.00           C  
ATOM    802  CD  GLU A 482      58.632  30.326  26.484  1.00  0.00           C  
ATOM    803  OE1 GLU A 482      58.235  30.550  25.318  1.00  0.00           O  
ATOM    804  OE2 GLU A 482      58.918  31.238  27.288  1.00  0.00           O  
ATOM    805  N   ARG A 485      54.676  26.763  26.854  1.00  0.00           N  
ATOM    806  CA  ARG A 485      53.569  26.123  26.167  1.00  0.00           C  
ATOM    807  C   ARG A 485      52.290  26.940  26.315  1.00  0.00           C  
ATOM    808  O   ARG A 485      51.439  26.931  25.428  1.00  0.00           O  
ATOM    809  CB  ARG A 485      53.347  24.703  26.686  1.00  0.00           C  
ATOM    810  CG  ARG A 485      52.877  24.637  28.108  1.00  0.00           C  
ATOM    811  CD  ARG A 485      52.366  23.253  28.421  1.00  0.00           C  
ATOM    812  NE  ARG A 485      52.047  23.136  29.834  1.00  0.00           N  
ATOM    813  CZ  ARG A 485      51.558  22.042  30.401  1.00  0.00           C  
ATOM    814  NH1 ARG A 485      51.325  20.960  29.668  1.00  0.00           N  
ATOM    815  NH2 ARG A 485      51.320  22.033  31.701  1.00  0.00           N  
ATOM    816  N   HIS A 486      52.152  27.647  27.434  1.00  0.00           N  
ATOM    817  CA  HIS A 486      50.969  28.471  27.636  1.00  0.00           C  
ATOM    818  C   HIS A 486      51.057  29.676  26.704  1.00  0.00           C  
ATOM    819  O   HIS A 486      50.080  30.043  26.046  1.00  0.00           O  
ATOM    820  CB  HIS A 486      50.861  28.949  29.088  1.00  0.00           C  
ATOM    821  CG  HIS A 486      49.629  29.758  29.359  1.00  0.00           C  
ATOM    822  ND1 HIS A 486      48.359  29.230  29.262  1.00  0.00           N  
ATOM    823  CD2 HIS A 486      49.469  31.065  29.675  1.00  0.00           C  
ATOM    824  CE1 HIS A 486      47.470  30.177  29.504  1.00  0.00           C  
ATOM    825  NE2 HIS A 486      48.117  31.301  29.756  1.00  0.00           N  
ATOM    826  N   LYS A 489      52.239  30.284  26.642  1.00  0.00           N  
ATOM    827  CA  LYS A 489      52.450  31.445  25.786  1.00  0.00           C  
ATOM    828  C   LYS A 489      52.110  31.117  24.344  1.00  0.00           C  
ATOM    829  O   LYS A 489      51.463  31.904  23.654  1.00  0.00           O  
ATOM    830  CB  LYS A 489      53.905  31.913  25.851  1.00  0.00           C  
ATOM    831  CG  LYS A 489      54.222  33.039  24.870  1.00  0.00           C  
ATOM    832  CD  LYS A 489      55.700  33.409  24.868  1.00  0.00           C  
ATOM    833  CE  LYS A 489      55.962  34.552  23.901  1.00  0.00           C  
ATOM    834  NZ  LYS A 489      57.399  34.935  23.837  1.00  0.00           N  
ATOM    835  N   LYS A 490      52.552  29.951  23.884  1.00  0.00           N  
ATOM    836  CA  LYS A 490      52.293  29.555  22.508  1.00  0.00           C  
ATOM    837  C   LYS A 490      50.820  29.310  22.216  1.00  0.00           C  
ATOM    838  O   LYS A 490      50.333  29.669  21.149  1.00  0.00           O  
ATOM    839  CB  LYS A 490      53.117  28.317  22.144  1.00  0.00           C  
ATOM    840  CG  LYS A 490      54.612  28.571  22.169  1.00  0.00           C  
ATOM    841  CD  LYS A 490      55.378  27.565  21.321  1.00  0.00           C  
ATOM    842  CE  LYS A 490      55.136  26.139  21.770  1.00  0.00           C  
ATOM    843  NZ  LYS A 490      56.044  25.199  21.056  1.00  0.00           N  
ATOM    844  N   VAL A 494      50.105  28.705  23.159  1.00  0.00           N  
ATOM    845  CA  VAL A 494      48.684  28.446  22.955  1.00  0.00           C  
ATOM    846  C   VAL A 494      47.884  29.743  22.935  1.00  0.00           C  
ATOM    847  O   VAL A 494      46.999  29.924  22.098  1.00  0.00           O  
ATOM    848  CB  VAL A 494      48.120  27.516  24.051  1.00  0.00           C  
ATOM    849  CG1 VAL A 494      46.600  27.433  23.937  1.00  0.00           C  
ATOM    850  CG2 VAL A 494      48.735  26.124  23.908  1.00  0.00           C  
ATOM    851  N   VAL A 495      48.196  30.654  23.851  1.00  0.00           N  
ATOM    852  CA  VAL A 495      47.487  31.923  23.897  1.00  0.00           C  
ATOM    853  C   VAL A 495      47.709  32.686  22.592  1.00  0.00           C  
ATOM    854  O   VAL A 495      46.778  33.275  22.058  1.00  0.00           O  
ATOM    855  CB  VAL A 495      47.947  32.786  25.107  1.00  0.00           C  
ATOM    856  CG1 VAL A 495      47.337  34.172  25.030  1.00  0.00           C  
ATOM    857  CG2 VAL A 495      47.521  32.118  26.412  1.00  0.00           C  
ATOM    858  N   GLN A 496      48.934  32.667  22.071  1.00  0.00           N  
ATOM    859  CA  GLN A 496      49.215  33.374  20.825  1.00  0.00           C  
ATOM    860  C   GLN A 496      48.572  32.687  19.618  1.00  0.00           C  
ATOM    861  O   GLN A 496      48.153  33.347  18.663  1.00  0.00           O  
ATOM    862  CB  GLN A 496      50.727  33.524  20.617  1.00  0.00           C  
ATOM    863  CG  GLN A 496      51.386  34.475  21.624  1.00  0.00           C  
ATOM    864  CD  GLN A 496      52.820  34.840  21.255  1.00  0.00           C  
ATOM    865  OE1 GLN A 496      53.616  33.981  20.893  1.00  0.00           O  
ATOM    866  NE2 GLN A 496      53.155  36.121  21.366  1.00  0.00           N  
ATOM    867  N   LEU A 498      48.490  31.363  19.659  1.00  0.00           N  
ATOM    868  CA  LEU A 498      47.870  30.627  18.556  1.00  0.00           C  
ATOM    869  C   LEU A 498      46.363  30.890  18.538  1.00  0.00           C  
ATOM    870  O   LEU A 498      45.767  31.089  17.477  1.00  0.00           O  
ATOM    871  CB  LEU A 498      48.147  29.126  18.700  1.00  0.00           C  
ATOM    872  CG  LEU A 498      47.379  28.166  17.782  1.00  0.00           C  
ATOM    873  CD1 LEU A 498      47.410  28.661  16.340  1.00  0.00           C  
ATOM    874  CD2 LEU A 498      47.995  26.777  17.888  1.00  0.00           C  
ATOM    875  N   VAL A 499      45.746  30.895  19.715  1.00  0.00           N  
ATOM    876  CA  VAL A 499      44.310  31.142  19.805  1.00  0.00           C  
ATOM    877  C   VAL A 499      43.985  32.577  19.398  1.00  0.00           C  
ATOM    878  O   VAL A 499      42.998  32.822  18.705  1.00  0.00           O  
ATOM    879  CB  VAL A 499      43.783  30.870  21.230  1.00  0.00           C  
ATOM    880  CG1 VAL A 499      42.292  31.171  21.306  1.00  0.00           C  
ATOM    881  CG2 VAL A 499      44.053  29.421  21.607  1.00  0.00           C  
ATOM    882  N   LEU A 500      44.817  33.526  19.822  1.00  0.00           N  
ATOM    883  CA  LEU A 500      44.603  34.924  19.457  1.00  0.00           C  
ATOM    884  C   LEU A 500      44.675  35.050  17.942  1.00  0.00           C  
ATOM    885  O   LEU A 500      43.876  35.754  17.325  1.00  0.00           O  
ATOM    886  CB  LEU A 500      45.665  35.825  20.103  1.00  0.00           C  
ATOM    887  CG  LEU A 500      45.439  36.193  21.575  1.00  0.00           C  
ATOM    888  CD1 LEU A 500      46.688  36.851  22.147  1.00  0.00           C  
ATOM    889  CD2 LEU A 500      44.243  37.125  21.686  1.00  0.00           C  
ATOM    890  N   LYS A 501      45.637  34.357  17.344  1.00  0.00           N  
ATOM    891  CA  LYS A 501      45.800  34.387  15.898  1.00  0.00           C  
ATOM    892  C   LYS A 501      44.544  33.837  15.213  1.00  0.00           C  
ATOM    893  O   LYS A 501      44.095  34.389  14.207  1.00  0.00           O  
ATOM    894  CB  LYS A 501      47.036  33.578  15.494  1.00  0.00           C  
ATOM    895  CG  LYS A 501      47.390  33.679  14.021  1.00  0.00           C  
ATOM    896  CD  LYS A 501      48.723  33.000  13.726  1.00  0.00           C  
ATOM    897  CE  LYS A 501      49.090  33.117  12.255  1.00  0.00           C  
ATOM    898  NZ  LYS A 501      50.457  32.593  11.985  1.00  0.00           N  
ATOM    899  N   LYS A 502      43.969  32.769  15.768  1.00  0.00           N  
ATOM    900  CA  LYS A 502      42.759  32.168  15.198  1.00  0.00           C  
ATOM    901  C   LYS A 502      41.565  33.117  15.244  1.00  0.00           C  
ATOM    902  O   LYS A 502      40.824  33.249  14.267  1.00  0.00           O  
ATOM    903  CB  LYS A 502      42.395  30.869  15.934  1.00  0.00           C  
ATOM    904  CG  LYS A 502      43.387  29.733  15.713  1.00  0.00           C  
ATOM    905  CD  LYS A 502      42.877  28.399  16.261  1.00  0.00           C  
ATOM    906  CE  LYS A 502      41.711  27.859  15.437  1.00  0.00           C  
ATOM    907  NZ  LYS A 502      41.225  26.532  15.932  1.00  0.00           N  
ATOM    908  N   VAL A 503      41.376  33.763  16.390  1.00  0.00           N  
ATOM    909  CA  VAL A 503      40.283  34.702  16.573  1.00  0.00           C  
ATOM    910  C   VAL A 503      40.483  35.903  15.657  1.00  0.00           C  
ATOM    911  O   VAL A 503      39.522  36.444  15.103  1.00  0.00           O  
ATOM    912  CB  VAL A 503      40.214  35.167  18.041  1.00  0.00           C  
ATOM    913  CG1 VAL A 503      39.178  36.257  18.199  1.00  0.00           C  
ATOM    914  CG2 VAL A 503      39.872  33.973  18.937  1.00  0.00           C  
ATOM    915  N   TYR A 504      41.739  36.308  15.497  1.00  0.00           N  
ATOM    916  CA  TYR A 504      42.081  37.434  14.637  1.00  0.00           C  
ATOM    917  C   TYR A 504      41.724  37.088  13.193  1.00  0.00           C  
ATOM    918  O   TYR A 504      41.032  37.848  12.516  1.00  0.00           O  
ATOM    919  CB  TYR A 504      43.575  37.731  14.735  1.00  0.00           C  
ATOM    920  CG  TYR A 504      44.018  38.986  14.012  1.00  0.00           C  
ATOM    921  CD1 TYR A 504      43.989  40.231  14.646  1.00  0.00           C  
ATOM    922  CD2 TYR A 504      44.488  38.926  12.699  1.00  0.00           C  
ATOM    923  CE1 TYR A 504      44.423  41.384  13.993  1.00  0.00           C  
ATOM    924  CE2 TYR A 504      44.922  40.072  12.035  1.00  0.00           C  
ATOM    925  CZ  TYR A 504      44.890  41.297  12.687  1.00  0.00           C  
ATOM    926  OH  TYR A 504      45.338  42.426  12.035  1.00  0.00           O  
ATOM    927  N   GLU A 505      42.196  35.938  12.725  1.00  0.00           N  
ATOM    928  CA  GLU A 505      41.916  35.507  11.360  1.00  0.00           C  
ATOM    929  C   GLU A 505      40.424  35.262  11.128  1.00  0.00           C  
ATOM    930  O   GLU A 505      39.964  35.213   9.986  1.00  0.00           O  
ATOM    931  CB  GLU A 505      42.732  34.255  11.029  1.00  0.00           C  
ATOM    932  CG  GLU A 505      44.214  34.547  10.829  1.00  0.00           C  
ATOM    933  CD  GLU A 505      45.052  33.293  10.652  1.00  0.00           C  
ATOM    934  OE1 GLU A 505      44.693  32.443   9.808  1.00  0.00           O  
ATOM    935  OE2 GLU A 505      46.079  33.161  11.351  1.00  0.00           O  
ATOM    936  N   ALA A 506      39.667  35.115  12.211  1.00  0.00           N  
ATOM    937  CA  ALA A 506      38.226  34.905  12.106  1.00  0.00           C  
ATOM    938  C   ALA A 506      37.557  36.266  11.953  1.00  0.00           C  
ATOM    939  O   ALA A 506      36.337  36.360  11.823  1.00  0.00           O  
ATOM    940  CB  ALA A 506      37.702  34.202  13.347  1.00  0.00           C  
ATOM    941  N   GLY A 507      38.373  37.316  11.978  1.00  0.00           N  
ATOM    942  CA  GLY A 507      37.867  38.670  11.836  1.00  0.00           C  
ATOM    943  C   GLY A 507      37.148  39.197  13.064  1.00  0.00           C  
ATOM    944  O   GLY A 507      36.357  40.132  12.962  1.00  0.00           O  
ATOM    945  N   ASP A 508      37.427  38.616  14.227  1.00  0.00           N  
ATOM    946  CA  ASP A 508      36.765  39.042  15.458  1.00  0.00           C  
ATOM    947  C   ASP A 508      37.553  40.050  16.280  1.00  0.00           C  
ATOM    948  O   ASP A 508      37.163  40.375  17.400  1.00  0.00           O  
ATOM    949  CB  ASP A 508      36.446  37.835  16.341  1.00  0.00           C  
ATOM    950  CG  ASP A 508      35.481  36.869  15.685  1.00  0.00           C  
ATOM    951  OD1 ASP A 508      34.687  37.303  14.821  1.00  0.00           O  
ATOM    952  OD2 ASP A 508      35.508  35.678  16.049  1.00  0.00           O  
ATOM    953  N   ILE A 509      38.657  40.542  15.727  1.00  0.00           N  
ATOM    954  CA  ILE A 509      39.490  41.513  16.424  1.00  0.00           C  
ATOM    955  C   ILE A 509      39.514  42.844  15.691  1.00  0.00           C  
ATOM    956  O   ILE A 509      39.523  42.887  14.464  1.00  0.00           O  
ATOM    957  CB  ILE A 509      40.955  41.021  16.549  1.00  0.00           C  
ATOM    958  CG1 ILE A 509      41.024  39.782  17.442  1.00  0.00           C  
ATOM    959  CG2 ILE A 509      41.837  42.133  17.119  1.00  0.00           C  
ATOM    960  CD1 ILE A 509      40.557  40.020  18.868  1.00  0.00           C  
ATOM    961  N   TYR A 510      39.504  43.930  16.453  1.00  0.00           N  
ATOM    962  CA  TYR A 510      39.577  45.261  15.876  1.00  0.00           C  
ATOM    963  C   TYR A 510      40.239  46.173  16.895  1.00  0.00           C  
ATOM    964  O   TYR A 510      40.169  45.932  18.106  1.00  0.00           O  
ATOM    965  CB  TYR A 510      38.180  45.779  15.486  1.00  0.00           C  
ATOM    966  CG  TYR A 510      37.248  46.110  16.634  1.00  0.00           C  
ATOM    967  CD1 TYR A 510      37.335  47.332  17.303  1.00  0.00           C  
ATOM    968  CD2 TYR A 510      36.270  45.202  17.046  1.00  0.00           C  
ATOM    969  CE1 TYR A 510      36.471  47.643  18.349  1.00  0.00           C  
ATOM    970  CE2 TYR A 510      35.403  45.502  18.089  1.00  0.00           C  
ATOM    971  CZ  TYR A 510      35.507  46.720  18.736  1.00  0.00           C  
ATOM    972  OH  TYR A 510      34.650  47.018  19.767  1.00  0.00           O  
ATOM    973  N   TYR A 511      40.913  47.201  16.399  1.00  0.00           N  
ATOM    974  CA  TYR A 511      41.581  48.153  17.272  1.00  0.00           C  
ATOM    975  C   TYR A 511      40.588  49.263  17.597  1.00  0.00           C  
ATOM    976  O   TYR A 511      39.909  49.776  16.711  1.00  0.00           O  
ATOM    977  CB  TYR A 511      42.811  48.729  16.573  1.00  0.00           C  
ATOM    978  CG  TYR A 511      43.669  49.594  17.466  1.00  0.00           C  
ATOM    979  CD1 TYR A 511      44.390  49.039  18.524  1.00  0.00           C  
ATOM    980  CD2 TYR A 511      43.752  50.970  17.262  1.00  0.00           C  
ATOM    981  CE1 TYR A 511      45.171  49.835  19.358  1.00  0.00           C  
ATOM    982  CE2 TYR A 511      44.533  51.775  18.091  1.00  0.00           C  
ATOM    983  CZ  TYR A 511      45.238  51.200  19.135  1.00  0.00           C  
ATOM    984  OH  TYR A 511      46.006  51.995  19.955  1.00  0.00           O  
ATOM    985  N   GLY A 512      40.500  49.630  18.869  1.00  0.00           N  
ATOM    986  CA  GLY A 512      39.569  50.669  19.261  1.00  0.00           C  
ATOM    987  C   GLY A 512      40.029  51.470  20.461  1.00  0.00           C  
ATOM    988  O   GLY A 512      41.134  51.282  20.964  1.00  0.00           O  
ATOM    989  N   GLU A 513      39.170  52.370  20.922  1.00  0.00           N  
ATOM    990  CA  GLU A 513      39.490  53.211  22.064  1.00  0.00           C  
ATOM    991  C   GLU A 513      38.717  52.775  23.302  1.00  0.00           C  
ATOM    992  O   GLU A 513      37.504  52.573  23.248  1.00  0.00           O  
ATOM    993  CB  GLU A 513      39.157  54.670  21.744  1.00  0.00           C  
ATOM    994  CG  GLU A 513      39.536  55.657  22.836  1.00  0.00           C  
ATOM    995  CD  GLU A 513      39.196  57.090  22.468  1.00  0.00           C  
ATOM    996  OE1 GLU A 513      37.995  57.443  22.462  1.00  0.00           O  
ATOM    997  OE2 GLU A 513      40.136  57.861  22.176  1.00  0.00           O  
ATOM    998  N   TYR A 514      39.428  52.610  24.411  1.00  0.00           N  
ATOM    999  CA  TYR A 514      38.799  52.233  25.667  1.00  0.00           C  
ATOM   1000  C   TYR A 514      38.746  53.510  26.495  1.00  0.00           C  
ATOM   1001  O   TYR A 514      39.767  54.159  26.693  1.00  0.00           O  
ATOM   1002  CB  TYR A 514      39.634  51.190  26.411  1.00  0.00           C  
ATOM   1003  CG  TYR A 514      38.921  50.602  27.607  1.00  0.00           C  
ATOM   1004  CD1 TYR A 514      38.230  49.395  27.505  1.00  0.00           C  
ATOM   1005  CD2 TYR A 514      38.917  51.261  28.837  1.00  0.00           C  
ATOM   1006  CE1 TYR A 514      37.551  48.854  28.595  1.00  0.00           C  
ATOM   1007  CE2 TYR A 514      38.239  50.728  29.938  1.00  0.00           C  
ATOM   1008  CZ  TYR A 514      37.558  49.524  29.808  1.00  0.00           C  
ATOM   1009  OH  TYR A 514      36.883  48.989  30.888  1.00  0.00           O  
ATOM   1010  N   GLU A 515      37.560  53.872  26.967  1.00  0.00           N  
ATOM   1011  CA  GLU A 515      37.398  55.079  27.769  1.00  0.00           C  
ATOM   1012  C   GLU A 515      36.646  54.786  29.062  1.00  0.00           C  
ATOM   1013  O   GLU A 515      35.691  54.007  29.071  1.00  0.00           O  
ATOM   1014  CB  GLU A 515      36.647  56.147  26.968  1.00  0.00           C  
ATOM   1015  CG  GLU A 515      36.457  57.460  27.718  1.00  0.00           C  
ATOM   1016  CD  GLU A 515      35.743  58.515  26.891  1.00  0.00           C  
ATOM   1017  OE1 GLU A 515      36.292  58.932  25.848  1.00  0.00           O  
ATOM   1018  OE2 GLU A 515      34.629  58.927  27.285  1.00  0.00           O  
ATOM   1019  N   GLY A 516      37.085  55.415  30.149  1.00  0.00           N  
ATOM   1020  CA  GLY A 516      36.446  55.221  31.439  1.00  0.00           C  
ATOM   1021  C   GLY A 516      37.237  55.877  32.555  1.00  0.00           C  
ATOM   1022  O   GLY A 516      38.272  56.496  32.300  1.00  0.00           O  
ATOM   1023  N   LEU A 517      36.750  55.747  33.787  1.00  0.00           N  
ATOM   1024  CA  LEU A 517      37.421  56.323  34.952  1.00  0.00           C  
ATOM   1025  C   LEU A 517      38.758  55.612  35.144  1.00  0.00           C  
ATOM   1026  O   LEU A 517      38.837  54.388  35.056  1.00  0.00           O  
ATOM   1027  CB  LEU A 517      36.541  56.177  36.197  1.00  0.00           C  
ATOM   1028  CG  LEU A 517      35.201  56.921  36.117  1.00  0.00           C  
ATOM   1029  CD1 LEU A 517      34.394  56.686  37.383  1.00  0.00           C  
ATOM   1030  CD2 LEU A 517      35.457  58.404  35.922  1.00  0.00           C  
ATOM   1031  N   TYR A 518      39.799  56.386  35.432  1.00  0.00           N  
ATOM   1032  CA  TYR A 518      41.145  55.843  35.557  1.00  0.00           C  
ATOM   1033  C   TYR A 518      41.921  56.358  36.769  1.00  0.00           C  
ATOM   1034  O   TYR A 518      41.757  57.505  37.178  1.00  0.00           O  
ATOM   1035  CB  TYR A 518      41.907  56.223  34.288  1.00  0.00           C  
ATOM   1036  CG  TYR A 518      43.178  55.463  34.020  1.00  0.00           C  
ATOM   1037  CD1 TYR A 518      43.139  54.188  33.463  1.00  0.00           C  
ATOM   1038  CD2 TYR A 518      44.428  56.042  34.264  1.00  0.00           C  
ATOM   1039  CE1 TYR A 518      44.308  53.503  33.142  1.00  0.00           C  
ATOM   1040  CE2 TYR A 518      45.609  55.360  33.949  1.00  0.00           C  
ATOM   1041  CZ  TYR A 518      45.535  54.092  33.385  1.00  0.00           C  
ATOM   1042  OH  TYR A 518      46.681  53.408  33.045  1.00  0.00           O  
ATOM   1043  N   CYS A 519      42.762  55.502  37.343  1.00  0.00           N  
ATOM   1044  CA  CYS A 519      43.610  55.906  38.458  1.00  0.00           C  
ATOM   1045  C   CYS A 519      45.030  55.854  37.914  1.00  0.00           C  
ATOM   1046  O   CYS A 519      45.540  54.775  37.615  1.00  0.00           O  
ATOM   1047  CB  CYS A 519      43.500  54.953  39.646  1.00  0.00           C  
ATOM   1048  SG  CYS A 519      44.732  55.330  40.935  1.00  0.00           S  
ATOM   1049  N   VAL A 520      45.659  57.016  37.774  1.00  0.00           N  
ATOM   1050  CA  VAL A 520      47.016  57.095  37.241  1.00  0.00           C  
ATOM   1051  C   VAL A 520      48.060  56.459  38.156  1.00  0.00           C  
ATOM   1052  O   VAL A 520      49.173  56.152  37.721  1.00  0.00           O  
ATOM   1053  CB  VAL A 520      47.423  58.562  36.964  1.00  0.00           C  
ATOM   1054  CG1 VAL A 520      46.526  59.152  35.882  1.00  0.00           C  
ATOM   1055  CG2 VAL A 520      47.327  59.383  38.241  1.00  0.00           C  
ATOM   1056  N   SER A 521      47.703  56.261  39.422  1.00  0.00           N  
ATOM   1057  CA  SER A 521      48.625  55.654  40.376  1.00  0.00           C  
ATOM   1058  C   SER A 521      48.597  54.130  40.219  1.00  0.00           C  
ATOM   1059  O   SER A 521      49.637  53.472  40.300  1.00  0.00           O  
ATOM   1060  CB  SER A 521      48.251  56.061  41.807  1.00  0.00           C  
ATOM   1061  OG  SER A 521      49.268  55.688  42.719  1.00  0.00           O  
ATOM   1062  N   CYS A 522      47.405  53.578  39.997  1.00  0.00           N  
ATOM   1063  CA  CYS A 522      47.240  52.139  39.788  1.00  0.00           C  
ATOM   1064  C   CYS A 522      47.570  51.794  38.341  1.00  0.00           C  
ATOM   1065  O   CYS A 522      47.984  50.675  38.029  1.00  0.00           O  
ATOM   1066  CB  CYS A 522      45.796  51.708  40.044  1.00  0.00           C  
ATOM   1067  SG  CYS A 522      45.304  51.598  41.756  1.00  0.00           S  
ATOM   1068  N   GLU A 523      47.355  52.765  37.462  1.00  0.00           N  
ATOM   1069  CA  GLU A 523      47.591  52.591  36.038  1.00  0.00           C  
ATOM   1070  C   GLU A 523      46.583  51.581  35.486  1.00  0.00           C  
ATOM   1071  O   GLU A 523      46.942  50.678  34.729  1.00  0.00           O  
ATOM   1072  CB  GLU A 523      49.016  52.094  35.788  1.00  0.00           C  
ATOM   1073  CG  GLU A 523      49.547  52.398  34.399  1.00  0.00           C  
ATOM   1074  CD  GLU A 523      49.744  53.886  34.161  1.00  0.00           C  
ATOM   1075  OE1 GLU A 523      48.745  54.598  33.908  1.00  0.00           O  
ATOM   1076  OE2 GLU A 523      50.902  54.349  34.237  1.00  0.00           O  
ATOM   1077  N   ARG A 524      45.324  51.725  35.885  1.00  0.00           N  
ATOM   1078  CA  ARG A 524      44.267  50.836  35.410  1.00  0.00           C  
ATOM   1079  C   ARG A 524      42.915  51.531  35.469  1.00  0.00           C  
ATOM   1080  O   ARG A 524      42.748  52.523  36.182  1.00  0.00           O  
ATOM   1081  CB  ARG A 524      44.205  49.550  36.247  1.00  0.00           C  
ATOM   1082  CG  ARG A 524      43.885  49.771  37.715  1.00  0.00           C  
ATOM   1083  CD  ARG A 524      43.275  48.521  38.350  1.00  0.00           C  
ATOM   1084  NE  ARG A 524      41.928  48.268  37.844  1.00  0.00           N  
ATOM   1085  CZ  ARG A 524      41.109  47.331  38.314  1.00  0.00           C  
ATOM   1086  NH1 ARG A 524      41.491  46.544  39.311  1.00  0.00           N  
ATOM   1087  NH2 ARG A 524      39.902  47.183  37.785  1.00  0.00           N  
ATOM   1088  N   PHE A 525      41.955  51.012  34.710  1.00  0.00           N  
ATOM   1089  CA  PHE A 525      40.615  51.579  34.693  1.00  0.00           C  
ATOM   1090  C   PHE A 525      39.772  50.953  35.795  1.00  0.00           C  
ATOM   1091  O   PHE A 525      40.019  49.822  36.213  1.00  0.00           O  
ATOM   1092  CB  PHE A 525      39.931  51.340  33.341  1.00  0.00           C  
ATOM   1093  CG  PHE A 525      40.541  52.107  32.203  1.00  0.00           C  
ATOM   1094  CD1 PHE A 525      41.652  51.609  31.526  1.00  0.00           C  
ATOM   1095  CD2 PHE A 525      40.016  53.338  31.820  1.00  0.00           C  
ATOM   1096  CE1 PHE A 525      42.233  52.328  30.483  1.00  0.00           C  
ATOM   1097  CE2 PHE A 525      40.590  54.067  30.778  1.00  0.00           C  
ATOM   1098  CZ  PHE A 525      41.698  53.563  30.108  1.00  0.00           C  
ATOM   1099  N   TYR A 526      38.780  51.703  36.260  1.00  0.00           N  
ATOM   1100  CA  TYR A 526      37.881  51.246  37.314  1.00  0.00           C  
ATOM   1101  C   TYR A 526      36.448  51.635  36.978  1.00  0.00           C  
ATOM   1102  O   TYR A 526      36.181  52.777  36.606  1.00  0.00           O  
ATOM   1103  CB  TYR A 526      38.238  51.894  38.656  1.00  0.00           C  
ATOM   1104  CG  TYR A 526      39.459  51.346  39.357  1.00  0.00           C  
ATOM   1105  CD1 TYR A 526      40.641  52.081  39.419  1.00  0.00           C  
ATOM   1106  CD2 TYR A 526      39.414  50.118  40.014  1.00  0.00           C  
ATOM   1107  CE1 TYR A 526      41.747  51.611  40.126  1.00  0.00           C  
ATOM   1108  CE2 TYR A 526      40.514  49.636  40.722  1.00  0.00           C  
ATOM   1109  CZ  TYR A 526      41.677  50.389  40.777  1.00  0.00           C  
ATOM   1110  OH  TYR A 526      42.762  49.923  41.491  1.00  0.00           O  
ATOM   1111  N   THR A 527      35.525  50.690  37.107  1.00  0.00           N  
ATOM   1112  CA  THR A 527      34.123  50.986  36.847  1.00  0.00           C  
ATOM   1113  C   THR A 527      33.636  51.731  38.080  1.00  0.00           C  
ATOM   1114  O   THR A 527      34.266  51.660  39.136  1.00  0.00           O  
ATOM   1115  CB  THR A 527      33.283  49.704  36.692  1.00  0.00           C  
ATOM   1116  OG1 THR A 527      33.464  48.877  37.846  1.00  0.00           O  
ATOM   1117  CG2 THR A 527      33.697  48.935  35.445  1.00  0.00           C  
ATOM   1118  N   GLU A 528      32.523  52.445  37.956  1.00  0.00           N  
ATOM   1119  CA  GLU A 528      31.997  53.179  39.097  1.00  0.00           C  
ATOM   1120  C   GLU A 528      31.662  52.238  40.251  1.00  0.00           C  
ATOM   1121  O   GLU A 528      31.655  52.649  41.410  1.00  0.00           O  
ATOM   1122  CB  GLU A 528      30.764  53.991  38.691  1.00  0.00           C  
ATOM   1123  CG  GLU A 528      31.088  55.141  37.745  1.00  0.00           C  
ATOM   1124  CD  GLU A 528      29.948  56.132  37.595  1.00  0.00           C  
ATOM   1125  OE1 GLU A 528      29.537  56.724  38.615  1.00  0.00           O  
ATOM   1126  OE2 GLU A 528      29.467  56.322  36.457  1.00  0.00           O  
ATOM   1127  N   LYS A 529      31.399  50.973  39.933  1.00  0.00           N  
ATOM   1128  CA  LYS A 529      31.073  49.989  40.961  1.00  0.00           C  
ATOM   1129  C   LYS A 529      32.320  49.524  41.708  1.00  0.00           C  
ATOM   1130  O   LYS A 529      32.267  49.242  42.907  1.00  0.00           O  
ATOM   1131  CB  LYS A 529      30.361  48.780  40.343  1.00  0.00           C  
ATOM   1132  CG  LYS A 529      29.032  49.118  39.679  1.00  0.00           C  
ATOM   1133  CD  LYS A 529      28.201  47.871  39.392  1.00  0.00           C  
ATOM   1134  CE  LYS A 529      28.897  46.928  38.422  1.00  0.00           C  
ATOM   1135  NZ  LYS A 529      28.064  45.725  38.127  1.00  0.00           N  
ATOM   1136  N   GLU A 530      33.442  49.447  40.997  1.00  0.00           N  
ATOM   1137  CA  GLU A 530      34.702  49.019  41.597  1.00  0.00           C  
ATOM   1138  C   GLU A 530      35.261  50.083  42.535  1.00  0.00           C  
ATOM   1139  O   GLU A 530      36.070  49.790  43.414  1.00  0.00           O  
ATOM   1140  CB  GLU A 530      35.726  48.708  40.502  1.00  0.00           C  
ATOM   1141  CG  GLU A 530      35.420  47.447  39.713  1.00  0.00           C  
ATOM   1142  CD  GLU A 530      36.299  47.296  38.487  1.00  0.00           C  
ATOM   1143  OE1 GLU A 530      36.242  46.226  37.843  1.00  0.00           O  
ATOM   1144  OE2 GLU A 530      37.038  48.248  38.163  1.00  0.00           O  
ATOM   1145  N   LEU A 531      34.824  51.322  42.343  1.00  0.00           N  
ATOM   1146  CA  LEU A 531      35.283  52.422  43.175  1.00  0.00           C  
ATOM   1147  C   LEU A 531      34.664  52.346  44.563  1.00  0.00           C  
ATOM   1148  O   LEU A 531      33.580  51.791  44.740  1.00  0.00           O  
ATOM   1149  CB  LEU A 531      34.914  53.762  42.536  1.00  0.00           C  
ATOM   1150  CG  LEU A 531      35.609  54.143  41.229  1.00  0.00           C  
ATOM   1151  CD1 LEU A 531      35.016  55.443  40.701  1.00  0.00           C  
ATOM   1152  CD2 LEU A 531      37.107  54.287  41.467  1.00  0.00           C  
ATOM   1153  N   VAL A 767      35.369  52.902  45.542  1.00  0.00           N  
ATOM   1154  CA  VAL A 767      34.891  52.932  46.918  1.00  0.00           C  
ATOM   1155  C   VAL A 767      34.338  54.331  47.144  1.00  0.00           C  
ATOM   1156  O   VAL A 767      35.024  55.203  47.680  1.00  0.00           O  
ATOM   1157  CB  VAL A 767      36.033  52.675  47.920  1.00  0.00           C  
ATOM   1158  CG1 VAL A 767      35.489  52.682  49.343  1.00  0.00           C  
ATOM   1159  CG2 VAL A 767      36.700  51.348  47.614  1.00  0.00           C  
ATOM   1160  N   GLU A 768      33.094  54.536  46.723  1.00  0.00           N  
ATOM   1161  CA  GLU A 768      32.438  55.831  46.845  1.00  0.00           C  
ATOM   1162  C   GLU A 768      33.161  56.878  46.002  1.00  0.00           C  
ATOM   1163  O   GLU A 768      33.484  57.967  46.482  1.00  0.00           O  
ATOM   1164  CB  GLU A 768      32.389  56.279  48.308  1.00  0.00           C  
ATOM   1165  CG  GLU A 768      31.423  55.482  49.166  1.00  0.00           C  
ATOM   1166  CD  GLU A 768      31.241  56.083  50.548  1.00  0.00           C  
ATOM   1167  OE1 GLU A 768      32.240  56.178  51.293  1.00  0.00           O  
ATOM   1168  OE2 GLU A 768      30.098  56.460  50.887  1.00  0.00           O  
ATOM   1169  N   GLY A 769      33.416  56.530  44.744  1.00  0.00           N  
ATOM   1170  CA  GLY A 769      34.081  57.444  43.833  1.00  0.00           C  
ATOM   1171  C   GLY A 769      35.585  57.535  43.991  1.00  0.00           C  
ATOM   1172  O   GLY A 769      36.243  58.257  43.243  1.00  0.00           O  
ATOM   1173  N   LEU A 770      36.137  56.805  44.954  1.00  0.00           N  
ATOM   1174  CA  LEU A 770      37.576  56.828  45.193  1.00  0.00           C  
ATOM   1175  C   LEU A 770      38.234  55.504  44.817  1.00  0.00           C  
ATOM   1176  O   LEU A 770      37.617  54.444  44.916  1.00  0.00           O  
ATOM   1177  CB  LEU A 770      37.857  57.131  46.666  1.00  0.00           C  
ATOM   1178  CG  LEU A 770      37.262  58.423  47.232  1.00  0.00           C  
ATOM   1179  CD1 LEU A 770      37.526  58.487  48.726  1.00  0.00           C  
ATOM   1180  CD2 LEU A 770      37.861  59.629  46.528  1.00  0.00           C  
ATOM   1181  N   CYS A 771      39.489  55.569  44.380  1.00  0.00           N  
ATOM   1182  CA  CYS A 771      40.214  54.362  44.013  1.00  0.00           C  
ATOM   1183  C   CYS A 771      40.217  53.419  45.209  1.00  0.00           C  
ATOM   1184  O   CYS A 771      40.607  53.802  46.313  1.00  0.00           O  
ATOM   1185  CB  CYS A 771      41.659  54.689  43.629  1.00  0.00           C  
ATOM   1186  SG  CYS A 771      42.675  53.221  43.334  1.00  0.00           S  
ATOM   1187  N   PRO A 772      39.783  52.169  45.003  1.00  0.00           N  
ATOM   1188  CA  PRO A 772      39.748  51.193  46.092  1.00  0.00           C  
ATOM   1189  C   PRO A 772      41.135  50.898  46.656  1.00  0.00           C  
ATOM   1190  O   PRO A 772      41.262  50.240  47.686  1.00  0.00           O  
ATOM   1191  CB  PRO A 772      39.115  49.972  45.434  1.00  0.00           C  
ATOM   1192  CG  PRO A 772      39.618  50.071  44.022  1.00  0.00           C  
ATOM   1193  CD  PRO A 772      39.409  51.540  43.724  1.00  0.00           C  
ATOM   1194  N   ILE A 773      42.171  51.388  45.982  1.00  0.00           N  
ATOM   1195  CA  ILE A 773      43.540  51.161  46.435  1.00  0.00           C  
ATOM   1196  C   ILE A 773      44.172  52.401  47.064  1.00  0.00           C  
ATOM   1197  O   ILE A 773      44.680  52.339  48.185  1.00  0.00           O  
ATOM   1198  CB  ILE A 773      44.453  50.686  45.273  1.00  0.00           C  
ATOM   1199  CG1 ILE A 773      44.016  49.302  44.785  1.00  0.00           C  
ATOM   1200  CG2 ILE A 773      45.902  50.636  45.736  1.00  0.00           C  
ATOM   1201  CD1 ILE A 773      44.214  48.187  45.804  1.00  0.00           C  
ATOM   1202  N   HIS A 791      44.136  53.523  46.347  1.00  0.00           N  
ATOM   1203  CA  HIS A 791      44.735  54.761  46.843  1.00  0.00           C  
ATOM   1204  C   HIS A 791      43.789  55.701  47.583  1.00  0.00           C  
ATOM   1205  O   HIS A 791      44.228  56.690  48.165  1.00  0.00           O  
ATOM   1206  CB  HIS A 791      45.400  55.518  45.692  1.00  0.00           C  
ATOM   1207  CG  HIS A 791      46.470  54.737  44.998  1.00  0.00           C  
ATOM   1208  ND1 HIS A 791      46.202  53.853  43.975  1.00  0.00           N  
ATOM   1209  CD2 HIS A 791      47.808  54.687  45.197  1.00  0.00           C  
ATOM   1210  CE1 HIS A 791      47.330  53.294  43.574  1.00  0.00           C  
ATOM   1211  NE2 HIS A 791      48.319  53.783  44.299  1.00  0.00           N  
ATOM   1212  N   GLY A 792      42.497  55.399  47.558  1.00  0.00           N  
ATOM   1213  CA  GLY A 792      41.537  56.241  48.248  1.00  0.00           C  
ATOM   1214  C   GLY A 792      41.540  57.678  47.765  1.00  0.00           C  
ATOM   1215  O   GLY A 792      41.237  58.600  48.524  1.00  0.00           O  
ATOM   1216  N   ARG A 794      41.897  57.873  46.501  1.00  0.00           N  
ATOM   1217  CA  ARG A 794      41.921  59.206  45.914  1.00  0.00           C  
ATOM   1218  C   ARG A 794      41.008  59.246  44.694  1.00  0.00           C  
ATOM   1219  O   ARG A 794      40.658  58.205  44.136  1.00  0.00           O  
ATOM   1220  CB  ARG A 794      43.349  59.595  45.518  1.00  0.00           C  
ATOM   1221  CG  ARG A 794      44.271  59.836  46.704  1.00  0.00           C  
ATOM   1222  CD  ARG A 794      45.536  60.563  46.282  1.00  0.00           C  
ATOM   1223  NE  ARG A 794      46.354  59.771  45.370  1.00  0.00           N  
ATOM   1224  CZ  ARG A 794      46.998  58.660  45.715  1.00  0.00           C  
ATOM   1225  NH1 ARG A 794      46.919  58.205  46.959  1.00  0.00           N  
ATOM   1226  NH2 ARG A 794      47.727  58.007  44.818  1.00  0.00           N  
ATOM   1227  N   PRO A 795      40.604  60.453  44.266  1.00  0.00           N  
ATOM   1228  CA  PRO A 795      39.725  60.594  43.102  1.00  0.00           C  
ATOM   1229  C   PRO A 795      40.316  60.024  41.815  1.00  0.00           C  
ATOM   1230  O   PRO A 795      41.535  59.951  41.654  1.00  0.00           O  
ATOM   1231  CB  PRO A 795      39.511  62.104  43.017  1.00  0.00           C  
ATOM   1232  CG  PRO A 795      39.596  62.530  44.451  1.00  0.00           C  
ATOM   1233  CD  PRO A 795      40.797  61.753  44.931  1.00  0.00           C  
ATOM   1234  N   VAL A 826      39.439  59.612  40.905  1.00  0.00           N  
ATOM   1235  CA  VAL A 826      39.868  59.070  39.625  1.00  0.00           C  
ATOM   1236  C   VAL A 826      39.539  60.061  38.515  1.00  0.00           C  
ATOM   1237  O   VAL A 826      38.769  61.004  38.717  1.00  0.00           O  
ATOM   1238  CB  VAL A 826      39.201  57.712  39.331  1.00  0.00           C  
ATOM   1239  CG1 VAL A 826      39.781  56.652  40.252  1.00  0.00           C  
ATOM   1240  CG2 VAL A 826      37.702  57.813  39.525  1.00  0.00           C  
ATOM   1241  N   GLU A 827      40.126  59.844  37.344  1.00  0.00           N  
ATOM   1242  CA  GLU A 827      39.927  60.742  36.213  1.00  0.00           C  
ATOM   1243  C   GLU A 827      39.581  59.966  34.948  1.00  0.00           C  
ATOM   1244  O   GLU A 827      40.016  58.831  34.770  1.00  0.00           O  
ATOM   1245  CB  GLU A 827      41.205  61.560  36.000  1.00  0.00           C  
ATOM   1246  CG  GLU A 827      41.197  62.484  34.796  1.00  0.00           C  
ATOM   1247  CD  GLU A 827      42.516  63.218  34.622  1.00  0.00           C  
ATOM   1248  OE1 GLU A 827      42.668  63.943  33.618  1.00  0.00           O  
ATOM   1249  OE2 GLU A 827      43.402  63.070  35.492  1.00  0.00           O  
ATOM   1250  N   ARG A 829      38.800  60.583  34.069  1.00  0.00           N  
ATOM   1251  CA  ARG A 829      38.414  59.924  32.828  1.00  0.00           C  
ATOM   1252  C   ARG A 829      39.555  59.992  31.814  1.00  0.00           C  
ATOM   1253  O   ARG A 829      40.018  61.072  31.460  1.00  0.00           O  
ATOM   1254  CB  ARG A 829      37.154  60.581  32.256  1.00  0.00           C  
ATOM   1255  CG  ARG A 829      36.558  59.860  31.061  1.00  0.00           C  
ATOM   1256  CD  ARG A 829      35.258  60.519  30.628  1.00  0.00           C  
ATOM   1257  NE  ARG A 829      34.244  60.467  31.678  1.00  0.00           N  
ATOM   1258  CZ  ARG A 829      33.621  59.358  32.065  1.00  0.00           C  
ATOM   1259  NH1 ARG A 829      33.904  58.196  31.487  1.00  0.00           N  
ATOM   1260  NH2 ARG A 829      32.709  59.411  33.027  1.00  0.00           N  
ATOM   1261  N   ARG A 830      40.012  58.832  31.357  1.00  0.00           N  
ATOM   1262  CA  ARG A 830      41.095  58.765  30.381  1.00  0.00           C  
ATOM   1263  C   ARG A 830      40.731  57.797  29.256  1.00  0.00           C  
ATOM   1264  O   ARG A 830      39.812  56.985  29.387  1.00  0.00           O  
ATOM   1265  CB  ARG A 830      42.396  58.297  31.051  1.00  0.00           C  
ATOM   1266  CG  ARG A 830      42.939  59.220  32.150  1.00  0.00           C  
ATOM   1267  CD  ARG A 830      43.504  60.525  31.588  1.00  0.00           C  
ATOM   1268  NE  ARG A 830      44.003  61.408  32.643  1.00  0.00           N  
ATOM   1269  CZ  ARG A 830      45.245  61.400  33.120  1.00  0.00           C  
ATOM   1270  NH1 ARG A 830      46.144  60.555  32.637  1.00  0.00           N  
ATOM   1271  NH2 ARG A 830      45.588  62.238  34.092  1.00  0.00           N  
ATOM   1272  N   LYS A 831      41.453  57.888  28.145  1.00  0.00           N  
ATOM   1273  CA  LYS A 831      41.206  57.004  27.014  1.00  0.00           C  
ATOM   1274  C   LYS A 831      42.481  56.265  26.652  1.00  0.00           C  
ATOM   1275  O   LYS A 831      43.586  56.719  26.964  1.00  0.00           O  
ATOM   1276  CB  LYS A 831      40.665  57.794  25.818  1.00  0.00           C  
ATOM   1277  CG  LYS A 831      41.450  59.035  25.457  1.00  0.00           C  
ATOM   1278  CD  LYS A 831      40.673  59.887  24.452  1.00  0.00           C  
ATOM   1279  CE  LYS A 831      39.328  60.333  25.025  1.00  0.00           C  
ATOM   1280  NZ  LYS A 831      38.547  61.185  24.083  1.00  0.00           N  
ATOM   1281  N   GLU A 832      42.321  55.124  25.988  1.00  0.00           N  
ATOM   1282  CA  GLU A 832      43.451  54.288  25.622  1.00  0.00           C  
ATOM   1283  C   GLU A 832      43.096  53.382  24.455  1.00  0.00           C  
ATOM   1284  O   GLU A 832      41.969  52.908  24.353  1.00  0.00           O  
ATOM   1285  CB  GLU A 832      43.819  53.426  26.830  1.00  0.00           C  
ATOM   1286  CG  GLU A 832      45.008  52.519  26.663  1.00  0.00           C  
ATOM   1287  CD  GLU A 832      45.277  51.727  27.928  1.00  0.00           C  
ATOM   1288  OE1 GLU A 832      44.692  50.634  28.096  1.00  0.00           O  
ATOM   1289  OE2 GLU A 832      46.059  52.210  28.770  1.00  0.00           O  
ATOM   1290  N   GLY A 833      44.063  53.141  23.580  1.00  0.00           N  
ATOM   1291  CA  GLY A 833      43.825  52.254  22.458  1.00  0.00           C  
ATOM   1292  C   GLY A 833      44.031  50.814  22.895  1.00  0.00           C  
ATOM   1293  O   GLY A 833      45.037  50.497  23.526  1.00  0.00           O  
ATOM   1294  N   ASN A 834      43.066  49.951  22.588  1.00  0.00           N  
ATOM   1295  CA  ASN A 834      43.138  48.527  22.922  1.00  0.00           C  
ATOM   1296  C   ASN A 834      42.629  47.753  21.714  1.00  0.00           C  
ATOM   1297  O   ASN A 834      41.964  48.321  20.849  1.00  0.00           O  
ATOM   1298  CB  ASN A 834      42.193  48.156  24.071  1.00  0.00           C  
ATOM   1299  CG  ASN A 834      42.610  48.718  25.409  1.00  0.00           C  
ATOM   1300  OD1 ASN A 834      43.619  49.411  25.538  1.00  0.00           O  
ATOM   1301  ND2 ASN A 834      41.815  48.416  26.427  1.00  0.00           N  
ATOM   1302  N   TYR A 835      42.941  46.462  21.661  1.00  0.00           N  
ATOM   1303  CA  TYR A 835      42.417  45.614  20.604  1.00  0.00           C  
ATOM   1304  C   TYR A 835      41.222  44.964  21.279  1.00  0.00           C  
ATOM   1305  O   TYR A 835      41.295  44.601  22.457  1.00  0.00           O  
ATOM   1306  CB  TYR A 835      43.423  44.546  20.171  1.00  0.00           C  
ATOM   1307  CG  TYR A 835      44.509  45.081  19.274  1.00  0.00           C  
ATOM   1308  CD1 TYR A 835      45.664  45.651  19.811  1.00  0.00           C  
ATOM   1309  CD2 TYR A 835      44.367  45.056  17.886  1.00  0.00           C  
ATOM   1310  CE1 TYR A 835      46.652  46.185  18.989  1.00  0.00           C  
ATOM   1311  CE2 TYR A 835      45.353  45.592  17.052  1.00  0.00           C  
ATOM   1312  CZ  TYR A 835      46.490  46.152  17.613  1.00  0.00           C  
ATOM   1313  OH  TYR A 835      47.472  46.683  16.811  1.00  0.00           O  
ATOM   1314  N   PHE A 836      40.121  44.835  20.550  1.00  0.00           N  
ATOM   1315  CA  PHE A 836      38.912  44.247  21.109  1.00  0.00           C  
ATOM   1316  C   PHE A 836      38.494  42.970  20.404  1.00  0.00           C  
ATOM   1317  O   PHE A 836      38.767  42.780  19.224  1.00  0.00           O  
ATOM   1318  CB  PHE A 836      37.741  45.236  21.034  1.00  0.00           C  
ATOM   1319  CG  PHE A 836      37.881  46.431  21.937  1.00  0.00           C  
ATOM   1320  CD1 PHE A 836      38.715  47.492  21.593  1.00  0.00           C  
ATOM   1321  CD2 PHE A 836      37.166  46.499  23.127  1.00  0.00           C  
ATOM   1322  CE1 PHE A 836      38.832  48.608  22.427  1.00  0.00           C  
ATOM   1323  CE2 PHE A 836      37.274  47.607  23.967  1.00  0.00           C  
ATOM   1324  CZ  PHE A 836      38.110  48.664  23.617  1.00  0.00           C  
ATOM   1325  N   PHE A 837      37.825  42.103  21.155  1.00  0.00           N  
ATOM   1326  CA  PHE A 837      37.307  40.844  20.642  1.00  0.00           C  
ATOM   1327  C   PHE A 837      35.799  41.047  20.501  1.00  0.00           C  
ATOM   1328  O   PHE A 837      35.151  41.541  21.426  1.00  0.00           O  
ATOM   1329  CB  PHE A 837      37.601  39.712  21.634  1.00  0.00           C  
ATOM   1330  CG  PHE A 837      36.833  38.444  21.363  1.00  0.00           C  
ATOM   1331  CD1 PHE A 837      36.872  37.839  20.112  1.00  0.00           C  
ATOM   1332  CD2 PHE A 837      36.079  37.847  22.372  1.00  0.00           C  
ATOM   1333  CE1 PHE A 837      36.168  36.650  19.868  1.00  0.00           C  
ATOM   1334  CE2 PHE A 837      35.371  36.659  22.141  1.00  0.00           C  
ATOM   1335  CZ  PHE A 837      35.417  36.061  20.889  1.00  0.00           C  
ATOM   1336  N   ARG A 838      35.255  40.673  19.344  1.00  0.00           N  
ATOM   1337  CA  ARG A 838      33.826  40.820  19.065  1.00  0.00           C  
ATOM   1338  C   ARG A 838      33.000  39.788  19.827  1.00  0.00           C  
ATOM   1339  O   ARG A 838      32.374  38.913  19.223  1.00  0.00           O  
ATOM   1340  CB  ARG A 838      33.567  40.653  17.564  1.00  0.00           C  
ATOM   1341  CG  ARG A 838      34.349  41.610  16.667  1.00  0.00           C  
ATOM   1342  CD  ARG A 838      34.178  41.217  15.205  1.00  0.00           C  
ATOM   1343  NE  ARG A 838      35.064  41.960  14.315  1.00  0.00           N  
ATOM   1344  CZ  ARG A 838      34.991  43.270  14.113  1.00  0.00           C  
ATOM   1345  NH1 ARG A 838      34.067  43.987  14.741  1.00  0.00           N  
ATOM   1346  NH2 ARG A 838      35.844  43.861  13.286  1.00  0.00           N  
ATOM   1347  N   MET A 839      32.994  39.899  21.150  1.00  0.00           N  
ATOM   1348  CA  MET A 839      32.263  38.971  22.004  1.00  0.00           C  
ATOM   1349  C   MET A 839      30.752  38.968  21.747  1.00  0.00           C  
ATOM   1350  O   MET A 839      30.122  37.913  21.726  1.00  0.00           O  
ATOM   1351  CB  MET A 839      32.554  39.314  23.470  1.00  0.00           C  
ATOM   1352  CG  MET A 839      32.018  38.335  24.491  1.00  0.00           C  
ATOM   1353  SD  MET A 839      32.754  38.652  26.129  1.00  0.00           S  
ATOM   1354  CE  MET A 839      31.953  40.228  26.553  1.00  0.00           C  
ATOM   1355  N   GLU A 840      30.183  40.153  21.551  1.00  0.00           N  
ATOM   1356  CA  GLU A 840      28.750  40.301  21.305  1.00  0.00           C  
ATOM   1357  C   GLU A 840      28.281  39.414  20.154  1.00  0.00           C  
ATOM   1358  O   GLU A 840      27.179  38.869  20.181  1.00  0.00           O  
ATOM   1359  CB  GLU A 840      28.437  41.776  21.017  1.00  0.00           C  
ATOM   1360  CG  GLU A 840      26.966  42.098  20.783  1.00  0.00           C  
ATOM   1361  CD  GLU A 840      26.059  41.611  21.900  1.00  0.00           C  
ATOM   1362  OE1 GLU A 840      26.424  41.754  23.087  1.00  0.00           O  
ATOM   1363  OE2 GLU A 840      24.969  41.094  21.584  1.00  0.00           O  
ATOM   1364  N   LYS A 841      29.135  39.262  19.149  1.00  0.00           N  
ATOM   1365  CA  LYS A 841      28.834  38.439  17.983  1.00  0.00           C  
ATOM   1366  C   LYS A 841      28.389  37.033  18.359  1.00  0.00           C  
ATOM   1367  O   LYS A 841      27.611  36.408  17.641  1.00  0.00           O  
ATOM   1368  CB  LYS A 841      30.073  38.363  17.080  1.00  0.00           C  
ATOM   1369  CG  LYS A 841      29.993  37.360  15.934  1.00  0.00           C  
ATOM   1370  CD  LYS A 841      31.289  37.371  15.135  1.00  0.00           C  
ATOM   1371  CE  LYS A 841      31.304  36.297  14.053  1.00  0.00           C  
ATOM   1372  NZ  LYS A 841      32.580  36.319  13.278  1.00  0.00           N  
ATOM   1373  N   TYR A 844      28.871  36.536  19.493  1.00  0.00           N  
ATOM   1374  CA  TYR A 844      28.533  35.187  19.915  1.00  0.00           C  
ATOM   1375  C   TYR A 844      27.463  35.073  20.992  1.00  0.00           C  
ATOM   1376  O   TYR A 844      27.191  33.977  21.479  1.00  0.00           O  
ATOM   1377  CB  TYR A 844      29.799  34.461  20.371  1.00  0.00           C  
ATOM   1378  CG  TYR A 844      30.852  34.380  19.291  1.00  0.00           C  
ATOM   1379  CD1 TYR A 844      31.785  35.403  19.116  1.00  0.00           C  
ATOM   1380  CD2 TYR A 844      30.874  33.308  18.400  1.00  0.00           C  
ATOM   1381  CE1 TYR A 844      32.714  35.356  18.070  1.00  0.00           C  
ATOM   1382  CE2 TYR A 844      31.790  33.252  17.359  1.00  0.00           C  
ATOM   1383  CZ  TYR A 844      32.705  34.276  17.197  1.00  0.00           C  
ATOM   1384  OH  TYR A 844      33.588  34.216  16.148  1.00  0.00           O  
ATOM   1385  N   ARG A 845      26.840  36.190  21.353  1.00  0.00           N  
ATOM   1386  CA  ARG A 845      25.816  36.160  22.391  1.00  0.00           C  
ATOM   1387  C   ARG A 845      24.590  35.339  21.976  1.00  0.00           C  
ATOM   1388  O   ARG A 845      24.115  34.498  22.739  1.00  0.00           O  
ATOM   1389  CB  ARG A 845      25.390  37.582  22.776  1.00  0.00           C  
ATOM   1390  CG  ARG A 845      24.464  37.634  23.990  1.00  0.00           C  
ATOM   1391  CD  ARG A 845      24.123  39.065  24.373  1.00  0.00           C  
ATOM   1392  NE  ARG A 845      23.429  39.760  23.294  1.00  0.00           N  
ATOM   1393  CZ  ARG A 845      22.204  39.455  22.873  1.00  0.00           C  
ATOM   1394  NH1 ARG A 845      21.529  38.465  23.443  1.00  0.00           N  
ATOM   1395  NH2 ARG A 845      21.652  40.138  21.878  1.00  0.00           N  
ATOM   1396  N   PRO A 846      24.057  35.574  20.764  1.00  0.00           N  
ATOM   1397  CA  PRO A 846      22.883  34.787  20.361  1.00  0.00           C  
ATOM   1398  C   PRO A 846      23.159  33.283  20.446  1.00  0.00           C  
ATOM   1399  O   PRO A 846      22.333  32.518  20.957  1.00  0.00           O  
ATOM   1400  CB  PRO A 846      22.627  35.259  18.928  1.00  0.00           C  
ATOM   1401  CG  PRO A 846      23.069  36.688  18.971  1.00  0.00           C  
ATOM   1402  CD  PRO A 846      24.366  36.609  19.761  1.00  0.00           C  
ATOM   1403  N   TRP A 847      24.326  32.867  19.955  1.00  0.00           N  
ATOM   1404  CA  TRP A 847      24.719  31.459  19.982  1.00  0.00           C  
ATOM   1405  C   TRP A 847      24.809  30.929  21.406  1.00  0.00           C  
ATOM   1406  O   TRP A 847      24.252  29.874  21.722  1.00  0.00           O  
ATOM   1407  CB  TRP A 847      26.084  31.257  19.309  1.00  0.00           C  
ATOM   1408  CG  TRP A 847      26.709  29.929  19.668  1.00  0.00           C  
ATOM   1409  CD1 TRP A 847      26.386  28.703  19.161  1.00  0.00           C  
ATOM   1410  CD2 TRP A 847      27.688  29.696  20.689  1.00  0.00           C  
ATOM   1411  NE1 TRP A 847      27.101  27.718  19.808  1.00  0.00           N  
ATOM   1412  CE2 TRP A 847      27.907  28.301  20.750  1.00  0.00           C  
ATOM   1413  CE3 TRP A 847      28.399  30.531  21.561  1.00  0.00           C  
ATOM   1414  CZ2 TRP A 847      28.809  27.720  21.653  1.00  0.00           C  
ATOM   1415  CZ3 TRP A 847      29.300  29.952  22.461  1.00  0.00           C  
ATOM   1416  CH2 TRP A 847      29.493  28.560  22.497  1.00  0.00           C  
ATOM   1417  N   LEU A 848      25.528  31.659  22.257  1.00  0.00           N  
ATOM   1418  CA  LEU A 848      25.717  31.255  23.648  1.00  0.00           C  
ATOM   1419  C   LEU A 848      24.381  31.148  24.377  1.00  0.00           C  
ATOM   1420  O   LEU A 848      24.129  30.184  25.097  1.00  0.00           O  
ATOM   1421  CB  LEU A 848      26.605  32.262  24.388  1.00  0.00           C  
ATOM   1422  CG  LEU A 848      27.594  31.714  25.429  1.00  0.00           C  
ATOM   1423  CD1 LEU A 848      27.908  32.809  26.437  1.00  0.00           C  
ATOM   1424  CD2 LEU A 848      27.035  30.493  26.140  1.00  0.00           C  
ATOM   1425  N   GLN A 849      23.534  32.155  24.201  1.00  0.00           N  
ATOM   1426  CA  GLN A 849      22.231  32.151  24.850  1.00  0.00           C  
ATOM   1427  C   GLN A 849      21.486  30.865  24.509  1.00  0.00           C  
ATOM   1428  O   GLN A 849      20.973  30.180  25.390  1.00  0.00           O  
ATOM   1429  CB  GLN A 849      21.417  33.363  24.395  1.00  0.00           C  
ATOM   1430  CG  GLN A 849      20.004  33.399  24.946  1.00  0.00           C  
ATOM   1431  CD  GLN A 849      19.275  34.675  24.574  1.00  0.00           C  
ATOM   1432  OE1 GLN A 849      19.142  35.007  23.395  1.00  0.00           O  
ATOM   1433  NE2 GLN A 849      18.801  35.398  25.581  1.00  0.00           N  
ATOM   1434  N   GLU A 850      21.447  30.538  23.225  1.00  0.00           N  
ATOM   1435  CA  GLU A 850      20.767  29.340  22.756  1.00  0.00           C  
ATOM   1436  C   GLU A 850      21.435  28.049  23.240  1.00  0.00           C  
ATOM   1437  O   GLU A 850      20.749  27.096  23.612  1.00  0.00           O  
ATOM   1438  CB  GLU A 850      20.706  29.355  21.227  1.00  0.00           C  
ATOM   1439  CG  GLU A 850      20.031  28.140  20.612  1.00  0.00           C  
ATOM   1440  CD  GLU A 850      19.807  28.305  19.122  1.00  0.00           C  
ATOM   1441  OE1 GLU A 850      20.794  28.547  18.396  1.00  0.00           O  
ATOM   1442  OE2 GLU A 850      18.644  28.193  18.677  1.00  0.00           O  
ATOM   1443  N   TYR A 851      22.767  28.024  23.238  1.00  0.00           N  
ATOM   1444  CA  TYR A 851      23.519  26.844  23.670  1.00  0.00           C  
ATOM   1445  C   TYR A 851      23.170  26.473  25.108  1.00  0.00           C  
ATOM   1446  O   TYR A 851      22.909  25.309  25.415  1.00  0.00           O  
ATOM   1447  CB  TYR A 851      25.030  27.094  23.566  1.00  0.00           C  
ATOM   1448  CG  TYR A 851      25.862  25.835  23.740  1.00  0.00           C  
ATOM   1449  CD1 TYR A 851      26.118  24.990  22.655  1.00  0.00           C  
ATOM   1450  CD2 TYR A 851      26.342  25.459  24.994  1.00  0.00           C  
ATOM   1451  CE1 TYR A 851      26.825  23.803  22.814  1.00  0.00           C  
ATOM   1452  CE2 TYR A 851      27.055  24.267  25.168  1.00  0.00           C  
ATOM   1453  CZ  TYR A 851      27.288  23.445  24.072  1.00  0.00           C  
ATOM   1454  OH  TYR A 851      27.957  22.255  24.225  1.00  0.00           O  
ATOM   1455  N   ILE A 852      23.176  27.469  25.988  1.00  0.00           N  
ATOM   1456  CA  ILE A 852      22.852  27.248  27.392  1.00  0.00           C  
ATOM   1457  C   ILE A 852      21.394  26.827  27.531  1.00  0.00           C  
ATOM   1458  O   ILE A 852      21.060  25.966  28.348  1.00  0.00           O  
ATOM   1459  CB  ILE A 852      23.097  28.521  28.225  1.00  0.00           C  
ATOM   1460  CG1 ILE A 852      24.592  28.846  28.231  1.00  0.00           C  
ATOM   1461  CG2 ILE A 852      22.588  28.324  29.654  1.00  0.00           C  
ATOM   1462  CD1 ILE A 852      24.939  30.160  28.910  1.00  0.00           C  
ATOM   1463  N   GLN A 853      20.526  27.428  26.725  1.00  0.00           N  
ATOM   1464  CA  GLN A 853      19.113  27.091  26.780  1.00  0.00           C  
ATOM   1465  C   GLN A 853      18.890  25.633  26.390  1.00  0.00           C  
ATOM   1466  O   GLN A 853      18.055  24.951  26.981  1.00  0.00           O  
ATOM   1467  CB  GLN A 853      18.306  28.016  25.860  1.00  0.00           C  
ATOM   1468  CG  GLN A 853      18.391  29.490  26.240  1.00  0.00           C  
ATOM   1469  CD  GLN A 853      17.563  30.384  25.332  1.00  0.00           C  
ATOM   1470  OE1 GLN A 853      17.565  30.221  24.113  1.00  0.00           O  
ATOM   1471  NE2 GLN A 853      16.861  31.345  25.925  1.00  0.00           N  
ATOM   1472  N   GLU A 854      19.650  25.151  25.411  1.00  0.00           N  
ATOM   1473  CA  GLU A 854      19.510  23.772  24.956  1.00  0.00           C  
ATOM   1474  C   GLU A 854      20.366  22.768  25.729  1.00  0.00           C  
ATOM   1475  O   GLU A 854      20.335  21.574  25.438  1.00  0.00           O  
ATOM   1476  CB  GLU A 854      19.836  23.669  23.463  1.00  0.00           C  
ATOM   1477  CG  GLU A 854      18.936  24.508  22.568  1.00  0.00           C  
ATOM   1478  CD  GLU A 854      18.959  24.046  21.124  1.00  0.00           C  
ATOM   1479  OE1 GLU A 854      18.505  22.913  20.858  1.00  0.00           O  
ATOM   1480  OE2 GLU A 854      19.431  24.807  20.253  1.00  0.00           O  
ATOM   1481  N   ASN A 855      21.132  23.252  26.703  1.00  0.00           N  
ATOM   1482  CA  ASN A 855      21.985  22.390  27.522  1.00  0.00           C  
ATOM   1483  C   ASN A 855      21.793  22.782  28.986  1.00  0.00           C  
ATOM   1484  O   ASN A 855      22.658  23.413  29.596  1.00  0.00           O  
ATOM   1485  CB  ASN A 855      23.448  22.557  27.108  1.00  0.00           C  
ATOM   1486  CG  ASN A 855      23.720  22.013  25.720  1.00  0.00           C  
ATOM   1487  OD1 ASN A 855      23.748  20.800  25.513  1.00  0.00           O  
ATOM   1488  ND2 ASN A 855      23.908  22.909  24.756  1.00  0.00           N  
ATOM   1489  N   PRO A 856      20.644  22.396  29.566  1.00  0.00           N  
ATOM   1490  CA  PRO A 856      20.225  22.658  30.948  1.00  0.00           C  
ATOM   1491  C   PRO A 856      21.258  22.365  32.031  1.00  0.00           C  
ATOM   1492  O   PRO A 856      21.360  23.104  33.009  1.00  0.00           O  
ATOM   1493  CB  PRO A 856      18.981  21.776  31.106  1.00  0.00           C  
ATOM   1494  CG  PRO A 856      18.438  21.717  29.725  1.00  0.00           C  
ATOM   1495  CD  PRO A 856      19.679  21.503  28.902  1.00  0.00           C  
ATOM   1496  N   ASP A 857      22.026  21.294  31.860  1.00  0.00           N  
ATOM   1497  CA  ASP A 857      23.012  20.927  32.869  1.00  0.00           C  
ATOM   1498  C   ASP A 857      24.419  21.481  32.687  1.00  0.00           C  
ATOM   1499  O   ASP A 857      25.314  21.141  33.453  1.00  0.00           O  
ATOM   1500  CB  ASP A 857      23.081  19.405  32.995  1.00  0.00           C  
ATOM   1501  CG  ASP A 857      21.767  18.806  33.442  1.00  0.00           C  
ATOM   1502  OD1 ASP A 857      21.230  19.265  34.474  1.00  0.00           O  
ATOM   1503  OD2 ASP A 857      21.271  17.878  32.764  1.00  0.00           O  
ATOM   1504  N   LEU A 858      24.616  22.333  31.687  1.00  0.00           N  
ATOM   1505  CA  LEU A 858      25.938  22.912  31.440  1.00  0.00           C  
ATOM   1506  C   LEU A 858      26.454  23.683  32.658  1.00  0.00           C  
ATOM   1507  O   LEU A 858      27.602  23.516  33.086  1.00  0.00           O  
ATOM   1508  CB  LEU A 858      25.880  23.856  30.238  1.00  0.00           C  
ATOM   1509  CG  LEU A 858      27.181  24.592  29.898  1.00  0.00           C  
ATOM   1510  CD1 LEU A 858      28.228  23.594  29.428  1.00  0.00           C  
ATOM   1511  CD2 LEU A 858      26.912  25.628  28.809  1.00  0.00           C  
ATOM   1512  N   ILE A 859      25.600  24.537  33.207  1.00  0.00           N  
ATOM   1513  CA  ILE A 859      25.960  25.342  34.364  1.00  0.00           C  
ATOM   1514  C   ILE A 859      25.171  24.854  35.570  1.00  0.00           C  
ATOM   1515  O   ILE A 859      23.943  24.888  35.570  1.00  0.00           O  
ATOM   1516  CB  ILE A 859      25.655  26.835  34.109  1.00  0.00           C  
ATOM   1517  CG1 ILE A 859      26.411  27.305  32.861  1.00  0.00           C  
ATOM   1518  CG2 ILE A 859      26.073  27.666  35.312  1.00  0.00           C  
ATOM   1519  CD1 ILE A 859      26.049  28.704  32.399  1.00  0.00           C  
ATOM   1520  N   ARG A 860      25.888  24.397  36.592  1.00  0.00           N  
ATOM   1521  CA  ARG A 860      25.273  23.875  37.809  1.00  0.00           C  
ATOM   1522  C   ARG A 860      25.955  24.466  39.038  1.00  0.00           C  
ATOM   1523  O   ARG A 860      27.162  24.709  39.023  1.00  0.00           O  
ATOM   1524  CB  ARG A 860      25.417  22.352  37.854  1.00  0.00           C  
ATOM   1525  CG  ARG A 860      24.957  21.624  36.600  1.00  0.00           C  
ATOM   1526  CD  ARG A 860      25.190  20.120  36.729  1.00  0.00           C  
ATOM   1527  NE  ARG A 860      26.603  19.774  36.901  1.00  0.00           N  
ATOM   1528  CZ  ARG A 860      27.034  18.553  37.201  1.00  0.00           C  
ATOM   1529  NH1 ARG A 860      26.159  17.569  37.362  1.00  0.00           N  
ATOM   1530  NH2 ARG A 860      28.331  18.310  37.338  1.00  0.00           N  
ATOM   1531  N   PRO A 861      25.198  24.700  40.123  1.00  0.00           N  
ATOM   1532  CA  PRO A 861      23.757  24.465  40.300  1.00  0.00           C  
ATOM   1533  C   PRO A 861      22.899  25.343  39.388  1.00  0.00           C  
ATOM   1534  O   PRO A 861      23.386  26.305  38.792  1.00  0.00           O  
ATOM   1535  CB  PRO A 861      23.531  24.793  41.772  1.00  0.00           C  
ATOM   1536  CG  PRO A 861      24.842  24.448  42.395  1.00  0.00           C  
ATOM   1537  CD  PRO A 861      25.825  25.019  41.417  1.00  0.00           C  
ATOM   1538  N   GLU A 862      21.611  25.019  39.319  1.00  0.00           N  
ATOM   1539  CA  GLU A 862      20.657  25.728  38.470  1.00  0.00           C  
ATOM   1540  C   GLU A 862      20.522  27.230  38.714  1.00  0.00           C  
ATOM   1541  O   GLU A 862      20.274  27.995  37.778  1.00  0.00           O  
ATOM   1542  CB  GLU A 862      19.285  25.064  38.595  1.00  0.00           C  
ATOM   1543  CG  GLU A 862      18.350  25.336  37.438  1.00  0.00           C  
ATOM   1544  CD  GLU A 862      17.098  24.486  37.506  1.00  0.00           C  
ATOM   1545  OE1 GLU A 862      16.288  24.691  38.435  1.00  0.00           O  
ATOM   1546  OE2 GLU A 862      16.930  23.606  36.635  1.00  0.00           O  
ATOM   1547  N   GLY A 863      20.669  27.653  39.963  1.00  0.00           N  
ATOM   1548  CA  GLY A 863      20.552  29.067  40.271  1.00  0.00           C  
ATOM   1549  C   GLY A 863      21.531  29.924  39.486  1.00  0.00           C  
ATOM   1550  O   GLY A 863      21.204  31.035  39.063  1.00  0.00           O  
ATOM   1551  N   TYR A 864      22.739  29.410  39.284  1.00  0.00           N  
ATOM   1552  CA  TYR A 864      23.753  30.158  38.555  1.00  0.00           C  
ATOM   1553  C   TYR A 864      23.444  30.204  37.068  1.00  0.00           C  
ATOM   1554  O   TYR A 864      23.724  31.200  36.403  1.00  0.00           O  
ATOM   1555  CB  TYR A 864      25.128  29.550  38.815  1.00  0.00           C  
ATOM   1556  CG  TYR A 864      25.492  29.599  40.277  1.00  0.00           C  
ATOM   1557  CD1 TYR A 864      25.477  28.445  41.060  1.00  0.00           C  
ATOM   1558  CD2 TYR A 864      25.801  30.809  40.892  1.00  0.00           C  
ATOM   1559  CE1 TYR A 864      25.762  28.498  42.422  1.00  0.00           C  
ATOM   1560  CE2 TYR A 864      26.087  30.875  42.250  1.00  0.00           C  
ATOM   1561  CZ  TYR A 864      26.068  29.716  43.009  1.00  0.00           C  
ATOM   1562  OH  TYR A 864      26.378  29.779  44.348  1.00  0.00           O  
ATOM   1563  N   ARG A 865      22.863  29.127  36.552  1.00  0.00           N  
ATOM   1564  CA  ARG A 865      22.483  29.072  35.146  1.00  0.00           C  
ATOM   1565  C   ARG A 865      21.520  30.230  34.889  1.00  0.00           C  
ATOM   1566  O   ARG A 865      21.688  31.000  33.944  1.00  0.00           O  
ATOM   1567  CB  ARG A 865      21.780  27.750  34.837  1.00  0.00           C  
ATOM   1568  CG  ARG A 865      21.338  27.612  33.390  1.00  0.00           C  
ATOM   1569  CD  ARG A 865      20.289  26.525  33.246  1.00  0.00           C  
ATOM   1570  NE  ARG A 865      19.068  26.882  33.961  1.00  0.00           N  
ATOM   1571  CZ  ARG A 865      18.042  26.062  34.157  1.00  0.00           C  
ATOM   1572  NH1 ARG A 865      18.084  24.822  33.690  1.00  0.00           N  
ATOM   1573  NH2 ARG A 865      16.972  26.486  34.820  1.00  0.00           N  
ATOM   1574  N   ASN A 866      20.509  30.352  35.742  1.00  0.00           N  
ATOM   1575  CA  ASN A 866      19.528  31.425  35.601  1.00  0.00           C  
ATOM   1576  C   ASN A 866      20.229  32.776  35.626  1.00  0.00           C  
ATOM   1577  O   ASN A 866      19.905  33.676  34.851  1.00  0.00           O  
ATOM   1578  CB  ASN A 866      18.501  31.351  36.733  1.00  0.00           C  
ATOM   1579  CG  ASN A 866      17.653  30.098  36.665  1.00  0.00           C  
ATOM   1580  OD1 ASN A 866      16.930  29.770  37.606  1.00  0.00           O  
ATOM   1581  ND2 ASN A 866      17.735  29.390  35.548  1.00  0.00           N  
ATOM   1582  N   GLU A 867      21.202  32.907  36.516  1.00  0.00           N  
ATOM   1583  CA  GLU A 867      21.954  34.147  36.647  1.00  0.00           C  
ATOM   1584  C   GLU A 867      22.661  34.489  35.338  1.00  0.00           C  
ATOM   1585  O   GLU A 867      22.664  35.642  34.906  1.00  0.00           O  
ATOM   1586  CB  GLU A 867      22.978  34.011  37.773  1.00  0.00           C  
ATOM   1587  CG  GLU A 867      23.548  35.322  38.256  1.00  0.00           C  
ATOM   1588  CD  GLU A 867      24.520  35.131  39.399  1.00  0.00           C  
ATOM   1589  OE1 GLU A 867      24.179  34.384  40.342  1.00  0.00           O  
ATOM   1590  OE2 GLU A 867      25.619  35.729  39.355  1.00  0.00           O  
ATOM   1591  N   VAL A 868      23.257  33.480  34.707  1.00  0.00           N  
ATOM   1592  CA  VAL A 868      23.964  33.682  33.446  1.00  0.00           C  
ATOM   1593  C   VAL A 868      22.972  34.014  32.329  1.00  0.00           C  
ATOM   1594  O   VAL A 868      23.228  34.885  31.495  1.00  0.00           O  
ATOM   1595  CB  VAL A 868      24.784  32.421  33.066  1.00  0.00           C  
ATOM   1596  CG1 VAL A 868      25.424  32.601  31.697  1.00  0.00           C  
ATOM   1597  CG2 VAL A 868      25.862  32.166  34.125  1.00  0.00           C  
ATOM   1598  N   LEU A 869      21.840  33.318  32.308  1.00  0.00           N  
ATOM   1599  CA  LEU A 869      20.833  33.586  31.293  1.00  0.00           C  
ATOM   1600  C   LEU A 869      20.392  35.038  31.401  1.00  0.00           C  
ATOM   1601  O   LEU A 869      20.170  35.703  30.392  1.00  0.00           O  
ATOM   1602  CB  LEU A 869      19.629  32.655  31.460  1.00  0.00           C  
ATOM   1603  CG  LEU A 869      19.825  31.248  30.901  1.00  0.00           C  
ATOM   1604  CD1 LEU A 869      18.601  30.389  31.186  1.00  0.00           C  
ATOM   1605  CD2 LEU A 869      20.073  31.346  29.402  1.00  0.00           C  
ATOM   1606  N   ALA A 870      20.274  35.537  32.625  1.00  0.00           N  
ATOM   1607  CA  ALA A 870      19.881  36.926  32.820  1.00  0.00           C  
ATOM   1608  C   ALA A 870      20.944  37.826  32.189  1.00  0.00           C  
ATOM   1609  O   ALA A 870      20.623  38.835  31.559  1.00  0.00           O  
ATOM   1610  CB  ALA A 870      19.743  37.233  34.308  1.00  0.00           C  
ATOM   1611  N   MET A 872      22.210  37.452  32.357  1.00  0.00           N  
ATOM   1612  CA  MET A 872      23.315  38.224  31.798  1.00  0.00           C  
ATOM   1613  C   MET A 872      23.218  38.284  30.276  1.00  0.00           C  
ATOM   1614  O   MET A 872      23.348  39.349  29.672  1.00  0.00           O  
ATOM   1615  CB  MET A 872      24.664  37.593  32.169  1.00  0.00           C  
ATOM   1616  CG  MET A 872      24.988  37.527  33.660  1.00  0.00           C  
ATOM   1617  SD  MET A 872      26.614  36.748  33.961  1.00  0.00           S  
ATOM   1618  CE  MET A 872      26.714  36.798  35.763  1.00  0.00           C  
ATOM   1619  N   LEU A 873      22.989  37.128  29.666  1.00  0.00           N  
ATOM   1620  CA  LEU A 873      22.907  37.014  28.219  1.00  0.00           C  
ATOM   1621  C   LEU A 873      21.619  37.554  27.608  1.00  0.00           C  
ATOM   1622  O   LEU A 873      21.474  37.576  26.388  1.00  0.00           O  
ATOM   1623  CB  LEU A 873      23.100  35.553  27.815  1.00  0.00           C  
ATOM   1624  CG  LEU A 873      24.430  34.951  28.282  1.00  0.00           C  
ATOM   1625  CD1 LEU A 873      24.440  33.458  28.024  1.00  0.00           C  
ATOM   1626  CD2 LEU A 873      25.586  35.638  27.555  1.00  0.00           C  
ATOM   1627  N   ALA A 874      20.685  37.984  28.449  1.00  0.00           N  
ATOM   1628  CA  ALA A 874      19.426  38.534  27.958  1.00  0.00           C  
ATOM   1629  C   ALA A 874      19.677  39.938  27.413  1.00  0.00           C  
ATOM   1630  O   ALA A 874      18.931  40.435  26.564  1.00  0.00           O  
ATOM   1631  CB  ALA A 874      18.396  38.586  29.088  1.00  0.00           C  
ATOM   1632  N   GLU A1082      20.738  40.565  27.913  1.00  0.00           N  
ATOM   1633  CA  GLU A1082      21.121  41.912  27.513  1.00  0.00           C  
ATOM   1634  C   GLU A1082      22.460  41.870  26.784  1.00  0.00           C  
ATOM   1635  O   GLU A1082      23.199  40.892  26.885  1.00  0.00           O  
ATOM   1636  CB  GLU A1082      21.242  42.809  28.748  1.00  0.00           C  
ATOM   1637  CG  GLU A1082      19.944  42.989  29.531  1.00  0.00           C  
ATOM   1638  CD  GLU A1082      19.279  44.332  29.277  1.00  0.00           C  
ATOM   1639  OE1 GLU A1082      18.194  44.573  29.851  1.00  0.00           O  
ATOM   1640  OE2 GLU A1082      19.836  45.152  28.513  1.00  0.00           O  
ATOM   1641  N   PRO A1083      22.784  42.933  26.031  1.00  0.00           N  
ATOM   1642  CA  PRO A1083      24.054  42.974  25.301  1.00  0.00           C  
ATOM   1643  C   PRO A1083      25.234  42.740  26.238  1.00  0.00           C  
ATOM   1644  O   PRO A1083      25.239  43.235  27.367  1.00  0.00           O  
ATOM   1645  CB  PRO A1083      24.064  44.385  24.714  1.00  0.00           C  
ATOM   1646  CG  PRO A1083      22.612  44.648  24.459  1.00  0.00           C  
ATOM   1647  CD  PRO A1083      21.965  44.122  25.728  1.00  0.00           C  
ATOM   1648  N   ILE A1084      26.224  41.975  25.785  1.00  0.00           N  
ATOM   1649  CA  ILE A1084      27.404  41.735  26.605  1.00  0.00           C  
ATOM   1650  C   ILE A1084      28.567  42.563  26.072  1.00  0.00           C  
ATOM   1651  O   ILE A1084      29.617  42.668  26.706  1.00  0.00           O  
ATOM   1652  CB  ILE A1084      27.793  40.236  26.639  1.00  0.00           C  
ATOM   1653  CG1 ILE A1084      28.048  39.713  25.226  1.00  0.00           C  
ATOM   1654  CG2 ILE A1084      26.686  39.435  27.305  1.00  0.00           C  
ATOM   1655  CD1 ILE A1084      28.526  38.269  25.190  1.00  0.00           C  
ATOM   1656  N   GLY A1085      28.363  43.158  24.903  1.00  0.00           N  
ATOM   1657  CA  GLY A1085      29.383  43.996  24.299  1.00  0.00           C  
ATOM   1658  C   GLY A1085      30.649  43.292  23.853  1.00  0.00           C  
ATOM   1659  O   GLY A1085      30.736  42.065  23.854  1.00  0.00           O  
ATOM   1660  N   ASP A1087      31.638  44.085  23.457  1.00  0.00           N  
ATOM   1661  CA  ASP A1087      32.910  43.542  23.015  1.00  0.00           C  
ATOM   1662  C   ASP A1087      33.861  43.520  24.200  1.00  0.00           C  
ATOM   1663  O   ASP A1087      33.656  44.231  25.180  1.00  0.00           O  
ATOM   1664  CB  ASP A1087      33.474  44.379  21.859  1.00  0.00           C  
ATOM   1665  CG  ASP A1087      32.602  44.299  20.611  1.00  0.00           C  
ATOM   1666  OD1 ASP A1087      31.750  43.386  20.550  1.00  0.00           O  
ATOM   1667  OD2 ASP A1087      32.770  45.132  19.692  1.00  0.00           O  
ATOM   1668  N   LEU A1088      34.903  42.707  24.106  1.00  0.00           N  
ATOM   1669  CA  LEU A1088      35.852  42.571  25.200  1.00  0.00           C  
ATOM   1670  C   LEU A1088      37.229  43.108  24.856  1.00  0.00           C  
ATOM   1671  O   LEU A1088      37.809  42.733  23.838  1.00  0.00           O  
ATOM   1672  CB  LEU A1088      35.975  41.093  25.582  1.00  0.00           C  
ATOM   1673  CG  LEU A1088      36.838  40.712  26.791  1.00  0.00           C  
ATOM   1674  CD1 LEU A1088      36.126  41.117  28.079  1.00  0.00           C  
ATOM   1675  CD2 LEU A1088      37.099  39.215  26.778  1.00  0.00           C  
ATOM   1676  N   SER A1089      37.754  43.994  25.696  1.00  0.00           N  
ATOM   1677  CA  SER A1089      39.095  44.498  25.456  1.00  0.00           C  
ATOM   1678  C   SER A1089      40.018  43.333  25.788  1.00  0.00           C  
ATOM   1679  O   SER A1089      39.984  42.812  26.905  1.00  0.00           O  
ATOM   1680  CB  SER A1089      39.423  45.667  26.379  1.00  0.00           C  
ATOM   1681  OG  SER A1089      40.818  45.916  26.343  1.00  0.00           O  
ATOM   1682  N   ILE A1090      40.834  42.912  24.831  1.00  0.00           N  
ATOM   1683  CA  ILE A1090      41.737  41.802  25.089  1.00  0.00           C  
ATOM   1684  C   ILE A1090      43.209  42.191  25.168  1.00  0.00           C  
ATOM   1685  O   ILE A1090      44.082  41.327  25.134  1.00  0.00           O  
ATOM   1686  CB  ILE A1090      41.534  40.653  24.053  1.00  0.00           C  
ATOM   1687  CG1 ILE A1090      41.541  41.192  22.616  1.00  0.00           C  
ATOM   1688  CG2 ILE A1090      40.216  39.945  24.335  1.00  0.00           C  
ATOM   1689  CD1 ILE A1090      42.917  41.544  22.087  1.00  0.00           C  
ATOM   1690  N   SER A1091      43.490  43.485  25.288  1.00  0.00           N  
ATOM   1691  CA  SER A1091      44.880  43.930  25.399  1.00  0.00           C  
ATOM   1692  C   SER A1091      45.008  45.344  25.932  1.00  0.00           C  
ATOM   1693  O   SER A1091      44.050  46.111  25.936  1.00  0.00           O  
ATOM   1694  CB  SER A1091      45.578  43.895  24.035  1.00  0.00           C  
ATOM   1695  OG  SER A1091      45.268  45.065  23.278  1.00  0.00           O  
ATOM   1696  N   ARG A1093      46.212  45.663  26.393  1.00  0.00           N  
ATOM   1697  CA  ARG A1093      46.555  46.994  26.861  1.00  0.00           C  
ATOM   1698  C   ARG A1093      47.986  47.222  26.387  1.00  0.00           C  
ATOM   1699  O   ARG A1093      48.740  46.267  26.187  1.00  0.00           O  
ATOM   1700  CB  ARG A1093      46.492  47.104  28.388  1.00  0.00           C  
ATOM   1701  CG  ARG A1093      45.079  47.196  28.955  1.00  0.00           C  
ATOM   1702  CD  ARG A1093      45.096  47.765  30.369  1.00  0.00           C  
ATOM   1703  NE  ARG A1093      45.469  49.179  30.383  1.00  0.00           N  
ATOM   1704  CZ  ARG A1093      45.827  49.854  31.475  1.00  0.00           C  
ATOM   1705  NH1 ARG A1093      45.873  49.248  32.657  1.00  0.00           N  
ATOM   1706  NH2 ARG A1093      46.127  51.140  31.386  1.00  0.00           N  
ATOM   1707  N   PRO A1094      48.372  48.488  26.178  1.00  0.00           N  
ATOM   1708  CA  PRO A1094      49.731  48.803  25.726  1.00  0.00           C  
ATOM   1709  C   PRO A1094      50.746  48.262  26.724  1.00  0.00           C  
ATOM   1710  O   PRO A1094      50.521  48.328  27.931  1.00  0.00           O  
ATOM   1711  CB  PRO A1094      49.746  50.331  25.702  1.00  0.00           C  
ATOM   1712  CG  PRO A1094      48.321  50.694  25.458  1.00  0.00           C  
ATOM   1713  CD  PRO A1094      47.573  49.715  26.337  1.00  0.00           C  
ATOM   1714  N   LYS A1097      51.859  47.738  26.219  1.00  0.00           N  
ATOM   1715  CA  LYS A1097      52.914  47.210  27.073  1.00  0.00           C  
ATOM   1716  C   LYS A1097      53.435  48.321  27.980  1.00  0.00           C  
ATOM   1717  O   LYS A1097      53.901  48.068  29.094  1.00  0.00           O  
ATOM   1718  CB  LYS A1097      54.059  46.662  26.219  1.00  0.00           C  
ATOM   1719  CG  LYS A1097      55.211  46.088  27.020  1.00  0.00           C  
ATOM   1720  CD  LYS A1097      56.323  45.570  26.109  1.00  0.00           C  
ATOM   1721  CE  LYS A1097      55.846  44.410  25.259  1.00  0.00           C  
ATOM   1722  NZ  LYS A1097      56.911  43.910  24.353  1.00  0.00           N  
ATOM   1723  N   SER A1098      53.360  49.552  27.490  1.00  0.00           N  
ATOM   1724  CA  SER A1098      53.805  50.705  28.257  1.00  0.00           C  
ATOM   1725  C   SER A1098      53.074  50.724  29.596  1.00  0.00           C  
ATOM   1726  O   SER A1098      53.647  51.097  30.620  1.00  0.00           O  
ATOM   1727  CB  SER A1098      53.503  51.989  27.489  1.00  0.00           C  
ATOM   1728  OG  SER A1098      52.111  52.095  27.220  1.00  0.00           O  
ATOM   1729  N   ARG A1099      51.811  50.300  29.576  1.00  0.00           N  
ATOM   1730  CA  ARG A1099      50.965  50.265  30.767  1.00  0.00           C  
ATOM   1731  C   ARG A1099      51.012  48.936  31.520  1.00  0.00           C  
ATOM   1732  O   ARG A1099      51.068  48.915  32.753  1.00  0.00           O  
ATOM   1733  CB  ARG A1099      49.512  50.564  30.378  1.00  0.00           C  
ATOM   1734  CG  ARG A1099      49.322  51.889  29.645  1.00  0.00           C  
ATOM   1735  CD  ARG A1099      49.976  53.056  30.395  1.00  0.00           C  
ATOM   1736  NE  ARG A1099      49.559  54.344  29.850  1.00  0.00           N  
ATOM   1737  CZ  ARG A1099      50.170  55.499  30.089  1.00  0.00           C  
ATOM   1738  NH1 ARG A1099      51.243  55.539  30.864  1.00  0.00           N  
ATOM   1739  NH2 ARG A1099      49.696  56.622  29.561  1.00  0.00           N  
ATOM   1740  N   VAL A1100      50.960  47.839  30.769  1.00  0.00           N  
ATOM   1741  CA  VAL A1100      51.002  46.480  31.316  1.00  0.00           C  
ATOM   1742  C   VAL A1100      52.168  45.802  30.606  1.00  0.00           C  
ATOM   1743  O   VAL A1100      52.005  45.242  29.527  1.00  0.00           O  
ATOM   1744  CB  VAL A1100      49.701  45.704  30.994  1.00  0.00           C  
ATOM   1745  CG1 VAL A1100      49.759  44.299  31.601  1.00  0.00           C  
ATOM   1746  CG2 VAL A1100      48.499  46.468  31.530  1.00  0.00           C  
ATOM   1747  N   PRO A1101      53.364  45.845  31.206  1.00  0.00           N  
ATOM   1748  CA  PRO A1101      54.551  45.237  30.598  1.00  0.00           C  
ATOM   1749  C   PRO A1101      54.804  43.763  30.899  1.00  0.00           C  
ATOM   1750  O   PRO A1101      55.760  43.186  30.384  1.00  0.00           O  
ATOM   1751  CB  PRO A1101      55.669  46.115  31.133  1.00  0.00           C  
ATOM   1752  CG  PRO A1101      55.223  46.327  32.553  1.00  0.00           C  
ATOM   1753  CD  PRO A1101      53.727  46.602  32.418  1.00  0.00           C  
ATOM   1754  N   TRP A1102      53.955  43.156  31.719  1.00  0.00           N  
ATOM   1755  CA  TRP A1102      54.135  41.760  32.111  1.00  0.00           C  
ATOM   1756  C   TRP A1102      53.004  40.880  31.574  1.00  0.00           C  
ATOM   1757  O   TRP A1102      51.872  40.956  32.046  1.00  0.00           O  
ATOM   1758  CB  TRP A1102      54.204  41.693  33.644  1.00  0.00           C  
ATOM   1759  CG  TRP A1102      54.564  40.356  34.229  1.00  0.00           C  
ATOM   1760  CD1 TRP A1102      53.791  39.595  35.058  1.00  0.00           C  
ATOM   1761  CD2 TRP A1102      55.793  39.636  34.056  1.00  0.00           C  
ATOM   1762  NE1 TRP A1102      54.460  38.447  35.414  1.00  0.00           N  
ATOM   1763  CE2 TRP A1102      55.690  38.445  34.813  1.00  0.00           C  
ATOM   1764  CE3 TRP A1102      56.971  39.880  33.337  1.00  0.00           C  
ATOM   1765  CZ2 TRP A1102      56.722  37.497  34.870  1.00  0.00           C  
ATOM   1766  CZ3 TRP A1102      58.000  38.934  33.394  1.00  0.00           C  
ATOM   1767  CH2 TRP A1102      57.865  37.757  34.157  1.00  0.00           C  
ATOM   1768  N   GLY A1103      53.320  40.049  30.581  1.00  0.00           N  
ATOM   1769  CA  GLY A1103      52.312  39.175  30.002  1.00  0.00           C  
ATOM   1770  C   GLY A1103      52.670  38.638  28.626  1.00  0.00           C  
ATOM   1771  O   GLY A1103      53.830  38.664  28.211  1.00  0.00           O  
ATOM   1772  N   ILE A1104      51.662  38.160  27.907  1.00  0.00           N  
ATOM   1773  CA  ILE A1104      51.860  37.597  26.578  1.00  0.00           C  
ATOM   1774  C   ILE A1104      51.538  38.635  25.502  1.00  0.00           C  
ATOM   1775  O   ILE A1104      50.419  39.147  25.429  1.00  0.00           O  
ATOM   1776  CB  ILE A1104      50.955  36.362  26.389  1.00  0.00           C  
ATOM   1777  CG1 ILE A1104      51.272  35.334  27.478  1.00  0.00           C  
ATOM   1778  CG2 ILE A1104      51.158  35.758  25.000  1.00  0.00           C  
ATOM   1779  CD1 ILE A1104      50.205  34.268  27.644  1.00  0.00           C  
ATOM   1780  N   PRO A1105      52.523  38.966  24.655  1.00  0.00           N  
ATOM   1781  CA  PRO A1105      52.288  39.955  23.598  1.00  0.00           C  
ATOM   1782  C   PRO A1105      51.323  39.450  22.530  1.00  0.00           C  
ATOM   1783  O   PRO A1105      51.237  38.242  22.275  1.00  0.00           O  
ATOM   1784  CB  PRO A1105      53.687  40.194  23.024  1.00  0.00           C  
ATOM   1785  CG  PRO A1105      54.604  39.853  24.178  1.00  0.00           C  
ATOM   1786  CD  PRO A1105      53.952  38.612  24.732  1.00  0.00           C  
ATOM   1787  N   LEU A1106      50.587  40.372  21.913  1.00  0.00           N  
ATOM   1788  CA  LEU A1106      49.669  39.985  20.851  1.00  0.00           C  
ATOM   1789  C   LEU A1106      50.544  39.609  19.662  1.00  0.00           C  
ATOM   1790  O   LEU A1106      51.498  40.319  19.331  1.00  0.00           O  
ATOM   1791  CB  LEU A1106      48.744  41.147  20.474  1.00  0.00           C  
ATOM   1792  CG  LEU A1106      47.783  41.643  21.559  1.00  0.00           C  
ATOM   1793  CD1 LEU A1106      46.863  42.700  20.976  1.00  0.00           C  
ATOM   1794  CD2 LEU A1106      46.961  40.480  22.096  1.00  0.00           C  
ATOM   1795  N   PRO A1107      50.237  38.488  19.001  1.00  0.00           N  
ATOM   1796  CA  PRO A1107      51.042  38.066  17.852  1.00  0.00           C  
ATOM   1797  C   PRO A1107      51.102  39.054  16.679  1.00  0.00           C  
ATOM   1798  O   PRO A1107      52.060  39.035  15.909  1.00  0.00           O  
ATOM   1799  CB  PRO A1107      50.425  36.716  17.478  1.00  0.00           C  
ATOM   1800  CG  PRO A1107      48.992  36.878  17.890  1.00  0.00           C  
ATOM   1801  CD  PRO A1107      49.118  37.559  19.233  1.00  0.00           C  
ATOM   1802  N   TRP A1179      50.096  39.916  16.551  1.00  0.00           N  
ATOM   1803  CA  TRP A1179      50.068  40.901  15.467  1.00  0.00           C  
ATOM   1804  C   TRP A1179      50.568  42.276  15.920  1.00  0.00           C  
ATOM   1805  O   TRP A1179      50.777  43.172  15.102  1.00  0.00           O  
ATOM   1806  CB  TRP A1179      48.652  41.022  14.893  1.00  0.00           C  
ATOM   1807  CG  TRP A1179      47.613  41.407  15.903  1.00  0.00           C  
ATOM   1808  CD1 TRP A1179      47.307  42.668  16.335  1.00  0.00           C  
ATOM   1809  CD2 TRP A1179      46.775  40.514  16.646  1.00  0.00           C  
ATOM   1810  NE1 TRP A1179      46.333  42.614  17.303  1.00  0.00           N  
ATOM   1811  CE2 TRP A1179      45.989  41.303  17.514  1.00  0.00           C  
ATOM   1812  CE3 TRP A1179      46.615  39.123  16.662  1.00  0.00           C  
ATOM   1813  CZ2 TRP A1179      45.054  40.744  18.393  1.00  0.00           C  
ATOM   1814  CZ3 TRP A1179      45.683  38.566  17.537  1.00  0.00           C  
ATOM   1815  CH2 TRP A1179      44.916  39.377  18.389  1.00  0.00           C  
ATOM   1816  N   ASP A1192      50.760  42.442  17.223  1.00  0.00           N  
ATOM   1817  CA  ASP A1192      51.249  43.706  17.753  1.00  0.00           C  
ATOM   1818  C   ASP A1192      51.992  43.473  19.059  1.00  0.00           C  
ATOM   1819  O   ASP A1192      51.386  43.422  20.133  1.00  0.00           O  
ATOM   1820  CB  ASP A1192      50.092  44.678  17.991  1.00  0.00           C  
ATOM   1821  CG  ASP A1192      50.572  46.097  18.246  1.00  0.00           C  
ATOM   1822  OD1 ASP A1192      51.708  46.264  18.735  1.00  0.00           O  
ATOM   1823  OD2 ASP A1192      49.809  47.042  17.968  1.00  0.00           O  
ATOM   1824  N   GLU A1193      53.309  43.338  18.956  1.00  0.00           N  
ATOM   1825  CA  GLU A1193      54.164  43.103  20.111  1.00  0.00           C  
ATOM   1826  C   GLU A1193      54.132  44.260  21.104  1.00  0.00           C  
ATOM   1827  O   GLU A1193      54.624  44.129  22.221  1.00  0.00           O  
ATOM   1828  CB  GLU A1193      55.606  42.877  19.651  1.00  0.00           C  
ATOM   1829  CG  GLU A1193      55.834  41.602  18.853  1.00  0.00           C  
ATOM   1830  CD  GLU A1193      55.880  40.363  19.727  1.00  0.00           C  
ATOM   1831  OE1 GLU A1193      56.490  40.424  20.817  1.00  0.00           O  
ATOM   1832  OE2 GLU A1193      55.325  39.324  19.320  1.00  0.00           O  
ATOM   1833  N   ASN A1194      53.563  45.393  20.698  1.00  0.00           N  
ATOM   1834  CA  ASN A1194      53.477  46.563  21.573  1.00  0.00           C  
ATOM   1835  C   ASN A1194      52.313  46.458  22.566  1.00  0.00           C  
ATOM   1836  O   ASN A1194      52.154  47.314  23.438  1.00  0.00           O  
ATOM   1837  CB  ASN A1194      53.315  47.836  20.738  1.00  0.00           C  
ATOM   1838  CG  ASN A1194      54.557  48.172  19.930  1.00  0.00           C  
ATOM   1839  OD1 ASN A1194      54.507  48.993  19.013  1.00  0.00           O  
ATOM   1840  ND2 ASN A1194      55.677  47.554  20.275  1.00  0.00           N  
ATOM   1841  N   HIS A1195      51.496  45.418  22.418  1.00  0.00           N  
ATOM   1842  CA  HIS A1195      50.357  45.201  23.308  1.00  0.00           C  
ATOM   1843  C   HIS A1195      50.462  43.870  24.044  1.00  0.00           C  
ATOM   1844  O   HIS A1195      51.023  42.903  23.524  1.00  0.00           O  
ATOM   1845  CB  HIS A1195      49.041  45.247  22.516  1.00  0.00           C  
ATOM   1846  CG  HIS A1195      48.537  46.634  22.269  1.00  0.00           C  
ATOM   1847  ND1 HIS A1195      47.504  47.189  22.993  1.00  0.00           N  
ATOM   1848  CD2 HIS A1195      48.970  47.602  21.427  1.00  0.00           C  
ATOM   1849  CE1 HIS A1195      47.324  48.440  22.610  1.00  0.00           C  
ATOM   1850  NE2 HIS A1195      48.202  48.716  21.663  1.00  0.00           N  
ATOM   1851  N   VAL A1196      49.920  43.833  25.257  1.00  0.00           N  
ATOM   1852  CA  VAL A1196      49.941  42.631  26.082  1.00  0.00           C  
ATOM   1853  C   VAL A1196      48.513  42.137  26.279  1.00  0.00           C  
ATOM   1854  O   VAL A1196      47.598  42.922  26.518  1.00  0.00           O  
ATOM   1855  CB  VAL A1196      50.593  42.913  27.458  1.00  0.00           C  
ATOM   1856  CG1 VAL A1196      50.461  41.703  28.374  1.00  0.00           C  
ATOM   1857  CG2 VAL A1196      52.069  43.246  27.264  1.00  0.00           C  
ATOM   1858  N   THR A1198      48.344  40.826  26.172  1.00  0.00           N  
ATOM   1859  CA  THR A1198      47.050  40.168  26.305  1.00  0.00           C  
ATOM   1860  C   THR A1198      46.377  40.353  27.668  1.00  0.00           C  
ATOM   1861  O   THR A1198      47.002  40.180  28.717  1.00  0.00           O  
ATOM   1862  CB  THR A1198      47.198  38.658  26.043  1.00  0.00           C  
ATOM   1863  OG1 THR A1198      47.901  38.459  24.809  1.00  0.00           O  
ATOM   1864  CG2 THR A1198      45.831  37.987  25.957  1.00  0.00           C  
ATOM   1865  N   PHE A1199      45.096  40.708  27.621  1.00  0.00           N  
ATOM   1866  CA  PHE A1199      44.250  40.900  28.796  1.00  0.00           C  
ATOM   1867  C   PHE A1199      44.397  39.669  29.689  1.00  0.00           C  
ATOM   1868  O   PHE A1199      44.309  38.534  29.211  1.00  0.00           O  
ATOM   1869  CB  PHE A1199      42.799  41.060  28.327  1.00  0.00           C  
ATOM   1870  CG  PHE A1199      41.781  41.121  29.438  1.00  0.00           C  
ATOM   1871  CD1 PHE A1199      42.037  41.830  30.610  1.00  0.00           C  
ATOM   1872  CD2 PHE A1199      40.528  40.531  29.272  1.00  0.00           C  
ATOM   1873  CE1 PHE A1199      41.056  41.952  31.596  1.00  0.00           C  
ATOM   1874  CE2 PHE A1199      39.541  40.651  30.252  1.00  0.00           C  
ATOM   1875  CZ  PHE A1199      39.807  41.362  31.413  1.00  0.00           C  
ATOM   1876  N   VAL A1200      44.617  39.894  30.981  1.00  0.00           N  
ATOM   1877  CA  VAL A1200      44.813  38.794  31.926  1.00  0.00           C  
ATOM   1878  C   VAL A1200      43.773  37.679  31.889  1.00  0.00           C  
ATOM   1879  O   VAL A1200      44.124  36.503  31.974  1.00  0.00           O  
ATOM   1880  CB  VAL A1200      44.919  39.307  33.384  1.00  0.00           C  
ATOM   1881  CG1 VAL A1200      46.198  40.106  33.558  1.00  0.00           C  
ATOM   1882  CG2 VAL A1200      43.707  40.160  33.733  1.00  0.00           C  
ATOM   1883  N   TRP A1201      42.498  38.026  31.773  1.00  0.00           N  
ATOM   1884  CA  TRP A1201      41.473  36.986  31.745  1.00  0.00           C  
ATOM   1885  C   TRP A1201      41.520  36.110  30.494  1.00  0.00           C  
ATOM   1886  O   TRP A1201      41.314  34.898  30.579  1.00  0.00           O  
ATOM   1887  CB  TRP A1201      40.078  37.593  31.903  1.00  0.00           C  
ATOM   1888  CG  TRP A1201      39.637  37.671  33.333  1.00  0.00           C  
ATOM   1889  CD1 TRP A1201      39.525  38.794  34.102  1.00  0.00           C  
ATOM   1890  CD2 TRP A1201      39.282  36.568  34.177  1.00  0.00           C  
ATOM   1891  NE1 TRP A1201      39.121  38.458  35.373  1.00  0.00           N  
ATOM   1892  CE2 TRP A1201      38.967  37.098  35.446  1.00  0.00           C  
ATOM   1893  CE3 TRP A1201      39.203  35.181  33.982  1.00  0.00           C  
ATOM   1894  CZ2 TRP A1201      38.578  36.290  36.521  1.00  0.00           C  
ATOM   1895  CZ3 TRP A1201      38.816  34.377  35.052  1.00  0.00           C  
ATOM   1896  CH2 TRP A1201      38.508  34.936  36.304  1.00  0.00           C  
ATOM   1897  N   PHE A1202      41.779  36.715  29.335  1.00  0.00           N  
ATOM   1898  CA  PHE A1202      41.857  35.954  28.086  1.00  0.00           C  
ATOM   1899  C   PHE A1202      43.005  34.958  28.237  1.00  0.00           C  
ATOM   1900  O   PHE A1202      42.868  33.765  27.958  1.00  0.00           O  
ATOM   1901  CB  PHE A1202      42.131  36.900  26.909  1.00  0.00           C  
ATOM   1902  CG  PHE A1202      42.010  36.250  25.554  1.00  0.00           C  
ATOM   1903  CD1 PHE A1202      40.860  36.430  24.781  1.00  0.00           C  
ATOM   1904  CD2 PHE A1202      43.043  35.465  25.047  1.00  0.00           C  
ATOM   1905  CE1 PHE A1202      40.740  35.845  23.529  1.00  0.00           C  
ATOM   1906  CE2 PHE A1202      42.934  34.870  23.787  1.00  0.00           C  
ATOM   1907  CZ  PHE A1202      41.780  35.061  23.026  1.00  0.00           C  
ATOM   1908  N   ASP A1203      44.132  35.486  28.703  1.00  0.00           N  
ATOM   1909  CA  ASP A1203      45.367  34.751  28.960  1.00  0.00           C  
ATOM   1910  C   ASP A1203      45.135  33.584  29.935  1.00  0.00           C  
ATOM   1911  O   ASP A1203      45.382  32.421  29.612  1.00  0.00           O  
ATOM   1912  CB  ASP A1203      46.374  35.755  29.549  1.00  0.00           C  
ATOM   1913  CG  ASP A1203      47.674  35.123  30.021  1.00  0.00           C  
ATOM   1914  OD1 ASP A1203      47.699  33.949  30.442  1.00  0.00           O  
ATOM   1915  OD2 ASP A1203      48.692  35.848  30.002  1.00  0.00           O  
ATOM   1916  N   ALA A1204      44.634  33.910  31.120  1.00  0.00           N  
ATOM   1917  CA  ALA A1204      44.390  32.923  32.170  1.00  0.00           C  
ATOM   1918  C   ALA A1204      43.416  31.807  31.809  1.00  0.00           C  
ATOM   1919  O   ALA A1204      43.681  30.635  32.074  1.00  0.00           O  
ATOM   1920  CB  ALA A1204      43.907  33.630  33.433  1.00  0.00           C  
ATOM   1921  N   LEU A1205      42.290  32.174  31.212  1.00  0.00           N  
ATOM   1922  CA  LEU A1205      41.260  31.207  30.840  1.00  0.00           C  
ATOM   1923  C   LEU A1205      41.779  30.078  29.949  1.00  0.00           C  
ATOM   1924  O   LEU A1205      41.305  28.949  30.028  1.00  0.00           O  
ATOM   1925  CB  LEU A1205      40.120  31.934  30.122  1.00  0.00           C  
ATOM   1926  CG  LEU A1205      38.709  32.102  30.710  1.00  0.00           C  
ATOM   1927  CD1 LEU A1205      38.635  31.793  32.193  1.00  0.00           C  
ATOM   1928  CD2 LEU A1205      38.260  33.518  30.409  1.00  0.00           C  
ATOM   1929  N   LEU A1206      42.755  30.382  29.104  1.00  0.00           N  
ATOM   1930  CA  LEU A1206      43.287  29.385  28.189  1.00  0.00           C  
ATOM   1931  C   LEU A1206      44.150  28.308  28.850  1.00  0.00           C  
ATOM   1932  O   LEU A1206      44.531  27.327  28.207  1.00  0.00           O  
ATOM   1933  CB  LEU A1206      44.045  30.088  27.054  1.00  0.00           C  
ATOM   1934  CG  LEU A1206      43.073  30.661  26.007  1.00  0.00           C  
ATOM   1935  CD1 LEU A1206      43.762  31.693  25.130  1.00  0.00           C  
ATOM   1936  CD2 LEU A1206      42.521  29.506  25.165  1.00  0.00           C  
ATOM   1937  N   ASN A1207      44.443  28.472  30.136  1.00  0.00           N  
ATOM   1938  CA  ASN A1207      45.251  27.475  30.835  1.00  0.00           C  
ATOM   1939  C   ASN A1207      44.570  26.107  30.755  1.00  0.00           C  
ATOM   1940  O   ASN A1207      45.239  25.074  30.773  1.00  0.00           O  
ATOM   1941  CB  ASN A1207      45.440  27.869  32.304  1.00  0.00           C  
ATOM   1942  CG  ASN A1207      44.301  27.401  33.187  1.00  0.00           C  
ATOM   1943  OD1 ASN A1207      44.319  26.276  33.689  1.00  0.00           O  
ATOM   1944  ND2 ASN A1207      43.297  28.260  33.375  1.00  0.00           N  
ATOM   1945  N   TYR A1208      43.238  26.113  30.658  1.00  0.00           N  
ATOM   1946  CA  TYR A1208      42.454  24.879  30.597  1.00  0.00           C  
ATOM   1947  C   TYR A1208      42.761  24.037  29.366  1.00  0.00           C  
ATOM   1948  O   TYR A1208      42.583  22.821  29.391  1.00  0.00           O  
ATOM   1949  CB  TYR A1208      40.959  25.196  30.637  1.00  0.00           C  
ATOM   1950  CG  TYR A1208      40.515  25.931  31.882  1.00  0.00           C  
ATOM   1951  CD1 TYR A1208      39.575  26.955  31.799  1.00  0.00           C  
ATOM   1952  CD2 TYR A1208      41.034  25.607  33.142  1.00  0.00           C  
ATOM   1953  CE1 TYR A1208      39.158  27.652  32.938  1.00  0.00           C  
ATOM   1954  CE2 TYR A1208      40.619  26.300  34.295  1.00  0.00           C  
ATOM   1955  CZ  TYR A1208      39.682  27.324  34.178  1.00  0.00           C  
ATOM   1956  OH  TYR A1208      39.279  28.041  35.287  1.00  0.00           O  
ATOM   1957  N   VAL A1209      43.208  24.672  28.285  1.00  0.00           N  
ATOM   1958  CA  VAL A1209      43.557  23.904  27.093  1.00  0.00           C  
ATOM   1959  C   VAL A1209      45.071  23.873  26.857  1.00  0.00           C  
ATOM   1960  O   VAL A1209      45.586  22.929  26.252  1.00  0.00           O  
ATOM   1961  CB  VAL A1209      42.842  24.431  25.817  1.00  0.00           C  
ATOM   1962  CG1 VAL A1209      41.327  24.350  26.005  1.00  0.00           C  
ATOM   1963  CG2 VAL A1209      43.278  25.847  25.508  1.00  0.00           C  
ATOM   1964  N   SER A1210      45.790  24.884  27.344  1.00  0.00           N  
ATOM   1965  CA  SER A1210      47.240  24.903  27.153  1.00  0.00           C  
ATOM   1966  C   SER A1210      47.886  23.787  27.980  1.00  0.00           C  
ATOM   1967  O   SER A1210      48.898  23.210  27.581  1.00  0.00           O  
ATOM   1968  CB  SER A1210      47.828  26.270  27.539  1.00  0.00           C  
ATOM   1969  OG  SER A1210      47.750  26.510  28.932  1.00  0.00           O  
ATOM   1970  N   ALA A1211      47.292  23.468  29.126  1.00  0.00           N  
ATOM   1971  CA  ALA A1211      47.823  22.402  29.975  1.00  0.00           C  
ATOM   1972  C   ALA A1211      47.671  21.044  29.286  1.00  0.00           C  
ATOM   1973  O   ALA A1211      48.285  20.057  29.698  1.00  0.00           O  
ATOM   1974  CB  ALA A1211      47.103  22.389  31.316  1.00  0.00           C  
ATOM   1975  N   LEU A1212      46.840  20.998  28.246  1.00  0.00           N  
ATOM   1976  CA  LEU A1212      46.609  19.763  27.493  1.00  0.00           C  
ATOM   1977  C   LEU A1212      47.416  19.809  26.202  1.00  0.00           C  
ATOM   1978  O   LEU A1212      47.312  18.927  25.350  1.00  0.00           O  
ATOM   1979  CB  LEU A1212      45.123  19.611  27.165  1.00  0.00           C  
ATOM   1980  CG  LEU A1212      44.166  19.661  28.356  1.00  0.00           C  
ATOM   1981  CD1 LEU A1212      42.727  19.536  27.863  1.00  0.00           C  
ATOM   1982  CD2 LEU A1212      44.496  18.531  29.327  1.00  0.00           C  
ATOM   1983  N   ASP A1213      48.232  20.846  26.079  1.00  0.00           N  
ATOM   1984  CA  ASP A1213      49.069  21.055  24.909  1.00  0.00           C  
ATOM   1985  C   ASP A1213      48.303  21.153  23.593  1.00  0.00           C  
ATOM   1986  O   ASP A1213      48.671  20.548  22.583  1.00  0.00           O  
ATOM   1987  CB  ASP A1213      50.155  19.982  24.834  1.00  0.00           C  
ATOM   1988  CG  ASP A1213      51.321  20.283  25.759  1.00  0.00           C  
ATOM   1989  OD1 ASP A1213      51.469  19.596  26.789  1.00  0.00           O  
ATOM   1990  OD2 ASP A1213      52.085  21.228  25.458  1.00  0.00           O  
ATOM   1991  N   TYR A1227      47.227  21.929  23.628  1.00  0.00           N  
ATOM   1992  CA  TYR A1227      46.401  22.195  22.458  1.00  0.00           C  
ATOM   1993  C   TYR A1227      47.352  22.846  21.451  1.00  0.00           C  
ATOM   1994  O   TYR A1227      48.211  23.637  21.842  1.00  0.00           O  
ATOM   1995  CB  TYR A1227      45.296  23.187  22.842  1.00  0.00           C  
ATOM   1996  CG  TYR A1227      44.556  23.801  21.671  1.00  0.00           C  
ATOM   1997  CD1 TYR A1227      43.474  23.148  21.085  1.00  0.00           C  
ATOM   1998  CD2 TYR A1227      44.944  25.035  21.148  1.00  0.00           C  
ATOM   1999  CE1 TYR A1227      42.789  23.710  20.007  1.00  0.00           C  
ATOM   2000  CE2 TYR A1227      44.266  25.605  20.067  1.00  0.00           C  
ATOM   2001  CZ  TYR A1227      43.191  24.936  19.507  1.00  0.00           C  
ATOM   2002  OH  TYR A1227      42.508  25.489  18.450  1.00  0.00           O  
ATOM   2003  N   PRO A1281      47.208  22.544  20.148  1.00  0.00           N  
ATOM   2004  CA  PRO A1281      46.240  21.651  19.508  1.00  0.00           C  
ATOM   2005  C   PRO A1281      46.754  20.248  19.163  1.00  0.00           C  
ATOM   2006  O   PRO A1281      45.965  19.362  18.827  1.00  0.00           O  
ATOM   2007  CB  PRO A1281      45.867  22.424  18.255  1.00  0.00           C  
ATOM   2008  CG  PRO A1281      47.196  22.951  17.830  1.00  0.00           C  
ATOM   2009  CD  PRO A1281      47.815  23.438  19.141  1.00  0.00           C  
ATOM   2010  N   GLU A1282      48.062  20.036  19.249  1.00  0.00           N  
ATOM   2011  CA  GLU A1282      48.627  18.736  18.893  1.00  0.00           C  
ATOM   2012  C   GLU A1282      48.723  17.704  20.007  1.00  0.00           C  
ATOM   2013  O   GLU A1282      48.865  16.515  19.732  1.00  0.00           O  
ATOM   2014  CB  GLU A1282      50.012  18.923  18.277  1.00  0.00           C  
ATOM   2015  CG  GLU A1282      50.013  19.783  17.037  1.00  0.00           C  
ATOM   2016  CD  GLU A1282      51.410  20.028  16.509  1.00  0.00           C  
ATOM   2017  OE1 GLU A1282      52.263  20.514  17.283  1.00  0.00           O  
ATOM   2018  OE2 GLU A1282      51.652  19.741  15.319  1.00  0.00           O  
ATOM   2019  N   GLY A1283      48.650  18.149  21.256  1.00  0.00           N  
ATOM   2020  CA  GLY A1283      48.748  17.218  22.370  1.00  0.00           C  
ATOM   2021  C   GLY A1283      47.655  16.165  22.379  1.00  0.00           C  
ATOM   2022  O   GLY A1283      46.496  16.466  22.106  1.00  0.00           O  
ATOM   2023  N   GLU A1284      48.013  14.923  22.690  1.00  0.00           N  
ATOM   2024  CA  GLU A1284      47.019  13.862  22.735  1.00  0.00           C  
ATOM   2025  C   GLU A1284      46.144  14.093  23.964  1.00  0.00           C  
ATOM   2026  O   GLU A1284      45.005  13.626  24.028  1.00  0.00           O  
ATOM   2027  CB  GLU A1284      47.703  12.494  22.808  1.00  0.00           C  
ATOM   2028  CG  GLU A1284      46.785  11.301  22.517  1.00  0.00           C  
ATOM   2029  CD  GLU A1284      46.048  11.416  21.187  1.00  0.00           C  
ATOM   2030  OE1 GLU A1284      46.656  11.861  20.192  1.00  0.00           O  
ATOM   2031  OE2 GLU A1284      44.856  11.046  21.134  1.00  0.00           O  
ATOM   2032  N   ALA A1285      46.683  14.825  24.936  1.00  0.00           N  
ATOM   2033  CA  ALA A1285      45.949  15.130  26.161  1.00  0.00           C  
ATOM   2034  C   ALA A1285      44.744  16.001  25.829  1.00  0.00           C  
ATOM   2035  O   ALA A1285      43.687  15.875  26.436  1.00  0.00           O  
ATOM   2036  CB  ALA A1285      46.855  15.846  27.155  1.00  0.00           C  
ATOM   2037  N   TYR A1286      44.909  16.894  24.862  1.00  0.00           N  
ATOM   2038  CA  TYR A1286      43.811  17.757  24.459  1.00  0.00           C  
ATOM   2039  C   TYR A1286      42.708  16.882  23.874  1.00  0.00           C  
ATOM   2040  O   TYR A1286      41.550  16.972  24.277  1.00  0.00           O  
ATOM   2041  CB  TYR A1286      44.280  18.774  23.416  1.00  0.00           C  
ATOM   2042  CG  TYR A1286      43.140  19.533  22.788  1.00  0.00           C  
ATOM   2043  CD1 TYR A1286      42.325  20.366  23.557  1.00  0.00           C  
ATOM   2044  CD2 TYR A1286      42.823  19.360  21.442  1.00  0.00           C  
ATOM   2045  CE1 TYR A1286      41.220  21.000  23.001  1.00  0.00           C  
ATOM   2046  CE2 TYR A1286      41.716  19.989  20.877  1.00  0.00           C  
ATOM   2047  CZ  TYR A1286      40.918  20.805  21.662  1.00  0.00           C  
ATOM   2048  OH  TYR A1286      39.808  21.405  21.113  1.00  0.00           O  
ATOM   2049  N   ARG A1287      43.080  16.020  22.933  1.00  0.00           N  
ATOM   2050  CA  ARG A1287      42.123  15.129  22.296  1.00  0.00           C  
ATOM   2051  C   ARG A1287      41.427  14.224  23.303  1.00  0.00           C  
ATOM   2052  O   ARG A1287      40.239  13.957  23.192  1.00  0.00           O  
ATOM   2053  CB  ARG A1287      42.828  14.275  21.241  1.00  0.00           C  
ATOM   2054  CG  ARG A1287      41.969  13.155  20.676  1.00  0.00           C  
ATOM   2055  CD  ARG A1287      42.704  12.391  19.583  1.00  0.00           C  
ATOM   2056  NE  ARG A1287      42.637  13.082  18.301  1.00  0.00           N  
ATOM   2057  CZ  ARG A1287      43.319  12.724  17.217  1.00  0.00           C  
ATOM   2058  NH1 ARG A1287      44.136  11.678  17.256  1.00  0.00           N  
ATOM   2059  NH2 ARG A1287      43.170  13.405  16.089  1.00  0.00           N  
ATOM   2060  N   THR A1288      42.176  13.757  24.292  1.00  0.00           N  
ATOM   2061  CA  THR A1288      41.639  12.857  25.310  1.00  0.00           C  
ATOM   2062  C   THR A1288      40.714  13.498  26.346  1.00  0.00           C  
ATOM   2063  O   THR A1288      39.583  13.050  26.554  1.00  0.00           O  
ATOM   2064  CB  THR A1288      42.788  12.178  26.086  1.00  0.00           C  
ATOM   2065  OG1 THR A1288      43.578  11.399  25.181  1.00  0.00           O  
ATOM   2066  CG2 THR A1288      42.242  11.277  27.190  1.00  0.00           C  
ATOM   2067  N   PHE A1289      41.194  14.556  26.984  1.00  0.00           N  
ATOM   2068  CA  PHE A1289      40.436  15.193  28.054  1.00  0.00           C  
ATOM   2069  C   PHE A1289      39.494  16.356  27.757  1.00  0.00           C  
ATOM   2070  O   PHE A1289      38.480  16.508  28.441  1.00  0.00           O  
ATOM   2071  CB  PHE A1289      41.411  15.603  29.171  1.00  0.00           C  
ATOM   2072  CG  PHE A1289      42.171  14.443  29.762  1.00  0.00           C  
ATOM   2073  CD1 PHE A1289      43.503  14.217  29.420  1.00  0.00           C  
ATOM   2074  CD2 PHE A1289      41.544  13.557  30.637  1.00  0.00           C  
ATOM   2075  CE1 PHE A1289      44.202  13.125  29.941  1.00  0.00           C  
ATOM   2076  CE2 PHE A1289      42.229  12.460  31.165  1.00  0.00           C  
ATOM   2077  CZ  PHE A1289      43.564  12.241  30.817  1.00  0.00           C  
ATOM   2078  N   TRP A1290      39.792  17.183  26.761  1.00  0.00           N  
ATOM   2079  CA  TRP A1290      38.910  18.318  26.522  1.00  0.00           C  
ATOM   2080  C   TRP A1290      37.444  17.952  26.293  1.00  0.00           C  
ATOM   2081  O   TRP A1290      36.543  18.671  26.730  1.00  0.00           O  
ATOM   2082  CB  TRP A1290      39.411  19.193  25.367  1.00  0.00           C  
ATOM   2083  CG  TRP A1290      38.597  20.448  25.288  1.00  0.00           C  
ATOM   2084  CD1 TRP A1290      37.712  20.796  24.306  1.00  0.00           C  
ATOM   2085  CD2 TRP A1290      38.471  21.443  26.314  1.00  0.00           C  
ATOM   2086  NE1 TRP A1290      37.034  21.939  24.667  1.00  0.00           N  
ATOM   2087  CE2 TRP A1290      37.481  22.355  25.894  1.00  0.00           C  
ATOM   2088  CE3 TRP A1290      39.098  21.646  27.554  1.00  0.00           C  
ATOM   2089  CZ2 TRP A1290      37.097  23.459  26.670  1.00  0.00           C  
ATOM   2090  CZ3 TRP A1290      38.721  22.739  28.326  1.00  0.00           C  
ATOM   2091  CH2 TRP A1290      37.726  23.634  27.881  1.00  0.00           C  
ATOM   2092  N   PRO A1291      37.180  16.832  25.604  1.00  0.00           N  
ATOM   2093  CA  PRO A1291      35.789  16.434  25.363  1.00  0.00           C  
ATOM   2094  C   PRO A1291      34.992  16.190  26.651  1.00  0.00           C  
ATOM   2095  O   PRO A1291      33.767  16.064  26.609  1.00  0.00           O  
ATOM   2096  CB  PRO A1291      35.936  15.156  24.539  1.00  0.00           C  
ATOM   2097  CG  PRO A1291      37.207  15.384  23.791  1.00  0.00           C  
ATOM   2098  CD  PRO A1291      38.107  15.963  24.859  1.00  0.00           C  
ATOM   2099  N   HIS A1292      35.681  16.118  27.789  1.00  0.00           N  
ATOM   2100  CA  HIS A1292      35.010  15.867  29.067  1.00  0.00           C  
ATOM   2101  C   HIS A1292      35.304  16.933  30.118  1.00  0.00           C  
ATOM   2102  O   HIS A1292      35.179  16.683  31.317  1.00  0.00           O  
ATOM   2103  CB  HIS A1292      35.441  14.510  29.628  1.00  0.00           C  
ATOM   2104  CG  HIS A1292      35.288  13.378  28.660  1.00  0.00           C  
ATOM   2105  ND1 HIS A1292      36.269  13.034  27.755  1.00  0.00           N  
ATOM   2106  CD2 HIS A1292      34.261  12.524  28.445  1.00  0.00           C  
ATOM   2107  CE1 HIS A1292      35.853  12.016  27.024  1.00  0.00           C  
ATOM   2108  NE2 HIS A1292      34.637  11.687  27.422  1.00  0.00           N  
ATOM   2109  N   ALA A1293      35.671  18.127  29.674  1.00  0.00           N  
ATOM   2110  CA  ALA A1293      36.025  19.186  30.604  1.00  0.00           C  
ATOM   2111  C   ALA A1293      34.981  19.626  31.625  1.00  0.00           C  
ATOM   2112  O   ALA A1293      33.864  20.015  31.278  1.00  0.00           O  
ATOM   2113  CB  ALA A1293      36.514  20.400  29.831  1.00  0.00           C  
ATOM   2114  N   TRP A1294      35.370  19.550  32.894  1.00  0.00           N  
ATOM   2115  CA  TRP A1294      34.545  20.009  34.005  1.00  0.00           C  
ATOM   2116  C   TRP A1294      35.342  21.145  34.641  1.00  0.00           C  
ATOM   2117  O   TRP A1294      36.500  20.946  35.020  1.00  0.00           O  
ATOM   2118  CB  TRP A1294      34.371  18.923  35.065  1.00  0.00           C  
ATOM   2119  CG  TRP A1294      33.301  17.924  34.810  1.00  0.00           C  
ATOM   2120  CD1 TRP A1294      32.971  17.349  33.617  1.00  0.00           C  
ATOM   2121  CD2 TRP A1294      32.480  17.296  35.800  1.00  0.00           C  
ATOM   2122  NE1 TRP A1294      31.997  16.393  33.806  1.00  0.00           N  
ATOM   2123  CE2 TRP A1294      31.679  16.341  35.137  1.00  0.00           C  
ATOM   2124  CE3 TRP A1294      32.347  17.446  37.188  1.00  0.00           C  
ATOM   2125  CZ2 TRP A1294      30.756  15.536  35.815  1.00  0.00           C  
ATOM   2126  CZ3 TRP A1294      31.430  16.644  37.862  1.00  0.00           C  
ATOM   2127  CH2 TRP A1294      30.648  15.702  37.174  1.00  0.00           C  
ATOM   2128  N   HIS A1295      34.739  22.328  34.752  1.00  0.00           N  
ATOM   2129  CA  HIS A1295      35.416  23.465  35.377  1.00  0.00           C  
ATOM   2130  C   HIS A1295      34.791  23.749  36.741  1.00  0.00           C  
ATOM   2131  O   HIS A1295      33.572  23.881  36.848  1.00  0.00           O  
ATOM   2132  CB  HIS A1295      35.278  24.727  34.512  1.00  0.00           C  
ATOM   2133  CG  HIS A1295      36.003  24.651  33.205  1.00  0.00           C  
ATOM   2134  ND1 HIS A1295      35.464  25.121  32.026  1.00  0.00           N  
ATOM   2135  CD2 HIS A1295      37.239  24.193  32.897  1.00  0.00           C  
ATOM   2136  CE1 HIS A1295      36.337  24.957  31.048  1.00  0.00           C  
ATOM   2137  NE2 HIS A1295      37.423  24.397  31.550  1.00  0.00           N  
ATOM   2138  N   LEU A1296      35.609  23.813  37.788  1.00  0.00           N  
ATOM   2139  CA  LEU A1296      35.084  24.149  39.112  1.00  0.00           C  
ATOM   2140  C   LEU A1296      35.504  25.581  39.397  1.00  0.00           C  
ATOM   2141  O   LEU A1296      36.661  25.948  39.186  1.00  0.00           O  
ATOM   2142  CB  LEU A1296      35.650  23.249  40.217  1.00  0.00           C  
ATOM   2143  CG  LEU A1296      35.340  21.753  40.290  1.00  0.00           C  
ATOM   2144  CD1 LEU A1296      35.525  21.293  41.752  1.00  0.00           C  
ATOM   2145  CD2 LEU A1296      33.928  21.474  39.847  1.00  0.00           C  
ATOM   2146  N   ILE A1297      34.561  26.391  39.867  1.00  0.00           N  
ATOM   2147  CA  ILE A1297      34.841  27.784  40.190  1.00  0.00           C  
ATOM   2148  C   ILE A1297      33.967  28.259  41.330  1.00  0.00           C  
ATOM   2149  O   ILE A1297      32.980  27.611  41.691  1.00  0.00           O  
ATOM   2150  CB  ILE A1297      34.541  28.745  39.005  1.00  0.00           C  
ATOM   2151  CG1 ILE A1297      33.040  28.721  38.684  1.00  0.00           C  
ATOM   2152  CG2 ILE A1297      35.362  28.366  37.788  1.00  0.00           C  
ATOM   2153  CD1 ILE A1297      32.584  29.848  37.741  1.00  0.00           C  
ATOM   2154  N   GLY A1298      34.347  29.402  41.888  1.00  0.00           N  
ATOM   2155  CA  GLY A1298      33.567  30.024  42.936  1.00  0.00           C  
ATOM   2156  C   GLY A1298      32.712  31.003  42.152  1.00  0.00           C  
ATOM   2157  O   GLY A1298      33.113  31.442  41.070  1.00  0.00           O  
ATOM   2158  N   LYS A1299      31.547  31.361  42.669  1.00  0.00           N  
ATOM   2159  CA  LYS A1299      30.667  32.268  41.942  1.00  0.00           C  
ATOM   2160  C   LYS A1299      31.262  33.639  41.621  1.00  0.00           C  
ATOM   2161  O   LYS A1299      30.756  34.352  40.755  1.00  0.00           O  
ATOM   2162  CB  LYS A1299      29.346  32.430  42.698  1.00  0.00           C  
ATOM   2163  CG  LYS A1299      29.468  33.038  44.081  1.00  0.00           C  
ATOM   2164  CD  LYS A1299      28.096  33.075  44.743  1.00  0.00           C  
ATOM   2165  CE  LYS A1299      28.141  33.750  46.095  1.00  0.00           C  
ATOM   2166  NZ  LYS A1299      26.795  33.791  46.727  1.00  0.00           N  
ATOM   2167  N   ASP A1300      32.342  34.005  42.304  1.00  0.00           N  
ATOM   2168  CA  ASP A1300      32.981  35.296  42.070  1.00  0.00           C  
ATOM   2169  C   ASP A1300      33.567  35.466  40.666  1.00  0.00           C  
ATOM   2170  O   ASP A1300      33.795  36.590  40.224  1.00  0.00           O  
ATOM   2171  CB  ASP A1300      34.073  35.536  43.119  1.00  0.00           C  
ATOM   2172  CG  ASP A1300      34.758  34.247  43.552  1.00  0.00           C  
ATOM   2173  OD1 ASP A1300      34.113  33.432  44.254  1.00  0.00           O  
ATOM   2174  OD2 ASP A1300      35.937  34.049  43.184  1.00  0.00           O  
ATOM   2175  N   ILE A1301      33.814  34.362  39.962  1.00  0.00           N  
ATOM   2176  CA  ILE A1301      34.372  34.434  38.609  1.00  0.00           C  
ATOM   2177  C   ILE A1301      33.463  33.759  37.587  1.00  0.00           C  
ATOM   2178  O   ILE A1301      33.929  33.161  36.617  1.00  0.00           O  
ATOM   2179  CB  ILE A1301      35.785  33.787  38.547  1.00  0.00           C  
ATOM   2180  CG1 ILE A1301      35.748  32.358  39.099  1.00  0.00           C  
ATOM   2181  CG2 ILE A1301      36.767  34.622  39.360  1.00  0.00           C  
ATOM   2182  CD1 ILE A1301      37.093  31.629  39.016  1.00  0.00           C  
ATOM   2183  N   LEU A1302      32.158  33.875  37.819  1.00  0.00           N  
ATOM   2184  CA  LEU A1302      31.140  33.288  36.959  1.00  0.00           C  
ATOM   2185  C   LEU A1302      31.093  33.889  35.555  1.00  0.00           C  
ATOM   2186  O   LEU A1302      31.132  33.161  34.561  1.00  0.00           O  
ATOM   2187  CB  LEU A1302      29.768  33.440  37.627  1.00  0.00           C  
ATOM   2188  CG  LEU A1302      28.533  32.926  36.879  1.00  0.00           C  
ATOM   2189  CD1 LEU A1302      28.679  31.431  36.605  1.00  0.00           C  
ATOM   2190  CD2 LEU A1302      27.286  33.193  37.711  1.00  0.00           C  
ATOM   2191  N   LYS A1303      31.012  35.213  35.465  1.00  0.00           N  
ATOM   2192  CA  LYS A1303      30.934  35.864  34.160  1.00  0.00           C  
ATOM   2193  C   LYS A1303      32.072  35.454  33.234  1.00  0.00           C  
ATOM   2194  O   LYS A1303      31.843  35.100  32.078  1.00  0.00           O  
ATOM   2195  CB  LYS A1303      30.897  37.389  34.306  1.00  0.00           C  
ATOM   2196  CG  LYS A1303      30.722  38.103  32.970  1.00  0.00           C  
ATOM   2197  CD  LYS A1303      30.407  39.582  33.133  1.00  0.00           C  
ATOM   2198  CE  LYS A1303      28.954  39.796  33.526  1.00  0.00           C  
ATOM   2199  NZ  LYS A1303      28.567  41.233  33.416  1.00  0.00           N  
ATOM   2200  N   PRO A1304      33.317  35.491  33.729  1.00  0.00           N  
ATOM   2201  CA  PRO A1304      34.424  35.095  32.859  1.00  0.00           C  
ATOM   2202  C   PRO A1304      34.293  33.662  32.328  1.00  0.00           C  
ATOM   2203  O   PRO A1304      34.577  33.407  31.161  1.00  0.00           O  
ATOM   2204  CB  PRO A1304      35.638  35.273  33.758  1.00  0.00           C  
ATOM   2205  CG  PRO A1304      35.231  36.443  34.615  1.00  0.00           C  
ATOM   2206  CD  PRO A1304      33.823  36.068  34.988  1.00  0.00           C  
ATOM   2207  N   HIS A1306      33.861  32.735  33.181  1.00  0.00           N  
ATOM   2208  CA  HIS A1306      33.712  31.336  32.773  1.00  0.00           C  
ATOM   2209  C   HIS A1306      32.439  30.992  32.008  1.00  0.00           C  
ATOM   2210  O   HIS A1306      32.440  30.069  31.190  1.00  0.00           O  
ATOM   2211  CB  HIS A1306      33.806  30.409  33.991  1.00  0.00           C  
ATOM   2212  CG  HIS A1306      35.185  30.300  34.554  1.00  0.00           C  
ATOM   2213  ND1 HIS A1306      35.728  31.256  35.385  1.00  0.00           N  
ATOM   2214  CD2 HIS A1306      36.156  29.377  34.355  1.00  0.00           C  
ATOM   2215  CE1 HIS A1306      36.975  30.927  35.673  1.00  0.00           C  
ATOM   2216  NE2 HIS A1306      37.260  29.792  35.059  1.00  0.00           N  
ATOM   2217  N   ALA A1310      31.357  31.721  32.266  1.00  0.00           N  
ATOM   2218  CA  ALA A1310      30.088  31.440  31.602  1.00  0.00           C  
ATOM   2219  C   ALA A1310      29.796  32.334  30.398  1.00  0.00           C  
ATOM   2220  O   ALA A1310      28.924  32.020  29.591  1.00  0.00           O  
ATOM   2221  CB  ALA A1310      28.944  31.544  32.612  1.00  0.00           C  
ATOM   2222  N   VAL A1311      30.520  33.437  30.275  1.00  0.00           N  
ATOM   2223  CA  VAL A1311      30.305  34.349  29.158  1.00  0.00           C  
ATOM   2224  C   VAL A1311      31.560  34.525  28.303  1.00  0.00           C  
ATOM   2225  O   VAL A1311      31.564  34.155  27.133  1.00  0.00           O  
ATOM   2226  CB  VAL A1311      29.823  35.726  29.656  1.00  0.00           C  
ATOM   2227  CG1 VAL A1311      29.581  36.654  28.474  1.00  0.00           C  
ATOM   2228  CG2 VAL A1311      28.544  35.558  30.475  1.00  0.00           C  
ATOM   2229  N   PHE A1312      32.626  35.066  28.886  1.00  0.00           N  
ATOM   2230  CA  PHE A1312      33.868  35.281  28.139  1.00  0.00           C  
ATOM   2231  C   PHE A1312      34.372  33.986  27.498  1.00  0.00           C  
ATOM   2232  O   PHE A1312      34.480  33.881  26.280  1.00  0.00           O  
ATOM   2233  CB  PHE A1312      34.990  35.805  29.049  1.00  0.00           C  
ATOM   2234  CG  PHE A1312      34.713  37.137  29.694  1.00  0.00           C  
ATOM   2235  CD1 PHE A1312      35.652  37.698  30.559  1.00  0.00           C  
ATOM   2236  CD2 PHE A1312      33.527  37.827  29.457  1.00  0.00           C  
ATOM   2237  CE1 PHE A1312      35.414  38.928  31.183  1.00  0.00           C  
ATOM   2238  CE2 PHE A1312      33.280  39.055  30.074  1.00  0.00           C  
ATOM   2239  CZ  PHE A1312      34.227  39.604  30.939  1.00  0.00           C  
ATOM   2240  N   TRP A1314      34.684  33.016  28.352  1.00  0.00           N  
ATOM   2241  CA  TRP A1314      35.230  31.718  27.961  1.00  0.00           C  
ATOM   2242  C   TRP A1314      34.487  31.017  26.815  1.00  0.00           C  
ATOM   2243  O   TRP A1314      35.097  30.657  25.811  1.00  0.00           O  
ATOM   2244  CB  TRP A1314      35.299  30.822  29.210  1.00  0.00           C  
ATOM   2245  CG  TRP A1314      36.055  29.506  29.071  1.00  0.00           C  
ATOM   2246  CD1 TRP A1314      35.756  28.339  29.710  1.00  0.00           C  
ATOM   2247  CD2 TRP A1314      37.257  29.252  28.322  1.00  0.00           C  
ATOM   2248  NE1 TRP A1314      36.687  27.377  29.413  1.00  0.00           N  
ATOM   2249  CE2 TRP A1314      37.620  27.907  28.564  1.00  0.00           C  
ATOM   2250  CE3 TRP A1314      38.063  30.029  27.475  1.00  0.00           C  
ATOM   2251  CZ2 TRP A1314      38.753  27.314  27.989  1.00  0.00           C  
ATOM   2252  CZ3 TRP A1314      39.199  29.439  26.900  1.00  0.00           C  
ATOM   2253  CH2 TRP A1314      39.530  28.093  27.162  1.00  0.00           C  
ATOM   2254  N   PRO A1316      33.167  30.811  26.945  1.00  0.00           N  
ATOM   2255  CA  PRO A1316      32.434  30.145  25.858  1.00  0.00           C  
ATOM   2256  C   PRO A1316      32.568  30.846  24.496  1.00  0.00           C  
ATOM   2257  O   PRO A1316      32.723  30.183  23.465  1.00  0.00           O  
ATOM   2258  CB  PRO A1316      30.994  30.140  26.371  1.00  0.00           C  
ATOM   2259  CG  PRO A1316      31.187  29.994  27.864  1.00  0.00           C  
ATOM   2260  CD  PRO A1316      32.293  31.007  28.119  1.00  0.00           C  
ATOM   2261  N   THR A1317      32.495  32.176  24.489  1.00  0.00           N  
ATOM   2262  CA  THR A1317      32.619  32.926  23.236  1.00  0.00           C  
ATOM   2263  C   THR A1317      34.035  32.800  22.666  1.00  0.00           C  
ATOM   2264  O   THR A1317      34.225  32.767  21.444  1.00  0.00           O  
ATOM   2265  CB  THR A1317      32.249  34.439  23.414  1.00  0.00           C  
ATOM   2266  OG1 THR A1317      33.209  35.097  24.254  1.00  0.00           O  
ATOM   2267  CG2 THR A1317      30.852  34.577  24.041  1.00  0.00           C  
ATOM   2268  N   MET A1318      35.029  32.722  23.544  1.00  0.00           N  
ATOM   2269  CA  MET A1318      36.415  32.574  23.099  1.00  0.00           C  
ATOM   2270  C   MET A1318      36.581  31.225  22.409  1.00  0.00           C  
ATOM   2271  O   MET A1318      37.188  31.125  21.335  1.00  0.00           O  
ATOM   2272  CB  MET A1318      37.370  32.640  24.291  1.00  0.00           C  
ATOM   2273  CG  MET A1318      37.511  34.016  24.911  1.00  0.00           C  
ATOM   2274  SD  MET A1318      38.416  33.942  26.476  1.00  0.00           S  
ATOM   2275  CE  MET A1318      39.975  33.205  25.938  1.00  0.00           C  
ATOM   2276  N   LEU A1319      36.039  30.190  23.045  1.00  0.00           N  
ATOM   2277  CA  LEU A1319      36.107  28.835  22.520  1.00  0.00           C  
ATOM   2278  C   LEU A1319      35.439  28.760  21.156  1.00  0.00           C  
ATOM   2279  O   LEU A1319      36.017  28.242  20.205  1.00  0.00           O  
ATOM   2280  CB  LEU A1319      35.425  27.860  23.492  1.00  0.00           C  
ATOM   2281  CG  LEU A1319      36.108  27.704  24.858  1.00  0.00           C  
ATOM   2282  CD1 LEU A1319      35.194  26.976  25.838  1.00  0.00           C  
ATOM   2283  CD2 LEU A1319      37.407  26.951  24.679  1.00  0.00           C  
ATOM   2284  N   LYS A1321      34.220  29.284  21.065  1.00  0.00           N  
ATOM   2285  CA  LYS A1321      33.476  29.263  19.811  1.00  0.00           C  
ATOM   2286  C   LYS A1321      34.247  29.978  18.707  1.00  0.00           C  
ATOM   2287  O   LYS A1321      34.350  29.476  17.590  1.00  0.00           O  
ATOM   2288  CB  LYS A1321      32.104  29.926  19.993  1.00  0.00           C  
ATOM   2289  CG  LYS A1321      31.175  29.833  18.781  1.00  0.00           C  
ATOM   2290  CD  LYS A1321      30.747  28.403  18.482  1.00  0.00           C  
ATOM   2291  CE  LYS A1321      29.706  28.369  17.365  1.00  0.00           C  
ATOM   2292  NZ  LYS A1321      29.242  26.986  17.061  1.00  0.00           N  
ATOM   2293  N   ALA A1322      34.800  31.144  19.026  1.00  0.00           N  
ATOM   2294  CA  ALA A1322      35.551  31.922  18.042  1.00  0.00           C  
ATOM   2295  C   ALA A1322      36.819  31.205  17.596  1.00  0.00           C  
ATOM   2296  O   ALA A1322      37.236  31.326  16.441  1.00  0.00           O  
ATOM   2297  CB  ALA A1322      35.911  33.290  18.614  1.00  0.00           C  
ATOM   2298  N   ALA A1323      37.431  30.461  18.513  1.00  0.00           N  
ATOM   2299  CA  ALA A1323      38.660  29.741  18.208  1.00  0.00           C  
ATOM   2300  C   ALA A1323      38.405  28.359  17.614  1.00  0.00           C  
ATOM   2301  O   ALA A1323      39.348  27.646  17.274  1.00  0.00           O  
ATOM   2302  CB  ALA A1323      39.513  29.615  19.461  1.00  0.00           C  
ATOM   2303  N   GLY A1324      37.137  27.977  17.505  1.00  0.00           N  
ATOM   2304  CA  GLY A1324      36.815  26.677  16.944  1.00  0.00           C  
ATOM   2305  C   GLY A1324      37.119  25.533  17.892  1.00  0.00           C  
ATOM   2306  O   GLY A1324      37.421  24.415  17.465  1.00  0.00           O  
ATOM   2307  N   ILE A1341      37.042  25.811  19.187  1.00  0.00           N  
ATOM   2308  CA  ILE A1341      37.304  24.798  20.203  1.00  0.00           C  
ATOM   2309  C   ILE A1341      35.970  24.401  20.823  1.00  0.00           C  
ATOM   2310  O   ILE A1341      35.152  25.260  21.151  1.00  0.00           O  
ATOM   2311  CB  ILE A1341      38.242  25.353  21.304  1.00  0.00           C  
ATOM   2312  CG1 ILE A1341      39.554  25.836  20.661  1.00  0.00           C  
ATOM   2313  CG2 ILE A1341      38.498  24.278  22.358  1.00  0.00           C  
ATOM   2314  CD1 ILE A1341      40.546  26.461  21.637  1.00  0.00           C  
ATOM   2315  N   PRO A1342      35.724  23.090  20.981  1.00  0.00           N  
ATOM   2316  CA  PRO A1342      34.462  22.633  21.569  1.00  0.00           C  
ATOM   2317  C   PRO A1342      34.191  23.244  22.939  1.00  0.00           C  
ATOM   2318  O   PRO A1342      35.118  23.623  23.670  1.00  0.00           O  
ATOM   2319  CB  PRO A1342      34.645  21.117  21.641  1.00  0.00           C  
ATOM   2320  CG  PRO A1342      35.536  20.835  20.468  1.00  0.00           C  
ATOM   2321  CD  PRO A1342      36.560  21.942  20.586  1.00  0.00           C  
ATOM   2322  N   MET A1344      32.912  23.346  23.277  1.00  0.00           N  
ATOM   2323  CA  MET A1344      32.518  23.886  24.565  1.00  0.00           C  
ATOM   2324  C   MET A1344      32.899  22.887  25.640  1.00  0.00           C  
ATOM   2325  O   MET A1344      33.087  21.705  25.357  1.00  0.00           O  
ATOM   2326  CB  MET A1344      31.003  24.100  24.612  1.00  0.00           C  
ATOM   2327  CG  MET A1344      30.585  25.531  24.376  1.00  0.00           C  
ATOM   2328  SD  MET A1344      31.210  26.603  25.682  1.00  0.00           S  
ATOM   2329  CE  MET A1344      29.938  26.365  26.903  1.00  0.00           C  
ATOM   2330  N   TYR A1345      33.029  23.364  26.870  1.00  0.00           N  
ATOM   2331  CA  TYR A1345      33.329  22.467  27.967  1.00  0.00           C  
ATOM   2332  C   TYR A1345      32.030  21.728  28.275  1.00  0.00           C  
ATOM   2333  O   TYR A1345      30.958  22.112  27.791  1.00  0.00           O  
ATOM   2334  CB  TYR A1345      33.823  23.254  29.178  1.00  0.00           C  
ATOM   2335  CG  TYR A1345      33.001  24.480  29.528  1.00  0.00           C  
ATOM   2336  CD1 TYR A1345      31.817  24.371  30.260  1.00  0.00           C  
ATOM   2337  CD2 TYR A1345      33.441  25.754  29.174  1.00  0.00           C  
ATOM   2338  CE1 TYR A1345      31.091  25.514  30.640  1.00  0.00           C  
ATOM   2339  CE2 TYR A1345      32.726  26.899  29.546  1.00  0.00           C  
ATOM   2340  CZ  TYR A1345      31.558  26.774  30.279  1.00  0.00           C  
ATOM   2341  OH  TYR A1345      30.879  27.916  30.663  1.00  0.00           O  
ATOM   2342  N   ARG A1347      32.118  20.672  29.071  1.00  0.00           N  
ATOM   2343  CA  ARG A1347      30.937  19.888  29.407  1.00  0.00           C  
ATOM   2344  C   ARG A1347      30.134  20.488  30.556  1.00  0.00           C  
ATOM   2345  O   ARG A1347      28.912  20.596  30.471  1.00  0.00           O  
ATOM   2346  CB  ARG A1347      31.342  18.456  29.760  1.00  0.00           C  
ATOM   2347  CG  ARG A1347      32.072  17.702  28.652  1.00  0.00           C  
ATOM   2348  CD  ARG A1347      31.240  17.595  27.380  1.00  0.00           C  
ATOM   2349  NE  ARG A1347      31.483  18.697  26.446  1.00  0.00           N  
ATOM   2350  CZ  ARG A1347      30.746  18.931  25.363  1.00  0.00           C  
ATOM   2351  NH1 ARG A1347      29.714  18.144  25.079  1.00  0.00           N  
ATOM   2352  NH2 ARG A1347      31.039  19.946  24.558  1.00  0.00           N  
ATOM   2353  N   HIS A1348      30.816  20.885  31.628  1.00  0.00           N  
ATOM   2354  CA  HIS A1348      30.133  21.455  32.780  1.00  0.00           C  
ATOM   2355  C   HIS A1348      30.909  22.535  33.504  1.00  0.00           C  
ATOM   2356  O   HIS A1348      32.127  22.445  33.643  1.00  0.00           O  
ATOM   2357  CB  HIS A1348      29.808  20.368  33.807  1.00  0.00           C  
ATOM   2358  CG  HIS A1348      28.866  19.319  33.306  1.00  0.00           C  
ATOM   2359  ND1 HIS A1348      29.297  18.148  32.724  1.00  0.00           N  
ATOM   2360  CD2 HIS A1348      27.514  19.266  33.303  1.00  0.00           C  
ATOM   2361  CE1 HIS A1348      28.251  17.415  32.386  1.00  0.00           C  
ATOM   2362  NE2 HIS A1348      27.157  18.070  32.727  1.00  0.00           N  
ATOM   2363  N   LEU A1349      30.177  23.548  33.958  1.00  0.00           N  
ATOM   2364  CA  LEU A1349      30.720  24.645  34.748  1.00  0.00           C  
ATOM   2365  C   LEU A1349      30.039  24.399  36.090  1.00  0.00           C  
ATOM   2366  O   LEU A1349      28.814  24.446  36.187  1.00  0.00           O  
ATOM   2367  CB  LEU A1349      30.293  26.005  34.193  1.00  0.00           C  
ATOM   2368  CG  LEU A1349      30.837  27.201  34.989  1.00  0.00           C  
ATOM   2369  CD1 LEU A1349      32.355  27.128  35.033  1.00  0.00           C  
ATOM   2370  CD2 LEU A1349      30.395  28.513  34.336  1.00  0.00           C  
ATOM   2371  N   ASN A1350      30.833  24.121  37.116  1.00  0.00           N  
ATOM   2372  CA  ASN A1350      30.299  23.810  38.438  1.00  0.00           C  
ATOM   2373  C   ASN A1350      30.641  24.933  39.395  1.00  0.00           C  
ATOM   2374  O   ASN A1350      31.791  25.093  39.806  1.00  0.00           O  
ATOM   2375  CB  ASN A1350      30.885  22.475  38.876  1.00  0.00           C  
ATOM   2376  CG  ASN A1350      30.701  21.401  37.812  1.00  0.00           C  
ATOM   2377  OD1 ASN A1350      29.620  20.829  37.672  1.00  0.00           O  
ATOM   2378  ND2 ASN A1350      31.748  21.151  37.032  1.00  0.00           N  
ATOM   2379  N   VAL A1351      29.613  25.697  39.750  1.00  0.00           N  
ATOM   2380  CA  VAL A1351      29.755  26.886  40.585  1.00  0.00           C  
ATOM   2381  C   VAL A1351      29.521  26.739  42.082  1.00  0.00           C  
ATOM   2382  O   VAL A1351      28.430  26.380  42.528  1.00  0.00           O  
ATOM   2383  CB  VAL A1351      28.818  27.992  40.059  1.00  0.00           C  
ATOM   2384  CG1 VAL A1351      29.183  29.333  40.685  1.00  0.00           C  
ATOM   2385  CG2 VAL A1351      28.903  28.058  38.536  1.00  0.00           C  
ATOM   2386  N   GLY A1352      30.556  27.046  42.857  1.00  0.00           N  
ATOM   2387  CA  GLY A1352      30.447  26.956  44.301  1.00  0.00           C  
ATOM   2388  C   GLY A1352      30.044  28.281  44.923  1.00  0.00           C  
ATOM   2389  O   GLY A1352      30.162  29.339  44.298  1.00  0.00           O  
ATOM   2390  N   GLY A1356      29.552  28.224  46.157  1.00  0.00           N  
ATOM   2391  CA  GLY A1356      29.150  29.433  46.847  1.00  0.00           C  
ATOM   2392  C   GLY A1356      30.256  29.959  47.745  1.00  0.00           C  
ATOM   2393  O   GLY A1356      31.413  29.544  47.638  1.00  0.00           O  
ATOM   2394  N   PHE A1360      29.900  30.874  48.637  1.00  0.00           N  
ATOM   2395  CA  PHE A1360      30.859  31.460  49.564  1.00  0.00           C  
ATOM   2396  C   PHE A1360      30.917  30.650  50.849  1.00  0.00           C  
ATOM   2397  O   PHE A1360      29.908  30.107  51.293  1.00  0.00           O  
ATOM   2398  CB  PHE A1360      30.439  32.885  49.942  1.00  0.00           C  
ATOM   2399  CG  PHE A1360      30.542  33.883  48.825  1.00  0.00           C  
ATOM   2400  CD1 PHE A1360      29.725  35.012  48.822  1.00  0.00           C  
ATOM   2401  CD2 PHE A1360      31.477  33.728  47.803  1.00  0.00           C  
ATOM   2402  CE1 PHE A1360      29.837  35.974  47.824  1.00  0.00           C  
ATOM   2403  CE2 PHE A1360      31.597  34.688  46.796  1.00  0.00           C  
ATOM   2404  CZ  PHE A1360      30.774  35.812  46.810  1.00  0.00           C  
ATOM   2405  N   LEU A1361      32.103  30.558  51.437  1.00  0.00           N  
ATOM   2406  CA  LEU A1361      32.246  29.882  52.713  1.00  0.00           C  
ATOM   2407  C   LEU A1361      32.264  31.064  53.665  1.00  0.00           C  
ATOM   2408  O   LEU A1361      33.235  31.816  53.725  1.00  0.00           O  
ATOM   2409  CB  LEU A1361      33.550  29.085  52.795  1.00  0.00           C  
ATOM   2410  CG  LEU A1361      33.391  27.629  52.341  1.00  0.00           C  
ATOM   2411  CD1 LEU A1361      32.983  27.586  50.881  1.00  0.00           C  
ATOM   2412  CD2 LEU A1361      34.688  26.871  52.564  1.00  0.00           C  
ATOM   2413  N   LEU A1365      31.160  31.241  54.378  1.00  0.00           N  
ATOM   2414  CA  LEU A1365      31.004  32.361  55.293  1.00  0.00           C  
ATOM   2415  C   LEU A1365      31.698  32.147  56.623  1.00  0.00           C  
ATOM   2416  O   LEU A1365      32.091  31.029  56.966  1.00  0.00           O  
ATOM   2417  CB  LEU A1365      29.517  32.617  55.524  1.00  0.00           C  
ATOM   2418  CG  LEU A1365      28.694  32.755  54.242  1.00  0.00           C  
ATOM   2419  CD1 LEU A1365      27.221  32.840  54.591  1.00  0.00           C  
ATOM   2420  CD2 LEU A1365      29.144  33.984  53.469  1.00  0.00           C  
ATOM   2421  N   GLY A1366      31.846  33.233  57.373  1.00  0.00           N  
ATOM   2422  CA  GLY A1366      32.485  33.149  58.669  1.00  0.00           C  
ATOM   2423  C   GLY A1366      31.545  32.545  59.696  1.00  0.00           C  
ATOM   2424  O   GLY A1366      30.370  32.312  59.404  1.00  0.00           O  
ATOM   2425  N   PRO A1368      32.035  32.279  60.915  1.00  0.00           N  
ATOM   2426  CA  PRO A1368      31.215  31.696  61.978  1.00  0.00           C  
ATOM   2427  C   PRO A1368      29.937  32.494  62.227  1.00  0.00           C  
ATOM   2428  O   PRO A1368      28.913  31.933  62.611  1.00  0.00           O  
ATOM   2429  CB  PRO A1368      32.153  31.720  63.180  1.00  0.00           C  
ATOM   2430  CG  PRO A1368      33.497  31.530  62.549  1.00  0.00           C  
ATOM   2431  CD  PRO A1368      33.423  32.468  61.372  1.00  0.00           C  
ATOM   2432  N   ASP A1369      30.003  33.803  61.994  1.00  0.00           N  
ATOM   2433  CA  ASP A1369      28.858  34.684  62.208  1.00  0.00           C  
ATOM   2434  C   ASP A1369      27.886  34.726  61.035  1.00  0.00           C  
ATOM   2435  O   ASP A1369      26.955  35.531  61.026  1.00  0.00           O  
ATOM   2436  CB  ASP A1369      29.333  36.106  62.504  1.00  0.00           C  
ATOM   2437  CG  ASP A1369      30.267  36.642  61.436  1.00  0.00           C  
ATOM   2438  OD1 ASP A1369      30.229  36.134  60.294  1.00  0.00           O  
ATOM   2439  OD2 ASP A1369      31.033  37.581  61.736  1.00  0.00           O  
ATOM   2440  N   GLY A1370      28.105  33.868  60.046  1.00  0.00           N  
ATOM   2441  CA  GLY A1370      27.219  33.841  58.897  1.00  0.00           C  
ATOM   2442  C   GLY A1370      27.478  34.941  57.886  1.00  0.00           C  
ATOM   2443  O   GLY A1370      26.795  35.023  56.867  1.00  0.00           O  
ATOM   2444  N   ARG A1373      28.465  35.788  58.156  1.00  0.00           N  
ATOM   2445  CA  ARG A1373      28.791  36.876  57.244  1.00  0.00           C  
ATOM   2446  C   ARG A1373      30.055  36.573  56.441  1.00  0.00           C  
ATOM   2447  O   ARG A1373      30.879  35.755  56.850  1.00  0.00           O  
ATOM   2448  CB  ARG A1373      28.966  38.182  58.026  1.00  0.00           C  
ATOM   2449  CG  ARG A1373      27.695  38.652  58.717  1.00  0.00           C  
ATOM   2450  CD  ARG A1373      27.829  40.073  59.252  1.00  0.00           C  
ATOM   2451  NE  ARG A1373      28.718  40.163  60.407  1.00  0.00           N  
ATOM   2452  CZ  ARG A1373      28.461  39.618  61.592  1.00  0.00           C  
ATOM   2453  NH1 ARG A1373      27.338  38.938  61.780  1.00  0.00           N  
ATOM   2454  NH2 ARG A1373      29.321  39.758  62.592  1.00  0.00           N  
ATOM   2455  N   LYS A1414      30.201  37.228  55.294  1.00  0.00           N  
ATOM   2456  CA  LYS A1414      31.372  37.024  54.451  1.00  0.00           C  
ATOM   2457  C   LYS A1414      32.643  37.263  55.259  1.00  0.00           C  
ATOM   2458  O   LYS A1414      32.682  38.129  56.136  1.00  0.00           O  
ATOM   2459  CB  LYS A1414      31.330  37.971  53.249  1.00  0.00           C  
ATOM   2460  CG  LYS A1414      30.127  37.753  52.349  1.00  0.00           C  
ATOM   2461  CD  LYS A1414      30.028  38.820  51.270  1.00  0.00           C  
ATOM   2462  CE  LYS A1414      28.755  38.653  50.448  1.00  0.00           C  
ATOM   2463  NZ  LYS A1414      28.601  39.724  49.419  1.00  0.00           N  
ATOM   2464  N   MET A1415      33.676  36.482  54.965  1.00  0.00           N  
ATOM   2465  CA  MET A1415      34.950  36.593  55.661  1.00  0.00           C  
ATOM   2466  C   MET A1415      35.750  37.816  55.257  1.00  0.00           C  
ATOM   2467  O   MET A1415      35.854  38.141  54.075  1.00  0.00           O  
ATOM   2468  CB  MET A1415      35.801  35.351  55.407  1.00  0.00           C  
ATOM   2469  CG  MET A1415      35.649  34.270  56.444  1.00  0.00           C  
ATOM   2470  SD  MET A1415      36.612  32.816  56.010  1.00  0.00           S  
ATOM   2471  CE  MET A1415      35.400  31.551  56.301  1.00  0.00           C  
ATOM   2472  N   SER A1416      36.325  38.482  56.250  1.00  0.00           N  
ATOM   2473  CA  SER A1416      37.142  39.662  56.014  1.00  0.00           C  
ATOM   2474  C   SER A1416      37.846  40.052  57.306  1.00  0.00           C  
ATOM   2475  O   SER A1416      37.253  40.006  58.385  1.00  0.00           O  
ATOM   2476  CB  SER A1416      36.275  40.829  55.536  1.00  0.00           C  
ATOM   2477  OG  SER A1416      35.482  41.332  56.596  1.00  0.00           O  
ATOM   2478  N   LYS A1417      39.117  40.426  57.192  1.00  0.00           N  
ATOM   2479  CA  LYS A1417      39.896  40.841  58.351  1.00  0.00           C  
ATOM   2480  C   LYS A1417      39.079  41.927  59.031  1.00  0.00           C  
ATOM   2481  O   LYS A1417      39.010  42.005  60.260  1.00  0.00           O  
ATOM   2482  CB  LYS A1417      41.254  41.391  57.896  1.00  0.00           C  
ATOM   2483  CG  LYS A1417      42.211  41.788  59.016  1.00  0.00           C  
ATOM   2484  CD  LYS A1417      41.798  43.087  59.690  1.00  0.00           C  
ATOM   2485  CE  LYS A1417      42.817  43.515  60.733  1.00  0.00           C  
ATOM   2486  NZ  LYS A1417      43.004  42.481  61.788  1.00  0.00           N  
ATOM   2487  N   THR A1441      38.447  42.750  58.202  1.00  0.00           N  
ATOM   2488  CA  THR A1441      37.607  43.847  58.659  1.00  0.00           C  
ATOM   2489  C   THR A1441      36.613  43.369  59.717  1.00  0.00           C  
ATOM   2490  O   THR A1441      36.450  44.004  60.761  1.00  0.00           O  
ATOM   2491  CB  THR A1441      36.813  44.444  57.482  1.00  0.00           C  
ATOM   2492  OG1 THR A1441      37.691  44.649  56.366  1.00  0.00           O  
ATOM   2493  CG2 THR A1441      36.186  45.772  57.885  1.00  0.00           C  
ATOM   2494  N   LEU A1444      35.957  42.245  59.439  1.00  0.00           N  
ATOM   2495  CA  LEU A1444      34.965  41.678  60.348  1.00  0.00           C  
ATOM   2496  C   LEU A1444      35.546  40.765  61.425  1.00  0.00           C  
ATOM   2497  O   LEU A1444      34.900  40.515  62.441  1.00  0.00           O  
ATOM   2498  CB  LEU A1444      33.902  40.913  59.551  1.00  0.00           C  
ATOM   2499  CG  LEU A1444      32.809  41.719  58.836  1.00  0.00           C  
ATOM   2500  CD1 LEU A1444      33.419  42.730  57.877  1.00  0.00           C  
ATOM   2501  CD2 LEU A1444      31.892  40.761  58.090  1.00  0.00           C  
ATOM   2502  N   GLY A1450      36.757  40.262  61.201  1.00  0.00           N  
ATOM   2503  CA  GLY A1450      37.385  39.384  62.176  1.00  0.00           C  
ATOM   2504  C   GLY A1450      36.730  38.017  62.273  1.00  0.00           C  
ATOM   2505  O   GLY A1450      36.720  37.392  63.335  1.00  0.00           O  
ATOM   2506  N   ASN A1452      36.185  37.545  61.158  1.00  0.00           N  
ATOM   2507  CA  ASN A1452      35.522  36.249  61.121  1.00  0.00           C  
ATOM   2508  C   ASN A1452      36.213  35.305  60.135  1.00  0.00           C  
ATOM   2509  O   ASN A1452      35.609  34.351  59.646  1.00  0.00           O  
ATOM   2510  CB  ASN A1452      34.056  36.439  60.725  1.00  0.00           C  
ATOM   2511  CG  ASN A1452      33.899  37.094  59.366  1.00  0.00           C  
ATOM   2512  OD1 ASN A1452      34.821  37.734  58.862  1.00  0.00           O  
ATOM   2513  ND2 ASN A1452      32.722  36.948  58.773  1.00  0.00           N  
ATOM   2514  N   VAL A1455      37.482  35.580  59.849  1.00  0.00           N  
ATOM   2515  CA  VAL A1455      38.251  34.755  58.922  1.00  0.00           C  
ATOM   2516  C   VAL A1455      38.637  33.421  59.545  1.00  0.00           C  
ATOM   2517  O   VAL A1455      39.180  33.372  60.650  1.00  0.00           O  
ATOM   2518  CB  VAL A1455      39.551  35.459  58.476  1.00  0.00           C  
ATOM   2519  CG1 VAL A1455      40.391  34.512  57.625  1.00  0.00           C  
ATOM   2520  CG2 VAL A1455      39.224  36.717  57.694  1.00  0.00           C  
ATOM   2521  N   VAL A1456      38.349  32.339  58.832  1.00  0.00           N  
ATOM   2522  CA  VAL A1456      38.693  31.011  59.308  1.00  0.00           C  
ATOM   2523  C   VAL A1456      39.885  30.546  58.477  1.00  0.00           C  
ATOM   2524  O   VAL A1456      39.788  30.427  57.259  1.00  0.00           O  
ATOM   2525  CB  VAL A1456      37.516  30.025  59.134  1.00  0.00           C  
ATOM   2526  CG1 VAL A1456      37.929  28.630  59.600  1.00  0.00           C  
ATOM   2527  CG2 VAL A1456      36.310  30.510  59.928  1.00  0.00           C  
ATOM   2528  N   ASP A1457      41.010  30.305  59.143  1.00  0.00           N  
ATOM   2529  CA  ASP A1457      42.233  29.874  58.474  1.00  0.00           C  
ATOM   2530  C   ASP A1457      42.237  28.363  58.270  1.00  0.00           C  
ATOM   2531  O   ASP A1457      42.229  27.597  59.234  1.00  0.00           O  
ATOM   2532  CB  ASP A1457      43.445  30.294  59.309  1.00  0.00           C  
ATOM   2533  CG  ASP A1457      44.763  29.916  58.664  1.00  0.00           C  
ATOM   2534  OD1 ASP A1457      44.748  29.256  57.605  1.00  0.00           O  
ATOM   2535  OD2 ASP A1457      45.819  30.281  59.223  1.00  0.00           O  
ATOM   2536  N   PRO A1458      42.263  27.913  57.007  1.00  0.00           N  
ATOM   2537  CA  PRO A1458      42.264  26.480  56.717  1.00  0.00           C  
ATOM   2538  C   PRO A1458      43.501  25.747  57.225  1.00  0.00           C  
ATOM   2539  O   PRO A1458      43.418  24.607  57.677  1.00  0.00           O  
ATOM   2540  CB  PRO A1458      42.144  26.439  55.192  1.00  0.00           C  
ATOM   2541  CG  PRO A1458      42.875  27.676  54.770  1.00  0.00           C  
ATOM   2542  CD  PRO A1458      42.360  28.701  55.764  1.00  0.00           C  
ATOM   2543  N   PHE A1459      44.650  26.407  57.168  1.00  0.00           N  
ATOM   2544  CA  PHE A1459      45.877  25.764  57.606  1.00  0.00           C  
ATOM   2545  C   PHE A1459      45.966  25.659  59.122  1.00  0.00           C  
ATOM   2546  O   PHE A1459      46.600  24.744  59.654  1.00  0.00           O  
ATOM   2547  CB  PHE A1459      47.071  26.488  56.984  1.00  0.00           C  
ATOM   2548  CG  PHE A1459      47.011  26.521  55.482  1.00  0.00           C  
ATOM   2549  CD1 PHE A1459      46.534  27.642  54.813  1.00  0.00           C  
ATOM   2550  CD2 PHE A1459      47.322  25.384  54.741  1.00  0.00           C  
ATOM   2551  CE1 PHE A1459      46.362  27.631  53.431  1.00  0.00           C  
ATOM   2552  CE2 PHE A1459      47.152  25.362  53.359  1.00  0.00           C  
ATOM   2553  CZ  PHE A1459      46.670  26.486  52.704  1.00  0.00           C  
ATOM   2554  N   ALA A1460      45.305  26.578  59.815  1.00  0.00           N  
ATOM   2555  CA  ALA A1460      45.271  26.552  61.272  1.00  0.00           C  
ATOM   2556  C   ALA A1460      44.423  25.338  61.657  1.00  0.00           C  
ATOM   2557  O   ALA A1460      44.749  24.598  62.584  1.00  0.00           O  
ATOM   2558  CB  ALA A1460      44.630  27.826  61.803  1.00  0.00           C  
ATOM   2559  N   LEU A1461      43.329  25.146  60.928  1.00  0.00           N  
ATOM   2560  CA  LEU A1461      42.429  24.023  61.168  1.00  0.00           C  
ATOM   2561  C   LEU A1461      43.133  22.711  60.833  1.00  0.00           C  
ATOM   2562  O   LEU A1461      43.048  21.736  61.583  1.00  0.00           O  
ATOM   2563  CB  LEU A1461      41.167  24.174  60.316  1.00  0.00           C  
ATOM   2564  CG  LEU A1461      39.913  24.791  60.950  1.00  0.00           C  
ATOM   2565  CD1 LEU A1461      40.272  25.884  61.935  1.00  0.00           C  
ATOM   2566  CD2 LEU A1461      39.013  25.320  59.840  1.00  0.00           C  
ATOM   2567  N   LEU A1462      43.825  22.700  59.698  1.00  0.00           N  
ATOM   2568  CA  LEU A1462      44.560  21.527  59.240  1.00  0.00           C  
ATOM   2569  C   LEU A1462      45.643  21.117  60.245  1.00  0.00           C  
ATOM   2570  O   LEU A1462      45.854  19.931  60.495  1.00  0.00           O  
ATOM   2571  CB  LEU A1462      45.179  21.831  57.875  1.00  0.00           C  
ATOM   2572  CG  LEU A1462      46.013  20.779  57.151  1.00  0.00           C  
ATOM   2573  CD1 LEU A1462      46.117  21.162  55.680  1.00  0.00           C  
ATOM   2574  CD2 LEU A1462      47.390  20.680  57.776  1.00  0.00           C  
ATOM   2575  N   GLU A1463      46.322  22.104  60.823  1.00  0.00           N  
ATOM   2576  CA  GLU A1463      47.375  21.843  61.802  1.00  0.00           C  
ATOM   2577  C   GLU A1463      46.836  21.214  63.080  1.00  0.00           C  
ATOM   2578  O   GLU A1463      47.431  20.295  63.639  1.00  0.00           O  
ATOM   2579  CB  GLU A1463      48.077  23.145  62.189  1.00  0.00           C  
ATOM   2580  CG  GLU A1463      48.883  23.795  61.091  1.00  0.00           C  
ATOM   2581  CD  GLU A1463      49.409  25.155  61.508  1.00  0.00           C  
ATOM   2582  OE1 GLU A1463      50.171  25.767  60.730  1.00  0.00           O  
ATOM   2583  OE2 GLU A1463      49.052  25.613  62.618  1.00  0.00           O  
ATOM   2584  N   LYS A1465      45.705  21.728  63.542  1.00  0.00           N  
ATOM   2585  CA  LYS A1465      45.110  21.259  64.779  1.00  0.00           C  
ATOM   2586  C   LYS A1465      44.370  19.932  64.700  1.00  0.00           C  
ATOM   2587  O   LYS A1465      44.575  19.060  65.546  1.00  0.00           O  
ATOM   2588  CB  LYS A1465      44.175  22.338  65.330  1.00  0.00           C  
ATOM   2589  CG  LYS A1465      43.683  22.085  66.748  1.00  0.00           C  
ATOM   2590  CD  LYS A1465      42.974  23.319  67.279  1.00  0.00           C  
ATOM   2591  CE  LYS A1465      42.556  23.158  68.728  1.00  0.00           C  
ATOM   2592  NZ  LYS A1465      41.965  24.429  69.249  1.00  0.00           N  
ATOM   2593  N   TYR A1467      43.523  19.765  63.691  1.00  0.00           N  
ATOM   2594  CA  TYR A1467      42.749  18.535  63.587  1.00  0.00           C  
ATOM   2595  C   TYR A1467      43.215  17.537  62.533  1.00  0.00           C  
ATOM   2596  O   TYR A1467      42.780  16.386  62.535  1.00  0.00           O  
ATOM   2597  CB  TYR A1467      41.271  18.870  63.367  1.00  0.00           C  
ATOM   2598  CG  TYR A1467      40.698  19.772  64.437  1.00  0.00           C  
ATOM   2599  CD1 TYR A1467      40.904  21.151  64.395  1.00  0.00           C  
ATOM   2600  CD2 TYR A1467      39.979  19.246  65.510  1.00  0.00           C  
ATOM   2601  CE1 TYR A1467      40.406  21.989  65.400  1.00  0.00           C  
ATOM   2602  CE2 TYR A1467      39.477  20.074  66.519  1.00  0.00           C  
ATOM   2603  CZ  TYR A1467      39.695  21.442  66.457  1.00  0.00           C  
ATOM   2604  OH  TYR A1467      39.203  22.265  67.450  1.00  0.00           O  
ATOM   2605  N   GLY A1468      44.101  17.968  61.644  1.00  0.00           N  
ATOM   2606  CA  GLY A1468      44.590  17.070  60.613  1.00  0.00           C  
ATOM   2607  C   GLY A1468      43.952  17.313  59.259  1.00  0.00           C  
ATOM   2608  O   GLY A1468      42.819  17.784  59.166  1.00  0.00           O  
ATOM   2609  N   ARG A1507      44.697  16.984  58.211  1.00  0.00           N  
ATOM   2610  CA  ARG A1507      44.264  17.150  56.828  1.00  0.00           C  
ATOM   2611  C   ARG A1507      42.943  16.446  56.519  1.00  0.00           C  
ATOM   2612  O   ARG A1507      41.994  17.060  56.032  1.00  0.00           O  
ATOM   2613  CB  ARG A1507      45.347  16.605  55.897  1.00  0.00           C  
ATOM   2614  CG  ARG A1507      44.891  16.355  54.481  1.00  0.00           C  
ATOM   2615  CD  ARG A1507      45.803  15.344  53.811  1.00  0.00           C  
ATOM   2616  NE  ARG A1507      47.174  15.828  53.738  1.00  0.00           N  
ATOM   2617  CZ  ARG A1507      48.206  15.099  53.323  1.00  0.00           C  
ATOM   2618  NH1 ARG A1507      48.028  13.840  52.943  1.00  0.00           N  
ATOM   2619  NH2 ARG A1507      49.415  15.639  53.279  1.00  0.00           N  
ATOM   2620  N   ASP A1508      42.886  15.150  56.796  1.00  0.00           N  
ATOM   2621  CA  ASP A1508      41.678  14.394  56.504  1.00  0.00           C  
ATOM   2622  C   ASP A1508      40.442  14.846  57.272  1.00  0.00           C  
ATOM   2623  O   ASP A1508      39.338  14.824  56.732  1.00  0.00           O  
ATOM   2624  CB  ASP A1508      41.954  12.905  56.689  1.00  0.00           C  
ATOM   2625  CG  ASP A1508      42.798  12.344  55.554  1.00  0.00           C  
ATOM   2626  OD1 ASP A1508      43.285  11.206  55.660  1.00  0.00           O  
ATOM   2627  OD2 ASP A1508      42.967  13.063  54.541  1.00  0.00           O  
ATOM   2628  N   ALA A1509      40.620  15.275  58.517  1.00  0.00           N  
ATOM   2629  CA  ALA A1509      39.489  15.763  59.298  1.00  0.00           C  
ATOM   2630  C   ALA A1509      38.939  17.018  58.625  1.00  0.00           C  
ATOM   2631  O   ALA A1509      37.723  17.191  58.504  1.00  0.00           O  
ATOM   2632  CB  ALA A1509      39.924  16.086  60.727  1.00  0.00           C  
ATOM   2633  N   LEU A1510      39.839  17.896  58.188  1.00  0.00           N  
ATOM   2634  CA  LEU A1510      39.420  19.126  57.528  1.00  0.00           C  
ATOM   2635  C   LEU A1510      38.726  18.821  56.211  1.00  0.00           C  
ATOM   2636  O   LEU A1510      37.659  19.369  55.928  1.00  0.00           O  
ATOM   2637  CB  LEU A1510      40.619  20.042  57.273  1.00  0.00           C  
ATOM   2638  CG  LEU A1510      40.357  21.322  56.468  1.00  0.00           C  
ATOM   2639  CD1 LEU A1510      39.319  22.208  57.167  1.00  0.00           C  
ATOM   2640  CD2 LEU A1510      41.676  22.068  56.303  1.00  0.00           C  
ATOM   2641  N   ARG A1511      39.342  17.960  55.402  1.00  0.00           N  
ATOM   2642  CA  ARG A1511      38.765  17.589  54.115  1.00  0.00           C  
ATOM   2643  C   ARG A1511      37.369  17.031  54.333  1.00  0.00           C  
ATOM   2644  O   ARG A1511      36.404  17.467  53.702  1.00  0.00           O  
ATOM   2645  CB  ARG A1511      39.625  16.531  53.421  1.00  0.00           C  
ATOM   2646  CG  ARG A1511      41.003  17.026  52.971  1.00  0.00           C  
ATOM   2647  CD  ARG A1511      41.867  15.859  52.530  1.00  0.00           C  
ATOM   2648  NE  ARG A1511      41.251  15.107  51.443  1.00  0.00           N  
ATOM   2649  CZ  ARG A1511      41.586  15.211  50.162  1.00  0.00           C  
ATOM   2650  NH1 ARG A1511      42.555  16.040  49.783  1.00  0.00           N  
ATOM   2651  NH2 ARG A1511      40.942  14.486  49.252  1.00  0.00           N  
ATOM   2652  N   TYR A1516      37.269  16.068  55.243  1.00  0.00           N  
ATOM   2653  CA  TYR A1516      35.994  15.449  55.531  1.00  0.00           C  
ATOM   2654  C   TYR A1516      34.949  16.482  55.921  1.00  0.00           C  
ATOM   2655  O   TYR A1516      33.848  16.479  55.389  1.00  0.00           O  
ATOM   2656  CB  TYR A1516      36.136  14.422  56.647  1.00  0.00           C  
ATOM   2657  CG  TYR A1516      34.809  13.809  57.018  1.00  0.00           C  
ATOM   2658  CD1 TYR A1516      34.113  13.001  56.115  1.00  0.00           C  
ATOM   2659  CD2 TYR A1516      34.216  14.084  58.249  1.00  0.00           C  
ATOM   2660  CE1 TYR A1516      32.846  12.484  56.434  1.00  0.00           C  
ATOM   2661  CE2 TYR A1516      32.960  13.575  58.577  1.00  0.00           C  
ATOM   2662  CZ  TYR A1516      32.282  12.778  57.666  1.00  0.00           C  
ATOM   2663  OH  TYR A1516      31.039  12.286  57.998  1.00  0.00           O  
ATOM   2664  N   TYR A1517      35.299  17.366  56.852  1.00  0.00           N  
ATOM   2665  CA  TYR A1517      34.374  18.400  57.305  1.00  0.00           C  
ATOM   2666  C   TYR A1517      33.857  19.278  56.168  1.00  0.00           C  
ATOM   2667  O   TYR A1517      32.653  19.514  56.053  1.00  0.00           O  
ATOM   2668  CB  TYR A1517      35.052  19.279  58.365  1.00  0.00           C  
ATOM   2669  CG  TYR A1517      34.369  20.612  58.611  1.00  0.00           C  
ATOM   2670  CD1 TYR A1517      33.095  20.680  59.182  1.00  0.00           C  
ATOM   2671  CD2 TYR A1517      35.002  21.808  58.269  1.00  0.00           C  
ATOM   2672  CE1 TYR A1517      32.469  21.911  59.409  1.00  0.00           C  
ATOM   2673  CE2 TYR A1517      34.386  23.038  58.489  1.00  0.00           C  
ATOM   2674  CZ  TYR A1517      33.123  23.084  59.059  1.00  0.00           C  
ATOM   2675  OH  TYR A1517      32.523  24.306  59.270  1.00  0.00           O  
ATOM   2676  N   LEU A1518      34.759  19.764  55.325  1.00  0.00           N  
ATOM   2677  CA  LEU A1518      34.341  20.632  54.232  1.00  0.00           C  
ATOM   2678  C   LEU A1518      33.417  19.929  53.244  1.00  0.00           C  
ATOM   2679  O   LEU A1518      32.432  20.506  52.787  1.00  0.00           O  
ATOM   2680  CB  LEU A1518      35.568  21.193  53.510  1.00  0.00           C  
ATOM   2681  CG  LEU A1518      36.464  22.105  54.355  1.00  0.00           C  
ATOM   2682  CD1 LEU A1518      37.717  22.447  53.557  1.00  0.00           C  
ATOM   2683  CD2 LEU A1518      35.709  23.378  54.752  1.00  0.00           C  
ATOM   2684  N   LEU A1527      33.727  18.678  52.932  1.00  0.00           N  
ATOM   2685  CA  LEU A1527      32.923  17.907  51.988  1.00  0.00           C  
ATOM   2686  C   LEU A1527      31.598  17.446  52.579  1.00  0.00           C  
ATOM   2687  O   LEU A1527      30.599  17.337  51.870  1.00  0.00           O  
ATOM   2688  CB  LEU A1527      33.723  16.699  51.500  1.00  0.00           C  
ATOM   2689  CG  LEU A1527      34.949  17.088  50.675  1.00  0.00           C  
ATOM   2690  CD1 LEU A1527      35.930  15.927  50.592  1.00  0.00           C  
ATOM   2691  CD2 LEU A1527      34.490  17.523  49.292  1.00  0.00           C  
ATOM   2692  N   ARG A1528      31.588  17.194  53.883  1.00  0.00           N  
ATOM   2693  CA  ARG A1528      30.381  16.727  54.554  1.00  0.00           C  
ATOM   2694  C   ARG A1528      29.403  17.828  54.938  1.00  0.00           C  
ATOM   2695  O   ARG A1528      28.193  17.659  54.802  1.00  0.00           O  
ATOM   2696  CB  ARG A1528      30.762  15.934  55.811  1.00  0.00           C  
ATOM   2697  CG  ARG A1528      29.575  15.433  56.634  1.00  0.00           C  
ATOM   2698  CD  ARG A1528      28.713  14.463  55.846  1.00  0.00           C  
ATOM   2699  NE  ARG A1528      27.708  13.834  56.696  1.00  0.00           N  
ATOM   2700  CZ  ARG A1528      26.534  14.369  57.006  1.00  0.00           C  
ATOM   2701  NH1 ARG A1528      26.188  15.557  56.525  1.00  0.00           N  
ATOM   2702  NH2 ARG A1528      25.714  13.718  57.823  1.00  0.00           N  
ATOM   2703  N   GLU A1549      29.919  18.962  55.402  1.00  0.00           N  
ATOM   2704  CA  GLU A1549      29.051  20.042  55.854  1.00  0.00           C  
ATOM   2705  C   GLU A1549      28.795  21.207  54.917  1.00  0.00           C  
ATOM   2706  O   GLU A1549      27.952  22.053  55.211  1.00  0.00           O  
ATOM   2707  CB  GLU A1549      29.565  20.591  57.188  1.00  0.00           C  
ATOM   2708  CG  GLU A1549      29.670  19.536  58.271  1.00  0.00           C  
ATOM   2709  CD  GLU A1549      29.396  20.083  59.656  1.00  0.00           C  
ATOM   2710  OE1 GLU A1549      29.573  19.325  60.635  1.00  0.00           O  
ATOM   2711  OE2 GLU A1549      28.998  21.263  59.765  1.00  0.00           O  
ATOM   2712  N   ILE A1563      29.500  21.267  53.795  1.00  0.00           N  
ATOM   2713  CA  ILE A1563      29.297  22.381  52.876  1.00  0.00           C  
ATOM   2714  C   ILE A1563      28.719  21.947  51.534  1.00  0.00           C  
ATOM   2715  O   ILE A1563      29.453  21.497  50.656  1.00  0.00           O  
ATOM   2716  CB  ILE A1563      30.624  23.133  52.620  1.00  0.00           C  
ATOM   2717  CG1 ILE A1563      31.339  23.406  53.946  1.00  0.00           C  
ATOM   2718  CG2 ILE A1563      30.352  24.441  51.890  1.00  0.00           C  
ATOM   2719  CD1 ILE A1563      30.521  24.199  54.953  1.00  0.00           C  
ATOM   2720  N   PRO A1569      27.392  22.078  51.356  1.00  0.00           N  
ATOM   2721  CA  PRO A1569      26.740  21.691  50.097  1.00  0.00           C  
ATOM   2722  C   PRO A1569      27.312  22.545  48.969  1.00  0.00           C  
ATOM   2723  O   PRO A1569      27.199  23.771  48.996  1.00  0.00           O  
ATOM   2724  CB  PRO A1569      25.265  22.010  50.348  1.00  0.00           C  
ATOM   2725  CG  PRO A1569      25.141  21.977  51.846  1.00  0.00           C  
ATOM   2726  CD  PRO A1569      26.412  22.632  52.304  1.00  0.00           C  
ATOM   2727  N   TYR A1594      27.923  21.901  47.981  1.00  0.00           N  
ATOM   2728  CA  TYR A1594      28.525  22.633  46.875  1.00  0.00           C  
ATOM   2729  C   TYR A1594      27.524  23.545  46.178  1.00  0.00           C  
ATOM   2730  O   TYR A1594      26.470  23.095  45.741  1.00  0.00           O  
ATOM   2731  CB  TYR A1594      29.113  21.670  45.843  1.00  0.00           C  
ATOM   2732  CG  TYR A1594      30.078  22.369  44.912  1.00  0.00           C  
ATOM   2733  CD1 TYR A1594      31.399  22.590  45.295  1.00  0.00           C  
ATOM   2734  CD2 TYR A1594      29.653  22.872  43.684  1.00  0.00           C  
ATOM   2735  CE1 TYR A1594      32.275  23.300  44.478  1.00  0.00           C  
ATOM   2736  CE2 TYR A1594      30.520  23.584  42.858  1.00  0.00           C  
ATOM   2737  CZ  TYR A1594      31.827  23.794  43.263  1.00  0.00           C  
ATOM   2738  OH  TYR A1594      32.686  24.505  42.461  1.00  0.00           O  
ATOM   2739  N   GLY A1596      27.863  24.826  46.075  1.00  0.00           N  
ATOM   2740  CA  GLY A1596      26.982  25.773  45.409  1.00  0.00           C  
ATOM   2741  C   GLY A1596      26.266  26.774  46.297  1.00  0.00           C  
ATOM   2742  O   GLY A1596      25.877  27.844  45.832  1.00  0.00           O  
ATOM   2743  N   GLN A1601      26.075  26.456  47.572  1.00  0.00           N  
ATOM   2744  CA  GLN A1601      25.383  27.405  48.433  1.00  0.00           C  
ATOM   2745  C   GLN A1601      26.224  27.982  49.560  1.00  0.00           C  
ATOM   2746  O   GLN A1601      27.002  27.273  50.208  1.00  0.00           O  
ATOM   2747  CB  GLN A1601      24.107  26.777  48.998  1.00  0.00           C  
ATOM   2748  CG  GLN A1601      24.300  25.507  49.780  1.00  0.00           C  
ATOM   2749  CD  GLN A1601      22.972  24.882  50.167  1.00  0.00           C  
ATOM   2750  OE1 GLN A1601      22.209  24.440  49.308  1.00  0.00           O  
ATOM   2751  NE2 GLN A1601      22.685  24.854  51.464  1.00  0.00           N  
ATOM   2752  N   ASP A1602      26.061  29.284  49.778  1.00  0.00           N  
ATOM   2753  CA  ASP A1602      26.781  29.999  50.827  1.00  0.00           C  
ATOM   2754  C   ASP A1602      26.533  29.270  52.141  1.00  0.00           C  
ATOM   2755  O   ASP A1602      25.385  29.021  52.511  1.00  0.00           O  
ATOM   2756  CB  ASP A1602      26.273  31.440  50.912  1.00  0.00           C  
ATOM   2757  CG  ASP A1602      26.472  32.207  49.615  1.00  0.00           C  
ATOM   2758  OD1 ASP A1602      25.852  33.278  49.456  1.00  0.00           O  
ATOM   2759  OD2 ASP A1602      27.252  31.745  48.753  1.00  0.00           O  
ATOM   2760  N   THR A1603      27.610  28.929  52.842  1.00  0.00           N  
ATOM   2761  CA  THR A1603      27.505  28.189  54.096  1.00  0.00           C  
ATOM   2762  C   THR A1603      28.546  28.663  55.106  1.00  0.00           C  
ATOM   2763  O   THR A1603      29.719  28.817  54.777  1.00  0.00           O  
ATOM   2764  CB  THR A1603      27.738  26.675  53.863  1.00  0.00           C  
ATOM   2765  OG1 THR A1603      26.829  26.192  52.866  1.00  0.00           O  
ATOM   2766  CG2 THR A1603      27.532  25.892  55.157  1.00  0.00           C  
ATOM   2767  N   PRO A1604      28.126  28.904  56.355  1.00  0.00           N  
ATOM   2768  CA  PRO A1604      29.080  29.356  57.367  1.00  0.00           C  
ATOM   2769  C   PRO A1604      29.944  28.202  57.877  1.00  0.00           C  
ATOM   2770  O   PRO A1604      29.491  27.064  57.973  1.00  0.00           O  
ATOM   2771  CB  PRO A1604      28.177  29.937  58.449  1.00  0.00           C  
ATOM   2772  CG  PRO A1604      26.972  29.071  58.366  1.00  0.00           C  
ATOM   2773  CD  PRO A1604      26.748  28.936  56.878  1.00  0.00           C  
ATOM   2774  N   VAL A1613      31.195  28.508  58.188  1.00  0.00           N  
ATOM   2775  CA  VAL A1613      32.125  27.507  58.687  1.00  0.00           C  
ATOM   2776  C   VAL A1613      32.703  27.992  60.007  1.00  0.00           C  
ATOM   2777  O   VAL A1613      32.654  29.188  60.307  1.00  0.00           O  
ATOM   2778  CB  VAL A1613      33.279  27.276  57.695  1.00  0.00           C  
ATOM   2779  CG1 VAL A1613      32.732  26.799  56.361  1.00  0.00           C  
ATOM   2780  CG2 VAL A1613      34.062  28.553  57.513  1.00  0.00           C  
ATOM   2781  N   SER A1614      33.242  27.066  60.794  1.00  0.00           N  
ATOM   2782  CA  SER A1614      33.832  27.418  62.079  1.00  0.00           C  
ATOM   2783  C   SER A1614      34.631  26.253  62.635  1.00  0.00           C  
ATOM   2784  O   SER A1614      34.356  25.097  62.317  1.00  0.00           O  
ATOM   2785  CB  SER A1614      32.741  27.795  63.077  1.00  0.00           C  
ATOM   2786  OG  SER A1614      31.956  26.661  63.406  1.00  0.00           O  
ATOM   2787  N   GLU A1615      35.619  26.562  63.468  1.00  0.00           N  
ATOM   2788  CA  GLU A1615      36.442  25.527  64.077  1.00  0.00           C  
ATOM   2789  C   GLU A1615      35.543  24.665  64.952  1.00  0.00           C  
ATOM   2790  O   GLU A1615      35.745  23.459  65.070  1.00  0.00           O  
ATOM   2791  CB  GLU A1615      37.549  26.149  64.935  1.00  0.00           C  
ATOM   2792  CG  GLU A1615      38.538  25.127  65.492  1.00  0.00           C  
ATOM   2793  CD  GLU A1615      39.615  25.748  66.368  1.00  0.00           C  
ATOM   2794  OE1 GLU A1615      40.037  26.887  66.079  1.00  0.00           O  
ATOM   2795  OE2 GLU A1615      40.052  25.089  67.335  1.00  0.00           O  
ATOM   2796  N   GLU A1616      34.540  25.295  65.556  1.00  0.00           N  
ATOM   2797  CA  GLU A1616      33.607  24.592  66.429  1.00  0.00           C  
ATOM   2798  C   GLU A1616      32.847  23.504  65.679  1.00  0.00           C  
ATOM   2799  O   GLU A1616      32.633  22.414  66.206  1.00  0.00           O  
ATOM   2800  CB  GLU A1616      32.608  25.574  67.052  1.00  0.00           C  
ATOM   2801  CG  GLU A1616      33.195  26.494  68.116  1.00  0.00           C  
ATOM   2802  CD  GLU A1616      34.019  27.643  67.551  1.00  0.00           C  
ATOM   2803  OE1 GLU A1616      34.579  28.411  68.363  1.00  0.00           O  
ATOM   2804  OE2 GLU A1616      34.108  27.790  66.312  1.00  0.00           O  
ATOM   2805  N   ALA A1617      32.437  23.805  64.453  1.00  0.00           N  
ATOM   2806  CA  ALA A1617      31.707  22.838  63.641  1.00  0.00           C  
ATOM   2807  C   ALA A1617      32.633  21.713  63.178  1.00  0.00           C  
ATOM   2808  O   ALA A1617      32.221  20.559  63.086  1.00  0.00           O  
ATOM   2809  CB  ALA A1617      31.078  23.531  62.440  1.00  0.00           C  
ATOM   2810  N   LEU A1619      33.885  22.050  62.877  1.00  0.00           N  
ATOM   2811  CA  LEU A1619      34.842  21.039  62.443  1.00  0.00           C  
ATOM   2812  C   LEU A1619      35.116  20.078  63.600  1.00  0.00           C  
ATOM   2813  O   LEU A1619      35.178  18.869  63.411  1.00  0.00           O  
ATOM   2814  CB  LEU A1619      36.147  21.702  61.987  1.00  0.00           C  
ATOM   2815  CG  LEU A1619      37.313  20.806  61.548  1.00  0.00           C  
ATOM   2816  CD1 LEU A1619      38.388  21.663  60.905  1.00  0.00           C  
ATOM   2817  CD2 LEU A1619      37.886  20.063  62.733  1.00  0.00           C  
ATOM   2818  N   ARG A1620      35.276  20.625  64.799  1.00  0.00           N  
ATOM   2819  CA  ARG A1620      35.543  19.812  65.977  1.00  0.00           C  
ATOM   2820  C   ARG A1620      34.393  18.862  66.294  1.00  0.00           C  
ATOM   2821  O   ARG A1620      34.620  17.686  66.564  1.00  0.00           O  
ATOM   2822  CB  ARG A1620      35.835  20.714  67.182  1.00  0.00           C  
ATOM   2823  CG  ARG A1620      35.995  19.977  68.515  1.00  0.00           C  
ATOM   2824  CD  ARG A1620      36.712  20.866  69.526  1.00  0.00           C  
ATOM   2825  NE  ARG A1620      36.251  22.250  69.435  1.00  0.00           N  
ATOM   2826  CZ  ARG A1620      36.920  23.299  69.905  1.00  0.00           C  
ATOM   2827  NH1 ARG A1620      38.089  23.131  70.507  1.00  0.00           N  
ATOM   2828  NH2 ARG A1620      36.425  24.521  69.761  1.00  0.00           N  
ATOM   2829  N   THR A1621      33.162  19.362  66.257  1.00  0.00           N  
ATOM   2830  CA  THR A1621      32.010  18.520  66.552  1.00  0.00           C  
ATOM   2831  C   THR A1621      31.852  17.398  65.529  1.00  0.00           C  
ATOM   2832  O   THR A1621      31.546  16.259  65.885  1.00  0.00           O  
ATOM   2833  CB  THR A1621      30.708  19.343  66.604  1.00  0.00           C  
ATOM   2834  OG1 THR A1621      30.578  20.118  65.406  1.00  0.00           O  
ATOM   2835  CG2 THR A1621      30.719  20.272  67.803  1.00  0.00           C  
ATOM   2836  N   ARG A1622      32.066  17.726  64.260  1.00  0.00           N  
ATOM   2837  CA  ARG A1622      31.962  16.747  63.181  1.00  0.00           C  
ATOM   2838  C   ARG A1622      33.043  15.679  63.345  1.00  0.00           C  
ATOM   2839  O   ARG A1622      32.809  14.491  63.112  1.00  0.00           O  
ATOM   2840  CB  ARG A1622      32.122  17.450  61.828  1.00  0.00           C  
ATOM   2841  CG  ARG A1622      32.095  16.512  60.627  1.00  0.00           C  
ATOM   2842  CD  ARG A1622      30.767  15.788  60.516  1.00  0.00           C  
ATOM   2843  NE  ARG A1622      29.655  16.721  60.362  1.00  0.00           N  
ATOM   2844  CZ  ARG A1622      28.380  16.358  60.273  1.00  0.00           C  
ATOM   2845  NH1 ARG A1622      28.048  15.074  60.322  1.00  0.00           N  
ATOM   2846  NH2 ARG A1622      27.437  17.279  60.127  1.00  0.00           N  
ATOM   2847  N   TYR A1632      34.231  16.116  63.745  1.00  0.00           N  
ATOM   2848  CA  TYR A1632      35.361  15.221  63.953  1.00  0.00           C  
ATOM   2849  C   TYR A1632      35.095  14.254  65.101  1.00  0.00           C  
ATOM   2850  O   TYR A1632      35.259  13.052  64.961  1.00  0.00           O  
ATOM   2851  CB  TYR A1632      36.615  16.036  64.277  1.00  0.00           C  
ATOM   2852  CG  TYR A1632      37.826  15.197  64.594  1.00  0.00           C  
ATOM   2853  CD1 TYR A1632      38.573  14.610  63.578  1.00  0.00           C  
ATOM   2854  CD2 TYR A1632      38.225  14.985  65.913  1.00  0.00           C  
ATOM   2855  CE1 TYR A1632      39.691  13.833  63.864  1.00  0.00           C  
ATOM   2856  CE2 TYR A1632      39.339  14.213  66.211  1.00  0.00           C  
ATOM   2857  CZ  TYR A1632      40.068  13.641  65.181  1.00  0.00           C  
ATOM   2858  OH  TYR A1632      41.178  12.891  65.461  1.00  0.00           O  
ATOM   2859  N   GLU A1635      34.685  14.800  66.239  1.00  0.00           N  
ATOM   2860  CA  GLU A1635      34.421  13.996  67.421  1.00  0.00           C  
ATOM   2861  C   GLU A1635      33.295  12.989  67.226  1.00  0.00           C  
ATOM   2862  O   GLU A1635      33.400  11.841  67.654  1.00  0.00           O  
ATOM   2863  CB  GLU A1635      34.095  14.912  68.607  1.00  0.00           C  
ATOM   2864  CG  GLU A1635      35.155  15.976  68.855  1.00  0.00           C  
ATOM   2865  CD  GLU A1635      34.950  16.726  70.155  1.00  0.00           C  
ATOM   2866  OE1 GLU A1635      33.804  17.134  70.435  1.00  0.00           O  
ATOM   2867  OE2 GLU A1635      35.942  16.915  70.893  1.00  0.00           O  
ATOM   2868  N   ALA A1636      32.227  13.417  66.561  1.00  0.00           N  
ATOM   2869  CA  ALA A1636      31.068  12.559  66.344  1.00  0.00           C  
ATOM   2870  C   ALA A1636      31.235  11.485  65.270  1.00  0.00           C  
ATOM   2871  O   ALA A1636      31.013  10.298  65.525  1.00  0.00           O  
ATOM   2872  CB  ALA A1636      29.846  13.428  66.023  1.00  0.00           C  
ATOM   2873  N   ASP A1637      31.635  11.904  64.076  1.00  0.00           N  
ATOM   2874  CA  ASP A1637      31.791  10.995  62.945  1.00  0.00           C  
ATOM   2875  C   ASP A1637      33.094  10.212  62.870  1.00  0.00           C  
ATOM   2876  O   ASP A1637      33.085   9.014  62.596  1.00  0.00           O  
ATOM   2877  CB  ASP A1637      31.628  11.774  61.635  1.00  0.00           C  
ATOM   2878  CG  ASP A1637      30.209  12.257  61.409  1.00  0.00           C  
ATOM   2879  OD1 ASP A1637      29.468  12.447  62.398  1.00  0.00           O  
ATOM   2880  OD2 ASP A1637      29.837  12.468  60.238  1.00  0.00           O  
ATOM   2881  N   LEU A1638      34.214  10.881  63.111  1.00  0.00           N  
ATOM   2882  CA  LEU A1638      35.502  10.221  62.993  1.00  0.00           C  
ATOM   2883  C   LEU A1638      36.023   9.583  64.270  1.00  0.00           C  
ATOM   2884  O   LEU A1638      36.297   8.384  64.294  1.00  0.00           O  
ATOM   2885  CB  LEU A1638      36.521  11.215  62.417  1.00  0.00           C  
ATOM   2886  CG  LEU A1638      36.002  11.909  61.147  1.00  0.00           C  
ATOM   2887  CD1 LEU A1638      37.015  12.939  60.645  1.00  0.00           C  
ATOM   2888  CD2 LEU A1638      35.724  10.863  60.078  1.00  0.00           C  
ATOM   2889  N   ALA A1639      36.151  10.368  65.335  1.00  0.00           N  
ATOM   2890  CA  ALA A1639      36.653   9.828  66.591  1.00  0.00           C  
ATOM   2891  C   ALA A1639      35.702   8.798  67.189  1.00  0.00           C  
ATOM   2892  O   ALA A1639      36.134   7.745  67.655  1.00  0.00           O  
ATOM   2893  CB  ALA A1639      36.891  10.954  67.590  1.00  0.00           C  
ATOM   2894  N   ASP A1640      34.407   9.098  67.163  1.00  0.00           N  
ATOM   2895  CA  ASP A1640      33.409   8.202  67.736  1.00  0.00           C  
ATOM   2896  C   ASP A1640      32.933   7.082  66.801  1.00  0.00           C  
ATOM   2897  O   ASP A1640      33.397   5.940  66.894  1.00  0.00           O  
ATOM   2898  CB  ASP A1640      32.209   9.026  68.217  1.00  0.00           C  
ATOM   2899  CG  ASP A1640      31.215   8.207  69.022  1.00  0.00           C  
ATOM   2900  OD1 ASP A1640      30.139   8.746  69.366  1.00  0.00           O  
ATOM   2901  OD2 ASP A1640      31.507   7.034  69.318  1.00  0.00           O  
ATOM   2902  N   ASP A1641      32.014   7.417  65.899  1.00  0.00           N  
ATOM   2903  CA  ASP A1641      31.430   6.448  64.973  1.00  0.00           C  
ATOM   2904  C   ASP A1641      32.377   5.526  64.215  1.00  0.00           C  
ATOM   2905  O   ASP A1641      32.187   4.308  64.223  1.00  0.00           O  
ATOM   2906  CB  ASP A1641      30.528   7.164  63.963  1.00  0.00           C  
ATOM   2907  CG  ASP A1641      29.230   7.638  64.575  1.00  0.00           C  
ATOM   2908  OD1 ASP A1641      28.524   8.433  63.923  1.00  0.00           O  
ATOM   2909  OD2 ASP A1641      28.909   7.216  65.704  1.00  0.00           O  
ATOM   2910  N   LEU A1642      33.390   6.089  63.559  1.00  0.00           N  
ATOM   2911  CA  LEU A1642      34.314   5.269  62.784  1.00  0.00           C  
ATOM   2912  C   LEU A1642      35.544   4.782  63.548  1.00  0.00           C  
ATOM   2913  O   LEU A1642      35.799   3.581  63.633  1.00  0.00           O  
ATOM   2914  CB  LEU A1642      34.762   6.029  61.535  1.00  0.00           C  
ATOM   2915  CG  LEU A1642      35.594   5.258  60.505  1.00  0.00           C  
ATOM   2916  CD1 LEU A1642      34.850   4.000  60.064  1.00  0.00           C  
ATOM   2917  CD2 LEU A1642      35.867   6.158  59.306  1.00  0.00           C  
ATOM   2918  N   GLY A1662      36.307   5.719  64.098  1.00  0.00           N  
ATOM   2919  CA  GLY A1662      37.514   5.361  64.820  1.00  0.00           C  
ATOM   2920  C   GLY A1662      37.339   4.385  65.970  1.00  0.00           C  
ATOM   2921  O   GLY A1662      38.063   3.392  66.062  1.00  0.00           O  
ATOM   2922  N   ASN A1663      36.393   4.663  66.859  1.00  0.00           N  
ATOM   2923  CA  ASN A1663      36.180   3.780  67.996  1.00  0.00           C  
ATOM   2924  C   ASN A1663      35.639   2.424  67.559  1.00  0.00           C  
ATOM   2925  O   ASN A1663      35.877   1.415  68.222  1.00  0.00           O  
ATOM   2926  CB  ASN A1663      35.245   4.436  69.014  1.00  0.00           C  
ATOM   2927  CG  ASN A1663      35.120   3.629  70.294  1.00  0.00           C  
ATOM   2928  OD1 ASN A1663      34.084   3.028  70.562  1.00  0.00           O  
ATOM   2929  ND2 ASN A1663      36.185   3.608  71.088  1.00  0.00           N  
ATOM   2930  N   LEU A1664      34.906   2.386  66.451  1.00  0.00           N  
ATOM   2931  CA  LEU A1664      34.394   1.109  65.976  1.00  0.00           C  
ATOM   2932  C   LEU A1664      35.589   0.279  65.528  1.00  0.00           C  
ATOM   2933  O   LEU A1664      35.683  -0.905  65.839  1.00  0.00           O  
ATOM   2934  CB  LEU A1664      33.422   1.293  64.807  1.00  0.00           C  
ATOM   2935  CG  LEU A1664      32.999  -0.009  64.107  1.00  0.00           C  
ATOM   2936  CD1 LEU A1664      32.372  -0.977  65.106  1.00  0.00           C  
ATOM   2937  CD2 LEU A1664      32.015   0.306  62.996  1.00  0.00           C  
ATOM   2938  N   VAL A1665      36.510   0.909  64.803  1.00  0.00           N  
ATOM   2939  CA  VAL A1665      37.699   0.206  64.330  1.00  0.00           C  
ATOM   2940  C   VAL A1665      38.499  -0.295  65.528  1.00  0.00           C  
ATOM   2941  O   VAL A1665      39.015  -1.412  65.517  1.00  0.00           O  
ATOM   2942  CB  VAL A1665      38.600   1.125  63.467  1.00  0.00           C  
ATOM   2943  CG1 VAL A1665      39.915   0.417  63.138  1.00  0.00           C  
ATOM   2944  CG2 VAL A1665      37.880   1.498  62.178  1.00  0.00           C  
ATOM   2945  N   GLN A1666      38.599   0.537  66.560  1.00  0.00           N  
ATOM   2946  CA  GLN A1666      39.333   0.173  67.768  1.00  0.00           C  
ATOM   2947  C   GLN A1666      38.697  -1.029  68.468  1.00  0.00           C  
ATOM   2948  O   GLN A1666      39.384  -1.986  68.820  1.00  0.00           O  
ATOM   2949  CB  GLN A1666      39.385   1.360  68.736  1.00  0.00           C  
ATOM   2950  CG  GLN A1666      40.012   1.029  70.092  1.00  0.00           C  
ATOM   2951  CD  GLN A1666      40.076   2.232  71.021  1.00  0.00           C  
ATOM   2952  OE1 GLN A1666      40.798   3.195  70.761  1.00  0.00           O  
ATOM   2953  NE2 GLN A1666      39.315   2.182  72.111  1.00  0.00           N  
ATOM   2954  N   ARG A1667      37.384  -0.974  68.667  1.00  0.00           N  
ATOM   2955  CA  ARG A1667      36.668  -2.054  69.335  1.00  0.00           C  
ATOM   2956  C   ARG A1667      36.675  -3.335  68.510  1.00  0.00           C  
ATOM   2957  O   ARG A1667      36.690  -4.435  69.061  1.00  0.00           O  
ATOM   2958  CB  ARG A1667      35.220  -1.640  69.630  1.00  0.00           C  
ATOM   2959  CG  ARG A1667      35.098  -0.353  70.426  1.00  0.00           C  
ATOM   2960  CD  ARG A1667      33.719  -0.194  71.070  1.00  0.00           C  
ATOM   2961  NE  ARG A1667      32.597  -0.269  70.130  1.00  0.00           N  
ATOM   2962  CZ  ARG A1667      32.377   0.582  69.130  1.00  0.00           C  
ATOM   2963  NH1 ARG A1667      33.204   1.591  68.910  1.00  0.00           N  
ATOM   2964  NH2 ARG A1667      31.309   0.437  68.361  1.00  0.00           N  
ATOM   2965  N   THR A1668      36.666  -3.197  67.188  1.00  0.00           N  
ATOM   2966  CA  THR A1668      36.677  -4.370  66.322  1.00  0.00           C  
ATOM   2967  C   THR A1668      38.010  -5.097  66.453  1.00  0.00           C  
ATOM   2968  O   THR A1668      38.051  -6.324  66.531  1.00  0.00           O  
ATOM   2969  CB  THR A1668      36.432  -3.988  64.851  1.00  0.00           C  
ATOM   2970  OG1 THR A1668      35.111  -3.454  64.720  1.00  0.00           O  
ATOM   2971  CG2 THR A1668      36.557  -5.208  63.948  1.00  0.00           C  
ATOM   2972  N   ARG A1669      39.104  -4.346  66.481  1.00  0.00           N  
ATOM   2973  CA  ARG A1669      40.413  -4.968  66.644  1.00  0.00           C  
ATOM   2974  C   ARG A1669      40.447  -5.683  67.999  1.00  0.00           C  
ATOM   2975  O   ARG A1669      40.897  -6.824  68.096  1.00  0.00           O  
ATOM   2976  CB  ARG A1669      41.528  -3.916  66.580  1.00  0.00           C  
ATOM   2977  CG  ARG A1669      41.893  -3.461  65.166  1.00  0.00           C  
ATOM   2978  CD  ARG A1669      42.870  -2.286  65.198  1.00  0.00           C  
ATOM   2979  NE  ARG A1669      44.012  -2.531  66.078  1.00  0.00           N  
ATOM   2980  CZ  ARG A1669      44.990  -3.396  65.825  1.00  0.00           C  
ATOM   2981  NH1 ARG A1669      44.983  -4.110  64.707  1.00  0.00           N  
ATOM   2982  NH2 ARG A1669      45.976  -3.553  66.699  1.00  0.00           N  
ATOM   2983  N   ALA A1670      39.959  -5.014  69.041  1.00  0.00           N  
ATOM   2984  CA  ALA A1670      39.948  -5.603  70.382  1.00  0.00           C  
ATOM   2985  C   ALA A1670      39.201  -6.937  70.410  1.00  0.00           C  
ATOM   2986  O   ALA A1670      39.681  -7.911  70.995  1.00  0.00           O  
ATOM   2987  CB  ALA A1670      39.324  -4.627  71.385  1.00  0.00           C  
ATOM   2988  N   MET A1671      38.033  -6.980  69.771  1.00  0.00           N  
ATOM   2989  CA  MET A1671      37.231  -8.196  69.730  1.00  0.00           C  
ATOM   2990  C   MET A1671      37.866  -9.269  68.849  1.00  0.00           C  
ATOM   2991  O   MET A1671      37.675 -10.461  69.082  1.00  0.00           O  
ATOM   2992  CB  MET A1671      35.816  -7.885  69.240  1.00  0.00           C  
ATOM   2993  CG  MET A1671      35.078  -6.900  70.126  1.00  0.00           C  
ATOM   2994  SD  MET A1671      33.359  -6.689  69.657  1.00  0.00           S  
ATOM   2995  CE  MET A1671      33.502  -5.444  68.359  1.00  0.00           C  
ATOM   2996  N   LEU A1672      38.621  -8.856  67.837  1.00  0.00           N  
ATOM   2997  CA  LEU A1672      39.276  -9.832  66.973  1.00  0.00           C  
ATOM   2998  C   LEU A1672      40.375 -10.542  67.758  1.00  0.00           C  
ATOM   2999  O   LEU A1672      40.562 -11.750  67.624  1.00  0.00           O  
ATOM   3000  CB  LEU A1672      39.857  -9.152  65.730  1.00  0.00           C  
ATOM   3001  CG  LEU A1672      38.814  -8.670  64.715  1.00  0.00           C  
ATOM   3002  CD1 LEU A1672      39.504  -7.942  63.562  1.00  0.00           C  
ATOM   3003  CD2 LEU A1672      38.024  -9.869  64.196  1.00  0.00           C  
ATOM   3004  N   PHE A1673      41.098  -9.789  68.582  1.00  0.00           N  
ATOM   3005  CA  PHE A1673      42.161 -10.372  69.394  1.00  0.00           C  
ATOM   3006  C   PHE A1673      41.555 -11.274  70.456  1.00  0.00           C  
ATOM   3007  O   PHE A1673      42.068 -12.349  70.743  1.00  0.00           O  
ATOM   3008  CB  PHE A1673      42.983  -9.278  70.083  1.00  0.00           C  
ATOM   3009  CG  PHE A1673      43.960  -8.586  69.175  1.00  0.00           C  
ATOM   3010  CD1 PHE A1673      43.823  -7.236  68.886  1.00  0.00           C  
ATOM   3011  CD2 PHE A1673      45.023  -9.291  68.613  1.00  0.00           C  
ATOM   3012  CE1 PHE A1673      44.732  -6.592  68.049  1.00  0.00           C  
ATOM   3013  CE2 PHE A1673      45.935  -8.658  67.776  1.00  0.00           C  
ATOM   3014  CZ  PHE A1673      45.790  -7.305  67.493  1.00  0.00           C  
ATOM   3015  N   ARG A1684      40.439 -10.830  71.017  1.00  0.00           N  
ATOM   3016  CA  ARG A1684      39.760 -11.565  72.069  1.00  0.00           C  
ATOM   3017  C   ARG A1684      39.013 -12.813  71.590  1.00  0.00           C  
ATOM   3018  O   ARG A1684      39.121 -13.878  72.205  1.00  0.00           O  
ATOM   3019  CB  ARG A1684      38.788 -10.619  72.774  1.00  0.00           C  
ATOM   3020  CG  ARG A1684      38.376 -11.019  74.180  1.00  0.00           C  
ATOM   3021  CD  ARG A1684      37.305 -10.061  74.676  1.00  0.00           C  
ATOM   3022  NE  ARG A1684      37.689  -8.668  74.457  1.00  0.00           N  
ATOM   3023  CZ  ARG A1684      36.825  -7.670  74.287  1.00  0.00           C  
ATOM   3024  NH1 ARG A1684      35.520  -7.910  74.307  1.00  0.00           N  
ATOM   3025  NH2 ARG A1684      37.264  -6.434  74.093  1.00  0.00           N  
ATOM   3026  N   PHE A1685      38.276 -12.693  70.488  1.00  0.00           N  
ATOM   3027  CA  PHE A1685      37.477 -13.813  69.992  1.00  0.00           C  
ATOM   3028  C   PHE A1685      37.863 -14.451  68.660  1.00  0.00           C  
ATOM   3029  O   PHE A1685      37.232 -15.426  68.244  1.00  0.00           O  
ATOM   3030  CB  PHE A1685      36.010 -13.386  69.889  1.00  0.00           C  
ATOM   3031  CG  PHE A1685      35.491 -12.679  71.104  1.00  0.00           C  
ATOM   3032  CD1 PHE A1685      34.931 -11.408  70.995  1.00  0.00           C  
ATOM   3033  CD2 PHE A1685      35.538 -13.285  72.358  1.00  0.00           C  
ATOM   3034  CE1 PHE A1685      34.424 -10.752  72.113  1.00  0.00           C  
ATOM   3035  CE2 PHE A1685      35.032 -12.636  73.483  1.00  0.00           C  
ATOM   3036  CZ  PHE A1685      34.473 -11.368  73.361  1.00  0.00           C  
ATOM   3037  N   ALA A1686      38.878 -13.922  67.986  1.00  0.00           N  
ATOM   3038  CA  ALA A1686      39.261 -14.475  66.693  1.00  0.00           C  
ATOM   3039  C   ALA A1686      40.758 -14.676  66.523  1.00  0.00           C  
ATOM   3040  O   ALA A1686      41.268 -14.632  65.406  1.00  0.00           O  
ATOM   3041  CB  ALA A1686      38.729 -13.585  65.573  1.00  0.00           C  
ATOM   3042  N   GLU A1689      41.460 -14.894  67.628  1.00  0.00           N  
ATOM   3043  CA  GLU A1689      42.899 -15.121  67.578  1.00  0.00           C  
ATOM   3044  C   GLU A1689      43.659 -14.020  66.835  1.00  0.00           C  
ATOM   3045  O   GLU A1689      44.665 -14.293  66.180  1.00  0.00           O  
ATOM   3046  CB  GLU A1689      43.182 -16.467  66.911  1.00  0.00           C  
ATOM   3047  CG  GLU A1689      42.620 -17.660  67.660  1.00  0.00           C  
ATOM   3048  CD  GLU A1689      42.746 -18.949  66.871  1.00  0.00           C  
ATOM   3049  OE1 GLU A1689      43.856 -19.238  66.376  1.00  0.00           O  
ATOM   3050  OE2 GLU A1689      41.737 -19.676  66.751  1.00  0.00           O  
ATOM   3051  N   GLY A1690      43.176 -12.783  66.934  1.00  0.00           N  
ATOM   3052  CA  GLY A1690      43.842 -11.673  66.273  1.00  0.00           C  
ATOM   3053  C   GLY A1690      43.901 -11.792  64.761  1.00  0.00           C  
ATOM   3054  O   GLY A1690      44.845 -11.327  64.122  1.00  0.00           O  
ATOM   3055  N   ARG A1691      42.883 -12.414  64.183  1.00  0.00           N  
ATOM   3056  CA  ARG A1691      42.826 -12.593  62.741  1.00  0.00           C  
ATOM   3057  C   ARG A1691      41.417 -12.298  62.263  1.00  0.00           C  
ATOM   3058  O   ARG A1691      40.471 -12.323  63.050  1.00  0.00           O  
ATOM   3059  CB  ARG A1691      43.176 -14.037  62.374  1.00  0.00           C  
ATOM   3060  CG  ARG A1691      44.423 -14.560  63.056  1.00  0.00           C  
ATOM   3061  CD  ARG A1691      44.596 -16.066  62.873  1.00  0.00           C  
ATOM   3062  NE  ARG A1691      45.256 -16.419  61.618  1.00  0.00           N  
ATOM   3063  CZ  ARG A1691      44.656 -16.462  60.435  1.00  0.00           C  
ATOM   3064  NH1 ARG A1691      43.366 -16.178  60.333  1.00  0.00           N  
ATOM   3065  NH2 ARG A1691      45.351 -16.783  59.351  1.00  0.00           N  
ATOM   3066  N   ILE A1711      41.284 -11.999  60.977  1.00  0.00           N  
ATOM   3067  CA  ILE A1711      39.973 -11.763  60.398  1.00  0.00           C  
ATOM   3068  C   ILE A1711      39.407 -13.170  60.245  1.00  0.00           C  
ATOM   3069  O   ILE A1711      40.081 -14.058  59.721  1.00  0.00           O  
ATOM   3070  CB  ILE A1711      40.073 -11.091  59.003  1.00  0.00           C  
ATOM   3071  CG1 ILE A1711      40.567  -9.647  59.146  1.00  0.00           C  
ATOM   3072  CG2 ILE A1711      38.721 -11.120  58.314  1.00  0.00           C  
ATOM   3073  CD1 ILE A1711      40.727  -8.922  57.819  1.00  0.00           C  
ATOM   3074  N   PRO A1712      38.174 -13.402  60.724  1.00  0.00           N  
ATOM   3075  CA  PRO A1712      37.534 -14.719  60.632  1.00  0.00           C  
ATOM   3076  C   PRO A1712      37.296 -15.181  59.197  1.00  0.00           C  
ATOM   3077  O   PRO A1712      37.546 -14.443  58.242  1.00  0.00           O  
ATOM   3078  CB  PRO A1712      36.217 -14.519  61.380  1.00  0.00           C  
ATOM   3079  CG  PRO A1712      36.517 -13.419  62.331  1.00  0.00           C  
ATOM   3080  CD  PRO A1712      37.330 -12.472  61.491  1.00  0.00           C  
ATOM   3081  N   GLU A1713      36.811 -16.411  59.053  1.00  0.00           N  
ATOM   3082  CA  GLU A1713      36.521 -16.953  57.736  1.00  0.00           C  
ATOM   3083  C   GLU A1713      35.326 -16.173  57.202  1.00  0.00           C  
ATOM   3084  O   GLU A1713      34.388 -15.865  57.942  1.00  0.00           O  
ATOM   3085  CB  GLU A1713      36.167 -18.439  57.832  1.00  0.00           C  
ATOM   3086  CG  GLU A1713      36.193 -19.161  56.492  1.00  0.00           C  
ATOM   3087  CD  GLU A1713      37.607 -19.338  55.950  1.00  0.00           C  
ATOM   3088  OE1 GLU A1713      37.744 -19.693  54.762  1.00  0.00           O  
ATOM   3089  OE2 GLU A1713      38.579 -19.131  56.711  1.00  0.00           O  
ATOM   3090  N   PRO A1714      35.346 -15.833  55.908  1.00  0.00           N  
ATOM   3091  CA  PRO A1714      34.240 -15.082  55.314  1.00  0.00           C  
ATOM   3092  C   PRO A1714      32.879 -15.772  55.434  1.00  0.00           C  
ATOM   3093  O   PRO A1714      32.769 -16.985  55.281  1.00  0.00           O  
ATOM   3094  CB  PRO A1714      34.676 -14.925  53.858  1.00  0.00           C  
ATOM   3095  CG  PRO A1714      36.171 -14.888  53.960  1.00  0.00           C  
ATOM   3096  CD  PRO A1714      36.441 -16.007  54.939  1.00  0.00           C  
ATOM   3097  N   VAL A1715      31.850 -14.981  55.720  1.00  0.00           N  
ATOM   3098  CA  VAL A1715      30.480 -15.467  55.827  1.00  0.00           C  
ATOM   3099  C   VAL A1715      29.609 -14.461  55.084  1.00  0.00           C  
ATOM   3100  O   VAL A1715      30.041 -13.329  54.846  1.00  0.00           O  
ATOM   3101  CB  VAL A1715      30.004 -15.542  57.294  1.00  0.00           C  
ATOM   3102  CG1 VAL A1715      30.770 -16.627  58.037  1.00  0.00           C  
ATOM   3103  CG2 VAL A1715      30.198 -14.188  57.972  1.00  0.00           C  
ATOM   3104  N   ALA A1716      28.396 -14.867  54.712  1.00  0.00           N  
ATOM   3105  CA  ALA A1716      27.480 -13.976  54.002  1.00  0.00           C  
ATOM   3106  C   ALA A1716      27.252 -12.729  54.854  1.00  0.00           C  
ATOM   3107  O   ALA A1716      27.408 -12.774  56.072  1.00  0.00           O  
ATOM   3108  CB  ALA A1716      26.151 -14.684  53.732  1.00  0.00           C  
ATOM   3109  N   GLY A1717      26.866 -11.630  54.211  1.00  0.00           N  
ATOM   3110  CA  GLY A1717      26.664 -10.383  54.928  1.00  0.00           C  
ATOM   3111  C   GLY A1717      25.351 -10.180  55.658  1.00  0.00           C  
ATOM   3112  O   GLY A1717      25.276  -9.345  56.556  1.00  0.00           O  
ATOM   3113  N   GLU A1718      24.318 -10.930  55.289  1.00  0.00           N  
ATOM   3114  CA  GLU A1718      23.019 -10.785  55.938  1.00  0.00           C  
ATOM   3115  C   GLU A1718      22.529  -9.339  55.780  1.00  0.00           C  
ATOM   3116  O   GLU A1718      22.541  -8.795  54.675  1.00  0.00           O  
ATOM   3117  CB  GLU A1718      23.128 -11.143  57.425  1.00  0.00           C  
ATOM   3118  CG  GLU A1718      23.851 -12.448  57.708  1.00  0.00           C  
ATOM   3119  CD  GLU A1718      23.031 -13.674  57.359  1.00  0.00           C  
ATOM   3120  OE1 GLU A1718      22.595 -13.793  56.194  1.00  0.00           O  
ATOM   3121  OE2 GLU A1718      22.828 -14.524  58.254  1.00  0.00           O  
ATOM   3122  N   GLU A1719      22.117  -8.716  56.884  1.00  0.00           N  
ATOM   3123  CA  GLU A1719      21.614  -7.341  56.853  1.00  0.00           C  
ATOM   3124  C   GLU A1719      22.650  -6.326  56.378  1.00  0.00           C  
ATOM   3125  O   GLU A1719      22.298  -5.275  55.849  1.00  0.00           O  
ATOM   3126  CB  GLU A1719      21.130  -6.901  58.240  1.00  0.00           C  
ATOM   3127  CG  GLU A1719      20.119  -7.816  58.903  1.00  0.00           C  
ATOM   3128  CD  GLU A1719      20.764  -8.799  59.861  1.00  0.00           C  
ATOM   3129  OE1 GLU A1719      21.544  -9.657  59.403  1.00  0.00           O  
ATOM   3130  OE2 GLU A1719      20.494  -8.708  61.079  1.00  0.00           O  
ATOM   3131  N   LEU A1720      23.926  -6.639  56.572  1.00  0.00           N  
ATOM   3132  CA  LEU A1720      24.993  -5.724  56.180  1.00  0.00           C  
ATOM   3133  C   LEU A1720      25.428  -5.851  54.722  1.00  0.00           C  
ATOM   3134  O   LEU A1720      26.167  -5.005  54.214  1.00  0.00           O  
ATOM   3135  CB  LEU A1720      26.200  -5.923  57.100  1.00  0.00           C  
ATOM   3136  CG  LEU A1720      25.939  -5.667  58.589  1.00  0.00           C  
ATOM   3137  CD1 LEU A1720      27.215  -5.904  59.387  1.00  0.00           C  
ATOM   3138  CD2 LEU A1720      25.443  -4.237  58.781  1.00  0.00           C  
ATOM   3139  N   ALA A1721      24.967  -6.899  54.048  1.00  0.00           N  
ATOM   3140  CA  ALA A1721      25.331  -7.115  52.653  1.00  0.00           C  
ATOM   3141  C   ALA A1721      24.907  -5.961  51.748  1.00  0.00           C  
ATOM   3142  O   ALA A1721      25.529  -5.726  50.711  1.00  0.00           O  
ATOM   3143  CB  ALA A1721      24.728  -8.421  52.150  1.00  0.00           C  
ATOM   3144  N   GLU A1722      23.861  -5.233  52.128  1.00  0.00           N  
ATOM   3145  CA  GLU A1722      23.418  -4.122  51.292  1.00  0.00           C  
ATOM   3146  C   GLU A1722      24.465  -3.019  51.158  1.00  0.00           C  
ATOM   3147  O   GLU A1722      24.324  -2.122  50.334  1.00  0.00           O  
ATOM   3148  CB  GLU A1722      22.091  -3.544  51.798  1.00  0.00           C  
ATOM   3149  CG  GLU A1722      21.956  -3.426  53.305  1.00  0.00           C  
ATOM   3150  CD  GLU A1722      20.565  -2.956  53.718  1.00  0.00           C  
ATOM   3151  OE1 GLU A1722      20.250  -1.764  53.514  1.00  0.00           O  
ATOM   3152  OE2 GLU A1722      19.781  -3.784  54.236  1.00  0.00           O  
ATOM   3153  N   GLY A1723      25.527  -3.097  51.950  1.00  0.00           N  
ATOM   3154  CA  GLY A1723      26.571  -2.094  51.852  1.00  0.00           C  
ATOM   3155  C   GLY A1723      27.225  -2.125  50.482  1.00  0.00           C  
ATOM   3156  O   GLY A1723      27.817  -1.136  50.045  1.00  0.00           O  
ATOM   3157  N   THR A1724      27.119  -3.260  49.796  1.00  0.00           N  
ATOM   3158  CA  THR A1724      27.714  -3.407  48.470  1.00  0.00           C  
ATOM   3159  C   THR A1724      26.963  -2.596  47.419  1.00  0.00           C  
ATOM   3160  O   THR A1724      27.437  -2.446  46.294  1.00  0.00           O  
ATOM   3161  CB  THR A1724      27.741  -4.886  48.018  1.00  0.00           C  
ATOM   3162  OG1 THR A1724      26.403  -5.390  47.940  1.00  0.00           O  
ATOM   3163  CG2 THR A1724      28.549  -5.729  48.996  1.00  0.00           C  
ATOM   3164  N   GLY A1725      25.794  -2.075  47.787  1.00  0.00           N  
ATOM   3165  CA  GLY A1725      25.014  -1.277  46.853  1.00  0.00           C  
ATOM   3166  C   GLY A1725      25.238   0.223  46.995  1.00  0.00           C  
ATOM   3167  O   GLY A1725      24.731   1.019  46.202  1.00  0.00           O  
ATOM   3168  N   LEU A1726      26.008   0.617  48.002  1.00  0.00           N  
ATOM   3169  CA  LEU A1726      26.276   2.033  48.237  1.00  0.00           C  
ATOM   3170  C   LEU A1726      27.008   2.730  47.094  1.00  0.00           C  
ATOM   3171  O   LEU A1726      26.682   3.863  46.751  1.00  0.00           O  
ATOM   3172  CB  LEU A1726      27.058   2.202  49.544  1.00  0.00           C  
ATOM   3173  CG  LEU A1726      26.242   1.839  50.788  1.00  0.00           C  
ATOM   3174  CD1 LEU A1726      27.122   1.879  52.028  1.00  0.00           C  
ATOM   3175  CD2 LEU A1726      25.069   2.807  50.918  1.00  0.00           C  
ATOM   3176  N   ALA A1727      27.990   2.061  46.499  1.00  0.00           N  
ATOM   3177  CA  ALA A1727      28.733   2.674  45.400  1.00  0.00           C  
ATOM   3178  C   ALA A1727      27.777   3.105  44.296  1.00  0.00           C  
ATOM   3179  O   ALA A1727      27.837   4.237  43.823  1.00  0.00           O  
ATOM   3180  CB  ALA A1727      29.767   1.702  44.849  1.00  0.00           C  
ATOM   3181  N   GLY A1728      26.894   2.196  43.894  1.00  0.00           N  
ATOM   3182  CA  GLY A1728      25.937   2.502  42.846  1.00  0.00           C  
ATOM   3183  C   GLY A1728      25.046   3.679  43.195  1.00  0.00           C  
ATOM   3184  O   GLY A1728      24.644   4.456  42.322  1.00  0.00           O  
ATOM   3185  N   ARG A1729      24.732   3.814  44.478  1.00  0.00           N  
ATOM   3186  CA  ARG A1729      23.891   4.909  44.932  1.00  0.00           C  
ATOM   3187  C   ARG A1729      24.694   6.205  44.993  1.00  0.00           C  
ATOM   3188  O   ARG A1729      24.166   7.282  44.729  1.00  0.00           O  
ATOM   3189  CB  ARG A1729      23.318   4.595  46.312  1.00  0.00           C  
ATOM   3190  CG  ARG A1729      22.444   3.358  46.340  1.00  0.00           C  
ATOM   3191  CD  ARG A1729      22.091   2.944  47.761  1.00  0.00           C  
ATOM   3192  NE  ARG A1729      20.733   3.326  48.134  1.00  0.00           N  
ATOM   3193  CZ  ARG A1729      20.324   4.577  48.310  1.00  0.00           C  
ATOM   3194  NH1 ARG A1729      21.170   5.585  48.154  1.00  0.00           N  
ATOM   3195  NH2 ARG A1729      19.062   4.820  48.633  1.00  0.00           N  
ATOM   3196  N   LEU A1730      25.976   6.099  45.321  1.00  0.00           N  
ATOM   3197  CA  LEU A1730      26.808   7.291  45.431  1.00  0.00           C  
ATOM   3198  C   LEU A1730      27.323   7.870  44.115  1.00  0.00           C  
ATOM   3199  O   LEU A1730      27.549   9.081  44.023  1.00  0.00           O  
ATOM   3200  CB  LEU A1730      27.988   7.030  46.373  1.00  0.00           C  
ATOM   3201  CG  LEU A1730      27.661   6.599  47.810  1.00  0.00           C  
ATOM   3202  CD1 LEU A1730      28.871   6.857  48.693  1.00  0.00           C  
ATOM   3203  CD2 LEU A1730      26.467   7.359  48.342  1.00  0.00           C  
ATOM   3204  N   ARG A1731      27.505   7.031  43.097  1.00  0.00           N  
ATOM   3205  CA  ARG A1731      28.009   7.529  41.816  1.00  0.00           C  
ATOM   3206  C   ARG A1731      27.221   8.735  41.296  1.00  0.00           C  
ATOM   3207  O   ARG A1731      27.806   9.769  40.991  1.00  0.00           O  
ATOM   3208  CB  ARG A1731      28.025   6.419  40.754  1.00  0.00           C  
ATOM   3209  CG  ARG A1731      29.164   5.412  40.908  1.00  0.00           C  
ATOM   3210  CD  ARG A1731      29.216   4.424  39.725  1.00  0.00           C  
ATOM   3211  NE  ARG A1731      30.330   3.477  39.840  1.00  0.00           N  
ATOM   3212  CZ  ARG A1731      30.264   2.297  40.450  1.00  0.00           C  
ATOM   3213  NH1 ARG A1731      29.130   1.890  41.006  1.00  0.00           N  
ATOM   3214  NH2 ARG A1731      31.341   1.526  40.516  1.00  0.00           N  
ATOM   3215  N   PRO A1732      25.886   8.618  41.187  1.00  0.00           N  
ATOM   3216  CA  PRO A1732      25.103   9.756  40.696  1.00  0.00           C  
ATOM   3217  C   PRO A1732      25.153  10.975  41.621  1.00  0.00           C  
ATOM   3218  O   PRO A1732      25.134  12.111  41.154  1.00  0.00           O  
ATOM   3219  CB  PRO A1732      23.692   9.173  40.546  1.00  0.00           C  
ATOM   3220  CG  PRO A1732      23.657   8.088  41.584  1.00  0.00           C  
ATOM   3221  CD  PRO A1732      25.021   7.452  41.444  1.00  0.00           C  
ATOM   3222  N   LEU A1733      25.226  10.743  42.929  1.00  0.00           N  
ATOM   3223  CA  LEU A1733      25.292  11.848  43.880  1.00  0.00           C  
ATOM   3224  C   LEU A1733      26.572  12.643  43.642  1.00  0.00           C  
ATOM   3225  O   LEU A1733      26.559  13.874  43.613  1.00  0.00           O  
ATOM   3226  CB  LEU A1733      25.270  11.319  45.318  1.00  0.00           C  
ATOM   3227  CG  LEU A1733      23.955  10.671  45.753  1.00  0.00           C  
ATOM   3228  CD1 LEU A1733      24.111  10.033  47.129  1.00  0.00           C  
ATOM   3229  CD2 LEU A1733      22.854  11.732  45.762  1.00  0.00           C  
ATOM   3230  N   VAL A1734      27.679  11.931  43.470  1.00  0.00           N  
ATOM   3231  CA  VAL A1734      28.953  12.587  43.234  1.00  0.00           C  
ATOM   3232  C   VAL A1734      28.915  13.358  41.914  1.00  0.00           C  
ATOM   3233  O   VAL A1734      29.337  14.511  41.857  1.00  0.00           O  
ATOM   3234  CB  VAL A1734      30.111  11.563  43.207  1.00  0.00           C  
ATOM   3235  CG1 VAL A1734      31.425  12.263  42.887  1.00  0.00           C  
ATOM   3236  CG2 VAL A1734      30.211  10.865  44.560  1.00  0.00           C  
ATOM   3237  N   ARG A1735      28.396  12.724  40.861  1.00  0.00           N  
ATOM   3238  CA  ARG A1735      28.320  13.362  39.552  1.00  0.00           C  
ATOM   3239  C   ARG A1735      27.426  14.598  39.575  1.00  0.00           C  
ATOM   3240  O   ARG A1735      27.615  15.515  38.777  1.00  0.00           O  
ATOM   3241  CB  ARG A1735      27.798  12.377  38.496  1.00  0.00           C  
ATOM   3242  CG  ARG A1735      28.635  11.108  38.318  1.00  0.00           C  
ATOM   3243  CD  ARG A1735      29.913  11.329  37.501  1.00  0.00           C  
ATOM   3244  NE  ARG A1735      29.625  11.749  36.127  1.00  0.00           N  
ATOM   3245  CZ  ARG A1735      30.539  11.861  35.165  1.00  0.00           C  
ATOM   3246  NH1 ARG A1735      31.810  11.580  35.413  1.00  0.00           N  
ATOM   3247  NH2 ARG A1735      30.182  12.267  33.953  1.00  0.00           N  
ATOM   3248  N   GLU A1736      26.459  14.632  40.487  1.00  0.00           N  
ATOM   3249  CA  GLU A1736      25.561  15.776  40.558  1.00  0.00           C  
ATOM   3250  C   GLU A1736      25.985  16.795  41.616  1.00  0.00           C  
ATOM   3251  O   GLU A1736      25.201  17.650  42.011  1.00  0.00           O  
ATOM   3252  CB  GLU A1736      24.114  15.310  40.796  1.00  0.00           C  
ATOM   3253  CG  GLU A1736      23.814  14.718  42.163  1.00  0.00           C  
ATOM   3254  CD  GLU A1736      22.385  14.174  42.266  1.00  0.00           C  
ATOM   3255  OE1 GLU A1736      22.119  13.065  41.744  1.00  0.00           O  
ATOM   3256  OE2 GLU A1736      21.523  14.861  42.862  1.00  0.00           O  
ATOM   3257  N   LEU A1739      27.236  16.688  42.060  1.00  0.00           N  
ATOM   3258  CA  LEU A1739      27.822  17.596  43.051  1.00  0.00           C  
ATOM   3259  C   LEU A1739      27.189  17.536  44.441  1.00  0.00           C  
ATOM   3260  O   LEU A1739      27.184  18.528  45.174  1.00  0.00           O  
ATOM   3261  CB  LEU A1739      27.773  19.040  42.534  1.00  0.00           C  
ATOM   3262  CG  LEU A1739      28.205  19.259  41.081  1.00  0.00           C  
ATOM   3263  CD1 LEU A1739      28.034  20.733  40.712  1.00  0.00           C  
ATOM   3264  CD2 LEU A1739      29.650  18.812  40.888  1.00  0.00           C  
ATOM   3265  N   LYS A1740      26.661  16.374  44.806  1.00  0.00           N  
ATOM   3266  CA  LYS A1740      26.035  16.198  46.114  1.00  0.00           C  
ATOM   3267  C   LYS A1740      26.982  15.412  47.017  1.00  0.00           C  
ATOM   3268  O   LYS A1740      26.620  14.370  47.562  1.00  0.00           O  
ATOM   3269  CB  LYS A1740      24.715  15.440  45.962  1.00  0.00           C  
ATOM   3270  CG  LYS A1740      23.646  16.185  45.163  1.00  0.00           C  
ATOM   3271  CD  LYS A1740      23.179  17.431  45.894  1.00  0.00           C  
ATOM   3272  CE  LYS A1740      22.065  18.138  45.130  1.00  0.00           C  
ATOM   3273  NZ  LYS A1740      20.911  17.229  44.878  1.00  0.00           N  
ATOM   3274  N   PHE A1741      28.196  15.926  47.175  1.00  0.00           N  
ATOM   3275  CA  PHE A1741      29.204  15.257  47.984  1.00  0.00           C  
ATOM   3276  C   PHE A1741      28.767  15.043  49.421  1.00  0.00           C  
ATOM   3277  O   PHE A1741      29.072  14.008  50.016  1.00  0.00           O  
ATOM   3278  CB  PHE A1741      30.502  16.061  47.945  1.00  0.00           C  
ATOM   3279  CG  PHE A1741      30.887  16.492  46.565  1.00  0.00           C  
ATOM   3280  CD1 PHE A1741      30.781  17.822  46.185  1.00  0.00           C  
ATOM   3281  CD2 PHE A1741      31.298  15.558  45.623  1.00  0.00           C  
ATOM   3282  CE1 PHE A1741      31.077  18.220  44.882  1.00  0.00           C  
ATOM   3283  CE2 PHE A1741      31.595  15.948  44.312  1.00  0.00           C  
ATOM   3284  CZ  PHE A1741      31.484  17.279  43.945  1.00  0.00           C  
ATOM   3285  N   HIS A1742      28.054  16.018  49.975  1.00  0.00           N  
ATOM   3286  CA  HIS A1742      27.597  15.917  51.350  1.00  0.00           C  
ATOM   3287  C   HIS A1742      26.604  14.777  51.521  1.00  0.00           C  
ATOM   3288  O   HIS A1742      26.616  14.088  52.539  1.00  0.00           O  
ATOM   3289  CB  HIS A1742      26.977  17.247  51.819  1.00  0.00           C  
ATOM   3290  CG  HIS A1742      25.798  17.695  51.012  1.00  0.00           C  
ATOM   3291  ND1 HIS A1742      25.883  18.001  49.670  1.00  0.00           N  
ATOM   3292  CD2 HIS A1742      24.508  17.910  51.364  1.00  0.00           C  
ATOM   3293  CE1 HIS A1742      24.698  18.385  49.232  1.00  0.00           C  
ATOM   3294  NE2 HIS A1742      23.846  18.340  50.239  1.00  0.00           N  
ATOM   3295  N   VAL A1743      25.751  14.564  50.522  1.00  0.00           N  
ATOM   3296  CA  VAL A1743      24.773  13.489  50.610  1.00  0.00           C  
ATOM   3297  C   VAL A1743      25.481  12.142  50.516  1.00  0.00           C  
ATOM   3298  O   VAL A1743      25.136  11.193  51.228  1.00  0.00           O  
ATOM   3299  CB  VAL A1743      23.727  13.586  49.488  1.00  0.00           C  
ATOM   3300  CG1 VAL A1743      22.653  12.520  49.693  1.00  0.00           C  
ATOM   3301  CG2 VAL A1743      23.110  14.969  49.481  1.00  0.00           C  
ATOM   3302  N   ALA A1744      26.478  12.074  49.640  1.00  0.00           N  
ATOM   3303  CA  ALA A1744      27.258  10.859  49.443  1.00  0.00           C  
ATOM   3304  C   ALA A1744      27.943  10.458  50.743  1.00  0.00           C  
ATOM   3305  O   ALA A1744      27.847   9.309  51.177  1.00  0.00           O  
ATOM   3306  CB  ALA A1744      28.301  11.080  48.344  1.00  0.00           C  
ATOM   3307  N   LEU A1745      28.643  11.405  51.361  1.00  0.00           N  
ATOM   3308  CA  LEU A1745      29.331  11.122  52.610  1.00  0.00           C  
ATOM   3309  C   LEU A1745      28.323  10.736  53.678  1.00  0.00           C  
ATOM   3310  O   LEU A1745      28.565   9.829  54.471  1.00  0.00           O  
ATOM   3311  CB  LEU A1745      30.145  12.336  53.055  1.00  0.00           C  
ATOM   3312  CG  LEU A1745      31.372  12.580  52.169  1.00  0.00           C  
ATOM   3313  CD1 LEU A1745      32.111  13.841  52.603  1.00  0.00           C  
ATOM   3314  CD2 LEU A1745      32.279  11.370  52.255  1.00  0.00           C  
ATOM   3315  N   GLU A1746      27.186  11.423  53.695  1.00  0.00           N  
ATOM   3316  CA  GLU A1746      26.147  11.117  54.669  1.00  0.00           C  
ATOM   3317  C   GLU A1746      25.705   9.657  54.549  1.00  0.00           C  
ATOM   3318  O   GLU A1746      25.555   8.962  55.555  1.00  0.00           O  
ATOM   3319  CB  GLU A1746      24.943  12.033  54.466  1.00  0.00           C  
ATOM   3320  CG  GLU A1746      23.827  11.792  55.466  1.00  0.00           C  
ATOM   3321  CD  GLU A1746      22.655  12.729  55.267  1.00  0.00           C  
ATOM   3322  OE1 GLU A1746      21.710  12.665  56.081  1.00  0.00           O  
ATOM   3323  OE2 GLU A1746      22.678  13.525  54.300  1.00  0.00           O  
ATOM   3324  N   GLU A1747      25.496   9.191  53.320  1.00  0.00           N  
ATOM   3325  CA  GLU A1747      25.073   7.810  53.114  1.00  0.00           C  
ATOM   3326  C   GLU A1747      26.148   6.805  53.511  1.00  0.00           C  
ATOM   3327  O   GLU A1747      25.849   5.751  54.075  1.00  0.00           O  
ATOM   3328  CB  GLU A1747      24.654   7.585  51.660  1.00  0.00           C  
ATOM   3329  CG  GLU A1747      23.266   8.127  51.352  1.00  0.00           C  
ATOM   3330  CD  GLU A1747      22.693   7.574  50.061  1.00  0.00           C  
ATOM   3331  OE1 GLU A1747      22.966   6.397  49.744  1.00  0.00           O  
ATOM   3332  OE2 GLU A1747      21.955   8.310  49.373  1.00  0.00           O  
ATOM   3333  N   ALA A1748      27.403   7.128  53.229  1.00  0.00           N  
ATOM   3334  CA  ALA A1748      28.484   6.224  53.593  1.00  0.00           C  
ATOM   3335  C   ALA A1748      28.576   6.135  55.113  1.00  0.00           C  
ATOM   3336  O   ALA A1748      28.714   5.046  55.670  1.00  0.00           O  
ATOM   3337  CB  ALA A1748      29.799   6.717  53.014  1.00  0.00           C  
ATOM   3338  N   MET A1749      28.491   7.284  55.782  1.00  0.00           N  
ATOM   3339  CA  MET A1749      28.575   7.315  57.236  1.00  0.00           C  
ATOM   3340  C   MET A1749      27.368   6.681  57.914  1.00  0.00           C  
ATOM   3341  O   MET A1749      27.481   6.170  59.028  1.00  0.00           O  
ATOM   3342  CB  MET A1749      28.772   8.749  57.729  1.00  0.00           C  
ATOM   3343  CG  MET A1749      30.190   9.255  57.537  1.00  0.00           C  
ATOM   3344  SD  MET A1749      31.403   8.201  58.387  1.00  0.00           S  
ATOM   3345  CE  MET A1749      31.081   8.604  60.085  1.00  0.00           C  
ATOM   3346  N   ALA A1750      26.213   6.715  57.254  1.00  0.00           N  
ATOM   3347  CA  ALA A1750      25.023   6.096  57.824  1.00  0.00           C  
ATOM   3348  C   ALA A1750      25.260   4.588  57.894  1.00  0.00           C  
ATOM   3349  O   ALA A1750      24.785   3.912  58.817  1.00  0.00           O  
ATOM   3350  CB  ALA A1750      23.795   6.401  56.968  1.00  0.00           C  
ATOM   3351  N   TYR A1751      25.987   4.056  56.912  1.00  0.00           N  
ATOM   3352  CA  TYR A1751      26.291   2.630  56.899  1.00  0.00           C  
ATOM   3353  C   TYR A1751      27.234   2.358  58.066  1.00  0.00           C  
ATOM   3354  O   TYR A1751      27.092   1.360  58.776  1.00  0.00           O  
ATOM   3355  CB  TYR A1751      26.939   2.223  55.570  1.00  0.00           C  
ATOM   3356  CG  TYR A1751      27.250   0.742  55.449  1.00  0.00           C  
ATOM   3357  CD1 TYR A1751      26.248  -0.221  55.592  1.00  0.00           C  
ATOM   3358  CD2 TYR A1751      28.544   0.306  55.171  1.00  0.00           C  
ATOM   3359  CE1 TYR A1751      26.529  -1.585  55.459  1.00  0.00           C  
ATOM   3360  CE2 TYR A1751      28.837  -1.048  55.035  1.00  0.00           C  
ATOM   3361  CZ  TYR A1751      27.825  -1.988  55.179  1.00  0.00           C  
ATOM   3362  OH  TYR A1751      28.115  -3.321  55.023  1.00  0.00           O  
ATOM   3363  N   VAL A1752      28.196   3.256  58.265  1.00  0.00           N  
ATOM   3364  CA  VAL A1752      29.137   3.129  59.376  1.00  0.00           C  
ATOM   3365  C   VAL A1752      28.349   3.081  60.690  1.00  0.00           C  
ATOM   3366  O   VAL A1752      28.660   2.296  61.590  1.00  0.00           O  
ATOM   3367  CB  VAL A1752      30.118   4.321  59.418  1.00  0.00           C  
ATOM   3368  CG1 VAL A1752      30.939   4.283  60.708  1.00  0.00           C  
ATOM   3369  CG2 VAL A1752      31.037   4.272  58.197  1.00  0.00           C  
ATOM   3370  N   LYS A1753      27.327   3.923  60.800  1.00  0.00           N  
ATOM   3371  CA  LYS A1753      26.499   3.931  61.997  1.00  0.00           C  
ATOM   3372  C   LYS A1753      25.776   2.590  62.128  1.00  0.00           C  
ATOM   3373  O   LYS A1753      25.614   2.065  63.230  1.00  0.00           O  
ATOM   3374  CB  LYS A1753      25.468   5.065  61.932  1.00  0.00           C  
ATOM   3375  CG  LYS A1753      26.056   6.462  62.087  1.00  0.00           C  
ATOM   3376  CD  LYS A1753      24.994   7.531  61.831  1.00  0.00           C  
ATOM   3377  CE  LYS A1753      25.553   8.925  62.045  1.00  0.00           C  
ATOM   3378  NZ  LYS A1753      25.969   9.126  63.465  1.00  0.00           N  
ATOM   3379  N   ALA A1754      25.343   2.037  60.997  1.00  0.00           N  
ATOM   3380  CA  ALA A1754      24.642   0.762  61.001  1.00  0.00           C  
ATOM   3381  C   ALA A1754      25.555  -0.352  61.499  1.00  0.00           C  
ATOM   3382  O   ALA A1754      25.109  -1.255  62.211  1.00  0.00           O  
ATOM   3383  CB  ALA A1754      24.121   0.439  59.604  1.00  0.00           C  
ATOM   3384  N   LEU A1755      26.832  -0.290  61.130  1.00  0.00           N  
ATOM   3385  CA  LEU A1755      27.795  -1.300  61.568  1.00  0.00           C  
ATOM   3386  C   LEU A1755      27.905  -1.270  63.096  1.00  0.00           C  
ATOM   3387  O   LEU A1755      27.997  -2.320  63.747  1.00  0.00           O  
ATOM   3388  CB  LEU A1755      29.166  -1.045  60.933  1.00  0.00           C  
ATOM   3389  CG  LEU A1755      29.209  -1.061  59.400  1.00  0.00           C  
ATOM   3390  CD1 LEU A1755      30.647  -0.867  58.923  1.00  0.00           C  
ATOM   3391  CD2 LEU A1755      28.646  -2.380  58.876  1.00  0.00           C  
ATOM   3392  N   ASN A1756      27.886  -0.063  63.659  1.00  0.00           N  
ATOM   3393  CA  ASN A1756      27.951   0.123  65.108  1.00  0.00           C  
ATOM   3394  C   ASN A1756      26.731  -0.506  65.786  1.00  0.00           C  
ATOM   3395  O   ASN A1756      26.864  -1.240  66.764  1.00  0.00           O  
ATOM   3396  CB  ASN A1756      27.995   1.615  65.452  1.00  0.00           C  
ATOM   3397  CG  ASN A1756      29.392   2.198  65.380  1.00  0.00           C  
ATOM   3398  OD1 ASN A1756      30.231   1.949  66.254  1.00  0.00           O  
ATOM   3399  ND2 ASN A1756      29.650   2.979  64.338  1.00  0.00           N  
ATOM   3400  N   ARG A1757      25.541  -0.214  65.269  1.00  0.00           N  
ATOM   3401  CA  ARG A1757      24.323  -0.768  65.854  1.00  0.00           C  
ATOM   3402  C   ARG A1757      24.281  -2.285  65.721  1.00  0.00           C  
ATOM   3403  O   ARG A1757      23.809  -2.979  66.626  1.00  0.00           O  
ATOM   3404  CB  ARG A1757      23.080  -0.148  65.206  1.00  0.00           C  
ATOM   3405  CG  ARG A1757      23.063   1.365  65.283  1.00  0.00           C  
ATOM   3406  CD  ARG A1757      21.671   1.940  65.109  1.00  0.00           C  
ATOM   3407  NE  ARG A1757      21.729   3.388  64.957  1.00  0.00           N  
ATOM   3408  CZ  ARG A1757      21.892   4.011  63.796  1.00  0.00           C  
ATOM   3409  NH1 ARG A1757      22.006   3.311  62.671  1.00  0.00           N  
ATOM   3410  NH2 ARG A1757      21.954   5.335  63.761  1.00  0.00           N  
ATOM   3411  N   TYR A1758      24.775  -2.799  64.597  1.00  0.00           N  
ATOM   3412  CA  TYR A1758      24.801  -4.240  64.367  1.00  0.00           C  
ATOM   3413  C   TYR A1758      25.617  -4.895  65.478  1.00  0.00           C  
ATOM   3414  O   TYR A1758      25.226  -5.924  66.031  1.00  0.00           O  
ATOM   3415  CB  TYR A1758      25.435  -4.557  63.008  1.00  0.00           C  
ATOM   3416  CG  TYR A1758      25.354  -6.016  62.609  1.00  0.00           C  
ATOM   3417  CD1 TYR A1758      24.151  -6.575  62.177  1.00  0.00           C  
ATOM   3418  CD2 TYR A1758      26.480  -6.836  62.661  1.00  0.00           C  
ATOM   3419  CE1 TYR A1758      24.071  -7.914  61.804  1.00  0.00           C  
ATOM   3420  CE2 TYR A1758      26.412  -8.178  62.290  1.00  0.00           C  
ATOM   3421  CZ  TYR A1758      25.204  -8.709  61.862  1.00  0.00           C  
ATOM   3422  OH  TYR A1758      25.134 -10.033  61.490  1.00  0.00           O  
ATOM   3423  N   ILE A1760      26.756  -4.291  65.799  1.00  0.00           N  
ATOM   3424  CA  ILE A1760      27.619  -4.806  66.856  1.00  0.00           C  
ATOM   3425  C   ILE A1760      26.860  -4.860  68.180  1.00  0.00           C  
ATOM   3426  O   ILE A1760      26.756  -5.913  68.811  1.00  0.00           O  
ATOM   3427  CB  ILE A1760      28.869  -3.912  67.039  1.00  0.00           C  
ATOM   3428  CG1 ILE A1760      29.876  -4.195  65.924  1.00  0.00           C  
ATOM   3429  CG2 ILE A1760      29.495  -4.149  68.416  1.00  0.00           C  
ATOM   3430  CD1 ILE A1760      30.450  -5.603  65.974  1.00  0.00           C  
ATOM   3431  N   ASN A1761      26.329  -3.714  68.591  1.00  0.00           N  
ATOM   3432  CA  ASN A1761      25.587  -3.611  69.842  1.00  0.00           C  
ATOM   3433  C   ASN A1761      24.354  -4.495  69.852  1.00  0.00           C  
ATOM   3434  O   ASN A1761      23.922  -4.963  70.904  1.00  0.00           O  
ATOM   3435  CB  ASN A1761      25.183  -2.158  70.079  1.00  0.00           C  
ATOM   3436  CG  ASN A1761      26.377  -1.260  70.296  1.00  0.00           C  
ATOM   3437  OD1 ASN A1761      26.268  -0.037  70.224  1.00  0.00           O  
ATOM   3438  ND2 ASN A1761      27.531  -1.864  70.575  1.00  0.00           N  
ATOM   3439  N   GLU A1762      23.794  -4.722  68.671  1.00  0.00           N  
ATOM   3440  CA  GLU A1762      22.603  -5.549  68.521  1.00  0.00           C  
ATOM   3441  C   GLU A1762      22.921  -7.031  68.703  1.00  0.00           C  
ATOM   3442  O   GLU A1762      22.269  -7.728  69.484  1.00  0.00           O  
ATOM   3443  CB  GLU A1762      22.004  -5.330  67.133  1.00  0.00           C  
ATOM   3444  CG  GLU A1762      20.760  -6.148  66.847  1.00  0.00           C  
ATOM   3445  CD  GLU A1762      20.355  -6.090  65.384  1.00  0.00           C  
ATOM   3446  OE1 GLU A1762      20.280  -4.974  64.830  1.00  0.00           O  
ATOM   3447  OE2 GLU A1762      20.108  -7.161  64.791  1.00  0.00           O  
ATOM   3448  N   LYS A1798      23.931  -7.501  67.978  1.00  0.00           N  
ATOM   3449  CA  LYS A1798      24.332  -8.902  68.023  1.00  0.00           C  
ATOM   3450  C   LYS A1798      25.167  -9.277  69.244  1.00  0.00           C  
ATOM   3451  O   LYS A1798      25.098 -10.411  69.721  1.00  0.00           O  
ATOM   3452  CB  LYS A1798      25.090  -9.254  66.742  1.00  0.00           C  
ATOM   3453  CG  LYS A1798      24.272  -9.047  65.475  1.00  0.00           C  
ATOM   3454  CD  LYS A1798      23.042  -9.941  65.466  1.00  0.00           C  
ATOM   3455  CE  LYS A1798      22.259  -9.792  64.174  1.00  0.00           C  
ATOM   3456  NZ  LYS A1798      21.065 -10.677  64.151  1.00  0.00           N  
ATOM   3457  N   LYS A1799      25.957  -8.331  69.742  1.00  0.00           N  
ATOM   3458  CA  LYS A1799      26.801  -8.560  70.917  1.00  0.00           C  
ATOM   3459  C   LYS A1799      27.666  -9.815  70.798  1.00  0.00           C  
ATOM   3460  O   LYS A1799      27.427 -10.819  71.479  1.00  0.00           O  
ATOM   3461  CB  LYS A1799      25.932  -8.666  72.174  1.00  0.00           C  
ATOM   3462  CG  LYS A1799      25.084  -7.437  72.456  1.00  0.00           C  
ATOM   3463  CD  LYS A1799      24.227  -7.636  73.701  1.00  0.00           C  
ATOM   3464  CE  LYS A1799      23.353  -6.419  73.981  1.00  0.00           C  
ATOM   3465  NZ  LYS A1799      24.170  -5.195  74.219  1.00  0.00           N  
ATOM   3466  N   PRO A1800      28.696  -9.772  69.944  1.00  0.00           N  
ATOM   3467  CA  PRO A1800      29.573 -10.932  69.770  1.00  0.00           C  
ATOM   3468  C   PRO A1800      30.178 -11.436  71.080  1.00  0.00           C  
ATOM   3469  O   PRO A1800      30.480 -12.622  71.210  1.00  0.00           O  
ATOM   3470  CB  PRO A1800      30.631 -10.426  68.785  1.00  0.00           C  
ATOM   3471  CG  PRO A1800      30.655  -8.946  69.032  1.00  0.00           C  
ATOM   3472  CD  PRO A1800      29.195  -8.616  69.179  1.00  0.00           C  
ATOM   3473  N   TRP A1801      30.345 -10.537  72.048  1.00  0.00           N  
ATOM   3474  CA  TRP A1801      30.912 -10.909  73.342  1.00  0.00           C  
ATOM   3475  C   TRP A1801      29.969 -11.825  74.117  1.00  0.00           C  
ATOM   3476  O   TRP A1801      30.399 -12.576  74.992  1.00  0.00           O  
ATOM   3477  CB  TRP A1801      31.251  -9.658  74.159  1.00  0.00           C  
ATOM   3478  CG  TRP A1801      30.139  -8.663  74.268  1.00  0.00           C  
ATOM   3479  CD1 TRP A1801      29.178  -8.601  75.240  1.00  0.00           C  
ATOM   3480  CD2 TRP A1801      29.869  -7.584  73.366  1.00  0.00           C  
ATOM   3481  NE1 TRP A1801      28.329  -7.547  74.997  1.00  0.00           N  
ATOM   3482  CE2 TRP A1801      28.730  -6.907  73.854  1.00  0.00           C  
ATOM   3483  CE3 TRP A1801      30.481  -7.122  72.191  1.00  0.00           C  
ATOM   3484  CZ2 TRP A1801      28.187  -5.789  73.205  1.00  0.00           C  
ATOM   3485  CZ3 TRP A1801      29.939  -6.006  71.544  1.00  0.00           C  
ATOM   3486  CH2 TRP A1801      28.805  -5.356  72.055  1.00  0.00           C  
ATOM   3487  N   GLU A1802      28.682 -11.768  73.790  1.00  0.00           N  
ATOM   3488  CA  GLU A1802      27.708 -12.634  74.441  1.00  0.00           C  
ATOM   3489  C   GLU A1802      27.603 -13.924  73.633  1.00  0.00           C  
ATOM   3490  O   GLU A1802      27.536 -15.015  74.195  1.00  0.00           O  
ATOM   3491  CB  GLU A1802      26.338 -11.958  74.517  1.00  0.00           C  
ATOM   3492  CG  GLU A1802      26.259 -10.831  75.524  1.00  0.00           C  
ATOM   3493  CD  GLU A1802      26.601 -11.286  76.932  1.00  0.00           C  
ATOM   3494  OE1 GLU A1802      25.924 -12.208  77.441  1.00  0.00           O  
ATOM   3495  OE2 GLU A1802      27.550 -10.720  77.525  1.00  0.00           O  
ATOM   3496  N   LEU A1803      27.598 -13.791  72.310  1.00  0.00           N  
ATOM   3497  CA  LEU A1803      27.501 -14.947  71.423  1.00  0.00           C  
ATOM   3498  C   LEU A1803      28.658 -15.913  71.619  1.00  0.00           C  
ATOM   3499  O   LEU A1803      28.494 -17.126  71.488  1.00  0.00           O  
ATOM   3500  CB  LEU A1803      27.478 -14.499  69.956  1.00  0.00           C  
ATOM   3501  CG  LEU A1803      26.230 -13.775  69.447  1.00  0.00           C  
ATOM   3502  CD1 LEU A1803      26.477 -13.253  68.035  1.00  0.00           C  
ATOM   3503  CD2 LEU A1803      25.042 -14.722  69.470  1.00  0.00           C  
ATOM   3504  N   PHE A1804      29.828 -15.369  71.936  1.00  0.00           N  
ATOM   3505  CA  PHE A1804      31.023 -16.182  72.122  1.00  0.00           C  
ATOM   3506  C   PHE A1804      30.901 -17.217  73.240  1.00  0.00           C  
ATOM   3507  O   PHE A1804      31.527 -18.274  73.179  1.00  0.00           O  
ATOM   3508  CB  PHE A1804      32.229 -15.285  72.401  1.00  0.00           C  
ATOM   3509  CG  PHE A1804      33.545 -15.994  72.288  1.00  0.00           C  
ATOM   3510  CD1 PHE A1804      34.054 -16.341  71.042  1.00  0.00           C  
ATOM   3511  CD2 PHE A1804      34.270 -16.330  73.427  1.00  0.00           C  
ATOM   3512  CE1 PHE A1804      35.269 -17.013  70.930  1.00  0.00           C  
ATOM   3513  CE2 PHE A1804      35.485 -17.003  73.326  1.00  0.00           C  
ATOM   3514  CZ  PHE A1804      35.985 -17.345  72.077  1.00  0.00           C  
ATOM   3515  N   LYS A1805      30.102 -16.913  74.257  1.00  0.00           N  
ATOM   3516  CA  LYS A1805      29.931 -17.830  75.382  1.00  0.00           C  
ATOM   3517  C   LYS A1805      29.546 -19.250  74.976  1.00  0.00           C  
ATOM   3518  O   LYS A1805      30.165 -20.213  75.416  1.00  0.00           O  
ATOM   3519  CB  LYS A1805      28.881 -17.286  76.354  1.00  0.00           C  
ATOM   3520  CG  LYS A1805      29.275 -15.982  77.018  1.00  0.00           C  
ATOM   3521  CD  LYS A1805      28.157 -15.469  77.901  1.00  0.00           C  
ATOM   3522  CE  LYS A1805      28.545 -14.178  78.594  1.00  0.00           C  
ATOM   3523  NZ  LYS A1805      27.435 -13.668  79.436  1.00  0.00           N  
ATOM   3524  N   LYS A1810      28.529 -19.371  74.130  1.00  0.00           N  
ATOM   3525  CA  LYS A1810      28.039 -20.675  73.687  1.00  0.00           C  
ATOM   3526  C   LYS A1810      28.139 -20.930  72.185  1.00  0.00           C  
ATOM   3527  O   LYS A1810      28.080 -22.077  71.745  1.00  0.00           O  
ATOM   3528  CB  LYS A1810      26.586 -20.848  74.135  1.00  0.00           C  
ATOM   3529  CG  LYS A1810      25.878 -19.529  74.409  1.00  0.00           C  
ATOM   3530  CD  LYS A1810      25.896 -18.610  73.196  1.00  0.00           C  
ATOM   3531  CE  LYS A1810      25.724 -17.158  73.607  1.00  0.00           C  
ATOM   3532  NZ  LYS A1810      24.467 -16.919  74.365  1.00  0.00           N  
ATOM   3533  N   GLU A1812      28.274 -19.869  71.396  1.00  0.00           N  
ATOM   3534  CA  GLU A1812      28.392 -20.025  69.950  1.00  0.00           C  
ATOM   3535  C   GLU A1812      29.452 -19.090  69.369  1.00  0.00           C  
ATOM   3536  O   GLU A1812      29.140 -18.059  68.769  1.00  0.00           O  
ATOM   3537  CB  GLU A1812      27.032 -19.805  69.272  1.00  0.00           C  
ATOM   3538  CG  GLU A1812      26.195 -18.666  69.833  1.00  0.00           C  
ATOM   3539  CD  GLU A1812      24.769 -18.677  69.296  1.00  0.00           C  
ATOM   3540  OE1 GLU A1812      23.953 -17.836  69.732  1.00  0.00           O  
ATOM   3541  OE2 GLU A1812      24.463 -19.531  68.434  1.00  0.00           O  
ATOM   3542  N   PRO A1813      30.734 -19.450  69.550  1.00  0.00           N  
ATOM   3543  CA  PRO A1813      31.880 -18.676  69.063  1.00  0.00           C  
ATOM   3544  C   PRO A1813      31.914 -18.511  67.547  1.00  0.00           C  
ATOM   3545  O   PRO A1813      32.411 -17.508  67.042  1.00  0.00           O  
ATOM   3546  CB  PRO A1813      33.077 -19.461  69.596  1.00  0.00           C  
ATOM   3547  CG  PRO A1813      32.559 -20.870  69.644  1.00  0.00           C  
ATOM   3548  CD  PRO A1813      31.185 -20.682  70.221  1.00  0.00           C  
ATOM   3549  N   GLU A1814      31.395 -19.495  66.821  1.00  0.00           N  
ATOM   3550  CA  GLU A1814      31.376 -19.411  65.366  1.00  0.00           C  
ATOM   3551  C   GLU A1814      30.459 -18.275  64.931  1.00  0.00           C  
ATOM   3552  O   GLU A1814      30.771 -17.541  63.993  1.00  0.00           O  
ATOM   3553  CB  GLU A1814      30.898 -20.728  64.750  1.00  0.00           C  
ATOM   3554  CG  GLU A1814      31.882 -21.871  64.906  1.00  0.00           C  
ATOM   3555  CD  GLU A1814      31.429 -23.132  64.194  1.00  0.00           C  
ATOM   3556  OE1 GLU A1814      32.133 -24.162  64.302  1.00  0.00           O  
ATOM   3557  OE2 GLU A1814      30.372 -23.093  63.525  1.00  0.00           O  
ATOM   3558  N   GLU A1815      29.329 -18.127  65.617  1.00  0.00           N  
ATOM   3559  CA  GLU A1815      28.393 -17.062  65.285  1.00  0.00           C  
ATOM   3560  C   GLU A1815      28.985 -15.710  65.671  1.00  0.00           C  
ATOM   3561  O   GLU A1815      28.748 -14.705  65.001  1.00  0.00           O  
ATOM   3562  CB  GLU A1815      27.058 -17.269  66.000  1.00  0.00           C  
ATOM   3563  CG  GLU A1815      26.029 -16.194  65.668  1.00  0.00           C  
ATOM   3564  CD  GLU A1815      25.842 -16.010  64.171  1.00  0.00           C  
ATOM   3565  OE1 GLU A1815      25.480 -16.998  63.494  1.00  0.00           O  
ATOM   3566  OE2 GLU A1815      26.061 -14.881  63.669  1.00  0.00           O  
ATOM   3567  N   ALA A1816      29.756 -15.692  66.754  1.00  0.00           N  
ATOM   3568  CA  ALA A1816      30.395 -14.463  67.207  1.00  0.00           C  
ATOM   3569  C   ALA A1816      31.416 -14.032  66.156  1.00  0.00           C  
ATOM   3570  O   ALA A1816      31.489 -12.858  65.791  1.00  0.00           O  
ATOM   3571  CB  ALA A1816      31.078 -14.688  68.547  1.00  0.00           C  
ATOM   3572  N   ARG A1817      32.197 -14.992  65.666  1.00  0.00           N  
ATOM   3573  CA  ARG A1817      33.207 -14.713  64.651  1.00  0.00           C  
ATOM   3574  C   ARG A1817      32.578 -14.288  63.329  1.00  0.00           C  
ATOM   3575  O   ARG A1817      33.150 -13.483  62.594  1.00  0.00           O  
ATOM   3576  CB  ARG A1817      34.095 -15.940  64.430  1.00  0.00           C  
ATOM   3577  CG  ARG A1817      35.205 -16.091  65.461  1.00  0.00           C  
ATOM   3578  CD  ARG A1817      36.207 -17.152  65.030  1.00  0.00           C  
ATOM   3579  NE  ARG A1817      35.672 -18.503  65.154  1.00  0.00           N  
ATOM   3580  CZ  ARG A1817      35.570 -19.161  66.304  1.00  0.00           C  
ATOM   3581  NH1 ARG A1817      35.971 -18.589  67.435  1.00  0.00           N  
ATOM   3582  NH2 ARG A1817      35.068 -20.391  66.325  1.00  0.00           N  
ATOM   3583  N   ALA A1818      31.406 -14.837  63.024  1.00  0.00           N  
ATOM   3584  CA  ALA A1818      30.704 -14.486  61.796  1.00  0.00           C  
ATOM   3585  C   ALA A1818      30.275 -13.021  61.876  1.00  0.00           C  
ATOM   3586  O   ALA A1818      30.383 -12.279  60.905  1.00  0.00           O  
ATOM   3587  CB  ALA A1818      29.482 -15.387  61.610  1.00  0.00           C  
ATOM   3588  N   VAL A1819      29.787 -12.610  63.041  1.00  0.00           N  
ATOM   3589  CA  VAL A1819      29.368 -11.229  63.230  1.00  0.00           C  
ATOM   3590  C   VAL A1819      30.575 -10.310  63.053  1.00  0.00           C  
ATOM   3591  O   VAL A1819      30.488  -9.277  62.387  1.00  0.00           O  
ATOM   3592  CB  VAL A1819      28.744 -11.025  64.632  1.00  0.00           C  
ATOM   3593  CG1 VAL A1819      28.696  -9.546  64.983  1.00  0.00           C  
ATOM   3594  CG2 VAL A1819      27.328 -11.610  64.656  1.00  0.00           C  
ATOM   3595  N   LEU A1820      31.707 -10.696  63.632  1.00  0.00           N  
ATOM   3596  CA  LEU A1820      32.915  -9.890  63.520  1.00  0.00           C  
ATOM   3597  C   LEU A1820      33.382  -9.804  62.071  1.00  0.00           C  
ATOM   3598  O   LEU A1820      33.895  -8.771  61.641  1.00  0.00           O  
ATOM   3599  CB  LEU A1820      34.036 -10.459  64.403  1.00  0.00           C  
ATOM   3600  CG  LEU A1820      33.806 -10.404  65.919  1.00  0.00           C  
ATOM   3601  CD1 LEU A1820      35.012 -11.003  66.633  1.00  0.00           C  
ATOM   3602  CD2 LEU A1820      33.576  -8.962  66.368  1.00  0.00           C  
ATOM   3603  N   TYR A1821      33.205 -10.875  61.306  1.00  0.00           N  
ATOM   3604  CA  TYR A1821      33.623 -10.825  59.912  1.00  0.00           C  
ATOM   3605  C   TYR A1821      32.770  -9.805  59.168  1.00  0.00           C  
ATOM   3606  O   TYR A1821      33.285  -9.019  58.381  1.00  0.00           O  
ATOM   3607  CB  TYR A1821      33.474 -12.178  59.211  1.00  0.00           C  
ATOM   3608  CG  TYR A1821      33.911 -12.094  57.763  1.00  0.00           C  
ATOM   3609  CD1 TYR A1821      35.260 -12.163  57.419  1.00  0.00           C  
ATOM   3610  CD2 TYR A1821      32.988 -11.830  56.748  1.00  0.00           C  
ATOM   3611  CE1 TYR A1821      35.683 -11.961  56.102  1.00  0.00           C  
ATOM   3612  CE2 TYR A1821      33.401 -11.625  55.430  1.00  0.00           C  
ATOM   3613  CZ  TYR A1821      34.750 -11.689  55.118  1.00  0.00           C  
ATOM   3614  OH  TYR A1821      35.172 -11.442  53.830  1.00  0.00           O  
ATOM   3615  N   ARG A1822      31.464  -9.823  59.424  1.00  0.00           N  
ATOM   3616  CA  ARG A1822      30.556  -8.905  58.751  1.00  0.00           C  
ATOM   3617  C   ARG A1822      30.916  -7.447  58.997  1.00  0.00           C  
ATOM   3618  O   ARG A1822      30.809  -6.617  58.091  1.00  0.00           O  
ATOM   3619  CB  ARG A1822      29.105  -9.162  59.188  1.00  0.00           C  
ATOM   3620  CG  ARG A1822      28.634 -10.589  58.918  1.00  0.00           C  
ATOM   3621  CD  ARG A1822      27.112 -10.714  58.933  1.00  0.00           C  
ATOM   3622  NE  ARG A1822      26.696 -12.104  58.757  1.00  0.00           N  
ATOM   3623  CZ  ARG A1822      26.484 -12.965  59.748  1.00  0.00           C  
ATOM   3624  NH1 ARG A1822      26.633 -12.591  61.014  1.00  0.00           N  
ATOM   3625  NH2 ARG A1822      26.141 -14.215  59.469  1.00  0.00           N  
ATOM   3626  N   VAL A1823      31.338  -7.135  60.220  1.00  0.00           N  
ATOM   3627  CA  VAL A1823      31.700  -5.764  60.561  1.00  0.00           C  
ATOM   3628  C   VAL A1823      32.998  -5.362  59.877  1.00  0.00           C  
ATOM   3629  O   VAL A1823      33.125  -4.245  59.379  1.00  0.00           O  
ATOM   3630  CB  VAL A1823      31.831  -5.585  62.091  1.00  0.00           C  
ATOM   3631  CG1 VAL A1823      32.385  -4.207  62.419  1.00  0.00           C  
ATOM   3632  CG2 VAL A1823      30.468  -5.767  62.733  1.00  0.00           C  
ATOM   3633  N   VAL A1824      33.956  -6.281  59.843  1.00  0.00           N  
ATOM   3634  CA  VAL A1824      35.227  -6.015  59.195  1.00  0.00           C  
ATOM   3635  C   VAL A1824      34.993  -5.772  57.702  1.00  0.00           C  
ATOM   3636  O   VAL A1824      35.485  -4.788  57.144  1.00  0.00           O  
ATOM   3637  CB  VAL A1824      36.192  -7.193  59.404  1.00  0.00           C  
ATOM   3638  CG1 VAL A1824      37.433  -7.037  58.530  1.00  0.00           C  
ATOM   3639  CG2 VAL A1824      36.592  -7.255  60.872  1.00  0.00           C  
ATOM   3640  N   GLU A1825      34.232  -6.659  57.064  1.00  0.00           N  
ATOM   3641  CA  GLU A1825      33.935  -6.513  55.642  1.00  0.00           C  
ATOM   3642  C   GLU A1825      33.149  -5.223  55.401  1.00  0.00           C  
ATOM   3643  O   GLU A1825      33.346  -4.548  54.390  1.00  0.00           O  
ATOM   3644  CB  GLU A1825      33.141  -7.724  55.132  1.00  0.00           C  
ATOM   3645  CG  GLU A1825      32.672  -7.593  53.688  1.00  0.00           C  
ATOM   3646  CD  GLU A1825      33.798  -7.695  52.666  1.00  0.00           C  
ATOM   3647  OE1 GLU A1825      34.987  -7.580  53.040  1.00  0.00           O  
ATOM   3648  OE2 GLU A1825      33.482  -7.888  51.474  1.00  0.00           O  
ATOM   3649  N   GLY A1826      32.260  -4.884  56.330  1.00  0.00           N  
ATOM   3650  CA  GLY A1826      31.497  -3.655  56.198  1.00  0.00           C  
ATOM   3651  C   GLY A1826      32.424  -2.445  56.265  1.00  0.00           C  
ATOM   3652  O   GLY A1826      32.260  -1.466  55.524  1.00  0.00           O  
ATOM   3653  N   LEU A1827      33.405  -2.508  57.160  1.00  0.00           N  
ATOM   3654  CA  LEU A1827      34.359  -1.414  57.304  1.00  0.00           C  
ATOM   3655  C   LEU A1827      35.209  -1.299  56.044  1.00  0.00           C  
ATOM   3656  O   LEU A1827      35.515  -0.190  55.596  1.00  0.00           O  
ATOM   3657  CB  LEU A1827      35.246  -1.633  58.530  1.00  0.00           C  
ATOM   3658  CG  LEU A1827      34.575  -1.334  59.874  1.00  0.00           C  
ATOM   3659  CD1 LEU A1827      35.473  -1.785  61.018  1.00  0.00           C  
ATOM   3660  CD2 LEU A1827      34.285   0.166  59.970  1.00  0.00           C  
ATOM   3661  N   ARG A1991      35.581  -2.442  55.468  1.00  0.00           N  
ATOM   3662  CA  ARG A1991      36.368  -2.435  54.241  1.00  0.00           C  
ATOM   3663  C   ARG A1991      35.593  -1.623  53.206  1.00  0.00           C  
ATOM   3664  O   ARG A1991      36.123  -0.692  52.608  1.00  0.00           O  
ATOM   3665  CB  ARG A1991      36.581  -3.859  53.709  1.00  0.00           C  
ATOM   3666  CG  ARG A1991      37.391  -3.923  52.407  1.00  0.00           C  
ATOM   3667  CD  ARG A1991      37.432  -5.347  51.841  1.00  0.00           C  
ATOM   3668  NE  ARG A1991      36.126  -5.795  51.355  1.00  0.00           N  
ATOM   3669  CZ  ARG A1991      35.590  -5.423  50.195  1.00  0.00           C  
ATOM   3670  NH1 ARG A1991      36.248  -4.596  49.390  1.00  0.00           N  
ATOM   3671  NH2 ARG A1991      34.389  -5.869  49.840  1.00  0.00           N  
ATOM   3672  N   ILE A1992      34.330  -1.986  53.008  1.00  0.00           N  
ATOM   3673  CA  ILE A1992      33.473  -1.300  52.049  1.00  0.00           C  
ATOM   3674  C   ILE A1992      33.349   0.190  52.356  1.00  0.00           C  
ATOM   3675  O   ILE A1992      33.564   1.036  51.484  1.00  0.00           O  
ATOM   3676  CB  ILE A1992      32.080  -1.947  52.026  1.00  0.00           C  
ATOM   3677  CG1 ILE A1992      32.201  -3.365  51.456  1.00  0.00           C  
ATOM   3678  CG2 ILE A1992      31.113  -1.097  51.202  1.00  0.00           C  
ATOM   3679  CD1 ILE A1992      30.947  -4.204  51.592  1.00  0.00           C  
ATOM   3680  N   ALA A1993      33.013   0.516  53.597  1.00  0.00           N  
ATOM   3681  CA  ALA A1993      32.872   1.912  53.983  1.00  0.00           C  
ATOM   3682  C   ALA A1993      34.164   2.700  53.758  1.00  0.00           C  
ATOM   3683  O   ALA A1993      34.122   3.844  53.293  1.00  0.00           O  
ATOM   3684  CB  ALA A1993      32.444   2.011  55.444  1.00  0.00           C  
ATOM   3685  N   SER A1994      35.310   2.089  54.068  1.00  0.00           N  
ATOM   3686  CA  SER A1994      36.601   2.765  53.910  1.00  0.00           C  
ATOM   3687  C   SER A1994      36.909   3.132  52.465  1.00  0.00           C  
ATOM   3688  O   SER A1994      37.591   4.121  52.208  1.00  0.00           O  
ATOM   3689  CB  SER A1994      37.747   1.908  54.467  1.00  0.00           C  
ATOM   3690  OG  SER A1994      38.040   0.798  53.631  1.00  0.00           O  
ATOM   3691  N   ILE A2011      36.422   2.326  51.526  1.00  0.00           N  
ATOM   3692  CA  ILE A2011      36.639   2.591  50.113  1.00  0.00           C  
ATOM   3693  C   ILE A2011      35.819   3.804  49.677  1.00  0.00           C  
ATOM   3694  O   ILE A2011      36.320   4.687  48.985  1.00  0.00           O  
ATOM   3695  CB  ILE A2011      36.236   1.375  49.244  1.00  0.00           C  
ATOM   3696  CG1 ILE A2011      37.189   0.204  49.511  1.00  0.00           C  
ATOM   3697  CG2 ILE A2011      36.252   1.755  47.768  1.00  0.00           C  
ATOM   3698  CD1 ILE A2011      36.787  -1.090  48.792  1.00  0.00           C  
ATOM   3699  N   LEU A2012      34.556   3.839  50.086  1.00  0.00           N  
ATOM   3700  CA  LEU A2012      33.673   4.945  49.737  1.00  0.00           C  
ATOM   3701  C   LEU A2012      34.210   6.270  50.270  1.00  0.00           C  
ATOM   3702  O   LEU A2012      34.066   7.307  49.628  1.00  0.00           O  
ATOM   3703  CB  LEU A2012      32.275   4.705  50.306  1.00  0.00           C  
ATOM   3704  CG  LEU A2012      31.573   3.411  49.877  1.00  0.00           C  
ATOM   3705  CD1 LEU A2012      30.240   3.300  50.601  1.00  0.00           C  
ATOM   3706  CD2 LEU A2012      31.375   3.401  48.372  1.00  0.00           C  
ATOM   3707  N   LEU A2013      34.828   6.224  51.444  1.00  0.00           N  
ATOM   3708  CA  LEU A2013      35.377   7.421  52.083  1.00  0.00           C  
ATOM   3709  C   LEU A2013      36.793   7.794  51.660  1.00  0.00           C  
ATOM   3710  O   LEU A2013      37.293   8.856  52.032  1.00  0.00           O  
ATOM   3711  CB  LEU A2013      35.356   7.249  53.605  1.00  0.00           C  
ATOM   3712  CG  LEU A2013      33.978   7.122  54.256  1.00  0.00           C  
ATOM   3713  CD1 LEU A2013      34.137   6.644  55.699  1.00  0.00           C  
ATOM   3714  CD2 LEU A2013      33.258   8.469  54.203  1.00  0.00           C  
ATOM   3715  N   THR A2014      37.440   6.934  50.884  1.00  0.00           N  
ATOM   3716  CA  THR A2014      38.808   7.197  50.457  1.00  0.00           C  
ATOM   3717  C   THR A2014      39.027   8.533  49.742  1.00  0.00           C  
ATOM   3718  O   THR A2014      39.979   9.248  50.050  1.00  0.00           O  
ATOM   3719  CB  THR A2014      39.340   6.036  49.583  1.00  0.00           C  
ATOM   3720  OG1 THR A2014      39.502   4.877  50.408  1.00  0.00           O  
ATOM   3721  CG2 THR A2014      40.692   6.383  48.974  1.00  0.00           C  
ATOM   3722  N   PRO A2015      38.154   8.892  48.783  1.00  0.00           N  
ATOM   3723  CA  PRO A2015      38.354  10.170  48.091  1.00  0.00           C  
ATOM   3724  C   PRO A2015      38.331  11.375  49.035  1.00  0.00           C  
ATOM   3725  O   PRO A2015      38.945  12.406  48.760  1.00  0.00           O  
ATOM   3726  CB  PRO A2015      37.205  10.200  47.086  1.00  0.00           C  
ATOM   3727  CG  PRO A2015      37.008   8.739  46.769  1.00  0.00           C  
ATOM   3728  CD  PRO A2015      37.087   8.105  48.135  1.00  0.00           C  
ATOM   3729  N   ALA A2016      37.620  11.244  50.145  1.00  0.00           N  
ATOM   3730  CA  ALA A2016      37.537  12.332  51.106  1.00  0.00           C  
ATOM   3731  C   ALA A2016      38.708  12.331  52.094  1.00  0.00           C  
ATOM   3732  O   ALA A2016      39.260  13.391  52.409  1.00  0.00           O  
ATOM   3733  CB  ALA A2016      36.203  12.261  51.858  1.00  0.00           C  
ATOM   3734  N   MET A2017      39.080  11.145  52.579  1.00  0.00           N  
ATOM   3735  CA  MET A2017      40.178  10.997  53.539  1.00  0.00           C  
ATOM   3736  C   MET A2017      41.153   9.908  53.063  1.00  0.00           C  
ATOM   3737  O   MET A2017      41.249   8.841  53.669  1.00  0.00           O  
ATOM   3738  CB  MET A2017      39.614  10.606  54.914  1.00  0.00           C  
ATOM   3739  CG  MET A2017      38.515  11.533  55.438  1.00  0.00           C  
ATOM   3740  SD  MET A2017      37.903  11.064  57.094  1.00  0.00           S  
ATOM   3741  CE  MET A2017      36.736   9.738  56.655  1.00  0.00           C  
ATOM   3742  N   PRO A2018      41.905  10.175  51.983  1.00  0.00           N  
ATOM   3743  CA  PRO A2018      42.858   9.203  51.438  1.00  0.00           C  
ATOM   3744  C   PRO A2018      43.785   8.515  52.438  1.00  0.00           C  
ATOM   3745  O   PRO A2018      43.796   7.290  52.542  1.00  0.00           O  
ATOM   3746  CB  PRO A2018      43.639  10.020  50.405  1.00  0.00           C  
ATOM   3747  CG  PRO A2018      42.634  11.032  49.952  1.00  0.00           C  
ATOM   3748  CD  PRO A2018      41.978  11.450  51.247  1.00  0.00           C  
ATOM   3749  N   ASP A2019      44.566   9.297  53.174  1.00  0.00           N  
ATOM   3750  CA  ASP A2019      45.507   8.716  54.123  1.00  0.00           C  
ATOM   3751  C   ASP A2019      44.875   7.974  55.289  1.00  0.00           C  
ATOM   3752  O   ASP A2019      45.335   6.893  55.639  1.00  0.00           O  
ATOM   3753  CB  ASP A2019      46.465   9.783  54.652  1.00  0.00           C  
ATOM   3754  CG  ASP A2019      47.442  10.266  53.594  1.00  0.00           C  
ATOM   3755  OD1 ASP A2019      47.484   9.672  52.495  1.00  0.00           O  
ATOM   3756  OD2 ASP A2019      48.177  11.235  53.864  1.00  0.00           O  
ATOM   3757  N   LYS A2020      43.836   8.547  55.895  1.00  0.00           N  
ATOM   3758  CA  LYS A2020      43.184   7.893  57.027  1.00  0.00           C  
ATOM   3759  C   LYS A2020      42.472   6.593  56.651  1.00  0.00           C  
ATOM   3760  O   LYS A2020      42.439   5.654  57.443  1.00  0.00           O  
ATOM   3761  CB  LYS A2020      42.194   8.848  57.704  1.00  0.00           C  
ATOM   3762  CG  LYS A2020      42.857   9.919  58.556  1.00  0.00           C  
ATOM   3763  CD  LYS A2020      43.648   9.291  59.695  1.00  0.00           C  
ATOM   3764  CE  LYS A2020      44.374  10.345  60.521  1.00  0.00           C  
ATOM   3765  NZ  LYS A2020      45.271   9.712  61.525  1.00  0.00           N  
ATOM   3766  N   MET A2021      41.894   6.526  55.456  1.00  0.00           N  
ATOM   3767  CA  MET A2021      41.217   5.293  55.063  1.00  0.00           C  
ATOM   3768  C   MET A2021      42.242   4.206  54.751  1.00  0.00           C  
ATOM   3769  O   MET A2021      41.990   3.023  54.975  1.00  0.00           O  
ATOM   3770  CB  MET A2021      40.281   5.539  53.873  1.00  0.00           C  
ATOM   3771  CG  MET A2021      39.088   6.430  54.233  1.00  0.00           C  
ATOM   3772  SD  MET A2021      38.156   5.826  55.698  1.00  0.00           S  
ATOM   3773  CE  MET A2021      38.971   6.766  57.032  1.00  0.00           C  
ATOM   3774  N   ALA A2022      43.406   4.606  54.249  1.00  0.00           N  
ATOM   3775  CA  ALA A2022      44.457   3.637  53.966  1.00  0.00           C  
ATOM   3776  C   ALA A2022      44.952   3.108  55.312  1.00  0.00           C  
ATOM   3777  O   ALA A2022      45.243   1.919  55.459  1.00  0.00           O  
ATOM   3778  CB  ALA A2022      45.604   4.299  53.207  1.00  0.00           C  
ATOM   3779  N   GLU A2023      45.036   4.005  56.291  1.00  0.00           N  
ATOM   3780  CA  GLU A2023      45.491   3.649  57.629  1.00  0.00           C  
ATOM   3781  C   GLU A2023      44.492   2.709  58.291  1.00  0.00           C  
ATOM   3782  O   GLU A2023      44.878   1.751  58.960  1.00  0.00           O  
ATOM   3783  CB  GLU A2023      45.677   4.916  58.481  1.00  0.00           C  
ATOM   3784  CG  GLU A2023      46.127   4.628  59.912  1.00  0.00           C  
ATOM   3785  CD  GLU A2023      46.368   5.885  60.738  1.00  0.00           C  
ATOM   3786  OE1 GLU A2023      46.582   5.747  61.957  1.00  0.00           O  
ATOM   3787  OE2 GLU A2023      46.350   7.004  60.182  1.00  0.00           O  
ATOM   3788  N   LEU A2024      43.205   2.985  58.102  1.00  0.00           N  
ATOM   3789  CA  LEU A2024      42.158   2.146  58.668  1.00  0.00           C  
ATOM   3790  C   LEU A2024      42.289   0.731  58.096  1.00  0.00           C  
ATOM   3791  O   LEU A2024      42.205  -0.260  58.827  1.00  0.00           O  
ATOM   3792  CB  LEU A2024      40.784   2.739  58.338  1.00  0.00           C  
ATOM   3793  CG  LEU A2024      39.535   2.002  58.838  1.00  0.00           C  
ATOM   3794  CD1 LEU A2024      38.346   2.940  58.763  1.00  0.00           C  
ATOM   3795  CD2 LEU A2024      39.288   0.753  58.004  1.00  0.00           C  
ATOM   3796  N   ARG A2025      42.507   0.649  56.786  1.00  0.00           N  
ATOM   3797  CA  ARG A2025      42.668  -0.629  56.098  1.00  0.00           C  
ATOM   3798  C   ARG A2025      43.826  -1.413  56.731  1.00  0.00           C  
ATOM   3799  O   ARG A2025      43.680  -2.589  57.083  1.00  0.00           O  
ATOM   3800  CB  ARG A2025      42.961  -0.384  54.614  1.00  0.00           C  
ATOM   3801  CG  ARG A2025      42.072  -1.138  53.643  1.00  0.00           C  
ATOM   3802  CD  ARG A2025      41.130  -0.206  52.886  1.00  0.00           C  
ATOM   3803  NE  ARG A2025      41.832   0.815  52.100  1.00  0.00           N  
ATOM   3804  CZ  ARG A2025      41.279   1.969  51.728  1.00  0.00           C  
ATOM   3805  NH1 ARG A2025      40.026   2.242  52.070  1.00  0.00           N  
ATOM   3806  NH2 ARG A2025      41.973   2.862  51.028  1.00  0.00           N  
ATOM   3807  N   ARG A2026      44.976  -0.761  56.878  1.00  0.00           N  
ATOM   3808  CA  ARG A2026      46.137  -1.416  57.473  1.00  0.00           C  
ATOM   3809  C   ARG A2026      45.855  -1.883  58.903  1.00  0.00           C  
ATOM   3810  O   ARG A2026      46.300  -2.955  59.310  1.00  0.00           O  
ATOM   3811  CB  ARG A2026      47.349  -0.481  57.466  1.00  0.00           C  
ATOM   3812  CG  ARG A2026      48.502  -0.977  58.340  1.00  0.00           C  
ATOM   3813  CD  ARG A2026      49.779  -0.158  58.186  1.00  0.00           C  
ATOM   3814  NE  ARG A2026      49.524   1.276  58.082  1.00  0.00           N  
ATOM   3815  CZ  ARG A2026      49.207   1.891  56.948  1.00  0.00           C  
ATOM   3816  NH1 ARG A2026      49.112   1.188  55.831  1.00  0.00           N  
ATOM   3817  NH2 ARG A2026      48.982   3.199  56.929  1.00  0.00           N  
ATOM   3818  N   ALA A2027      45.116  -1.078  59.661  1.00  0.00           N  
ATOM   3819  CA  ALA A2027      44.780  -1.429  61.036  1.00  0.00           C  
ATOM   3820  C   ALA A2027      43.996  -2.740  61.107  1.00  0.00           C  
ATOM   3821  O   ALA A2027      44.016  -3.429  62.131  1.00  0.00           O  
ATOM   3822  CB  ALA A2027      43.974  -0.301  61.684  1.00  0.00           C  
ATOM   3823  N   LEU A2039      43.300  -3.081  60.024  1.00  0.00           N  
ATOM   3824  CA  LEU A2039      42.515  -4.310  59.976  1.00  0.00           C  
ATOM   3825  C   LEU A2039      43.158  -5.373  59.089  1.00  0.00           C  
ATOM   3826  O   LEU A2039      42.534  -6.383  58.769  1.00  0.00           O  
ATOM   3827  CB  LEU A2039      41.096  -4.012  59.479  1.00  0.00           C  
ATOM   3828  CG  LEU A2039      40.240  -3.126  60.388  1.00  0.00           C  
ATOM   3829  CD1 LEU A2039      38.922  -2.784  59.701  1.00  0.00           C  
ATOM   3830  CD2 LEU A2039      39.988  -3.845  61.703  1.00  0.00           C  
ATOM   3831  N   GLY A2040      44.406  -5.141  58.695  1.00  0.00           N  
ATOM   3832  CA  GLY A2040      45.106  -6.093  57.848  1.00  0.00           C  
ATOM   3833  C   GLY A2040      44.497  -6.275  56.466  1.00  0.00           C  
ATOM   3834  O   GLY A2040      44.726  -7.293  55.809  1.00  0.00           O  
ATOM   3835  N   LEU A2041      43.727  -5.290  56.017  1.00  0.00           N  
ATOM   3836  CA  LEU A2041      43.084  -5.356  54.707  1.00  0.00           C  
ATOM   3837  C   LEU A2041      43.983  -4.804  53.601  1.00  0.00           C  
ATOM   3838  O   LEU A2041      44.958  -4.107  53.872  1.00  0.00           O  
ATOM   3839  CB  LEU A2041      41.772  -4.565  54.730  1.00  0.00           C  
ATOM   3840  CG  LEU A2041      40.673  -5.039  55.686  1.00  0.00           C  
ATOM   3841  CD1 LEU A2041      39.610  -3.962  55.832  1.00  0.00           C  
ATOM   3842  CD2 LEU A2041      40.063  -6.324  55.162  1.00  0.00           C  
ATOM   3843  N   LYS A2042      43.652  -5.119  52.353  1.00  0.00           N  
ATOM   3844  CA  LYS A2042      44.434  -4.619  51.225  1.00  0.00           C  
ATOM   3845  C   LYS A2042      44.301  -3.097  51.204  1.00  0.00           C  
ATOM   3846  O   LYS A2042      43.196  -2.570  51.063  1.00  0.00           O  
ATOM   3847  CB  LYS A2042      43.921  -5.215  49.911  1.00  0.00           C  
ATOM   3848  CG  LYS A2042      44.766  -4.835  48.697  1.00  0.00           C  
ATOM   3849  CD  LYS A2042      44.493  -5.744  47.502  1.00  0.00           C  
ATOM   3850  CE  LYS A2042      43.160  -5.449  46.832  1.00  0.00           C  
ATOM   3851  NZ  LYS A2042      43.223  -4.190  46.034  1.00  0.00           N  
ATOM   3852  N   GLU A2043      45.430  -2.403  51.349  1.00  0.00           N  
ATOM   3853  CA  GLU A2043      45.462  -0.938  51.378  1.00  0.00           C  
ATOM   3854  C   GLU A2043      44.971  -0.240  50.115  1.00  0.00           C  
ATOM   3855  O   GLU A2043      44.076   0.603  50.173  1.00  0.00           O  
ATOM   3856  CB  GLU A2043      46.880  -0.435  51.665  1.00  0.00           C  
ATOM   3857  CG  GLU A2043      47.272  -0.382  53.122  1.00  0.00           C  
ATOM   3858  CD  GLU A2043      48.574   0.378  53.329  1.00  0.00           C  
ATOM   3859  OE1 GLU A2043      48.605   1.599  53.058  1.00  0.00           O  
ATOM   3860  OE2 GLU A2043      49.567  -0.246  53.758  1.00  0.00           O  
ATOM   3861  N   GLU A2044      45.588  -0.564  48.983  1.00  0.00           N  
ATOM   3862  CA  GLU A2044      45.205   0.048  47.712  1.00  0.00           C  
ATOM   3863  C   GLU A2044      43.880  -0.568  47.282  1.00  0.00           C  
ATOM   3864  O   GLU A2044      43.740  -1.792  47.247  1.00  0.00           O  
ATOM   3865  CB  GLU A2044      46.286  -0.207  46.655  1.00  0.00           C  
ATOM   3866  CG  GLU A2044      46.041   0.487  45.311  1.00  0.00           C  
ATOM   3867  CD  GLU A2044      46.125   2.006  45.386  1.00  0.00           C  
ATOM   3868  OE1 GLU A2044      46.391   2.555  46.477  1.00  0.00           O  
ATOM   3869  OE2 GLU A2044      45.923   2.656  44.339  1.00  0.00           O  
ATOM   3870  N   VAL A2091      42.907   0.275  46.953  1.00  0.00           N  
ATOM   3871  CA  VAL A2091      41.594  -0.228  46.569  1.00  0.00           C  
ATOM   3872  C   VAL A2091      41.026   0.370  45.284  1.00  0.00           C  
ATOM   3873  O   VAL A2091      41.564   1.329  44.739  1.00  0.00           O  
ATOM   3874  CB  VAL A2091      40.570   0.021  47.708  1.00  0.00           C  
ATOM   3875  CG1 VAL A2091      40.944  -0.804  48.941  1.00  0.00           C  
ATOM   3876  CG2 VAL A2091      40.544   1.503  48.072  1.00  0.00           C  
ATOM   3877  N   ARG A2092      39.930  -0.226  44.816  1.00  0.00           N  
ATOM   3878  CA  ARG A2092      39.210   0.220  43.628  1.00  0.00           C  
ATOM   3879  C   ARG A2092      37.738   0.281  44.041  1.00  0.00           C  
ATOM   3880  O   ARG A2092      37.284  -0.527  44.852  1.00  0.00           O  
ATOM   3881  CB  ARG A2092      39.384  -0.777  42.474  1.00  0.00           C  
ATOM   3882  CG  ARG A2092      40.819  -0.926  41.983  1.00  0.00           C  
ATOM   3883  CD  ARG A2092      40.885  -1.836  40.752  1.00  0.00           C  
ATOM   3884  NE  ARG A2092      40.306  -3.151  41.017  1.00  0.00           N  
ATOM   3885  CZ  ARG A2092      40.889  -4.092  41.755  1.00  0.00           C  
ATOM   3886  NH1 ARG A2092      42.079  -3.868  42.300  1.00  0.00           N  
ATOM   3887  NH2 ARG A2092      40.279  -5.253  41.958  1.00  0.00           N  
ATOM   3888  N   LEU A2093      36.992   1.233  43.495  1.00  0.00           N  
ATOM   3889  CA  LEU A2093      35.585   1.366  43.863  1.00  0.00           C  
ATOM   3890  C   LEU A2093      34.769   0.100  43.613  1.00  0.00           C  
ATOM   3891  O   LEU A2093      33.856  -0.212  44.373  1.00  0.00           O  
ATOM   3892  CB  LEU A2093      34.951   2.536  43.111  1.00  0.00           C  
ATOM   3893  CG  LEU A2093      33.511   2.844  43.513  1.00  0.00           C  
ATOM   3894  CD1 LEU A2093      33.448   3.120  45.012  1.00  0.00           C  
ATOM   3895  CD2 LEU A2093      33.006   4.036  42.720  1.00  0.00           C  
ATOM   3896  N   GLU A2094      35.103  -0.635  42.559  1.00  0.00           N  
ATOM   3897  CA  GLU A2094      34.368  -1.854  42.226  1.00  0.00           C  
ATOM   3898  C   GLU A2094      34.467  -2.920  43.322  1.00  0.00           C  
ATOM   3899  O   GLU A2094      33.572  -3.755  43.459  1.00  0.00           O  
ATOM   3900  CB  GLU A2094      34.875  -2.431  40.899  1.00  0.00           C  
ATOM   3901  CG  GLU A2094      36.239  -3.091  40.984  1.00  0.00           C  
ATOM   3902  CD  GLU A2094      36.789  -3.467  39.622  1.00  0.00           C  
ATOM   3903  OE1 GLU A2094      35.980  -3.736  38.706  1.00  0.00           O  
ATOM   3904  OE2 GLU A2094      38.031  -3.508  39.471  1.00  0.00           O  
ATOM   3905  N   GLU A2095      35.549  -2.888  44.098  1.00  0.00           N  
ATOM   3906  CA  GLU A2095      35.738  -3.856  45.178  1.00  0.00           C  
ATOM   3907  C   GLU A2095      34.736  -3.584  46.302  1.00  0.00           C  
ATOM   3908  O   GLU A2095      34.505  -4.429  47.167  1.00  0.00           O  
ATOM   3909  CB  GLU A2095      37.173  -3.784  45.717  1.00  0.00           C  
ATOM   3910  CG  GLU A2095      38.246  -3.947  44.639  1.00  0.00           C  
ATOM   3911  CD  GLU A2095      39.650  -3.774  45.186  1.00  0.00           C  
ATOM   3912  OE1 GLU A2095      39.840  -2.935  46.088  1.00  0.00           O  
ATOM   3913  OE2 GLU A2095      40.570  -4.466  44.708  1.00  0.00           O  
ATOM   3914  N   ALA A2096      34.136  -2.402  46.289  1.00  0.00           N  
ATOM   3915  CA  ALA A2096      33.151  -2.061  47.307  1.00  0.00           C  
ATOM   3916  C   ALA A2096      31.773  -2.587  46.900  1.00  0.00           C  
ATOM   3917  O   ALA A2096      30.815  -2.488  47.659  1.00  0.00           O  
ATOM   3918  CB  ALA A2096      33.099  -0.549  47.500  1.00  0.00           C  
ATOM   3919  N   GLU A2097      31.686  -3.170  45.709  1.00  0.00           N  
ATOM   3920  CA  GLU A2097      30.414  -3.677  45.211  1.00  0.00           C  
ATOM   3921  C   GLU A2097      30.235  -5.189  45.280  1.00  0.00           C  
ATOM   3922  O   GLU A2097      29.235  -5.719  44.793  1.00  0.00           O  
ATOM   3923  CB  GLU A2097      30.204  -3.179  43.780  1.00  0.00           C  
ATOM   3924  CG  GLU A2097      30.218  -1.659  43.709  1.00  0.00           C  
ATOM   3925  CD  GLU A2097      30.031  -1.116  42.311  1.00  0.00           C  
ATOM   3926  OE1 GLU A2097      30.938  -1.289  41.471  1.00  0.00           O  
ATOM   3927  OE2 GLU A2097      28.968  -0.511  42.056  1.00  0.00           O  
ATOM   3928  N   ARG A2102      31.197  -5.878  45.888  1.00  0.00           N  
ATOM   3929  CA  ARG A2102      31.134  -7.330  46.040  1.00  0.00           C  
ATOM   3930  C   ARG A2102      31.352  -7.683  47.501  1.00  0.00           C  
ATOM   3931  O   ARG A2102      32.190  -7.080  48.169  1.00  0.00           O  
ATOM   3932  CB  ARG A2102      32.200  -8.016  45.183  1.00  0.00           C  
ATOM   3933  CG  ARG A2102      31.834  -8.150  43.712  1.00  0.00           C  
ATOM   3934  CD  ARG A2102      32.987  -8.770  42.931  1.00  0.00           C  
ATOM   3935  NE  ARG A2102      34.127  -7.861  42.830  1.00  0.00           N  
ATOM   3936  CZ  ARG A2102      35.391  -8.216  43.044  1.00  0.00           C  
ATOM   3937  NH1 ARG A2102      35.686  -9.465  43.379  1.00  0.00           N  
ATOM   3938  NH2 ARG A2102      36.362  -7.321  42.914  1.00  0.00           N  
ATOM   3939  N   TRP A2103      30.600  -8.660  47.998  1.00  0.00           N  
ATOM   3940  CA  TRP A2103      30.724  -9.058  49.392  1.00  0.00           C  
ATOM   3941  C   TRP A2103      31.642 -10.250  49.614  1.00  0.00           C  
ATOM   3942  O   TRP A2103      31.638 -11.208  48.834  1.00  0.00           O  
ATOM   3943  CB  TRP A2103      29.350  -9.381  49.989  1.00  0.00           C  
ATOM   3944  CG  TRP A2103      29.443  -9.765  51.430  1.00  0.00           C  
ATOM   3945  CD1 TRP A2103      29.706 -11.009  51.938  1.00  0.00           C  
ATOM   3946  CD2 TRP A2103      29.398  -8.877  52.551  1.00  0.00           C  
ATOM   3947  NE1 TRP A2103      29.835 -10.945  53.306  1.00  0.00           N  
ATOM   3948  CE2 TRP A2103      29.650  -9.649  53.709  1.00  0.00           C  
ATOM   3949  CE3 TRP A2103      29.172  -7.502  52.690  1.00  0.00           C  
ATOM   3950  CZ2 TRP A2103      29.683  -9.091  54.992  1.00  0.00           C  
ATOM   3951  CZ3 TRP A2103      29.205  -6.943  53.969  1.00  0.00           C  
ATOM   3952  CH2 TRP A2103      29.460  -7.742  55.103  1.00  0.00           C  
ATOM   3953  N   GLY A2104      32.422 -10.174  50.691  1.00  0.00           N  
ATOM   3954  CA  GLY A2104      33.326 -11.249  51.052  1.00  0.00           C  
ATOM   3955  C   GLY A2104      34.746 -11.158  50.534  1.00  0.00           C  
ATOM   3956  O   GLY A2104      35.400 -12.183  50.355  1.00  0.00           O  
ATOM   3957  N   LEU A2105      35.246  -9.948  50.311  1.00  0.00           N  
ATOM   3958  CA  LEU A2105      36.603  -9.805  49.801  1.00  0.00           C  
ATOM   3959  C   LEU A2105      37.664  -9.764  50.896  1.00  0.00           C  
ATOM   3960  O   LEU A2105      38.837 -10.038  50.636  1.00  0.00           O  
ATOM   3961  CB  LEU A2105      36.711  -8.561  48.912  1.00  0.00           C  
ATOM   3962  CG  LEU A2105      35.701  -8.487  47.758  1.00  0.00           C  
ATOM   3963  CD1 LEU A2105      36.068  -7.336  46.833  1.00  0.00           C  
ATOM   3964  CD2 LEU A2105      35.683  -9.793  46.983  1.00  0.00           C  
ATOM   3965  N   ALA A2107      37.261  -9.423  52.117  1.00  0.00           N  
ATOM   3966  CA  ALA A2107      38.212  -9.379  53.222  1.00  0.00           C  
ATOM   3967  C   ALA A2107      38.706 -10.799  53.477  1.00  0.00           C  
ATOM   3968  O   ALA A2107      37.914 -11.702  53.733  1.00  0.00           O  
ATOM   3969  CB  ALA A2107      37.550  -8.820  54.470  1.00  0.00           C  
ATOM   3970  N   GLU A2108      40.018 -10.989  53.399  1.00  0.00           N  
ATOM   3971  CA  GLU A2108      40.611 -12.305  53.604  1.00  0.00           C  
ATOM   3972  C   GLU A2108      40.945 -12.594  55.063  1.00  0.00           C  
ATOM   3973  O   GLU A2108      41.327 -11.694  55.816  1.00  0.00           O  
ATOM   3974  CB  GLU A2108      41.879 -12.443  52.759  1.00  0.00           C  
ATOM   3975  CG  GLU A2108      41.639 -12.301  51.267  1.00  0.00           C  
ATOM   3976  CD  GLU A2108      42.900 -12.515  50.457  1.00  0.00           C  
ATOM   3977  OE1 GLU A2108      43.871 -11.752  50.651  1.00  0.00           O  
ATOM   3978  OE2 GLU A2108      42.920 -13.450  49.630  1.00  0.00           O  
ATOM   3979  N   PRO A2109      40.805 -13.864  55.476  1.00  0.00           N  
ATOM   3980  CA  PRO A2109      41.088 -14.299  56.846  1.00  0.00           C  
ATOM   3981  C   PRO A2109      42.588 -14.282  57.129  1.00  0.00           C  
ATOM   3982  O   PRO A2109      43.261 -15.314  57.063  1.00  0.00           O  
ATOM   3983  CB  PRO A2109      40.499 -15.707  56.882  1.00  0.00           C  
ATOM   3984  CG  PRO A2109      40.742 -16.197  55.493  1.00  0.00           C  
ATOM   3985  CD  PRO A2109      40.349 -14.997  54.649  1.00  0.00           C  
ATOM   3986  N   ARG A2110      43.101 -13.097  57.441  1.00  0.00           N  
ATOM   3987  CA  ARG A2110      44.517 -12.911  57.725  1.00  0.00           C  
ATOM   3988  C   ARG A2110      44.693 -12.205  59.060  1.00  0.00           C  
ATOM   3989  O   ARG A2110      43.772 -11.555  59.557  1.00  0.00           O  
ATOM   3990  CB  ARG A2110      45.170 -12.070  56.624  1.00  0.00           C  
ATOM   3991  CG  ARG A2110      45.012 -12.632  55.215  1.00  0.00           C  
ATOM   3992  CD  ARG A2110      45.794 -11.811  54.195  1.00  0.00           C  
ATOM   3993  NE  ARG A2110      45.388 -10.405  54.178  1.00  0.00           N  
ATOM   3994  CZ  ARG A2110      45.933  -9.476  53.397  1.00  0.00           C  
ATOM   3995  NH1 ARG A2110      46.913  -9.800  52.564  1.00  0.00           N  
ATOM   3996  NH2 ARG A2110      45.501  -8.221  53.446  1.00  0.00           N  
ATOM   3997  N   PRO A2111      45.882 -12.328  59.666  1.00  0.00           N  
ATOM   3998  CA  PRO A2111      46.128 -11.672  60.952  1.00  0.00           C  
ATOM   3999  C   PRO A2111      46.183 -10.153  60.831  1.00  0.00           C  
ATOM   4000  O   PRO A2111      46.588  -9.613  59.800  1.00  0.00           O  
ATOM   4001  CB  PRO A2111      47.463 -12.271  61.395  1.00  0.00           C  
ATOM   4002  CG  PRO A2111      48.146 -12.571  60.098  1.00  0.00           C  
ATOM   4003  CD  PRO A2111      47.033 -13.160  59.270  1.00  0.00           C  
ATOM   4004  N   ILE A2112      45.751  -9.468  61.883  1.00  0.00           N  
ATOM   4005  CA  ILE A2112      45.776  -8.013  61.904  1.00  0.00           C  
ATOM   4006  C   ILE A2112      47.016  -7.600  62.688  1.00  0.00           C  
ATOM   4007  O   ILE A2112      47.510  -8.358  63.523  1.00  0.00           O  
ATOM   4008  CB  ILE A2112      44.524  -7.430  62.599  1.00  0.00           C  
ATOM   4009  CG1 ILE A2112      44.519  -7.808  64.080  1.00  0.00           C  
ATOM   4010  CG2 ILE A2112      43.262  -7.970  61.935  1.00  0.00           C  
ATOM   4011  CD1 ILE A2112      43.387  -7.160  64.871  1.00  0.00           C  
ATOM   4012  N   PRO A2113      47.544  -6.400  62.422  1.00  0.00           N  
ATOM   4013  CA  PRO A2113      48.737  -5.914  63.124  1.00  0.00           C  
ATOM   4014  C   PRO A2113      48.584  -5.931  64.647  1.00  0.00           C  
ATOM   4015  O   PRO A2113      47.547  -5.527  65.181  1.00  0.00           O  
ATOM   4016  CB  PRO A2113      48.901  -4.499  62.579  1.00  0.00           C  
ATOM   4017  CG  PRO A2113      48.381  -4.629  61.178  1.00  0.00           C  
ATOM   4018  CD  PRO A2113      47.126  -5.450  61.375  1.00  0.00           C  
ATOM   4019  N   GLU A2121      49.627  -6.394  65.336  1.00  0.00           N  
ATOM   4020  CA  GLU A2121      49.633  -6.476  66.796  1.00  0.00           C  
ATOM   4021  C   GLU A2121      49.228  -5.157  67.433  1.00  0.00           C  
ATOM   4022  O   GLU A2121      48.521  -5.133  68.443  1.00  0.00           O  
ATOM   4023  CB  GLU A2121      51.026  -6.862  67.299  1.00  0.00           C  
ATOM   4024  CG  GLU A2121      51.446  -8.287  66.969  1.00  0.00           C  
ATOM   4025  CD  GLU A2121      50.763  -9.314  67.851  1.00  0.00           C  
ATOM   4026  OE1 GLU A2121      49.516  -9.378  67.843  1.00  0.00           O  
ATOM   4027  OE2 GLU A2121      51.479 -10.059  68.555  1.00  0.00           O  
ATOM   4028  N   GLU A2122      49.692  -4.061  66.841  1.00  0.00           N  
ATOM   4029  CA  GLU A2122      49.383  -2.732  67.346  1.00  0.00           C  
ATOM   4030  C   GLU A2122      49.133  -1.762  66.195  1.00  0.00           C  
ATOM   4031  O   GLU A2122      49.698  -1.901  65.110  1.00  0.00           O  
ATOM   4032  CB  GLU A2122      50.536  -2.211  68.206  1.00  0.00           C  
ATOM   4033  CG  GLU A2122      50.877  -3.092  69.395  1.00  0.00           C  
ATOM   4034  CD  GLU A2122      52.108  -2.614  70.136  1.00  0.00           C  
ATOM   4035  OE1 GLU A2122      52.063  -1.518  70.735  1.00  0.00           O  
ATOM   4036  OE2 GLU A2122      53.126  -3.337  70.114  1.00  0.00           O  
ATOM   4037  N   ALA A2123      48.282  -0.778  66.447  1.00  0.00           N  
ATOM   4038  CA  ALA A2123      47.956   0.226  65.448  1.00  0.00           C  
ATOM   4039  C   ALA A2123      47.690   1.530  66.178  1.00  0.00           C  
ATOM   4040  O   ALA A2123      46.971   1.551  67.177  1.00  0.00           O  
ATOM   4041  CB  ALA A2123      46.722  -0.198  64.667  1.00  0.00           C  
ATOM   4042  N   PRO A2124      48.274   2.639  65.699  1.00  0.00           N  
ATOM   4043  CA  PRO A2124      48.047   3.922  66.366  1.00  0.00           C  
ATOM   4044  C   PRO A2124      46.568   4.290  66.334  1.00  0.00           C  
ATOM   4045  O   PRO A2124      45.805   3.733  65.548  1.00  0.00           O  
ATOM   4046  CB  PRO A2124      48.911   4.889  65.554  1.00  0.00           C  
ATOM   4047  CG  PRO A2124      48.912   4.281  64.187  1.00  0.00           C  
ATOM   4048  CD  PRO A2124      49.084   2.812  64.480  1.00  0.00           C  
ATOM   4049  N   VAL A2130      46.162   5.213  67.198  1.00  0.00           N  
ATOM   4050  CA  VAL A2130      44.769   5.649  67.231  1.00  0.00           C  
ATOM   4051  C   VAL A2130      44.482   6.365  65.910  1.00  0.00           C  
ATOM   4052  O   VAL A2130      45.140   7.351  65.574  1.00  0.00           O  
ATOM   4053  CB  VAL A2130      44.517   6.603  68.419  1.00  0.00           C  
ATOM   4054  CG1 VAL A2130      43.080   7.107  68.396  1.00  0.00           C  
ATOM   4055  CG2 VAL A2130      44.811   5.871  69.735  1.00  0.00           C  
ATOM   4056  N   LEU A2131      43.504   5.854  65.165  1.00  0.00           N  
ATOM   4057  CA  LEU A2131      43.143   6.411  63.865  1.00  0.00           C  
ATOM   4058  C   LEU A2131      42.753   7.880  63.932  1.00  0.00           C  
ATOM   4059  O   LEU A2131      43.273   8.697  63.175  1.00  0.00           O  
ATOM   4060  CB  LEU A2131      41.999   5.602  63.248  1.00  0.00           C  
ATOM   4061  CG  LEU A2131      41.645   5.949  61.799  1.00  0.00           C  
ATOM   4062  CD1 LEU A2131      42.833   5.648  60.892  1.00  0.00           C  
ATOM   4063  CD2 LEU A2131      40.427   5.145  61.364  1.00  0.00           C  
ATOM   4064  N   PHE A2132      41.824   8.204  64.828  1.00  0.00           N  
ATOM   4065  CA  PHE A2132      41.374   9.576  65.013  1.00  0.00           C  
ATOM   4066  C   PHE A2132      41.509   9.947  66.488  1.00  0.00           C  
ATOM   4067  O   PHE A2132      40.540   9.893  67.253  1.00  0.00           O  
ATOM   4068  CB  PHE A2132      39.919   9.734  64.562  1.00  0.00           C  
ATOM   4069  CG  PHE A2132      39.732   9.630  63.076  1.00  0.00           C  
ATOM   4070  CD1 PHE A2132      39.090   8.530  62.518  1.00  0.00           C  
ATOM   4071  CD2 PHE A2132      40.215  10.628  62.232  1.00  0.00           C  
ATOM   4072  CE1 PHE A2132      38.931   8.421  61.140  1.00  0.00           C  
ATOM   4073  CE2 PHE A2132      40.062  10.531  60.850  1.00  0.00           C  
ATOM   4074  CZ  PHE A2132      39.418   9.422  60.303  1.00  0.00           C  
ATOM   4075  N   PRO A2133      42.722  10.335  66.905  1.00  0.00           N  
ATOM   4076  CA  PRO A2133      42.998  10.713  68.292  1.00  0.00           C  
ATOM   4077  C   PRO A2133      42.197  11.919  68.752  1.00  0.00           C  
ATOM   4078  O   PRO A2133      41.782  12.749  67.942  1.00  0.00           O  
ATOM   4079  CB  PRO A2133      44.500  10.982  68.277  1.00  0.00           C  
ATOM   4080  CG  PRO A2133      44.720  11.524  66.901  1.00  0.00           C  
ATOM   4081  CD  PRO A2133      43.901  10.578  66.054  1.00  0.00           C  
ATOM   4082  N   LYS A2134      41.968  12.002  70.057  1.00  0.00           N  
ATOM   4083  CA  LYS A2134      41.225  13.117  70.624  1.00  0.00           C  
ATOM   4084  C   LYS A2134      42.038  14.393  70.437  1.00  0.00           C  
ATOM   4085  O   LYS A2134      43.267  14.372  70.504  1.00  0.00           O  
ATOM   4086  CB  LYS A2134      40.969  12.885  72.117  1.00  0.00           C  
ATOM   4087  CG  LYS A2134      40.262  14.045  72.804  1.00  0.00           C  
ATOM   4088  CD  LYS A2134      40.233  13.875  74.315  1.00  0.00           C  
ATOM   4089  CE  LYS A2134      39.609  15.089  74.989  1.00  0.00           C  
ATOM   4090  NZ  LYS A2134      39.661  14.989  76.473  1.00  0.00           N  
ATOM   4091  N   LYS A2262      41.351  15.502  70.190  1.00  0.00           N  
ATOM   4092  CA  LYS A2262      42.025  16.779  70.002  1.00  0.00           C  
ATOM   4093  C   LYS A2262      41.721  17.712  71.169  1.00  0.00           C  
ATOM   4094  O   LYS A2262      42.683  18.160  71.831  1.00  0.00           O  
ATOM   4095  CB  LYS A2262      41.581  17.420  68.684  1.00  0.00           C  
ATOM   4096  CG  LYS A2262      41.898  16.589  67.444  1.00  0.00           C  
ATOM   4097  CD  LYS A2262      43.393  16.325  67.301  1.00  0.00           C  
ATOM   4098  CE  LYS A2262      43.694  15.475  66.074  1.00  0.00           C  
ATOM   4099  NZ  LYS A2262      45.148  15.169  65.926  1.00  0.00           N  
ATOM   4100  OXT LYS A2262      40.525  17.980  71.413  1.00  0.00           O  
TER
END
