# Supplementary material for: Backbone Brackets and Arginine Tweezers delineate Class I and Class II aminoacyl tRNA synthetases
Source: PLoS Comput Biol. 2018 Apr 16;14(4):e1006101. doi: 10.1371/journal.pcbi.1006101 (PMC5919687; doi:10.1371/journal.pcbi.1006101)
Supplement: S11 File — All structures of Class I aaRS with residues renumbered according to the MSA. (GZ) [file pcbi.1006101.s023.tar.gz › 2d54_A_renum.pdb]

ATOM      1  N   MET A 243      39.198   6.043  25.678  1.00  0.00           N  
ATOM      2  CA  MET A 243      38.248   5.575  24.630  1.00  0.00           C  
ATOM      3  C   MET A 243      36.849   5.488  25.220  1.00  0.00           C  
ATOM      4  O   MET A 243      35.858   5.777  24.541  1.00  0.00           O  
ATOM      5  CB  MET A 243      38.671   4.200  24.098  1.00  0.00           C  
ATOM      6  CG  MET A 243      37.770   3.647  22.995  1.00  0.00           C  
ATOM      7  SD  MET A 243      36.774   2.226  23.513  1.00  0.00           S  
ATOM      8  CE  MET A 243      35.193   3.002  23.892  1.00  0.00           C  
ATOM      9  N   GLU A 244      36.772   5.092  26.487  1.00  0.00           N  
ATOM     10  CA  GLU A 244      35.484   4.975  27.145  1.00  0.00           C  
ATOM     11  C   GLU A 244      35.332   5.910  28.343  1.00  0.00           C  
ATOM     12  O   GLU A 244      34.505   6.820  28.312  1.00  0.00           O  
ATOM     13  CB  GLU A 244      35.229   3.527  27.580  1.00  0.00           C  
ATOM     14  CG  GLU A 244      33.813   3.308  28.103  1.00  0.00           C  
ATOM     15  CD  GLU A 244      33.553   1.888  28.559  1.00  0.00           C  
ATOM     16  OE1 GLU A 244      34.200   1.436  29.529  1.00  0.00           O  
ATOM     17  OE2 GLU A 244      32.696   1.221  27.947  1.00  0.00           O  
ATOM     18  N   LYS A 245      36.125   5.703  29.392  1.00  0.00           N  
ATOM     19  CA  LYS A 245      36.000   6.546  30.581  1.00  0.00           C  
ATOM     20  C   LYS A 245      37.126   7.552  30.796  1.00  0.00           C  
ATOM     21  O   LYS A 245      38.249   7.191  31.144  1.00  0.00           O  
ATOM     22  CB  LYS A 245      35.832   5.674  31.828  1.00  0.00           C  
ATOM     23  CG  LYS A 245      34.533   4.890  31.827  1.00  0.00           C  
ATOM     24  CD  LYS A 245      34.183   4.331  33.199  1.00  0.00           C  
ATOM     25  CE  LYS A 245      35.137   3.237  33.622  1.00  0.00           C  
ATOM     26  NZ  LYS A 245      34.650   2.565  34.857  1.00  0.00           N  
ATOM     27  N   VAL A 265      36.800   8.821  30.579  1.00  0.00           N  
ATOM     28  CA  VAL A 265      37.749   9.913  30.743  1.00  0.00           C  
ATOM     29  C   VAL A 265      37.125  11.019  31.594  1.00  0.00           C  
ATOM     30  O   VAL A 265      35.957  11.373  31.412  1.00  0.00           O  
ATOM     31  CB  VAL A 265      38.154  10.511  29.374  1.00  0.00           C  
ATOM     32  CG1 VAL A 265      39.110  11.668  29.570  1.00  0.00           C  
ATOM     33  CG2 VAL A 265      38.803   9.443  28.505  1.00  0.00           C  
ATOM     34  N   PHE A 266      37.903  11.547  32.530  1.00  0.00           N  
ATOM     35  CA  PHE A 266      37.444  12.627  33.393  1.00  0.00           C  
ATOM     36  C   PHE A 266      38.493  13.733  33.410  1.00  0.00           C  
ATOM     37  O   PHE A 266      39.687  13.474  33.622  1.00  0.00           O  
ATOM     38  CB  PHE A 266      37.221  12.129  34.826  1.00  0.00           C  
ATOM     39  CG  PHE A 266      36.624  13.165  35.750  1.00  0.00           C  
ATOM     40  CD1 PHE A 266      35.285  13.533  35.634  1.00  0.00           C  
ATOM     41  CD2 PHE A 266      37.402  13.773  36.737  1.00  0.00           C  
ATOM     42  CE1 PHE A 266      34.727  14.491  36.486  1.00  0.00           C  
ATOM     43  CE2 PHE A 266      36.855  14.732  37.593  1.00  0.00           C  
ATOM     44  CZ  PHE A 266      35.514  15.090  37.467  1.00  0.00           C  
ATOM     45  N   TYR A 267      38.036  14.959  33.185  1.00  0.00           N  
ATOM     46  CA  TYR A 267      38.904  16.124  33.195  1.00  0.00           C  
ATOM     47  C   TYR A 267      38.244  17.177  34.066  1.00  0.00           C  
ATOM     48  O   TYR A 267      37.097  17.555  33.837  1.00  0.00           O  
ATOM     49  CB  TYR A 267      39.100  16.667  31.774  1.00  0.00           C  
ATOM     50  CG  TYR A 267      39.918  17.940  31.682  1.00  0.00           C  
ATOM     51  CD1 TYR A 267      40.988  18.179  32.550  1.00  0.00           C  
ATOM     52  CD2 TYR A 267      39.664  18.878  30.677  1.00  0.00           C  
ATOM     53  CE1 TYR A 267      41.785  19.318  32.414  1.00  0.00           C  
ATOM     54  CE2 TYR A 267      40.459  20.021  30.530  1.00  0.00           C  
ATOM     55  CZ  TYR A 267      41.515  20.233  31.398  1.00  0.00           C  
ATOM     56  OH  TYR A 267      42.308  21.349  31.241  1.00  0.00           O  
ATOM     57  N   VAL A 268      38.961  17.632  35.084  1.00  0.00           N  
ATOM     58  CA  VAL A 268      38.422  18.656  35.965  1.00  0.00           C  
ATOM     59  C   VAL A 268      39.489  19.700  36.200  1.00  0.00           C  
ATOM     60  O   VAL A 268      40.684  19.392  36.300  1.00  0.00           O  
ATOM     61  CB  VAL A 268      37.946  18.063  37.308  1.00  0.00           C  
ATOM     62  CG1 VAL A 268      39.133  17.511  38.085  1.00  0.00           C  
ATOM     63  CG2 VAL A 268      37.185  19.130  38.112  1.00  0.00           C  
ATOM     64  N   THR A 269      39.054  20.948  36.247  1.00  0.00           N  
ATOM     65  CA  THR A 269      39.960  22.067  36.454  1.00  0.00           C  
ATOM     66  C   THR A 269      39.464  22.925  37.595  1.00  0.00           C  
ATOM     67  O   THR A 269      38.284  22.892  37.949  1.00  0.00           O  
ATOM     68  CB  THR A 269      40.017  22.977  35.205  1.00  0.00           C  
ATOM     69  OG1 THR A 269      38.756  23.645  35.043  1.00  0.00           O  
ATOM     70  CG2 THR A 269      40.302  22.164  33.963  1.00  0.00           C  
ATOM     71  N   THR A 270      40.380  23.682  38.184  1.00  0.00           N  
ATOM     72  CA  THR A 270      40.033  24.622  39.233  1.00  0.00           C  
ATOM     73  C   THR A 270      40.446  25.928  38.580  1.00  0.00           C  
ATOM     74  O   THR A 270      41.129  25.922  37.559  1.00  0.00           O  
ATOM     75  CB  THR A 270      40.897  24.471  40.499  1.00  0.00           C  
ATOM     76  OG1 THR A 270      42.264  24.732  40.161  1.00  0.00           O  
ATOM     77  CG2 THR A 270      40.758  23.076  41.102  1.00  0.00           C  
ATOM     78  N   PRO A 271      40.041  27.065  39.144  1.00  0.00           N  
ATOM     79  CA  PRO A 271      40.467  28.311  38.499  1.00  0.00           C  
ATOM     80  C   PRO A 271      41.949  28.472  38.792  1.00  0.00           C  
ATOM     81  O   PRO A 271      42.442  27.906  39.772  1.00  0.00           O  
ATOM     82  CB  PRO A 271      39.666  29.385  39.237  1.00  0.00           C  
ATOM     83  CG  PRO A 271      38.516  28.616  39.890  1.00  0.00           C  
ATOM     84  CD  PRO A 271      39.152  27.326  40.286  1.00  0.00           C  
ATOM     85  N   ILE A 272      42.675  29.211  37.962  1.00  0.00           N  
ATOM     86  CA  ILE A 272      44.077  29.441  38.286  1.00  0.00           C  
ATOM     87  C   ILE A 272      44.000  30.705  39.136  1.00  0.00           C  
ATOM     88  O   ILE A 272      43.381  31.695  38.742  1.00  0.00           O  
ATOM     89  CB  ILE A 272      44.957  29.635  37.028  1.00  0.00           C  
ATOM     90  CG1 ILE A 272      44.427  30.774  36.155  1.00  0.00           C  
ATOM     91  CG2 ILE A 272      45.005  28.327  36.246  1.00  0.00           C  
ATOM     92  CD1 ILE A 272      45.301  31.041  34.930  1.00  0.00           C  
ATOM     93  N   TYR A 273      44.604  30.661  40.316  1.00  0.00           N  
ATOM     94  CA  TYR A 273      44.523  31.776  41.247  1.00  0.00           C  
ATOM     95  C   TYR A 273      45.581  32.871  41.115  1.00  0.00           C  
ATOM     96  O   TYR A 273      46.731  32.618  40.722  1.00  0.00           O  
ATOM     97  CB  TYR A 273      44.511  31.225  42.679  1.00  0.00           C  
ATOM     98  CG  TYR A 273      43.464  30.149  42.908  1.00  0.00           C  
ATOM     99  CD1 TYR A 273      42.100  30.441  42.814  1.00  0.00           C  
ATOM    100  CD2 TYR A 273      43.836  28.836  43.205  1.00  0.00           C  
ATOM    101  CE1 TYR A 273      41.130  29.448  43.008  1.00  0.00           C  
ATOM    102  CE2 TYR A 273      42.875  27.836  43.400  1.00  0.00           C  
ATOM    103  CZ  TYR A 273      41.525  28.155  43.296  1.00  0.00           C  
ATOM    104  OH  TYR A 273      40.575  27.169  43.449  1.00  0.00           O  
ATOM    105  N   TYR A 274      45.169  34.097  41.439  1.00  0.00           N  
ATOM    106  CA  TYR A 274      46.051  35.259  41.389  1.00  0.00           C  
ATOM    107  C   TYR A 274      47.292  34.832  42.170  1.00  0.00           C  
ATOM    108  O   TYR A 274      47.231  34.584  43.376  1.00  0.00           O  
ATOM    109  CB  TYR A 274      45.337  36.459  42.029  1.00  0.00           C  
ATOM    110  CG  TYR A 274      46.144  37.732  42.090  1.00  0.00           C  
ATOM    111  CD1 TYR A 274      46.840  38.083  43.246  1.00  0.00           C  
ATOM    112  CD2 TYR A 274      46.210  38.593  40.995  1.00  0.00           C  
ATOM    113  CE1 TYR A 274      47.579  39.263  43.310  1.00  0.00           C  
ATOM    114  CE2 TYR A 274      46.947  39.772  41.048  1.00  0.00           C  
ATOM    115  CZ  TYR A 274      47.626  40.101  42.209  1.00  0.00           C  
ATOM    116  OH  TYR A 274      48.345  41.272  42.273  1.00  0.00           O  
ATOM    117  N   VAL A 275      48.409  34.723  41.460  1.00  0.00           N  
ATOM    118  CA  VAL A 275      49.662  34.249  42.032  1.00  0.00           C  
ATOM    119  C   VAL A 275      50.185  34.943  43.284  1.00  0.00           C  
ATOM    120  O   VAL A 275      50.880  34.321  44.089  1.00  0.00           O  
ATOM    121  CB  VAL A 275      50.782  34.251  40.965  1.00  0.00           C  
ATOM    122  CG1 VAL A 275      51.285  35.674  40.726  1.00  0.00           C  
ATOM    123  CG2 VAL A 275      51.911  33.330  41.401  1.00  0.00           C  
ATOM    124  N   ASN A 276      49.853  36.217  43.454  1.00  0.00           N  
ATOM    125  CA  ASN A 276      50.328  36.969  44.612  1.00  0.00           C  
ATOM    126  C   ASN A 276      49.343  36.962  45.782  1.00  0.00           C  
ATOM    127  O   ASN A 276      49.649  37.493  46.851  1.00  0.00           O  
ATOM    128  CB  ASN A 276      50.624  38.419  44.211  1.00  0.00           C  
ATOM    129  CG  ASN A 276      51.388  39.181  45.285  1.00  0.00           C  
ATOM    130  OD1 ASN A 276      51.275  40.405  45.390  1.00  0.00           O  
ATOM    131  ND2 ASN A 276      52.180  38.464  46.075  1.00  0.00           N  
ATOM    132  N   ALA A 277      48.168  36.367  45.589  1.00  0.00           N  
ATOM    133  CA  ALA A 277      47.170  36.323  46.653  1.00  0.00           C  
ATOM    134  C   ALA A 277      47.501  35.241  47.683  1.00  0.00           C  
ATOM    135  O   ALA A 277      47.963  34.160  47.332  1.00  0.00           O  
ATOM    136  CB  ALA A 277      45.784  36.076  46.063  1.00  0.00           C  
ATOM    137  N   GLU A 279      47.272  35.534  48.959  1.00  0.00           N  
ATOM    138  CA  GLU A 279      47.558  34.543  49.988  1.00  0.00           C  
ATOM    139  C   GLU A 279      46.447  33.495  49.971  1.00  0.00           C  
ATOM    140  O   GLU A 279      45.263  33.827  49.978  1.00  0.00           O  
ATOM    141  CB  GLU A 279      47.663  35.197  51.371  1.00  0.00           C  
ATOM    142  CG  GLU A 279      46.380  35.793  51.905  1.00  0.00           C  
ATOM    143  CD  GLU A 279      46.519  36.277  53.345  1.00  0.00           C  
ATOM    144  OE1 GLU A 279      46.806  35.441  54.233  1.00  0.00           O  
ATOM    145  OE2 GLU A 279      46.340  37.493  53.585  1.00  0.00           O  
ATOM    146  N   PRO A 280      46.821  32.210  49.916  1.00  0.00           N  
ATOM    147  CA  PRO A 280      45.831  31.128  49.894  1.00  0.00           C  
ATOM    148  C   PRO A 280      44.845  31.243  51.056  1.00  0.00           C  
ATOM    149  O   PRO A 280      45.250  31.483  52.191  1.00  0.00           O  
ATOM    150  CB  PRO A 280      46.698  29.878  49.988  1.00  0.00           C  
ATOM    151  CG  PRO A 280      47.935  30.291  49.214  1.00  0.00           C  
ATOM    152  CD  PRO A 280      48.188  31.681  49.760  1.00  0.00           C  
ATOM    153  N   HIS A 281      43.554  31.084  50.775  1.00  0.00           N  
ATOM    154  CA  HIS A 281      42.547  31.174  51.829  1.00  0.00           C  
ATOM    155  C   HIS A 281      41.504  30.056  51.744  1.00  0.00           C  
ATOM    156  O   HIS A 281      41.612  29.156  50.909  1.00  0.00           O  
ATOM    157  CB  HIS A 281      41.863  32.552  51.807  1.00  0.00           C  
ATOM    158  CG  HIS A 281      41.194  32.884  50.508  1.00  0.00           C  
ATOM    159  ND1 HIS A 281      41.468  34.039  49.806  1.00  0.00           N  
ATOM    160  CD2 HIS A 281      40.235  32.235  49.804  1.00  0.00           C  
ATOM    161  CE1 HIS A 281      40.707  34.087  48.727  1.00  0.00           C  
ATOM    162  NE2 HIS A 281      39.949  33.005  48.703  1.00  0.00           N  
ATOM    163  N   LEU A 282      40.499  30.113  52.612  1.00  0.00           N  
ATOM    164  CA  LEU A 282      39.473  29.078  52.647  1.00  0.00           C  
ATOM    165  C   LEU A 282      38.806  28.841  51.301  1.00  0.00           C  
ATOM    166  O   LEU A 282      38.616  27.694  50.898  1.00  0.00           O  
ATOM    167  CB  LEU A 282      38.408  29.413  53.695  1.00  0.00           C  
ATOM    168  CG  LEU A 282      37.397  28.287  53.943  1.00  0.00           C  
ATOM    169  CD1 LEU A 282      38.129  26.995  54.307  1.00  0.00           C  
ATOM    170  CD2 LEU A 282      36.444  28.701  55.058  1.00  0.00           C  
ATOM    171  N   GLY A 283      38.459  29.923  50.608  1.00  0.00           N  
ATOM    172  CA  GLY A 283      37.820  29.797  49.310  1.00  0.00           C  
ATOM    173  C   GLY A 283      38.640  28.981  48.324  1.00  0.00           C  
ATOM    174  O   GLY A 283      38.108  28.083  47.656  1.00  0.00           O  
ATOM    175  N   HIS A 284      39.932  29.289  48.221  1.00  0.00           N  
ATOM    176  CA  HIS A 284      40.811  28.556  47.314  1.00  0.00           C  
ATOM    177  C   HIS A 284      40.818  27.093  47.730  1.00  0.00           C  
ATOM    178  O   HIS A 284      40.617  26.198  46.908  1.00  0.00           O  
ATOM    179  CB  HIS A 284      42.258  29.055  47.386  1.00  0.00           C  
ATOM    180  CG  HIS A 284      42.436  30.506  47.066  1.00  0.00           C  
ATOM    181  ND1 HIS A 284      42.027  31.066  45.875  1.00  0.00           N  
ATOM    182  CD2 HIS A 284      43.045  31.497  47.758  1.00  0.00           C  
ATOM    183  CE1 HIS A 284      42.378  32.340  45.845  1.00  0.00           C  
ATOM    184  NE2 HIS A 284      42.998  32.626  46.975  1.00  0.00           N  
ATOM    185  N   ALA A 285      41.056  26.871  49.019  1.00  0.00           N  
ATOM    186  CA  ALA A 285      41.125  25.532  49.597  1.00  0.00           C  
ATOM    187  C   ALA A 285      39.910  24.672  49.285  1.00  0.00           C  
ATOM    188  O   ALA A 285      40.050  23.518  48.877  1.00  0.00           O  
ATOM    189  CB  ALA A 285      41.321  25.628  51.119  1.00  0.00           C  
ATOM    190  N   TYR A 286      38.720  25.233  49.482  1.00  0.00           N  
ATOM    191  CA  TYR A 286      37.478  24.511  49.226  1.00  0.00           C  
ATOM    192  C   TYR A 286      37.330  24.036  47.785  1.00  0.00           C  
ATOM    193  O   TYR A 286      37.100  22.858  47.524  1.00  0.00           O  
ATOM    194  CB  TYR A 286      36.270  25.387  49.576  1.00  0.00           C  
ATOM    195  CG  TYR A 286      34.952  24.692  49.319  1.00  0.00           C  
ATOM    196  CD1 TYR A 286      34.547  23.615  50.106  1.00  0.00           C  
ATOM    197  CD2 TYR A 286      34.118  25.099  48.281  1.00  0.00           C  
ATOM    198  CE1 TYR A 286      33.342  22.961  49.867  1.00  0.00           C  
ATOM    199  CE2 TYR A 286      32.911  24.449  48.032  1.00  0.00           C  
ATOM    200  CZ  TYR A 286      32.532  23.381  48.833  1.00  0.00           C  
ATOM    201  OH  TYR A 286      31.343  22.738  48.596  1.00  0.00           O  
ATOM    202  N   THR A 288      37.445  24.963  46.843  1.00  0.00           N  
ATOM    203  CA  THR A 288      37.307  24.626  45.433  1.00  0.00           C  
ATOM    204  C   THR A 288      38.311  23.543  45.019  1.00  0.00           C  
ATOM    205  O   THR A 288      37.971  22.605  44.296  1.00  0.00           O  
ATOM    206  CB  THR A 288      37.537  25.867  44.552  1.00  0.00           C  
ATOM    207  OG1 THR A 288      36.670  26.926  44.975  1.00  0.00           O  
ATOM    208  CG2 THR A 288      37.256  25.544  43.099  1.00  0.00           C  
ATOM    209  N   THR A 289      39.545  23.679  45.490  1.00  0.00           N  
ATOM    210  CA  THR A 289      40.590  22.728  45.146  1.00  0.00           C  
ATOM    211  C   THR A 289      40.318  21.354  45.753  1.00  0.00           C  
ATOM    212  O   THR A 289      40.519  20.338  45.097  1.00  0.00           O  
ATOM    213  CB  THR A 289      41.957  23.245  45.600  1.00  0.00           C  
ATOM    214  OG1 THR A 289      42.180  24.537  45.020  1.00  0.00           O  
ATOM    215  CG2 THR A 289      43.063  22.302  45.143  1.00  0.00           C  
ATOM    216  N   VAL A 290      39.861  21.329  47.004  1.00  0.00           N  
ATOM    217  CA  VAL A 290      39.534  20.071  47.676  1.00  0.00           C  
ATOM    218  C   VAL A 290      38.372  19.362  46.956  1.00  0.00           C  
ATOM    219  O   VAL A 290      38.370  18.140  46.819  1.00  0.00           O  
ATOM    220  CB  VAL A 290      39.162  20.311  49.170  1.00  0.00           C  
ATOM    221  CG1 VAL A 290      38.517  19.046  49.773  1.00  0.00           C  
ATOM    222  CG2 VAL A 290      40.428  20.675  49.963  1.00  0.00           C  
ATOM    223  N   VAL A 291      37.384  20.120  46.493  1.00  0.00           N  
ATOM    224  CA  VAL A 291      36.266  19.498  45.781  1.00  0.00           C  
ATOM    225  C   VAL A 291      36.752  18.882  44.466  1.00  0.00           C  
ATOM    226  O   VAL A 291      36.401  17.749  44.125  1.00  0.00           O  
ATOM    227  CB  VAL A 291      35.138  20.520  45.484  1.00  0.00           C  
ATOM    228  CG1 VAL A 291      34.074  19.876  44.608  1.00  0.00           C  
ATOM    229  CG2 VAL A 291      34.505  20.992  46.794  1.00  0.00           C  
ATOM    230  N   ALA A 292      37.568  19.628  43.731  1.00  0.00           N  
ATOM    231  CA  ALA A 292      38.108  19.134  42.469  1.00  0.00           C  
ATOM    232  C   ALA A 292      38.932  17.874  42.742  1.00  0.00           C  
ATOM    233  O   ALA A 292      38.927  16.932  41.960  1.00  0.00           O  
ATOM    234  CB  ALA A 292      38.973  20.196  41.830  1.00  0.00           C  
ATOM    235  N   ASP A 293      39.638  17.858  43.862  1.00  0.00           N  
ATOM    236  CA  ASP A 293      40.456  16.700  44.214  1.00  0.00           C  
ATOM    237  C   ASP A 293      39.568  15.490  44.523  1.00  0.00           C  
ATOM    238  O   ASP A 293      39.867  14.365  44.107  1.00  0.00           O  
ATOM    239  CB  ASP A 293      41.333  17.028  45.418  1.00  0.00           C  
ATOM    240  CG  ASP A 293      42.382  15.966  45.677  1.00  0.00           C  
ATOM    241  OD1 ASP A 293      43.203  15.706  44.762  1.00  0.00           O  
ATOM    242  OD2 ASP A 293      42.392  15.396  46.788  1.00  0.00           O  
ATOM    243  N   PHE A 294      38.479  15.717  45.254  1.00  0.00           N  
ATOM    244  CA  PHE A 294      37.557  14.626  45.575  1.00  0.00           C  
ATOM    245  C   PHE A 294      37.056  14.023  44.260  1.00  0.00           C  
ATOM    246  O   PHE A 294      37.109  12.810  44.071  1.00  0.00           O  
ATOM    247  CB  PHE A 294      36.359  15.124  46.393  1.00  0.00           C  
ATOM    248  CG  PHE A 294      35.368  14.037  46.723  1.00  0.00           C  
ATOM    249  CD1 PHE A 294      35.569  13.198  47.815  1.00  0.00           C  
ATOM    250  CD2 PHE A 294      34.266  13.806  45.895  1.00  0.00           C  
ATOM    251  CE1 PHE A 294      34.694  12.138  48.083  1.00  0.00           C  
ATOM    252  CE2 PHE A 294      33.385  12.747  46.152  1.00  0.00           C  
ATOM    253  CZ  PHE A 294      33.602  11.911  47.249  1.00  0.00           C  
ATOM    254  N   LEU A 295      36.577  14.880  43.356  1.00  0.00           N  
ATOM    255  CA  LEU A 295      36.082  14.446  42.041  1.00  0.00           C  
ATOM    256  C   LEU A 295      37.120  13.630  41.253  1.00  0.00           C  
ATOM    257  O   LEU A 295      36.808  12.557  40.715  1.00  0.00           O  
ATOM    258  CB  LEU A 295      35.670  15.668  41.208  1.00  0.00           C  
ATOM    259  CG  LEU A 295      34.284  16.256  41.502  1.00  0.00           C  
ATOM    260  CD1 LEU A 295      34.125  17.607  40.818  1.00  0.00           C  
ATOM    261  CD2 LEU A 295      33.210  15.272  41.009  1.00  0.00           C  
ATOM    262  N   ALA A 296      38.346  14.153  41.180  1.00  0.00           N  
ATOM    263  CA  ALA A 296      39.445  13.496  40.459  1.00  0.00           C  
ATOM    264  C   ALA A 296      39.783  12.151  41.099  1.00  0.00           C  
ATOM    265  O   ALA A 296      39.898  11.133  40.411  1.00  0.00           O  
ATOM    266  CB  ALA A 296      40.684  14.396  40.469  1.00  0.00           C  
ATOM    267  N   ARG A 297      39.954  12.157  42.418  1.00  0.00           N  
ATOM    268  CA  ARG A 297      40.266  10.935  43.158  1.00  0.00           C  
ATOM    269  C   ARG A 297      39.158   9.904  42.984  1.00  0.00           C  
ATOM    270  O   ARG A 297      39.437   8.710  42.819  1.00  0.00           O  
ATOM    271  CB  ARG A 297      40.456  11.235  44.652  1.00  0.00           C  
ATOM    272  CG  ARG A 297      41.887  11.642  45.050  1.00  0.00           C  
ATOM    273  CD  ARG A 297      41.964  12.011  46.535  1.00  0.00           C  
ATOM    274  NE  ARG A 297      43.327  11.952  47.063  1.00  0.00           N  
ATOM    275  CZ  ARG A 297      44.278  12.832  46.788  1.00  0.00           C  
ATOM    276  NH1 ARG A 297      44.015  13.847  45.990  1.00  0.00           N  
ATOM    277  NH2 ARG A 297      45.495  12.699  47.298  1.00  0.00           N  
ATOM    278  N   TRP A 298      37.906  10.361  43.030  1.00  0.00           N  
ATOM    279  CA  TRP A 298      36.768   9.459  42.866  1.00  0.00           C  
ATOM    280  C   TRP A 298      36.768   8.802  41.484  1.00  0.00           C  
ATOM    281  O   TRP A 298      36.656   7.580  41.370  1.00  0.00           O  
ATOM    282  CB  TRP A 298      35.448  10.206  43.076  1.00  0.00           C  
ATOM    283  CG  TRP A 298      34.225   9.354  42.800  1.00  0.00           C  
ATOM    284  CD1 TRP A 298      33.608   9.167  41.596  1.00  0.00           C  
ATOM    285  CD2 TRP A 298      33.522   8.535  43.742  1.00  0.00           C  
ATOM    286  NE1 TRP A 298      32.564   8.278  41.729  1.00  0.00           N  
ATOM    287  CE2 TRP A 298      32.490   7.876  43.037  1.00  0.00           C  
ATOM    288  CE3 TRP A 298      33.665   8.292  45.116  1.00  0.00           C  
ATOM    289  CZ2 TRP A 298      31.605   6.988  43.660  1.00  0.00           C  
ATOM    290  CZ3 TRP A 298      32.784   7.409  45.733  1.00  0.00           C  
ATOM    291  CH2 TRP A 298      31.768   6.769  45.002  1.00  0.00           C  
ATOM    292  N   HIS A 299      36.882   9.607  40.430  1.00  0.00           N  
ATOM    293  CA  HIS A 299      36.888   9.041  39.088  1.00  0.00           C  
ATOM    294  C   HIS A 299      38.115   8.148  38.844  1.00  0.00           C  
ATOM    295  O   HIS A 299      38.027   7.157  38.127  1.00  0.00           O  
ATOM    296  CB  HIS A 299      36.746  10.159  38.043  1.00  0.00           C  
ATOM    297  CG  HIS A 299      35.371  10.759  38.006  1.00  0.00           C  
ATOM    298  ND1 HIS A 299      34.944  11.705  38.914  1.00  0.00           N  
ATOM    299  CD2 HIS A 299      34.302  10.486  37.219  1.00  0.00           C  
ATOM    300  CE1 HIS A 299      33.673  11.988  38.691  1.00  0.00           C  
ATOM    301  NE2 HIS A 299      33.259  11.263  37.667  1.00  0.00           N  
ATOM    302  N   ARG A 300      39.261   8.472  39.439  1.00  0.00           N  
ATOM    303  CA  ARG A 300      40.423   7.598  39.273  1.00  0.00           C  
ATOM    304  C   ARG A 300      40.101   6.245  39.905  1.00  0.00           C  
ATOM    305  O   ARG A 300      40.424   5.178  39.358  1.00  0.00           O  
ATOM    306  CB  ARG A 300      41.659   8.175  39.966  1.00  0.00           C  
ATOM    307  CG  ARG A 300      42.404   9.233  39.158  1.00  0.00           C  
ATOM    308  CD  ARG A 300      43.450   9.875  40.038  1.00  0.00           C  
ATOM    309  NE  ARG A 300      43.975  11.102  39.457  1.00  0.00           N  
ATOM    310  CZ  ARG A 300      44.312  12.167  40.176  1.00  0.00           C  
ATOM    311  NH1 ARG A 300      44.175  12.149  41.500  1.00  0.00           N  
ATOM    312  NH2 ARG A 300      44.776  13.248  39.573  1.00  0.00           N  
ATOM    313  N   LEU A 301      39.469   6.297  41.070  1.00  0.00           N  
ATOM    314  CA  LEU A 301      39.098   5.087  41.785  1.00  0.00           C  
ATOM    315  C   LEU A 301      38.091   4.283  40.965  1.00  0.00           C  
ATOM    316  O   LEU A 301      38.083   3.055  41.019  1.00  0.00           O  
ATOM    317  CB  LEU A 301      38.481   5.458  43.137  1.00  0.00           C  
ATOM    318  CG  LEU A 301      38.860   4.682  44.392  1.00  0.00           C  
ATOM    319  CD1 LEU A 301      40.371   4.783  44.639  1.00  0.00           C  
ATOM    320  CD2 LEU A 301      38.079   5.264  45.574  1.00  0.00           C  
ATOM    321  N   ASP A 302      37.242   4.982  40.213  1.00  0.00           N  
ATOM    322  CA  ASP A 302      36.207   4.329  39.407  1.00  0.00           C  
ATOM    323  C   ASP A 302      36.688   3.916  38.011  1.00  0.00           C  
ATOM    324  O   ASP A 302      35.877   3.658  37.111  1.00  0.00           O  
ATOM    325  CB  ASP A 302      34.978   5.245  39.302  1.00  0.00           C  
ATOM    326  CG  ASP A 302      33.725   4.505  38.836  1.00  0.00           C  
ATOM    327  OD1 ASP A 302      33.620   3.292  39.090  1.00  0.00           O  
ATOM    328  OD2 ASP A 302      32.833   5.142  38.238  1.00  0.00           O  
ATOM    329  N   GLY A 303      38.006   3.881  37.835  1.00  0.00           N  
ATOM    330  CA  GLY A 303      38.594   3.449  36.574  1.00  0.00           C  
ATOM    331  C   GLY A 303      38.709   4.442  35.428  1.00  0.00           C  
ATOM    332  O   GLY A 303      39.049   4.051  34.308  1.00  0.00           O  
ATOM    333  N   TYR A 304      38.437   5.713  35.683  1.00  0.00           N  
ATOM    334  CA  TYR A 304      38.529   6.716  34.623  1.00  0.00           C  
ATOM    335  C   TYR A 304      39.957   7.176  34.379  1.00  0.00           C  
ATOM    336  O   TYR A 304      40.754   7.261  35.309  1.00  0.00           O  
ATOM    337  CB  TYR A 304      37.732   7.977  34.974  1.00  0.00           C  
ATOM    338  CG  TYR A 304      36.236   7.881  34.838  1.00  0.00           C  
ATOM    339  CD1 TYR A 304      35.493   7.057  35.674  1.00  0.00           C  
ATOM    340  CD2 TYR A 304      35.559   8.654  33.896  1.00  0.00           C  
ATOM    341  CE1 TYR A 304      34.109   7.006  35.583  1.00  0.00           C  
ATOM    342  CE2 TYR A 304      34.169   8.611  33.794  1.00  0.00           C  
ATOM    343  CZ  TYR A 304      33.456   7.786  34.644  1.00  0.00           C  
ATOM    344  OH  TYR A 304      32.092   7.749  34.571  1.00  0.00           O  
ATOM    345  N   ARG A 305      40.257   7.474  33.120  1.00  0.00           N  
ATOM    346  CA  ARG A 305      41.547   8.031  32.735  1.00  0.00           C  
ATOM    347  C   ARG A 305      41.285   9.479  33.158  1.00  0.00           C  
ATOM    348  O   ARG A 305      40.412  10.151  32.599  1.00  0.00           O  
ATOM    349  CB  ARG A 305      41.737   7.940  31.224  1.00  0.00           C  
ATOM    350  CG  ARG A 305      43.062   8.503  30.742  1.00  0.00           C  
ATOM    351  CD  ARG A 305      43.167   8.446  29.231  1.00  0.00           C  
ATOM    352  NE  ARG A 305      44.460   8.953  28.782  1.00  0.00           N  
ATOM    353  CZ  ARG A 305      44.867   8.943  27.517  1.00  0.00           C  
ATOM    354  NH1 ARG A 305      44.077   8.445  26.577  1.00  0.00           N  
ATOM    355  NH2 ARG A 305      46.058   9.445  27.192  1.00  0.00           N  
ATOM    356  N   THR A 306      42.038   9.952  34.142  1.00  0.00           N  
ATOM    357  CA  THR A 306      41.813  11.275  34.709  1.00  0.00           C  
ATOM    358  C   THR A 306      42.917  12.328  34.603  1.00  0.00           C  
ATOM    359  O   THR A 306      44.106  12.016  34.686  1.00  0.00           O  
ATOM    360  CB  THR A 306      41.475  11.117  36.218  1.00  0.00           C  
ATOM    361  OG1 THR A 306      40.365  10.221  36.366  1.00  0.00           O  
ATOM    362  CG2 THR A 306      41.160  12.466  36.860  1.00  0.00           C  
ATOM    363  N   PHE A 307      42.502  13.584  34.436  1.00  0.00           N  
ATOM    364  CA  PHE A 307      43.433  14.706  34.400  1.00  0.00           C  
ATOM    365  C   PHE A 307      42.824  15.798  35.272  1.00  0.00           C  
ATOM    366  O   PHE A 307      41.704  16.250  35.024  1.00  0.00           O  
ATOM    367  CB  PHE A 307      43.642  15.250  32.988  1.00  0.00           C  
ATOM    368  CG  PHE A 307      44.866  16.119  32.861  1.00  0.00           C  
ATOM    369  CD1 PHE A 307      46.136  15.547  32.813  1.00  0.00           C  
ATOM    370  CD2 PHE A 307      44.757  17.507  32.840  1.00  0.00           C  
ATOM    371  CE1 PHE A 307      47.282  16.344  32.747  1.00  0.00           C  
ATOM    372  CE2 PHE A 307      45.899  18.318  32.774  1.00  0.00           C  
ATOM    373  CZ  PHE A 307      47.164  17.735  32.729  1.00  0.00           C  
ATOM    374  N   PHE A 308      43.564  16.206  36.296  1.00  0.00           N  
ATOM    375  CA  PHE A 308      43.132  17.231  37.247  1.00  0.00           C  
ATOM    376  C   PHE A 308      44.122  18.393  37.147  1.00  0.00           C  
ATOM    377  O   PHE A 308      45.299  18.248  37.471  1.00  0.00           O  
ATOM    378  CB  PHE A 308      43.113  16.611  38.656  1.00  0.00           C  
ATOM    379  CG  PHE A 308      42.908  17.595  39.787  1.00  0.00           C  
ATOM    380  CD1 PHE A 308      42.390  18.868  39.568  1.00  0.00           C  
ATOM    381  CD2 PHE A 308      43.234  17.219  41.097  1.00  0.00           C  
ATOM    382  CE1 PHE A 308      42.205  19.758  40.643  1.00  0.00           C  
ATOM    383  CE2 PHE A 308      43.052  18.090  42.172  1.00  0.00           C  
ATOM    384  CZ  PHE A 308      42.540  19.361  41.946  1.00  0.00           C  
ATOM    385  N   LEU A 309      43.627  19.541  36.690  1.00  0.00           N  
ATOM    386  CA  LEU A 309      44.445  20.729  36.496  1.00  0.00           C  
ATOM    387  C   LEU A 309      44.178  21.852  37.493  1.00  0.00           C  
ATOM    388  O   LEU A 309      43.038  22.082  37.898  1.00  0.00           O  
ATOM    389  CB  LEU A 309      44.218  21.283  35.082  1.00  0.00           C  
ATOM    390  CG  LEU A 309      44.975  22.561  34.704  1.00  0.00           C  
ATOM    391  CD1 LEU A 309      46.462  22.238  34.567  1.00  0.00           C  
ATOM    392  CD2 LEU A 309      44.425  23.132  33.394  1.00  0.00           C  
ATOM    393  N   THR A 310      45.248  22.535  37.885  1.00  0.00           N  
ATOM    394  CA  THR A 310      45.165  23.682  38.777  1.00  0.00           C  
ATOM    395  C   THR A 310      46.356  24.562  38.398  1.00  0.00           C  
ATOM    396  O   THR A 310      47.173  24.161  37.568  1.00  0.00           O  
ATOM    397  CB  THR A 310      45.254  23.273  40.256  1.00  0.00           C  
ATOM    398  OG1 THR A 310      44.860  24.385  41.073  1.00  0.00           O  
ATOM    399  CG2 THR A 310      46.677  22.844  40.615  1.00  0.00           C  
ATOM    400  N   GLY A 311      46.452  25.754  38.974  1.00  0.00           N  
ATOM    401  CA  GLY A 311      47.567  26.620  38.637  1.00  0.00           C  
ATOM    402  C   GLY A 311      47.475  28.045  39.153  1.00  0.00           C  
ATOM    403  O   GLY A 311      46.653  28.351  40.016  1.00  0.00           O  
ATOM    404  N   THR A 312      48.318  28.918  38.605  1.00  0.00           N  
ATOM    405  CA  THR A 312      48.363  30.319  39.018  1.00  0.00           C  
ATOM    406  C   THR A 312      48.410  31.315  37.860  1.00  0.00           C  
ATOM    407  O   THR A 312      49.098  31.103  36.864  1.00  0.00           O  
ATOM    408  CB  THR A 312      49.591  30.585  39.926  1.00  0.00           C  
ATOM    409  OG1 THR A 312      50.765  30.018  39.324  1.00  0.00           O  
ATOM    410  CG2 THR A 312      49.377  29.970  41.310  1.00  0.00           C  
ATOM    411  N   ASP A 313      47.659  32.400  38.023  1.00  0.00           N  
ATOM    412  CA  ASP A 313      47.557  33.500  37.066  1.00  0.00           C  
ATOM    413  C   ASP A 313      48.695  34.446  37.471  1.00  0.00           C  
ATOM    414  O   ASP A 313      48.622  35.099  38.517  1.00  0.00           O  
ATOM    415  CB  ASP A 313      46.192  34.171  37.254  1.00  0.00           C  
ATOM    416  CG  ASP A 313      45.975  35.346  36.326  1.00  0.00           C  
ATOM    417  OD1 ASP A 313      46.938  35.770  35.652  1.00  0.00           O  
ATOM    418  OD2 ASP A 313      44.829  35.850  36.284  1.00  0.00           O  
ATOM    419  N   GLU A 314      49.738  34.526  36.649  1.00  0.00           N  
ATOM    420  CA  GLU A 314      50.904  35.336  37.006  1.00  0.00           C  
ATOM    421  C   GLU A 314      51.219  36.589  36.189  1.00  0.00           C  
ATOM    422  O   GLU A 314      52.263  37.213  36.400  1.00  0.00           O  
ATOM    423  CB  GLU A 314      52.143  34.439  37.019  1.00  0.00           C  
ATOM    424  CG  GLU A 314      51.847  33.014  37.443  1.00  0.00           C  
ATOM    425  CD  GLU A 314      53.093  32.180  37.628  1.00  0.00           C  
ATOM    426  OE1 GLU A 314      54.077  32.399  36.887  1.00  0.00           O  
ATOM    427  OE2 GLU A 314      53.081  31.288  38.506  1.00  0.00           O  
ATOM    428  N   HIS A 315      50.340  36.962  35.266  1.00  0.00           N  
ATOM    429  CA  HIS A 315      50.578  38.152  34.456  1.00  0.00           C  
ATOM    430  C   HIS A 315      49.821  39.367  34.985  1.00  0.00           C  
ATOM    431  O   HIS A 315      49.123  39.276  35.987  1.00  0.00           O  
ATOM    432  CB  HIS A 315      50.191  37.886  32.998  1.00  0.00           C  
ATOM    433  CG  HIS A 315      51.126  36.958  32.288  1.00  0.00           C  
ATOM    434  ND1 HIS A 315      52.488  36.970  32.502  1.00  0.00           N  
ATOM    435  CD2 HIS A 315      50.906  36.030  31.327  1.00  0.00           C  
ATOM    436  CE1 HIS A 315      53.067  36.093  31.700  1.00  0.00           C  
ATOM    437  NE2 HIS A 315      52.129  35.511  30.976  1.00  0.00           N  
ATOM    438  N   GLY A 316      49.971  40.507  34.318  1.00  0.00           N  
ATOM    439  CA  GLY A 316      49.283  41.713  34.759  1.00  0.00           C  
ATOM    440  C   GLY A 316      50.221  42.715  35.407  1.00  0.00           C  
ATOM    441  O   GLY A 316      51.285  42.342  35.899  1.00  0.00           O  
ATOM    442  N   GLU A 317      49.832  43.987  35.422  1.00  0.00           N  
ATOM    443  CA  GLU A 317      50.682  45.020  36.006  1.00  0.00           C  
ATOM    444  C   GLU A 317      50.696  44.986  37.534  1.00  0.00           C  
ATOM    445  O   GLU A 317      51.673  45.401  38.156  1.00  0.00           O  
ATOM    446  CB  GLU A 317      50.259  46.419  35.520  1.00  0.00           C  
ATOM    447  CG  GLU A 317      49.032  47.017  36.214  1.00  0.00           C  
ATOM    448  CD  GLU A 317      47.713  46.537  35.628  1.00  0.00           C  
ATOM    449  OE1 GLU A 317      46.652  46.886  36.191  1.00  0.00           O  
ATOM    450  OE2 GLU A 317      47.734  45.821  34.603  1.00  0.00           O  
ATOM    451  N   THR A 333      49.621  44.488  38.140  1.00  0.00           N  
ATOM    452  CA  THR A 333      49.552  44.422  39.597  1.00  0.00           C  
ATOM    453  C   THR A 333      50.678  43.549  40.158  1.00  0.00           C  
ATOM    454  O   THR A 333      51.365  43.944  41.100  1.00  0.00           O  
ATOM    455  CB  THR A 333      48.200  43.857  40.074  1.00  0.00           C  
ATOM    456  OG1 THR A 333      48.102  42.475  39.708  1.00  0.00           O  
ATOM    457  CG2 THR A 333      47.049  44.625  39.437  1.00  0.00           C  
ATOM    458  N   VAL A 334      50.870  42.367  39.579  1.00  0.00           N  
ATOM    459  CA  VAL A 334      51.929  41.474  40.034  1.00  0.00           C  
ATOM    460  C   VAL A 334      53.282  42.113  39.737  1.00  0.00           C  
ATOM    461  O   VAL A 334      54.191  42.080  40.562  1.00  0.00           O  
ATOM    462  CB  VAL A 334      51.867  40.103  39.329  1.00  0.00           C  
ATOM    463  CG1 VAL A 334      52.940  39.184  39.899  1.00  0.00           C  
ATOM    464  CG2 VAL A 334      50.493  39.478  39.517  1.00  0.00           C  
ATOM    465  N   TYR A 336      53.403  42.699  38.550  1.00  0.00           N  
ATOM    466  CA  TYR A 336      54.639  43.357  38.146  1.00  0.00           C  
ATOM    467  C   TYR A 336      55.007  44.413  39.184  1.00  0.00           C  
ATOM    468  O   TYR A 336      56.141  44.464  39.656  1.00  0.00           O  
ATOM    469  CB  TYR A 336      54.459  44.017  36.780  1.00  0.00           C  
ATOM    470  CG  TYR A 336      55.742  44.548  36.189  1.00  0.00           C  
ATOM    471  CD1 TYR A 336      56.684  43.686  35.632  1.00  0.00           C  
ATOM    472  CD2 TYR A 336      56.011  45.913  36.182  1.00  0.00           C  
ATOM    473  CE1 TYR A 336      57.863  44.173  35.074  1.00  0.00           C  
ATOM    474  CE2 TYR A 336      57.185  46.412  35.632  1.00  0.00           C  
ATOM    475  CZ  TYR A 336      58.105  45.537  35.077  1.00  0.00           C  
ATOM    476  OH  TYR A 336      59.251  46.039  34.506  1.00  0.00           O  
ATOM    477  N   ARG A 340      54.037  45.256  39.527  1.00  0.00           N  
ATOM    478  CA  ARG A 340      54.229  46.305  40.527  1.00  0.00           C  
ATOM    479  C   ARG A 340      54.726  45.688  41.827  1.00  0.00           C  
ATOM    480  O   ARG A 340      55.686  46.165  42.435  1.00  0.00           O  
ATOM    481  CB  ARG A 340      52.905  47.009  40.827  1.00  0.00           C  
ATOM    482  CG  ARG A 340      52.394  47.931  39.750  1.00  0.00           C  
ATOM    483  CD  ARG A 340      53.136  49.252  39.742  1.00  0.00           C  
ATOM    484  NE  ARG A 340      52.356  50.251  39.022  1.00  0.00           N  
ATOM    485  CZ  ARG A 340      51.430  51.023  39.581  1.00  0.00           C  
ATOM    486  NH1 ARG A 340      51.171  50.927  40.879  1.00  0.00           N  
ATOM    487  NH2 ARG A 340      50.741  51.871  38.832  1.00  0.00           N  
ATOM    488  N   ALA A 341      54.040  44.631  42.250  1.00  0.00           N  
ATOM    489  CA  ALA A 341      54.375  43.928  43.480  1.00  0.00           C  
ATOM    490  C   ALA A 341      55.833  43.498  43.454  1.00  0.00           C  
ATOM    491  O   ALA A 341      56.550  43.639  44.446  1.00  0.00           O  
ATOM    492  CB  ALA A 341      53.464  42.716  43.651  1.00  0.00           C  
ATOM    493  N   ALA A 342      56.272  42.985  42.308  1.00  0.00           N  
ATOM    494  CA  ALA A 342      57.653  42.544  42.155  1.00  0.00           C  
ATOM    495  C   ALA A 342      58.617  43.712  42.337  1.00  0.00           C  
ATOM    496  O   ALA A 342      59.587  43.611  43.085  1.00  0.00           O  
ATOM    497  CB  ALA A 342      57.854  41.911  40.787  1.00  0.00           C  
ATOM    498  N   GLN A 343      58.350  44.821  41.653  1.00  0.00           N  
ATOM    499  CA  GLN A 343      59.217  45.993  41.759  1.00  0.00           C  
ATOM    500  C   GLN A 343      59.212  46.502  43.191  1.00  0.00           C  
ATOM    501  O   GLN A 343      60.251  46.877  43.733  1.00  0.00           O  
ATOM    502  CB  GLN A 343      58.738  47.113  40.838  1.00  0.00           C  
ATOM    503  CG  GLN A 343      58.544  46.713  39.395  1.00  0.00           C  
ATOM    504  CD  GLN A 343      58.184  47.899  38.535  1.00  0.00           C  
ATOM    505  OE1 GLN A 343      59.053  48.661  38.116  1.00  0.00           O  
ATOM    506  NE2 GLN A 343      56.894  48.079  38.285  1.00  0.00           N  
ATOM    507  N   ALA A 344      58.028  46.527  43.794  1.00  0.00           N  
ATOM    508  CA  ALA A 344      57.887  46.979  45.170  1.00  0.00           C  
ATOM    509  C   ALA A 344      58.838  46.177  46.053  1.00  0.00           C  
ATOM    510  O   ALA A 344      59.689  46.739  46.747  1.00  0.00           O  
ATOM    511  CB  ALA A 344      56.455  46.785  45.635  1.00  0.00           C  
ATOM    512  N   ALA A 345      58.693  44.856  46.012  1.00  0.00           N  
ATOM    513  CA  ALA A 345      59.536  43.966  46.800  1.00  0.00           C  
ATOM    514  C   ALA A 345      60.987  44.087  46.341  1.00  0.00           C  
ATOM    515  O   ALA A 345      61.896  43.551  46.974  1.00  0.00           O  
ATOM    516  CB  ALA A 345      59.053  42.527  46.650  1.00  0.00           C  
ATOM    517  N   GLY A 407      61.190  44.801  45.239  1.00  0.00           N  
ATOM    518  CA  GLY A 407      62.525  44.982  44.701  1.00  0.00           C  
ATOM    519  C   GLY A 407      63.072  43.698  44.106  1.00  0.00           C  
ATOM    520  O   GLY A 407      64.241  43.365  44.300  1.00  0.00           O  
ATOM    521  N   GLU A 408      62.231  42.979  43.367  1.00  0.00           N  
ATOM    522  CA  GLU A 408      62.641  41.717  42.766  1.00  0.00           C  
ATOM    523  C   GLU A 408      62.254  41.619  41.294  1.00  0.00           C  
ATOM    524  O   GLU A 408      61.265  42.210  40.857  1.00  0.00           O  
ATOM    525  CB  GLU A 408      61.999  40.550  43.523  1.00  0.00           C  
ATOM    526  CG  GLU A 408      62.221  40.581  45.027  1.00  0.00           C  
ATOM    527  CD  GLU A 408      61.460  39.486  45.763  1.00  0.00           C  
ATOM    528  OE1 GLU A 408      61.547  39.435  47.012  1.00  0.00           O  
ATOM    529  OE2 GLU A 408      60.776  38.679  45.096  1.00  0.00           O  
ATOM    530  N   ASP A 418      63.047  40.870  40.534  1.00  0.00           N  
ATOM    531  CA  ASP A 418      62.766  40.652  39.119  1.00  0.00           C  
ATOM    532  C   ASP A 418      61.406  39.943  39.058  1.00  0.00           C  
ATOM    533  O   ASP A 418      61.180  38.964  39.771  1.00  0.00           O  
ATOM    534  CB  ASP A 418      63.867  39.779  38.512  1.00  0.00           C  
ATOM    535  CG  ASP A 418      63.499  39.233  37.154  1.00  0.00           C  
ATOM    536  OD1 ASP A 418      62.606  38.363  37.087  1.00  0.00           O  
ATOM    537  OD2 ASP A 418      64.103  39.675  36.154  1.00  0.00           O  
ATOM    538  N   PRO A 419      60.483  40.433  38.212  1.00  0.00           N  
ATOM    539  CA  PRO A 419      59.145  39.844  38.076  1.00  0.00           C  
ATOM    540  C   PRO A 419      59.053  38.319  37.937  1.00  0.00           C  
ATOM    541  O   PRO A 419      58.260  37.682  38.631  1.00  0.00           O  
ATOM    542  CB  PRO A 419      58.554  40.590  36.873  1.00  0.00           C  
ATOM    543  CG  PRO A 419      59.761  41.036  36.103  1.00  0.00           C  
ATOM    544  CD  PRO A 419      60.691  41.480  37.200  1.00  0.00           C  
ATOM    545  N   LYS A 420      59.852  37.730  37.054  1.00  0.00           N  
ATOM    546  CA  LYS A 420      59.809  36.281  36.878  1.00  0.00           C  
ATOM    547  C   LYS A 420      60.241  35.577  38.164  1.00  0.00           C  
ATOM    548  O   LYS A 420      59.564  34.662  38.634  1.00  0.00           O  
ATOM    549  CB  LYS A 420      60.707  35.846  35.717  1.00  0.00           C  
ATOM    550  CG  LYS A 420      60.601  34.359  35.364  1.00  0.00           C  
ATOM    551  CD  LYS A 420      59.159  33.956  35.067  1.00  0.00           C  
ATOM    552  CE  LYS A 420      59.084  32.587  34.395  1.00  0.00           C  
ATOM    553  NZ  LYS A 420      59.761  31.505  35.178  1.00  0.00           N  
ATOM    554  N   ALA A 421      61.355  36.012  38.747  1.00  0.00           N  
ATOM    555  CA  ALA A 421      61.832  35.403  39.988  1.00  0.00           C  
ATOM    556  C   ALA A 421      60.787  35.595  41.084  1.00  0.00           C  
ATOM    557  O   ALA A 421      60.629  34.750  41.966  1.00  0.00           O  
ATOM    558  CB  ALA A 421      63.153  36.029  40.408  1.00  0.00           C  
ATOM    559  N   PHE A 422      60.071  36.712  41.016  1.00  0.00           N  
ATOM    560  CA  PHE A 422      59.038  37.027  41.995  1.00  0.00           C  
ATOM    561  C   PHE A 422      57.869  36.037  41.944  1.00  0.00           C  
ATOM    562  O   PHE A 422      57.457  35.499  42.972  1.00  0.00           O  
ATOM    563  CB  PHE A 422      58.512  38.447  41.766  1.00  0.00           C  
ATOM    564  CG  PHE A 422      57.408  38.832  42.704  1.00  0.00           C  
ATOM    565  CD1 PHE A 422      57.666  39.027  44.058  1.00  0.00           C  
ATOM    566  CD2 PHE A 422      56.100  38.958  42.244  1.00  0.00           C  
ATOM    567  CE1 PHE A 422      56.633  39.339  44.943  1.00  0.00           C  
ATOM    568  CE2 PHE A 422      55.057  39.269  43.121  1.00  0.00           C  
ATOM    569  CZ  PHE A 422      55.323  39.460  44.470  1.00  0.00           C  
ATOM    570  N   VAL A 423      57.335  35.802  40.749  1.00  0.00           N  
ATOM    571  CA  VAL A 423      56.215  34.877  40.598  1.00  0.00           C  
ATOM    572  C   VAL A 423      56.647  33.437  40.850  1.00  0.00           C  
ATOM    573  O   VAL A 423      55.853  32.616  41.313  1.00  0.00           O  
ATOM    574  CB  VAL A 423      55.573  34.997  39.201  1.00  0.00           C  
ATOM    575  CG1 VAL A 423      54.829  36.327  39.095  1.00  0.00           C  
ATOM    576  CG2 VAL A 423      56.638  34.905  38.121  1.00  0.00           C  
ATOM    577  N   ASP A 424      57.903  33.126  40.548  1.00  0.00           N  
ATOM    578  CA  ASP A 424      58.407  31.783  40.792  1.00  0.00           C  
ATOM    579  C   ASP A 424      58.333  31.512  42.289  1.00  0.00           C  
ATOM    580  O   ASP A 424      57.952  30.424  42.720  1.00  0.00           O  
ATOM    581  CB  ASP A 424      59.858  31.643  40.324  1.00  0.00           C  
ATOM    582  CG  ASP A 424      59.984  31.625  38.815  1.00  0.00           C  
ATOM    583  OD1 ASP A 424      58.998  31.274  38.132  1.00  0.00           O  
ATOM    584  OD2 ASP A 424      61.077  31.946  38.311  1.00  0.00           O  
ATOM    585  N   ARG A 425      58.682  32.519  43.080  1.00  0.00           N  
ATOM    586  CA  ARG A 425      58.665  32.381  44.528  1.00  0.00           C  
ATOM    587  C   ARG A 425      57.266  32.355  45.136  1.00  0.00           C  
ATOM    588  O   ARG A 425      56.925  31.423  45.863  1.00  0.00           O  
ATOM    589  CB  ARG A 425      59.475  33.509  45.170  1.00  0.00           C  
ATOM    590  CG  ARG A 425      59.767  33.294  46.648  1.00  0.00           C  
ATOM    591  CD  ARG A 425      60.598  34.432  47.246  1.00  0.00           C  
ATOM    592  NE  ARG A 425      59.779  35.553  47.703  1.00  0.00           N  
ATOM    593  CZ  ARG A 425      59.187  36.436  46.906  1.00  0.00           C  
ATOM    594  NH1 ARG A 425      59.319  36.343  45.591  1.00  0.00           N  
ATOM    595  NH2 ARG A 425      58.456  37.412  47.428  1.00  0.00           N  
ATOM    596  N   VAL A 426      56.452  33.365  44.840  1.00  0.00           N  
ATOM    597  CA  VAL A 426      55.108  33.438  45.414  1.00  0.00           C  
ATOM    598  C   VAL A 426      54.142  32.349  44.943  1.00  0.00           C  
ATOM    599  O   VAL A 426      53.174  32.035  45.636  1.00  0.00           O  
ATOM    600  CB  VAL A 426      54.467  34.838  45.187  1.00  0.00           C  
ATOM    601  CG1 VAL A 426      55.319  35.910  45.871  1.00  0.00           C  
ATOM    602  CG2 VAL A 426      54.328  35.131  43.706  1.00  0.00           C  
ATOM    603  N   SER A 427      54.399  31.764  43.778  1.00  0.00           N  
ATOM    604  CA  SER A 427      53.527  30.699  43.290  1.00  0.00           C  
ATOM    605  C   SER A 427      53.698  29.497  44.218  1.00  0.00           C  
ATOM    606  O   SER A 427      52.802  28.662  44.357  1.00  0.00           O  
ATOM    607  CB  SER A 427      53.884  30.323  41.844  1.00  0.00           C  
ATOM    608  OG  SER A 427      55.249  29.981  41.704  1.00  0.00           O  
ATOM    609  N   GLY A 429      54.850  29.441  44.881  1.00  0.00           N  
ATOM    610  CA  GLY A 429      55.132  28.354  45.800  1.00  0.00           C  
ATOM    611  C   GLY A 429      54.172  28.262  46.972  1.00  0.00           C  
ATOM    612  O   GLY A 429      54.052  27.205  47.596  1.00  0.00           O  
ATOM    613  N   ARG A 431      53.490  29.361  47.280  1.00  0.00           N  
ATOM    614  CA  ARG A 431      52.534  29.374  48.378  1.00  0.00           C  
ATOM    615  C   ARG A 431      51.355  28.473  48.035  1.00  0.00           C  
ATOM    616  O   ARG A 431      50.859  27.750  48.887  1.00  0.00           O  
ATOM    617  CB  ARG A 431      52.039  30.795  48.649  1.00  0.00           C  
ATOM    618  CG  ARG A 431      53.085  31.711  49.259  1.00  0.00           C  
ATOM    619  CD  ARG A 431      52.621  33.151  49.189  1.00  0.00           C  
ATOM    620  NE  ARG A 431      53.654  34.089  49.612  1.00  0.00           N  
ATOM    621  CZ  ARG A 431      53.655  35.378  49.291  1.00  0.00           C  
ATOM    622  NH1 ARG A 431      52.677  35.868  48.540  1.00  0.00           N  
ATOM    623  NH2 ARG A 431      54.625  36.174  49.721  1.00  0.00           N  
ATOM    624  N   PHE A 432      50.910  28.519  46.785  1.00  0.00           N  
ATOM    625  CA  PHE A 432      49.801  27.674  46.363  1.00  0.00           C  
ATOM    626  C   PHE A 432      50.246  26.218  46.261  1.00  0.00           C  
ATOM    627  O   PHE A 432      49.497  25.311  46.627  1.00  0.00           O  
ATOM    628  CB  PHE A 432      49.230  28.163  45.031  1.00  0.00           C  
ATOM    629  CG  PHE A 432      48.322  29.349  45.178  1.00  0.00           C  
ATOM    630  CD1 PHE A 432      48.765  30.632  44.876  1.00  0.00           C  
ATOM    631  CD2 PHE A 432      47.033  29.184  45.680  1.00  0.00           C  
ATOM    632  CE1 PHE A 432      47.934  31.736  45.076  1.00  0.00           C  
ATOM    633  CE2 PHE A 432      46.192  30.282  45.885  1.00  0.00           C  
ATOM    634  CZ  PHE A 432      46.642  31.558  45.584  1.00  0.00           C  
ATOM    635  N   LYS A 433      51.466  25.991  45.778  1.00  0.00           N  
ATOM    636  CA  LYS A 433      51.965  24.626  45.671  1.00  0.00           C  
ATOM    637  C   LYS A 433      52.105  24.006  47.054  1.00  0.00           C  
ATOM    638  O   LYS A 433      51.805  22.826  47.242  1.00  0.00           O  
ATOM    639  CB  LYS A 433      53.310  24.591  44.936  1.00  0.00           C  
ATOM    640  CG  LYS A 433      53.186  24.892  43.454  1.00  0.00           C  
ATOM    641  CD  LYS A 433      54.478  24.614  42.691  1.00  0.00           C  
ATOM    642  CE  LYS A 433      54.283  24.893  41.203  1.00  0.00           C  
ATOM    643  NZ  LYS A 433      55.522  24.716  40.402  1.00  0.00           N  
ATOM    644  N   ARG A 434      52.558  24.794  48.027  1.00  0.00           N  
ATOM    645  CA  ARG A 434      52.703  24.289  49.388  1.00  0.00           C  
ATOM    646  C   ARG A 434      51.328  24.070  50.006  1.00  0.00           C  
ATOM    647  O   ARG A 434      51.122  23.125  50.767  1.00  0.00           O  
ATOM    648  CB  ARG A 434      53.517  25.260  50.257  1.00  0.00           C  
ATOM    649  CG  ARG A 434      54.991  25.341  49.875  1.00  0.00           C  
ATOM    650  CD  ARG A 434      55.830  26.120  50.903  1.00  0.00           C  
ATOM    651  NE  ARG A 434      56.163  27.473  50.457  1.00  0.00           N  
ATOM    652  CZ  ARG A 434      55.446  28.557  50.727  1.00  0.00           C  
ATOM    653  NH1 ARG A 434      54.342  28.464  51.453  1.00  0.00           N  
ATOM    654  NH2 ARG A 434      55.836  29.737  50.267  1.00  0.00           N  
ATOM    655  N   ALA A 435      50.387  24.949  49.682  1.00  0.00           N  
ATOM    656  CA  ALA A 435      49.033  24.824  50.207  1.00  0.00           C  
ATOM    657  C   ALA A 435      48.419  23.507  49.726  1.00  0.00           C  
ATOM    658  O   ALA A 435      47.816  22.766  50.502  1.00  0.00           O  
ATOM    659  CB  ALA A 435      48.177  26.001  49.745  1.00  0.00           C  
ATOM    660  N   TRP A 436      48.581  23.215  48.442  1.00  0.00           N  
ATOM    661  CA  TRP A 436      48.029  21.987  47.881  1.00  0.00           C  
ATOM    662  C   TRP A 436      48.729  20.755  48.434  1.00  0.00           C  
ATOM    663  O   TRP A 436      48.110  19.701  48.577  1.00  0.00           O  
ATOM    664  CB  TRP A 436      48.118  22.025  46.356  1.00  0.00           C  
ATOM    665  CG  TRP A 436      47.399  23.204  45.747  1.00  0.00           C  
ATOM    666  CD1 TRP A 436      47.602  23.724  44.504  1.00  0.00           C  
ATOM    667  CD2 TRP A 436      46.385  24.019  46.360  1.00  0.00           C  
ATOM    668  NE1 TRP A 436      46.787  24.812  44.304  1.00  0.00           N  
ATOM    669  CE2 TRP A 436      46.030  25.014  45.425  1.00  0.00           C  
ATOM    670  CE3 TRP A 436      45.745  24.008  47.607  1.00  0.00           C  
ATOM    671  CZ2 TRP A 436      45.063  25.987  45.697  1.00  0.00           C  
ATOM    672  CZ3 TRP A 436      44.788  24.974  47.877  1.00  0.00           C  
ATOM    673  CH2 TRP A 436      44.456  25.951  46.926  1.00  0.00           C  
ATOM    674  N   ASP A 437      50.021  20.879  48.734  1.00  0.00           N  
ATOM    675  CA  ASP A 437      50.768  19.762  49.314  1.00  0.00           C  
ATOM    676  C   ASP A 437      50.213  19.510  50.718  1.00  0.00           C  
ATOM    677  O   ASP A 437      49.958  18.370  51.109  1.00  0.00           O  
ATOM    678  CB  ASP A 437      52.257  20.106  49.413  1.00  0.00           C  
ATOM    679  CG  ASP A 437      52.997  19.906  48.105  1.00  0.00           C  
ATOM    680  OD1 ASP A 437      52.462  20.278  47.036  1.00  0.00           O  
ATOM    681  OD2 ASP A 437      54.132  19.385  48.151  1.00  0.00           O  
ATOM    682  N   LEU A 438      50.031  20.590  51.474  1.00  0.00           N  
ATOM    683  CA  LEU A 438      49.500  20.504  52.833  1.00  0.00           C  
ATOM    684  C   LEU A 438      48.119  19.843  52.843  1.00  0.00           C  
ATOM    685  O   LEU A 438      47.826  19.017  53.713  1.00  0.00           O  
ATOM    686  CB  LEU A 438      49.394  21.906  53.441  1.00  0.00           C  
ATOM    687  CG  LEU A 438      50.281  22.366  54.608  1.00  0.00           C  
ATOM    688  CD1 LEU A 438      51.546  21.528  54.743  1.00  0.00           C  
ATOM    689  CD2 LEU A 438      50.610  23.833  54.383  1.00  0.00           C  
ATOM    690  N   LEU A 439      47.276  20.210  51.877  1.00  0.00           N  
ATOM    691  CA  LEU A 439      45.918  19.660  51.781  1.00  0.00           C  
ATOM    692  C   LEU A 439      45.840  18.293  51.105  1.00  0.00           C  
ATOM    693  O   LEU A 439      44.757  17.724  50.972  1.00  0.00           O  
ATOM    694  CB  LEU A 439      44.994  20.634  51.042  1.00  0.00           C  
ATOM    695  CG  LEU A 439      44.530  21.901  51.777  1.00  0.00           C  
ATOM    696  CD1 LEU A 439      43.605  21.542  52.934  1.00  0.00           C  
ATOM    697  CD2 LEU A 439      45.727  22.656  52.285  1.00  0.00           C  
ATOM    698  N   GLY A 444      46.980  17.768  50.670  1.00  0.00           N  
ATOM    699  CA  GLY A 444      46.977  16.463  50.031  1.00  0.00           C  
ATOM    700  C   GLY A 444      46.255  16.426  48.692  1.00  0.00           C  
ATOM    701  O   GLY A 444      45.569  15.461  48.365  1.00  0.00           O  
ATOM    702  N   ILE A 445      46.419  17.480  47.909  1.00  0.00           N  
ATOM    703  CA  ILE A 445      45.794  17.566  46.598  1.00  0.00           C  
ATOM    704  C   ILE A 445      46.659  16.852  45.562  1.00  0.00           C  
ATOM    705  O   ILE A 445      47.815  17.219  45.343  1.00  0.00           O  
ATOM    706  CB  ILE A 445      45.614  19.032  46.221  1.00  0.00           C  
ATOM    707  CG1 ILE A 445      44.700  19.680  47.265  1.00  0.00           C  
ATOM    708  CG2 ILE A 445      45.030  19.164  44.808  1.00  0.00           C  
ATOM    709  CD1 ILE A 445      44.824  21.141  47.327  1.00  0.00           C  
ATOM    710  N   ALA A 460      46.094  15.831  44.929  1.00  0.00           N  
ATOM    711  CA  ALA A 460      46.826  15.064  43.926  1.00  0.00           C  
ATOM    712  C   ALA A 460      46.463  15.522  42.521  1.00  0.00           C  
ATOM    713  O   ALA A 460      45.704  14.854  41.812  1.00  0.00           O  
ATOM    714  CB  ALA A 460      46.530  13.579  44.090  1.00  0.00           C  
ATOM    715  N   TYR A 461      47.003  16.671  42.124  1.00  0.00           N  
ATOM    716  CA  TYR A 461      46.737  17.215  40.803  1.00  0.00           C  
ATOM    717  C   TYR A 461      47.722  16.613  39.812  1.00  0.00           C  
ATOM    718  O   TYR A 461      48.804  16.156  40.197  1.00  0.00           O  
ATOM    719  CB  TYR A 461      46.852  18.747  40.827  1.00  0.00           C  
ATOM    720  CG  TYR A 461      48.166  19.270  41.370  1.00  0.00           C  
ATOM    721  CD1 TYR A 461      49.322  19.257  40.587  1.00  0.00           C  
ATOM    722  CD2 TYR A 461      48.258  19.763  42.673  1.00  0.00           C  
ATOM    723  CE1 TYR A 461      50.535  19.721  41.087  1.00  0.00           C  
ATOM    724  CE2 TYR A 461      49.473  20.232  43.187  1.00  0.00           C  
ATOM    725  CZ  TYR A 461      50.603  20.206  42.387  1.00  0.00           C  
ATOM    726  OH  TYR A 461      51.804  20.653  42.880  1.00  0.00           O  
ATOM    727  N   ASP A 463      47.342  16.596  38.540  1.00  0.00           N  
ATOM    728  CA  ASP A 463      48.204  16.041  37.512  1.00  0.00           C  
ATOM    729  C   ASP A 463      49.137  17.097  36.952  1.00  0.00           C  
ATOM    730  O   ASP A 463      50.242  16.789  36.515  1.00  0.00           O  
ATOM    731  CB  ASP A 463      47.365  15.439  36.394  1.00  0.00           C  
ATOM    732  CG  ASP A 463      46.539  14.270  36.869  1.00  0.00           C  
ATOM    733  OD1 ASP A 463      45.323  14.445  37.081  1.00  0.00           O  
ATOM    734  OD2 ASP A 463      47.119  13.178  37.047  1.00  0.00           O  
ATOM    735  N   ASP A 473      48.684  18.345  36.966  1.00  0.00           N  
ATOM    736  CA  ASP A 473      49.499  19.438  36.462  1.00  0.00           C  
ATOM    737  C   ASP A 473      49.190  20.720  37.222  1.00  0.00           C  
ATOM    738  O   ASP A 473      48.065  20.931  37.677  1.00  0.00           O  
ATOM    739  CB  ASP A 473      49.228  19.648  34.965  1.00  0.00           C  
ATOM    740  CG  ASP A 473      50.303  20.482  34.283  1.00  0.00           C  
ATOM    741  OD1 ASP A 473      50.190  20.707  33.058  1.00  0.00           O  
ATOM    742  OD2 ASP A 473      51.261  20.907  34.963  1.00  0.00           O  
ATOM    743  N   PHE A 474      50.209  21.560  37.369  1.00  0.00           N  
ATOM    744  CA  PHE A 474      50.079  22.857  38.022  1.00  0.00           C  
ATOM    745  C   PHE A 474      50.576  23.825  36.946  1.00  0.00           C  
ATOM    746  O   PHE A 474      51.784  23.973  36.746  1.00  0.00           O  
ATOM    747  CB  PHE A 474      50.981  22.934  39.258  1.00  0.00           C  
ATOM    748  CG  PHE A 474      50.819  24.202  40.055  1.00  0.00           C  
ATOM    749  CD1 PHE A 474      50.106  24.203  41.251  1.00  0.00           C  
ATOM    750  CD2 PHE A 474      51.378  25.397  39.608  1.00  0.00           C  
ATOM    751  CE1 PHE A 474      49.954  25.372  41.991  1.00  0.00           C  
ATOM    752  CE2 PHE A 474      51.231  26.574  40.345  1.00  0.00           C  
ATOM    753  CZ  PHE A 474      50.519  26.558  41.539  1.00  0.00           C  
ATOM    754  N   ILE A 475      49.647  24.465  36.243  1.00  0.00           N  
ATOM    755  CA  ILE A 475      50.017  25.374  35.170  1.00  0.00           C  
ATOM    756  C   ILE A 475      50.242  26.799  35.650  1.00  0.00           C  
ATOM    757  O   ILE A 475      49.466  27.338  36.444  1.00  0.00           O  
ATOM    758  CB  ILE A 475      48.948  25.352  34.032  1.00  0.00           C  
ATOM    759  CG1 ILE A 475      49.448  26.139  32.812  1.00  0.00           C  
ATOM    760  CG2 ILE A 475      47.617  25.907  34.538  1.00  0.00           C  
ATOM    761  CD1 ILE A 475      49.331  27.648  32.937  1.00  0.00           C  
ATOM    762  N   ARG A 476      51.330  27.392  35.172  1.00  0.00           N  
ATOM    763  CA  ARG A 476      51.688  28.764  35.511  1.00  0.00           C  
ATOM    764  C   ARG A 476      51.661  29.528  34.190  1.00  0.00           C  
ATOM    765  O   ARG A 476      52.271  29.101  33.211  1.00  0.00           O  
ATOM    766  CB  ARG A 476      53.086  28.801  36.128  1.00  0.00           C  
ATOM    767  CG  ARG A 476      53.235  27.962  37.397  1.00  0.00           C  
ATOM    768  CD  ARG A 476      54.653  28.074  37.936  1.00  0.00           C  
ATOM    769  NE  ARG A 476      55.015  29.475  38.104  1.00  0.00           N  
ATOM    770  CZ  ARG A 476      56.259  29.923  38.190  1.00  0.00           C  
ATOM    771  NH1 ARG A 476      57.276  29.073  38.129  1.00  0.00           N  
ATOM    772  NH2 ARG A 476      56.485  31.227  38.318  1.00  0.00           N  
ATOM    773  N   THR A 477      50.963  30.656  34.162  1.00  0.00           N  
ATOM    774  CA  THR A 477      50.829  31.418  32.932  1.00  0.00           C  
ATOM    775  C   THR A 477      52.103  32.013  32.337  1.00  0.00           C  
ATOM    776  O   THR A 477      52.057  32.629  31.265  1.00  0.00           O  
ATOM    777  CB  THR A 477      49.787  32.528  33.100  1.00  0.00           C  
ATOM    778  OG1 THR A 477      50.137  33.353  34.215  1.00  0.00           O  
ATOM    779  CG2 THR A 477      48.398  31.919  33.327  1.00  0.00           C  
ATOM    780  N   THR A 478      53.229  31.844  33.021  1.00  0.00           N  
ATOM    781  CA  THR A 478      54.499  32.351  32.510  1.00  0.00           C  
ATOM    782  C   THR A 478      55.170  31.292  31.644  1.00  0.00           C  
ATOM    783  O   THR A 478      56.122  31.583  30.925  1.00  0.00           O  
ATOM    784  CB  THR A 478      55.465  32.747  33.649  1.00  0.00           C  
ATOM    785  OG1 THR A 478      55.481  31.718  34.645  1.00  0.00           O  
ATOM    786  CG2 THR A 478      55.039  34.059  34.276  1.00  0.00           C  
ATOM    787  N   GLU A 479      54.660  30.067  31.710  1.00  0.00           N  
ATOM    788  CA  GLU A 479      55.204  28.963  30.923  1.00  0.00           C  
ATOM    789  C   GLU A 479      55.195  29.278  29.432  1.00  0.00           C  
ATOM    790  O   GLU A 479      54.297  29.959  28.938  1.00  0.00           O  
ATOM    791  CB  GLU A 479      54.395  27.687  31.174  1.00  0.00           C  
ATOM    792  CG  GLU A 479      54.725  26.981  32.478  1.00  0.00           C  
ATOM    793  CD  GLU A 479      53.764  25.843  32.770  1.00  0.00           C  
ATOM    794  OE1 GLU A 479      53.404  25.119  31.817  1.00  0.00           O  
ATOM    795  OE2 GLU A 479      53.374  25.670  33.945  1.00  0.00           O  
ATOM    796  N   GLU A 482      56.187  28.766  28.710  1.00  0.00           N  
ATOM    797  CA  GLU A 482      56.263  29.020  27.280  1.00  0.00           C  
ATOM    798  C   GLU A 482      55.071  28.438  26.517  1.00  0.00           C  
ATOM    799  O   GLU A 482      54.514  29.090  25.637  1.00  0.00           O  
ATOM    800  CB  GLU A 482      57.563  28.457  26.703  1.00  0.00           C  
ATOM    801  CG  GLU A 482      57.735  28.746  25.215  1.00  0.00           C  
ATOM    802  CD  GLU A 482      57.899  30.232  24.908  1.00  0.00           C  
ATOM    803  OE1 GLU A 482      57.829  30.605  23.716  1.00  0.00           O  
ATOM    804  OE2 GLU A 482      58.107  31.028  25.852  1.00  0.00           O  
ATOM    805  N   ARG A 485      54.671  27.218  26.856  1.00  0.00           N  
ATOM    806  CA  ARG A 485      53.554  26.599  26.156  1.00  0.00           C  
ATOM    807  C   ARG A 485      52.271  27.405  26.290  1.00  0.00           C  
ATOM    808  O   ARG A 485      51.428  27.375  25.397  1.00  0.00           O  
ATOM    809  CB  ARG A 485      53.314  25.175  26.654  1.00  0.00           C  
ATOM    810  CG  ARG A 485      52.909  25.084  28.102  1.00  0.00           C  
ATOM    811  CD  ARG A 485      52.396  23.692  28.404  1.00  0.00           C  
ATOM    812  NE  ARG A 485      52.095  23.536  29.818  1.00  0.00           N  
ATOM    813  CZ  ARG A 485      51.472  22.483  30.334  1.00  0.00           C  
ATOM    814  NH1 ARG A 485      51.079  21.488  29.545  1.00  0.00           N  
ATOM    815  NH2 ARG A 485      51.250  22.425  31.638  1.00  0.00           N  
ATOM    816  N   HIS A 486      52.117  28.126  27.396  1.00  0.00           N  
ATOM    817  CA  HIS A 486      50.914  28.934  27.581  1.00  0.00           C  
ATOM    818  C   HIS A 486      50.959  30.133  26.643  1.00  0.00           C  
ATOM    819  O   HIS A 486      49.944  30.516  26.062  1.00  0.00           O  
ATOM    820  CB  HIS A 486      50.784  29.427  29.026  1.00  0.00           C  
ATOM    821  CG  HIS A 486      49.542  30.226  29.273  1.00  0.00           C  
ATOM    822  ND1 HIS A 486      48.281  29.679  29.187  1.00  0.00           N  
ATOM    823  CD2 HIS A 486      49.365  31.540  29.549  1.00  0.00           C  
ATOM    824  CE1 HIS A 486      47.378  30.622  29.396  1.00  0.00           C  
ATOM    825  NE2 HIS A 486      48.010  31.762  29.618  1.00  0.00           N  
ATOM    826  N   LYS A 489      52.140  30.727  26.496  1.00  0.00           N  
ATOM    827  CA  LYS A 489      52.302  31.873  25.611  1.00  0.00           C  
ATOM    828  C   LYS A 489      52.008  31.497  24.165  1.00  0.00           C  
ATOM    829  O   LYS A 489      51.368  32.251  23.436  1.00  0.00           O  
ATOM    830  CB  LYS A 489      53.728  32.426  25.687  1.00  0.00           C  
ATOM    831  CG  LYS A 489      54.034  33.433  24.581  1.00  0.00           C  
ATOM    832  CD  LYS A 489      55.479  33.917  24.631  1.00  0.00           C  
ATOM    833  CE  LYS A 489      55.751  34.920  23.525  1.00  0.00           C  
ATOM    834  NZ  LYS A 489      57.160  35.411  23.535  1.00  0.00           N  
ATOM    835  N   LYS A 490      52.487  30.331  23.751  1.00  0.00           N  
ATOM    836  CA  LYS A 490      52.284  29.884  22.384  1.00  0.00           C  
ATOM    837  C   LYS A 490      50.814  29.622  22.077  1.00  0.00           C  
ATOM    838  O   LYS A 490      50.331  29.956  20.990  1.00  0.00           O  
ATOM    839  CB  LYS A 490      53.125  28.633  22.111  1.00  0.00           C  
ATOM    840  CG  LYS A 490      52.563  27.327  22.662  1.00  0.00           C  
ATOM    841  CD  LYS A 490      51.772  26.558  21.594  1.00  0.00           C  
ATOM    842  CE  LYS A 490      51.342  25.167  22.095  1.00  0.00           C  
ATOM    843  NZ  LYS A 490      50.588  24.379  21.071  1.00  0.00           N  
ATOM    844  N   VAL A 494      50.094  29.037  23.031  1.00  0.00           N  
ATOM    845  CA  VAL A 494      48.679  28.757  22.817  1.00  0.00           C  
ATOM    846  C   VAL A 494      47.864  30.045  22.780  1.00  0.00           C  
ATOM    847  O   VAL A 494      46.966  30.193  21.951  1.00  0.00           O  
ATOM    848  CB  VAL A 494      48.114  27.829  23.917  1.00  0.00           C  
ATOM    849  CG1 VAL A 494      46.597  27.717  23.782  1.00  0.00           C  
ATOM    850  CG2 VAL A 494      48.761  26.452  23.810  1.00  0.00           C  
ATOM    851  N   VAL A 495      48.174  30.976  23.681  1.00  0.00           N  
ATOM    852  CA  VAL A 495      47.462  32.244  23.728  1.00  0.00           C  
ATOM    853  C   VAL A 495      47.660  33.029  22.421  1.00  0.00           C  
ATOM    854  O   VAL A 495      46.701  33.576  21.864  1.00  0.00           O  
ATOM    855  CB  VAL A 495      47.928  33.093  24.944  1.00  0.00           C  
ATOM    856  CG1 VAL A 495      47.380  34.512  24.849  1.00  0.00           C  
ATOM    857  CG2 VAL A 495      47.435  32.451  26.238  1.00  0.00           C  
ATOM    858  N   GLN A 496      48.892  33.078  21.917  1.00  0.00           N  
ATOM    859  CA  GLN A 496      49.131  33.803  20.672  1.00  0.00           C  
ATOM    860  C   GLN A 496      48.508  33.065  19.492  1.00  0.00           C  
ATOM    861  O   GLN A 496      47.991  33.687  18.571  1.00  0.00           O  
ATOM    862  CB  GLN A 496      50.629  33.997  20.422  1.00  0.00           C  
ATOM    863  CG  GLN A 496      51.336  34.810  21.501  1.00  0.00           C  
ATOM    864  CD  GLN A 496      52.749  35.186  21.108  1.00  0.00           C  
ATOM    865  OE1 GLN A 496      53.528  34.341  20.668  1.00  0.00           O  
ATOM    866  NE2 GLN A 496      53.089  36.463  21.268  1.00  0.00           N  
ATOM    867  N   LEU A 498      48.560  31.738  19.518  1.00  0.00           N  
ATOM    868  CA  LEU A 498      47.980  30.948  18.441  1.00  0.00           C  
ATOM    869  C   LEU A 498      46.460  31.166  18.421  1.00  0.00           C  
ATOM    870  O   LEU A 498      45.854  31.272  17.359  1.00  0.00           O  
ATOM    871  CB  LEU A 498      48.322  29.468  18.643  1.00  0.00           C  
ATOM    872  CG  LEU A 498      47.882  28.450  17.588  1.00  0.00           C  
ATOM    873  CD1 LEU A 498      48.580  27.124  17.839  1.00  0.00           C  
ATOM    874  CD2 LEU A 498      46.374  28.271  17.631  1.00  0.00           C  
ATOM    875  N   VAL A 499      45.845  31.241  19.595  1.00  0.00           N  
ATOM    876  CA  VAL A 499      44.403  31.460  19.669  1.00  0.00           C  
ATOM    877  C   VAL A 499      44.062  32.897  19.265  1.00  0.00           C  
ATOM    878  O   VAL A 499      43.070  33.134  18.570  1.00  0.00           O  
ATOM    879  CB  VAL A 499      43.867  31.167  21.091  1.00  0.00           C  
ATOM    880  CG1 VAL A 499      42.454  31.685  21.237  1.00  0.00           C  
ATOM    881  CG2 VAL A 499      43.900  29.663  21.351  1.00  0.00           C  
ATOM    882  N   LEU A 500      44.886  33.849  19.701  1.00  0.00           N  
ATOM    883  CA  LEU A 500      44.682  35.253  19.349  1.00  0.00           C  
ATOM    884  C   LEU A 500      44.714  35.402  17.834  1.00  0.00           C  
ATOM    885  O   LEU A 500      43.930  36.158  17.263  1.00  0.00           O  
ATOM    886  CB  LEU A 500      45.769  36.138  19.976  1.00  0.00           C  
ATOM    887  CG  LEU A 500      45.628  36.443  21.473  1.00  0.00           C  
ATOM    888  CD1 LEU A 500      46.897  37.106  21.994  1.00  0.00           C  
ATOM    889  CD2 LEU A 500      44.427  37.344  21.693  1.00  0.00           C  
ATOM    890  N   LYS A 501      45.623  34.679  17.185  1.00  0.00           N  
ATOM    891  CA  LYS A 501      45.741  34.728  15.726  1.00  0.00           C  
ATOM    892  C   LYS A 501      44.473  34.248  15.026  1.00  0.00           C  
ATOM    893  O   LYS A 501      43.985  34.903  14.104  1.00  0.00           O  
ATOM    894  CB  LYS A 501      46.919  33.881  15.252  1.00  0.00           C  
ATOM    895  CG  LYS A 501      48.191  34.667  14.995  1.00  0.00           C  
ATOM    896  CD  LYS A 501      49.299  33.755  14.481  1.00  0.00           C  
ATOM    897  CE  LYS A 501      50.529  34.556  14.099  1.00  0.00           C  
ATOM    898  NZ  LYS A 501      50.211  35.543  13.029  1.00  0.00           N  
ATOM    899  N   LYS A 502      43.949  33.103  15.463  1.00  0.00           N  
ATOM    900  CA  LYS A 502      42.733  32.542  14.878  1.00  0.00           C  
ATOM    901  C   LYS A 502      41.584  33.529  14.976  1.00  0.00           C  
ATOM    902  O   LYS A 502      40.878  33.779  13.998  1.00  0.00           O  
ATOM    903  CB  LYS A 502      42.340  31.243  15.590  1.00  0.00           C  
ATOM    904  CG  LYS A 502      43.330  30.106  15.408  1.00  0.00           C  
ATOM    905  CD  LYS A 502      42.812  28.795  16.001  1.00  0.00           C  
ATOM    906  CE  LYS A 502      41.575  28.280  15.265  1.00  0.00           C  
ATOM    907  NZ  LYS A 502      41.182  26.911  15.728  1.00  0.00           N  
ATOM    908  N   VAL A 503      41.396  34.088  16.164  1.00  0.00           N  
ATOM    909  CA  VAL A 503      40.330  35.050  16.392  1.00  0.00           C  
ATOM    910  C   VAL A 503      40.571  36.316  15.570  1.00  0.00           C  
ATOM    911  O   VAL A 503      39.631  36.927  15.064  1.00  0.00           O  
ATOM    912  CB  VAL A 503      40.232  35.402  17.892  1.00  0.00           C  
ATOM    913  CG1 VAL A 503      39.113  36.399  18.132  1.00  0.00           C  
ATOM    914  CG2 VAL A 503      39.992  34.128  18.698  1.00  0.00           C  
ATOM    915  N   TYR A 504      41.835  36.702  15.437  1.00  0.00           N  
ATOM    916  CA  TYR A 504      42.191  37.885  14.664  1.00  0.00           C  
ATOM    917  C   TYR A 504      41.863  37.652  13.186  1.00  0.00           C  
ATOM    918  O   TYR A 504      41.128  38.423  12.560  1.00  0.00           O  
ATOM    919  CB  TYR A 504      43.684  38.172  14.817  1.00  0.00           C  
ATOM    920  CG  TYR A 504      44.148  39.449  14.160  1.00  0.00           C  
ATOM    921  CD1 TYR A 504      43.707  40.691  14.614  1.00  0.00           C  
ATOM    922  CD2 TYR A 504      45.046  39.418  13.095  1.00  0.00           C  
ATOM    923  CE1 TYR A 504      44.152  41.875  14.025  1.00  0.00           C  
ATOM    924  CE2 TYR A 504      45.496  40.591  12.498  1.00  0.00           C  
ATOM    925  CZ  TYR A 504      45.046  41.816  12.967  1.00  0.00           C  
ATOM    926  OH  TYR A 504      45.489  42.975  12.371  1.00  0.00           O  
ATOM    927  N   GLU A 505      42.418  36.576  12.639  1.00  0.00           N  
ATOM    928  CA  GLU A 505      42.209  36.217  11.244  1.00  0.00           C  
ATOM    929  C   GLU A 505      40.735  35.970  10.933  1.00  0.00           C  
ATOM    930  O   GLU A 505      40.322  36.026   9.776  1.00  0.00           O  
ATOM    931  CB  GLU A 505      43.054  34.981  10.905  1.00  0.00           C  
ATOM    932  CG  GLU A 505      44.554  35.272  10.888  1.00  0.00           C  
ATOM    933  CD  GLU A 505      45.414  34.036  11.105  1.00  0.00           C  
ATOM    934  OE1 GLU A 505      45.244  33.041  10.367  1.00  0.00           O  
ATOM    935  OE2 GLU A 505      46.269  34.065  12.019  1.00  0.00           O  
ATOM    936  N   ALA A 506      39.944  35.715  11.971  1.00  0.00           N  
ATOM    937  CA  ALA A 506      38.514  35.464  11.805  1.00  0.00           C  
ATOM    938  C   ALA A 506      37.718  36.763  11.775  1.00  0.00           C  
ATOM    939  O   ALA A 506      36.504  36.748  11.582  1.00  0.00           O  
ATOM    940  CB  ALA A 506      38.005  34.566  12.927  1.00  0.00           C  
ATOM    941  N   GLY A 507      38.403  37.882  11.989  1.00  0.00           N  
ATOM    942  CA  GLY A 507      37.740  39.176  11.958  1.00  0.00           C  
ATOM    943  C   GLY A 507      37.010  39.627  13.213  1.00  0.00           C  
ATOM    944  O   GLY A 507      36.207  40.561  13.152  1.00  0.00           O  
ATOM    945  N   ASP A 508      37.279  38.990  14.350  1.00  0.00           N  
ATOM    946  CA  ASP A 508      36.614  39.370  15.594  1.00  0.00           C  
ATOM    947  C   ASP A 508      37.458  40.311  16.455  1.00  0.00           C  
ATOM    948  O   ASP A 508      37.177  40.491  17.640  1.00  0.00           O  
ATOM    949  CB  ASP A 508      36.254  38.129  16.419  1.00  0.00           C  
ATOM    950  CG  ASP A 508      35.408  37.129  15.646  1.00  0.00           C  
ATOM    951  OD1 ASP A 508      34.510  37.560  14.888  1.00  0.00           O  
ATOM    952  OD2 ASP A 508      35.638  35.910  15.811  1.00  0.00           O  
ATOM    953  N   ILE A 509      38.494  40.904  15.870  1.00  0.00           N  
ATOM    954  CA  ILE A 509      39.348  41.825  16.617  1.00  0.00           C  
ATOM    955  C   ILE A 509      39.595  43.127  15.872  1.00  0.00           C  
ATOM    956  O   ILE A 509      39.966  43.120  14.700  1.00  0.00           O  
ATOM    957  CB  ILE A 509      40.712  41.181  16.951  1.00  0.00           C  
ATOM    958  CG1 ILE A 509      40.508  40.066  17.977  1.00  0.00           C  
ATOM    959  CG2 ILE A 509      41.681  42.243  17.496  1.00  0.00           C  
ATOM    960  CD1 ILE A 509      41.742  39.260  18.252  1.00  0.00           C  
ATOM    961  N   TYR A 510      39.384  44.246  16.553  1.00  0.00           N  
ATOM    962  CA  TYR A 510      39.605  45.543  15.932  1.00  0.00           C  
ATOM    963  C   TYR A 510      40.248  46.522  16.905  1.00  0.00           C  
ATOM    964  O   TYR A 510      40.194  46.338  18.122  1.00  0.00           O  
ATOM    965  CB  TYR A 510      38.286  46.117  15.410  1.00  0.00           C  
ATOM    966  CG  TYR A 510      37.309  46.522  16.490  1.00  0.00           C  
ATOM    967  CD1 TYR A 510      37.420  47.757  17.135  1.00  0.00           C  
ATOM    968  CD2 TYR A 510      36.266  45.672  16.866  1.00  0.00           C  
ATOM    969  CE1 TYR A 510      36.511  48.136  18.129  1.00  0.00           C  
ATOM    970  CE2 TYR A 510      35.353  46.039  17.857  1.00  0.00           C  
ATOM    971  CZ  TYR A 510      35.481  47.272  18.483  1.00  0.00           C  
ATOM    972  OH  TYR A 510      34.579  47.640  19.451  1.00  0.00           O  
ATOM    973  N   TYR A 511      40.861  47.562  16.354  1.00  0.00           N  
ATOM    974  CA  TYR A 511      41.515  48.577  17.160  1.00  0.00           C  
ATOM    975  C   TYR A 511      40.537  49.716  17.409  1.00  0.00           C  
ATOM    976  O   TYR A 511      39.915  50.232  16.481  1.00  0.00           O  
ATOM    977  CB  TYR A 511      42.748  49.105  16.434  1.00  0.00           C  
ATOM    978  CG  TYR A 511      43.637  49.987  17.281  1.00  0.00           C  
ATOM    979  CD1 TYR A 511      44.468  49.441  18.264  1.00  0.00           C  
ATOM    980  CD2 TYR A 511      43.657  51.369  17.091  1.00  0.00           C  
ATOM    981  CE1 TYR A 511      45.305  50.257  19.036  1.00  0.00           C  
ATOM    982  CE2 TYR A 511      44.484  52.191  17.856  1.00  0.00           C  
ATOM    983  CZ  TYR A 511      45.306  51.632  18.822  1.00  0.00           C  
ATOM    984  OH  TYR A 511      46.127  52.453  19.559  1.00  0.00           O  
ATOM    985  N   GLY A 512      40.402  50.103  18.668  1.00  0.00           N  
ATOM    986  CA  GLY A 512      39.500  51.180  19.004  1.00  0.00           C  
ATOM    987  C   GLY A 512      40.019  52.006  20.160  1.00  0.00           C  
ATOM    988  O   GLY A 512      41.126  51.788  20.661  1.00  0.00           O  
ATOM    989  N   GLU A 513      39.213  52.964  20.590  1.00  0.00           N  
ATOM    990  CA  GLU A 513      39.605  53.816  21.689  1.00  0.00           C  
ATOM    991  C   GLU A 513      38.857  53.427  22.957  1.00  0.00           C  
ATOM    992  O   GLU A 513      37.647  53.224  22.933  1.00  0.00           O  
ATOM    993  CB  GLU A 513      39.317  55.276  21.340  1.00  0.00           C  
ATOM    994  CG  GLU A 513      39.913  56.272  22.320  1.00  0.00           C  
ATOM    995  CD  GLU A 513      39.761  57.710  21.857  1.00  0.00           C  
ATOM    996  OE1 GLU A 513      38.610  58.195  21.790  1.00  0.00           O  
ATOM    997  OE2 GLU A 513      40.794  58.350  21.556  1.00  0.00           O  
ATOM    998  N   TYR A 514      39.590  53.305  24.057  1.00  0.00           N  
ATOM    999  CA  TYR A 514      38.996  52.975  25.344  1.00  0.00           C  
ATOM   1000  C   TYR A 514      38.958  54.278  26.145  1.00  0.00           C  
ATOM   1001  O   TYR A 514      39.988  54.932  26.320  1.00  0.00           O  
ATOM   1002  CB  TYR A 514      39.858  51.946  26.083  1.00  0.00           C  
ATOM   1003  CG  TYR A 514      39.170  51.303  27.270  1.00  0.00           C  
ATOM   1004  CD1 TYR A 514      38.633  50.018  27.175  1.00  0.00           C  
ATOM   1005  CD2 TYR A 514      39.035  51.986  28.480  1.00  0.00           C  
ATOM   1006  CE1 TYR A 514      37.976  49.424  28.258  1.00  0.00           C  
ATOM   1007  CE2 TYR A 514      38.378  51.401  29.573  1.00  0.00           C  
ATOM   1008  CZ  TYR A 514      37.852  50.121  29.451  1.00  0.00           C  
ATOM   1009  OH  TYR A 514      37.203  49.539  30.511  1.00  0.00           O  
ATOM   1010  N   GLU A 515      37.778  54.665  26.618  1.00  0.00           N  
ATOM   1011  CA  GLU A 515      37.651  55.890  27.397  1.00  0.00           C  
ATOM   1012  C   GLU A 515      36.907  55.628  28.699  1.00  0.00           C  
ATOM   1013  O   GLU A 515      35.992  54.806  28.745  1.00  0.00           O  
ATOM   1014  CB  GLU A 515      36.911  56.965  26.600  1.00  0.00           C  
ATOM   1015  CG  GLU A 515      36.870  58.311  27.310  1.00  0.00           C  
ATOM   1016  CD  GLU A 515      36.009  59.337  26.600  1.00  0.00           C  
ATOM   1017  OE1 GLU A 515      36.277  59.629  25.412  1.00  0.00           O  
ATOM   1018  OE2 GLU A 515      35.065  59.857  27.237  1.00  0.00           O  
ATOM   1019  N   GLY A 516      37.306  56.331  29.754  1.00  0.00           N  
ATOM   1020  CA  GLY A 516      36.661  56.158  31.043  1.00  0.00           C  
ATOM   1021  C   GLY A 516      37.462  56.751  32.185  1.00  0.00           C  
ATOM   1022  O   GLY A 516      38.480  57.416  31.963  1.00  0.00           O  
ATOM   1023  N   LEU A 517      36.995  56.524  33.409  1.00  0.00           N  
ATOM   1024  CA  LEU A 517      37.680  57.022  34.596  1.00  0.00           C  
ATOM   1025  C   LEU A 517      38.998  56.257  34.733  1.00  0.00           C  
ATOM   1026  O   LEU A 517      39.041  55.035  34.571  1.00  0.00           O  
ATOM   1027  CB  LEU A 517      36.794  56.840  35.834  1.00  0.00           C  
ATOM   1028  CG  LEU A 517      35.509  57.689  35.838  1.00  0.00           C  
ATOM   1029  CD1 LEU A 517      34.703  57.425  37.108  1.00  0.00           C  
ATOM   1030  CD2 LEU A 517      35.871  59.167  35.747  1.00  0.00           C  
ATOM   1031  N   TYR A 518      40.063  56.984  35.052  1.00  0.00           N  
ATOM   1032  CA  TYR A 518      41.399  56.403  35.133  1.00  0.00           C  
ATOM   1033  C   TYR A 518      42.188  56.900  36.341  1.00  0.00           C  
ATOM   1034  O   TYR A 518      42.109  58.074  36.694  1.00  0.00           O  
ATOM   1035  CB  TYR A 518      42.154  56.800  33.858  1.00  0.00           C  
ATOM   1036  CG  TYR A 518      43.419  56.031  33.550  1.00  0.00           C  
ATOM   1037  CD1 TYR A 518      43.361  54.802  32.888  1.00  0.00           C  
ATOM   1038  CD2 TYR A 518      44.677  56.541  33.890  1.00  0.00           C  
ATOM   1039  CE1 TYR A 518      44.519  54.098  32.568  1.00  0.00           C  
ATOM   1040  CE2 TYR A 518      45.853  55.838  33.573  1.00  0.00           C  
ATOM   1041  CZ  TYR A 518      45.759  54.617  32.912  1.00  0.00           C  
ATOM   1042  OH  TYR A 518      46.893  53.893  32.597  1.00  0.00           O  
ATOM   1043  N   CYS A 519      42.938  56.009  36.982  1.00  0.00           N  
ATOM   1044  CA  CYS A 519      43.791  56.420  38.090  1.00  0.00           C  
ATOM   1045  C   CYS A 519      45.218  56.338  37.559  1.00  0.00           C  
ATOM   1046  O   CYS A 519      45.728  55.248  37.309  1.00  0.00           O  
ATOM   1047  CB  CYS A 519      43.665  55.499  39.299  1.00  0.00           C  
ATOM   1048  SG  CYS A 519      44.924  55.898  40.553  1.00  0.00           S  
ATOM   1049  N   VAL A 520      45.857  57.486  37.383  1.00  0.00           N  
ATOM   1050  CA  VAL A 520      47.218  57.522  36.859  1.00  0.00           C  
ATOM   1051  C   VAL A 520      48.230  56.862  37.790  1.00  0.00           C  
ATOM   1052  O   VAL A 520      49.327  56.491  37.365  1.00  0.00           O  
ATOM   1053  CB  VAL A 520      47.667  58.972  36.583  1.00  0.00           C  
ATOM   1054  CG1 VAL A 520      46.760  59.597  35.533  1.00  0.00           C  
ATOM   1055  CG2 VAL A 520      47.630  59.789  37.879  1.00  0.00           C  
ATOM   1056  N   SER A 521      47.863  56.719  39.059  1.00  0.00           N  
ATOM   1057  CA  SER A 521      48.751  56.102  40.032  1.00  0.00           C  
ATOM   1058  C   SER A 521      48.668  54.578  39.908  1.00  0.00           C  
ATOM   1059  O   SER A 521      49.680  53.888  40.041  1.00  0.00           O  
ATOM   1060  CB  SER A 521      48.380  56.560  41.445  1.00  0.00           C  
ATOM   1061  OG  SER A 521      49.399  56.235  42.368  1.00  0.00           O  
ATOM   1062  N   CYS A 522      47.465  54.058  39.651  1.00  0.00           N  
ATOM   1063  CA  CYS A 522      47.267  52.618  39.472  1.00  0.00           C  
ATOM   1064  C   CYS A 522      47.599  52.261  38.027  1.00  0.00           C  
ATOM   1065  O   CYS A 522      47.964  51.123  37.714  1.00  0.00           O  
ATOM   1066  CB  CYS A 522      45.813  52.224  39.733  1.00  0.00           C  
ATOM   1067  SG  CYS A 522      45.337  52.101  41.459  1.00  0.00           S  
ATOM   1068  N   GLU A 523      47.466  53.256  37.156  1.00  0.00           N  
ATOM   1069  CA  GLU A 523      47.711  53.093  35.733  1.00  0.00           C  
ATOM   1070  C   GLU A 523      46.689  52.093  35.184  1.00  0.00           C  
ATOM   1071  O   GLU A 523      47.052  51.090  34.571  1.00  0.00           O  
ATOM   1072  CB  GLU A 523      49.138  52.590  35.478  1.00  0.00           C  
ATOM   1073  CG  GLU A 523      49.607  52.785  34.047  1.00  0.00           C  
ATOM   1074  CD  GLU A 523      49.908  54.237  33.728  1.00  0.00           C  
ATOM   1075  OE1 GLU A 523      51.002  54.713  34.101  1.00  0.00           O  
ATOM   1076  OE2 GLU A 523      49.050  54.909  33.114  1.00  0.00           O  
ATOM   1077  N   ARG A 524      45.408  52.373  35.423  1.00  0.00           N  
ATOM   1078  CA  ARG A 524      44.341  51.502  34.944  1.00  0.00           C  
ATOM   1079  C   ARG A 524      42.979  52.176  35.059  1.00  0.00           C  
ATOM   1080  O   ARG A 524      42.810  53.119  35.830  1.00  0.00           O  
ATOM   1081  CB  ARG A 524      44.339  50.193  35.731  1.00  0.00           C  
ATOM   1082  CG  ARG A 524      43.490  49.111  35.102  1.00  0.00           C  
ATOM   1083  CD  ARG A 524      42.136  48.997  35.773  1.00  0.00           C  
ATOM   1084  NE  ARG A 524      42.232  48.511  37.149  1.00  0.00           N  
ATOM   1085  CZ  ARG A 524      41.186  48.163  37.889  1.00  0.00           C  
ATOM   1086  NH1 ARG A 524      39.958  48.250  37.390  1.00  0.00           N  
ATOM   1087  NH2 ARG A 524      41.366  47.704  39.121  1.00  0.00           N  
ATOM   1088  N   PHE A 525      42.009  51.687  34.290  1.00  0.00           N  
ATOM   1089  CA  PHE A 525      40.669  52.261  34.315  1.00  0.00           C  
ATOM   1090  C   PHE A 525      39.794  51.681  35.417  1.00  0.00           C  
ATOM   1091  O   PHE A 525      39.998  50.556  35.874  1.00  0.00           O  
ATOM   1092  CB  PHE A 525      39.967  52.072  32.966  1.00  0.00           C  
ATOM   1093  CG  PHE A 525      40.572  52.874  31.843  1.00  0.00           C  
ATOM   1094  CD1 PHE A 525      41.622  52.360  31.086  1.00  0.00           C  
ATOM   1095  CD2 PHE A 525      40.092  54.148  31.545  1.00  0.00           C  
ATOM   1096  CE1 PHE A 525      42.183  53.102  30.050  1.00  0.00           C  
ATOM   1097  CE2 PHE A 525      40.647  54.896  30.514  1.00  0.00           C  
ATOM   1098  CZ  PHE A 525      41.692  54.372  29.766  1.00  0.00           C  
ATOM   1099  N   TYR A 526      38.810  52.465  35.837  1.00  0.00           N  
ATOM   1100  CA  TYR A 526      37.891  52.050  36.881  1.00  0.00           C  
ATOM   1101  C   TYR A 526      36.473  52.463  36.520  1.00  0.00           C  
ATOM   1102  O   TYR A 526      36.250  53.572  36.040  1.00  0.00           O  
ATOM   1103  CB  TYR A 526      38.262  52.705  38.217  1.00  0.00           C  
ATOM   1104  CG  TYR A 526      39.460  52.106  38.919  1.00  0.00           C  
ATOM   1105  CD1 TYR A 526      40.651  52.824  39.050  1.00  0.00           C  
ATOM   1106  CD2 TYR A 526      39.392  50.833  39.482  1.00  0.00           C  
ATOM   1107  CE1 TYR A 526      41.748  52.284  39.730  1.00  0.00           C  
ATOM   1108  CE2 TYR A 526      40.477  50.286  40.161  1.00  0.00           C  
ATOM   1109  CZ  TYR A 526      41.651  51.014  40.283  1.00  0.00           C  
ATOM   1110  OH  TYR A 526      42.723  50.465  40.954  1.00  0.00           O  
ATOM   1111  N   THR A 527      35.518  51.565  36.734  1.00  0.00           N  
ATOM   1112  CA  THR A 527      34.123  51.884  36.467  1.00  0.00           C  
ATOM   1113  C   THR A 527      33.643  52.519  37.764  1.00  0.00           C  
ATOM   1114  O   THR A 527      34.195  52.238  38.828  1.00  0.00           O  
ATOM   1115  CB  THR A 527      33.282  50.622  36.188  1.00  0.00           C  
ATOM   1116  OG1 THR A 527      33.213  49.822  37.372  1.00  0.00           O  
ATOM   1117  CG2 THR A 527      33.906  49.799  35.072  1.00  0.00           C  
ATOM   1118  N   GLU A 528      32.636  53.381  37.687  1.00  0.00           N  
ATOM   1119  CA  GLU A 528      32.123  54.029  38.889  1.00  0.00           C  
ATOM   1120  C   GLU A 528      31.846  52.988  39.970  1.00  0.00           C  
ATOM   1121  O   GLU A 528      32.068  53.228  41.157  1.00  0.00           O  
ATOM   1122  CB  GLU A 528      30.847  54.816  38.560  1.00  0.00           C  
ATOM   1123  CG  GLU A 528      31.110  56.102  37.786  1.00  0.00           C  
ATOM   1124  CD  GLU A 528      29.840  56.773  37.300  1.00  0.00           C  
ATOM   1125  OE1 GLU A 528      28.973  57.101  38.139  1.00  0.00           O  
ATOM   1126  OE2 GLU A 528      29.709  56.974  36.073  1.00  0.00           O  
ATOM   1127  N   LYS A 529      31.383  51.820  39.542  1.00  0.00           N  
ATOM   1128  CA  LYS A 529      31.069  50.730  40.455  1.00  0.00           C  
ATOM   1129  C   LYS A 529      32.296  50.264  41.240  1.00  0.00           C  
ATOM   1130  O   LYS A 529      32.176  49.787  42.368  1.00  0.00           O  
ATOM   1131  CB  LYS A 529      30.477  49.562  39.665  1.00  0.00           C  
ATOM   1132  CG  LYS A 529      29.890  48.458  40.514  1.00  0.00           C  
ATOM   1133  CD  LYS A 529      29.040  47.535  39.656  1.00  0.00           C  
ATOM   1134  CE  LYS A 529      28.188  46.606  40.507  1.00  0.00           C  
ATOM   1135  NZ  LYS A 529      27.231  45.816  39.680  1.00  0.00           N  
ATOM   1136  N   GLU A 530      33.475  50.415  40.645  1.00  0.00           N  
ATOM   1137  CA  GLU A 530      34.709  49.994  41.301  1.00  0.00           C  
ATOM   1138  C   GLU A 530      35.248  51.065  42.245  1.00  0.00           C  
ATOM   1139  O   GLU A 530      35.927  50.751  43.222  1.00  0.00           O  
ATOM   1140  CB  GLU A 530      35.769  49.642  40.255  1.00  0.00           C  
ATOM   1141  CG  GLU A 530      35.259  48.723  39.162  1.00  0.00           C  
ATOM   1142  CD  GLU A 530      36.350  48.290  38.208  1.00  0.00           C  
ATOM   1143  OE1 GLU A 530      37.217  47.490  38.621  1.00  0.00           O  
ATOM   1144  OE2 GLU A 530      36.344  48.756  37.050  1.00  0.00           O  
ATOM   1145  N   LEU A 531      34.954  52.329  41.953  1.00  0.00           N  
ATOM   1146  CA  LEU A 531      35.418  53.415  42.809  1.00  0.00           C  
ATOM   1147  C   LEU A 531      34.754  53.305  44.175  1.00  0.00           C  
ATOM   1148  O   LEU A 531      33.625  52.831  44.288  1.00  0.00           O  
ATOM   1149  CB  LEU A 531      35.085  54.790  42.208  1.00  0.00           C  
ATOM   1150  CG  LEU A 531      35.923  55.400  41.076  1.00  0.00           C  
ATOM   1151  CD1 LEU A 531      37.389  55.039  41.279  1.00  0.00           C  
ATOM   1152  CD2 LEU A 531      35.434  54.910  39.724  1.00  0.00           C  
ATOM   1153  N   VAL A 767      35.467  53.733  45.211  1.00  0.00           N  
ATOM   1154  CA  VAL A 767      34.951  53.711  46.573  1.00  0.00           C  
ATOM   1155  C   VAL A 767      34.607  55.147  46.952  1.00  0.00           C  
ATOM   1156  O   VAL A 767      35.479  55.917  47.356  1.00  0.00           O  
ATOM   1157  CB  VAL A 767      36.002  53.168  47.567  1.00  0.00           C  
ATOM   1158  CG1 VAL A 767      36.213  51.680  47.344  1.00  0.00           C  
ATOM   1159  CG2 VAL A 767      37.320  53.912  47.390  1.00  0.00           C  
ATOM   1160  N   GLU A 768      33.335  55.506  46.806  1.00  0.00           N  
ATOM   1161  CA  GLU A 768      32.882  56.859  47.116  1.00  0.00           C  
ATOM   1162  C   GLU A 768      33.417  57.798  46.033  1.00  0.00           C  
ATOM   1163  O   GLU A 768      33.672  58.977  46.279  1.00  0.00           O  
ATOM   1164  CB  GLU A 768      33.389  57.282  48.506  1.00  0.00           C  
ATOM   1165  CG  GLU A 768      32.920  58.651  48.990  1.00  0.00           C  
ATOM   1166  CD  GLU A 768      31.409  58.773  49.038  1.00  0.00           C  
ATOM   1167  OE1 GLU A 768      30.761  57.941  49.710  1.00  0.00           O  
ATOM   1168  OE2 GLU A 768      30.869  59.704  48.403  1.00  0.00           O  
ATOM   1169  N   GLY A 769      33.587  57.253  44.830  1.00  0.00           N  
ATOM   1170  CA  GLY A 769      34.085  58.041  43.719  1.00  0.00           C  
ATOM   1171  C   GLY A 769      35.591  58.216  43.723  1.00  0.00           C  
ATOM   1172  O   GLY A 769      36.132  59.022  42.968  1.00  0.00           O  
ATOM   1173  N   LEU A 770      36.276  57.461  44.573  1.00  0.00           N  
ATOM   1174  CA  LEU A 770      37.725  57.550  44.658  1.00  0.00           C  
ATOM   1175  C   LEU A 770      38.369  56.208  44.339  1.00  0.00           C  
ATOM   1176  O   LEU A 770      37.705  55.172  44.373  1.00  0.00           O  
ATOM   1177  CB  LEU A 770      38.144  57.997  46.061  1.00  0.00           C  
ATOM   1178  CG  LEU A 770      37.568  59.323  46.568  1.00  0.00           C  
ATOM   1179  CD1 LEU A 770      38.086  59.579  47.970  1.00  0.00           C  
ATOM   1180  CD2 LEU A 770      37.957  60.460  45.640  1.00  0.00           C  
ATOM   1181  N   CYS A 771      39.663  56.227  44.027  1.00  0.00           N  
ATOM   1182  CA  CYS A 771      40.377  54.995  43.717  1.00  0.00           C  
ATOM   1183  C   CYS A 771      40.340  54.070  44.924  1.00  0.00           C  
ATOM   1184  O   CYS A 771      40.709  54.469  46.031  1.00  0.00           O  
ATOM   1185  CB  CYS A 771      41.836  55.279  43.361  1.00  0.00           C  
ATOM   1186  SG  CYS A 771      42.800  53.774  43.087  1.00  0.00           S  
ATOM   1187  N   PRO A 772      39.901  52.817  44.728  1.00  0.00           N  
ATOM   1188  CA  PRO A 772      39.838  51.873  45.845  1.00  0.00           C  
ATOM   1189  C   PRO A 772      41.208  51.566  46.432  1.00  0.00           C  
ATOM   1190  O   PRO A 772      41.311  51.029  47.534  1.00  0.00           O  
ATOM   1191  CB  PRO A 772      39.173  50.647  45.222  1.00  0.00           C  
ATOM   1192  CG  PRO A 772      39.615  50.716  43.795  1.00  0.00           C  
ATOM   1193  CD  PRO A 772      39.452  52.181  43.478  1.00  0.00           C  
ATOM   1194  N   ILE A 773      42.259  51.914  45.696  1.00  0.00           N  
ATOM   1195  CA  ILE A 773      43.621  51.662  46.151  1.00  0.00           C  
ATOM   1196  C   ILE A 773      44.245  52.903  46.771  1.00  0.00           C  
ATOM   1197  O   ILE A 773      44.719  52.870  47.906  1.00  0.00           O  
ATOM   1198  CB  ILE A 773      44.535  51.208  44.986  1.00  0.00           C  
ATOM   1199  CG1 ILE A 773      44.040  49.878  44.412  1.00  0.00           C  
ATOM   1200  CG2 ILE A 773      45.982  51.090  45.471  1.00  0.00           C  
ATOM   1201  CD1 ILE A 773      44.190  48.700  45.352  1.00  0.00           C  
ATOM   1202  N   HIS A 791      44.240  54.000  46.019  1.00  0.00           N  
ATOM   1203  CA  HIS A 791      44.836  55.241  46.492  1.00  0.00           C  
ATOM   1204  C   HIS A 791      43.874  56.159  47.239  1.00  0.00           C  
ATOM   1205  O   HIS A 791      44.296  57.125  47.866  1.00  0.00           O  
ATOM   1206  CB  HIS A 791      45.465  55.993  45.316  1.00  0.00           C  
ATOM   1207  CG  HIS A 791      46.572  55.241  44.642  1.00  0.00           C  
ATOM   1208  ND1 HIS A 791      46.359  54.392  43.576  1.00  0.00           N  
ATOM   1209  CD2 HIS A 791      47.900  55.188  44.905  1.00  0.00           C  
ATOM   1210  CE1 HIS A 791      47.507  53.850  43.212  1.00  0.00           C  
ATOM   1211  NE2 HIS A 791      48.457  54.316  44.003  1.00  0.00           N  
ATOM   1212  N   GLY A 792      42.582  55.861  47.166  1.00  0.00           N  
ATOM   1213  CA  GLY A 792      41.598  56.679  47.851  1.00  0.00           C  
ATOM   1214  C   GLY A 792      41.580  58.137  47.436  1.00  0.00           C  
ATOM   1215  O   GLY A 792      41.170  59.002  48.214  1.00  0.00           O  
ATOM   1216  N   ARG A 794      42.030  58.418  46.216  1.00  0.00           N  
ATOM   1217  CA  ARG A 794      42.038  59.783  45.700  1.00  0.00           C  
ATOM   1218  C   ARG A 794      41.230  59.846  44.401  1.00  0.00           C  
ATOM   1219  O   ARG A 794      40.976  58.821  43.767  1.00  0.00           O  
ATOM   1220  CB  ARG A 794      43.478  60.258  45.471  1.00  0.00           C  
ATOM   1221  CG  ARG A 794      44.247  59.460  44.447  1.00  0.00           C  
ATOM   1222  CD  ARG A 794      45.731  59.782  44.513  1.00  0.00           C  
ATOM   1223  NE  ARG A 794      46.450  59.237  43.366  1.00  0.00           N  
ATOM   1224  CZ  ARG A 794      46.300  59.671  42.118  1.00  0.00           C  
ATOM   1225  NH1 ARG A 794      45.457  60.662  41.856  1.00  0.00           N  
ATOM   1226  NH2 ARG A 794      46.988  59.115  41.131  1.00  0.00           N  
ATOM   1227  N   PRO A 795      40.812  61.053  43.989  1.00  0.00           N  
ATOM   1228  CA  PRO A 795      40.025  61.224  42.763  1.00  0.00           C  
ATOM   1229  C   PRO A 795      40.661  60.634  41.503  1.00  0.00           C  
ATOM   1230  O   PRO A 795      41.887  60.508  41.407  1.00  0.00           O  
ATOM   1231  CB  PRO A 795      39.864  62.740  42.667  1.00  0.00           C  
ATOM   1232  CG  PRO A 795      39.883  63.174  44.108  1.00  0.00           C  
ATOM   1233  CD  PRO A 795      41.018  62.347  44.663  1.00  0.00           C  
ATOM   1234  N   VAL A 826      39.811  60.267  40.548  1.00  0.00           N  
ATOM   1235  CA  VAL A 826      40.264  59.713  39.278  1.00  0.00           C  
ATOM   1236  C   VAL A 826      39.889  60.678  38.152  1.00  0.00           C  
ATOM   1237  O   VAL A 826      39.041  61.554  38.338  1.00  0.00           O  
ATOM   1238  CB  VAL A 826      39.632  58.321  39.003  1.00  0.00           C  
ATOM   1239  CG1 VAL A 826      40.151  57.308  40.016  1.00  0.00           C  
ATOM   1240  CG2 VAL A 826      38.113  58.407  39.073  1.00  0.00           C  
ATOM   1241  N   GLU A 827      40.525  60.520  36.993  1.00  0.00           N  
ATOM   1242  CA  GLU A 827      40.267  61.388  35.842  1.00  0.00           C  
ATOM   1243  C   GLU A 827      39.823  60.593  34.621  1.00  0.00           C  
ATOM   1244  O   GLU A 827      40.059  59.391  34.532  1.00  0.00           O  
ATOM   1245  CB  GLU A 827      41.532  62.155  35.451  1.00  0.00           C  
ATOM   1246  CG  GLU A 827      42.198  62.938  36.550  1.00  0.00           C  
ATOM   1247  CD  GLU A 827      43.450  63.636  36.055  1.00  0.00           C  
ATOM   1248  OE1 GLU A 827      43.338  64.463  35.123  1.00  0.00           O  
ATOM   1249  OE2 GLU A 827      44.543  63.356  36.592  1.00  0.00           O  
ATOM   1250  N   ARG A 829      39.203  61.273  33.665  1.00  0.00           N  
ATOM   1251  CA  ARG A 829      38.765  60.605  32.447  1.00  0.00           C  
ATOM   1252  C   ARG A 829      39.896  60.659  31.415  1.00  0.00           C  
ATOM   1253  O   ARG A 829      40.353  61.738  31.038  1.00  0.00           O  
ATOM   1254  CB  ARG A 829      37.509  61.282  31.891  1.00  0.00           C  
ATOM   1255  CG  ARG A 829      36.463  61.573  32.958  1.00  0.00           C  
ATOM   1256  CD  ARG A 829      35.080  61.874  32.387  1.00  0.00           C  
ATOM   1257  NE  ARG A 829      34.381  60.662  31.967  1.00  0.00           N  
ATOM   1258  CZ  ARG A 829      34.645  59.987  30.853  1.00  0.00           C  
ATOM   1259  NH1 ARG A 829      35.597  60.404  30.026  1.00  0.00           N  
ATOM   1260  NH2 ARG A 829      33.959  58.888  30.568  1.00  0.00           N  
ATOM   1261  N   ARG A 830      40.352  59.491  30.975  1.00  0.00           N  
ATOM   1262  CA  ARG A 830      41.427  59.410  29.992  1.00  0.00           C  
ATOM   1263  C   ARG A 830      41.027  58.502  28.833  1.00  0.00           C  
ATOM   1264  O   ARG A 830      40.004  57.816  28.889  1.00  0.00           O  
ATOM   1265  CB  ARG A 830      42.710  58.870  30.642  1.00  0.00           C  
ATOM   1266  CG  ARG A 830      43.331  59.767  31.719  1.00  0.00           C  
ATOM   1267  CD  ARG A 830      43.964  61.033  31.132  1.00  0.00           C  
ATOM   1268  NE  ARG A 830      44.429  61.948  32.177  1.00  0.00           N  
ATOM   1269  CZ  ARG A 830      45.624  61.890  32.763  1.00  0.00           C  
ATOM   1270  NH1 ARG A 830      46.503  60.960  32.407  1.00  0.00           N  
ATOM   1271  NH2 ARG A 830      45.935  62.754  33.722  1.00  0.00           N  
ATOM   1272  N   LYS A 831      41.837  58.511  27.779  1.00  0.00           N  
ATOM   1273  CA  LYS A 831      41.580  57.679  26.615  1.00  0.00           C  
ATOM   1274  C   LYS A 831      42.819  56.847  26.319  1.00  0.00           C  
ATOM   1275  O   LYS A 831      43.938  57.243  26.655  1.00  0.00           O  
ATOM   1276  CB  LYS A 831      41.206  58.548  25.411  1.00  0.00           C  
ATOM   1277  CG  LYS A 831      42.155  59.709  25.153  1.00  0.00           C  
ATOM   1278  CD  LYS A 831      41.662  60.616  24.026  1.00  0.00           C  
ATOM   1279  CE  LYS A 831      40.293  61.226  24.335  1.00  0.00           C  
ATOM   1280  NZ  LYS A 831      39.198  60.212  24.371  1.00  0.00           N  
ATOM   1281  N   GLU A 832      42.620  55.693  25.693  1.00  0.00           N  
ATOM   1282  CA  GLU A 832      43.730  54.803  25.396  1.00  0.00           C  
ATOM   1283  C   GLU A 832      43.401  53.896  24.220  1.00  0.00           C  
ATOM   1284  O   GLU A 832      42.281  53.392  24.113  1.00  0.00           O  
ATOM   1285  CB  GLU A 832      44.016  53.951  26.634  1.00  0.00           C  
ATOM   1286  CG  GLU A 832      45.289  53.142  26.591  1.00  0.00           C  
ATOM   1287  CD  GLU A 832      45.474  52.302  27.844  1.00  0.00           C  
ATOM   1288  OE1 GLU A 832      44.953  51.167  27.887  1.00  0.00           O  
ATOM   1289  OE2 GLU A 832      46.129  52.788  28.793  1.00  0.00           O  
ATOM   1290  N   GLY A 833      44.367  53.693  23.332  1.00  0.00           N  
ATOM   1291  CA  GLY A 833      44.132  52.798  22.210  1.00  0.00           C  
ATOM   1292  C   GLY A 833      44.209  51.361  22.711  1.00  0.00           C  
ATOM   1293  O   GLY A 833      45.125  51.020  23.450  1.00  0.00           O  
ATOM   1294  N   ASN A 834      43.248  50.528  22.324  1.00  0.00           N  
ATOM   1295  CA  ASN A 834      43.194  49.115  22.734  1.00  0.00           C  
ATOM   1296  C   ASN A 834      42.650  48.281  21.575  1.00  0.00           C  
ATOM   1297  O   ASN A 834      41.910  48.793  20.733  1.00  0.00           O  
ATOM   1298  CB  ASN A 834      42.193  48.908  23.885  1.00  0.00           C  
ATOM   1299  CG  ASN A 834      42.705  49.358  25.241  1.00  0.00           C  
ATOM   1300  OD1 ASN A 834      43.655  50.138  25.360  1.00  0.00           O  
ATOM   1301  ND2 ASN A 834      42.043  48.873  26.286  1.00  0.00           N  
ATOM   1302  N   TYR A 835      43.001  46.999  21.526  1.00  0.00           N  
ATOM   1303  CA  TYR A 835      42.421  46.139  20.504  1.00  0.00           C  
ATOM   1304  C   TYR A 835      41.207  45.561  21.218  1.00  0.00           C  
ATOM   1305  O   TYR A 835      41.247  45.362  22.431  1.00  0.00           O  
ATOM   1306  CB  TYR A 835      43.371  45.027  20.078  1.00  0.00           C  
ATOM   1307  CG  TYR A 835      44.458  45.500  19.146  1.00  0.00           C  
ATOM   1308  CD1 TYR A 835      45.640  46.036  19.646  1.00  0.00           C  
ATOM   1309  CD2 TYR A 835      44.295  45.433  17.763  1.00  0.00           C  
ATOM   1310  CE1 TYR A 835      46.640  46.489  18.800  1.00  0.00           C  
ATOM   1311  CE2 TYR A 835      45.290  45.891  16.899  1.00  0.00           C  
ATOM   1312  CZ  TYR A 835      46.463  46.417  17.431  1.00  0.00           C  
ATOM   1313  OH  TYR A 835      47.469  46.857  16.603  1.00  0.00           O  
ATOM   1314  N   PHE A 836      40.124  45.319  20.487  1.00  0.00           N  
ATOM   1315  CA  PHE A 836      38.909  44.788  21.101  1.00  0.00           C  
ATOM   1316  C   PHE A 836      38.425  43.494  20.467  1.00  0.00           C  
ATOM   1317  O   PHE A 836      38.700  43.219  19.301  1.00  0.00           O  
ATOM   1318  CB  PHE A 836      37.767  45.805  21.021  1.00  0.00           C  
ATOM   1319  CG  PHE A 836      37.980  47.045  21.846  1.00  0.00           C  
ATOM   1320  CD1 PHE A 836      38.805  48.072  21.393  1.00  0.00           C  
ATOM   1321  CD2 PHE A 836      37.334  47.197  23.068  1.00  0.00           C  
ATOM   1322  CE1 PHE A 836      38.980  49.233  22.147  1.00  0.00           C  
ATOM   1323  CE2 PHE A 836      37.503  48.351  23.828  1.00  0.00           C  
ATOM   1324  CZ  PHE A 836      38.329  49.373  23.365  1.00  0.00           C  
ATOM   1325  N   PHE A 837      37.686  42.715  21.253  1.00  0.00           N  
ATOM   1326  CA  PHE A 837      37.110  41.453  20.800  1.00  0.00           C  
ATOM   1327  C   PHE A 837      35.608  41.647  20.668  1.00  0.00           C  
ATOM   1328  O   PHE A 837      34.961  42.132  21.597  1.00  0.00           O  
ATOM   1329  CB  PHE A 837      37.393  40.337  21.807  1.00  0.00           C  
ATOM   1330  CG  PHE A 837      36.700  39.039  21.490  1.00  0.00           C  
ATOM   1331  CD1 PHE A 837      36.846  38.437  20.244  1.00  0.00           C  
ATOM   1332  CD2 PHE A 837      35.912  38.406  22.450  1.00  0.00           C  
ATOM   1333  CE1 PHE A 837      36.215  37.214  19.956  1.00  0.00           C  
ATOM   1334  CE2 PHE A 837      35.281  37.192  22.176  1.00  0.00           C  
ATOM   1335  CZ  PHE A 837      35.433  36.594  20.927  1.00  0.00           C  
ATOM   1336  N   ARG A 838      35.063  41.271  19.512  1.00  0.00           N  
ATOM   1337  CA  ARG A 838      33.635  41.404  19.242  1.00  0.00           C  
ATOM   1338  C   ARG A 838      32.890  40.253  19.912  1.00  0.00           C  
ATOM   1339  O   ARG A 838      32.401  39.340  19.242  1.00  0.00           O  
ATOM   1340  CB  ARG A 838      33.378  41.353  17.736  1.00  0.00           C  
ATOM   1341  CG  ARG A 838      34.166  42.354  16.907  1.00  0.00           C  
ATOM   1342  CD  ARG A 838      34.112  41.950  15.436  1.00  0.00           C  
ATOM   1343  NE  ARG A 838      34.945  42.783  14.570  1.00  0.00           N  
ATOM   1344  CZ  ARG A 838      34.764  44.086  14.381  1.00  0.00           C  
ATOM   1345  NH1 ARG A 838      33.776  44.719  15.002  1.00  0.00           N  
ATOM   1346  NH2 ARG A 838      35.564  44.751  13.558  1.00  0.00           N  
ATOM   1347  N   MET A 839      32.800  40.303  21.236  1.00  0.00           N  
ATOM   1348  CA  MET A 839      32.131  39.250  21.985  1.00  0.00           C  
ATOM   1349  C   MET A 839      30.627  39.170  21.714  1.00  0.00           C  
ATOM   1350  O   MET A 839      30.060  38.076  21.671  1.00  0.00           O  
ATOM   1351  CB  MET A 839      32.380  39.448  23.475  1.00  0.00           C  
ATOM   1352  CG  MET A 839      31.861  38.326  24.345  1.00  0.00           C  
ATOM   1353  SD  MET A 839      32.436  38.535  26.028  1.00  0.00           S  
ATOM   1354  CE  MET A 839      31.159  39.607  26.701  1.00  0.00           C  
ATOM   1355  N   GLU A 840      29.996  40.328  21.525  1.00  0.00           N  
ATOM   1356  CA  GLU A 840      28.556  40.411  21.275  1.00  0.00           C  
ATOM   1357  C   GLU A 840      28.131  39.545  20.084  1.00  0.00           C  
ATOM   1358  O   GLU A 840      27.032  38.991  20.070  1.00  0.00           O  
ATOM   1359  CB  GLU A 840      28.159  41.877  21.038  1.00  0.00           C  
ATOM   1360  CG  GLU A 840      26.683  42.122  20.688  1.00  0.00           C  
ATOM   1361  CD  GLU A 840      25.708  41.641  21.765  1.00  0.00           C  
ATOM   1362  OE1 GLU A 840      26.051  41.706  22.965  1.00  0.00           O  
ATOM   1363  OE2 GLU A 840      24.587  41.217  21.404  1.00  0.00           O  
ATOM   1364  N   LYS A 841      29.009  39.441  19.091  1.00  0.00           N  
ATOM   1365  CA  LYS A 841      28.754  38.636  17.902  1.00  0.00           C  
ATOM   1366  C   LYS A 841      28.298  37.228  18.269  1.00  0.00           C  
ATOM   1367  O   LYS A 841      27.504  36.619  17.558  1.00  0.00           O  
ATOM   1368  CB  LYS A 841      30.031  38.538  17.066  1.00  0.00           C  
ATOM   1369  CG  LYS A 841      29.952  37.603  15.862  1.00  0.00           C  
ATOM   1370  CD  LYS A 841      31.335  37.441  15.234  1.00  0.00           C  
ATOM   1371  CE  LYS A 841      31.309  36.610  13.968  1.00  0.00           C  
ATOM   1372  NZ  LYS A 841      32.674  36.544  13.352  1.00  0.00           N  
ATOM   1373  N   TYR A 844      28.801  36.718  19.388  1.00  0.00           N  
ATOM   1374  CA  TYR A 844      28.477  35.364  19.827  1.00  0.00           C  
ATOM   1375  C   TYR A 844      27.358  35.208  20.872  1.00  0.00           C  
ATOM   1376  O   TYR A 844      27.024  34.083  21.259  1.00  0.00           O  
ATOM   1377  CB  TYR A 844      29.758  34.692  20.335  1.00  0.00           C  
ATOM   1378  CG  TYR A 844      30.831  34.603  19.272  1.00  0.00           C  
ATOM   1379  CD1 TYR A 844      31.811  35.587  19.150  1.00  0.00           C  
ATOM   1380  CD2 TYR A 844      30.816  33.573  18.332  1.00  0.00           C  
ATOM   1381  CE1 TYR A 844      32.749  35.549  18.113  1.00  0.00           C  
ATOM   1382  CE2 TYR A 844      31.741  33.527  17.295  1.00  0.00           C  
ATOM   1383  CZ  TYR A 844      32.702  34.513  17.191  1.00  0.00           C  
ATOM   1384  OH  TYR A 844      33.611  34.460  16.166  1.00  0.00           O  
ATOM   1385  N   ARG A 845      26.776  36.315  21.326  1.00  0.00           N  
ATOM   1386  CA  ARG A 845      25.720  36.227  22.335  1.00  0.00           C  
ATOM   1387  C   ARG A 845      24.537  35.374  21.886  1.00  0.00           C  
ATOM   1388  O   ARG A 845      24.117  34.474  22.611  1.00  0.00           O  
ATOM   1389  CB  ARG A 845      25.232  37.623  22.744  1.00  0.00           C  
ATOM   1390  CG  ARG A 845      24.250  37.608  23.910  1.00  0.00           C  
ATOM   1391  CD  ARG A 845      23.948  39.015  24.407  1.00  0.00           C  
ATOM   1392  NE  ARG A 845      23.324  39.832  23.371  1.00  0.00           N  
ATOM   1393  CZ  ARG A 845      22.110  39.612  22.876  1.00  0.00           C  
ATOM   1394  NH1 ARG A 845      21.380  38.596  23.327  1.00  0.00           N  
ATOM   1395  NH2 ARG A 845      21.629  40.402  21.923  1.00  0.00           N  
ATOM   1396  N   PRO A 846      23.983  35.641  20.686  1.00  0.00           N  
ATOM   1397  CA  PRO A 846      22.839  34.848  20.203  1.00  0.00           C  
ATOM   1398  C   PRO A 846      23.116  33.340  20.260  1.00  0.00           C  
ATOM   1399  O   PRO A 846      22.287  32.568  20.740  1.00  0.00           O  
ATOM   1400  CB  PRO A 846      22.645  35.355  18.771  1.00  0.00           C  
ATOM   1401  CG  PRO A 846      23.061  36.798  18.881  1.00  0.00           C  
ATOM   1402  CD  PRO A 846      24.334  36.697  19.715  1.00  0.00           C  
ATOM   1403  N   TRP A 847      24.283  32.934  19.767  1.00  0.00           N  
ATOM   1404  CA  TRP A 847      24.696  31.527  19.779  1.00  0.00           C  
ATOM   1405  C   TRP A 847      24.725  30.963  21.202  1.00  0.00           C  
ATOM   1406  O   TRP A 847      24.175  29.891  21.473  1.00  0.00           O  
ATOM   1407  CB  TRP A 847      26.100  31.378  19.172  1.00  0.00           C  
ATOM   1408  CG  TRP A 847      26.772  30.093  19.565  1.00  0.00           C  
ATOM   1409  CD1 TRP A 847      26.504  28.839  19.078  1.00  0.00           C  
ATOM   1410  CD2 TRP A 847      27.751  29.917  20.599  1.00  0.00           C  
ATOM   1411  NE1 TRP A 847      27.252  27.901  19.750  1.00  0.00           N  
ATOM   1412  CE2 TRP A 847      28.025  28.534  20.687  1.00  0.00           C  
ATOM   1413  CE3 TRP A 847      28.419  30.794  21.464  1.00  0.00           C  
ATOM   1414  CZ2 TRP A 847      28.941  28.006  21.605  1.00  0.00           C  
ATOM   1415  CZ3 TRP A 847      29.331  30.266  22.382  1.00  0.00           C  
ATOM   1416  CH2 TRP A 847      29.579  28.884  22.441  1.00  0.00           C  
ATOM   1417  N   LEU A 848      25.385  31.694  22.099  1.00  0.00           N  
ATOM   1418  CA  LEU A 848      25.539  31.302  23.500  1.00  0.00           C  
ATOM   1419  C   LEU A 848      24.214  31.158  24.240  1.00  0.00           C  
ATOM   1420  O   LEU A 848      24.006  30.200  24.983  1.00  0.00           O  
ATOM   1421  CB  LEU A 848      26.394  32.334  24.242  1.00  0.00           C  
ATOM   1422  CG  LEU A 848      27.502  31.803  25.161  1.00  0.00           C  
ATOM   1423  CD1 LEU A 848      27.977  32.928  26.076  1.00  0.00           C  
ATOM   1424  CD2 LEU A 848      27.005  30.617  25.976  1.00  0.00           C  
ATOM   1425  N   GLN A 849      23.337  32.140  24.069  1.00  0.00           N  
ATOM   1426  CA  GLN A 849      22.035  32.104  24.715  1.00  0.00           C  
ATOM   1427  C   GLN A 849      21.341  30.804  24.308  1.00  0.00           C  
ATOM   1428  O   GLN A 849      20.870  30.043  25.149  1.00  0.00           O  
ATOM   1429  CB  GLN A 849      21.212  33.317  24.275  1.00  0.00           C  
ATOM   1430  CG  GLN A 849      19.802  33.379  24.846  1.00  0.00           C  
ATOM   1431  CD  GLN A 849      19.102  34.693  24.510  1.00  0.00           C  
ATOM   1432  OE1 GLN A 849      19.000  35.072  23.345  1.00  0.00           O  
ATOM   1433  NE2 GLN A 849      18.621  35.390  25.533  1.00  0.00           N  
ATOM   1434  N   GLU A 850      21.314  30.543  23.009  1.00  0.00           N  
ATOM   1435  CA  GLU A 850      20.676  29.344  22.479  1.00  0.00           C  
ATOM   1436  C   GLU A 850      21.355  28.044  22.930  1.00  0.00           C  
ATOM   1437  O   GLU A 850      20.690  27.026  23.147  1.00  0.00           O  
ATOM   1438  CB  GLU A 850      20.656  29.412  20.955  1.00  0.00           C  
ATOM   1439  CG  GLU A 850      19.835  28.315  20.295  1.00  0.00           C  
ATOM   1440  CD  GLU A 850      19.626  28.562  18.815  1.00  0.00           C  
ATOM   1441  OE1 GLU A 850      20.625  28.549  18.062  1.00  0.00           O  
ATOM   1442  OE2 GLU A 850      18.462  28.774  18.408  1.00  0.00           O  
ATOM   1443  N   TYR A 851      22.678  28.072  23.060  1.00  0.00           N  
ATOM   1444  CA  TYR A 851      23.409  26.885  23.481  1.00  0.00           C  
ATOM   1445  C   TYR A 851      23.036  26.520  24.917  1.00  0.00           C  
ATOM   1446  O   TYR A 851      22.799  25.357  25.228  1.00  0.00           O  
ATOM   1447  CB  TYR A 851      24.917  27.120  23.391  1.00  0.00           C  
ATOM   1448  CG  TYR A 851      25.728  25.853  23.569  1.00  0.00           C  
ATOM   1449  CD1 TYR A 851      25.999  25.020  22.483  1.00  0.00           C  
ATOM   1450  CD2 TYR A 851      26.203  25.476  24.822  1.00  0.00           C  
ATOM   1451  CE1 TYR A 851      26.729  23.841  22.638  1.00  0.00           C  
ATOM   1452  CE2 TYR A 851      26.932  24.296  24.992  1.00  0.00           C  
ATOM   1453  CZ  TYR A 851      27.192  23.485  23.897  1.00  0.00           C  
ATOM   1454  OH  TYR A 851      27.904  22.318  24.053  1.00  0.00           O  
ATOM   1455  N   ILE A 852      22.985  27.522  25.790  1.00  0.00           N  
ATOM   1456  CA  ILE A 852      22.640  27.297  27.188  1.00  0.00           C  
ATOM   1457  C   ILE A 852      21.180  26.852  27.312  1.00  0.00           C  
ATOM   1458  O   ILE A 852      20.844  25.995  28.133  1.00  0.00           O  
ATOM   1459  CB  ILE A 852      22.877  28.577  28.015  1.00  0.00           C  
ATOM   1460  CG1 ILE A 852      24.359  28.952  27.955  1.00  0.00           C  
ATOM   1461  CG2 ILE A 852      22.455  28.363  29.458  1.00  0.00           C  
ATOM   1462  CD1 ILE A 852      24.696  30.262  28.640  1.00  0.00           C  
ATOM   1463  N   GLN A 853      20.314  27.425  26.485  1.00  0.00           N  
ATOM   1464  CA  GLN A 853      18.902  27.059  26.509  1.00  0.00           C  
ATOM   1465  C   GLN A 853      18.734  25.614  26.058  1.00  0.00           C  
ATOM   1466  O   GLN A 853      17.886  24.897  26.585  1.00  0.00           O  
ATOM   1467  CB  GLN A 853      18.086  27.972  25.586  1.00  0.00           C  
ATOM   1468  CG  GLN A 853      18.170  29.453  25.928  1.00  0.00           C  
ATOM   1469  CD  GLN A 853      17.283  30.319  25.039  1.00  0.00           C  
ATOM   1470  OE1 GLN A 853      17.217  30.125  23.827  1.00  0.00           O  
ATOM   1471  NE2 GLN A 853      16.610  31.290  25.645  1.00  0.00           N  
ATOM   1472  N   GLU A 854      19.554  25.192  25.096  1.00  0.00           N  
ATOM   1473  CA  GLU A 854      19.496  23.834  24.547  1.00  0.00           C  
ATOM   1474  C   GLU A 854      20.298  22.813  25.370  1.00  0.00           C  
ATOM   1475  O   GLU A 854      20.148  21.608  25.186  1.00  0.00           O  
ATOM   1476  CB  GLU A 854      20.021  23.820  23.104  1.00  0.00           C  
ATOM   1477  CG  GLU A 854      21.543  23.979  23.020  1.00  0.00           C  
ATOM   1478  CD  GLU A 854      22.117  23.880  21.606  1.00  0.00           C  
ATOM   1479  OE1 GLU A 854      21.861  24.790  20.781  1.00  0.00           O  
ATOM   1480  OE2 GLU A 854      22.835  22.891  21.325  1.00  0.00           O  
ATOM   1481  N   ASN A 855      21.161  23.298  26.256  1.00  0.00           N  
ATOM   1482  CA  ASN A 855      21.979  22.426  27.097  1.00  0.00           C  
ATOM   1483  C   ASN A 855      21.710  22.748  28.567  1.00  0.00           C  
ATOM   1484  O   ASN A 855      22.526  23.375  29.238  1.00  0.00           O  
ATOM   1485  CB  ASN A 855      23.462  22.624  26.763  1.00  0.00           C  
ATOM   1486  CG  ASN A 855      23.827  22.088  25.384  1.00  0.00           C  
ATOM   1487  OD1 ASN A 855      24.091  20.898  25.219  1.00  0.00           O  
ATOM   1488  ND2 ASN A 855      23.826  22.962  24.386  1.00  0.00           N  
ATOM   1489  N   PRO A 856      20.551  22.307  29.082  1.00  0.00           N  
ATOM   1490  CA  PRO A 856      20.074  22.500  30.458  1.00  0.00           C  
ATOM   1491  C   PRO A 856      21.050  22.174  31.589  1.00  0.00           C  
ATOM   1492  O   PRO A 856      21.012  22.811  32.638  1.00  0.00           O  
ATOM   1493  CB  PRO A 856      18.831  21.612  30.515  1.00  0.00           C  
ATOM   1494  CG  PRO A 856      18.324  21.667  29.116  1.00  0.00           C  
ATOM   1495  CD  PRO A 856      19.589  21.497  28.316  1.00  0.00           C  
ATOM   1496  N   ASP A 857      21.919  21.189  31.387  1.00  0.00           N  
ATOM   1497  CA  ASP A 857      22.865  20.803  32.430  1.00  0.00           C  
ATOM   1498  C   ASP A 857      24.250  21.436  32.324  1.00  0.00           C  
ATOM   1499  O   ASP A 857      25.141  21.106  33.108  1.00  0.00           O  
ATOM   1500  CB  ASP A 857      23.005  19.281  32.457  1.00  0.00           C  
ATOM   1501  CG  ASP A 857      21.702  18.586  32.803  1.00  0.00           C  
ATOM   1502  OD1 ASP A 857      21.193  18.793  33.927  1.00  0.00           O  
ATOM   1503  OD2 ASP A 857      21.181  17.836  31.951  1.00  0.00           O  
ATOM   1504  N   LEU A 858      24.426  22.348  31.370  1.00  0.00           N  
ATOM   1505  CA  LEU A 858      25.714  23.012  31.166  1.00  0.00           C  
ATOM   1506  C   LEU A 858      26.189  23.734  32.427  1.00  0.00           C  
ATOM   1507  O   LEU A 858      27.306  23.509  32.890  1.00  0.00           O  
ATOM   1508  CB  LEU A 858      25.615  24.024  30.020  1.00  0.00           C  
ATOM   1509  CG  LEU A 858      26.841  24.304  29.139  1.00  0.00           C  
ATOM   1510  CD1 LEU A 858      26.912  25.800  28.876  1.00  0.00           C  
ATOM   1511  CD2 LEU A 858      28.125  23.817  29.780  1.00  0.00           C  
ATOM   1512  N   ILE A 859      25.345  24.619  32.955  1.00  0.00           N  
ATOM   1513  CA  ILE A 859      25.659  25.376  34.168  1.00  0.00           C  
ATOM   1514  C   ILE A 859      25.050  24.541  35.283  1.00  0.00           C  
ATOM   1515  O   ILE A 859      23.832  24.512  35.451  1.00  0.00           O  
ATOM   1516  CB  ILE A 859      24.999  26.776  34.150  1.00  0.00           C  
ATOM   1517  CG1 ILE A 859      25.280  27.470  32.815  1.00  0.00           C  
ATOM   1518  CG2 ILE A 859      25.538  27.626  35.293  1.00  0.00           C  
ATOM   1519  CD1 ILE A 859      26.746  27.594  32.482  1.00  0.00           C  
ATOM   1520  N   ARG A 860      25.912  23.886  36.052  1.00  0.00           N  
ATOM   1521  CA  ARG A 860      25.480  22.961  37.089  1.00  0.00           C  
ATOM   1522  C   ARG A 860      24.469  23.370  38.138  1.00  0.00           C  
ATOM   1523  O   ARG A 860      23.269  23.180  37.930  1.00  0.00           O  
ATOM   1524  CB  ARG A 860      26.700  22.332  37.752  1.00  0.00           C  
ATOM   1525  CG  ARG A 860      26.619  20.832  37.771  1.00  0.00           C  
ATOM   1526  CD  ARG A 860      26.240  20.310  36.402  1.00  0.00           C  
ATOM   1527  NE  ARG A 860      25.973  18.887  36.455  1.00  0.00           N  
ATOM   1528  CZ  ARG A 860      26.884  17.971  36.747  1.00  0.00           C  
ATOM   1529  NH1 ARG A 860      28.138  18.328  37.008  1.00  0.00           N  
ATOM   1530  NH2 ARG A 860      26.531  16.699  36.787  1.00  0.00           N  
ATOM   1531  N   PRO A 861      24.912  23.910  39.288  1.00  0.00           N  
ATOM   1532  CA  PRO A 861      23.836  24.255  40.219  1.00  0.00           C  
ATOM   1533  C   PRO A 861      22.796  25.093  39.480  1.00  0.00           C  
ATOM   1534  O   PRO A 861      23.084  26.191  39.013  1.00  0.00           O  
ATOM   1535  CB  PRO A 861      24.565  25.028  41.317  1.00  0.00           C  
ATOM   1536  CG  PRO A 861      25.968  24.475  41.255  1.00  0.00           C  
ATOM   1537  CD  PRO A 861      26.201  24.433  39.766  1.00  0.00           C  
ATOM   1538  N   GLU A 862      21.596  24.539  39.361  1.00  0.00           N  
ATOM   1539  CA  GLU A 862      20.476  25.169  38.669  1.00  0.00           C  
ATOM   1540  C   GLU A 862      20.349  26.686  38.828  1.00  0.00           C  
ATOM   1541  O   GLU A 862      20.142  27.407  37.847  1.00  0.00           O  
ATOM   1542  CB  GLU A 862      19.172  24.506  39.122  1.00  0.00           C  
ATOM   1543  CG  GLU A 862      17.941  24.941  38.352  1.00  0.00           C  
ATOM   1544  CD  GLU A 862      17.976  24.498  36.903  1.00  0.00           C  
ATOM   1545  OE1 GLU A 862      16.966  24.700  36.194  1.00  0.00           O  
ATOM   1546  OE2 GLU A 862      19.014  23.950  36.472  1.00  0.00           O  
ATOM   1547  N   GLY A 863      20.461  27.165  40.062  1.00  0.00           N  
ATOM   1548  CA  GLY A 863      20.327  28.588  40.319  1.00  0.00           C  
ATOM   1549  C   GLY A 863      21.249  29.484  39.518  1.00  0.00           C  
ATOM   1550  O   GLY A 863      20.900  30.620  39.184  1.00  0.00           O  
ATOM   1551  N   TYR A 864      22.435  28.985  39.201  1.00  0.00           N  
ATOM   1552  CA  TYR A 864      23.379  29.791  38.454  1.00  0.00           C  
ATOM   1553  C   TYR A 864      23.067  29.853  36.960  1.00  0.00           C  
ATOM   1554  O   TYR A 864      23.414  30.819  36.293  1.00  0.00           O  
ATOM   1555  CB  TYR A 864      24.797  29.283  38.714  1.00  0.00           C  
ATOM   1556  CG  TYR A 864      25.169  29.379  40.178  1.00  0.00           C  
ATOM   1557  CD1 TYR A 864      25.148  28.253  41.001  1.00  0.00           C  
ATOM   1558  CD2 TYR A 864      25.504  30.606  40.749  1.00  0.00           C  
ATOM   1559  CE1 TYR A 864      25.452  28.348  42.359  1.00  0.00           C  
ATOM   1560  CE2 TYR A 864      25.811  30.712  42.102  1.00  0.00           C  
ATOM   1561  CZ  TYR A 864      25.783  29.580  42.901  1.00  0.00           C  
ATOM   1562  OH  TYR A 864      26.088  29.683  44.238  1.00  0.00           O  
ATOM   1563  N   ARG A 865      22.403  28.828  36.441  1.00  0.00           N  
ATOM   1564  CA  ARG A 865      22.023  28.800  35.030  1.00  0.00           C  
ATOM   1565  C   ARG A 865      21.084  29.978  34.757  1.00  0.00           C  
ATOM   1566  O   ARG A 865      21.250  30.715  33.789  1.00  0.00           O  
ATOM   1567  CB  ARG A 865      21.305  27.484  34.711  1.00  0.00           C  
ATOM   1568  CG  ARG A 865      20.587  27.450  33.363  1.00  0.00           C  
ATOM   1569  CD  ARG A 865      19.537  26.338  33.338  1.00  0.00           C  
ATOM   1570  NE  ARG A 865      18.800  26.283  32.076  1.00  0.00           N  
ATOM   1571  CZ  ARG A 865      19.326  25.893  30.918  1.00  0.00           C  
ATOM   1572  NH1 ARG A 865      20.599  25.518  30.861  1.00  0.00           N  
ATOM   1573  NH2 ARG A 865      18.587  25.882  29.815  1.00  0.00           N  
ATOM   1574  N   ASN A 866      20.092  30.148  35.623  1.00  0.00           N  
ATOM   1575  CA  ASN A 866      19.133  31.232  35.467  1.00  0.00           C  
ATOM   1576  C   ASN A 866      19.841  32.582  35.566  1.00  0.00           C  
ATOM   1577  O   ASN A 866      19.512  33.522  34.847  1.00  0.00           O  
ATOM   1578  CB  ASN A 866      18.051  31.117  36.539  1.00  0.00           C  
ATOM   1579  CG  ASN A 866      17.302  29.802  36.461  1.00  0.00           C  
ATOM   1580  OD1 ASN A 866      16.751  29.325  37.452  1.00  0.00           O  
ATOM   1581  ND2 ASN A 866      17.276  29.209  35.273  1.00  0.00           N  
ATOM   1582  N   GLU A 867      20.828  32.669  36.449  1.00  0.00           N  
ATOM   1583  CA  GLU A 867      21.565  33.910  36.618  1.00  0.00           C  
ATOM   1584  C   GLU A 867      22.310  34.259  35.333  1.00  0.00           C  
ATOM   1585  O   GLU A 867      22.381  35.426  34.943  1.00  0.00           O  
ATOM   1586  CB  GLU A 867      22.556  33.784  37.776  1.00  0.00           C  
ATOM   1587  CG  GLU A 867      23.058  35.114  38.287  1.00  0.00           C  
ATOM   1588  CD  GLU A 867      24.026  34.961  39.441  1.00  0.00           C  
ATOM   1589  OE1 GLU A 867      23.747  34.147  40.349  1.00  0.00           O  
ATOM   1590  OE2 GLU A 867      25.060  35.662  39.444  1.00  0.00           O  
ATOM   1591  N   VAL A 868      22.861  33.244  34.674  1.00  0.00           N  
ATOM   1592  CA  VAL A 868      23.593  33.464  33.433  1.00  0.00           C  
ATOM   1593  C   VAL A 868      22.618  33.781  32.294  1.00  0.00           C  
ATOM   1594  O   VAL A 868      22.881  34.656  31.470  1.00  0.00           O  
ATOM   1595  CB  VAL A 868      24.456  32.233  33.067  1.00  0.00           C  
ATOM   1596  CG1 VAL A 868      25.102  32.428  31.696  1.00  0.00           C  
ATOM   1597  CG2 VAL A 868      25.539  32.029  34.129  1.00  0.00           C  
ATOM   1598  N   LEU A 869      21.494  33.074  32.244  1.00  0.00           N  
ATOM   1599  CA  LEU A 869      20.506  33.338  31.203  1.00  0.00           C  
ATOM   1600  C   LEU A 869      20.042  34.793  31.332  1.00  0.00           C  
ATOM   1601  O   LEU A 869      19.722  35.445  30.339  1.00  0.00           O  
ATOM   1602  CB  LEU A 869      19.323  32.367  31.327  1.00  0.00           C  
ATOM   1603  CG  LEU A 869      19.612  30.957  30.794  1.00  0.00           C  
ATOM   1604  CD1 LEU A 869      18.398  30.066  30.948  1.00  0.00           C  
ATOM   1605  CD2 LEU A 869      20.000  31.046  29.320  1.00  0.00           C  
ATOM   1606  N   ALA A 870      20.032  35.304  32.559  1.00  0.00           N  
ATOM   1607  CA  ALA A 870      19.635  36.690  32.795  1.00  0.00           C  
ATOM   1608  C   ALA A 870      20.714  37.610  32.227  1.00  0.00           C  
ATOM   1609  O   ALA A 870      20.415  38.680  31.696  1.00  0.00           O  
ATOM   1610  CB  ALA A 870      19.456  36.946  34.297  1.00  0.00           C  
ATOM   1611  N   MET A 872      21.971  37.189  32.345  1.00  0.00           N  
ATOM   1612  CA  MET A 872      23.088  37.966  31.822  1.00  0.00           C  
ATOM   1613  C   MET A 872      23.002  38.061  30.304  1.00  0.00           C  
ATOM   1614  O   MET A 872      23.095  39.144  29.727  1.00  0.00           O  
ATOM   1615  CB  MET A 872      24.424  37.308  32.182  1.00  0.00           C  
ATOM   1616  CG  MET A 872      24.840  37.398  33.641  1.00  0.00           C  
ATOM   1617  SD  MET A 872      26.441  36.572  33.895  1.00  0.00           S  
ATOM   1618  CE  MET A 872      26.470  36.399  35.673  1.00  0.00           C  
ATOM   1619  N   LEU A 873      22.831  36.911  29.662  1.00  0.00           N  
ATOM   1620  CA  LEU A 873      22.761  36.838  28.211  1.00  0.00           C  
ATOM   1621  C   LEU A 873      21.542  37.526  27.619  1.00  0.00           C  
ATOM   1622  O   LEU A 873      21.408  37.621  26.398  1.00  0.00           O  
ATOM   1623  CB  LEU A 873      22.811  35.375  27.776  1.00  0.00           C  
ATOM   1624  CG  LEU A 873      24.111  34.706  28.232  1.00  0.00           C  
ATOM   1625  CD1 LEU A 873      24.114  33.254  27.835  1.00  0.00           C  
ATOM   1626  CD2 LEU A 873      25.299  35.440  27.619  1.00  0.00           C  
ATOM   1627  N   ALA A 874      20.664  38.015  28.488  1.00  0.00           N  
ATOM   1628  CA  ALA A 874      19.457  38.705  28.051  1.00  0.00           C  
ATOM   1629  C   ALA A 874      19.809  40.063  27.447  1.00  0.00           C  
ATOM   1630  O   ALA A 874      19.243  40.465  26.434  1.00  0.00           O  
ATOM   1631  CB  ALA A 874      18.504  38.891  29.230  1.00  0.00           C  
ATOM   1632  N   GLU A1082      20.749  40.762  28.077  1.00  0.00           N  
ATOM   1633  CA  GLU A1082      21.165  42.076  27.610  1.00  0.00           C  
ATOM   1634  C   GLU A1082      22.445  42.012  26.781  1.00  0.00           C  
ATOM   1635  O   GLU A1082      23.240  41.081  26.915  1.00  0.00           O  
ATOM   1636  CB  GLU A1082      21.374  43.013  28.804  1.00  0.00           C  
ATOM   1637  CG  GLU A1082      20.607  44.333  28.703  1.00  0.00           C  
ATOM   1638  CD  GLU A1082      19.091  44.149  28.767  1.00  0.00           C  
ATOM   1639  OE1 GLU A1082      18.557  43.296  28.023  1.00  0.00           O  
ATOM   1640  OE2 GLU A1082      18.434  44.863  29.557  1.00  0.00           O  
ATOM   1641  N   PRO A1083      22.649  43.002  25.896  1.00  0.00           N  
ATOM   1642  CA  PRO A1083      23.849  43.037  25.056  1.00  0.00           C  
ATOM   1643  C   PRO A1083      25.095  42.943  25.933  1.00  0.00           C  
ATOM   1644  O   PRO A1083      25.177  43.607  26.963  1.00  0.00           O  
ATOM   1645  CB  PRO A1083      23.728  44.384  24.352  1.00  0.00           C  
ATOM   1646  CG  PRO A1083      22.239  44.525  24.178  1.00  0.00           C  
ATOM   1647  CD  PRO A1083      21.725  44.096  25.538  1.00  0.00           C  
ATOM   1648  N   ILE A1084      26.054  42.112  25.535  1.00  0.00           N  
ATOM   1649  CA  ILE A1084      27.281  41.949  26.311  1.00  0.00           C  
ATOM   1650  C   ILE A1084      28.437  42.759  25.732  1.00  0.00           C  
ATOM   1651  O   ILE A1084      29.545  42.747  26.271  1.00  0.00           O  
ATOM   1652  CB  ILE A1084      27.687  40.454  26.417  1.00  0.00           C  
ATOM   1653  CG1 ILE A1084      27.957  39.870  25.033  1.00  0.00           C  
ATOM   1654  CG2 ILE A1084      26.574  39.663  27.095  1.00  0.00           C  
ATOM   1655  CD1 ILE A1084      28.317  38.398  25.060  1.00  0.00           C  
ATOM   1656  N   GLY A1085      28.162  43.458  24.632  1.00  0.00           N  
ATOM   1657  CA  GLY A1085      29.147  44.307  23.978  1.00  0.00           C  
ATOM   1658  C   GLY A1085      30.524  43.737  23.686  1.00  0.00           C  
ATOM   1659  O   GLY A1085      30.740  42.526  23.757  1.00  0.00           O  
ATOM   1660  N   ASP A1087      31.455  44.628  23.347  1.00  0.00           N  
ATOM   1661  CA  ASP A1087      32.831  44.246  23.042  1.00  0.00           C  
ATOM   1662  C   ASP A1087      33.737  44.491  24.245  1.00  0.00           C  
ATOM   1663  O   ASP A1087      33.514  45.412  25.029  1.00  0.00           O  
ATOM   1664  CB  ASP A1087      33.362  45.047  21.850  1.00  0.00           C  
ATOM   1665  CG  ASP A1087      32.450  44.974  20.643  1.00  0.00           C  
ATOM   1666  OD1 ASP A1087      31.987  43.863  20.309  1.00  0.00           O  
ATOM   1667  OD2 ASP A1087      32.204  46.033  20.030  1.00  0.00           O  
ATOM   1668  N   LEU A1088      34.773  43.674  24.372  1.00  0.00           N  
ATOM   1669  CA  LEU A1088      35.706  43.794  25.483  1.00  0.00           C  
ATOM   1670  C   LEU A1088      37.132  44.082  25.031  1.00  0.00           C  
ATOM   1671  O   LEU A1088      37.589  43.566  24.016  1.00  0.00           O  
ATOM   1672  CB  LEU A1088      35.706  42.501  26.299  1.00  0.00           C  
ATOM   1673  CG  LEU A1088      34.518  42.177  27.207  1.00  0.00           C  
ATOM   1674  CD1 LEU A1088      33.198  42.311  26.462  1.00  0.00           C  
ATOM   1675  CD2 LEU A1088      34.700  40.764  27.721  1.00  0.00           C  
ATOM   1676  N   SER A1089      37.828  44.915  25.792  1.00  0.00           N  
ATOM   1677  CA  SER A1089      39.216  45.228  25.492  1.00  0.00           C  
ATOM   1678  C   SER A1089      40.013  43.951  25.720  1.00  0.00           C  
ATOM   1679  O   SER A1089      39.854  43.302  26.749  1.00  0.00           O  
ATOM   1680  CB  SER A1089      39.732  46.319  26.434  1.00  0.00           C  
ATOM   1681  OG  SER A1089      41.142  46.426  26.351  1.00  0.00           O  
ATOM   1682  N   ILE A1090      40.867  43.586  24.772  1.00  0.00           N  
ATOM   1683  CA  ILE A1090      41.674  42.382  24.938  1.00  0.00           C  
ATOM   1684  C   ILE A1090      43.148  42.724  25.050  1.00  0.00           C  
ATOM   1685  O   ILE A1090      43.997  41.833  25.078  1.00  0.00           O  
ATOM   1686  CB  ILE A1090      41.509  41.398  23.767  1.00  0.00           C  
ATOM   1687  CG1 ILE A1090      41.960  42.056  22.463  1.00  0.00           C  
ATOM   1688  CG2 ILE A1090      40.067  40.962  23.662  1.00  0.00           C  
ATOM   1689  CD1 ILE A1090      42.212  41.065  21.341  1.00  0.00           C  
ATOM   1690  N   SER A1091      43.457  44.015  25.102  1.00  0.00           N  
ATOM   1691  CA  SER A1091      44.847  44.429  25.224  1.00  0.00           C  
ATOM   1692  C   SER A1091      45.003  45.849  25.720  1.00  0.00           C  
ATOM   1693  O   SER A1091      44.047  46.627  25.782  1.00  0.00           O  
ATOM   1694  CB  SER A1091      45.568  44.320  23.878  1.00  0.00           C  
ATOM   1695  OG  SER A1091      45.216  45.410  23.027  1.00  0.00           O  
ATOM   1696  N   ARG A1093      46.237  46.167  26.084  1.00  0.00           N  
ATOM   1697  CA  ARG A1093      46.606  47.498  26.528  1.00  0.00           C  
ATOM   1698  C   ARG A1093      48.053  47.680  26.094  1.00  0.00           C  
ATOM   1699  O   ARG A1093      48.786  46.706  25.944  1.00  0.00           O  
ATOM   1700  CB  ARG A1093      46.495  47.638  28.048  1.00  0.00           C  
ATOM   1701  CG  ARG A1093      45.065  47.660  28.575  1.00  0.00           C  
ATOM   1702  CD  ARG A1093      45.032  48.172  30.004  1.00  0.00           C  
ATOM   1703  NE  ARG A1093      45.477  49.562  30.057  1.00  0.00           N  
ATOM   1704  CZ  ARG A1093      45.842  50.196  31.167  1.00  0.00           C  
ATOM   1705  NH1 ARG A1093      45.817  49.565  32.337  1.00  0.00           N  
ATOM   1706  NH2 ARG A1093      46.248  51.459  31.104  1.00  0.00           N  
ATOM   1707  N   PRO A1094      48.472  48.930  25.855  1.00  0.00           N  
ATOM   1708  CA  PRO A1094      49.848  49.203  25.438  1.00  0.00           C  
ATOM   1709  C   PRO A1094      50.847  48.627  26.438  1.00  0.00           C  
ATOM   1710  O   PRO A1094      50.620  48.675  27.642  1.00  0.00           O  
ATOM   1711  CB  PRO A1094      49.899  50.726  25.407  1.00  0.00           C  
ATOM   1712  CG  PRO A1094      48.501  51.094  25.019  1.00  0.00           C  
ATOM   1713  CD  PRO A1094      47.675  50.168  25.880  1.00  0.00           C  
ATOM   1714  N   LYS A1097      51.948  48.089  25.930  1.00  0.00           N  
ATOM   1715  CA  LYS A1097      53.000  47.526  26.767  1.00  0.00           C  
ATOM   1716  C   LYS A1097      53.576  48.632  27.655  1.00  0.00           C  
ATOM   1717  O   LYS A1097      54.104  48.370  28.743  1.00  0.00           O  
ATOM   1718  CB  LYS A1097      54.087  46.931  25.869  1.00  0.00           C  
ATOM   1719  CG  LYS A1097      55.258  46.270  26.566  1.00  0.00           C  
ATOM   1720  CD  LYS A1097      56.166  45.632  25.505  1.00  0.00           C  
ATOM   1721  CE  LYS A1097      57.348  44.897  26.110  1.00  0.00           C  
ATOM   1722  NZ  LYS A1097      58.159  44.205  25.056  1.00  0.00           N  
ATOM   1723  N   SER A1098      53.463  49.872  27.189  1.00  0.00           N  
ATOM   1724  CA  SER A1098      53.965  51.022  27.935  1.00  0.00           C  
ATOM   1725  C   SER A1098      53.228  51.124  29.270  1.00  0.00           C  
ATOM   1726  O   SER A1098      53.801  51.565  30.277  1.00  0.00           O  
ATOM   1727  CB  SER A1098      53.754  52.310  27.132  1.00  0.00           C  
ATOM   1728  OG  SER A1098      52.371  52.573  26.967  1.00  0.00           O  
ATOM   1729  N   ARG A1099      51.960  50.709  29.259  1.00  0.00           N  
ATOM   1730  CA  ARG A1099      51.103  50.733  30.446  1.00  0.00           C  
ATOM   1731  C   ARG A1099      51.129  49.407  31.214  1.00  0.00           C  
ATOM   1732  O   ARG A1099      51.122  49.400  32.445  1.00  0.00           O  
ATOM   1733  CB  ARG A1099      49.655  51.048  30.051  1.00  0.00           C  
ATOM   1734  CG  ARG A1099      49.471  52.350  29.268  1.00  0.00           C  
ATOM   1735  CD  ARG A1099      50.090  53.536  29.990  1.00  0.00           C  
ATOM   1736  NE  ARG A1099      49.760  54.808  29.349  1.00  0.00           N  
ATOM   1737  CZ  ARG A1099      50.381  55.952  29.613  1.00  0.00           C  
ATOM   1738  NH1 ARG A1099      51.366  55.979  30.502  1.00  0.00           N  
ATOM   1739  NH2 ARG A1099      50.018  57.069  28.998  1.00  0.00           N  
ATOM   1740  N   VAL A1100      51.143  48.297  30.479  1.00  0.00           N  
ATOM   1741  CA  VAL A1100      51.176  46.953  31.058  1.00  0.00           C  
ATOM   1742  C   VAL A1100      52.317  46.213  30.360  1.00  0.00           C  
ATOM   1743  O   VAL A1100      52.143  45.680  29.263  1.00  0.00           O  
ATOM   1744  CB  VAL A1100      49.853  46.198  30.791  1.00  0.00           C  
ATOM   1745  CG1 VAL A1100      49.830  44.886  31.572  1.00  0.00           C  
ATOM   1746  CG2 VAL A1100      48.664  47.082  31.186  1.00  0.00           C  
ATOM   1747  N   PRO A1101      53.501  46.170  30.989  1.00  0.00           N  
ATOM   1748  CA  PRO A1101      54.674  45.506  30.415  1.00  0.00           C  
ATOM   1749  C   PRO A1101      54.839  44.019  30.709  1.00  0.00           C  
ATOM   1750  O   PRO A1101      55.713  43.368  30.135  1.00  0.00           O  
ATOM   1751  CB  PRO A1101      55.818  46.321  30.999  1.00  0.00           C  
ATOM   1752  CG  PRO A1101      55.335  46.519  32.410  1.00  0.00           C  
ATOM   1753  CD  PRO A1101      53.861  46.869  32.238  1.00  0.00           C  
ATOM   1754  N   TRP A1102      54.006  43.487  31.595  1.00  0.00           N  
ATOM   1755  CA  TRP A1102      54.096  42.087  31.988  1.00  0.00           C  
ATOM   1756  C   TRP A1102      52.933  41.293  31.390  1.00  0.00           C  
ATOM   1757  O   TRP A1102      51.778  41.528  31.735  1.00  0.00           O  
ATOM   1758  CB  TRP A1102      54.088  42.017  33.524  1.00  0.00           C  
ATOM   1759  CG  TRP A1102      54.297  40.657  34.144  1.00  0.00           C  
ATOM   1760  CD1 TRP A1102      53.437  40.001  34.981  1.00  0.00           C  
ATOM   1761  CD2 TRP A1102      55.457  39.825  34.034  1.00  0.00           C  
ATOM   1762  NE1 TRP A1102      53.989  38.819  35.401  1.00  0.00           N  
ATOM   1763  CE2 TRP A1102      55.229  38.684  34.836  1.00  0.00           C  
ATOM   1764  CE3 TRP A1102      56.666  39.932  33.338  1.00  0.00           C  
ATOM   1765  CZ2 TRP A1102      56.167  37.656  34.962  1.00  0.00           C  
ATOM   1766  CZ3 TRP A1102      57.601  38.909  33.463  1.00  0.00           C  
ATOM   1767  CH2 TRP A1102      57.343  37.784  34.271  1.00  0.00           C  
ATOM   1768  N   GLY A1103      53.245  40.369  30.483  1.00  0.00           N  
ATOM   1769  CA  GLY A1103      52.212  39.556  29.857  1.00  0.00           C  
ATOM   1770  C   GLY A1103      52.577  39.015  28.482  1.00  0.00           C  
ATOM   1771  O   GLY A1103      53.735  39.059  28.069  1.00  0.00           O  
ATOM   1772  N   ILE A1104      51.581  38.512  27.763  1.00  0.00           N  
ATOM   1773  CA  ILE A1104      51.798  37.941  26.435  1.00  0.00           C  
ATOM   1774  C   ILE A1104      51.492  38.970  25.345  1.00  0.00           C  
ATOM   1775  O   ILE A1104      50.386  39.498  25.278  1.00  0.00           O  
ATOM   1776  CB  ILE A1104      50.893  36.706  26.215  1.00  0.00           C  
ATOM   1777  CG1 ILE A1104      51.185  35.652  27.284  1.00  0.00           C  
ATOM   1778  CG2 ILE A1104      51.124  36.132  24.823  1.00  0.00           C  
ATOM   1779  CD1 ILE A1104      52.635  35.206  27.305  1.00  0.00           C  
ATOM   1780  N   PRO A1105      52.471  39.260  24.473  1.00  0.00           N  
ATOM   1781  CA  PRO A1105      52.249  40.242  23.407  1.00  0.00           C  
ATOM   1782  C   PRO A1105      51.279  39.734  22.356  1.00  0.00           C  
ATOM   1783  O   PRO A1105      51.195  38.530  22.116  1.00  0.00           O  
ATOM   1784  CB  PRO A1105      53.648  40.447  22.814  1.00  0.00           C  
ATOM   1785  CG  PRO A1105      54.578  40.021  23.924  1.00  0.00           C  
ATOM   1786  CD  PRO A1105      53.875  38.819  24.494  1.00  0.00           C  
ATOM   1787  N   LEU A1106      50.547  40.650  21.728  1.00  0.00           N  
ATOM   1788  CA  LEU A1106      49.621  40.254  20.679  1.00  0.00           C  
ATOM   1789  C   LEU A1106      50.511  39.888  19.490  1.00  0.00           C  
ATOM   1790  O   LEU A1106      51.468  40.599  19.186  1.00  0.00           O  
ATOM   1791  CB  LEU A1106      48.687  41.410  20.311  1.00  0.00           C  
ATOM   1792  CG  LEU A1106      47.777  41.992  21.397  1.00  0.00           C  
ATOM   1793  CD1 LEU A1106      46.882  43.051  20.771  1.00  0.00           C  
ATOM   1794  CD2 LEU A1106      46.935  40.889  22.034  1.00  0.00           C  
ATOM   1795  N   PRO A1107      50.213  38.775  18.804  1.00  0.00           N  
ATOM   1796  CA  PRO A1107      51.037  38.367  17.659  1.00  0.00           C  
ATOM   1797  C   PRO A1107      51.092  39.346  16.483  1.00  0.00           C  
ATOM   1798  O   PRO A1107      52.060  39.344  15.720  1.00  0.00           O  
ATOM   1799  CB  PRO A1107      50.441  37.013  17.274  1.00  0.00           C  
ATOM   1800  CG  PRO A1107      48.988  37.187  17.625  1.00  0.00           C  
ATOM   1801  CD  PRO A1107      49.060  37.871  18.973  1.00  0.00           C  
ATOM   1802  N   TRP A1179      50.070  40.179  16.327  1.00  0.00           N  
ATOM   1803  CA  TRP A1179      50.065  41.141  15.231  1.00  0.00           C  
ATOM   1804  C   TRP A1179      50.578  42.512  15.670  1.00  0.00           C  
ATOM   1805  O   TRP A1179      50.738  43.410  14.849  1.00  0.00           O  
ATOM   1806  CB  TRP A1179      48.655  41.270  14.634  1.00  0.00           C  
ATOM   1807  CG  TRP A1179      47.620  41.714  15.617  1.00  0.00           C  
ATOM   1808  CD1 TRP A1179      47.302  42.997  15.956  1.00  0.00           C  
ATOM   1809  CD2 TRP A1179      46.800  40.867  16.431  1.00  0.00           C  
ATOM   1810  NE1 TRP A1179      46.335  43.002  16.932  1.00  0.00           N  
ATOM   1811  CE2 TRP A1179      46.009  41.709  17.244  1.00  0.00           C  
ATOM   1812  CE3 TRP A1179      46.661  39.477  16.554  1.00  0.00           C  
ATOM   1813  CZ2 TRP A1179      45.087  41.207  18.170  1.00  0.00           C  
ATOM   1814  CZ3 TRP A1179      45.744  38.976  17.476  1.00  0.00           C  
ATOM   1815  CH2 TRP A1179      44.969  39.842  18.272  1.00  0.00           C  
ATOM   1816  N   ASP A1192      50.845  42.670  16.962  1.00  0.00           N  
ATOM   1817  CA  ASP A1192      51.331  43.946  17.481  1.00  0.00           C  
ATOM   1818  C   ASP A1192      52.055  43.713  18.798  1.00  0.00           C  
ATOM   1819  O   ASP A1192      51.423  43.648  19.853  1.00  0.00           O  
ATOM   1820  CB  ASP A1192      50.160  44.899  17.705  1.00  0.00           C  
ATOM   1821  CG  ASP A1192      50.608  46.323  17.970  1.00  0.00           C  
ATOM   1822  OD1 ASP A1192      51.773  46.523  18.376  1.00  0.00           O  
ATOM   1823  OD2 ASP A1192      49.784  47.243  17.781  1.00  0.00           O  
ATOM   1824  N   GLU A1193      53.375  43.588  18.737  1.00  0.00           N  
ATOM   1825  CA  GLU A1193      54.172  43.341  19.935  1.00  0.00           C  
ATOM   1826  C   GLU A1193      54.181  44.539  20.884  1.00  0.00           C  
ATOM   1827  O   GLU A1193      54.742  44.461  21.977  1.00  0.00           O  
ATOM   1828  CB  GLU A1193      55.612  42.965  19.553  1.00  0.00           C  
ATOM   1829  CG  GLU A1193      56.068  41.596  20.082  1.00  0.00           C  
ATOM   1830  CD  GLU A1193      55.478  40.431  19.304  1.00  0.00           C  
ATOM   1831  OE1 GLU A1193      54.244  40.413  19.091  1.00  0.00           O  
ATOM   1832  OE2 GLU A1193      56.245  39.527  18.908  1.00  0.00           O  
ATOM   1833  N   ASN A1194      53.561  45.641  20.464  1.00  0.00           N  
ATOM   1834  CA  ASN A1194      53.486  46.853  21.279  1.00  0.00           C  
ATOM   1835  C   ASN A1194      52.362  46.780  22.316  1.00  0.00           C  
ATOM   1836  O   ASN A1194      52.265  47.631  23.210  1.00  0.00           O  
ATOM   1837  CB  ASN A1194      53.260  48.078  20.385  1.00  0.00           C  
ATOM   1838  CG  ASN A1194      54.510  48.496  19.641  1.00  0.00           C  
ATOM   1839  OD1 ASN A1194      54.460  49.352  18.748  1.00  0.00           O  
ATOM   1840  ND2 ASN A1194      55.642  47.907  20.006  1.00  0.00           N  
ATOM   1841  N   HIS A1195      51.514  45.766  22.186  1.00  0.00           N  
ATOM   1842  CA  HIS A1195      50.386  45.573  23.095  1.00  0.00           C  
ATOM   1843  C   HIS A1195      50.494  44.267  23.869  1.00  0.00           C  
ATOM   1844  O   HIS A1195      51.070  43.304  23.386  1.00  0.00           O  
ATOM   1845  CB  HIS A1195      49.078  45.589  22.306  1.00  0.00           C  
ATOM   1846  CG  HIS A1195      48.573  46.962  22.020  1.00  0.00           C  
ATOM   1847  ND1 HIS A1195      47.494  47.507  22.681  1.00  0.00           N  
ATOM   1848  CD2 HIS A1195      49.035  47.927  21.189  1.00  0.00           C  
ATOM   1849  CE1 HIS A1195      47.313  48.751  22.273  1.00  0.00           C  
ATOM   1850  NE2 HIS A1195      48.235  49.030  21.368  1.00  0.00           N  
ATOM   1851  N   VAL A1196      49.934  44.254  25.074  1.00  0.00           N  
ATOM   1852  CA  VAL A1196      49.952  43.072  25.929  1.00  0.00           C  
ATOM   1853  C   VAL A1196      48.523  42.558  26.149  1.00  0.00           C  
ATOM   1854  O   VAL A1196      47.615  43.331  26.466  1.00  0.00           O  
ATOM   1855  CB  VAL A1196      50.626  43.394  27.288  1.00  0.00           C  
ATOM   1856  CG1 VAL A1196      50.420  42.253  28.274  1.00  0.00           C  
ATOM   1857  CG2 VAL A1196      52.128  43.637  27.065  1.00  0.00           C  
ATOM   1858  N   THR A1198      48.339  41.251  25.972  1.00  0.00           N  
ATOM   1859  CA  THR A1198      47.031  40.602  26.121  1.00  0.00           C  
ATOM   1860  C   THR A1198      46.401  40.798  27.499  1.00  0.00           C  
ATOM   1861  O   THR A1198      47.027  40.513  28.514  1.00  0.00           O  
ATOM   1862  CB  THR A1198      47.148  39.090  25.870  1.00  0.00           C  
ATOM   1863  OG1 THR A1198      47.738  38.864  24.584  1.00  0.00           O  
ATOM   1864  CG2 THR A1198      45.769  38.426  25.924  1.00  0.00           C  
ATOM   1865  N   ALA A1199      45.159  41.274  27.531  1.00  0.00           N  
ATOM   1866  CA  ALA A1199      44.459  41.484  28.793  1.00  0.00           C  
ATOM   1867  C   ALA A1199      44.505  40.192  29.613  1.00  0.00           C  
ATOM   1868  O   ALA A1199      44.323  39.100  29.075  1.00  0.00           O  
ATOM   1869  CB  ALA A1199      43.016  41.890  28.526  1.00  0.00           C  
ATOM   1870  N   VAL A1200      44.735  40.315  30.915  1.00  0.00           N  
ATOM   1871  CA  VAL A1200      44.842  39.137  31.769  1.00  0.00           C  
ATOM   1872  C   VAL A1200      43.614  38.223  31.756  1.00  0.00           C  
ATOM   1873  O   VAL A1200      43.746  37.007  31.875  1.00  0.00           O  
ATOM   1874  CB  VAL A1200      45.172  39.537  33.224  1.00  0.00           C  
ATOM   1875  CG1 VAL A1200      44.000  40.264  33.848  1.00  0.00           C  
ATOM   1876  CG2 VAL A1200      45.539  38.307  34.023  1.00  0.00           C  
ATOM   1877  N   TRP A1201      42.424  38.793  31.597  1.00  0.00           N  
ATOM   1878  CA  TRP A1201      41.211  37.980  31.572  1.00  0.00           C  
ATOM   1879  C   TRP A1201      41.299  36.898  30.487  1.00  0.00           C  
ATOM   1880  O   TRP A1201      41.098  35.714  30.754  1.00  0.00           O  
ATOM   1881  CB  TRP A1201      39.975  38.867  31.328  1.00  0.00           C  
ATOM   1882  CG  TRP A1201      39.162  38.456  30.129  1.00  0.00           C  
ATOM   1883  CD1 TRP A1201      38.516  37.264  29.941  1.00  0.00           C  
ATOM   1884  CD2 TRP A1201      38.978  39.203  28.923  1.00  0.00           C  
ATOM   1885  NE1 TRP A1201      37.951  37.221  28.690  1.00  0.00           N  
ATOM   1886  CE2 TRP A1201      38.217  38.398  28.044  1.00  0.00           C  
ATOM   1887  CE3 TRP A1201      39.383  40.473  28.497  1.00  0.00           C  
ATOM   1888  CZ2 TRP A1201      37.853  38.823  26.762  1.00  0.00           C  
ATOM   1889  CZ3 TRP A1201      39.022  40.890  27.226  1.00  0.00           C  
ATOM   1890  CH2 TRP A1201      38.264  40.069  26.373  1.00  0.00           C  
ATOM   1891  N   PHE A1202      41.596  37.327  29.265  1.00  0.00           N  
ATOM   1892  CA  PHE A1202      41.703  36.445  28.102  1.00  0.00           C  
ATOM   1893  C   PHE A1202      42.841  35.437  28.305  1.00  0.00           C  
ATOM   1894  O   PHE A1202      42.683  34.228  28.102  1.00  0.00           O  
ATOM   1895  CB  PHE A1202      41.977  37.310  26.864  1.00  0.00           C  
ATOM   1896  CG  PHE A1202      41.853  36.584  25.560  1.00  0.00           C  
ATOM   1897  CD1 PHE A1202      40.648  36.590  24.860  1.00  0.00           C  
ATOM   1898  CD2 PHE A1202      42.940  35.913  25.020  1.00  0.00           C  
ATOM   1899  CE1 PHE A1202      40.531  35.939  23.638  1.00  0.00           C  
ATOM   1900  CE2 PHE A1202      42.834  35.256  23.797  1.00  0.00           C  
ATOM   1901  CZ  PHE A1202      41.623  35.271  23.104  1.00  0.00           C  
ATOM   1902  N   ASP A1203      43.990  35.969  28.697  1.00  0.00           N  
ATOM   1903  CA  ASP A1203      45.194  35.192  28.954  1.00  0.00           C  
ATOM   1904  C   ASP A1203      44.930  34.015  29.894  1.00  0.00           C  
ATOM   1905  O   ASP A1203      45.172  32.861  29.547  1.00  0.00           O  
ATOM   1906  CB  ASP A1203      46.238  36.125  29.573  1.00  0.00           C  
ATOM   1907  CG  ASP A1203      47.493  35.405  30.047  1.00  0.00           C  
ATOM   1908  OD1 ASP A1203      47.461  34.203  30.370  1.00  0.00           O  
ATOM   1909  OD2 ASP A1203      48.532  36.082  30.125  1.00  0.00           O  
ATOM   1910  N   ALA A1204      44.430  34.320  31.085  1.00  0.00           N  
ATOM   1911  CA  ALA A1204      44.165  33.306  32.106  1.00  0.00           C  
ATOM   1912  C   ALA A1204      43.215  32.185  31.683  1.00  0.00           C  
ATOM   1913  O   ALA A1204      43.510  31.009  31.894  1.00  0.00           O  
ATOM   1914  CB  ALA A1204      43.636  33.981  33.387  1.00  0.00           C  
ATOM   1915  N   LEU A1205      42.082  32.540  31.087  1.00  0.00           N  
ATOM   1916  CA  LEU A1205      41.101  31.531  30.677  1.00  0.00           C  
ATOM   1917  C   LEU A1205      41.652  30.409  29.783  1.00  0.00           C  
ATOM   1918  O   LEU A1205      41.264  29.248  29.928  1.00  0.00           O  
ATOM   1919  CB  LEU A1205      39.901  32.212  29.995  1.00  0.00           C  
ATOM   1920  CG  LEU A1205      38.835  32.856  30.899  1.00  0.00           C  
ATOM   1921  CD1 LEU A1205      38.138  31.789  31.757  1.00  0.00           C  
ATOM   1922  CD2 LEU A1205      39.482  33.865  31.800  1.00  0.00           C  
ATOM   1923  N   LEU A1206      42.558  30.743  28.873  1.00  0.00           N  
ATOM   1924  CA  LEU A1206      43.135  29.738  27.976  1.00  0.00           C  
ATOM   1925  C   LEU A1206      43.989  28.668  28.651  1.00  0.00           C  
ATOM   1926  O   LEU A1206      44.424  27.723  27.987  1.00  0.00           O  
ATOM   1927  CB  LEU A1206      43.983  30.395  26.881  1.00  0.00           C  
ATOM   1928  CG  LEU A1206      43.364  30.892  25.570  1.00  0.00           C  
ATOM   1929  CD1 LEU A1206      42.381  29.865  24.991  1.00  0.00           C  
ATOM   1930  CD2 LEU A1206      42.692  32.203  25.816  1.00  0.00           C  
ATOM   1931  N   ASN A1207      44.247  28.812  29.950  1.00  0.00           N  
ATOM   1932  CA  ASN A1207      45.050  27.815  30.669  1.00  0.00           C  
ATOM   1933  C   ASN A1207      44.404  26.427  30.556  1.00  0.00           C  
ATOM   1934  O   ASN A1207      45.091  25.404  30.496  1.00  0.00           O  
ATOM   1935  CB  ASN A1207      45.190  28.204  32.149  1.00  0.00           C  
ATOM   1936  CG  ASN A1207      44.032  27.704  33.010  1.00  0.00           C  
ATOM   1937  OD1 ASN A1207      44.050  26.574  33.514  1.00  0.00           O  
ATOM   1938  ND2 ASN A1207      43.017  28.542  33.173  1.00  0.00           N  
ATOM   1939  N   TYR A1208      43.076  26.406  30.511  1.00  0.00           N  
ATOM   1940  CA  TYR A1208      42.317  25.159  30.422  1.00  0.00           C  
ATOM   1941  C   TYR A1208      42.660  24.319  29.194  1.00  0.00           C  
ATOM   1942  O   TYR A1208      42.466  23.099  29.197  1.00  0.00           O  
ATOM   1943  CB  TYR A1208      40.818  25.470  30.438  1.00  0.00           C  
ATOM   1944  CG  TYR A1208      40.361  26.191  31.695  1.00  0.00           C  
ATOM   1945  CD1 TYR A1208      39.417  27.217  31.624  1.00  0.00           C  
ATOM   1946  CD2 TYR A1208      40.858  25.838  32.952  1.00  0.00           C  
ATOM   1947  CE1 TYR A1208      38.975  27.881  32.770  1.00  0.00           C  
ATOM   1948  CE2 TYR A1208      40.423  26.495  34.112  1.00  0.00           C  
ATOM   1949  CZ  TYR A1208      39.479  27.518  34.010  1.00  0.00           C  
ATOM   1950  OH  TYR A1208      39.046  28.191  35.135  1.00  0.00           O  
ATOM   1951  N   VAL A1209      43.155  24.966  28.144  1.00  0.00           N  
ATOM   1952  CA  VAL A1209      43.526  24.245  26.936  1.00  0.00           C  
ATOM   1953  C   VAL A1209      45.037  24.227  26.718  1.00  0.00           C  
ATOM   1954  O   VAL A1209      45.568  23.291  26.116  1.00  0.00           O  
ATOM   1955  CB  VAL A1209      42.833  24.834  25.672  1.00  0.00           C  
ATOM   1956  CG1 VAL A1209      41.320  24.658  25.784  1.00  0.00           C  
ATOM   1957  CG2 VAL A1209      43.193  26.302  25.496  1.00  0.00           C  
ATOM   1958  N   SER A1210      45.734  25.244  27.214  1.00  0.00           N  
ATOM   1959  CA  SER A1210      47.180  25.291  27.040  1.00  0.00           C  
ATOM   1960  C   SER A1210      47.854  24.210  27.879  1.00  0.00           C  
ATOM   1961  O   SER A1210      48.918  23.723  27.512  1.00  0.00           O  
ATOM   1962  CB  SER A1210      47.737  26.676  27.409  1.00  0.00           C  
ATOM   1963  OG  SER A1210      47.625  26.930  28.796  1.00  0.00           O  
ATOM   1964  N   ALA A1211      47.231  23.823  28.992  1.00  0.00           N  
ATOM   1965  CA  ALA A1211      47.800  22.780  29.851  1.00  0.00           C  
ATOM   1966  C   ALA A1211      47.670  21.420  29.167  1.00  0.00           C  
ATOM   1967  O   ALA A1211      48.266  20.429  29.601  1.00  0.00           O  
ATOM   1968  CB  ALA A1211      47.088  22.752  31.203  1.00  0.00           C  
ATOM   1969  N   LEU A1212      46.875  21.383  28.101  1.00  0.00           N  
ATOM   1970  CA  LEU A1212      46.660  20.163  27.332  1.00  0.00           C  
ATOM   1971  C   LEU A1212      47.472  20.251  26.038  1.00  0.00           C  
ATOM   1972  O   LEU A1212      47.436  19.335  25.216  1.00  0.00           O  
ATOM   1973  CB  LEU A1212      45.166  20.004  26.991  1.00  0.00           C  
ATOM   1974  CG  LEU A1212      44.178  19.948  28.167  1.00  0.00           C  
ATOM   1975  CD1 LEU A1212      42.743  19.839  27.661  1.00  0.00           C  
ATOM   1976  CD2 LEU A1212      44.509  18.756  29.036  1.00  0.00           C  
ATOM   1977  N   ASP A1213      48.214  21.349  25.887  1.00  0.00           N  
ATOM   1978  CA  ASP A1213      49.007  21.621  24.689  1.00  0.00           C  
ATOM   1979  C   ASP A1213      48.074  21.620  23.476  1.00  0.00           C  
ATOM   1980  O   ASP A1213      48.414  21.167  22.377  1.00  0.00           O  
ATOM   1981  CB  ASP A1213      50.144  20.608  24.547  1.00  0.00           C  
ATOM   1982  CG  ASP A1213      51.293  20.898  25.511  1.00  0.00           C  
ATOM   1983  OD1 ASP A1213      51.368  20.268  26.588  1.00  0.00           O  
ATOM   1984  OD2 ASP A1213      52.116  21.783  25.197  1.00  0.00           O  
ATOM   1985  N   TYR A1227      46.892  22.181  23.731  1.00  0.00           N  
ATOM   1986  CA  TYR A1227      45.773  22.315  22.805  1.00  0.00           C  
ATOM   1987  C   TYR A1227      45.918  21.901  21.360  1.00  0.00           C  
ATOM   1988  O   TYR A1227      45.348  20.888  20.950  1.00  0.00           O  
ATOM   1989  CB  TYR A1227      45.212  23.747  22.858  1.00  0.00           C  
ATOM   1990  CG  TYR A1227      44.445  24.182  21.618  1.00  0.00           C  
ATOM   1991  CD1 TYR A1227      43.384  23.420  21.110  1.00  0.00           C  
ATOM   1992  CD2 TYR A1227      44.776  25.367  20.958  1.00  0.00           C  
ATOM   1993  CE1 TYR A1227      42.677  23.833  19.974  1.00  0.00           C  
ATOM   1994  CE2 TYR A1227      44.075  25.791  19.824  1.00  0.00           C  
ATOM   1995  CZ  TYR A1227      43.031  25.023  19.338  1.00  0.00           C  
ATOM   1996  OH  TYR A1227      42.348  25.443  18.219  1.00  0.00           O  
ATOM   1997  N   PRO A1281      46.676  22.665  20.561  1.00  0.00           N  
ATOM   1998  CA  PRO A1281      46.799  22.274  19.160  1.00  0.00           C  
ATOM   1999  C   PRO A1281      47.049  20.790  18.915  1.00  0.00           C  
ATOM   2000  O   PRO A1281      46.112  20.004  18.764  1.00  0.00           O  
ATOM   2001  CB  PRO A1281      47.945  23.151  18.655  1.00  0.00           C  
ATOM   2002  CG  PRO A1281      47.864  24.343  19.531  1.00  0.00           C  
ATOM   2003  CD  PRO A1281      47.641  23.725  20.889  1.00  0.00           C  
ATOM   2004  N   GLU A1282      48.320  20.412  18.899  1.00  0.00           N  
ATOM   2005  CA  GLU A1282      48.709  19.039  18.616  1.00  0.00           C  
ATOM   2006  C   GLU A1282      48.730  18.069  19.784  1.00  0.00           C  
ATOM   2007  O   GLU A1282      48.806  16.859  19.576  1.00  0.00           O  
ATOM   2008  CB  GLU A1282      50.083  19.025  17.951  1.00  0.00           C  
ATOM   2009  CG  GLU A1282      51.199  19.655  18.777  1.00  0.00           C  
ATOM   2010  CD  GLU A1282      51.174  21.176  18.759  1.00  0.00           C  
ATOM   2011  OE1 GLU A1282      50.406  21.783  19.541  1.00  0.00           O  
ATOM   2012  OE2 GLU A1282      51.926  21.762  17.949  1.00  0.00           O  
ATOM   2013  N   GLY A1283      48.675  18.593  21.003  1.00  0.00           N  
ATOM   2014  CA  GLY A1283      48.714  17.733  22.170  1.00  0.00           C  
ATOM   2015  C   GLY A1283      47.691  16.612  22.156  1.00  0.00           C  
ATOM   2016  O   GLY A1283      46.539  16.813  21.779  1.00  0.00           O  
ATOM   2017  N   GLU A1284      48.116  15.421  22.558  1.00  0.00           N  
ATOM   2018  CA  GLU A1284      47.214  14.279  22.615  1.00  0.00           C  
ATOM   2019  C   GLU A1284      46.321  14.484  23.844  1.00  0.00           C  
ATOM   2020  O   GLU A1284      45.187  14.005  23.894  1.00  0.00           O  
ATOM   2021  CB  GLU A1284      48.017  12.982  22.737  1.00  0.00           C  
ATOM   2022  CG  GLU A1284      47.186  11.699  22.710  1.00  0.00           C  
ATOM   2023  CD  GLU A1284      46.281  11.593  21.493  1.00  0.00           C  
ATOM   2024  OE1 GLU A1284      46.746  11.873  20.367  1.00  0.00           O  
ATOM   2025  OE2 GLU A1284      45.099  11.217  21.661  1.00  0.00           O  
ATOM   2026  N   ALA A1285      46.840  15.212  24.828  1.00  0.00           N  
ATOM   2027  CA  ALA A1285      46.079  15.494  26.038  1.00  0.00           C  
ATOM   2028  C   ALA A1285      44.829  16.296  25.668  1.00  0.00           C  
ATOM   2029  O   ALA A1285      43.745  16.064  26.203  1.00  0.00           O  
ATOM   2030  CB  ALA A1285      46.937  16.278  27.029  1.00  0.00           C  
ATOM   2031  N   TYR A1286      44.982  17.237  24.744  1.00  0.00           N  
ATOM   2032  CA  TYR A1286      43.852  18.045  24.308  1.00  0.00           C  
ATOM   2033  C   TYR A1286      42.785  17.161  23.669  1.00  0.00           C  
ATOM   2034  O   TYR A1286      41.601  17.295  23.964  1.00  0.00           O  
ATOM   2035  CB  TYR A1286      44.291  19.103  23.295  1.00  0.00           C  
ATOM   2036  CG  TYR A1286      43.122  19.801  22.646  1.00  0.00           C  
ATOM   2037  CD1 TYR A1286      42.305  20.661  23.381  1.00  0.00           C  
ATOM   2038  CD2 TYR A1286      42.789  19.553  21.316  1.00  0.00           C  
ATOM   2039  CE1 TYR A1286      41.183  21.250  22.808  1.00  0.00           C  
ATOM   2040  CE2 TYR A1286      41.660  20.139  20.730  1.00  0.00           C  
ATOM   2041  CZ  TYR A1286      40.866  20.983  21.487  1.00  0.00           C  
ATOM   2042  OH  TYR A1286      39.746  21.551  20.931  1.00  0.00           O  
ATOM   2043  N   ARG A1287      43.208  16.257  22.790  1.00  0.00           N  
ATOM   2044  CA  ARG A1287      42.265  15.368  22.121  1.00  0.00           C  
ATOM   2045  C   ARG A1287      41.552  14.460  23.109  1.00  0.00           C  
ATOM   2046  O   ARG A1287      40.363  14.199  22.975  1.00  0.00           O  
ATOM   2047  CB  ARG A1287      42.977  14.505  21.071  1.00  0.00           C  
ATOM   2048  CG  ARG A1287      42.090  13.391  20.515  1.00  0.00           C  
ATOM   2049  CD  ARG A1287      42.812  12.499  19.510  1.00  0.00           C  
ATOM   2050  NE  ARG A1287      43.007  13.165  18.226  1.00  0.00           N  
ATOM   2051  CZ  ARG A1287      43.311  12.535  17.094  1.00  0.00           C  
ATOM   2052  NH1 ARG A1287      43.457  11.214  17.079  1.00  0.00           N  
ATOM   2053  NH2 ARG A1287      43.451  13.226  15.969  1.00  0.00           N  
ATOM   2054  N   THR A1288      42.289  13.983  24.102  1.00  0.00           N  
ATOM   2055  CA  THR A1288      41.743  13.080  25.106  1.00  0.00           C  
ATOM   2056  C   THR A1288      40.792  13.718  26.124  1.00  0.00           C  
ATOM   2057  O   THR A1288      39.652  13.283  26.285  1.00  0.00           O  
ATOM   2058  CB  THR A1288      42.892  12.399  25.902  1.00  0.00           C  
ATOM   2059  OG1 THR A1288      43.654  11.562  25.023  1.00  0.00           O  
ATOM   2060  CG2 THR A1288      42.338  11.560  27.052  1.00  0.00           C  
ATOM   2061  N   PHE A1289      41.269  14.758  26.800  1.00  0.00           N  
ATOM   2062  CA  PHE A1289      40.501  15.405  27.859  1.00  0.00           C  
ATOM   2063  C   PHE A1289      39.561  16.575  27.544  1.00  0.00           C  
ATOM   2064  O   PHE A1289      38.577  16.777  28.256  1.00  0.00           O  
ATOM   2065  CB  PHE A1289      41.471  15.832  28.967  1.00  0.00           C  
ATOM   2066  CG  PHE A1289      42.294  14.693  29.512  1.00  0.00           C  
ATOM   2067  CD1 PHE A1289      43.629  14.543  29.148  1.00  0.00           C  
ATOM   2068  CD2 PHE A1289      41.715  13.747  30.354  1.00  0.00           C  
ATOM   2069  CE1 PHE A1289      44.386  13.455  29.615  1.00  0.00           C  
ATOM   2070  CE2 PHE A1289      42.451  12.658  30.829  1.00  0.00           C  
ATOM   2071  CZ  PHE A1289      43.793  12.510  30.456  1.00  0.00           C  
ATOM   2072  N   TRP A1290      39.823  17.343  26.494  1.00  0.00           N  
ATOM   2073  CA  TRP A1290      38.942  18.476  26.267  1.00  0.00           C  
ATOM   2074  C   TRP A1290      37.469  18.118  26.068  1.00  0.00           C  
ATOM   2075  O   TRP A1290      36.592  18.855  26.502  1.00  0.00           O  
ATOM   2076  CB  TRP A1290      39.425  19.347  25.113  1.00  0.00           C  
ATOM   2077  CG  TRP A1290      38.596  20.585  25.051  1.00  0.00           C  
ATOM   2078  CD1 TRP A1290      37.721  20.934  24.068  1.00  0.00           C  
ATOM   2079  CD2 TRP A1290      38.446  21.564  26.091  1.00  0.00           C  
ATOM   2080  NE1 TRP A1290      37.028  22.062  24.430  1.00  0.00           N  
ATOM   2081  CE2 TRP A1290      37.452  22.470  25.669  1.00  0.00           C  
ATOM   2082  CE3 TRP A1290      39.054  21.759  27.340  1.00  0.00           C  
ATOM   2083  CZ2 TRP A1290      37.044  23.561  26.453  1.00  0.00           C  
ATOM   2084  CZ3 TRP A1290      38.652  22.846  28.121  1.00  0.00           C  
ATOM   2085  CH2 TRP A1290      37.653  23.733  27.672  1.00  0.00           C  
ATOM   2086  N   PRO A1291      37.178  16.983  25.409  1.00  0.00           N  
ATOM   2087  CA  PRO A1291      35.783  16.599  25.202  1.00  0.00           C  
ATOM   2088  C   PRO A1291      35.040  16.291  26.501  1.00  0.00           C  
ATOM   2089  O   PRO A1291      33.824  16.105  26.482  1.00  0.00           O  
ATOM   2090  CB  PRO A1291      35.894  15.359  24.317  1.00  0.00           C  
ATOM   2091  CG  PRO A1291      37.145  15.618  23.531  1.00  0.00           C  
ATOM   2092  CD  PRO A1291      38.073  16.133  24.607  1.00  0.00           C  
ATOM   2093  N   HIS A1292      35.754  16.229  27.625  1.00  0.00           N  
ATOM   2094  CA  HIS A1292      35.100  15.922  28.903  1.00  0.00           C  
ATOM   2095  C   HIS A1292      35.348  16.991  29.957  1.00  0.00           C  
ATOM   2096  O   HIS A1292      35.191  16.745  31.147  1.00  0.00           O  
ATOM   2097  CB  HIS A1292      35.594  14.580  29.444  1.00  0.00           C  
ATOM   2098  CG  HIS A1292      35.497  13.455  28.462  1.00  0.00           C  
ATOM   2099  ND1 HIS A1292      36.526  13.123  27.607  1.00  0.00           N  
ATOM   2100  CD2 HIS A1292      34.486  12.597  28.186  1.00  0.00           C  
ATOM   2101  CE1 HIS A1292      36.156  12.108  26.846  1.00  0.00           C  
ATOM   2102  NE2 HIS A1292      34.921  11.770  27.176  1.00  0.00           N  
ATOM   2103  N   ALA A1293      35.715  18.184  29.516  1.00  0.00           N  
ATOM   2104  CA  ALA A1293      36.039  19.261  30.440  1.00  0.00           C  
ATOM   2105  C   ALA A1293      34.949  19.679  31.429  1.00  0.00           C  
ATOM   2106  O   ALA A1293      33.815  19.974  31.050  1.00  0.00           O  
ATOM   2107  CB  ALA A1293      36.522  20.477  29.649  1.00  0.00           C  
ATOM   2108  N   TRP A1294      35.328  19.678  32.704  1.00  0.00           N  
ATOM   2109  CA  TRP A1294      34.477  20.101  33.817  1.00  0.00           C  
ATOM   2110  C   TRP A1294      35.261  21.224  34.487  1.00  0.00           C  
ATOM   2111  O   TRP A1294      36.394  21.004  34.926  1.00  0.00           O  
ATOM   2112  CB  TRP A1294      34.311  18.991  34.856  1.00  0.00           C  
ATOM   2113  CG  TRP A1294      33.280  17.940  34.565  1.00  0.00           C  
ATOM   2114  CD1 TRP A1294      32.983  17.386  33.355  1.00  0.00           C  
ATOM   2115  CD2 TRP A1294      32.495  17.234  35.533  1.00  0.00           C  
ATOM   2116  NE1 TRP A1294      32.064  16.371  33.510  1.00  0.00           N  
ATOM   2117  CE2 TRP A1294      31.749  16.257  34.837  1.00  0.00           C  
ATOM   2118  CE3 TRP A1294      32.353  17.330  36.926  1.00  0.00           C  
ATOM   2119  CZ2 TRP A1294      30.872  15.377  35.486  1.00  0.00           C  
ATOM   2120  CZ3 TRP A1294      31.480  16.455  37.571  1.00  0.00           C  
ATOM   2121  CH2 TRP A1294      30.752  15.492  36.848  1.00  0.00           C  
ATOM   2122  N   HIS A1295      34.676  22.414  34.564  1.00  0.00           N  
ATOM   2123  CA  HIS A1295      35.340  23.536  35.214  1.00  0.00           C  
ATOM   2124  C   HIS A1295      34.689  23.800  36.572  1.00  0.00           C  
ATOM   2125  O   HIS A1295      33.460  23.889  36.668  1.00  0.00           O  
ATOM   2126  CB  HIS A1295      35.219  24.809  34.366  1.00  0.00           C  
ATOM   2127  CG  HIS A1295      35.933  24.741  33.052  1.00  0.00           C  
ATOM   2128  ND1 HIS A1295      35.357  25.164  31.871  1.00  0.00           N  
ATOM   2129  CD2 HIS A1295      37.184  24.334  32.738  1.00  0.00           C  
ATOM   2130  CE1 HIS A1295      36.226  25.020  30.886  1.00  0.00           C  
ATOM   2131  NE2 HIS A1295      37.342  24.520  31.385  1.00  0.00           N  
ATOM   2132  N   LEU A1296      35.507  23.909  37.618  1.00  0.00           N  
ATOM   2133  CA  LEU A1296      34.996  24.212  38.952  1.00  0.00           C  
ATOM   2134  C   LEU A1296      35.404  25.634  39.278  1.00  0.00           C  
ATOM   2135  O   LEU A1296      36.569  25.998  39.110  1.00  0.00           O  
ATOM   2136  CB  LEU A1296      35.600  23.296  40.020  1.00  0.00           C  
ATOM   2137  CG  LEU A1296      35.258  21.812  40.163  1.00  0.00           C  
ATOM   2138  CD1 LEU A1296      34.883  21.577  41.617  1.00  0.00           C  
ATOM   2139  CD2 LEU A1296      34.133  21.387  39.242  1.00  0.00           C  
ATOM   2140  N   ILE A1297      34.455  26.439  39.744  1.00  0.00           N  
ATOM   2141  CA  ILE A1297      34.760  27.820  40.108  1.00  0.00           C  
ATOM   2142  C   ILE A1297      33.872  28.295  41.249  1.00  0.00           C  
ATOM   2143  O   ILE A1297      32.899  27.625  41.633  1.00  0.00           O  
ATOM   2144  CB  ILE A1297      34.537  28.819  38.923  1.00  0.00           C  
ATOM   2145  CG1 ILE A1297      33.036  29.106  38.743  1.00  0.00           C  
ATOM   2146  CG2 ILE A1297      35.150  28.278  37.631  1.00  0.00           C  
ATOM   2147  CD1 ILE A1297      32.197  27.896  38.455  1.00  0.00           C  
ATOM   2148  N   GLY A1298      34.235  29.446  41.798  1.00  0.00           N  
ATOM   2149  CA  GLY A1298      33.434  30.055  42.839  1.00  0.00           C  
ATOM   2150  C   GLY A1298      32.512  30.983  42.063  1.00  0.00           C  
ATOM   2151  O   GLY A1298      32.864  31.428  40.963  1.00  0.00           O  
ATOM   2152  N   LYS A1299      31.339  31.281  42.606  1.00  0.00           N  
ATOM   2153  CA  LYS A1299      30.385  32.146  41.916  1.00  0.00           C  
ATOM   2154  C   LYS A1299      30.985  33.502  41.551  1.00  0.00           C  
ATOM   2155  O   LYS A1299      30.496  34.184  40.650  1.00  0.00           O  
ATOM   2156  CB  LYS A1299      29.149  32.366  42.787  1.00  0.00           C  
ATOM   2157  CG  LYS A1299      29.449  33.136  44.052  1.00  0.00           C  
ATOM   2158  CD  LYS A1299      28.187  33.652  44.729  1.00  0.00           C  
ATOM   2159  CE  LYS A1299      27.348  32.534  45.294  1.00  0.00           C  
ATOM   2160  NZ  LYS A1299      26.223  33.087  46.099  1.00  0.00           N  
ATOM   2161  N   ASP A1300      32.038  33.883  42.267  1.00  0.00           N  
ATOM   2162  CA  ASP A1300      32.725  35.151  42.056  1.00  0.00           C  
ATOM   2163  C   ASP A1300      33.174  35.360  40.614  1.00  0.00           C  
ATOM   2164  O   ASP A1300      33.243  36.494  40.131  1.00  0.00           O  
ATOM   2165  CB  ASP A1300      33.942  35.231  42.985  1.00  0.00           C  
ATOM   2166  CG  ASP A1300      34.358  33.859  43.521  1.00  0.00           C  
ATOM   2167  OD1 ASP A1300      33.655  33.336  44.419  1.00  0.00           O  
ATOM   2168  OD2 ASP A1300      35.376  33.300  43.037  1.00  0.00           O  
ATOM   2169  N   ILE A1301      33.466  34.266  39.919  1.00  0.00           N  
ATOM   2170  CA  ILE A1301      33.935  34.365  38.547  1.00  0.00           C  
ATOM   2171  C   ILE A1301      33.004  33.689  37.536  1.00  0.00           C  
ATOM   2172  O   ILE A1301      33.444  33.165  36.509  1.00  0.00           O  
ATOM   2173  CB  ILE A1301      35.370  33.796  38.444  1.00  0.00           C  
ATOM   2174  CG1 ILE A1301      35.395  32.328  38.890  1.00  0.00           C  
ATOM   2175  CG2 ILE A1301      36.306  34.616  39.339  1.00  0.00           C  
ATOM   2176  CD1 ILE A1301      36.775  31.671  38.822  1.00  0.00           C  
ATOM   2177  N   LEU A1302      31.708  33.739  37.830  1.00  0.00           N  
ATOM   2178  CA  LEU A1302      30.685  33.158  36.967  1.00  0.00           C  
ATOM   2179  C   LEU A1302      30.648  33.776  35.563  1.00  0.00           C  
ATOM   2180  O   LEU A1302      30.657  33.055  34.558  1.00  0.00           O  
ATOM   2181  CB  LEU A1302      29.312  33.320  37.619  1.00  0.00           C  
ATOM   2182  CG  LEU A1302      28.092  32.712  36.903  1.00  0.00           C  
ATOM   2183  CD1 LEU A1302      28.228  31.200  36.799  1.00  0.00           C  
ATOM   2184  CD2 LEU A1302      26.836  33.068  37.687  1.00  0.00           C  
ATOM   2185  N   LYS A1303      30.609  35.102  35.483  1.00  0.00           N  
ATOM   2186  CA  LYS A1303      30.533  35.758  34.178  1.00  0.00           C  
ATOM   2187  C   LYS A1303      31.670  35.415  33.222  1.00  0.00           C  
ATOM   2188  O   LYS A1303      31.434  35.097  32.054  1.00  0.00           O  
ATOM   2189  CB  LYS A1303      30.435  37.279  34.332  1.00  0.00           C  
ATOM   2190  CG  LYS A1303      30.370  37.989  32.972  1.00  0.00           C  
ATOM   2191  CD  LYS A1303      30.029  39.465  33.093  1.00  0.00           C  
ATOM   2192  CE  LYS A1303      28.594  39.668  33.533  1.00  0.00           C  
ATOM   2193  NZ  LYS A1303      28.169  41.086  33.342  1.00  0.00           N  
ATOM   2194  N   PRO A1304      32.921  35.494  33.696  1.00  0.00           N  
ATOM   2195  CA  PRO A1304      34.047  35.171  32.818  1.00  0.00           C  
ATOM   2196  C   PRO A1304      34.012  33.729  32.307  1.00  0.00           C  
ATOM   2197  O   PRO A1304      34.454  33.459  31.188  1.00  0.00           O  
ATOM   2198  CB  PRO A1304      35.264  35.451  33.701  1.00  0.00           C  
ATOM   2199  CG  PRO A1304      34.763  36.569  34.603  1.00  0.00           C  
ATOM   2200  CD  PRO A1304      33.393  36.072  34.969  1.00  0.00           C  
ATOM   2201  N   HIS A1306      33.480  32.806  33.109  1.00  0.00           N  
ATOM   2202  CA  HIS A1306      33.422  31.400  32.694  1.00  0.00           C  
ATOM   2203  C   HIS A1306      32.157  31.001  31.930  1.00  0.00           C  
ATOM   2204  O   HIS A1306      32.202  30.108  31.075  1.00  0.00           O  
ATOM   2205  CB  HIS A1306      33.587  30.466  33.904  1.00  0.00           C  
ATOM   2206  CG  HIS A1306      34.989  30.386  34.425  1.00  0.00           C  
ATOM   2207  ND1 HIS A1306      35.534  31.347  35.247  1.00  0.00           N  
ATOM   2208  CD2 HIS A1306      35.972  29.479  34.204  1.00  0.00           C  
ATOM   2209  CE1 HIS A1306      36.793  31.038  35.508  1.00  0.00           C  
ATOM   2210  NE2 HIS A1306      37.083  29.909  34.887  1.00  0.00           N  
ATOM   2211  N   ALA A1310      31.035  31.649  32.238  1.00  0.00           N  
ATOM   2212  CA  ALA A1310      29.767  31.334  31.579  1.00  0.00           C  
ATOM   2213  C   ALA A1310      29.482  32.224  30.367  1.00  0.00           C  
ATOM   2214  O   ALA A1310      28.638  31.894  29.528  1.00  0.00           O  
ATOM   2215  CB  ALA A1310      28.615  31.437  32.589  1.00  0.00           C  
ATOM   2216  N   VAL A1311      30.188  33.346  30.259  1.00  0.00           N  
ATOM   2217  CA  VAL A1311      29.965  34.248  29.135  1.00  0.00           C  
ATOM   2218  C   VAL A1311      31.211  34.484  28.283  1.00  0.00           C  
ATOM   2219  O   VAL A1311      31.215  34.177  27.094  1.00  0.00           O  
ATOM   2220  CB  VAL A1311      29.416  35.615  29.618  1.00  0.00           C  
ATOM   2221  CG1 VAL A1311      29.214  36.543  28.432  1.00  0.00           C  
ATOM   2222  CG2 VAL A1311      28.096  35.410  30.368  1.00  0.00           C  
ATOM   2223  N   PHE A1312      32.269  35.018  28.885  1.00  0.00           N  
ATOM   2224  CA  PHE A1312      33.502  35.289  28.142  1.00  0.00           C  
ATOM   2225  C   PHE A1312      34.125  34.036  27.509  1.00  0.00           C  
ATOM   2226  O   PHE A1312      34.335  33.975  26.292  1.00  0.00           O  
ATOM   2227  CB  PHE A1312      34.550  35.936  29.058  1.00  0.00           C  
ATOM   2228  CG  PHE A1312      34.111  37.228  29.697  1.00  0.00           C  
ATOM   2229  CD1 PHE A1312      34.881  37.803  30.707  1.00  0.00           C  
ATOM   2230  CD2 PHE A1312      32.938  37.870  29.303  1.00  0.00           C  
ATOM   2231  CE1 PHE A1312      34.489  38.995  31.318  1.00  0.00           C  
ATOM   2232  CE2 PHE A1312      32.537  39.063  29.908  1.00  0.00           C  
ATOM   2233  CZ  PHE A1312      33.313  39.624  30.916  1.00  0.00           C  
ATOM   2234  N   TRP A1314      34.427  33.050  28.353  1.00  0.00           N  
ATOM   2235  CA  TRP A1314      35.066  31.800  27.937  1.00  0.00           C  
ATOM   2236  C   TRP A1314      34.322  31.105  26.783  1.00  0.00           C  
ATOM   2237  O   TRP A1314      34.934  30.724  25.788  1.00  0.00           O  
ATOM   2238  CB  TRP A1314      35.195  30.878  29.165  1.00  0.00           C  
ATOM   2239  CG  TRP A1314      35.999  29.600  28.999  1.00  0.00           C  
ATOM   2240  CD1 TRP A1314      35.747  28.402  29.616  1.00  0.00           C  
ATOM   2241  CD2 TRP A1314      37.198  29.406  28.228  1.00  0.00           C  
ATOM   2242  NE1 TRP A1314      36.709  27.479  29.279  1.00  0.00           N  
ATOM   2243  CE2 TRP A1314      37.612  28.065  28.431  1.00  0.00           C  
ATOM   2244  CE3 TRP A1314      37.966  30.231  27.392  1.00  0.00           C  
ATOM   2245  CZ2 TRP A1314      38.760  27.529  27.826  1.00  0.00           C  
ATOM   2246  CZ3 TRP A1314      39.115  29.697  26.790  1.00  0.00           C  
ATOM   2247  CH2 TRP A1314      39.496  28.357  27.012  1.00  0.00           C  
ATOM   2248  N   PRO A1316      32.995  30.919  26.899  1.00  0.00           N  
ATOM   2249  CA  PRO A1316      32.300  30.263  25.785  1.00  0.00           C  
ATOM   2250  C   PRO A1316      32.463  30.986  24.434  1.00  0.00           C  
ATOM   2251  O   PRO A1316      32.642  30.333  23.400  1.00  0.00           O  
ATOM   2252  CB  PRO A1316      30.848  30.237  26.255  1.00  0.00           C  
ATOM   2253  CG  PRO A1316      31.002  30.056  27.739  1.00  0.00           C  
ATOM   2254  CD  PRO A1316      32.104  31.045  28.068  1.00  0.00           C  
ATOM   2255  N   THR A1317      32.395  32.319  24.434  1.00  0.00           N  
ATOM   2256  CA  THR A1317      32.542  33.075  23.186  1.00  0.00           C  
ATOM   2257  C   THR A1317      33.967  32.958  22.639  1.00  0.00           C  
ATOM   2258  O   THR A1317      34.172  32.961  21.421  1.00  0.00           O  
ATOM   2259  CB  THR A1317      32.200  34.587  23.354  1.00  0.00           C  
ATOM   2260  OG1 THR A1317      33.205  35.230  24.151  1.00  0.00           O  
ATOM   2261  CG2 THR A1317      30.835  34.761  24.024  1.00  0.00           C  
ATOM   2262  N   MET A1318      34.952  32.869  23.531  1.00  0.00           N  
ATOM   2263  CA  MET A1318      36.345  32.722  23.101  1.00  0.00           C  
ATOM   2264  C   MET A1318      36.492  31.379  22.395  1.00  0.00           C  
ATOM   2265  O   MET A1318      37.121  31.272  21.335  1.00  0.00           O  
ATOM   2266  CB  MET A1318      37.291  32.756  24.304  1.00  0.00           C  
ATOM   2267  CG  MET A1318      37.472  34.125  24.921  1.00  0.00           C  
ATOM   2268  SD  MET A1318      38.254  34.047  26.540  1.00  0.00           S  
ATOM   2269  CE  MET A1318      39.871  33.463  26.133  1.00  0.00           C  
ATOM   2270  N   LEU A1319      35.909  30.348  22.999  1.00  0.00           N  
ATOM   2271  CA  LEU A1319      35.962  29.001  22.441  1.00  0.00           C  
ATOM   2272  C   LEU A1319      35.309  28.959  21.061  1.00  0.00           C  
ATOM   2273  O   LEU A1319      35.888  28.440  20.105  1.00  0.00           O  
ATOM   2274  CB  LEU A1319      35.261  28.014  23.383  1.00  0.00           C  
ATOM   2275  CG  LEU A1319      35.909  27.782  24.756  1.00  0.00           C  
ATOM   2276  CD1 LEU A1319      35.010  26.902  25.620  1.00  0.00           C  
ATOM   2277  CD2 LEU A1319      37.281  27.125  24.575  1.00  0.00           C  
ATOM   2278  N   LYS A1321      34.104  29.510  20.960  1.00  0.00           N  
ATOM   2279  CA  LYS A1321      33.382  29.527  19.693  1.00  0.00           C  
ATOM   2280  C   LYS A1321      34.215  30.253  18.643  1.00  0.00           C  
ATOM   2281  O   LYS A1321      34.423  29.742  17.546  1.00  0.00           O  
ATOM   2282  CB  LYS A1321      32.025  30.220  19.864  1.00  0.00           C  
ATOM   2283  CG  LYS A1321      31.122  30.159  18.629  1.00  0.00           C  
ATOM   2284  CD  LYS A1321      30.677  28.736  18.304  1.00  0.00           C  
ATOM   2285  CE  LYS A1321      29.640  28.739  17.170  1.00  0.00           C  
ATOM   2286  NZ  LYS A1321      29.195  27.356  16.841  1.00  0.00           N  
ATOM   2287  N   ALA A1322      34.721  31.431  19.002  1.00  0.00           N  
ATOM   2288  CA  ALA A1322      35.531  32.228  18.086  1.00  0.00           C  
ATOM   2289  C   ALA A1322      36.779  31.492  17.627  1.00  0.00           C  
ATOM   2290  O   ALA A1322      37.181  31.607  16.473  1.00  0.00           O  
ATOM   2291  CB  ALA A1322      35.920  33.557  18.744  1.00  0.00           C  
ATOM   2292  N   ALA A1323      37.392  30.728  18.522  1.00  0.00           N  
ATOM   2293  CA  ALA A1323      38.603  29.997  18.157  1.00  0.00           C  
ATOM   2294  C   ALA A1323      38.307  28.634  17.517  1.00  0.00           C  
ATOM   2295  O   ALA A1323      39.219  27.941  17.074  1.00  0.00           O  
ATOM   2296  CB  ALA A1323      39.489  29.821  19.380  1.00  0.00           C  
ATOM   2297  N   GLY A1324      37.033  28.256  17.466  1.00  0.00           N  
ATOM   2298  CA  GLY A1324      36.673  26.981  16.873  1.00  0.00           C  
ATOM   2299  C   GLY A1324      36.967  25.801  17.782  1.00  0.00           C  
ATOM   2300  O   GLY A1324      37.260  24.700  17.313  1.00  0.00           O  
ATOM   2301  N   ILE A1341      36.895  26.032  19.088  1.00  0.00           N  
ATOM   2302  CA  ILE A1341      37.155  24.985  20.075  1.00  0.00           C  
ATOM   2303  C   ILE A1341      35.822  24.550  20.684  1.00  0.00           C  
ATOM   2304  O   ILE A1341      34.992  25.389  21.029  1.00  0.00           O  
ATOM   2305  CB  ILE A1341      38.087  25.510  21.187  1.00  0.00           C  
ATOM   2306  CG1 ILE A1341      39.435  25.903  20.570  1.00  0.00           C  
ATOM   2307  CG2 ILE A1341      38.251  24.458  22.288  1.00  0.00           C  
ATOM   2308  CD1 ILE A1341      40.413  26.521  21.538  1.00  0.00           C  
ATOM   2309  N   PRO A1342      35.594  23.231  20.818  1.00  0.00           N  
ATOM   2310  CA  PRO A1342      34.326  22.771  21.394  1.00  0.00           C  
ATOM   2311  C   PRO A1342      34.058  23.370  22.773  1.00  0.00           C  
ATOM   2312  O   PRO A1342      34.989  23.705  23.508  1.00  0.00           O  
ATOM   2313  CB  PRO A1342      34.503  21.253  21.454  1.00  0.00           C  
ATOM   2314  CG  PRO A1342      35.460  20.980  20.310  1.00  0.00           C  
ATOM   2315  CD  PRO A1342      36.456  22.089  20.464  1.00  0.00           C  
ATOM   2316  N   MET A1344      32.781  23.508  23.115  1.00  0.00           N  
ATOM   2317  CA  MET A1344      32.400  24.031  24.417  1.00  0.00           C  
ATOM   2318  C   MET A1344      32.787  22.998  25.473  1.00  0.00           C  
ATOM   2319  O   MET A1344      32.976  21.823  25.154  1.00  0.00           O  
ATOM   2320  CB  MET A1344      30.887  24.254  24.476  1.00  0.00           C  
ATOM   2321  CG  MET A1344      30.448  25.690  24.279  1.00  0.00           C  
ATOM   2322  SD  MET A1344      31.023  26.724  25.631  1.00  0.00           S  
ATOM   2323  CE  MET A1344      29.898  26.231  26.937  1.00  0.00           C  
ATOM   2324  N   TYR A1345      32.915  23.436  26.725  1.00  0.00           N  
ATOM   2325  CA  TYR A1345      33.235  22.517  27.808  1.00  0.00           C  
ATOM   2326  C   TYR A1345      31.944  21.771  28.126  1.00  0.00           C  
ATOM   2327  O   TYR A1345      30.861  22.193  27.698  1.00  0.00           O  
ATOM   2328  CB  TYR A1345      33.744  23.288  29.034  1.00  0.00           C  
ATOM   2329  CG  TYR A1345      32.911  24.495  29.429  1.00  0.00           C  
ATOM   2330  CD1 TYR A1345      31.699  24.344  30.108  1.00  0.00           C  
ATOM   2331  CD2 TYR A1345      33.353  25.794  29.142  1.00  0.00           C  
ATOM   2332  CE1 TYR A1345      30.945  25.459  30.502  1.00  0.00           C  
ATOM   2333  CE2 TYR A1345      32.610  26.912  29.529  1.00  0.00           C  
ATOM   2334  CZ  TYR A1345      31.409  26.737  30.212  1.00  0.00           C  
ATOM   2335  OH  TYR A1345      30.694  27.840  30.635  1.00  0.00           O  
ATOM   2336  N   ARG A1347      32.038  20.670  28.865  1.00  0.00           N  
ATOM   2337  CA  ARG A1347      30.835  19.901  29.183  1.00  0.00           C  
ATOM   2338  C   ARG A1347      30.043  20.475  30.352  1.00  0.00           C  
ATOM   2339  O   ARG A1347      28.812  20.530  30.306  1.00  0.00           O  
ATOM   2340  CB  ARG A1347      31.184  18.437  29.467  1.00  0.00           C  
ATOM   2341  CG  ARG A1347      32.005  17.739  28.374  1.00  0.00           C  
ATOM   2342  CD  ARG A1347      31.868  18.387  26.983  1.00  0.00           C  
ATOM   2343  NE  ARG A1347      30.571  18.144  26.367  1.00  0.00           N  
ATOM   2344  CZ  ARG A1347      30.146  18.725  25.247  1.00  0.00           C  
ATOM   2345  NH1 ARG A1347      30.914  19.599  24.604  1.00  0.00           N  
ATOM   2346  NH2 ARG A1347      28.947  18.425  24.768  1.00  0.00           N  
ATOM   2347  N   HIS A1348      30.737  20.909  31.402  1.00  0.00           N  
ATOM   2348  CA  HIS A1348      30.042  21.473  32.563  1.00  0.00           C  
ATOM   2349  C   HIS A1348      30.811  22.553  33.309  1.00  0.00           C  
ATOM   2350  O   HIS A1348      32.037  22.472  33.472  1.00  0.00           O  
ATOM   2351  CB  HIS A1348      29.708  20.384  33.594  1.00  0.00           C  
ATOM   2352  CG  HIS A1348      28.720  19.364  33.121  1.00  0.00           C  
ATOM   2353  ND1 HIS A1348      29.100  18.143  32.604  1.00  0.00           N  
ATOM   2354  CD2 HIS A1348      27.367  19.369  33.121  1.00  0.00           C  
ATOM   2355  CE1 HIS A1348      28.022  17.437  32.308  1.00  0.00           C  
ATOM   2356  NE2 HIS A1348      26.957  18.158  32.612  1.00  0.00           N  
ATOM   2357  N   LEU A1349      30.077  23.567  33.754  1.00  0.00           N  
ATOM   2358  CA  LEU A1349      30.641  24.643  34.561  1.00  0.00           C  
ATOM   2359  C   LEU A1349      29.948  24.358  35.893  1.00  0.00           C  
ATOM   2360  O   LEU A1349      28.716  24.361  35.976  1.00  0.00           O  
ATOM   2361  CB  LEU A1349      30.244  26.027  34.020  1.00  0.00           C  
ATOM   2362  CG  LEU A1349      30.641  27.234  34.889  1.00  0.00           C  
ATOM   2363  CD1 LEU A1349      32.155  27.253  35.120  1.00  0.00           C  
ATOM   2364  CD2 LEU A1349      30.200  28.527  34.209  1.00  0.00           C  
ATOM   2365  N   ASN A1350      30.733  24.083  36.925  1.00  0.00           N  
ATOM   2366  CA  ASN A1350      30.181  23.744  38.232  1.00  0.00           C  
ATOM   2367  C   ASN A1350      30.492  24.867  39.210  1.00  0.00           C  
ATOM   2368  O   ASN A1350      31.637  25.049  39.630  1.00  0.00           O  
ATOM   2369  CB  ASN A1350      30.784  22.406  38.647  1.00  0.00           C  
ATOM   2370  CG  ASN A1350      30.680  21.374  37.532  1.00  0.00           C  
ATOM   2371  OD1 ASN A1350      29.625  20.778  37.317  1.00  0.00           O  
ATOM   2372  ND2 ASN A1350      31.765  21.190  36.791  1.00  0.00           N  
ATOM   2373  N   VAL A1351      29.446  25.608  39.567  1.00  0.00           N  
ATOM   2374  CA  VAL A1351      29.552  26.792  40.414  1.00  0.00           C  
ATOM   2375  C   VAL A1351      29.385  26.621  41.918  1.00  0.00           C  
ATOM   2376  O   VAL A1351      28.324  26.224  42.404  1.00  0.00           O  
ATOM   2377  CB  VAL A1351      28.552  27.863  39.915  1.00  0.00           C  
ATOM   2378  CG1 VAL A1351      28.833  29.210  40.576  1.00  0.00           C  
ATOM   2379  CG2 VAL A1351      28.643  27.971  38.390  1.00  0.00           C  
ATOM   2380  N   GLY A1352      30.447  26.941  42.648  1.00  0.00           N  
ATOM   2381  CA  GLY A1352      30.416  26.825  44.093  1.00  0.00           C  
ATOM   2382  C   GLY A1352      29.940  28.120  44.722  1.00  0.00           C  
ATOM   2383  O   GLY A1352      29.960  29.175  44.083  1.00  0.00           O  
ATOM   2384  N   GLY A1356      29.508  28.035  45.974  1.00  0.00           N  
ATOM   2385  CA  GLY A1356      29.031  29.214  46.669  1.00  0.00           C  
ATOM   2386  C   GLY A1356      30.065  29.736  47.646  1.00  0.00           C  
ATOM   2387  O   GLY A1356      31.202  29.266  47.680  1.00  0.00           O  
ATOM   2388  N   PHE A1360      29.665  30.717  48.444  1.00  0.00           N  
ATOM   2389  CA  PHE A1360      30.546  31.320  49.432  1.00  0.00           C  
ATOM   2390  C   PHE A1360      30.641  30.504  50.714  1.00  0.00           C  
ATOM   2391  O   PHE A1360      29.658  29.906  51.159  1.00  0.00           O  
ATOM   2392  CB  PHE A1360      30.032  32.712  49.812  1.00  0.00           C  
ATOM   2393  CG  PHE A1360      30.129  33.730  48.715  1.00  0.00           C  
ATOM   2394  CD1 PHE A1360      29.173  34.734  48.609  1.00  0.00           C  
ATOM   2395  CD2 PHE A1360      31.186  33.715  47.817  1.00  0.00           C  
ATOM   2396  CE1 PHE A1360      29.272  35.717  47.618  1.00  0.00           C  
ATOM   2397  CE2 PHE A1360      31.295  34.688  46.825  1.00  0.00           C  
ATOM   2398  CZ  PHE A1360      30.336  35.693  46.727  1.00  0.00           C  
ATOM   2399  N   LEU A1361      31.828  30.473  51.305  1.00  0.00           N  
ATOM   2400  CA  LEU A1361      31.993  29.801  52.581  1.00  0.00           C  
ATOM   2401  C   LEU A1361      31.937  30.973  53.558  1.00  0.00           C  
ATOM   2402  O   LEU A1361      32.885  31.755  53.674  1.00  0.00           O  
ATOM   2403  CB  LEU A1361      33.337  29.069  52.676  1.00  0.00           C  
ATOM   2404  CG  LEU A1361      33.553  27.883  51.724  1.00  0.00           C  
ATOM   2405  CD1 LEU A1361      34.433  26.855  52.427  1.00  0.00           C  
ATOM   2406  CD2 LEU A1361      32.223  27.244  51.336  1.00  0.00           C  
ATOM   2407  N   LEU A1365      30.800  31.101  54.231  1.00  0.00           N  
ATOM   2408  CA  LEU A1365      30.569  32.185  55.170  1.00  0.00           C  
ATOM   2409  C   LEU A1365      31.241  31.979  56.523  1.00  0.00           C  
ATOM   2410  O   LEU A1365      31.541  30.853  56.926  1.00  0.00           O  
ATOM   2411  CB  LEU A1365      29.060  32.375  55.364  1.00  0.00           C  
ATOM   2412  CG  LEU A1365      28.247  32.572  54.077  1.00  0.00           C  
ATOM   2413  CD1 LEU A1365      26.747  32.640  54.392  1.00  0.00           C  
ATOM   2414  CD2 LEU A1365      28.706  33.835  53.386  1.00  0.00           C  
ATOM   2415  N   GLY A1366      31.480  33.090  57.214  1.00  0.00           N  
ATOM   2416  CA  GLY A1366      32.094  33.036  58.525  1.00  0.00           C  
ATOM   2417  C   GLY A1366      31.106  32.441  59.509  1.00  0.00           C  
ATOM   2418  O   GLY A1366      29.953  32.184  59.148  1.00  0.00           O  
ATOM   2419  N   PRO A1368      31.519  32.215  60.764  1.00  0.00           N  
ATOM   2420  CA  PRO A1368      30.633  31.639  61.781  1.00  0.00           C  
ATOM   2421  C   PRO A1368      29.301  32.380  61.930  1.00  0.00           C  
ATOM   2422  O   PRO A1368      28.247  31.755  62.083  1.00  0.00           O  
ATOM   2423  CB  PRO A1368      31.477  31.719  63.051  1.00  0.00           C  
ATOM   2424  CG  PRO A1368      32.876  31.582  62.531  1.00  0.00           C  
ATOM   2425  CD  PRO A1368      32.853  32.489  61.328  1.00  0.00           C  
ATOM   2426  N   ASP A1369      29.353  33.709  61.866  1.00  0.00           N  
ATOM   2427  CA  ASP A1369      28.164  34.538  62.026  1.00  0.00           C  
ATOM   2428  C   ASP A1369      27.184  34.524  60.857  1.00  0.00           C  
ATOM   2429  O   ASP A1369      26.132  35.169  60.917  1.00  0.00           O  
ATOM   2430  CB  ASP A1369      28.575  35.986  62.341  1.00  0.00           C  
ATOM   2431  CG  ASP A1369      29.466  36.604  61.261  1.00  0.00           C  
ATOM   2432  OD1 ASP A1369      29.866  35.894  60.317  1.00  0.00           O  
ATOM   2433  OD2 ASP A1369      29.772  37.811  61.367  1.00  0.00           O  
ATOM   2434  N   GLY A1370      27.518  33.798  59.795  1.00  0.00           N  
ATOM   2435  CA  GLY A1370      26.628  33.731  58.650  1.00  0.00           C  
ATOM   2436  C   GLY A1370      26.849  34.820  57.615  1.00  0.00           C  
ATOM   2437  O   GLY A1370      26.134  34.884  56.615  1.00  0.00           O  
ATOM   2438  N   ARG A1373      27.840  35.676  57.853  1.00  0.00           N  
ATOM   2439  CA  ARG A1373      28.163  36.758  56.931  1.00  0.00           C  
ATOM   2440  C   ARG A1373      29.405  36.400  56.118  1.00  0.00           C  
ATOM   2441  O   ARG A1373      30.203  35.555  56.531  1.00  0.00           O  
ATOM   2442  CB  ARG A1373      28.433  38.057  57.699  1.00  0.00           C  
ATOM   2443  CG  ARG A1373      27.279  38.556  58.555  1.00  0.00           C  
ATOM   2444  CD  ARG A1373      27.447  40.041  58.849  1.00  0.00           C  
ATOM   2445  NE  ARG A1373      27.542  40.806  57.602  1.00  0.00           N  
ATOM   2446  CZ  ARG A1373      27.650  42.131  57.531  1.00  0.00           C  
ATOM   2447  NH1 ARG A1373      27.678  42.860  58.640  1.00  0.00           N  
ATOM   2448  NH2 ARG A1373      27.724  42.727  56.347  1.00  0.00           N  
ATOM   2449  N   LYS A1414      29.566  37.044  54.964  1.00  0.00           N  
ATOM   2450  CA  LYS A1414      30.728  36.796  54.121  1.00  0.00           C  
ATOM   2451  C   LYS A1414      31.983  37.100  54.930  1.00  0.00           C  
ATOM   2452  O   LYS A1414      32.024  38.068  55.688  1.00  0.00           O  
ATOM   2453  CB  LYS A1414      30.680  37.676  52.866  1.00  0.00           C  
ATOM   2454  CG  LYS A1414      29.514  37.365  51.945  1.00  0.00           C  
ATOM   2455  CD  LYS A1414      29.563  38.182  50.661  1.00  0.00           C  
ATOM   2456  CE  LYS A1414      28.313  37.945  49.814  1.00  0.00           C  
ATOM   2457  NZ  LYS A1414      28.302  38.736  48.543  1.00  0.00           N  
ATOM   2458  N   MET A1415      33.000  36.264  54.772  1.00  0.00           N  
ATOM   2459  CA  MET A1415      34.248  36.432  55.508  1.00  0.00           C  
ATOM   2460  C   MET A1415      35.003  37.701  55.160  1.00  0.00           C  
ATOM   2461  O   MET A1415      35.197  38.025  53.990  1.00  0.00           O  
ATOM   2462  CB  MET A1415      35.159  35.221  55.290  1.00  0.00           C  
ATOM   2463  CG  MET A1415      34.980  34.126  56.324  1.00  0.00           C  
ATOM   2464  SD  MET A1415      35.893  32.626  55.916  1.00  0.00           S  
ATOM   2465  CE  MET A1415      37.542  33.242  55.742  1.00  0.00           C  
ATOM   2466  N   SER A1416      35.436  38.409  56.196  1.00  0.00           N  
ATOM   2467  CA  SER A1416      36.182  39.646  56.027  1.00  0.00           C  
ATOM   2468  C   SER A1416      36.929  39.994  57.310  1.00  0.00           C  
ATOM   2469  O   SER A1416      36.418  39.808  58.416  1.00  0.00           O  
ATOM   2470  CB  SER A1416      35.236  40.785  55.652  1.00  0.00           C  
ATOM   2471  OG  SER A1416      35.962  41.955  55.329  1.00  0.00           O  
ATOM   2472  N   LYS A1417      38.146  40.500  57.154  1.00  0.00           N  
ATOM   2473  CA  LYS A1417      38.972  40.875  58.293  1.00  0.00           C  
ATOM   2474  C   LYS A1417      38.281  41.914  59.178  1.00  0.00           C  
ATOM   2475  O   LYS A1417      38.373  41.854  60.405  1.00  0.00           O  
ATOM   2476  CB  LYS A1417      40.323  41.405  57.789  1.00  0.00           C  
ATOM   2477  CG  LYS A1417      41.279  41.900  58.868  1.00  0.00           C  
ATOM   2478  CD  LYS A1417      40.976  43.338  59.273  1.00  0.00           C  
ATOM   2479  CE  LYS A1417      41.964  43.843  60.318  1.00  0.00           C  
ATOM   2480  NZ  LYS A1417      43.373  43.804  59.829  1.00  0.00           N  
ATOM   2481  N   THR A1441      37.580  42.857  58.559  1.00  0.00           N  
ATOM   2482  CA  THR A1441      36.897  43.905  59.313  1.00  0.00           C  
ATOM   2483  C   THR A1441      35.795  43.336  60.208  1.00  0.00           C  
ATOM   2484  O   THR A1441      35.462  43.923  61.241  1.00  0.00           O  
ATOM   2485  CB  THR A1441      36.285  44.967  58.372  1.00  0.00           C  
ATOM   2486  OG1 THR A1441      34.951  44.589  58.016  1.00  0.00           O  
ATOM   2487  CG2 THR A1441      37.120  45.088  57.100  1.00  0.00           C  
ATOM   2488  N   LEU A1444      35.235  42.193  59.816  1.00  0.00           N  
ATOM   2489  CA  LEU A1444      34.183  41.552  60.601  1.00  0.00           C  
ATOM   2490  C   LEU A1444      34.774  40.575  61.608  1.00  0.00           C  
ATOM   2491  O   LEU A1444      34.089  40.132  62.534  1.00  0.00           O  
ATOM   2492  CB  LEU A1444      33.204  40.805  59.690  1.00  0.00           C  
ATOM   2493  CG  LEU A1444      32.416  41.627  58.667  1.00  0.00           C  
ATOM   2494  CD1 LEU A1444      31.373  40.739  58.000  1.00  0.00           C  
ATOM   2495  CD2 LEU A1444      31.739  42.806  59.359  1.00  0.00           C  
ATOM   2496  N   GLY A1450      36.048  40.242  61.424  1.00  0.00           N  
ATOM   2497  CA  GLY A1450      36.708  39.316  62.326  1.00  0.00           C  
ATOM   2498  C   GLY A1450      36.016  37.967  62.362  1.00  0.00           C  
ATOM   2499  O   GLY A1450      35.882  37.349  63.421  1.00  0.00           O  
ATOM   2500  N   ASN A1452      35.571  37.513  61.196  1.00  0.00           N  
ATOM   2501  CA  ASN A1452      34.889  36.232  61.084  1.00  0.00           C  
ATOM   2502  C   ASN A1452      35.595  35.366  60.040  1.00  0.00           C  
ATOM   2503  O   ASN A1452      34.986  34.481  59.429  1.00  0.00           O  
ATOM   2504  CB  ASN A1452      33.427  36.455  60.688  1.00  0.00           C  
ATOM   2505  CG  ASN A1452      33.285  37.023  59.296  1.00  0.00           C  
ATOM   2506  OD1 ASN A1452      34.213  37.631  58.766  1.00  0.00           O  
ATOM   2507  ND2 ASN A1452      32.115  36.840  58.698  1.00  0.00           N  
ATOM   2508  N   VAL A1455      36.880  35.640  59.831  1.00  0.00           N  
ATOM   2509  CA  VAL A1455      37.677  34.877  58.873  1.00  0.00           C  
ATOM   2510  C   VAL A1455      38.102  33.565  59.522  1.00  0.00           C  
ATOM   2511  O   VAL A1455      38.534  33.549  60.673  1.00  0.00           O  
ATOM   2512  CB  VAL A1455      38.963  35.638  58.458  1.00  0.00           C  
ATOM   2513  CG1 VAL A1455      39.836  34.751  57.569  1.00  0.00           C  
ATOM   2514  CG2 VAL A1455      38.602  36.915  57.735  1.00  0.00           C  
ATOM   2515  N   VAL A1456      37.973  32.470  58.786  1.00  0.00           N  
ATOM   2516  CA  VAL A1456      38.367  31.162  59.290  1.00  0.00           C  
ATOM   2517  C   VAL A1456      39.559  30.715  58.457  1.00  0.00           C  
ATOM   2518  O   VAL A1456      39.439  30.549  57.244  1.00  0.00           O  
ATOM   2519  CB  VAL A1456      37.237  30.121  59.126  1.00  0.00           C  
ATOM   2520  CG1 VAL A1456      37.684  28.779  59.696  1.00  0.00           C  
ATOM   2521  CG2 VAL A1456      35.972  30.605  59.824  1.00  0.00           C  
ATOM   2522  N   ASP A1457      40.704  30.525  59.107  1.00  0.00           N  
ATOM   2523  CA  ASP A1457      41.927  30.114  58.420  1.00  0.00           C  
ATOM   2524  C   ASP A1457      41.946  28.603  58.210  1.00  0.00           C  
ATOM   2525  O   ASP A1457      41.942  27.829  59.168  1.00  0.00           O  
ATOM   2526  CB  ASP A1457      43.149  30.531  59.240  1.00  0.00           C  
ATOM   2527  CG  ASP A1457      44.461  30.229  58.536  1.00  0.00           C  
ATOM   2528  OD1 ASP A1457      44.517  29.271  57.741  1.00  0.00           O  
ATOM   2529  OD2 ASP A1457      45.449  30.946  58.789  1.00  0.00           O  
ATOM   2530  N   PRO A1458      41.995  28.162  56.946  1.00  0.00           N  
ATOM   2531  CA  PRO A1458      42.011  26.726  56.655  1.00  0.00           C  
ATOM   2532  C   PRO A1458      43.265  26.011  57.147  1.00  0.00           C  
ATOM   2533  O   PRO A1458      43.208  24.851  57.536  1.00  0.00           O  
ATOM   2534  CB  PRO A1458      41.885  26.687  55.135  1.00  0.00           C  
ATOM   2535  CG  PRO A1458      42.643  27.905  54.722  1.00  0.00           C  
ATOM   2536  CD  PRO A1458      42.166  28.950  55.711  1.00  0.00           C  
ATOM   2537  N   PHE A1459      44.396  26.702  57.134  1.00  0.00           N  
ATOM   2538  CA  PHE A1459      45.638  26.085  57.569  1.00  0.00           C  
ATOM   2539  C   PHE A1459      45.729  25.960  59.088  1.00  0.00           C  
ATOM   2540  O   PHE A1459      46.414  25.074  59.606  1.00  0.00           O  
ATOM   2541  CB  PHE A1459      46.814  26.854  56.967  1.00  0.00           C  
ATOM   2542  CG  PHE A1459      46.748  26.935  55.468  1.00  0.00           C  
ATOM   2543  CD1 PHE A1459      46.299  28.092  54.837  1.00  0.00           C  
ATOM   2544  CD2 PHE A1459      47.049  25.821  54.688  1.00  0.00           C  
ATOM   2545  CE1 PHE A1459      46.146  28.136  53.449  1.00  0.00           C  
ATOM   2546  CE2 PHE A1459      46.899  25.854  53.305  1.00  0.00           C  
ATOM   2547  CZ  PHE A1459      46.445  27.014  52.684  1.00  0.00           C  
ATOM   2548  N   ALA A1460      45.013  26.829  59.797  1.00  0.00           N  
ATOM   2549  CA  ALA A1460      44.975  26.773  61.256  1.00  0.00           C  
ATOM   2550  C   ALA A1460      44.174  25.518  61.608  1.00  0.00           C  
ATOM   2551  O   ALA A1460      44.566  24.724  62.464  1.00  0.00           O  
ATOM   2552  CB  ALA A1460      44.281  28.018  61.815  1.00  0.00           C  
ATOM   2553  N   LEU A1461      43.046  25.345  60.928  1.00  0.00           N  
ATOM   2554  CA  LEU A1461      42.187  24.182  61.138  1.00  0.00           C  
ATOM   2555  C   LEU A1461      42.938  22.897  60.807  1.00  0.00           C  
ATOM   2556  O   LEU A1461      42.912  21.930  61.575  1.00  0.00           O  
ATOM   2557  CB  LEU A1461      40.938  24.286  60.252  1.00  0.00           C  
ATOM   2558  CG  LEU A1461      39.750  25.097  60.783  1.00  0.00           C  
ATOM   2559  CD1 LEU A1461      40.227  26.317  61.546  1.00  0.00           C  
ATOM   2560  CD2 LEU A1461      38.861  25.494  59.616  1.00  0.00           C  
ATOM   2561  N   LEU A1462      43.609  22.891  59.658  1.00  0.00           N  
ATOM   2562  CA  LEU A1462      44.365  21.718  59.231  1.00  0.00           C  
ATOM   2563  C   LEU A1462      45.455  21.390  60.256  1.00  0.00           C  
ATOM   2564  O   LEU A1462      45.691  20.225  60.576  1.00  0.00           O  
ATOM   2565  CB  LEU A1462      44.976  21.971  57.843  1.00  0.00           C  
ATOM   2566  CG  LEU A1462      45.773  20.849  57.169  1.00  0.00           C  
ATOM   2567  CD1 LEU A1462      45.635  20.961  55.662  1.00  0.00           C  
ATOM   2568  CD2 LEU A1462      47.246  20.930  57.573  1.00  0.00           C  
ATOM   2569  N   GLU A1463      46.093  22.430  60.788  1.00  0.00           N  
ATOM   2570  CA  GLU A1463      47.166  22.271  61.770  1.00  0.00           C  
ATOM   2571  C   GLU A1463      46.657  21.586  63.039  1.00  0.00           C  
ATOM   2572  O   GLU A1463      47.300  20.688  63.583  1.00  0.00           O  
ATOM   2573  CB  GLU A1463      47.741  23.647  62.129  1.00  0.00           C  
ATOM   2574  CG  GLU A1463      49.056  23.616  62.902  1.00  0.00           C  
ATOM   2575  CD  GLU A1463      49.474  24.995  63.401  1.00  0.00           C  
ATOM   2576  OE1 GLU A1463      49.322  25.976  62.643  1.00  0.00           O  
ATOM   2577  OE2 GLU A1463      49.968  25.102  64.546  1.00  0.00           O  
ATOM   2578  N   LYS A1465      45.489  22.018  63.496  1.00  0.00           N  
ATOM   2579  CA  LYS A1465      44.874  21.488  64.710  1.00  0.00           C  
ATOM   2580  C   LYS A1465      44.212  20.129  64.537  1.00  0.00           C  
ATOM   2581  O   LYS A1465      44.446  19.219  65.327  1.00  0.00           O  
ATOM   2582  CB  LYS A1465      43.817  22.471  65.233  1.00  0.00           C  
ATOM   2583  CG  LYS A1465      44.300  23.909  65.355  1.00  0.00           C  
ATOM   2584  CD  LYS A1465      43.131  24.883  65.491  1.00  0.00           C  
ATOM   2585  CE  LYS A1465      43.602  26.330  65.395  1.00  0.00           C  
ATOM   2586  NZ  LYS A1465      42.463  27.293  65.285  1.00  0.00           N  
ATOM   2587  N   TYR A1467      43.387  19.985  63.505  1.00  0.00           N  
ATOM   2588  CA  TYR A1467      42.668  18.734  63.313  1.00  0.00           C  
ATOM   2589  C   TYR A1467      43.188  17.772  62.261  1.00  0.00           C  
ATOM   2590  O   TYR A1467      42.773  16.613  62.230  1.00  0.00           O  
ATOM   2591  CB  TYR A1467      41.189  19.023  63.041  1.00  0.00           C  
ATOM   2592  CG  TYR A1467      40.516  19.782  64.157  1.00  0.00           C  
ATOM   2593  CD1 TYR A1467      40.659  21.162  64.272  1.00  0.00           C  
ATOM   2594  CD2 TYR A1467      39.778  19.110  65.135  1.00  0.00           C  
ATOM   2595  CE1 TYR A1467      40.089  21.860  65.336  1.00  0.00           C  
ATOM   2596  CE2 TYR A1467      39.206  19.800  66.200  1.00  0.00           C  
ATOM   2597  CZ  TYR A1467      39.366  21.169  66.293  1.00  0.00           C  
ATOM   2598  OH  TYR A1467      38.803  21.849  67.341  1.00  0.00           O  
ATOM   2599  N   GLY A1468      44.079  18.240  61.395  1.00  0.00           N  
ATOM   2600  CA  GLY A1468      44.622  17.360  60.373  1.00  0.00           C  
ATOM   2601  C   GLY A1468      43.929  17.467  59.030  1.00  0.00           C  
ATOM   2602  O   GLY A1468      42.746  17.802  58.944  1.00  0.00           O  
ATOM   2603  N   ARG A1507      44.690  17.178  57.980  1.00  0.00           N  
ATOM   2604  CA  ARG A1507      44.216  17.230  56.604  1.00  0.00           C  
ATOM   2605  C   ARG A1507      42.904  16.467  56.367  1.00  0.00           C  
ATOM   2606  O   ARG A1507      41.928  17.040  55.891  1.00  0.00           O  
ATOM   2607  CB  ARG A1507      45.313  16.679  55.692  1.00  0.00           C  
ATOM   2608  CG  ARG A1507      44.835  16.144  54.369  1.00  0.00           C  
ATOM   2609  CD  ARG A1507      45.881  15.220  53.788  1.00  0.00           C  
ATOM   2610  NE  ARG A1507      47.127  15.924  53.520  1.00  0.00           N  
ATOM   2611  CZ  ARG A1507      48.259  15.331  53.154  1.00  0.00           C  
ATOM   2612  NH1 ARG A1507      48.310  14.012  53.019  1.00  0.00           N  
ATOM   2613  NH2 ARG A1507      49.335  16.061  52.903  1.00  0.00           N  
ATOM   2614  N   ASP A1508      42.888  15.179  56.696  1.00  0.00           N  
ATOM   2615  CA  ASP A1508      41.697  14.364  56.486  1.00  0.00           C  
ATOM   2616  C   ASP A1508      40.434  14.896  57.180  1.00  0.00           C  
ATOM   2617  O   ASP A1508      39.349  14.876  56.603  1.00  0.00           O  
ATOM   2618  CB  ASP A1508      41.972  12.919  56.919  1.00  0.00           C  
ATOM   2619  CG  ASP A1508      43.197  12.323  56.225  1.00  0.00           C  
ATOM   2620  OD1 ASP A1508      44.325  12.506  56.736  1.00  0.00           O  
ATOM   2621  OD2 ASP A1508      43.037  11.686  55.162  1.00  0.00           O  
ATOM   2622  N   ALA A1509      40.574  15.372  58.414  1.00  0.00           N  
ATOM   2623  CA  ALA A1509      39.435  15.905  59.164  1.00  0.00           C  
ATOM   2624  C   ALA A1509      38.858  17.144  58.488  1.00  0.00           C  
ATOM   2625  O   ALA A1509      37.633  17.321  58.414  1.00  0.00           O  
ATOM   2626  CB  ALA A1509      39.860  16.239  60.586  1.00  0.00           C  
ATOM   2627  N   LEU A1510      39.739  18.006  57.993  1.00  0.00           N  
ATOM   2628  CA  LEU A1510      39.288  19.216  57.324  1.00  0.00           C  
ATOM   2629  C   LEU A1510      38.606  18.881  56.000  1.00  0.00           C  
ATOM   2630  O   LEU A1510      37.500  19.353  55.733  1.00  0.00           O  
ATOM   2631  CB  LEU A1510      40.463  20.175  57.075  1.00  0.00           C  
ATOM   2632  CG  LEU A1510      40.121  21.469  56.314  1.00  0.00           C  
ATOM   2633  CD1 LEU A1510      39.098  22.294  57.098  1.00  0.00           C  
ATOM   2634  CD2 LEU A1510      41.383  22.289  56.100  1.00  0.00           C  
ATOM   2635  N   ARG A1511      39.266  18.074  55.170  1.00  0.00           N  
ATOM   2636  CA  ARG A1511      38.711  17.689  53.874  1.00  0.00           C  
ATOM   2637  C   ARG A1511      37.317  17.089  54.047  1.00  0.00           C  
ATOM   2638  O   ARG A1511      36.367  17.484  53.364  1.00  0.00           O  
ATOM   2639  CB  ARG A1511      39.612  16.660  53.175  1.00  0.00           C  
ATOM   2640  CG  ARG A1511      40.989  17.171  52.729  1.00  0.00           C  
ATOM   2641  CD  ARG A1511      41.894  16.001  52.333  1.00  0.00           C  
ATOM   2642  NE  ARG A1511      41.298  15.185  51.274  1.00  0.00           N  
ATOM   2643  CZ  ARG A1511      41.585  15.309  49.981  1.00  0.00           C  
ATOM   2644  NH1 ARG A1511      42.474  16.209  49.586  1.00  0.00           N  
ATOM   2645  NH2 ARG A1511      40.967  14.549  49.078  1.00  0.00           N  
ATOM   2646  N   TYR A1516      37.207  16.124  54.953  1.00  0.00           N  
ATOM   2647  CA  TYR A1516      35.939  15.461  55.206  1.00  0.00           C  
ATOM   2648  C   TYR A1516      34.871  16.466  55.623  1.00  0.00           C  
ATOM   2649  O   TYR A1516      33.729  16.387  55.175  1.00  0.00           O  
ATOM   2650  CB  TYR A1516      36.092  14.400  56.304  1.00  0.00           C  
ATOM   2651  CG  TYR A1516      34.761  13.827  56.742  1.00  0.00           C  
ATOM   2652  CD1 TYR A1516      34.045  12.961  55.913  1.00  0.00           C  
ATOM   2653  CD2 TYR A1516      34.189  14.202  57.954  1.00  0.00           C  
ATOM   2654  CE1 TYR A1516      32.781  12.488  56.285  1.00  0.00           C  
ATOM   2655  CE2 TYR A1516      32.935  13.737  58.337  1.00  0.00           C  
ATOM   2656  CZ  TYR A1516      32.236  12.886  57.497  1.00  0.00           C  
ATOM   2657  OH  TYR A1516      30.978  12.474  57.850  1.00  0.00           O  
ATOM   2658  N   TYR A1517      35.246  17.407  56.483  1.00  0.00           N  
ATOM   2659  CA  TYR A1517      34.312  18.422  56.962  1.00  0.00           C  
ATOM   2660  C   TYR A1517      33.810  19.349  55.853  1.00  0.00           C  
ATOM   2661  O   TYR A1517      32.608  19.632  55.761  1.00  0.00           O  
ATOM   2662  CB  TYR A1517      34.973  19.246  58.072  1.00  0.00           C  
ATOM   2663  CG  TYR A1517      34.279  20.550  58.367  1.00  0.00           C  
ATOM   2664  CD1 TYR A1517      33.019  20.575  58.967  1.00  0.00           C  
ATOM   2665  CD2 TYR A1517      34.878  21.765  58.030  1.00  0.00           C  
ATOM   2666  CE1 TYR A1517      32.373  21.777  59.222  1.00  0.00           C  
ATOM   2667  CE2 TYR A1517      34.240  22.974  58.279  1.00  0.00           C  
ATOM   2668  CZ  TYR A1517      32.990  22.975  58.876  1.00  0.00           C  
ATOM   2669  OH  TYR A1517      32.367  24.173  59.131  1.00  0.00           O  
ATOM   2670  N   LEU A1518      34.726  19.828  55.016  1.00  0.00           N  
ATOM   2671  CA  LEU A1518      34.346  20.722  53.932  1.00  0.00           C  
ATOM   2672  C   LEU A1518      33.443  20.024  52.924  1.00  0.00           C  
ATOM   2673  O   LEU A1518      32.537  20.641  52.365  1.00  0.00           O  
ATOM   2674  CB  LEU A1518      35.592  21.256  53.220  1.00  0.00           C  
ATOM   2675  CG  LEU A1518      36.500  22.181  54.032  1.00  0.00           C  
ATOM   2676  CD1 LEU A1518      37.792  22.441  53.261  1.00  0.00           C  
ATOM   2677  CD2 LEU A1518      35.769  23.478  54.321  1.00  0.00           C  
ATOM   2678  N   LEU A1527      33.689  18.737  52.700  1.00  0.00           N  
ATOM   2679  CA  LEU A1527      32.906  17.964  51.749  1.00  0.00           C  
ATOM   2680  C   LEU A1527      31.551  17.529  52.290  1.00  0.00           C  
ATOM   2681  O   LEU A1527      30.571  17.448  51.551  1.00  0.00           O  
ATOM   2682  CB  LEU A1527      33.706  16.740  51.309  1.00  0.00           C  
ATOM   2683  CG  LEU A1527      35.002  17.120  50.593  1.00  0.00           C  
ATOM   2684  CD1 LEU A1527      35.900  15.924  50.475  1.00  0.00           C  
ATOM   2685  CD2 LEU A1527      34.670  17.695  49.217  1.00  0.00           C  
ATOM   2686  N   ARG A1528      31.500  17.272  53.589  1.00  0.00           N  
ATOM   2687  CA  ARG A1528      30.283  16.812  54.238  1.00  0.00           C  
ATOM   2688  C   ARG A1528      29.349  17.919  54.689  1.00  0.00           C  
ATOM   2689  O   ARG A1528      28.129  17.793  54.581  1.00  0.00           O  
ATOM   2690  CB  ARG A1528      30.656  15.943  55.444  1.00  0.00           C  
ATOM   2691  CG  ARG A1528      29.474  15.346  56.206  1.00  0.00           C  
ATOM   2692  CD  ARG A1528      28.600  14.483  55.310  1.00  0.00           C  
ATOM   2693  NE  ARG A1528      27.719  13.608  56.081  1.00  0.00           N  
ATOM   2694  CZ  ARG A1528      26.889  14.029  57.024  1.00  0.00           C  
ATOM   2695  NH1 ARG A1528      26.829  15.321  57.310  1.00  0.00           N  
ATOM   2696  NH2 ARG A1528      26.128  13.163  57.686  1.00  0.00           N  
ATOM   2697  N   GLU A1549      29.924  19.008  55.183  1.00  0.00           N  
ATOM   2698  CA  GLU A1549      29.137  20.111  55.707  1.00  0.00           C  
ATOM   2699  C   GLU A1549      28.635  21.134  54.695  1.00  0.00           C  
ATOM   2700  O   GLU A1549      27.666  21.839  54.966  1.00  0.00           O  
ATOM   2701  CB  GLU A1549      29.942  20.846  56.787  1.00  0.00           C  
ATOM   2702  CG  GLU A1549      29.091  21.529  57.848  1.00  0.00           C  
ATOM   2703  CD  GLU A1549      28.575  20.562  58.898  1.00  0.00           C  
ATOM   2704  OE1 GLU A1549      29.381  20.105  59.735  1.00  0.00           O  
ATOM   2705  OE2 GLU A1549      27.362  20.251  58.889  1.00  0.00           O  
ATOM   2706  N   ILE A1563      29.273  21.219  53.533  1.00  0.00           N  
ATOM   2707  CA  ILE A1563      28.869  22.221  52.550  1.00  0.00           C  
ATOM   2708  C   ILE A1563      28.256  21.713  51.248  1.00  0.00           C  
ATOM   2709  O   ILE A1563      28.937  21.093  50.432  1.00  0.00           O  
ATOM   2710  CB  ILE A1563      30.070  23.122  52.180  1.00  0.00           C  
ATOM   2711  CG1 ILE A1563      30.687  23.707  53.452  1.00  0.00           C  
ATOM   2712  CG2 ILE A1563      29.615  24.242  51.244  1.00  0.00           C  
ATOM   2713  CD1 ILE A1563      32.033  24.348  53.241  1.00  0.00           C  
ATOM   2714  N   PRO A1569      26.954  21.959  51.039  1.00  0.00           N  
ATOM   2715  CA  PRO A1569      26.347  21.492  49.787  1.00  0.00           C  
ATOM   2716  C   PRO A1569      26.974  22.364  48.696  1.00  0.00           C  
ATOM   2717  O   PRO A1569      26.841  23.584  48.729  1.00  0.00           O  
ATOM   2718  CB  PRO A1569      24.860  21.791  49.984  1.00  0.00           C  
ATOM   2719  CG  PRO A1569      24.692  21.789  51.493  1.00  0.00           C  
ATOM   2720  CD  PRO A1569      25.938  22.496  51.960  1.00  0.00           C  
ATOM   2721  N   TYR A1594      27.674  21.749  47.749  1.00  0.00           N  
ATOM   2722  CA  TYR A1594      28.333  22.507  46.691  1.00  0.00           C  
ATOM   2723  C   TYR A1594      27.391  23.460  45.965  1.00  0.00           C  
ATOM   2724  O   TYR A1594      26.379  23.038  45.399  1.00  0.00           O  
ATOM   2725  CB  TYR A1594      28.974  21.565  45.669  1.00  0.00           C  
ATOM   2726  CG  TYR A1594      29.934  22.287  44.753  1.00  0.00           C  
ATOM   2727  CD1 TYR A1594      31.233  22.582  45.174  1.00  0.00           C  
ATOM   2728  CD2 TYR A1594      29.529  22.734  43.495  1.00  0.00           C  
ATOM   2729  CE1 TYR A1594      32.112  23.309  44.361  1.00  0.00           C  
ATOM   2730  CE2 TYR A1594      30.400  23.470  42.671  1.00  0.00           C  
ATOM   2731  CZ  TYR A1594      31.690  23.750  43.115  1.00  0.00           C  
ATOM   2732  OH  TYR A1594      32.560  24.466  42.320  1.00  0.00           O  
ATOM   2733  N   GLY A1596      27.729  24.745  45.981  1.00  0.00           N  
ATOM   2734  CA  GLY A1596      26.909  25.740  45.308  1.00  0.00           C  
ATOM   2735  C   GLY A1596      26.048  26.565  46.248  1.00  0.00           C  
ATOM   2736  O   GLY A1596      25.570  27.641  45.885  1.00  0.00           O  
ATOM   2737  N   GLN A1601      25.870  26.072  47.468  1.00  0.00           N  
ATOM   2738  CA  GLN A1601      25.039  26.748  48.465  1.00  0.00           C  
ATOM   2739  C   GLN A1601      25.888  27.536  49.467  1.00  0.00           C  
ATOM   2740  O   GLN A1601      26.754  26.958  50.124  1.00  0.00           O  
ATOM   2741  CB  GLN A1601      24.214  25.694  49.210  1.00  0.00           C  
ATOM   2742  CG  GLN A1601      22.761  26.052  49.468  1.00  0.00           C  
ATOM   2743  CD  GLN A1601      22.017  24.957  50.223  1.00  0.00           C  
ATOM   2744  OE1 GLN A1601      22.290  24.692  51.400  1.00  0.00           O  
ATOM   2745  NE2 GLN A1601      21.075  24.309  49.543  1.00  0.00           N  
ATOM   2746  N   ASP A1602      25.652  28.844  49.587  1.00  0.00           N  
ATOM   2747  CA  ASP A1602      26.403  29.651  50.553  1.00  0.00           C  
ATOM   2748  C   ASP A1602      26.234  28.969  51.914  1.00  0.00           C  
ATOM   2749  O   ASP A1602      25.118  28.627  52.303  1.00  0.00           O  
ATOM   2750  CB  ASP A1602      25.856  31.084  50.602  1.00  0.00           C  
ATOM   2751  CG  ASP A1602      26.156  31.870  49.332  1.00  0.00           C  
ATOM   2752  OD1 ASP A1602      25.647  33.006  49.201  1.00  0.00           O  
ATOM   2753  OD2 ASP A1602      26.903  31.356  48.463  1.00  0.00           O  
ATOM   2754  N   THR A1603      27.329  28.771  52.642  1.00  0.00           N  
ATOM   2755  CA  THR A1603      27.246  28.074  53.924  1.00  0.00           C  
ATOM   2756  C   THR A1603      28.253  28.548  54.969  1.00  0.00           C  
ATOM   2757  O   THR A1603      29.425  28.753  54.664  1.00  0.00           O  
ATOM   2758  CB  THR A1603      27.470  26.559  53.717  1.00  0.00           C  
ATOM   2759  OG1 THR A1603      26.581  26.075  52.702  1.00  0.00           O  
ATOM   2760  CG2 THR A1603      27.228  25.799  55.010  1.00  0.00           C  
ATOM   2761  N   PRO A1604      27.805  28.728  56.220  1.00  0.00           N  
ATOM   2762  CA  PRO A1604      28.717  29.172  57.275  1.00  0.00           C  
ATOM   2763  C   PRO A1604      29.631  28.031  57.738  1.00  0.00           C  
ATOM   2764  O   PRO A1604      29.211  26.878  57.823  1.00  0.00           O  
ATOM   2765  CB  PRO A1604      27.770  29.652  58.369  1.00  0.00           C  
ATOM   2766  CG  PRO A1604      26.583  28.755  58.192  1.00  0.00           C  
ATOM   2767  CD  PRO A1604      26.408  28.735  56.695  1.00  0.00           C  
ATOM   2768  N   VAL A1613      30.886  28.368  58.010  1.00  0.00           N  
ATOM   2769  CA  VAL A1613      31.874  27.401  58.465  1.00  0.00           C  
ATOM   2770  C   VAL A1613      32.439  27.896  59.790  1.00  0.00           C  
ATOM   2771  O   VAL A1613      32.444  29.100  60.051  1.00  0.00           O  
ATOM   2772  CB  VAL A1613      33.029  27.276  57.454  1.00  0.00           C  
ATOM   2773  CG1 VAL A1613      32.497  26.800  56.109  1.00  0.00           C  
ATOM   2774  CG2 VAL A1613      33.719  28.610  57.300  1.00  0.00           C  
ATOM   2775  N   SER A1614      32.904  26.974  60.628  1.00  0.00           N  
ATOM   2776  CA  SER A1614      33.461  27.343  61.925  1.00  0.00           C  
ATOM   2777  C   SER A1614      34.277  26.200  62.517  1.00  0.00           C  
ATOM   2778  O   SER A1614      34.051  25.030  62.200  1.00  0.00           O  
ATOM   2779  CB  SER A1614      32.337  27.712  62.895  1.00  0.00           C  
ATOM   2780  OG  SER A1614      31.550  26.574  63.215  1.00  0.00           O  
ATOM   2781  N   GLU A1615      35.218  26.542  63.391  1.00  0.00           N  
ATOM   2782  CA  GLU A1615      36.055  25.528  64.013  1.00  0.00           C  
ATOM   2783  C   GLU A1615      35.188  24.592  64.839  1.00  0.00           C  
ATOM   2784  O   GLU A1615      35.421  23.382  64.876  1.00  0.00           O  
ATOM   2785  CB  GLU A1615      37.109  26.172  64.918  1.00  0.00           C  
ATOM   2786  CG  GLU A1615      38.233  25.216  65.276  1.00  0.00           C  
ATOM   2787  CD  GLU A1615      39.224  25.789  66.271  1.00  0.00           C  
ATOM   2788  OE1 GLU A1615      39.563  26.992  66.164  1.00  0.00           O  
ATOM   2789  OE2 GLU A1615      39.675  25.023  67.152  1.00  0.00           O  
ATOM   2790  N   GLU A1616      34.181  25.163  65.494  1.00  0.00           N  
ATOM   2791  CA  GLU A1616      33.271  24.395  66.334  1.00  0.00           C  
ATOM   2792  C   GLU A1616      32.510  23.341  65.534  1.00  0.00           C  
ATOM   2793  O   GLU A1616      32.267  22.235  66.015  1.00  0.00           O  
ATOM   2794  CB  GLU A1616      32.282  25.332  67.045  1.00  0.00           C  
ATOM   2795  CG  GLU A1616      32.280  26.779  66.551  1.00  0.00           C  
ATOM   2796  CD  GLU A1616      33.544  27.554  66.930  1.00  0.00           C  
ATOM   2797  OE1 GLU A1616      33.926  27.536  68.123  1.00  0.00           O  
ATOM   2798  OE2 GLU A1616      34.149  28.195  66.043  1.00  0.00           O  
ATOM   2799  N   ALA A1617      32.131  23.689  64.311  1.00  0.00           N  
ATOM   2800  CA  ALA A1617      31.410  22.761  63.457  1.00  0.00           C  
ATOM   2801  C   ALA A1617      32.358  21.656  62.998  1.00  0.00           C  
ATOM   2802  O   ALA A1617      31.967  20.494  62.909  1.00  0.00           O  
ATOM   2803  CB  ALA A1617      30.829  23.497  62.262  1.00  0.00           C  
ATOM   2804  N   LEU A1619      33.609  22.014  62.716  1.00  0.00           N  
ATOM   2805  CA  LEU A1619      34.592  21.022  62.289  1.00  0.00           C  
ATOM   2806  C   LEU A1619      34.867  20.081  63.449  1.00  0.00           C  
ATOM   2807  O   LEU A1619      34.938  18.865  63.270  1.00  0.00           O  
ATOM   2808  CB  LEU A1619      35.905  21.690  61.874  1.00  0.00           C  
ATOM   2809  CG  LEU A1619      36.974  20.814  61.196  1.00  0.00           C  
ATOM   2810  CD1 LEU A1619      38.200  21.663  60.908  1.00  0.00           C  
ATOM   2811  CD2 LEU A1619      37.378  19.656  62.064  1.00  0.00           C  
ATOM   2812  N   ARG A1620      35.036  20.650  64.638  1.00  0.00           N  
ATOM   2813  CA  ARG A1620      35.314  19.858  65.829  1.00  0.00           C  
ATOM   2814  C   ARG A1620      34.202  18.851  66.105  1.00  0.00           C  
ATOM   2815  O   ARG A1620      34.472  17.681  66.334  1.00  0.00           O  
ATOM   2816  CB  ARG A1620      35.497  20.769  67.055  1.00  0.00           C  
ATOM   2817  CG  ARG A1620      35.623  20.002  68.370  1.00  0.00           C  
ATOM   2818  CD  ARG A1620      35.754  20.925  69.580  1.00  0.00           C  
ATOM   2819  NE  ARG A1620      37.128  21.368  69.804  1.00  0.00           N  
ATOM   2820  CZ  ARG A1620      38.129  20.567  70.168  1.00  0.00           C  
ATOM   2821  NH1 ARG A1620      37.916  19.270  70.351  1.00  0.00           N  
ATOM   2822  NH2 ARG A1620      39.346  21.063  70.357  1.00  0.00           N  
ATOM   2823  N   THR A1621      32.953  19.306  66.085  1.00  0.00           N  
ATOM   2824  CA  THR A1621      31.832  18.412  66.351  1.00  0.00           C  
ATOM   2825  C   THR A1621      31.753  17.300  65.300  1.00  0.00           C  
ATOM   2826  O   THR A1621      31.571  16.128  65.630  1.00  0.00           O  
ATOM   2827  CB  THR A1621      30.501  19.206  66.406  1.00  0.00           C  
ATOM   2828  OG1 THR A1621      29.405  18.296  66.555  1.00  0.00           O  
ATOM   2829  CG2 THR A1621      30.306  20.014  65.149  1.00  0.00           C  
ATOM   2830  N   ARG A1622      31.912  17.676  64.037  1.00  0.00           N  
ATOM   2831  CA  ARG A1622      31.878  16.733  62.926  1.00  0.00           C  
ATOM   2832  C   ARG A1622      32.988  15.696  63.118  1.00  0.00           C  
ATOM   2833  O   ARG A1622      32.783  14.500  62.920  1.00  0.00           O  
ATOM   2834  CB  ARG A1622      32.112  17.493  61.616  1.00  0.00           C  
ATOM   2835  CG  ARG A1622      31.974  16.678  60.344  1.00  0.00           C  
ATOM   2836  CD  ARG A1622      30.611  16.904  59.710  1.00  0.00           C  
ATOM   2837  NE  ARG A1622      29.607  16.010  60.263  1.00  0.00           N  
ATOM   2838  CZ  ARG A1622      28.301  16.114  60.043  1.00  0.00           C  
ATOM   2839  NH1 ARG A1622      27.818  17.088  59.280  1.00  0.00           N  
ATOM   2840  NH2 ARG A1622      27.480  15.223  60.575  1.00  0.00           N  
ATOM   2841  N   TYR A1632      34.164  16.174  63.507  1.00  0.00           N  
ATOM   2842  CA  TYR A1632      35.313  15.307  63.712  1.00  0.00           C  
ATOM   2843  C   TYR A1632      35.081  14.302  64.841  1.00  0.00           C  
ATOM   2844  O   TYR A1632      35.245  13.094  64.658  1.00  0.00           O  
ATOM   2845  CB  TYR A1632      36.553  16.147  64.027  1.00  0.00           C  
ATOM   2846  CG  TYR A1632      37.778  15.316  64.313  1.00  0.00           C  
ATOM   2847  CD1 TYR A1632      38.493  14.713  63.276  1.00  0.00           C  
ATOM   2848  CD2 TYR A1632      38.207  15.105  65.619  1.00  0.00           C  
ATOM   2849  CE1 TYR A1632      39.617  13.921  63.535  1.00  0.00           C  
ATOM   2850  CE2 TYR A1632      39.321  14.310  65.890  1.00  0.00           C  
ATOM   2851  CZ  TYR A1632      40.022  13.726  64.845  1.00  0.00           C  
ATOM   2852  OH  TYR A1632      41.134  12.963  65.113  1.00  0.00           O  
ATOM   2853  N   GLU A1635      34.689  14.804  66.005  1.00  0.00           N  
ATOM   2854  CA  GLU A1635      34.456  13.941  67.158  1.00  0.00           C  
ATOM   2855  C   GLU A1635      33.319  12.945  66.944  1.00  0.00           C  
ATOM   2856  O   GLU A1635      33.418  11.785  67.339  1.00  0.00           O  
ATOM   2857  CB  GLU A1635      34.170  14.800  68.398  1.00  0.00           C  
ATOM   2858  CG  GLU A1635      35.240  15.854  68.654  1.00  0.00           C  
ATOM   2859  CD  GLU A1635      34.997  16.651  69.920  1.00  0.00           C  
ATOM   2860  OE1 GLU A1635      33.838  17.063  70.149  1.00  0.00           O  
ATOM   2861  OE2 GLU A1635      35.970  16.879  70.676  1.00  0.00           O  
ATOM   2862  N   ALA A1636      32.240  13.397  66.317  1.00  0.00           N  
ATOM   2863  CA  ALA A1636      31.089  12.538  66.081  1.00  0.00           C  
ATOM   2864  C   ALA A1636      31.328  11.482  65.004  1.00  0.00           C  
ATOM   2865  O   ALA A1636      31.360  10.284  65.288  1.00  0.00           O  
ATOM   2866  CB  ALA A1636      29.869  13.390  65.709  1.00  0.00           C  
ATOM   2867  N   ASP A1637      31.498  11.942  63.769  1.00  0.00           N  
ATOM   2868  CA  ASP A1637      31.687  11.059  62.621  1.00  0.00           C  
ATOM   2869  C   ASP A1637      32.979  10.268  62.530  1.00  0.00           C  
ATOM   2870  O   ASP A1637      32.957   9.073  62.249  1.00  0.00           O  
ATOM   2871  CB  ASP A1637      31.538  11.861  61.327  1.00  0.00           C  
ATOM   2872  CG  ASP A1637      30.141  12.397  61.136  1.00  0.00           C  
ATOM   2873  OD1 ASP A1637      29.487  12.744  62.142  1.00  0.00           O  
ATOM   2874  OD2 ASP A1637      29.700  12.483  59.978  1.00  0.00           O  
ATOM   2875  N   LEU A1638      34.101  10.938  62.751  1.00  0.00           N  
ATOM   2876  CA  LEU A1638      35.399  10.293  62.625  1.00  0.00           C  
ATOM   2877  C   LEU A1638      35.948   9.594  63.864  1.00  0.00           C  
ATOM   2878  O   LEU A1638      36.213   8.394  63.827  1.00  0.00           O  
ATOM   2879  CB  LEU A1638      36.418  11.311  62.109  1.00  0.00           C  
ATOM   2880  CG  LEU A1638      36.038  11.985  60.785  1.00  0.00           C  
ATOM   2881  CD1 LEU A1638      37.169  12.919  60.338  1.00  0.00           C  
ATOM   2882  CD2 LEU A1638      35.785  10.921  59.717  1.00  0.00           C  
ATOM   2883  N   ALA A1639      36.128  10.333  64.955  1.00  0.00           N  
ATOM   2884  CA  ALA A1639      36.664   9.739  66.180  1.00  0.00           C  
ATOM   2885  C   ALA A1639      35.726   8.690  66.777  1.00  0.00           C  
ATOM   2886  O   ALA A1639      36.170   7.624  67.197  1.00  0.00           O  
ATOM   2887  CB  ALA A1639      36.943  10.826  67.204  1.00  0.00           C  
ATOM   2888  N   ASP A1640      34.429   8.981  66.799  1.00  0.00           N  
ATOM   2889  CA  ASP A1640      33.467   8.039  67.371  1.00  0.00           C  
ATOM   2890  C   ASP A1640      32.933   6.993  66.396  1.00  0.00           C  
ATOM   2891  O   ASP A1640      33.305   5.818  66.466  1.00  0.00           O  
ATOM   2892  CB  ASP A1640      32.273   8.785  67.977  1.00  0.00           C  
ATOM   2893  CG  ASP A1640      31.306   7.847  68.689  1.00  0.00           C  
ATOM   2894  OD1 ASP A1640      30.125   8.218  68.874  1.00  0.00           O  
ATOM   2895  OD2 ASP A1640      31.736   6.737  69.071  1.00  0.00           O  
ATOM   2896  N   ASP A1641      32.057   7.426  65.495  1.00  0.00           N  
ATOM   2897  CA  ASP A1641      31.436   6.534  64.521  1.00  0.00           C  
ATOM   2898  C   ASP A1641      32.388   5.583  63.803  1.00  0.00           C  
ATOM   2899  O   ASP A1641      32.205   4.363  63.842  1.00  0.00           O  
ATOM   2900  CB  ASP A1641      30.661   7.348  63.482  1.00  0.00           C  
ATOM   2901  CG  ASP A1641      29.290   7.787  63.978  1.00  0.00           C  
ATOM   2902  OD1 ASP A1641      28.586   8.480  63.212  1.00  0.00           O  
ATOM   2903  OD2 ASP A1641      28.915   7.437  65.122  1.00  0.00           O  
ATOM   2904  N   LEU A1642      33.404   6.133  63.146  1.00  0.00           N  
ATOM   2905  CA  LEU A1642      34.340   5.300  62.406  1.00  0.00           C  
ATOM   2906  C   LEU A1642      35.543   4.807  63.209  1.00  0.00           C  
ATOM   2907  O   LEU A1642      35.771   3.612  63.318  1.00  0.00           O  
ATOM   2908  CB  LEU A1642      34.824   6.049  61.164  1.00  0.00           C  
ATOM   2909  CG  LEU A1642      35.635   5.228  60.155  1.00  0.00           C  
ATOM   2910  CD1 LEU A1642      34.889   3.944  59.792  1.00  0.00           C  
ATOM   2911  CD2 LEU A1642      35.888   6.068  58.911  1.00  0.00           C  
ATOM   2912  N   GLY A1662      36.302   5.732  63.777  1.00  0.00           N  
ATOM   2913  CA  GLY A1662      37.489   5.362  64.531  1.00  0.00           C  
ATOM   2914  C   GLY A1662      37.308   4.352  65.650  1.00  0.00           C  
ATOM   2915  O   GLY A1662      38.024   3.356  65.722  1.00  0.00           O  
ATOM   2916  N   ASN A1663      36.356   4.608  66.532  1.00  0.00           N  
ATOM   2917  CA  ASN A1663      36.123   3.708  67.647  1.00  0.00           C  
ATOM   2918  C   ASN A1663      35.642   2.339  67.186  1.00  0.00           C  
ATOM   2919  O   ASN A1663      35.931   1.328  67.826  1.00  0.00           O  
ATOM   2920  CB  ASN A1663      35.112   4.322  68.616  1.00  0.00           C  
ATOM   2921  CG  ASN A1663      34.958   3.508  69.879  1.00  0.00           C  
ATOM   2922  OD1 ASN A1663      33.933   2.866  70.096  1.00  0.00           O  
ATOM   2923  ND2 ASN A1663      35.990   3.519  70.718  1.00  0.00           N  
ATOM   2924  N   LEU A1664      34.896   2.300  66.085  1.00  0.00           N  
ATOM   2925  CA  LEU A1664      34.422   1.021  65.571  1.00  0.00           C  
ATOM   2926  C   LEU A1664      35.627   0.191  65.135  1.00  0.00           C  
ATOM   2927  O   LEU A1664      35.678  -1.022  65.366  1.00  0.00           O  
ATOM   2928  CB  LEU A1664      33.483   1.223  64.378  1.00  0.00           C  
ATOM   2929  CG  LEU A1664      33.026  -0.076  63.699  1.00  0.00           C  
ATOM   2930  CD1 LEU A1664      32.350  -0.975  64.722  1.00  0.00           C  
ATOM   2931  CD2 LEU A1664      32.077   0.236  62.556  1.00  0.00           C  
ATOM   2932  N   VAL A1665      36.593   0.848  64.496  1.00  0.00           N  
ATOM   2933  CA  VAL A1665      37.796   0.156  64.045  1.00  0.00           C  
ATOM   2934  C   VAL A1665      38.567  -0.370  65.256  1.00  0.00           C  
ATOM   2935  O   VAL A1665      39.024  -1.509  65.267  1.00  0.00           O  
ATOM   2936  CB  VAL A1665      38.738   1.092  63.240  1.00  0.00           C  
ATOM   2937  CG1 VAL A1665      40.015   0.353  62.871  1.00  0.00           C  
ATOM   2938  CG2 VAL A1665      38.040   1.592  61.984  1.00  0.00           C  
ATOM   2939  N   GLN A1666      38.713   0.475  66.270  1.00  0.00           N  
ATOM   2940  CA  GLN A1666      39.435   0.096  67.477  1.00  0.00           C  
ATOM   2941  C   GLN A1666      38.790  -1.065  68.227  1.00  0.00           C  
ATOM   2942  O   GLN A1666      39.484  -1.985  68.654  1.00  0.00           O  
ATOM   2943  CB  GLN A1666      39.559   1.285  68.424  1.00  0.00           C  
ATOM   2944  CG  GLN A1666      40.270   0.934  69.719  1.00  0.00           C  
ATOM   2945  CD  GLN A1666      40.226   2.054  70.732  1.00  0.00           C  
ATOM   2946  OE1 GLN A1666      40.790   3.125  70.516  1.00  0.00           O  
ATOM   2947  NE2 GLN A1666      39.546   1.812  71.852  1.00  0.00           N  
ATOM   2948  N   ARG A1667      37.473  -1.034  68.404  1.00  0.00           N  
ATOM   2949  CA  ARG A1667      36.845  -2.132  69.127  1.00  0.00           C  
ATOM   2950  C   ARG A1667      36.712  -3.379  68.258  1.00  0.00           C  
ATOM   2951  O   ARG A1667      36.569  -4.488  68.772  1.00  0.00           O  
ATOM   2952  CB  ARG A1667      35.501  -1.707  69.748  1.00  0.00           C  
ATOM   2953  CG  ARG A1667      34.437  -1.149  68.840  1.00  0.00           C  
ATOM   2954  CD  ARG A1667      33.253  -0.730  69.719  1.00  0.00           C  
ATOM   2955  NE  ARG A1667      31.980  -0.619  69.007  1.00  0.00           N  
ATOM   2956  CZ  ARG A1667      31.539   0.490  68.423  1.00  0.00           C  
ATOM   2957  NH1 ARG A1667      32.267   1.598  68.457  1.00  0.00           N  
ATOM   2958  NH2 ARG A1667      30.356   0.496  67.826  1.00  0.00           N  
ATOM   2959  N   THR A1668      36.782  -3.205  66.942  1.00  0.00           N  
ATOM   2960  CA  THR A1668      36.730  -4.349  66.043  1.00  0.00           C  
ATOM   2961  C   THR A1668      38.058  -5.068  66.233  1.00  0.00           C  
ATOM   2962  O   THR A1668      38.099  -6.294  66.397  1.00  0.00           O  
ATOM   2963  CB  THR A1668      36.591  -3.929  64.558  1.00  0.00           C  
ATOM   2964  OG1 THR A1668      35.271  -3.422  64.326  1.00  0.00           O  
ATOM   2965  CG2 THR A1668      36.824  -5.125  63.641  1.00  0.00           C  
ATOM   2966  N   ARG A1669      39.148  -4.300  66.218  1.00  0.00           N  
ATOM   2967  CA  ARG A1669      40.469  -4.889  66.415  1.00  0.00           C  
ATOM   2968  C   ARG A1669      40.496  -5.654  67.738  1.00  0.00           C  
ATOM   2969  O   ARG A1669      40.902  -6.815  67.783  1.00  0.00           O  
ATOM   2970  CB  ARG A1669      41.558  -3.811  66.419  1.00  0.00           C  
ATOM   2971  CG  ARG A1669      42.090  -3.449  65.033  1.00  0.00           C  
ATOM   2972  CD  ARG A1669      43.076  -2.290  65.124  1.00  0.00           C  
ATOM   2973  NE  ARG A1669      44.190  -2.601  66.014  1.00  0.00           N  
ATOM   2974  CZ  ARG A1669      45.161  -3.463  65.730  1.00  0.00           C  
ATOM   2975  NH1 ARG A1669      45.164  -4.103  64.571  1.00  0.00           N  
ATOM   2976  NH2 ARG A1669      46.127  -3.697  66.611  1.00  0.00           N  
ATOM   2977  N   ALA A1670      40.048  -5.004  68.808  1.00  0.00           N  
ATOM   2978  CA  ALA A1670      40.027  -5.633  70.134  1.00  0.00           C  
ATOM   2979  C   ALA A1670      39.264  -6.952  70.119  1.00  0.00           C  
ATOM   2980  O   ALA A1670      39.738  -7.958  70.648  1.00  0.00           O  
ATOM   2981  CB  ALA A1670      39.412  -4.689  71.154  1.00  0.00           C  
ATOM   2982  N   MET A1671      38.076  -6.942  69.518  1.00  0.00           N  
ATOM   2983  CA  MET A1671      37.256  -8.145  69.428  1.00  0.00           C  
ATOM   2984  C   MET A1671      37.880  -9.232  68.559  1.00  0.00           C  
ATOM   2985  O   MET A1671      37.659 -10.422  68.796  1.00  0.00           O  
ATOM   2986  CB  MET A1671      35.864  -7.796  68.902  1.00  0.00           C  
ATOM   2987  CG  MET A1671      34.964  -7.166  69.948  1.00  0.00           C  
ATOM   2988  SD  MET A1671      33.308  -6.829  69.342  1.00  0.00           S  
ATOM   2989  CE  MET A1671      33.063  -5.143  69.965  1.00  0.00           C  
ATOM   2990  N   LEU A1672      38.652  -8.835  67.552  1.00  0.00           N  
ATOM   2991  CA  LEU A1672      39.301  -9.811  66.686  1.00  0.00           C  
ATOM   2992  C   LEU A1672      40.378 -10.553  67.482  1.00  0.00           C  
ATOM   2993  O   LEU A1672      40.602 -11.746  67.275  1.00  0.00           O  
ATOM   2994  CB  LEU A1672      39.913  -9.128  65.460  1.00  0.00           C  
ATOM   2995  CG  LEU A1672      38.907  -8.612  64.420  1.00  0.00           C  
ATOM   2996  CD1 LEU A1672      39.648  -7.867  63.319  1.00  0.00           C  
ATOM   2997  CD2 LEU A1672      38.120  -9.784  63.832  1.00  0.00           C  
ATOM   2998  N   PHE A1673      41.038  -9.845  68.397  1.00  0.00           N  
ATOM   2999  CA  PHE A1673      42.066 -10.462  69.232  1.00  0.00           C  
ATOM   3000  C   PHE A1673      41.413 -11.366  70.277  1.00  0.00           C  
ATOM   3001  O   PHE A1673      41.945 -12.420  70.618  1.00  0.00           O  
ATOM   3002  CB  PHE A1673      42.910  -9.395  69.940  1.00  0.00           C  
ATOM   3003  CG  PHE A1673      43.983  -8.787  69.071  1.00  0.00           C  
ATOM   3004  CD1 PHE A1673      44.035  -7.412  68.866  1.00  0.00           C  
ATOM   3005  CD2 PHE A1673      44.932  -9.593  68.449  1.00  0.00           C  
ATOM   3006  CE1 PHE A1673      45.017  -6.847  68.050  1.00  0.00           C  
ATOM   3007  CE2 PHE A1673      45.917  -9.038  67.631  1.00  0.00           C  
ATOM   3008  CZ  PHE A1673      45.958  -7.661  67.431  1.00  0.00           C  
ATOM   3009  N   ARG A1684      40.255 -10.945  70.777  1.00  0.00           N  
ATOM   3010  CA  ARG A1684      39.525 -11.705  71.788  1.00  0.00           C  
ATOM   3011  C   ARG A1684      38.759 -12.914  71.261  1.00  0.00           C  
ATOM   3012  O   ARG A1684      38.726 -13.961  71.910  1.00  0.00           O  
ATOM   3013  CB  ARG A1684      38.527 -10.803  72.519  1.00  0.00           C  
ATOM   3014  CG  ARG A1684      39.137  -9.833  73.509  1.00  0.00           C  
ATOM   3015  CD  ARG A1684      38.055  -8.998  74.187  1.00  0.00           C  
ATOM   3016  NE  ARG A1684      37.055  -9.825  74.861  1.00  0.00           N  
ATOM   3017  CZ  ARG A1684      35.984  -9.340  75.485  1.00  0.00           C  
ATOM   3018  NH1 ARG A1684      35.774  -8.030  75.520  1.00  0.00           N  
ATOM   3019  NH2 ARG A1684      35.122 -10.162  76.073  1.00  0.00           N  
ATOM   3020  N   PHE A1685      38.150 -12.781  70.086  1.00  0.00           N  
ATOM   3021  CA  PHE A1685      37.344 -13.867  69.544  1.00  0.00           C  
ATOM   3022  C   PHE A1685      37.765 -14.456  68.205  1.00  0.00           C  
ATOM   3023  O   PHE A1685      37.077 -15.335  67.680  1.00  0.00           O  
ATOM   3024  CB  PHE A1685      35.893 -13.398  69.434  1.00  0.00           C  
ATOM   3025  CG  PHE A1685      35.371 -12.746  70.680  1.00  0.00           C  
ATOM   3026  CD1 PHE A1685      34.763 -11.492  70.620  1.00  0.00           C  
ATOM   3027  CD2 PHE A1685      35.469 -13.385  71.913  1.00  0.00           C  
ATOM   3028  CE1 PHE A1685      34.258 -10.884  71.773  1.00  0.00           C  
ATOM   3029  CE2 PHE A1685      34.969 -12.789  73.070  1.00  0.00           C  
ATOM   3030  CZ  PHE A1685      34.362 -11.536  73.003  1.00  0.00           C  
ATOM   3031  N   ALA A1686      38.880 -13.999  67.645  1.00  0.00           N  
ATOM   3032  CA  ALA A1686      39.306 -14.517  66.350  1.00  0.00           C  
ATOM   3033  C   ALA A1686      40.800 -14.779  66.210  1.00  0.00           C  
ATOM   3034  O   ALA A1686      41.331 -14.773  65.099  1.00  0.00           O  
ATOM   3035  CB  ALA A1686      38.840 -13.574  65.241  1.00  0.00           C  
ATOM   3036  N   GLU A1689      41.477 -15.016  67.328  1.00  0.00           N  
ATOM   3037  CA  GLU A1689      42.907 -15.293  67.297  1.00  0.00           C  
ATOM   3038  C   GLU A1689      43.678 -14.160  66.618  1.00  0.00           C  
ATOM   3039  O   GLU A1689      44.653 -14.394  65.901  1.00  0.00           O  
ATOM   3040  CB  GLU A1689      43.156 -16.623  66.571  1.00  0.00           C  
ATOM   3041  CG  GLU A1689      44.614 -17.062  66.502  1.00  0.00           C  
ATOM   3042  CD  GLU A1689      45.256 -17.205  67.872  1.00  0.00           C  
ATOM   3043  OE1 GLU A1689      44.776 -18.036  68.676  1.00  0.00           O  
ATOM   3044  OE2 GLU A1689      46.243 -16.485  68.142  1.00  0.00           O  
ATOM   3045  N   GLY A1690      43.223 -12.932  66.843  1.00  0.00           N  
ATOM   3046  CA  GLY A1690      43.886 -11.773  66.273  1.00  0.00           C  
ATOM   3047  C   GLY A1690      43.958 -11.715  64.760  1.00  0.00           C  
ATOM   3048  O   GLY A1690      44.904 -11.162  64.204  1.00  0.00           O  
ATOM   3049  N   ARG A1691      42.966 -12.280  64.086  1.00  0.00           N  
ATOM   3050  CA  ARG A1691      42.947 -12.263  62.630  1.00  0.00           C  
ATOM   3051  C   ARG A1691      41.534 -12.149  62.081  1.00  0.00           C  
ATOM   3052  O   ARG A1691      40.561 -12.292  62.817  1.00  0.00           O  
ATOM   3053  CB  ARG A1691      43.614 -13.524  62.075  1.00  0.00           C  
ATOM   3054  CG  ARG A1691      43.268 -14.800  62.818  1.00  0.00           C  
ATOM   3055  CD  ARG A1691      43.472 -16.011  61.922  1.00  0.00           C  
ATOM   3056  NE  ARG A1691      44.786 -16.014  61.289  1.00  0.00           N  
ATOM   3057  CZ  ARG A1691      45.052 -16.623  60.137  1.00  0.00           C  
ATOM   3058  NH1 ARG A1691      44.089 -17.272  59.494  1.00  0.00           N  
ATOM   3059  NH2 ARG A1691      46.278 -16.585  59.627  1.00  0.00           N  
ATOM   3060  N   ILE A1711      41.425 -11.875  60.785  1.00  0.00           N  
ATOM   3061  CA  ILE A1711      40.118 -11.766  60.142  1.00  0.00           C  
ATOM   3062  C   ILE A1711      39.575 -13.184  59.988  1.00  0.00           C  
ATOM   3063  O   ILE A1711      40.282 -14.074  59.522  1.00  0.00           O  
ATOM   3064  CB  ILE A1711      40.221 -11.110  58.736  1.00  0.00           C  
ATOM   3065  CG1 ILE A1711      40.779  -9.688  58.858  1.00  0.00           C  
ATOM   3066  CG2 ILE A1711      38.850 -11.095  58.066  1.00  0.00           C  
ATOM   3067  CD1 ILE A1711      40.846  -8.928  57.544  1.00  0.00           C  
ATOM   3068  N   PRO A1712      38.315 -13.411  60.388  1.00  0.00           N  
ATOM   3069  CA  PRO A1712      37.681 -14.731  60.294  1.00  0.00           C  
ATOM   3070  C   PRO A1712      37.426 -15.156  58.850  1.00  0.00           C  
ATOM   3071  O   PRO A1712      37.572 -14.356  57.919  1.00  0.00           O  
ATOM   3072  CB  PRO A1712      36.373 -14.546  61.063  1.00  0.00           C  
ATOM   3073  CG  PRO A1712      36.664 -13.401  61.998  1.00  0.00           C  
ATOM   3074  CD  PRO A1712      37.452 -12.471  61.125  1.00  0.00           C  
ATOM   3075  N   GLU A1713      37.046 -16.417  58.667  1.00  0.00           N  
ATOM   3076  CA  GLU A1713      36.748 -16.927  57.335  1.00  0.00           C  
ATOM   3077  C   GLU A1713      35.540 -16.151  56.817  1.00  0.00           C  
ATOM   3078  O   GLU A1713      34.629 -15.843  57.572  1.00  0.00           O  
ATOM   3079  CB  GLU A1713      36.418 -18.420  57.399  1.00  0.00           C  
ATOM   3080  CG  GLU A1713      37.120 -19.241  56.329  1.00  0.00           C  
ATOM   3081  CD  GLU A1713      38.618 -19.308  56.548  1.00  0.00           C  
ATOM   3082  OE1 GLU A1713      39.348 -19.672  55.601  1.00  0.00           O  
ATOM   3083  OE2 GLU A1713      39.067 -19.001  57.674  1.00  0.00           O  
ATOM   3084  N   PRO A1714      35.522 -15.817  55.520  1.00  0.00           N  
ATOM   3085  CA  PRO A1714      34.404 -15.068  54.938  1.00  0.00           C  
ATOM   3086  C   PRO A1714      33.047 -15.756  55.089  1.00  0.00           C  
ATOM   3087  O   PRO A1714      32.958 -16.982  55.015  1.00  0.00           O  
ATOM   3088  CB  PRO A1714      34.806 -14.939  53.472  1.00  0.00           C  
ATOM   3089  CG  PRO A1714      36.295 -14.913  53.539  1.00  0.00           C  
ATOM   3090  CD  PRO A1714      36.584 -16.020  54.520  1.00  0.00           C  
ATOM   3091  N   VAL A1715      32.008 -14.953  55.302  1.00  0.00           N  
ATOM   3092  CA  VAL A1715      30.631 -15.436  55.428  1.00  0.00           C  
ATOM   3093  C   VAL A1715      29.704 -14.463  54.691  1.00  0.00           C  
ATOM   3094  O   VAL A1715      30.102 -13.334  54.380  1.00  0.00           O  
ATOM   3095  CB  VAL A1715      30.169 -15.513  56.905  1.00  0.00           C  
ATOM   3096  CG1 VAL A1715      31.005 -16.534  57.661  1.00  0.00           C  
ATOM   3097  CG2 VAL A1715      30.262 -14.140  57.560  1.00  0.00           C  
ATOM   3098  N   ALA A1716      28.475 -14.897  54.417  1.00  0.00           N  
ATOM   3099  CA  ALA A1716      27.501 -14.055  53.723  1.00  0.00           C  
ATOM   3100  C   ALA A1716      27.305 -12.766  54.510  1.00  0.00           C  
ATOM   3101  O   ALA A1716      27.428 -12.762  55.731  1.00  0.00           O  
ATOM   3102  CB  ALA A1716      26.172 -14.792  53.581  1.00  0.00           C  
ATOM   3103  N   GLY A1717      26.994 -11.679  53.808  1.00  0.00           N  
ATOM   3104  CA  GLY A1717      26.810 -10.402  54.471  1.00  0.00           C  
ATOM   3105  C   GLY A1717      25.448 -10.218  55.105  1.00  0.00           C  
ATOM   3106  O   GLY A1717      25.290  -9.431  56.041  1.00  0.00           O  
ATOM   3107  N   GLU A1718      24.462 -10.947  54.595  1.00  0.00           N  
ATOM   3108  CA  GLU A1718      23.097 -10.864  55.101  1.00  0.00           C  
ATOM   3109  C   GLU A1718      22.584  -9.423  55.170  1.00  0.00           C  
ATOM   3110  O   GLU A1718      22.483  -8.764  54.138  1.00  0.00           O  
ATOM   3111  CB  GLU A1718      23.007 -11.569  56.461  1.00  0.00           C  
ATOM   3112  CG  GLU A1718      23.267 -13.077  56.335  1.00  0.00           C  
ATOM   3113  CD  GLU A1718      23.062 -13.851  57.626  1.00  0.00           C  
ATOM   3114  OE1 GLU A1718      23.196 -15.094  57.594  1.00  0.00           O  
ATOM   3115  OE2 GLU A1718      22.770 -13.224  58.666  1.00  0.00           O  
ATOM   3116  N   GLU A1719      22.264  -8.926  56.362  1.00  0.00           N  
ATOM   3117  CA  GLU A1719      21.749  -7.561  56.487  1.00  0.00           C  
ATOM   3118  C   GLU A1719      22.739  -6.491  56.031  1.00  0.00           C  
ATOM   3119  O   GLU A1719      22.340  -5.397  55.644  1.00  0.00           O  
ATOM   3120  CB  GLU A1719      21.342  -7.262  57.933  1.00  0.00           C  
ATOM   3121  CG  GLU A1719      20.196  -8.097  58.468  1.00  0.00           C  
ATOM   3122  CD  GLU A1719      20.598  -9.528  58.756  1.00  0.00           C  
ATOM   3123  OE1 GLU A1719      21.550  -9.731  59.542  1.00  0.00           O  
ATOM   3124  OE2 GLU A1719      19.957 -10.449  58.201  1.00  0.00           O  
ATOM   3125  N   LEU A1720      24.026  -6.809  56.080  1.00  0.00           N  
ATOM   3126  CA  LEU A1720      25.071  -5.867  55.689  1.00  0.00           C  
ATOM   3127  C   LEU A1720      25.485  -5.952  54.222  1.00  0.00           C  
ATOM   3128  O   LEU A1720      26.217  -5.092  53.741  1.00  0.00           O  
ATOM   3129  CB  LEU A1720      26.305  -6.070  56.578  1.00  0.00           C  
ATOM   3130  CG  LEU A1720      26.456  -5.241  57.862  1.00  0.00           C  
ATOM   3131  CD1 LEU A1720      25.114  -4.858  58.437  1.00  0.00           C  
ATOM   3132  CD2 LEU A1720      27.278  -6.036  58.873  1.00  0.00           C  
ATOM   3133  N   ALA A1721      25.017  -6.975  53.509  1.00  0.00           N  
ATOM   3134  CA  ALA A1721      25.383  -7.138  52.102  1.00  0.00           C  
ATOM   3135  C   ALA A1721      25.020  -5.924  51.253  1.00  0.00           C  
ATOM   3136  O   ALA A1721      25.645  -5.671  50.223  1.00  0.00           O  
ATOM   3137  CB  ALA A1721      24.731  -8.385  51.527  1.00  0.00           C  
ATOM   3138  N   GLU A1722      24.010  -5.178  51.690  1.00  0.00           N  
ATOM   3139  CA  GLU A1722      23.562  -3.989  50.972  1.00  0.00           C  
ATOM   3140  C   GLU A1722      24.685  -2.980  50.757  1.00  0.00           C  
ATOM   3141  O   GLU A1722      24.577  -2.101  49.911  1.00  0.00           O  
ATOM   3142  CB  GLU A1722      22.428  -3.307  51.736  1.00  0.00           C  
ATOM   3143  CG  GLU A1722      22.778  -2.973  53.180  1.00  0.00           C  
ATOM   3144  CD  GLU A1722      21.766  -2.039  53.828  1.00  0.00           C  
ATOM   3145  OE1 GLU A1722      21.801  -0.822  53.539  1.00  0.00           O  
ATOM   3146  OE2 GLU A1722      20.931  -2.526  54.620  1.00  0.00           O  
ATOM   3147  N   GLY A1723      25.756  -3.105  51.530  1.00  0.00           N  
ATOM   3148  CA  GLY A1723      26.872  -2.183  51.400  1.00  0.00           C  
ATOM   3149  C   GLY A1723      27.476  -2.175  50.006  1.00  0.00           C  
ATOM   3150  O   GLY A1723      28.018  -1.163  49.564  1.00  0.00           O  
ATOM   3151  N   THR A1724      27.383  -3.306  49.313  1.00  0.00           N  
ATOM   3152  CA  THR A1724      27.927  -3.431  47.961  1.00  0.00           C  
ATOM   3153  C   THR A1724      27.164  -2.575  46.947  1.00  0.00           C  
ATOM   3154  O   THR A1724      27.621  -2.386  45.820  1.00  0.00           O  
ATOM   3155  CB  THR A1724      27.887  -4.902  47.478  1.00  0.00           C  
ATOM   3156  OG1 THR A1724      26.529  -5.352  47.421  1.00  0.00           O  
ATOM   3157  CG2 THR A1724      28.668  -5.795  48.434  1.00  0.00           C  
ATOM   3158  N   GLY A1725      26.000  -2.073  47.351  1.00  0.00           N  
ATOM   3159  CA  GLY A1725      25.194  -1.247  46.465  1.00  0.00           C  
ATOM   3160  C   GLY A1725      25.495   0.235  46.604  1.00  0.00           C  
ATOM   3161  O   GLY A1725      25.033   1.051  45.804  1.00  0.00           O  
ATOM   3162  N   LEU A1726      26.285   0.589  47.615  1.00  0.00           N  
ATOM   3163  CA  LEU A1726      26.624   1.984  47.852  1.00  0.00           C  
ATOM   3164  C   LEU A1726      27.365   2.652  46.701  1.00  0.00           C  
ATOM   3165  O   LEU A1726      27.047   3.786  46.345  1.00  0.00           O  
ATOM   3166  CB  LEU A1726      27.430   2.119  49.150  1.00  0.00           C  
ATOM   3167  CG  LEU A1726      26.641   1.769  50.420  1.00  0.00           C  
ATOM   3168  CD1 LEU A1726      27.547   1.841  51.647  1.00  0.00           C  
ATOM   3169  CD2 LEU A1726      25.464   2.733  50.558  1.00  0.00           C  
ATOM   3170  N   ALA A1727      28.344   1.965  46.114  1.00  0.00           N  
ATOM   3171  CA  ALA A1727      29.100   2.551  45.005  1.00  0.00           C  
ATOM   3172  C   ALA A1727      28.160   2.986  43.882  1.00  0.00           C  
ATOM   3173  O   ALA A1727      28.251   4.113  43.384  1.00  0.00           O  
ATOM   3174  CB  ALA A1727      30.118   1.555  44.468  1.00  0.00           C  
ATOM   3175  N   GLY A1728      27.268   2.087  43.480  1.00  0.00           N  
ATOM   3176  CA  GLY A1728      26.326   2.405  42.424  1.00  0.00           C  
ATOM   3177  C   GLY A1728      25.413   3.563  42.792  1.00  0.00           C  
ATOM   3178  O   GLY A1728      25.032   4.350  41.935  1.00  0.00           O  
ATOM   3179  N   ARG A1729      25.050   3.662  44.066  1.00  0.00           N  
ATOM   3180  CA  ARG A1729      24.186   4.743  44.522  1.00  0.00           C  
ATOM   3181  C   ARG A1729      24.946   6.070  44.582  1.00  0.00           C  
ATOM   3182  O   ARG A1729      24.395   7.124  44.271  1.00  0.00           O  
ATOM   3183  CB  ARG A1729      23.628   4.430  45.915  1.00  0.00           C  
ATOM   3184  CG  ARG A1729      22.615   3.298  45.973  1.00  0.00           C  
ATOM   3185  CD  ARG A1729      22.264   2.952  47.420  1.00  0.00           C  
ATOM   3186  NE  ARG A1729      20.939   3.415  47.830  1.00  0.00           N  
ATOM   3187  CZ  ARG A1729      20.564   4.689  47.905  1.00  0.00           C  
ATOM   3188  NH1 ARG A1729      21.415   5.659  47.595  1.00  0.00           N  
ATOM   3189  NH2 ARG A1729      19.330   4.994  48.289  1.00  0.00           N  
ATOM   3190  N   LEU A1730      26.216   6.020  44.978  1.00  0.00           N  
ATOM   3191  CA  LEU A1730      26.997   7.245  45.098  1.00  0.00           C  
ATOM   3192  C   LEU A1730      27.518   7.818  43.784  1.00  0.00           C  
ATOM   3193  O   LEU A1730      27.698   9.028  43.674  1.00  0.00           O  
ATOM   3194  CB  LEU A1730      28.174   7.045  46.068  1.00  0.00           C  
ATOM   3195  CG  LEU A1730      27.887   6.407  47.437  1.00  0.00           C  
ATOM   3196  CD1 LEU A1730      28.999   6.782  48.394  1.00  0.00           C  
ATOM   3197  CD2 LEU A1730      26.546   6.867  47.987  1.00  0.00           C  
ATOM   3198  N   ARG A1731      27.750   6.969  42.787  1.00  0.00           N  
ATOM   3199  CA  ARG A1731      28.263   7.450  41.506  1.00  0.00           C  
ATOM   3200  C   ARG A1731      27.491   8.649  40.962  1.00  0.00           C  
ATOM   3201  O   ARG A1731      28.074   9.703  40.717  1.00  0.00           O  
ATOM   3202  CB  ARG A1731      28.268   6.336  40.454  1.00  0.00           C  
ATOM   3203  CG  ARG A1731      29.444   5.396  40.545  1.00  0.00           C  
ATOM   3204  CD  ARG A1731      29.608   4.618  39.242  1.00  0.00           C  
ATOM   3205  NE  ARG A1731      30.682   3.640  39.333  1.00  0.00           N  
ATOM   3206  CZ  ARG A1731      30.571   2.452  39.916  1.00  0.00           C  
ATOM   3207  NH1 ARG A1731      29.419   2.077  40.465  1.00  0.00           N  
ATOM   3208  NH2 ARG A1731      31.621   1.640  39.957  1.00  0.00           N  
ATOM   3209  N   PRO A1732      26.170   8.507  40.768  1.00  0.00           N  
ATOM   3210  CA  PRO A1732      25.367   9.617  40.247  1.00  0.00           C  
ATOM   3211  C   PRO A1732      25.346  10.833  41.170  1.00  0.00           C  
ATOM   3212  O   PRO A1732      25.305  11.971  40.710  1.00  0.00           O  
ATOM   3213  CB  PRO A1732      23.985   8.986  40.067  1.00  0.00           C  
ATOM   3214  CG  PRO A1732      23.943   7.951  41.144  1.00  0.00           C  
ATOM   3215  CD  PRO A1732      25.324   7.331  41.033  1.00  0.00           C  
ATOM   3216  N   LEU A1733      25.369  10.586  42.474  1.00  0.00           N  
ATOM   3217  CA  LEU A1733      25.374  11.658  43.458  1.00  0.00           C  
ATOM   3218  C   LEU A1733      26.634  12.505  43.278  1.00  0.00           C  
ATOM   3219  O   LEU A1733      26.567  13.730  43.196  1.00  0.00           O  
ATOM   3220  CB  LEU A1733      25.346  11.059  44.864  1.00  0.00           C  
ATOM   3221  CG  LEU A1733      24.063  11.170  45.699  1.00  0.00           C  
ATOM   3222  CD1 LEU A1733      22.829  11.386  44.821  1.00  0.00           C  
ATOM   3223  CD2 LEU A1733      23.941   9.913  46.546  1.00  0.00           C  
ATOM   3224  N   VAL A1734      27.780  11.832  43.214  1.00  0.00           N  
ATOM   3225  CA  VAL A1734      29.063  12.496  43.040  1.00  0.00           C  
ATOM   3226  C   VAL A1734      29.084  13.285  41.736  1.00  0.00           C  
ATOM   3227  O   VAL A1734      29.478  14.451  41.708  1.00  0.00           O  
ATOM   3228  CB  VAL A1734      30.214  11.468  43.017  1.00  0.00           C  
ATOM   3229  CG1 VAL A1734      31.522  12.144  42.617  1.00  0.00           C  
ATOM   3230  CG2 VAL A1734      30.348  10.814  44.385  1.00  0.00           C  
ATOM   3231  N   ARG A1735      28.653  12.643  40.655  1.00  0.00           N  
ATOM   3232  CA  ARG A1735      28.641  13.301  39.358  1.00  0.00           C  
ATOM   3233  C   ARG A1735      27.662  14.464  39.272  1.00  0.00           C  
ATOM   3234  O   ARG A1735      27.805  15.317  38.400  1.00  0.00           O  
ATOM   3235  CB  ARG A1735      28.368  12.291  38.240  1.00  0.00           C  
ATOM   3236  CG  ARG A1735      29.594  11.472  37.862  1.00  0.00           C  
ATOM   3237  CD  ARG A1735      29.634  11.217  36.358  1.00  0.00           C  
ATOM   3238  NE  ARG A1735      30.978  11.431  35.834  1.00  0.00           N  
ATOM   3239  CZ  ARG A1735      31.243  11.833  34.600  1.00  0.00           C  
ATOM   3240  NH1 ARG A1735      30.253  12.070  33.747  1.00  0.00           N  
ATOM   3241  NH2 ARG A1735      32.501  12.014  34.224  1.00  0.00           N  
ATOM   3242  N   GLU A1736      26.675  14.505  40.166  1.00  0.00           N  
ATOM   3243  CA  GLU A1736      25.710  15.604  40.162  1.00  0.00           C  
ATOM   3244  C   GLU A1736      26.084  16.635  41.234  1.00  0.00           C  
ATOM   3245  O   GLU A1736      25.275  17.481  41.618  1.00  0.00           O  
ATOM   3246  CB  GLU A1736      24.280  15.081  40.384  1.00  0.00           C  
ATOM   3247  CG  GLU A1736      24.004  14.484  41.759  1.00  0.00           C  
ATOM   3248  CD  GLU A1736      22.611  13.859  41.863  1.00  0.00           C  
ATOM   3249  OE1 GLU A1736      22.380  12.783  41.261  1.00  0.00           O  
ATOM   3250  OE2 GLU A1736      21.743  14.448  42.546  1.00  0.00           O  
ATOM   3251  N   LEU A1739      27.325  16.546  41.709  1.00  0.00           N  
ATOM   3252  CA  LEU A1739      27.865  17.459  42.714  1.00  0.00           C  
ATOM   3253  C   LEU A1739      27.209  17.392  44.098  1.00  0.00           C  
ATOM   3254  O   LEU A1739      27.238  18.371  44.841  1.00  0.00           O  
ATOM   3255  CB  LEU A1739      27.795  18.906  42.210  1.00  0.00           C  
ATOM   3256  CG  LEU A1739      28.358  19.261  40.830  1.00  0.00           C  
ATOM   3257  CD1 LEU A1739      28.138  20.749  40.606  1.00  0.00           C  
ATOM   3258  CD2 LEU A1739      29.846  18.932  40.729  1.00  0.00           C  
ATOM   3259  N   LYS A1740      26.618  16.254  44.442  1.00  0.00           N  
ATOM   3260  CA  LYS A1740      25.997  16.092  45.756  1.00  0.00           C  
ATOM   3261  C   LYS A1740      26.956  15.310  46.660  1.00  0.00           C  
ATOM   3262  O   LYS A1740      26.611  14.256  47.205  1.00  0.00           O  
ATOM   3263  CB  LYS A1740      24.666  15.347  45.630  1.00  0.00           C  
ATOM   3264  CG  LYS A1740      23.634  16.068  44.774  1.00  0.00           C  
ATOM   3265  CD  LYS A1740      23.360  17.465  45.313  1.00  0.00           C  
ATOM   3266  CE  LYS A1740      22.171  18.106  44.611  1.00  0.00           C  
ATOM   3267  NZ  LYS A1740      20.941  17.289  44.777  1.00  0.00           N  
ATOM   3268  N   PHE A1741      28.168  15.840  46.803  1.00  0.00           N  
ATOM   3269  CA  PHE A1741      29.197  15.203  47.617  1.00  0.00           C  
ATOM   3270  C   PHE A1741      28.741  14.984  49.050  1.00  0.00           C  
ATOM   3271  O   PHE A1741      29.011  13.938  49.636  1.00  0.00           O  
ATOM   3272  CB  PHE A1741      30.474  16.052  47.613  1.00  0.00           C  
ATOM   3273  CG  PHE A1741      30.851  16.558  46.254  1.00  0.00           C  
ATOM   3274  CD1 PHE A1741      30.699  17.903  45.936  1.00  0.00           C  
ATOM   3275  CD2 PHE A1741      31.305  15.680  45.274  1.00  0.00           C  
ATOM   3276  CE1 PHE A1741      30.987  18.375  44.662  1.00  0.00           C  
ATOM   3277  CE2 PHE A1741      31.600  16.133  43.990  1.00  0.00           C  
ATOM   3278  CZ  PHE A1741      31.440  17.485  43.679  1.00  0.00           C  
ATOM   3279  N   HIS A1742      28.048  15.970  49.611  1.00  0.00           N  
ATOM   3280  CA  HIS A1742      27.576  15.863  50.980  1.00  0.00           C  
ATOM   3281  C   HIS A1742      26.620  14.688  51.144  1.00  0.00           C  
ATOM   3282  O   HIS A1742      26.695  13.963  52.136  1.00  0.00           O  
ATOM   3283  CB  HIS A1742      26.906  17.172  51.433  1.00  0.00           C  
ATOM   3284  CG  HIS A1742      25.714  17.568  50.614  1.00  0.00           C  
ATOM   3285  ND1 HIS A1742      25.804  17.919  49.284  1.00  0.00           N  
ATOM   3286  CD2 HIS A1742      24.405  17.677  50.944  1.00  0.00           C  
ATOM   3287  CE1 HIS A1742      24.602  18.229  48.831  1.00  0.00           C  
ATOM   3288  NE2 HIS A1742      23.735  18.091  49.819  1.00  0.00           N  
ATOM   3289  N   VAL A1743      25.738  14.477  50.169  1.00  0.00           N  
ATOM   3290  CA  VAL A1743      24.794  13.364  50.264  1.00  0.00           C  
ATOM   3291  C   VAL A1743      25.535  12.037  50.128  1.00  0.00           C  
ATOM   3292  O   VAL A1743      25.233  11.063  50.820  1.00  0.00           O  
ATOM   3293  CB  VAL A1743      23.695  13.451  49.181  1.00  0.00           C  
ATOM   3294  CG1 VAL A1743      22.691  12.320  49.364  1.00  0.00           C  
ATOM   3295  CG2 VAL A1743      22.983  14.787  49.276  1.00  0.00           C  
ATOM   3296  N   ALA A1744      26.522  12.003  49.243  1.00  0.00           N  
ATOM   3297  CA  ALA A1744      27.301  10.790  49.037  1.00  0.00           C  
ATOM   3298  C   ALA A1744      27.979  10.387  50.345  1.00  0.00           C  
ATOM   3299  O   ALA A1744      27.945   9.218  50.742  1.00  0.00           O  
ATOM   3300  CB  ALA A1744      28.351  11.021  47.948  1.00  0.00           C  
ATOM   3301  N   LEU A1745      28.585  11.361  51.020  1.00  0.00           N  
ATOM   3302  CA  LEU A1745      29.272  11.084  52.274  1.00  0.00           C  
ATOM   3303  C   LEU A1745      28.300  10.727  53.394  1.00  0.00           C  
ATOM   3304  O   LEU A1745      28.613   9.909  54.251  1.00  0.00           O  
ATOM   3305  CB  LEU A1745      30.150  12.270  52.667  1.00  0.00           C  
ATOM   3306  CG  LEU A1745      31.412  12.398  51.801  1.00  0.00           C  
ATOM   3307  CD1 LEU A1745      32.172  13.656  52.161  1.00  0.00           C  
ATOM   3308  CD2 LEU A1745      32.293  11.173  52.003  1.00  0.00           C  
ATOM   3309  N   GLU A1746      27.115  11.332  53.381  1.00  0.00           N  
ATOM   3310  CA  GLU A1746      26.111  11.026  54.393  1.00  0.00           C  
ATOM   3311  C   GLU A1746      25.674   9.563  54.259  1.00  0.00           C  
ATOM   3312  O   GLU A1746      25.542   8.850  55.251  1.00  0.00           O  
ATOM   3313  CB  GLU A1746      24.906  11.959  54.234  1.00  0.00           C  
ATOM   3314  CG  GLU A1746      23.726  11.634  55.141  1.00  0.00           C  
ATOM   3315  CD  GLU A1746      22.586  12.630  54.993  1.00  0.00           C  
ATOM   3316  OE1 GLU A1746      22.271  13.014  53.844  1.00  0.00           O  
ATOM   3317  OE2 GLU A1746      22.000  13.021  56.027  1.00  0.00           O  
ATOM   3318  N   GLU A1747      25.449   9.111  53.028  1.00  0.00           N  
ATOM   3319  CA  GLU A1747      25.039   7.727  52.817  1.00  0.00           C  
ATOM   3320  C   GLU A1747      26.137   6.743  53.209  1.00  0.00           C  
ATOM   3321  O   GLU A1747      25.859   5.673  53.752  1.00  0.00           O  
ATOM   3322  CB  GLU A1747      24.632   7.496  51.362  1.00  0.00           C  
ATOM   3323  CG  GLU A1747      23.215   7.957  51.069  1.00  0.00           C  
ATOM   3324  CD  GLU A1747      22.704   7.478  49.727  1.00  0.00           C  
ATOM   3325  OE1 GLU A1747      22.983   6.321  49.359  1.00  0.00           O  
ATOM   3326  OE2 GLU A1747      22.006   8.258  49.048  1.00  0.00           O  
ATOM   3327  N   ALA A1748      27.385   7.104  52.937  1.00  0.00           N  
ATOM   3328  CA  ALA A1748      28.502   6.231  53.289  1.00  0.00           C  
ATOM   3329  C   ALA A1748      28.591   6.130  54.808  1.00  0.00           C  
ATOM   3330  O   ALA A1748      28.820   5.051  55.357  1.00  0.00           O  
ATOM   3331  CB  ALA A1748      29.801   6.784  52.726  1.00  0.00           C  
ATOM   3332  N   MET A1749      28.407   7.258  55.489  1.00  0.00           N  
ATOM   3333  CA  MET A1749      28.482   7.269  56.945  1.00  0.00           C  
ATOM   3334  C   MET A1749      27.281   6.580  57.564  1.00  0.00           C  
ATOM   3335  O   MET A1749      27.368   6.041  58.667  1.00  0.00           O  
ATOM   3336  CB  MET A1749      28.599   8.704  57.470  1.00  0.00           C  
ATOM   3337  CG  MET A1749      29.967   9.319  57.217  1.00  0.00           C  
ATOM   3338  SD  MET A1749      31.311   8.240  57.810  1.00  0.00           S  
ATOM   3339  CE  MET A1749      31.109   8.391  59.552  1.00  0.00           C  
ATOM   3340  N   ALA A1750      26.159   6.609  56.850  1.00  0.00           N  
ATOM   3341  CA  ALA A1750      24.939   5.966  57.322  1.00  0.00           C  
ATOM   3342  C   ALA A1750      25.216   4.468  57.393  1.00  0.00           C  
ATOM   3343  O   ALA A1750      24.740   3.780  58.293  1.00  0.00           O  
ATOM   3344  CB  ALA A1750      23.778   6.258  56.363  1.00  0.00           C  
ATOM   3345  N   TYR A1751      25.996   3.961  56.443  1.00  0.00           N  
ATOM   3346  CA  TYR A1751      26.342   2.548  56.453  1.00  0.00           C  
ATOM   3347  C   TYR A1751      27.250   2.270  57.648  1.00  0.00           C  
ATOM   3348  O   TYR A1751      27.122   1.234  58.302  1.00  0.00           O  
ATOM   3349  CB  TYR A1751      27.056   2.148  55.159  1.00  0.00           C  
ATOM   3350  CG  TYR A1751      27.378   0.673  55.079  1.00  0.00           C  
ATOM   3351  CD1 TYR A1751      26.368  -0.288  55.172  1.00  0.00           C  
ATOM   3352  CD2 TYR A1751      28.684   0.235  54.868  1.00  0.00           C  
ATOM   3353  CE1 TYR A1751      26.656  -1.654  55.051  1.00  0.00           C  
ATOM   3354  CE2 TYR A1751      28.982  -1.115  54.744  1.00  0.00           C  
ATOM   3355  CZ  TYR A1751      27.965  -2.057  54.835  1.00  0.00           C  
ATOM   3356  OH  TYR A1751      28.259  -3.398  54.693  1.00  0.00           O  
ATOM   3357  N   VAL A1752      28.167   3.196  57.932  1.00  0.00           N  
ATOM   3358  CA  VAL A1752      29.074   3.039  59.069  1.00  0.00           C  
ATOM   3359  C   VAL A1752      28.258   2.951  60.362  1.00  0.00           C  
ATOM   3360  O   VAL A1752      28.544   2.129  61.237  1.00  0.00           O  
ATOM   3361  CB  VAL A1752      30.066   4.221  59.165  1.00  0.00           C  
ATOM   3362  CG1 VAL A1752      30.819   4.172  60.493  1.00  0.00           C  
ATOM   3363  CG2 VAL A1752      31.055   4.157  58.005  1.00  0.00           C  
ATOM   3364  N   LYS A1753      27.242   3.798  60.480  1.00  0.00           N  
ATOM   3365  CA  LYS A1753      26.385   3.770  61.655  1.00  0.00           C  
ATOM   3366  C   LYS A1753      25.643   2.441  61.692  1.00  0.00           C  
ATOM   3367  O   LYS A1753      25.338   1.917  62.762  1.00  0.00           O  
ATOM   3368  CB  LYS A1753      25.373   4.913  61.614  1.00  0.00           C  
ATOM   3369  CG  LYS A1753      25.993   6.292  61.748  1.00  0.00           C  
ATOM   3370  CD  LYS A1753      24.912   7.355  61.851  1.00  0.00           C  
ATOM   3371  CE  LYS A1753      25.510   8.743  62.013  1.00  0.00           C  
ATOM   3372  NZ  LYS A1753      24.444   9.778  62.088  1.00  0.00           N  
ATOM   3373  N   ALA A1754      25.359   1.893  60.518  1.00  0.00           N  
ATOM   3374  CA  ALA A1754      24.660   0.621  60.428  1.00  0.00           C  
ATOM   3375  C   ALA A1754      25.559  -0.509  60.923  1.00  0.00           C  
ATOM   3376  O   ALA A1754      25.079  -1.488  61.492  1.00  0.00           O  
ATOM   3377  CB  ALA A1754      24.226   0.357  58.987  1.00  0.00           C  
ATOM   3378  N   LEU A1755      26.864  -0.371  60.705  1.00  0.00           N  
ATOM   3379  CA  LEU A1755      27.807  -1.390  61.147  1.00  0.00           C  
ATOM   3380  C   LEU A1755      27.925  -1.367  62.666  1.00  0.00           C  
ATOM   3381  O   LEU A1755      28.030  -2.420  63.300  1.00  0.00           O  
ATOM   3382  CB  LEU A1755      29.181  -1.167  60.508  1.00  0.00           C  
ATOM   3383  CG  LEU A1755      29.252  -1.267  58.976  1.00  0.00           C  
ATOM   3384  CD1 LEU A1755      30.640  -0.851  58.500  1.00  0.00           C  
ATOM   3385  CD2 LEU A1755      28.931  -2.693  58.534  1.00  0.00           C  
ATOM   3386  N   ASN A1756      27.910  -0.163  63.239  1.00  0.00           N  
ATOM   3387  CA  ASN A1756      27.987   0.019  64.691  1.00  0.00           C  
ATOM   3388  C   ASN A1756      26.750  -0.616  65.309  1.00  0.00           C  
ATOM   3389  O   ASN A1756      26.824  -1.364  66.279  1.00  0.00           O  
ATOM   3390  CB  ASN A1756      27.996   1.512  65.049  1.00  0.00           C  
ATOM   3391  CG  ASN A1756      29.373   2.145  64.930  1.00  0.00           C  
ATOM   3392  OD1 ASN A1756      30.265   1.882  65.742  1.00  0.00           O  
ATOM   3393  ND2 ASN A1756      29.549   2.995  63.919  1.00  0.00           N  
ATOM   3394  N   ARG A1757      25.610  -0.283  64.719  1.00  0.00           N  
ATOM   3395  CA  ARG A1757      24.305  -0.763  65.142  1.00  0.00           C  
ATOM   3396  C   ARG A1757      24.248  -2.298  65.119  1.00  0.00           C  
ATOM   3397  O   ARG A1757      23.717  -2.927  66.038  1.00  0.00           O  
ATOM   3398  CB  ARG A1757      23.260  -0.151  64.200  1.00  0.00           C  
ATOM   3399  CG  ARG A1757      21.823  -0.173  64.661  1.00  0.00           C  
ATOM   3400  CD  ARG A1757      21.011   0.837  63.842  1.00  0.00           C  
ATOM   3401  NE  ARG A1757      21.315   2.223  64.210  1.00  0.00           N  
ATOM   3402  CZ  ARG A1757      21.505   3.214  63.340  1.00  0.00           C  
ATOM   3403  NH1 ARG A1757      21.433   2.982  62.035  1.00  0.00           N  
ATOM   3404  NH2 ARG A1757      21.759   4.443  63.776  1.00  0.00           N  
ATOM   3405  N   TYR A1758      24.819  -2.893  64.077  1.00  0.00           N  
ATOM   3406  CA  TYR A1758      24.826  -4.342  63.924  1.00  0.00           C  
ATOM   3407  C   TYR A1758      25.572  -5.034  65.070  1.00  0.00           C  
ATOM   3408  O   TYR A1758      25.074  -6.003  65.647  1.00  0.00           O  
ATOM   3409  CB  TYR A1758      25.457  -4.714  62.574  1.00  0.00           C  
ATOM   3410  CG  TYR A1758      25.345  -6.178  62.191  1.00  0.00           C  
ATOM   3411  CD1 TYR A1758      24.126  -6.727  61.776  1.00  0.00           C  
ATOM   3412  CD2 TYR A1758      26.467  -7.008  62.214  1.00  0.00           C  
ATOM   3413  CE1 TYR A1758      24.033  -8.070  61.389  1.00  0.00           C  
ATOM   3414  CE2 TYR A1758      26.387  -8.343  61.831  1.00  0.00           C  
ATOM   3415  CZ  TYR A1758      25.170  -8.870  61.418  1.00  0.00           C  
ATOM   3416  OH  TYR A1758      25.107 -10.191  61.030  1.00  0.00           O  
ATOM   3417  N   ILE A1760      26.759  -4.538  65.407  1.00  0.00           N  
ATOM   3418  CA  ILE A1760      27.541  -5.131  66.488  1.00  0.00           C  
ATOM   3419  C   ILE A1760      26.802  -5.074  67.826  1.00  0.00           C  
ATOM   3420  O   ILE A1760      26.638  -6.095  68.491  1.00  0.00           O  
ATOM   3421  CB  ILE A1760      28.907  -4.430  66.652  1.00  0.00           C  
ATOM   3422  CG1 ILE A1760      29.712  -4.562  65.363  1.00  0.00           C  
ATOM   3423  CG2 ILE A1760      29.687  -5.061  67.807  1.00  0.00           C  
ATOM   3424  CD1 ILE A1760      31.104  -3.997  65.460  1.00  0.00           C  
ATOM   3425  N   ASN A1761      26.359  -3.880  68.216  1.00  0.00           N  
ATOM   3426  CA  ASN A1761      25.640  -3.703  69.474  1.00  0.00           C  
ATOM   3427  C   ASN A1761      24.369  -4.536  69.474  1.00  0.00           C  
ATOM   3428  O   ASN A1761      23.849  -4.901  70.527  1.00  0.00           O  
ATOM   3429  CB  ASN A1761      25.282  -2.231  69.675  1.00  0.00           C  
ATOM   3430  CG  ASN A1761      26.505  -1.351  69.836  1.00  0.00           C  
ATOM   3431  OD1 ASN A1761      26.400  -0.125  69.874  1.00  0.00           O  
ATOM   3432  ND2 ASN A1761      27.676  -1.975  69.937  1.00  0.00           N  
ATOM   3433  N   GLU A1762      23.878  -4.834  68.278  1.00  0.00           N  
ATOM   3434  CA  GLU A1762      22.667  -5.622  68.107  1.00  0.00           C  
ATOM   3435  C   GLU A1762      22.955  -7.112  68.259  1.00  0.00           C  
ATOM   3436  O   GLU A1762      22.332  -7.797  69.070  1.00  0.00           O  
ATOM   3437  CB  GLU A1762      22.080  -5.355  66.719  1.00  0.00           C  
ATOM   3438  CG  GLU A1762      20.848  -6.170  66.379  1.00  0.00           C  
ATOM   3439  CD  GLU A1762      20.663  -6.330  64.879  1.00  0.00           C  
ATOM   3440  OE1 GLU A1762      20.693  -5.309  64.155  1.00  0.00           O  
ATOM   3441  OE2 GLU A1762      20.492  -7.482  64.426  1.00  0.00           O  
ATOM   3442  N   LYS A1798      23.911  -7.598  67.473  1.00  0.00           N  
ATOM   3443  CA  LYS A1798      24.293  -9.005  67.474  1.00  0.00           C  
ATOM   3444  C   LYS A1798      25.150  -9.429  68.666  1.00  0.00           C  
ATOM   3445  O   LYS A1798      25.063 -10.567  69.119  1.00  0.00           O  
ATOM   3446  CB  LYS A1798      25.027  -9.341  66.171  1.00  0.00           C  
ATOM   3447  CG  LYS A1798      24.178  -9.183  64.917  1.00  0.00           C  
ATOM   3448  CD  LYS A1798      23.035 -10.182  64.914  1.00  0.00           C  
ATOM   3449  CE  LYS A1798      22.141 -10.008  63.706  1.00  0.00           C  
ATOM   3450  NZ  LYS A1798      21.004 -10.969  63.734  1.00  0.00           N  
ATOM   3451  N   LYS A1799      25.985  -8.522  69.160  1.00  0.00           N  
ATOM   3452  CA  LYS A1799      26.845  -8.815  70.308  1.00  0.00           C  
ATOM   3453  C   LYS A1799      27.668 -10.093  70.144  1.00  0.00           C  
ATOM   3454  O   LYS A1799      27.325 -11.141  70.697  1.00  0.00           O  
ATOM   3455  CB  LYS A1799      25.987  -8.912  71.576  1.00  0.00           C  
ATOM   3456  CG  LYS A1799      25.345  -7.593  71.959  1.00  0.00           C  
ATOM   3457  CD  LYS A1799      24.212  -7.743  72.951  1.00  0.00           C  
ATOM   3458  CE  LYS A1799      23.638  -6.369  73.281  1.00  0.00           C  
ATOM   3459  NZ  LYS A1799      22.421  -6.438  74.127  1.00  0.00           N  
ATOM   3460  N   PRO A1800      28.776 -10.023  69.392  1.00  0.00           N  
ATOM   3461  CA  PRO A1800      29.609 -11.213  69.197  1.00  0.00           C  
ATOM   3462  C   PRO A1800      30.193 -11.728  70.511  1.00  0.00           C  
ATOM   3463  O   PRO A1800      30.517 -12.910  70.633  1.00  0.00           O  
ATOM   3464  CB  PRO A1800      30.687 -10.725  68.233  1.00  0.00           C  
ATOM   3465  CG  PRO A1800      30.837  -9.291  68.613  1.00  0.00           C  
ATOM   3466  CD  PRO A1800      29.398  -8.845  68.761  1.00  0.00           C  
ATOM   3467  N   TRP A1801      30.319 -10.836  71.490  1.00  0.00           N  
ATOM   3468  CA  TRP A1801      30.862 -11.206  72.790  1.00  0.00           C  
ATOM   3469  C   TRP A1801      29.912 -12.112  73.567  1.00  0.00           C  
ATOM   3470  O   TRP A1801      30.310 -12.757  74.535  1.00  0.00           O  
ATOM   3471  CB  TRP A1801      31.203  -9.949  73.603  1.00  0.00           C  
ATOM   3472  CG  TRP A1801      30.079  -8.974  73.775  1.00  0.00           C  
ATOM   3473  CD1 TRP A1801      29.121  -8.985  74.750  1.00  0.00           C  
ATOM   3474  CD2 TRP A1801      29.812  -7.821  72.963  1.00  0.00           C  
ATOM   3475  NE1 TRP A1801      28.278  -7.907  74.599  1.00  0.00           N  
ATOM   3476  CE2 TRP A1801      28.680  -7.177  73.510  1.00  0.00           C  
ATOM   3477  CE3 TRP A1801      30.422  -7.269  71.826  1.00  0.00           C  
ATOM   3478  CZ2 TRP A1801      28.143  -6.006  72.958  1.00  0.00           C  
ATOM   3479  CZ3 TRP A1801      29.888  -6.106  71.277  1.00  0.00           C  
ATOM   3480  CH2 TRP A1801      28.760  -5.488  71.845  1.00  0.00           C  
ATOM   3481  N   GLU A1802      28.656 -12.166  73.138  1.00  0.00           N  
ATOM   3482  CA  GLU A1802      27.673 -13.023  73.790  1.00  0.00           C  
ATOM   3483  C   GLU A1802      27.563 -14.315  72.995  1.00  0.00           C  
ATOM   3484  O   GLU A1802      27.483 -15.408  73.557  1.00  0.00           O  
ATOM   3485  CB  GLU A1802      26.315 -12.327  73.850  1.00  0.00           C  
ATOM   3486  CG  GLU A1802      26.253 -11.183  74.851  1.00  0.00           C  
ATOM   3487  CD  GLU A1802      26.507 -11.643  76.281  1.00  0.00           C  
ATOM   3488  OE1 GLU A1802      25.800 -12.559  76.754  1.00  0.00           O  
ATOM   3489  OE2 GLU A1802      27.415 -11.087  76.933  1.00  0.00           O  
ATOM   3490  N   LEU A1803      27.577 -14.175  71.676  1.00  0.00           N  
ATOM   3491  CA  LEU A1803      27.484 -15.313  70.782  1.00  0.00           C  
ATOM   3492  C   LEU A1803      28.677 -16.230  71.003  1.00  0.00           C  
ATOM   3493  O   LEU A1803      28.570 -17.446  70.853  1.00  0.00           O  
ATOM   3494  CB  LEU A1803      27.467 -14.834  69.328  1.00  0.00           C  
ATOM   3495  CG  LEU A1803      26.334 -13.883  68.931  1.00  0.00           C  
ATOM   3496  CD1 LEU A1803      26.598 -13.329  67.542  1.00  0.00           C  
ATOM   3497  CD2 LEU A1803      25.002 -14.619  68.975  1.00  0.00           C  
ATOM   3498  N   PHE A1804      29.810 -15.638  71.368  1.00  0.00           N  
ATOM   3499  CA  PHE A1804      31.031 -16.399  71.590  1.00  0.00           C  
ATOM   3500  C   PHE A1804      30.872 -17.435  72.694  1.00  0.00           C  
ATOM   3501  O   PHE A1804      31.482 -18.504  72.646  1.00  0.00           O  
ATOM   3502  CB  PHE A1804      32.187 -15.464  71.946  1.00  0.00           C  
ATOM   3503  CG  PHE A1804      33.534 -16.115  71.849  1.00  0.00           C  
ATOM   3504  CD1 PHE A1804      34.095 -16.397  70.609  1.00  0.00           C  
ATOM   3505  CD2 PHE A1804      34.234 -16.470  72.997  1.00  0.00           C  
ATOM   3506  CE1 PHE A1804      35.337 -17.027  70.513  1.00  0.00           C  
ATOM   3507  CE2 PHE A1804      35.474 -17.100  72.912  1.00  0.00           C  
ATOM   3508  CZ  PHE A1804      36.026 -17.379  71.669  1.00  0.00           C  
ATOM   3509  N   LYS A1805      30.053 -17.110  73.687  1.00  0.00           N  
ATOM   3510  CA  LYS A1805      29.816 -18.005  74.814  1.00  0.00           C  
ATOM   3511  C   LYS A1805      29.328 -19.379  74.375  1.00  0.00           C  
ATOM   3512  O   LYS A1805      30.034 -20.379  74.528  1.00  0.00           O  
ATOM   3513  CB  LYS A1805      28.789 -17.392  75.767  1.00  0.00           C  
ATOM   3514  CG  LYS A1805      29.271 -16.150  76.492  1.00  0.00           C  
ATOM   3515  CD  LYS A1805      28.149 -15.558  77.315  1.00  0.00           C  
ATOM   3516  CE  LYS A1805      28.582 -14.307  78.047  1.00  0.00           C  
ATOM   3517  NZ  LYS A1805      27.422 -13.715  78.764  1.00  0.00           N  
ATOM   3518  N   LYS A1810      28.119 -19.415  73.821  1.00  0.00           N  
ATOM   3519  CA  LYS A1810      27.508 -20.662  73.375  1.00  0.00           C  
ATOM   3520  C   LYS A1810      27.943 -21.081  71.968  1.00  0.00           C  
ATOM   3521  O   LYS A1810      27.906 -22.265  71.635  1.00  0.00           O  
ATOM   3522  CB  LYS A1810      25.977 -20.542  73.416  1.00  0.00           C  
ATOM   3523  CG  LYS A1810      25.418 -19.713  74.575  1.00  0.00           C  
ATOM   3524  CD  LYS A1810      25.596 -18.216  74.321  1.00  0.00           C  
ATOM   3525  CE  LYS A1810      24.969 -17.366  75.420  1.00  0.00           C  
ATOM   3526  NZ  LYS A1810      23.500 -17.587  75.534  1.00  0.00           N  
ATOM   3527  N   GLU A1812      28.356 -20.120  71.146  1.00  0.00           N  
ATOM   3528  CA  GLU A1812      28.771 -20.432  69.780  1.00  0.00           C  
ATOM   3529  C   GLU A1812      29.757 -19.431  69.173  1.00  0.00           C  
ATOM   3530  O   GLU A1812      29.359 -18.444  68.551  1.00  0.00           O  
ATOM   3531  CB  GLU A1812      27.531 -20.554  68.889  1.00  0.00           C  
ATOM   3532  CG  GLU A1812      26.587 -19.364  68.965  1.00  0.00           C  
ATOM   3533  CD  GLU A1812      25.192 -19.694  68.465  1.00  0.00           C  
ATOM   3534  OE1 GLU A1812      24.358 -18.768  68.364  1.00  0.00           O  
ATOM   3535  OE2 GLU A1812      24.926 -20.882  68.179  1.00  0.00           O  
ATOM   3536  N   PRO A1813      31.064 -19.690  69.335  1.00  0.00           N  
ATOM   3537  CA  PRO A1813      32.116 -18.817  68.807  1.00  0.00           C  
ATOM   3538  C   PRO A1813      32.060 -18.588  67.295  1.00  0.00           C  
ATOM   3539  O   PRO A1813      32.195 -17.456  66.833  1.00  0.00           O  
ATOM   3540  CB  PRO A1813      33.401 -19.521  69.249  1.00  0.00           C  
ATOM   3541  CG  PRO A1813      32.998 -20.966  69.314  1.00  0.00           C  
ATOM   3542  CD  PRO A1813      31.648 -20.880  69.979  1.00  0.00           C  
ATOM   3543  N   GLU A1814      31.864 -19.659  66.530  1.00  0.00           N  
ATOM   3544  CA  GLU A1814      31.796 -19.553  65.074  1.00  0.00           C  
ATOM   3545  C   GLU A1814      30.818 -18.463  64.643  1.00  0.00           C  
ATOM   3546  O   GLU A1814      31.081 -17.715  63.698  1.00  0.00           O  
ATOM   3547  CB  GLU A1814      31.377 -20.890  64.448  1.00  0.00           C  
ATOM   3548  CG  GLU A1814      32.408 -22.008  64.576  1.00  0.00           C  
ATOM   3549  CD  GLU A1814      32.423 -22.655  65.953  1.00  0.00           C  
ATOM   3550  OE1 GLU A1814      33.294 -23.520  66.194  1.00  0.00           O  
ATOM   3551  OE2 GLU A1814      31.563 -22.309  66.791  1.00  0.00           O  
ATOM   3552  N   GLU A1815      29.690 -18.374  65.339  1.00  0.00           N  
ATOM   3553  CA  GLU A1815      28.687 -17.368  65.020  1.00  0.00           C  
ATOM   3554  C   GLU A1815      29.236 -15.974  65.297  1.00  0.00           C  
ATOM   3555  O   GLU A1815      28.935 -15.019  64.578  1.00  0.00           O  
ATOM   3556  CB  GLU A1815      27.424 -17.597  65.849  1.00  0.00           C  
ATOM   3557  CG  GLU A1815      26.338 -16.553  65.625  1.00  0.00           C  
ATOM   3558  CD  GLU A1815      25.848 -16.509  64.186  1.00  0.00           C  
ATOM   3559  OE1 GLU A1815      24.946 -15.695  63.892  1.00  0.00           O  
ATOM   3560  OE2 GLU A1815      26.362 -17.286  63.350  1.00  0.00           O  
ATOM   3561  N   ALA A1816      30.042 -15.865  66.348  1.00  0.00           N  
ATOM   3562  CA  ALA A1816      30.641 -14.592  66.723  1.00  0.00           C  
ATOM   3563  C   ALA A1816      31.655 -14.165  65.666  1.00  0.00           C  
ATOM   3564  O   ALA A1816      31.795 -12.978  65.368  1.00  0.00           O  
ATOM   3565  CB  ALA A1816      31.316 -14.714  68.082  1.00  0.00           C  
ATOM   3566  N   ARG A1817      32.361 -15.139  65.104  1.00  0.00           N  
ATOM   3567  CA  ARG A1817      33.353 -14.861  64.079  1.00  0.00           C  
ATOM   3568  C   ARG A1817      32.696 -14.478  62.757  1.00  0.00           C  
ATOM   3569  O   ARG A1817      33.296 -13.780  61.942  1.00  0.00           O  
ATOM   3570  CB  ARG A1817      34.266 -16.070  63.882  1.00  0.00           C  
ATOM   3571  CG  ARG A1817      35.297 -16.242  64.994  1.00  0.00           C  
ATOM   3572  CD  ARG A1817      36.364 -17.253  64.600  1.00  0.00           C  
ATOM   3573  NE  ARG A1817      35.872 -18.624  64.675  1.00  0.00           N  
ATOM   3574  CZ  ARG A1817      35.770 -19.317  65.805  1.00  0.00           C  
ATOM   3575  NH1 ARG A1817      36.134 -18.768  66.960  1.00  0.00           N  
ATOM   3576  NH2 ARG A1817      35.295 -20.555  65.782  1.00  0.00           N  
ATOM   3577  N   ALA A1818      31.467 -14.939  62.548  1.00  0.00           N  
ATOM   3578  CA  ALA A1818      30.736 -14.623  61.327  1.00  0.00           C  
ATOM   3579  C   ALA A1818      30.300 -13.165  61.393  1.00  0.00           C  
ATOM   3580  O   ALA A1818      30.402 -12.432  60.412  1.00  0.00           O  
ATOM   3581  CB  ALA A1818      29.514 -15.531  61.187  1.00  0.00           C  
ATOM   3582  N   VAL A1819      29.817 -12.747  62.558  1.00  0.00           N  
ATOM   3583  CA  VAL A1819      29.381 -11.370  62.737  1.00  0.00           C  
ATOM   3584  C   VAL A1819      30.574 -10.426  62.635  1.00  0.00           C  
ATOM   3585  O   VAL A1819      30.456  -9.322  62.094  1.00  0.00           O  
ATOM   3586  CB  VAL A1819      28.694 -11.167  64.099  1.00  0.00           C  
ATOM   3587  CG1 VAL A1819      28.504  -9.675  64.369  1.00  0.00           C  
ATOM   3588  CG2 VAL A1819      27.338 -11.878  64.108  1.00  0.00           C  
ATOM   3589  N   LEU A1820      31.722 -10.862  63.150  1.00  0.00           N  
ATOM   3590  CA  LEU A1820      32.920 -10.038  63.097  1.00  0.00           C  
ATOM   3591  C   LEU A1820      33.388  -9.857  61.656  1.00  0.00           C  
ATOM   3592  O   LEU A1820      33.758  -8.752  61.253  1.00  0.00           O  
ATOM   3593  CB  LEU A1820      34.041 -10.650  63.951  1.00  0.00           C  
ATOM   3594  CG  LEU A1820      33.875 -10.459  65.466  1.00  0.00           C  
ATOM   3595  CD1 LEU A1820      35.044 -11.104  66.207  1.00  0.00           C  
ATOM   3596  CD2 LEU A1820      33.806  -8.977  65.789  1.00  0.00           C  
ATOM   3597  N   TYR A1821      33.368 -10.934  60.876  1.00  0.00           N  
ATOM   3598  CA  TYR A1821      33.785 -10.833  59.486  1.00  0.00           C  
ATOM   3599  C   TYR A1821      32.931  -9.801  58.760  1.00  0.00           C  
ATOM   3600  O   TYR A1821      33.451  -8.999  57.985  1.00  0.00           O  
ATOM   3601  CB  TYR A1821      33.651 -12.170  58.753  1.00  0.00           C  
ATOM   3602  CG  TYR A1821      34.088 -12.057  57.309  1.00  0.00           C  
ATOM   3603  CD1 TYR A1821      35.439 -12.068  56.970  1.00  0.00           C  
ATOM   3604  CD2 TYR A1821      33.157 -11.837  56.293  1.00  0.00           C  
ATOM   3605  CE1 TYR A1821      35.857 -11.854  55.664  1.00  0.00           C  
ATOM   3606  CE2 TYR A1821      33.563 -11.620  54.981  1.00  0.00           C  
ATOM   3607  CZ  TYR A1821      34.915 -11.627  54.673  1.00  0.00           C  
ATOM   3608  OH  TYR A1821      35.331 -11.387  53.385  1.00  0.00           O  
ATOM   3609  N   ARG A1822      31.622  -9.823  59.016  1.00  0.00           N  
ATOM   3610  CA  ARG A1822      30.701  -8.895  58.367  1.00  0.00           C  
ATOM   3611  C   ARG A1822      31.031  -7.440  58.662  1.00  0.00           C  
ATOM   3612  O   ARG A1822      30.880  -6.577  57.792  1.00  0.00           O  
ATOM   3613  CB  ARG A1822      29.249  -9.181  58.783  1.00  0.00           C  
ATOM   3614  CG  ARG A1822      28.745 -10.570  58.394  1.00  0.00           C  
ATOM   3615  CD  ARG A1822      27.222 -10.658  58.512  1.00  0.00           C  
ATOM   3616  NE  ARG A1822      26.718 -12.009  58.270  1.00  0.00           N  
ATOM   3617  CZ  ARG A1822      26.512 -12.915  59.224  1.00  0.00           C  
ATOM   3618  NH1 ARG A1822      26.763 -12.619  60.492  1.00  0.00           N  
ATOM   3619  NH2 ARG A1822      26.060 -14.123  58.911  1.00  0.00           N  
ATOM   3620  N   VAL A1823      31.481  -7.163  59.882  1.00  0.00           N  
ATOM   3621  CA  VAL A1823      31.829  -5.799  60.261  1.00  0.00           C  
ATOM   3622  C   VAL A1823      33.122  -5.379  59.573  1.00  0.00           C  
ATOM   3623  O   VAL A1823      33.235  -4.255  59.086  1.00  0.00           O  
ATOM   3624  CB  VAL A1823      31.998  -5.657  61.793  1.00  0.00           C  
ATOM   3625  CG1 VAL A1823      32.413  -4.229  62.149  1.00  0.00           C  
ATOM   3626  CG2 VAL A1823      30.687  -6.011  62.492  1.00  0.00           C  
ATOM   3627  N   VAL A1824      34.098  -6.282  59.532  1.00  0.00           N  
ATOM   3628  CA  VAL A1824      35.369  -5.984  58.885  1.00  0.00           C  
ATOM   3629  C   VAL A1824      35.159  -5.763  57.383  1.00  0.00           C  
ATOM   3630  O   VAL A1824      35.678  -4.803  56.810  1.00  0.00           O  
ATOM   3631  CB  VAL A1824      36.389  -7.131  59.088  1.00  0.00           C  
ATOM   3632  CG1 VAL A1824      37.649  -6.861  58.284  1.00  0.00           C  
ATOM   3633  CG2 VAL A1824      36.739  -7.258  60.562  1.00  0.00           C  
ATOM   3634  N   GLU A1825      34.400  -6.650  56.746  1.00  0.00           N  
ATOM   3635  CA  GLU A1825      34.144  -6.515  55.318  1.00  0.00           C  
ATOM   3636  C   GLU A1825      33.385  -5.211  55.073  1.00  0.00           C  
ATOM   3637  O   GLU A1825      33.598  -4.539  54.067  1.00  0.00           O  
ATOM   3638  CB  GLU A1825      33.332  -7.711  54.799  1.00  0.00           C  
ATOM   3639  CG  GLU A1825      32.893  -7.569  53.347  1.00  0.00           C  
ATOM   3640  CD  GLU A1825      34.045  -7.677  52.362  1.00  0.00           C  
ATOM   3641  OE1 GLU A1825      35.211  -7.502  52.774  1.00  0.00           O  
ATOM   3642  OE2 GLU A1825      33.781  -7.926  51.166  1.00  0.00           O  
ATOM   3643  N   GLY A1826      32.512  -4.854  56.010  1.00  0.00           N  
ATOM   3644  CA  GLY A1826      31.745  -3.629  55.883  1.00  0.00           C  
ATOM   3645  C   GLY A1826      32.649  -2.408  55.969  1.00  0.00           C  
ATOM   3646  O   GLY A1826      32.459  -1.421  55.249  1.00  0.00           O  
ATOM   3647  N   LEU A1827      33.635  -2.471  56.859  1.00  0.00           N  
ATOM   3648  CA  LEU A1827      34.573  -1.370  57.025  1.00  0.00           C  
ATOM   3649  C   LEU A1827      35.418  -1.230  55.761  1.00  0.00           C  
ATOM   3650  O   LEU A1827      35.731  -0.123  55.342  1.00  0.00           O  
ATOM   3651  CB  LEU A1827      35.457  -1.608  58.257  1.00  0.00           C  
ATOM   3652  CG  LEU A1827      34.681  -1.578  59.583  1.00  0.00           C  
ATOM   3653  CD1 LEU A1827      35.599  -1.957  60.740  1.00  0.00           C  
ATOM   3654  CD2 LEU A1827      34.097  -0.182  59.794  1.00  0.00           C  
ATOM   3655  N   ARG A1991      35.772  -2.360  55.152  1.00  0.00           N  
ATOM   3656  CA  ARG A1991      36.552  -2.357  53.917  1.00  0.00           C  
ATOM   3657  C   ARG A1991      35.775  -1.584  52.851  1.00  0.00           C  
ATOM   3658  O   ARG A1991      36.288  -0.654  52.231  1.00  0.00           O  
ATOM   3659  CB  ARG A1991      36.784  -3.793  53.422  1.00  0.00           C  
ATOM   3660  CG  ARG A1991      37.546  -3.864  52.102  1.00  0.00           C  
ATOM   3661  CD  ARG A1991      37.626  -5.283  51.536  1.00  0.00           C  
ATOM   3662  NE  ARG A1991      36.344  -5.760  51.020  1.00  0.00           N  
ATOM   3663  CZ  ARG A1991      35.782  -5.339  49.888  1.00  0.00           C  
ATOM   3664  NH1 ARG A1991      36.388  -4.424  49.137  1.00  0.00           N  
ATOM   3665  NH2 ARG A1991      34.612  -5.830  49.504  1.00  0.00           N  
ATOM   3666  N   ILE A1992      34.525  -1.980  52.640  1.00  0.00           N  
ATOM   3667  CA  ILE A1992      33.688  -1.326  51.650  1.00  0.00           C  
ATOM   3668  C   ILE A1992      33.545   0.165  51.930  1.00  0.00           C  
ATOM   3669  O   ILE A1992      33.741   0.994  51.037  1.00  0.00           O  
ATOM   3670  CB  ILE A1992      32.296  -1.970  51.607  1.00  0.00           C  
ATOM   3671  CG1 ILE A1992      32.415  -3.394  51.055  1.00  0.00           C  
ATOM   3672  CG2 ILE A1992      31.352  -1.123  50.757  1.00  0.00           C  
ATOM   3673  CD1 ILE A1992      31.122  -4.193  51.111  1.00  0.00           C  
ATOM   3674  N   ALA A1993      33.202   0.503  53.171  1.00  0.00           N  
ATOM   3675  CA  ALA A1993      33.036   1.895  53.557  1.00  0.00           C  
ATOM   3676  C   ALA A1993      34.326   2.688  53.366  1.00  0.00           C  
ATOM   3677  O   ALA A1993      34.294   3.816  52.861  1.00  0.00           O  
ATOM   3678  CB  ALA A1993      32.572   1.983  55.019  1.00  0.00           C  
ATOM   3679  N   SER A1994      35.458   2.102  53.758  1.00  0.00           N  
ATOM   3680  CA  SER A1994      36.752   2.783  53.637  1.00  0.00           C  
ATOM   3681  C   SER A1994      37.071   3.147  52.189  1.00  0.00           C  
ATOM   3682  O   SER A1994      37.736   4.152  51.920  1.00  0.00           O  
ATOM   3683  CB  SER A1994      37.880   1.920  54.219  1.00  0.00           C  
ATOM   3684  OG  SER A1994      38.264   0.860  53.348  1.00  0.00           O  
ATOM   3685  N   ILE A2011      36.594   2.328  51.259  1.00  0.00           N  
ATOM   3686  CA  ILE A2011      36.821   2.574  49.841  1.00  0.00           C  
ATOM   3687  C   ILE A2011      36.058   3.812  49.401  1.00  0.00           C  
ATOM   3688  O   ILE A2011      36.613   4.709  48.755  1.00  0.00           O  
ATOM   3689  CB  ILE A2011      36.330   1.393  48.979  1.00  0.00           C  
ATOM   3690  CG1 ILE A2011      37.079   0.116  49.364  1.00  0.00           C  
ATOM   3691  CG2 ILE A2011      36.483   1.724  47.502  1.00  0.00           C  
ATOM   3692  CD1 ILE A2011      38.528   0.319  49.579  1.00  0.00           C  
ATOM   3693  N   LEU A2012      34.777   3.846  49.752  1.00  0.00           N  
ATOM   3694  CA  LEU A2012      33.905   4.960  49.398  1.00  0.00           C  
ATOM   3695  C   LEU A2012      34.392   6.301  49.951  1.00  0.00           C  
ATOM   3696  O   LEU A2012      34.178   7.344  49.333  1.00  0.00           O  
ATOM   3697  CB  LEU A2012      32.490   4.692  49.913  1.00  0.00           C  
ATOM   3698  CG  LEU A2012      31.800   3.396  49.471  1.00  0.00           C  
ATOM   3699  CD1 LEU A2012      30.499   3.240  50.260  1.00  0.00           C  
ATOM   3700  CD2 LEU A2012      31.514   3.426  47.970  1.00  0.00           C  
ATOM   3701  N   LEU A2013      35.038   6.268  51.113  1.00  0.00           N  
ATOM   3702  CA  LEU A2013      35.534   7.484  51.756  1.00  0.00           C  
ATOM   3703  C   LEU A2013      36.967   7.855  51.363  1.00  0.00           C  
ATOM   3704  O   LEU A2013      37.456   8.914  51.729  1.00  0.00           O  
ATOM   3705  CB  LEU A2013      35.470   7.325  53.281  1.00  0.00           C  
ATOM   3706  CG  LEU A2013      34.094   7.058  53.895  1.00  0.00           C  
ATOM   3707  CD1 LEU A2013      34.265   6.561  55.320  1.00  0.00           C  
ATOM   3708  CD2 LEU A2013      33.259   8.333  53.858  1.00  0.00           C  
ATOM   3709  N   THR A2014      37.642   6.982  50.628  1.00  0.00           N  
ATOM   3710  CA  THR A2014      39.016   7.257  50.236  1.00  0.00           C  
ATOM   3711  C   THR A2014      39.236   8.613  49.553  1.00  0.00           C  
ATOM   3712  O   THR A2014      40.179   9.334  49.900  1.00  0.00           O  
ATOM   3713  CB  THR A2014      39.556   6.121  49.351  1.00  0.00           C  
ATOM   3714  OG1 THR A2014      39.695   4.944  50.152  1.00  0.00           O  
ATOM   3715  CG2 THR A2014      40.925   6.489  48.756  1.00  0.00           C  
ATOM   3716  N   PRO A2015      38.378   8.983  48.580  1.00  0.00           N  
ATOM   3717  CA  PRO A2015      38.551  10.273  47.900  1.00  0.00           C  
ATOM   3718  C   PRO A2015      38.474  11.468  48.853  1.00  0.00           C  
ATOM   3719  O   PRO A2015      39.047  12.519  48.578  1.00  0.00           O  
ATOM   3720  CB  PRO A2015      37.416  10.284  46.873  1.00  0.00           C  
ATOM   3721  CG  PRO A2015      37.249   8.818  46.557  1.00  0.00           C  
ATOM   3722  CD  PRO A2015      37.301   8.205  47.941  1.00  0.00           C  
ATOM   3723  N   ALA A2016      37.767  11.310  49.969  1.00  0.00           N  
ATOM   3724  CA  ALA A2016      37.660  12.398  50.936  1.00  0.00           C  
ATOM   3725  C   ALA A2016      38.838  12.393  51.912  1.00  0.00           C  
ATOM   3726  O   ALA A2016      39.404  13.446  52.203  1.00  0.00           O  
ATOM   3727  CB  ALA A2016      36.345  12.298  51.702  1.00  0.00           C  
ATOM   3728  N   MET A2017      39.213  11.209  52.401  1.00  0.00           N  
ATOM   3729  CA  MET A2017      40.314  11.082  53.366  1.00  0.00           C  
ATOM   3730  C   MET A2017      41.300   9.987  52.932  1.00  0.00           C  
ATOM   3731  O   MET A2017      41.400   8.937  53.572  1.00  0.00           O  
ATOM   3732  CB  MET A2017      39.743  10.739  54.749  1.00  0.00           C  
ATOM   3733  CG  MET A2017      38.617  11.669  55.214  1.00  0.00           C  
ATOM   3734  SD  MET A2017      37.911  11.188  56.827  1.00  0.00           S  
ATOM   3735  CE  MET A2017      36.724   9.925  56.320  1.00  0.00           C  
ATOM   3736  N   PRO A2018      42.056  10.233  51.850  1.00  0.00           N  
ATOM   3737  CA  PRO A2018      43.038   9.299  51.290  1.00  0.00           C  
ATOM   3738  C   PRO A2018      43.969   8.624  52.284  1.00  0.00           C  
ATOM   3739  O   PRO A2018      43.969   7.407  52.415  1.00  0.00           O  
ATOM   3740  CB  PRO A2018      43.812  10.162  50.291  1.00  0.00           C  
ATOM   3741  CG  PRO A2018      42.798  11.154  49.856  1.00  0.00           C  
ATOM   3742  CD  PRO A2018      42.134  11.533  51.161  1.00  0.00           C  
ATOM   3743  N   ASP A2019      44.772   9.412  52.982  1.00  0.00           N  
ATOM   3744  CA  ASP A2019      45.713   8.835  53.926  1.00  0.00           C  
ATOM   3745  C   ASP A2019      45.066   8.048  55.066  1.00  0.00           C  
ATOM   3746  O   ASP A2019      45.488   6.934  55.365  1.00  0.00           O  
ATOM   3747  CB  ASP A2019      46.614   9.920  54.510  1.00  0.00           C  
ATOM   3748  CG  ASP A2019      47.518  10.548  53.472  1.00  0.00           C  
ATOM   3749  OD1 ASP A2019      47.727   9.930  52.402  1.00  0.00           O  
ATOM   3750  OD2 ASP A2019      48.027  11.656  53.732  1.00  0.00           O  
ATOM   3751  N   LYS A2020      44.046   8.623  55.699  1.00  0.00           N  
ATOM   3752  CA  LYS A2020      43.390   7.962  56.821  1.00  0.00           C  
ATOM   3753  C   LYS A2020      42.636   6.684  56.471  1.00  0.00           C  
ATOM   3754  O   LYS A2020      42.508   5.798  57.310  1.00  0.00           O  
ATOM   3755  CB  LYS A2020      42.454   8.943  57.545  1.00  0.00           C  
ATOM   3756  CG  LYS A2020      43.192   9.920  58.464  1.00  0.00           C  
ATOM   3757  CD  LYS A2020      43.949   9.167  59.563  1.00  0.00           C  
ATOM   3758  CE  LYS A2020      44.767  10.111  60.436  1.00  0.00           C  
ATOM   3759  NZ  LYS A2020      45.497   9.366  61.497  1.00  0.00           N  
ATOM   3760  N   MET A2021      42.123   6.584  55.250  1.00  0.00           N  
ATOM   3761  CA  MET A2021      41.408   5.376  54.859  1.00  0.00           C  
ATOM   3762  C   MET A2021      42.412   4.268  54.558  1.00  0.00           C  
ATOM   3763  O   MET A2021      42.133   3.083  54.776  1.00  0.00           O  
ATOM   3764  CB  MET A2021      40.511   5.653  53.652  1.00  0.00           C  
ATOM   3765  CG  MET A2021      39.318   6.528  54.000  1.00  0.00           C  
ATOM   3766  SD  MET A2021      38.330   5.875  55.382  1.00  0.00           S  
ATOM   3767  CE  MET A2021      39.128   6.626  56.803  1.00  0.00           C  
ATOM   3768  N   ALA A2022      43.586   4.647  54.061  1.00  0.00           N  
ATOM   3769  CA  ALA A2022      44.620   3.654  53.790  1.00  0.00           C  
ATOM   3770  C   ALA A2022      45.116   3.122  55.135  1.00  0.00           C  
ATOM   3771  O   ALA A2022      45.368   1.925  55.288  1.00  0.00           O  
ATOM   3772  CB  ALA A2022      45.768   4.278  53.016  1.00  0.00           C  
ATOM   3773  N   GLU A2023      45.242   4.024  56.107  1.00  0.00           N  
ATOM   3774  CA  GLU A2023      45.692   3.671  57.452  1.00  0.00           C  
ATOM   3775  C   GLU A2023      44.672   2.760  58.130  1.00  0.00           C  
ATOM   3776  O   GLU A2023      45.040   1.852  58.876  1.00  0.00           O  
ATOM   3777  CB  GLU A2023      45.895   4.936  58.294  1.00  0.00           C  
ATOM   3778  CG  GLU A2023      46.243   4.661  59.756  1.00  0.00           C  
ATOM   3779  CD  GLU A2023      46.473   5.937  60.561  1.00  0.00           C  
ATOM   3780  OE1 GLU A2023      46.543   5.849  61.808  1.00  0.00           O  
ATOM   3781  OE2 GLU A2023      46.588   7.023  59.951  1.00  0.00           O  
ATOM   3782  N   LEU A2024      43.391   3.020  57.876  1.00  0.00           N  
ATOM   3783  CA  LEU A2024      42.313   2.205  58.426  1.00  0.00           C  
ATOM   3784  C   LEU A2024      42.475   0.794  57.861  1.00  0.00           C  
ATOM   3785  O   LEU A2024      42.439  -0.202  58.592  1.00  0.00           O  
ATOM   3786  CB  LEU A2024      40.959   2.781  58.000  1.00  0.00           C  
ATOM   3787  CG  LEU A2024      39.692   2.115  58.544  1.00  0.00           C  
ATOM   3788  CD1 LEU A2024      38.514   3.035  58.269  1.00  0.00           C  
ATOM   3789  CD2 LEU A2024      39.474   0.748  57.900  1.00  0.00           C  
ATOM   3790  N   ARG A2025      42.663   0.722  56.550  1.00  0.00           N  
ATOM   3791  CA  ARG A2025      42.841  -0.546  55.861  1.00  0.00           C  
ATOM   3792  C   ARG A2025      44.041  -1.304  56.455  1.00  0.00           C  
ATOM   3793  O   ARG A2025      43.963  -2.503  56.722  1.00  0.00           O  
ATOM   3794  CB  ARG A2025      43.046  -0.283  54.368  1.00  0.00           C  
ATOM   3795  CG  ARG A2025      42.141  -1.078  53.449  1.00  0.00           C  
ATOM   3796  CD  ARG A2025      41.280  -0.182  52.562  1.00  0.00           C  
ATOM   3797  NE  ARG A2025      42.029   0.851  51.844  1.00  0.00           N  
ATOM   3798  CZ  ARG A2025      41.498   2.017  51.485  1.00  0.00           C  
ATOM   3799  NH1 ARG A2025      40.228   2.276  51.782  1.00  0.00           N  
ATOM   3800  NH2 ARG A2025      42.224   2.932  50.847  1.00  0.00           N  
ATOM   3801  N   ARG A2026      45.146  -0.596  56.667  1.00  0.00           N  
ATOM   3802  CA  ARG A2026      46.343  -1.204  57.244  1.00  0.00           C  
ATOM   3803  C   ARG A2026      46.078  -1.705  58.671  1.00  0.00           C  
ATOM   3804  O   ARG A2026      46.593  -2.745  59.083  1.00  0.00           O  
ATOM   3805  CB  ARG A2026      47.489  -0.186  57.252  1.00  0.00           C  
ATOM   3806  CG  ARG A2026      48.740  -0.663  57.967  1.00  0.00           C  
ATOM   3807  CD  ARG A2026      49.937   0.260  57.731  1.00  0.00           C  
ATOM   3808  NE  ARG A2026      49.664   1.662  58.050  1.00  0.00           N  
ATOM   3809  CZ  ARG A2026      49.235   2.561  57.167  1.00  0.00           C  
ATOM   3810  NH1 ARG A2026      49.029   2.207  55.904  1.00  0.00           N  
ATOM   3811  NH2 ARG A2026      49.017   3.815  57.544  1.00  0.00           N  
ATOM   3812  N   ALA A2027      45.265  -0.968  59.419  1.00  0.00           N  
ATOM   3813  CA  ALA A2027      44.945  -1.344  60.793  1.00  0.00           C  
ATOM   3814  C   ALA A2027      44.215  -2.689  60.871  1.00  0.00           C  
ATOM   3815  O   ALA A2027      44.294  -3.392  61.886  1.00  0.00           O  
ATOM   3816  CB  ALA A2027      44.105  -0.250  61.454  1.00  0.00           C  
ATOM   3817  N   LEU A2039      43.515  -3.048  59.798  1.00  0.00           N  
ATOM   3818  CA  LEU A2039      42.778  -4.305  59.755  1.00  0.00           C  
ATOM   3819  C   LEU A2039      43.484  -5.334  58.877  1.00  0.00           C  
ATOM   3820  O   LEU A2039      42.935  -6.398  58.600  1.00  0.00           O  
ATOM   3821  CB  LEU A2039      41.348  -4.071  59.238  1.00  0.00           C  
ATOM   3822  CG  LEU A2039      40.377  -3.265  60.113  1.00  0.00           C  
ATOM   3823  CD1 LEU A2039      39.107  -2.946  59.329  1.00  0.00           C  
ATOM   3824  CD2 LEU A2039      40.037  -4.050  61.371  1.00  0.00           C  
ATOM   3825  N   GLY A2040      44.703  -5.022  58.448  1.00  0.00           N  
ATOM   3826  CA  GLY A2040      45.441  -5.949  57.608  1.00  0.00           C  
ATOM   3827  C   GLY A2040      44.784  -6.184  56.259  1.00  0.00           C  
ATOM   3828  O   GLY A2040      44.943  -7.249  55.657  1.00  0.00           O  
ATOM   3829  N   LEU A2041      44.042  -5.189  55.780  1.00  0.00           N  
ATOM   3830  CA  LEU A2041      43.362  -5.295  54.495  1.00  0.00           C  
ATOM   3831  C   LEU A2041      44.230  -4.706  53.382  1.00  0.00           C  
ATOM   3832  O   LEU A2041      45.150  -3.936  53.648  1.00  0.00           O  
ATOM   3833  CB  LEU A2041      42.027  -4.548  54.550  1.00  0.00           C  
ATOM   3834  CG  LEU A2041      40.960  -5.000  55.556  1.00  0.00           C  
ATOM   3835  CD1 LEU A2041      39.878  -3.939  55.638  1.00  0.00           C  
ATOM   3836  CD2 LEU A2041      40.367  -6.347  55.143  1.00  0.00           C  
ATOM   3837  N   LYS A2042      43.948  -5.085  52.138  1.00  0.00           N  
ATOM   3838  CA  LYS A2042      44.684  -4.566  50.986  1.00  0.00           C  
ATOM   3839  C   LYS A2042      44.571  -3.036  51.036  1.00  0.00           C  
ATOM   3840  O   LYS A2042      43.467  -2.480  51.075  1.00  0.00           O  
ATOM   3841  CB  LYS A2042      44.063  -5.123  49.700  1.00  0.00           C  
ATOM   3842  CG  LYS A2042      44.705  -4.688  48.387  1.00  0.00           C  
ATOM   3843  CD  LYS A2042      44.080  -5.480  47.228  1.00  0.00           C  
ATOM   3844  CE  LYS A2042      44.529  -4.996  45.849  1.00  0.00           C  
ATOM   3845  NZ  LYS A2042      43.731  -3.834  45.350  1.00  0.00           N  
ATOM   3846  N   GLU A2043      45.714  -2.359  51.044  1.00  0.00           N  
ATOM   3847  CA  GLU A2043      45.745  -0.903  51.134  1.00  0.00           C  
ATOM   3848  C   GLU A2043      45.329  -0.124  49.882  1.00  0.00           C  
ATOM   3849  O   GLU A2043      44.501   0.778  49.971  1.00  0.00           O  
ATOM   3850  CB  GLU A2043      47.130  -0.468  51.609  1.00  0.00           C  
ATOM   3851  CG  GLU A2043      47.424  -0.939  53.036  1.00  0.00           C  
ATOM   3852  CD  GLU A2043      48.864  -0.711  53.456  1.00  0.00           C  
ATOM   3853  OE1 GLU A2043      49.344   0.436  53.327  1.00  0.00           O  
ATOM   3854  OE2 GLU A2043      49.508  -1.680  53.924  1.00  0.00           O  
ATOM   3855  N   GLU A2044      45.901  -0.456  48.728  1.00  0.00           N  
ATOM   3856  CA  GLU A2044      45.537   0.232  47.491  1.00  0.00           C  
ATOM   3857  C   GLU A2044      44.240  -0.410  47.034  1.00  0.00           C  
ATOM   3858  O   GLU A2044      44.131  -1.639  47.014  1.00  0.00           O  
ATOM   3859  CB  GLU A2044      46.619   0.046  46.424  1.00  0.00           C  
ATOM   3860  CG  GLU A2044      46.327   0.763  45.101  1.00  0.00           C  
ATOM   3861  CD  GLU A2044      46.395   2.287  45.208  1.00  0.00           C  
ATOM   3862  OE1 GLU A2044      46.590   2.827  46.325  1.00  0.00           O  
ATOM   3863  OE2 GLU A2044      46.248   2.950  44.159  1.00  0.00           O  
ATOM   3864  N   VAL A2091      43.259   0.407  46.668  1.00  0.00           N  
ATOM   3865  CA  VAL A2091      41.967  -0.131  46.253  1.00  0.00           C  
ATOM   3866  C   VAL A2091      41.388   0.475  44.983  1.00  0.00           C  
ATOM   3867  O   VAL A2091      41.927   1.432  44.422  1.00  0.00           O  
ATOM   3868  CB  VAL A2091      40.925   0.059  47.373  1.00  0.00           C  
ATOM   3869  CG1 VAL A2091      41.377  -0.675  48.643  1.00  0.00           C  
ATOM   3870  CG2 VAL A2091      40.763   1.545  47.670  1.00  0.00           C  
ATOM   3871  N   ARG A2092      40.275  -0.110  44.543  1.00  0.00           N  
ATOM   3872  CA  ARG A2092      39.549   0.342  43.367  1.00  0.00           C  
ATOM   3873  C   ARG A2092      38.070   0.369  43.764  1.00  0.00           C  
ATOM   3874  O   ARG A2092      37.614  -0.494  44.516  1.00  0.00           O  
ATOM   3875  CB  ARG A2092      39.764  -0.626  42.191  1.00  0.00           C  
ATOM   3876  CG  ARG A2092      41.208  -0.732  41.702  1.00  0.00           C  
ATOM   3877  CD  ARG A2092      41.301  -1.572  40.429  1.00  0.00           C  
ATOM   3878  NE  ARG A2092      40.779  -2.926  40.613  1.00  0.00           N  
ATOM   3879  CZ  ARG A2092      41.311  -3.832  41.433  1.00  0.00           C  
ATOM   3880  NH1 ARG A2092      42.389  -3.531  42.148  1.00  0.00           N  
ATOM   3881  NH2 ARG A2092      40.761  -5.037  41.545  1.00  0.00           N  
ATOM   3882  N   LEU A2093      37.321   1.350  43.268  1.00  0.00           N  
ATOM   3883  CA  LEU A2093      35.903   1.453  43.619  1.00  0.00           C  
ATOM   3884  C   LEU A2093      35.130   0.169  43.334  1.00  0.00           C  
ATOM   3885  O   LEU A2093      34.208  -0.189  44.069  1.00  0.00           O  
ATOM   3886  CB  LEU A2093      35.249   2.614  42.866  1.00  0.00           C  
ATOM   3887  CG  LEU A2093      33.791   2.880  43.239  1.00  0.00           C  
ATOM   3888  CD1 LEU A2093      33.689   3.158  44.737  1.00  0.00           C  
ATOM   3889  CD2 LEU A2093      33.254   4.067  42.435  1.00  0.00           C  
ATOM   3890  N   GLU A2094      35.506  -0.511  42.257  1.00  0.00           N  
ATOM   3891  CA  GLU A2094      34.865  -1.756  41.853  1.00  0.00           C  
ATOM   3892  C   GLU A2094      34.937  -2.831  42.942  1.00  0.00           C  
ATOM   3893  O   GLU A2094      34.047  -3.674  43.044  1.00  0.00           O  
ATOM   3894  CB  GLU A2094      35.517  -2.279  40.564  1.00  0.00           C  
ATOM   3895  CG  GLU A2094      36.994  -2.641  40.714  1.00  0.00           C  
ATOM   3896  CD  GLU A2094      37.647  -3.019  39.395  1.00  0.00           C  
ATOM   3897  OE1 GLU A2094      37.109  -3.908  38.699  1.00  0.00           O  
ATOM   3898  OE2 GLU A2094      38.699  -2.429  39.056  1.00  0.00           O  
ATOM   3899  N   GLU A2095      35.995  -2.804  43.748  1.00  0.00           N  
ATOM   3900  CA  GLU A2095      36.157  -3.788  44.820  1.00  0.00           C  
ATOM   3901  C   GLU A2095      35.103  -3.585  45.908  1.00  0.00           C  
ATOM   3902  O   GLU A2095      34.804  -4.498  46.675  1.00  0.00           O  
ATOM   3903  CB  GLU A2095      37.559  -3.689  45.430  1.00  0.00           C  
ATOM   3904  CG  GLU A2095      38.667  -3.681  44.390  1.00  0.00           C  
ATOM   3905  CD  GLU A2095      40.049  -3.566  45.003  1.00  0.00           C  
ATOM   3906  OE1 GLU A2095      40.185  -2.896  46.045  1.00  0.00           O  
ATOM   3907  OE2 GLU A2095      41.003  -4.133  44.433  1.00  0.00           O  
ATOM   3908  N   ALA A2096      34.536  -2.385  45.966  1.00  0.00           N  
ATOM   3909  CA  ALA A2096      33.515  -2.084  46.957  1.00  0.00           C  
ATOM   3910  C   ALA A2096      32.151  -2.615  46.512  1.00  0.00           C  
ATOM   3911  O   ALA A2096      31.164  -2.504  47.238  1.00  0.00           O  
ATOM   3912  CB  ALA A2096      33.438  -0.571  47.181  1.00  0.00           C  
ATOM   3913  N   GLU A2097      32.099  -3.200  45.323  1.00  0.00           N  
ATOM   3914  CA  GLU A2097      30.833  -3.697  44.797  1.00  0.00           C  
ATOM   3915  C   GLU A2097      30.661  -5.209  44.885  1.00  0.00           C  
ATOM   3916  O   GLU A2097      29.682  -5.755  44.380  1.00  0.00           O  
ATOM   3917  CB  GLU A2097      30.655  -3.224  43.347  1.00  0.00           C  
ATOM   3918  CG  GLU A2097      30.754  -1.711  43.188  1.00  0.00           C  
ATOM   3919  CD  GLU A2097      30.347  -1.226  41.805  1.00  0.00           C  
ATOM   3920  OE1 GLU A2097      31.084  -1.493  40.830  1.00  0.00           O  
ATOM   3921  OE2 GLU A2097      29.277  -0.581  41.695  1.00  0.00           O  
ATOM   3922  N   ARG A2102      31.612  -5.879  45.529  1.00  0.00           N  
ATOM   3923  CA  ARG A2102      31.547  -7.328  45.699  1.00  0.00           C  
ATOM   3924  C   ARG A2102      31.725  -7.668  47.167  1.00  0.00           C  
ATOM   3925  O   ARG A2102      32.481  -7.006  47.870  1.00  0.00           O  
ATOM   3926  CB  ARG A2102      32.630  -8.021  44.867  1.00  0.00           C  
ATOM   3927  CG  ARG A2102      32.241  -8.228  43.412  1.00  0.00           C  
ATOM   3928  CD  ARG A2102      33.377  -8.853  42.615  1.00  0.00           C  
ATOM   3929  NE  ARG A2102      34.436  -7.895  42.301  1.00  0.00           N  
ATOM   3930  CZ  ARG A2102      35.729  -8.095  42.545  1.00  0.00           C  
ATOM   3931  NH1 ARG A2102      36.133  -9.222  43.117  1.00  0.00           N  
ATOM   3932  NH2 ARG A2102      36.621  -7.171  42.201  1.00  0.00           N  
ATOM   3933  N   TRP A2103      31.024  -8.697  47.635  1.00  0.00           N  
ATOM   3934  CA  TRP A2103      31.128  -9.085  49.035  1.00  0.00           C  
ATOM   3935  C   TRP A2103      32.035 -10.287  49.258  1.00  0.00           C  
ATOM   3936  O   TRP A2103      32.118 -11.183  48.412  1.00  0.00           O  
ATOM   3937  CB  TRP A2103      29.743  -9.386  49.616  1.00  0.00           C  
ATOM   3938  CG  TRP A2103      29.804  -9.714  51.077  1.00  0.00           C  
ATOM   3939  CD1 TRP A2103      30.059 -10.933  51.639  1.00  0.00           C  
ATOM   3940  CD2 TRP A2103      29.681  -8.790  52.159  1.00  0.00           C  
ATOM   3941  NE1 TRP A2103      30.106 -10.823  53.009  1.00  0.00           N  
ATOM   3942  CE2 TRP A2103      29.878  -9.517  53.355  1.00  0.00           C  
ATOM   3943  CE3 TRP A2103      29.426  -7.416  52.237  1.00  0.00           C  
ATOM   3944  CZ2 TRP A2103      29.827  -8.914  54.613  1.00  0.00           C  
ATOM   3945  CZ3 TRP A2103      29.374  -6.817  53.490  1.00  0.00           C  
ATOM   3946  CH2 TRP A2103      29.573  -7.566  54.659  1.00  0.00           C  
ATOM   3947  N   GLY A2104      32.710 -10.291  50.407  1.00  0.00           N  
ATOM   3948  CA  GLY A2104      33.599 -11.380  50.762  1.00  0.00           C  
ATOM   3949  C   GLY A2104      35.020 -11.247  50.252  1.00  0.00           C  
ATOM   3950  O   GLY A2104      35.698 -12.255  50.050  1.00  0.00           O  
ATOM   3951  N   LEU A2105      35.485 -10.016  50.051  1.00  0.00           N  
ATOM   3952  CA  LEU A2105      36.836  -9.810  49.547  1.00  0.00           C  
ATOM   3953  C   LEU A2105      37.899  -9.703  50.638  1.00  0.00           C  
ATOM   3954  O   LEU A2105      39.080  -9.922  50.377  1.00  0.00           O  
ATOM   3955  CB  LEU A2105      36.884  -8.578  48.636  1.00  0.00           C  
ATOM   3956  CG  LEU A2105      36.028  -8.636  47.361  1.00  0.00           C  
ATOM   3957  CD1 LEU A2105      36.324  -7.422  46.490  1.00  0.00           C  
ATOM   3958  CD2 LEU A2105      36.324  -9.900  46.589  1.00  0.00           C  
ATOM   3959  N   ALA A2107      37.497  -9.366  51.858  1.00  0.00           N  
ATOM   3960  CA  ALA A2107      38.468  -9.286  52.941  1.00  0.00           C  
ATOM   3961  C   ALA A2107      38.978 -10.710  53.177  1.00  0.00           C  
ATOM   3962  O   ALA A2107      38.189 -11.641  53.334  1.00  0.00           O  
ATOM   3963  CB  ALA A2107      37.816  -8.733  54.202  1.00  0.00           C  
ATOM   3964  N   GLU A2108      40.297 -10.873  53.175  1.00  0.00           N  
ATOM   3965  CA  GLU A2108      40.923 -12.182  53.373  1.00  0.00           C  
ATOM   3966  C   GLU A2108      41.175 -12.503  54.845  1.00  0.00           C  
ATOM   3967  O   GLU A2108      41.473 -11.614  55.639  1.00  0.00           O  
ATOM   3968  CB  GLU A2108      42.255 -12.243  52.621  1.00  0.00           C  
ATOM   3969  CG  GLU A2108      42.134 -12.136  51.116  1.00  0.00           C  
ATOM   3970  CD  GLU A2108      43.465 -12.333  50.424  1.00  0.00           C  
ATOM   3971  OE1 GLU A2108      44.359 -11.476  50.584  1.00  0.00           O  
ATOM   3972  OE2 GLU A2108      43.621 -13.354  49.725  1.00  0.00           O  
ATOM   3973  N   PRO A2109      41.060 -13.787  55.226  1.00  0.00           N  
ATOM   3974  CA  PRO A2109      41.283 -14.204  56.615  1.00  0.00           C  
ATOM   3975  C   PRO A2109      42.768 -14.250  56.974  1.00  0.00           C  
ATOM   3976  O   PRO A2109      43.352 -15.328  57.093  1.00  0.00           O  
ATOM   3977  CB  PRO A2109      40.635 -15.582  56.665  1.00  0.00           C  
ATOM   3978  CG  PRO A2109      40.900 -16.114  55.286  1.00  0.00           C  
ATOM   3979  CD  PRO A2109      40.582 -14.918  54.408  1.00  0.00           C  
ATOM   3980  N   ARG A2110      43.375 -13.078  57.131  1.00  0.00           N  
ATOM   3981  CA  ARG A2110      44.789 -12.988  57.477  1.00  0.00           C  
ATOM   3982  C   ARG A2110      44.908 -12.319  58.837  1.00  0.00           C  
ATOM   3983  O   ARG A2110      43.932 -11.784  59.362  1.00  0.00           O  
ATOM   3984  CB  ARG A2110      45.546 -12.160  56.435  1.00  0.00           C  
ATOM   3985  CG  ARG A2110      45.171 -10.689  56.445  1.00  0.00           C  
ATOM   3986  CD  ARG A2110      46.099  -9.841  55.584  1.00  0.00           C  
ATOM   3987  NE  ARG A2110      46.063 -10.199  54.167  1.00  0.00           N  
ATOM   3988  CZ  ARG A2110      46.621  -9.466  53.206  1.00  0.00           C  
ATOM   3989  NH1 ARG A2110      47.249  -8.338  53.514  1.00  0.00           N  
ATOM   3990  NH2 ARG A2110      46.564  -9.861  51.941  1.00  0.00           N  
ATOM   3991  N   PRO A2111      46.109 -12.338  59.431  1.00  0.00           N  
ATOM   3992  CA  PRO A2111      46.286 -11.708  60.741  1.00  0.00           C  
ATOM   3993  C   PRO A2111      46.306 -10.185  60.646  1.00  0.00           C  
ATOM   3994  O   PRO A2111      46.726  -9.624  59.634  1.00  0.00           O  
ATOM   3995  CB  PRO A2111      47.619 -12.277  61.210  1.00  0.00           C  
ATOM   3996  CG  PRO A2111      48.382 -12.390  59.924  1.00  0.00           C  
ATOM   3997  CD  PRO A2111      47.352 -13.001  58.997  1.00  0.00           C  
ATOM   3998  N   ILE A2112      45.842  -9.520  61.698  1.00  0.00           N  
ATOM   3999  CA  ILE A2112      45.838  -8.065  61.721  1.00  0.00           C  
ATOM   4000  C   ILE A2112      47.095  -7.600  62.447  1.00  0.00           C  
ATOM   4001  O   ILE A2112      47.682  -8.352  63.219  1.00  0.00           O  
ATOM   4002  CB  ILE A2112      44.596  -7.511  62.457  1.00  0.00           C  
ATOM   4003  CG1 ILE A2112      44.562  -8.036  63.894  1.00  0.00           C  
ATOM   4004  CG2 ILE A2112      43.328  -7.918  61.721  1.00  0.00           C  
ATOM   4005  CD1 ILE A2112      43.382  -7.542  64.703  1.00  0.00           C  
ATOM   4006  N   PRO A2113      47.536  -6.359  62.198  1.00  0.00           N  
ATOM   4007  CA  PRO A2113      48.737  -5.856  62.867  1.00  0.00           C  
ATOM   4008  C   PRO A2113      48.656  -5.971  64.388  1.00  0.00           C  
ATOM   4009  O   PRO A2113      47.633  -5.651  64.994  1.00  0.00           O  
ATOM   4010  CB  PRO A2113      48.805  -4.407  62.397  1.00  0.00           C  
ATOM   4011  CG  PRO A2113      48.254  -4.495  61.016  1.00  0.00           C  
ATOM   4012  CD  PRO A2113      47.050  -5.390  61.199  1.00  0.00           C  
ATOM   4013  N   GLU A2121      49.747  -6.432  64.993  1.00  0.00           N  
ATOM   4014  CA  GLU A2121      49.828  -6.597  66.442  1.00  0.00           C  
ATOM   4015  C   GLU A2121      49.406  -5.305  67.135  1.00  0.00           C  
ATOM   4016  O   GLU A2121      48.721  -5.323  68.162  1.00  0.00           O  
ATOM   4017  CB  GLU A2121      51.263  -6.948  66.841  1.00  0.00           C  
ATOM   4018  CG  GLU A2121      51.385  -8.183  67.709  1.00  0.00           C  
ATOM   4019  CD  GLU A2121      50.567  -8.079  68.975  1.00  0.00           C  
ATOM   4020  OE1 GLU A2121      50.795  -7.125  69.752  1.00  0.00           O  
ATOM   4021  OE2 GLU A2121      49.697  -8.952  69.190  1.00  0.00           O  
ATOM   4022  N   GLU A2122      49.824  -4.183  66.560  1.00  0.00           N  
ATOM   4023  CA  GLU A2122      49.492  -2.877  67.101  1.00  0.00           C  
ATOM   4024  C   GLU A2122      49.164  -1.894  65.987  1.00  0.00           C  
ATOM   4025  O   GLU A2122      49.709  -1.974  64.886  1.00  0.00           O  
ATOM   4026  CB  GLU A2122      50.650  -2.334  67.941  1.00  0.00           C  
ATOM   4027  CG  GLU A2122      50.870  -3.091  69.236  1.00  0.00           C  
ATOM   4028  CD  GLU A2122      52.008  -2.524  70.054  1.00  0.00           C  
ATOM   4029  OE1 GLU A2122      51.949  -1.326  70.413  1.00  0.00           O  
ATOM   4030  OE2 GLU A2122      52.962  -3.280  70.338  1.00  0.00           O  
ATOM   4031  N   ALA A2123      48.263  -0.966  66.288  1.00  0.00           N  
ATOM   4032  CA  ALA A2123      47.847   0.049  65.332  1.00  0.00           C  
ATOM   4033  C   ALA A2123      47.537   1.318  66.103  1.00  0.00           C  
ATOM   4034  O   ALA A2123      46.859   1.278  67.130  1.00  0.00           O  
ATOM   4035  CB  ALA A2123      46.610  -0.421  64.572  1.00  0.00           C  
ATOM   4036  N   PRO A2124      48.038   2.465  65.628  1.00  0.00           N  
ATOM   4037  CA  PRO A2124      47.765   3.715  66.336  1.00  0.00           C  
ATOM   4038  C   PRO A2124      46.281   4.058  66.280  1.00  0.00           C  
ATOM   4039  O   PRO A2124      45.531   3.486  65.484  1.00  0.00           O  
ATOM   4040  CB  PRO A2124      48.629   4.727  65.589  1.00  0.00           C  
ATOM   4041  CG  PRO A2124      48.642   4.199  64.207  1.00  0.00           C  
ATOM   4042  CD  PRO A2124      48.841   2.712  64.419  1.00  0.00           C  
ATOM   4043  N   VAL A2130      45.855   4.975  67.140  1.00  0.00           N  
ATOM   4044  CA  VAL A2130      44.460   5.390  67.149  1.00  0.00           C  
ATOM   4045  C   VAL A2130      44.232   6.124  65.823  1.00  0.00           C  
ATOM   4046  O   VAL A2130      44.881   7.133  65.540  1.00  0.00           O  
ATOM   4047  CB  VAL A2130      44.166   6.322  68.356  1.00  0.00           C  
ATOM   4048  CG1 VAL A2130      44.426   5.569  69.665  1.00  0.00           C  
ATOM   4049  CG2 VAL A2130      45.041   7.563  68.290  1.00  0.00           C  
ATOM   4050  N   LEU A2131      43.329   5.593  65.004  1.00  0.00           N  
ATOM   4051  CA  LEU A2131      43.033   6.173  63.698  1.00  0.00           C  
ATOM   4052  C   LEU A2131      42.765   7.675  63.756  1.00  0.00           C  
ATOM   4053  O   LEU A2131      43.474   8.460  63.125  1.00  0.00           O  
ATOM   4054  CB  LEU A2131      41.842   5.453  63.057  1.00  0.00           C  
ATOM   4055  CG  LEU A2131      41.542   5.862  61.612  1.00  0.00           C  
ATOM   4056  CD1 LEU A2131      42.793   5.642  60.752  1.00  0.00           C  
ATOM   4057  CD2 LEU A2131      40.371   5.044  61.063  1.00  0.00           C  
ATOM   4058  N   PHE A2132      41.741   8.073  64.506  1.00  0.00           N  
ATOM   4059  CA  PHE A2132      41.405   9.487  64.643  1.00  0.00           C  
ATOM   4060  C   PHE A2132      41.569   9.903  66.107  1.00  0.00           C  
ATOM   4061  O   PHE A2132      40.610   9.914  66.876  1.00  0.00           O  
ATOM   4062  CB  PHE A2132      39.966   9.749  64.174  1.00  0.00           C  
ATOM   4063  CG  PHE A2132      39.739   9.490  62.700  1.00  0.00           C  
ATOM   4064  CD1 PHE A2132      39.115   8.318  62.269  1.00  0.00           C  
ATOM   4065  CD2 PHE A2132      40.117  10.434  61.747  1.00  0.00           C  
ATOM   4066  CE1 PHE A2132      38.865   8.096  60.910  1.00  0.00           C  
ATOM   4067  CE2 PHE A2132      39.873  10.220  60.383  1.00  0.00           C  
ATOM   4068  CZ  PHE A2132      39.246   9.051  59.968  1.00  0.00           C  
ATOM   4069  N   PRO A2133      42.796  10.263  66.505  1.00  0.00           N  
ATOM   4070  CA  PRO A2133      43.096  10.677  67.879  1.00  0.00           C  
ATOM   4071  C   PRO A2133      42.363  11.913  68.384  1.00  0.00           C  
ATOM   4072  O   PRO A2133      41.948  12.771  67.604  1.00  0.00           O  
ATOM   4073  CB  PRO A2133      44.612  10.871  67.855  1.00  0.00           C  
ATOM   4074  CG  PRO A2133      44.878  11.288  66.435  1.00  0.00           C  
ATOM   4075  CD  PRO A2133      44.005  10.322  65.666  1.00  0.00           C  
ATOM   4076  N   LYS A2134      42.206  11.992  69.703  1.00  0.00           N  
ATOM   4077  CA  LYS A2134      41.538  13.129  70.324  1.00  0.00           C  
ATOM   4078  C   LYS A2134      42.336  14.393  70.016  1.00  0.00           C  
ATOM   4079  O   LYS A2134      43.566  14.359  69.945  1.00  0.00           O  
ATOM   4080  CB  LYS A2134      41.442  12.933  71.841  1.00  0.00           C  
ATOM   4081  CG  LYS A2134      40.654  14.026  72.560  1.00  0.00           C  
ATOM   4082  CD  LYS A2134      40.579  13.767  74.063  1.00  0.00           C  
ATOM   4083  CE  LYS A2134      39.885  14.908  74.796  1.00  0.00           C  
ATOM   4084  NZ  LYS A2134      39.856  14.694  76.279  1.00  0.00           N  
ATOM   4085  N   LYS A2262      41.632  15.503  69.829  1.00  0.00           N  
ATOM   4086  CA  LYS A2262      42.280  16.772  69.522  1.00  0.00           C  
ATOM   4087  C   LYS A2262      42.058  17.795  70.632  1.00  0.00           C  
ATOM   4088  O   LYS A2262      41.012  17.708  71.311  1.00  0.00           O  
ATOM   4089  CB  LYS A2262      41.736  17.315  68.195  1.00  0.00           C  
ATOM   4090  CG  LYS A2262      42.712  17.246  67.029  1.00  0.00           C  
ATOM   4091  CD  LYS A2262      43.331  15.868  66.846  1.00  0.00           C  
ATOM   4092  CE  LYS A2262      44.363  15.897  65.720  1.00  0.00           C  
ATOM   4093  NZ  LYS A2262      45.156  14.639  65.599  1.00  0.00           N  
TER
END
