# Supplementary material for: Backbone Brackets and Arginine Tweezers delineate Class I and Class II aminoacyl tRNA synthetases
Source: PLoS Comput Biol. 2018 Apr 16;14(4):e1006101. doi: 10.1371/journal.pcbi.1006101 (PMC5919687; doi:10.1371/journal.pcbi.1006101)
Supplement: S11 File — All structures of Class I aaRS with residues renumbered according to the MSA. (GZ) [file pcbi.1006101.s023.tar.gz › 2dlc_X_renum.pdb]

ATOM      1  N   ASP X 213       1.019  56.791 174.437  1.00  0.00           N  
ATOM      2  CA  ASP X 213       0.135  56.485 175.600  1.00  0.00           C  
ATOM      3  C   ASP X 213      -0.081  54.973 175.698  1.00  0.00           C  
ATOM      4  O   ASP X 213      -0.501  54.352 174.723  1.00  0.00           O  
ATOM      5  CB  ASP X 213      -1.197  57.224 175.466  1.00  0.00           C  
ATOM      6  CG  ASP X 213      -2.240  56.737 176.454  1.00  0.00           C  
ATOM      7  OD1 ASP X 213      -2.253  57.228 177.606  1.00  0.00           O  
ATOM      8  OD2 ASP X 213      -3.084  55.859 176.165  1.00  0.00           O  
ATOM      9  N   PRO X 214       0.186  54.394 176.873  1.00  0.00           N  
ATOM     10  CA  PRO X 214       0.260  52.931 177.037  1.00  0.00           C  
ATOM     11  C   PRO X 214      -1.037  52.168 176.732  1.00  0.00           C  
ATOM     12  O   PRO X 214      -0.974  50.985 176.370  1.00  0.00           O  
ATOM     13  CB  PRO X 214       0.638  52.761 178.512  1.00  0.00           C  
ATOM     14  CG  PRO X 214       1.188  54.087 178.927  1.00  0.00           C  
ATOM     15  CD  PRO X 214       0.429  55.102 178.144  1.00  0.00           C  
ATOM     16  N   ASN X 215      -2.180  52.829 176.889  1.00  0.00           N  
ATOM     17  CA  ASN X 215      -3.470  52.233 176.548  1.00  0.00           C  
ATOM     18  C   ASN X 215      -3.741  52.291 175.045  1.00  0.00           C  
ATOM     19  O   ASN X 215      -4.179  51.305 174.445  1.00  0.00           O  
ATOM     20  CB  ASN X 215      -4.601  52.913 177.328  1.00  0.00           C  
ATOM     21  CG  ASN X 215      -4.484  52.703 178.829  1.00  0.00           C  
ATOM     22  OD1 ASN X 215      -4.333  51.573 179.301  1.00  0.00           O  
ATOM     23  ND2 ASN X 215      -4.543  53.795 179.586  1.00  0.00           N  
ATOM     24  N   GLU X 216      -3.475  53.455 174.453  1.00  0.00           N  
ATOM     25  CA  GLU X 216      -3.580  53.662 173.014  1.00  0.00           C  
ATOM     26  C   GLU X 216      -2.616  52.749 172.257  1.00  0.00           C  
ATOM     27  O   GLU X 216      -3.005  52.096 171.283  1.00  0.00           O  
ATOM     28  CB  GLU X 216      -3.295  55.123 172.677  1.00  0.00           C  
ATOM     29  CG  GLU X 216      -3.640  55.519 171.251  1.00  0.00           C  
ATOM     30  CD  GLU X 216      -3.106  56.890 170.872  1.00  0.00           C  
ATOM     31  OE1 GLU X 216      -2.530  57.001 169.766  1.00  0.00           O  
ATOM     32  OE2 GLU X 216      -3.259  57.850 171.670  1.00  0.00           O  
ATOM     33  N   ALA X 217      -1.364  52.706 172.717  1.00  0.00           N  
ATOM     34  CA  ALA X 217      -0.348  51.819 172.154  1.00  0.00           C  
ATOM     35  C   ALA X 217      -0.820  50.372 172.182  1.00  0.00           C  
ATOM     36  O   ALA X 217      -0.761  49.685 171.165  1.00  0.00           O  
ATOM     37  CB  ALA X 217       0.970  51.965 172.895  1.00  0.00           C  
ATOM     38  N   PHE X 218      -1.315  49.925 173.335  1.00  0.00           N  
ATOM     39  CA  PHE X 218      -1.838  48.565 173.465  1.00  0.00           C  
ATOM     40  C   PHE X 218      -2.995  48.284 172.506  1.00  0.00           C  
ATOM     41  O   PHE X 218      -3.077  47.197 171.937  1.00  0.00           O  
ATOM     42  CB  PHE X 218      -2.253  48.254 174.905  1.00  0.00           C  
ATOM     43  CG  PHE X 218      -2.470  46.792 175.159  1.00  0.00           C  
ATOM     44  CD1 PHE X 218      -1.390  45.949 175.404  1.00  0.00           C  
ATOM     45  CD2 PHE X 218      -3.753  46.248 175.132  1.00  0.00           C  
ATOM     46  CE1 PHE X 218      -1.579  44.581 175.629  1.00  0.00           C  
ATOM     47  CE2 PHE X 218      -3.955  44.884 175.352  1.00  0.00           C  
ATOM     48  CZ  PHE X 218      -2.862  44.047 175.599  1.00  0.00           C  
ATOM     49  N   GLY X 219      -3.878  49.268 172.338  1.00  0.00           N  
ATOM     50  CA  GLY X 219      -4.981  49.170 171.401  1.00  0.00           C  
ATOM     51  C   GLY X 219      -4.518  49.017 169.964  1.00  0.00           C  
ATOM     52  O   GLY X 219      -5.079  48.222 169.212  1.00  0.00           O  
ATOM     53  N   LEU X 220      -3.492  49.776 169.586  1.00  0.00           N  
ATOM     54  CA  LEU X 220      -2.944  49.724 168.234  1.00  0.00           C  
ATOM     55  C   LEU X 220      -2.243  48.397 167.967  1.00  0.00           C  
ATOM     56  O   LEU X 220      -2.359  47.831 166.879  1.00  0.00           O  
ATOM     57  CB  LEU X 220      -1.964  50.876 168.000  1.00  0.00           C  
ATOM     58  CG  LEU X 220      -2.455  52.043 167.137  1.00  0.00           C  
ATOM     59  CD1 LEU X 220      -1.566  53.268 167.340  1.00  0.00           C  
ATOM     60  CD2 LEU X 220      -2.524  51.654 165.659  1.00  0.00           C  
ATOM     61  N   ILE X 221      -1.519  47.915 168.974  1.00  0.00           N  
ATOM     62  CA  ILE X 221      -0.743  46.689 168.864  1.00  0.00           C  
ATOM     63  C   ILE X 221      -1.637  45.457 168.704  1.00  0.00           C  
ATOM     64  O   ILE X 221      -1.309  44.553 167.938  1.00  0.00           O  
ATOM     65  CB  ILE X 221       0.238  46.552 170.081  1.00  0.00           C  
ATOM     66  CG1 ILE X 221       1.383  47.561 169.961  1.00  0.00           C  
ATOM     67  CG2 ILE X 221       0.821  45.153 170.182  1.00  0.00           C  
ATOM     68  CD1 ILE X 221       1.908  48.073 171.290  1.00  0.00           C  
ATOM     69  N   THR X 222      -2.770  45.433 169.399  1.00  0.00           N  
ATOM     70  CA  THR X 222      -3.596  44.222 169.450  1.00  0.00           C  
ATOM     71  C   THR X 222      -4.797  44.208 168.509  1.00  0.00           C  
ATOM     72  O   THR X 222      -5.491  43.189 168.412  1.00  0.00           O  
ATOM     73  CB  THR X 222      -4.063  43.913 170.895  1.00  0.00           C  
ATOM     74  OG1 THR X 222      -4.782  45.034 171.424  1.00  0.00           O  
ATOM     75  CG2 THR X 222      -2.861  43.737 171.836  1.00  0.00           C  
ATOM     76  N   LYS X 224      -5.041  45.320 167.817  1.00  0.00           N  
ATOM     77  CA  LYS X 224      -6.227  45.438 166.972  1.00  0.00           C  
ATOM     78  C   LYS X 224      -6.186  44.523 165.742  1.00  0.00           C  
ATOM     79  O   LYS X 224      -5.139  44.358 165.117  1.00  0.00           O  
ATOM     80  CB  LYS X 224      -6.498  46.898 166.588  1.00  0.00           C  
ATOM     81  CG  LYS X 224      -5.532  47.491 165.575  1.00  0.00           C  
ATOM     82  CD  LYS X 224      -5.931  48.911 165.218  1.00  0.00           C  
ATOM     83  CE  LYS X 224      -6.778  48.943 163.965  1.00  0.00           C  
ATOM     84  NZ  LYS X 224      -7.222  50.327 163.660  1.00  0.00           N  
ATOM     85  N   ASN X 225      -7.337  43.927 165.426  1.00  0.00           N  
ATOM     86  CA  ASN X 225      -7.511  43.027 164.273  1.00  0.00           C  
ATOM     87  C   ASN X 225      -6.798  41.677 164.381  1.00  0.00           C  
ATOM     88  O   ASN X 225      -6.766  40.915 163.419  1.00  0.00           O  
ATOM     89  CB  ASN X 225      -7.168  43.730 162.946  1.00  0.00           C  
ATOM     90  CG  ASN X 225      -8.066  44.924 162.670  1.00  0.00           C  
ATOM     91  OD1 ASN X 225      -9.249  44.915 163.003  1.00  0.00           O  
ATOM     92  ND2 ASN X 225      -7.502  45.962 162.064  1.00  0.00           N  
ATOM     93  N   LEU X 226      -6.253  41.380 165.558  1.00  0.00           N  
ATOM     94  CA  LEU X 226      -5.587  40.103 165.816  1.00  0.00           C  
ATOM     95  C   LEU X 226      -6.564  39.020 166.266  1.00  0.00           C  
ATOM     96  O   LEU X 226      -7.533  39.299 166.975  1.00  0.00           O  
ATOM     97  CB  LEU X 226      -4.508  40.274 166.888  1.00  0.00           C  
ATOM     98  CG  LEU X 226      -3.324  41.207 166.634  1.00  0.00           C  
ATOM     99  CD1 LEU X 226      -2.409  41.188 167.843  1.00  0.00           C  
ATOM    100  CD2 LEU X 226      -2.561  40.821 165.372  1.00  0.00           C  
ATOM    101  N   GLN X 227      -6.291  37.782 165.861  1.00  0.00           N  
ATOM    102  CA  GLN X 227      -7.080  36.640 166.308  1.00  0.00           C  
ATOM    103  C   GLN X 227      -6.742  36.226 167.741  1.00  0.00           C  
ATOM    104  O   GLN X 227      -7.630  35.853 168.500  1.00  0.00           O  
ATOM    105  CB  GLN X 227      -6.916  35.450 165.359  1.00  0.00           C  
ATOM    106  CG  GLN X 227      -8.063  34.435 165.432  1.00  0.00           C  
ATOM    107  CD  GLN X 227      -7.883  33.261 164.477  1.00  0.00           C  
ATOM    108  OE1 GLN X 227      -7.948  32.102 164.891  1.00  0.00           O  
ATOM    109  NE2 GLN X 227      -7.667  33.556 163.200  1.00  0.00           N  
ATOM    110  N   GLU X 228      -5.465  36.282 168.110  1.00  0.00           N  
ATOM    111  CA  GLU X 228      -5.059  35.860 169.452  1.00  0.00           C  
ATOM    112  C   GLU X 228      -3.815  36.572 169.978  1.00  0.00           C  
ATOM    113  O   GLU X 228      -2.847  36.782 169.244  1.00  0.00           O  
ATOM    114  CB  GLU X 228      -4.856  34.337 169.506  1.00  0.00           C  
ATOM    115  CG  GLU X 228      -4.851  33.767 170.919  1.00  0.00           C  
ATOM    116  CD  GLU X 228      -4.675  32.259 170.965  1.00  0.00           C  
ATOM    117  OE1 GLU X 228      -4.112  31.677 170.013  1.00  0.00           O  
ATOM    118  OE2 GLU X 228      -5.110  31.653 171.967  1.00  0.00           O  
ATOM    119  N   VAL X 229      -3.867  36.938 171.258  1.00  0.00           N  
ATOM    120  CA  VAL X 229      -2.743  37.533 171.970  1.00  0.00           C  
ATOM    121  C   VAL X 229      -2.385  36.616 173.135  1.00  0.00           C  
ATOM    122  O   VAL X 229      -3.216  36.372 174.017  1.00  0.00           O  
ATOM    123  CB  VAL X 229      -3.075  38.954 172.513  1.00  0.00           C  
ATOM    124  CG1 VAL X 229      -1.882  39.539 173.265  1.00  0.00           C  
ATOM    125  CG2 VAL X 229      -3.498  39.892 171.387  1.00  0.00           C  
ATOM    126  N   LEU X 230      -1.157  36.101 173.123  1.00  0.00           N  
ATOM    127  CA  LEU X 230      -0.639  35.278 174.219  1.00  0.00           C  
ATOM    128  C   LEU X 230       0.239  36.118 175.141  1.00  0.00           C  
ATOM    129  O   LEU X 230       1.148  36.810 174.680  1.00  0.00           O  
ATOM    130  CB  LEU X 230       0.159  34.084 173.681  1.00  0.00           C  
ATOM    131  CG  LEU X 230      -0.605  32.918 173.044  1.00  0.00           C  
ATOM    132  CD1 LEU X 230       0.357  31.845 172.581  1.00  0.00           C  
ATOM    133  CD2 LEU X 230      -1.649  32.335 174.008  1.00  0.00           C  
ATOM    134  N   ASN X 232      -0.045  36.050 176.439  1.00  0.00           N  
ATOM    135  CA  ASN X 232       0.670  36.832 177.454  1.00  0.00           C  
ATOM    136  C   ASN X 232       0.600  38.359 177.274  1.00  0.00           C  
ATOM    137  O   ASN X 232       1.641  39.013 177.202  1.00  0.00           O  
ATOM    138  CB  ASN X 232       2.132  36.376 177.559  1.00  0.00           C  
ATOM    139  CG  ASN X 232       2.263  34.964 178.078  1.00  0.00           C  
ATOM    140  OD1 ASN X 232       2.032  34.700 179.257  1.00  0.00           O  
ATOM    141  ND2 ASN X 232       2.624  34.042 177.195  1.00  0.00           N  
ATOM    142  N   PRO X 233      -0.605  38.934 177.209  1.00  0.00           N  
ATOM    143  CA  PRO X 233      -0.743  40.392 177.104  1.00  0.00           C  
ATOM    144  C   PRO X 233      -0.108  41.139 178.286  1.00  0.00           C  
ATOM    145  O   PRO X 233       0.271  42.303 178.128  1.00  0.00           O  
ATOM    146  CB  PRO X 233      -2.265  40.601 177.096  1.00  0.00           C  
ATOM    147  CG  PRO X 233      -2.827  39.364 177.710  1.00  0.00           C  
ATOM    148  CD  PRO X 233      -1.921  38.268 177.229  1.00  0.00           C  
ATOM    149  N   GLN X 234       0.010  40.477 179.438  1.00  0.00           N  
ATOM    150  CA  GLN X 234       0.607  41.074 180.634  1.00  0.00           C  
ATOM    151  C   GLN X 234       2.050  41.507 180.398  1.00  0.00           C  
ATOM    152  O   GLN X 234       2.501  42.512 180.954  1.00  0.00           O  
ATOM    153  CB  GLN X 234       0.558  40.109 181.830  1.00  0.00           C  
ATOM    154  CG  GLN X 234      -0.504  39.011 181.749  1.00  0.00           C  
ATOM    155  CD  GLN X 234      -0.048  37.790 180.958  1.00  0.00           C  
ATOM    156  OE1 GLN X 234       1.141  37.435 180.958  1.00  0.00           O  
ATOM    157  NE2 GLN X 234      -0.996  37.142 180.288  1.00  0.00           N  
ATOM    158  N   ILE X 235       2.766  40.737 179.584  1.00  0.00           N  
ATOM    159  CA  ILE X 235       4.135  41.071 179.199  1.00  0.00           C  
ATOM    160  C   ILE X 235       4.183  42.415 178.458  1.00  0.00           C  
ATOM    161  O   ILE X 235       4.972  43.295 178.819  1.00  0.00           O  
ATOM    162  CB  ILE X 235       4.780  39.917 178.383  1.00  0.00           C  
ATOM    163  CG1 ILE X 235       5.154  38.760 179.324  1.00  0.00           C  
ATOM    164  CG2 ILE X 235       6.004  40.411 177.600  1.00  0.00           C  
ATOM    165  CD1 ILE X 235       5.570  37.472 178.628  1.00  0.00           C  
ATOM    166  N   ILE X 236       3.318  42.582 177.457  1.00  0.00           N  
ATOM    167  CA  ILE X 236       3.250  43.835 176.705  1.00  0.00           C  
ATOM    168  C   ILE X 236       2.856  44.986 177.627  1.00  0.00           C  
ATOM    169  O   ILE X 236       3.487  46.045 177.609  1.00  0.00           O  
ATOM    170  CB  ILE X 236       2.280  43.725 175.503  1.00  0.00           C  
ATOM    171  CG1 ILE X 236       2.841  42.768 174.447  1.00  0.00           C  
ATOM    172  CG2 ILE X 236       2.029  45.095 174.880  1.00  0.00           C  
ATOM    173  CD1 ILE X 236       1.773  42.105 173.596  1.00  0.00           C  
ATOM    174  N   LYS X 237       1.827  44.760 178.442  1.00  0.00           N  
ATOM    175  CA  LYS X 237       1.349  45.760 179.399  1.00  0.00           C  
ATOM    176  C   LYS X 237       2.424  46.172 180.413  1.00  0.00           C  
ATOM    177  O   LYS X 237       2.536  47.346 180.752  1.00  0.00           O  
ATOM    178  CB  LYS X 237       0.094  45.265 180.120  1.00  0.00           C  
ATOM    179  CG  LYS X 237      -1.179  45.385 179.299  1.00  0.00           C  
ATOM    180  CD  LYS X 237      -2.402  45.083 180.149  1.00  0.00           C  
ATOM    181  CE  LYS X 237      -3.685  45.135 179.332  1.00  0.00           C  
ATOM    182  NZ  LYS X 237      -4.197  43.761 179.054  1.00  0.00           N  
ATOM    183  N   ASP X 238       3.214  45.208 180.883  1.00  0.00           N  
ATOM    184  CA  ASP X 238       4.325  45.490 181.794  1.00  0.00           C  
ATOM    185  C   ASP X 238       5.383  46.374 181.128  1.00  0.00           C  
ATOM    186  O   ASP X 238       5.875  47.320 181.743  1.00  0.00           O  
ATOM    187  CB  ASP X 238       4.954  44.190 182.305  1.00  0.00           C  
ATOM    188  CG  ASP X 238       6.237  44.425 183.089  1.00  0.00           C  
ATOM    189  OD1 ASP X 238       6.152  44.900 184.248  1.00  0.00           O  
ATOM    190  OD2 ASP X 238       7.370  44.164 182.626  1.00  0.00           O  
ATOM    191  N   VAL X 239       5.715  46.068 179.874  1.00  0.00           N  
ATOM    192  CA  VAL X 239       6.685  46.851 179.103  1.00  0.00           C  
ATOM    193  C   VAL X 239       6.224  48.303 178.916  1.00  0.00           C  
ATOM    194  O   VAL X 239       7.002  49.238 179.123  1.00  0.00           O  
ATOM    195  CB  VAL X 239       6.981  46.200 177.714  1.00  0.00           C  
ATOM    196  CG1 VAL X 239       7.789  47.137 176.821  1.00  0.00           C  
ATOM    197  CG2 VAL X 239       7.707  44.868 177.880  1.00  0.00           C  
ATOM    198  N   LEU X 240       4.958  48.481 178.546  1.00  0.00           N  
ATOM    199  CA  LEU X 240       4.425  49.806 178.221  1.00  0.00           C  
ATOM    200  C   LEU X 240       4.087  50.646 179.447  1.00  0.00           C  
ATOM    201  O   LEU X 240       4.285  51.863 179.434  1.00  0.00           O  
ATOM    202  CB  LEU X 240       3.196  49.700 177.301  1.00  0.00           C  
ATOM    203  CG  LEU X 240       3.355  49.017 175.934  1.00  0.00           C  
ATOM    204  CD1 LEU X 240       1.991  48.766 175.287  1.00  0.00           C  
ATOM    205  CD2 LEU X 240       4.246  49.834 175.003  1.00  0.00           C  
ATOM    206  N   GLU X 241       3.586  49.999 180.499  1.00  0.00           N  
ATOM    207  CA  GLU X 241       3.053  50.704 181.669  1.00  0.00           C  
ATOM    208  C   GLU X 241       4.008  50.768 182.860  1.00  0.00           C  
ATOM    209  O   GLU X 241       4.103  51.803 183.517  1.00  0.00           O  
ATOM    210  CB  GLU X 241       1.724  50.089 182.114  1.00  0.00           C  
ATOM    211  CG  GLU X 241       0.616  50.160 181.074  1.00  0.00           C  
ATOM    212  CD  GLU X 241      -0.664  49.480 181.525  1.00  0.00           C  
ATOM    213  OE1 GLU X 241      -1.689  49.605 180.816  1.00  0.00           O  
ATOM    214  OE2 GLU X 241      -0.649  48.819 182.588  1.00  0.00           O  
ATOM    215  N   VAL X 242       4.695  49.662 183.142  1.00  0.00           N  
ATOM    216  CA  VAL X 242       5.608  49.584 184.285  1.00  0.00           C  
ATOM    217  C   VAL X 242       7.026  50.004 183.889  1.00  0.00           C  
ATOM    218  O   VAL X 242       7.601  50.908 184.499  1.00  0.00           O  
ATOM    219  CB  VAL X 242       5.606  48.170 184.936  1.00  0.00           C  
ATOM    220  CG1 VAL X 242       6.640  48.077 186.062  1.00  0.00           C  
ATOM    221  CG2 VAL X 242       4.215  47.831 185.464  1.00  0.00           C  
ATOM    222  N   GLN X 243       7.578  49.354 182.866  1.00  0.00           N  
ATOM    223  CA  GLN X 243       8.896  49.711 182.338  1.00  0.00           C  
ATOM    224  C   GLN X 243       8.873  51.065 181.622  1.00  0.00           C  
ATOM    225  O   GLN X 243       9.899  51.734 181.519  1.00  0.00           O  
ATOM    226  CB  GLN X 243       9.421  48.614 181.404  1.00  0.00           C  
ATOM    227  CG  GLN X 243      10.080  47.451 182.130  1.00  0.00           C  
ATOM    228  CD  GLN X 243      10.575  46.364 181.190  1.00  0.00           C  
ATOM    229  OE1 GLN X 243      11.677  46.460 180.642  1.00  0.00           O  
ATOM    230  NE2 GLN X 243       9.768  45.322 181.011  1.00  0.00           N  
ATOM    231  N   LYS X 244       7.691  51.456 181.143  1.00  0.00           N  
ATOM    232  CA  LYS X 244       7.473  52.729 180.444  1.00  0.00           C  
ATOM    233  C   LYS X 244       8.468  52.947 179.303  1.00  0.00           C  
ATOM    234  O   LYS X 244       9.190  53.942 179.262  1.00  0.00           O  
ATOM    235  CB  LYS X 244       7.472  53.916 181.421  1.00  0.00           C  
ATOM    236  CG  LYS X 244       6.271  53.964 182.346  1.00  0.00           C  
ATOM    237  CD  LYS X 244       6.499  54.926 183.504  1.00  0.00           C  
ATOM    238  CE  LYS X 244       5.684  54.531 184.732  1.00  0.00           C  
ATOM    239  NZ  LYS X 244       5.345  55.710 185.591  1.00  0.00           N  
ATOM    240  N   ARG X 245       8.505  51.993 178.384  1.00  0.00           N  
ATOM    241  CA  ARG X 245       9.319  52.118 177.181  1.00  0.00           C  
ATOM    242  C   ARG X 245       8.556  51.570 175.986  1.00  0.00           C  
ATOM    243  O   ARG X 245       7.463  51.019 176.140  1.00  0.00           O  
ATOM    244  CB  ARG X 245      10.688  51.432 177.347  1.00  0.00           C  
ATOM    245  CG  ARG X 245      10.658  50.002 177.871  1.00  0.00           C  
ATOM    246  CD  ARG X 245      11.929  49.223 177.562  1.00  0.00           C  
ATOM    247  NE  ARG X 245      11.839  47.814 177.943  1.00  0.00           N  
ATOM    248  CZ  ARG X 245      11.579  46.814 177.100  1.00  0.00           C  
ATOM    249  NH1 ARG X 245      11.371  47.056 175.812  1.00  0.00           N  
ATOM    250  NH2 ARG X 245      11.527  45.568 177.547  1.00  0.00           N  
ATOM    251  N   HIS X 265       9.119  51.743 174.795  1.00  0.00           N  
ATOM    252  CA  HIS X 265       8.497  51.237 173.578  1.00  0.00           C  
ATOM    253  C   HIS X 265       8.705  49.736 173.482  1.00  0.00           C  
ATOM    254  O   HIS X 265       9.760  49.220 173.871  1.00  0.00           O  
ATOM    255  CB  HIS X 265       9.056  51.950 172.347  1.00  0.00           C  
ATOM    256  CG  HIS X 265       8.726  53.412 172.299  1.00  0.00           C  
ATOM    257  ND1 HIS X 265       7.431  53.882 172.241  1.00  0.00           N  
ATOM    258  CD2 HIS X 265       9.523  54.506 172.303  1.00  0.00           C  
ATOM    259  CE1 HIS X 265       7.445  55.204 172.213  1.00  0.00           C  
ATOM    260  NE2 HIS X 265       8.702  55.607 172.249  1.00  0.00           N  
ATOM    261  N   LEU X 266       7.685  49.041 172.984  1.00  0.00           N  
ATOM    262  CA  LEU X 266       7.730  47.594 172.843  1.00  0.00           C  
ATOM    263  C   LEU X 266       8.659  47.199 171.701  1.00  0.00           C  
ATOM    264  O   LEU X 266       8.616  47.797 170.627  1.00  0.00           O  
ATOM    265  CB  LEU X 266       6.321  47.032 172.611  1.00  0.00           C  
ATOM    266  CG  LEU X 266       6.146  45.508 172.590  1.00  0.00           C  
ATOM    267  CD1 LEU X 266       6.164  44.931 174.002  1.00  0.00           C  
ATOM    268  CD2 LEU X 266       4.873  45.114 171.858  1.00  0.00           C  
ATOM    269  N   LYS X 267       9.501  46.197 171.950  1.00  0.00           N  
ATOM    270  CA  LYS X 267      10.380  45.642 170.925  1.00  0.00           C  
ATOM    271  C   LYS X 267       9.796  44.323 170.433  1.00  0.00           C  
ATOM    272  O   LYS X 267       9.605  43.384 171.215  1.00  0.00           O  
ATOM    273  CB  LYS X 267      11.798  45.427 171.463  1.00  0.00           C  
ATOM    274  CG  LYS X 267      12.417  46.659 172.154  1.00  0.00           C  
ATOM    275  CD  LYS X 267      13.797  46.363 172.736  1.00  0.00           C  
ATOM    276  CE  LYS X 267      13.711  45.392 173.905  1.00  0.00           C  
ATOM    277  NZ  LYS X 267      15.047  44.986 174.429  1.00  0.00           N  
ATOM    278  N   LEU X 268       9.494  44.265 169.142  1.00  0.00           N  
ATOM    279  CA  LEU X 268       8.930  43.065 168.551  1.00  0.00           C  
ATOM    280  C   LEU X 268       9.528  42.788 167.180  1.00  0.00           C  
ATOM    281  O   LEU X 268      10.148  43.657 166.572  1.00  0.00           O  
ATOM    282  CB  LEU X 268       7.403  43.166 168.459  1.00  0.00           C  
ATOM    283  CG  LEU X 268       6.791  44.091 167.405  1.00  0.00           C  
ATOM    284  CD1 LEU X 268       6.459  43.321 166.145  1.00  0.00           C  
ATOM    285  CD2 LEU X 268       5.551  44.763 167.954  1.00  0.00           C  
ATOM    286  N   TYR X 269       9.326  41.571 166.698  1.00  0.00           N  
ATOM    287  CA  TYR X 269       9.727  41.230 165.352  1.00  0.00           C  
ATOM    288  C   TYR X 269       8.738  40.313 164.654  1.00  0.00           C  
ATOM    289  O   TYR X 269       7.954  39.598 165.288  1.00  0.00           O  
ATOM    290  CB  TYR X 269      11.136  40.634 165.337  1.00  0.00           C  
ATOM    291  CG  TYR X 269      11.212  39.145 165.600  1.00  0.00           C  
ATOM    292  CD1 TYR X 269      11.189  38.647 166.899  1.00  0.00           C  
ATOM    293  CD2 TYR X 269      11.342  38.242 164.548  1.00  0.00           C  
ATOM    294  CE1 TYR X 269      11.286  37.280 167.148  1.00  0.00           C  
ATOM    295  CE2 TYR X 269      11.434  36.873 164.783  1.00  0.00           C  
ATOM    296  CZ  TYR X 269      11.408  36.401 166.083  1.00  0.00           C  
ATOM    297  OH  TYR X 269      11.494  35.051 166.312  1.00  0.00           O  
ATOM    298  N   TRP X 270       8.792  40.363 163.331  1.00  0.00           N  
ATOM    299  CA  TRP X 270       8.016  39.510 162.458  1.00  0.00           C  
ATOM    300  C   TRP X 270       9.026  38.811 161.562  1.00  0.00           C  
ATOM    301  O   TRP X 270       9.872  39.470 160.954  1.00  0.00           O  
ATOM    302  CB  TRP X 270       7.063  40.374 161.636  1.00  0.00           C  
ATOM    303  CG  TRP X 270       6.326  39.640 160.556  1.00  0.00           C  
ATOM    304  CD1 TRP X 270       5.242  38.823 160.713  1.00  0.00           C  
ATOM    305  CD2 TRP X 270       6.606  39.669 159.150  1.00  0.00           C  
ATOM    306  NE1 TRP X 270       4.834  38.337 159.493  1.00  0.00           N  
ATOM    307  CE2 TRP X 270       5.650  38.840 158.514  1.00  0.00           C  
ATOM    308  CE3 TRP X 270       7.567  40.315 158.357  1.00  0.00           C  
ATOM    309  CZ2 TRP X 270       5.627  38.637 157.130  1.00  0.00           C  
ATOM    310  CZ3 TRP X 270       7.547  40.110 156.975  1.00  0.00           C  
ATOM    311  CH2 TRP X 270       6.581  39.275 156.378  1.00  0.00           C  
ATOM    312  N   GLY X 272       8.958  37.484 161.497  1.00  0.00           N  
ATOM    313  CA  GLY X 272       9.915  36.712 160.713  1.00  0.00           C  
ATOM    314  C   GLY X 272       9.327  36.056 159.483  1.00  0.00           C  
ATOM    315  O   GLY X 272       8.222  35.523 159.530  1.00  0.00           O  
ATOM    316  N   THR X 273      10.068  36.094 158.378  1.00  0.00           N  
ATOM    317  CA  THR X 273       9.627  35.481 157.123  1.00  0.00           C  
ATOM    318  C   THR X 273      10.752  34.692 156.453  1.00  0.00           C  
ATOM    319  O   THR X 273      11.884  35.167 156.359  1.00  0.00           O  
ATOM    320  CB  THR X 273       9.003  36.545 156.154  1.00  0.00           C  
ATOM    321  OG1 THR X 273       8.493  35.899 154.979  1.00  0.00           O  
ATOM    322  CG2 THR X 273      10.061  37.518 155.593  1.00  0.00           C  
ATOM    323  N   ALA X 274      10.428  33.486 155.995  1.00  0.00           N  
ATOM    324  CA  ALA X 274      11.395  32.624 155.325  1.00  0.00           C  
ATOM    325  C   ALA X 274      11.374  32.889 153.821  1.00  0.00           C  
ATOM    326  O   ALA X 274      10.349  32.663 153.174  1.00  0.00           O  
ATOM    327  CB  ALA X 274      11.093  31.159 155.620  1.00  0.00           C  
ATOM    328  N   PRO X 275      12.485  33.391 153.275  1.00  0.00           N  
ATOM    329  CA  PRO X 275      12.583  33.723 151.849  1.00  0.00           C  
ATOM    330  C   PRO X 275      12.467  32.464 150.991  1.00  0.00           C  
ATOM    331  O   PRO X 275      13.447  31.902 150.507  1.00  0.00           O  
ATOM    332  CB  PRO X 275      13.973  34.345 151.728  1.00  0.00           C  
ATOM    333  CG  PRO X 275      14.357  34.707 153.102  1.00  0.00           C  
ATOM    334  CD  PRO X 275      13.734  33.692 153.988  1.00  0.00           C  
ATOM    335  N   THR X 276      11.222  32.058 150.806  1.00  0.00           N  
ATOM    336  CA  THR X 276      10.857  30.746 150.308  1.00  0.00           C  
ATOM    337  C   THR X 276      10.276  30.927 148.891  1.00  0.00           C  
ATOM    338  O   THR X 276      11.017  31.296 147.981  1.00  0.00           O  
ATOM    339  CB  THR X 276       9.916  30.093 151.387  1.00  0.00           C  
ATOM    340  OG1 THR X 276      10.501  28.881 151.874  1.00  0.00           O  
ATOM    341  CG2 THR X 276       8.541  29.707 150.872  1.00  0.00           C  
ATOM    342  N   GLY X 277       8.980  30.712 148.691  1.00  0.00           N  
ATOM    343  CA  GLY X 277       8.361  30.999 147.409  1.00  0.00           C  
ATOM    344  C   GLY X 277       8.064  32.486 147.282  1.00  0.00           C  
ATOM    345  O   GLY X 277       8.326  33.258 148.201  1.00  0.00           O  
ATOM    346  N   ARG X 279       7.506  32.893 146.151  1.00  0.00           N  
ATOM    347  CA  ARG X 279       7.131  34.293 145.959  1.00  0.00           C  
ATOM    348  C   ARG X 279       5.957  34.656 146.866  1.00  0.00           C  
ATOM    349  O   ARG X 279       4.959  33.935 146.892  1.00  0.00           O  
ATOM    350  CB  ARG X 279       6.773  34.555 144.499  1.00  0.00           C  
ATOM    351  CG  ARG X 279       7.892  34.253 143.519  1.00  0.00           C  
ATOM    352  CD  ARG X 279       7.560  34.616 142.086  1.00  0.00           C  
ATOM    353  NE  ARG X 279       8.715  34.462 141.207  1.00  0.00           N  
ATOM    354  CZ  ARG X 279       9.397  35.470 140.676  1.00  0.00           C  
ATOM    355  NH1 ARG X 279       9.050  36.726 140.932  1.00  0.00           N  
ATOM    356  NH2 ARG X 279      10.431  35.224 139.884  1.00  0.00           N  
ATOM    357  N   PRO X 280       6.082  35.749 147.625  1.00  0.00           N  
ATOM    358  CA  PRO X 280       5.018  36.187 148.537  1.00  0.00           C  
ATOM    359  C   PRO X 280       3.723  36.537 147.811  1.00  0.00           C  
ATOM    360  O   PRO X 280       3.739  37.067 146.697  1.00  0.00           O  
ATOM    361  CB  PRO X 280       5.617  37.432 149.201  1.00  0.00           C  
ATOM    362  CG  PRO X 280       7.086  37.255 149.054  1.00  0.00           C  
ATOM    363  CD  PRO X 280       7.256  36.638 147.700  1.00  0.00           C  
ATOM    364  N   HIS X 281       2.608  36.231 148.465  1.00  0.00           N  
ATOM    365  CA  HIS X 281       1.282  36.382 147.884  1.00  0.00           C  
ATOM    366  C   HIS X 281       0.473  37.446 148.627  1.00  0.00           C  
ATOM    367  O   HIS X 281       0.975  38.070 149.567  1.00  0.00           O  
ATOM    368  CB  HIS X 281       0.555  35.036 147.918  1.00  0.00           C  
ATOM    369  CG  HIS X 281       0.663  34.328 149.232  1.00  0.00           C  
ATOM    370  ND1 HIS X 281      -0.258  34.492 150.242  1.00  0.00           N  
ATOM    371  CD2 HIS X 281       1.589  33.461 149.703  1.00  0.00           C  
ATOM    372  CE1 HIS X 281       0.094  33.753 151.279  1.00  0.00           C  
ATOM    373  NE2 HIS X 281       1.213  33.121 150.978  1.00  0.00           N  
ATOM    374  N   CYS X 282      -0.777  37.640 148.208  1.00  0.00           N  
ATOM    375  CA  CYS X 282      -1.671  38.641 148.802  1.00  0.00           C  
ATOM    376  C   CYS X 282      -2.002  38.412 150.275  1.00  0.00           C  
ATOM    377  O   CYS X 282      -2.453  39.328 150.958  1.00  0.00           O  
ATOM    378  CB  CYS X 282      -2.956  38.750 147.987  1.00  0.00           C  
ATOM    379  SG  CYS X 282      -2.709  39.565 146.399  1.00  0.00           S  
ATOM    380  N   GLY X 283      -1.771  37.193 150.758  1.00  0.00           N  
ATOM    381  CA  GLY X 283      -1.882  36.883 152.173  1.00  0.00           C  
ATOM    382  C   GLY X 283      -0.979  37.749 153.035  1.00  0.00           C  
ATOM    383  O   GLY X 283      -1.302  38.035 154.194  1.00  0.00           O  
ATOM    384  N   TYR X 284       0.135  38.195 152.453  1.00  0.00           N  
ATOM    385  CA  TYR X 284       1.139  38.983 153.172  1.00  0.00           C  
ATOM    386  C   TYR X 284       0.663  40.393 153.535  1.00  0.00           C  
ATOM    387  O   TYR X 284       1.300  41.071 154.341  1.00  0.00           O  
ATOM    388  CB  TYR X 284       2.459  39.033 152.387  1.00  0.00           C  
ATOM    389  CG  TYR X 284       3.347  37.810 152.577  1.00  0.00           C  
ATOM    390  CD1 TYR X 284       2.955  36.554 152.109  1.00  0.00           C  
ATOM    391  CD2 TYR X 284       4.582  37.912 153.219  1.00  0.00           C  
ATOM    392  CE1 TYR X 284       3.763  35.435 152.285  1.00  0.00           C  
ATOM    393  CE2 TYR X 284       5.401  36.795 153.394  1.00  0.00           C  
ATOM    394  CZ  TYR X 284       4.983  35.562 152.929  1.00  0.00           C  
ATOM    395  OH  TYR X 284       5.780  34.452 153.100  1.00  0.00           O  
ATOM    396  N   PHE X 285      -0.450  40.829 152.944  1.00  0.00           N  
ATOM    397  CA  PHE X 285      -1.010  42.144 153.237  1.00  0.00           C  
ATOM    398  C   PHE X 285      -1.408  42.244 154.708  1.00  0.00           C  
ATOM    399  O   PHE X 285      -1.251  43.300 155.320  1.00  0.00           O  
ATOM    400  CB  PHE X 285      -2.221  42.455 152.337  1.00  0.00           C  
ATOM    401  CG  PHE X 285      -1.861  43.055 150.997  1.00  0.00           C  
ATOM    402  CD1 PHE X 285      -1.206  44.279 150.912  1.00  0.00           C  
ATOM    403  CD2 PHE X 285      -2.188  42.392 149.815  1.00  0.00           C  
ATOM    404  CE1 PHE X 285      -0.869  44.833 149.668  1.00  0.00           C  
ATOM    405  CE2 PHE X 285      -1.858  42.931 148.568  1.00  0.00           C  
ATOM    406  CZ  PHE X 285      -1.195  44.155 148.495  1.00  0.00           C  
ATOM    407  N   VAL X 286      -1.912  41.141 155.265  1.00  0.00           N  
ATOM    408  CA  VAL X 286      -2.363  41.096 156.664  1.00  0.00           C  
ATOM    409  C   VAL X 286      -1.251  41.457 157.674  1.00  0.00           C  
ATOM    410  O   VAL X 286      -1.429  42.410 158.432  1.00  0.00           O  
ATOM    411  CB  VAL X 286      -3.069  39.745 157.047  1.00  0.00           C  
ATOM    412  CG1 VAL X 286      -3.670  39.825 158.454  1.00  0.00           C  
ATOM    413  CG2 VAL X 286      -4.153  39.382 156.042  1.00  0.00           C  
ATOM    414  N   PRO X 288      -0.137  40.716 157.714  1.00  0.00           N  
ATOM    415  CA  PRO X 288       1.020  41.134 158.521  1.00  0.00           C  
ATOM    416  C   PRO X 288       1.502  42.558 158.235  1.00  0.00           C  
ATOM    417  O   PRO X 288       1.951  43.228 159.171  1.00  0.00           O  
ATOM    418  CB  PRO X 288       2.124  40.115 158.151  1.00  0.00           C  
ATOM    419  CG  PRO X 288       1.569  39.237 157.080  1.00  0.00           C  
ATOM    420  CD  PRO X 288       0.090  39.399 157.081  1.00  0.00           C  
ATOM    421  N   MET X 289       1.405  43.014 156.984  1.00  0.00           N  
ATOM    422  CA  MET X 289       1.878  44.355 156.633  1.00  0.00           C  
ATOM    423  C   MET X 289       1.048  45.466 157.289  1.00  0.00           C  
ATOM    424  O   MET X 289       1.602  46.485 157.694  1.00  0.00           O  
ATOM    425  CB  MET X 289       1.980  44.550 155.109  1.00  0.00           C  
ATOM    426  CG  MET X 289       3.050  43.695 154.398  1.00  0.00           C  
ATOM    427  SD  MET X 289       4.739  43.756 155.077  1.00  0.00           S  
ATOM    428  CE  MET X 289       4.717  42.333 156.176  1.00  0.00           C  
ATOM    429  N   THR X 290      -0.265  45.259 157.410  1.00  0.00           N  
ATOM    430  CA  THR X 290      -1.126  46.227 158.092  1.00  0.00           C  
ATOM    431  C   THR X 290      -0.793  46.282 159.579  1.00  0.00           C  
ATOM    432  O   THR X 290      -0.848  47.346 160.193  1.00  0.00           O  
ATOM    433  CB  THR X 290      -2.638  45.928 157.894  1.00  0.00           C  
ATOM    434  OG1 THR X 290      -2.934  44.591 158.315  1.00  0.00           O  
ATOM    435  CG2 THR X 290      -3.012  45.942 156.412  1.00  0.00           C  
ATOM    436  N   LYS X 291      -0.430  45.129 160.141  1.00  0.00           N  
ATOM    437  CA  LYS X 291      -0.040  45.053 161.541  1.00  0.00           C  
ATOM    438  C   LYS X 291       1.299  45.741 161.813  1.00  0.00           C  
ATOM    439  O   LYS X 291       1.439  46.455 162.809  1.00  0.00           O  
ATOM    440  CB  LYS X 291      -0.028  43.602 162.026  1.00  0.00           C  
ATOM    441  CG  LYS X 291      -1.411  43.026 162.377  1.00  0.00           C  
ATOM    442  CD  LYS X 291      -2.331  44.016 163.125  1.00  0.00           C  
ATOM    443  CE  LYS X 291      -1.810  44.375 164.520  1.00  0.00           C  
ATOM    444  NZ  LYS X 291      -2.618  45.461 165.138  1.00  0.00           N  
ATOM    445  N   LEU X 292       2.265  45.554 160.916  1.00  0.00           N  
ATOM    446  CA  LEU X 292       3.520  46.303 160.980  1.00  0.00           C  
ATOM    447  C   LEU X 292       3.259  47.808 161.011  1.00  0.00           C  
ATOM    448  O   LEU X 292       3.916  48.536 161.751  1.00  0.00           O  
ATOM    449  CB  LEU X 292       4.446  45.947 159.811  1.00  0.00           C  
ATOM    450  CG  LEU X 292       5.009  44.526 159.658  1.00  0.00           C  
ATOM    451  CD1 LEU X 292       6.254  44.557 158.805  1.00  0.00           C  
ATOM    452  CD2 LEU X 292       5.282  43.816 160.997  1.00  0.00           C  
ATOM    453  N   ALA X 293       2.289  48.262 160.219  1.00  0.00           N  
ATOM    454  CA  ALA X 293       1.908  49.673 160.190  1.00  0.00           C  
ATOM    455  C   ALA X 293       1.335  50.131 161.532  1.00  0.00           C  
ATOM    456  O   ALA X 293       1.720  51.187 162.039  1.00  0.00           O  
ATOM    457  CB  ALA X 293       0.930  49.944 159.068  1.00  0.00           C  
ATOM    458  N   ASP X 294       0.435  49.327 162.103  1.00  0.00           N  
ATOM    459  CA  ASP X 294      -0.085  49.559 163.451  1.00  0.00           C  
ATOM    460  C   ASP X 294       1.037  49.626 164.498  1.00  0.00           C  
ATOM    461  O   ASP X 294       0.990  50.468 165.399  1.00  0.00           O  
ATOM    462  CB  ASP X 294      -1.092  48.475 163.850  1.00  0.00           C  
ATOM    463  CG  ASP X 294      -2.325  48.447 162.956  1.00  0.00           C  
ATOM    464  OD1 ASP X 294      -2.592  49.437 162.243  1.00  0.00           O  
ATOM    465  OD2 ASP X 294      -3.097  47.465 162.904  1.00  0.00           O  
ATOM    466  N   PHE X 295       2.038  48.752 164.366  1.00  0.00           N  
ATOM    467  CA  PHE X 295       3.146  48.683 165.321  1.00  0.00           C  
ATOM    468  C   PHE X 295       4.023  49.936 165.284  1.00  0.00           C  
ATOM    469  O   PHE X 295       4.349  50.507 166.329  1.00  0.00           O  
ATOM    470  CB  PHE X 295       4.020  47.448 165.072  1.00  0.00           C  
ATOM    471  CG  PHE X 295       3.310  46.127 165.256  1.00  0.00           C  
ATOM    472  CD1 PHE X 295       2.197  46.005 166.091  1.00  0.00           C  
ATOM    473  CD2 PHE X 295       3.771  44.994 164.589  1.00  0.00           C  
ATOM    474  CE1 PHE X 295       1.554  44.782 166.247  1.00  0.00           C  
ATOM    475  CE2 PHE X 295       3.136  43.767 164.743  1.00  0.00           C  
ATOM    476  CZ  PHE X 295       2.028  43.661 165.573  1.00  0.00           C  
ATOM    477  N   LEU X 296       4.402  50.355 164.077  1.00  0.00           N  
ATOM    478  CA  LEU X 296       5.190  51.571 163.886  1.00  0.00           C  
ATOM    479  C   LEU X 296       4.430  52.805 164.367  1.00  0.00           C  
ATOM    480  O   LEU X 296       5.026  53.731 164.937  1.00  0.00           O  
ATOM    481  CB  LEU X 296       5.595  51.734 162.417  1.00  0.00           C  
ATOM    482  CG  LEU X 296       6.606  50.722 161.868  1.00  0.00           C  
ATOM    483  CD1 LEU X 296       6.334  50.463 160.401  1.00  0.00           C  
ATOM    484  CD2 LEU X 296       8.036  51.194 162.070  1.00  0.00           C  
ATOM    485  N   LYS X 297       3.115  52.797 164.149  1.00  0.00           N  
ATOM    486  CA  LYS X 297       2.232  53.877 164.591  1.00  0.00           C  
ATOM    487  C   LYS X 297       2.183  53.975 166.119  1.00  0.00           C  
ATOM    488  O   LYS X 297       2.051  55.062 166.673  1.00  0.00           O  
ATOM    489  CB  LYS X 297       0.825  53.685 164.002  1.00  0.00           C  
ATOM    490  CG  LYS X 297      -0.143  54.831 164.248  1.00  0.00           C  
ATOM    491  CD  LYS X 297       0.000  55.914 163.194  1.00  0.00           C  
ATOM    492  CE  LYS X 297      -1.109  56.947 163.311  1.00  0.00           C  
ATOM    493  NZ  LYS X 297      -1.922  57.008 162.059  1.00  0.00           N  
ATOM    494  N   ALA X 298       2.317  52.829 166.781  1.00  0.00           N  
ATOM    495  CA  ALA X 298       2.301  52.735 168.239  1.00  0.00           C  
ATOM    496  C   ALA X 298       3.642  53.091 168.896  1.00  0.00           C  
ATOM    497  O   ALA X 298       3.742  53.147 170.124  1.00  0.00           O  
ATOM    498  CB  ALA X 298       1.862  51.335 168.660  1.00  0.00           C  
ATOM    499  N   GLY X 305       4.669  53.322 168.084  1.00  0.00           N  
ATOM    500  CA  GLY X 305       5.992  53.635 168.600  1.00  0.00           C  
ATOM    501  C   GLY X 305       6.882  52.428 168.842  1.00  0.00           C  
ATOM    502  O   GLY X 305       7.978  52.569 169.380  1.00  0.00           O  
ATOM    503  N   CYS X 306       6.419  51.244 168.447  1.00  0.00           N  
ATOM    504  CA  CYS X 306       7.185  50.008 168.619  1.00  0.00           C  
ATOM    505  C   CYS X 306       8.514  50.020 167.860  1.00  0.00           C  
ATOM    506  O   CYS X 306       8.622  50.630 166.797  1.00  0.00           O  
ATOM    507  CB  CYS X 306       6.367  48.801 168.148  1.00  0.00           C  
ATOM    508  SG  CYS X 306       4.828  48.487 169.043  1.00  0.00           S  
ATOM    509  N   GLU X 307       9.518  49.348 168.417  1.00  0.00           N  
ATOM    510  CA  GLU X 307      10.727  49.003 167.673  1.00  0.00           C  
ATOM    511  C   GLU X 307      10.427  47.739 166.867  1.00  0.00           C  
ATOM    512  O   GLU X 307      10.345  46.648 167.429  1.00  0.00           O  
ATOM    513  CB  GLU X 307      11.904  48.752 168.624  1.00  0.00           C  
ATOM    514  CG  GLU X 307      12.676  50.005 169.020  1.00  0.00           C  
ATOM    515  CD  GLU X 307      13.705  49.746 170.109  1.00  0.00           C  
ATOM    516  OE1 GLU X 307      14.633  48.924 169.893  1.00  0.00           O  
ATOM    517  OE2 GLU X 307      13.589  50.366 171.186  1.00  0.00           O  
ATOM    518  N   VAL X 308      10.245  47.892 165.558  1.00  0.00           N  
ATOM    519  CA  VAL X 308       9.840  46.774 164.700  1.00  0.00           C  
ATOM    520  C   VAL X 308      10.987  46.263 163.835  1.00  0.00           C  
ATOM    521  O   VAL X 308      11.633  47.035 163.111  1.00  0.00           O  
ATOM    522  CB  VAL X 308       8.628  47.131 163.793  1.00  0.00           C  
ATOM    523  CG1 VAL X 308       8.026  45.879 163.168  1.00  0.00           C  
ATOM    524  CG2 VAL X 308       7.571  47.890 164.577  1.00  0.00           C  
ATOM    525  N   THR X 309      11.223  44.956 163.923  1.00  0.00           N  
ATOM    526  CA  THR X 309      12.209  44.279 163.093  1.00  0.00           C  
ATOM    527  C   THR X 309      11.545  43.232 162.198  1.00  0.00           C  
ATOM    528  O   THR X 309      10.721  42.430 162.665  1.00  0.00           O  
ATOM    529  CB  THR X 309      13.284  43.601 163.978  1.00  0.00           C  
ATOM    530  OG1 THR X 309      14.030  44.596 164.682  1.00  0.00           O  
ATOM    531  CG2 THR X 309      14.345  42.910 163.121  1.00  0.00           C  
ATOM    532  N   VAL X 310      11.904  43.229 160.919  1.00  0.00           N  
ATOM    533  CA  VAL X 310      11.587  42.075 160.092  1.00  0.00           C  
ATOM    534  C   VAL X 310      12.814  41.175 159.958  1.00  0.00           C  
ATOM    535  O   VAL X 310      13.877  41.612 159.518  1.00  0.00           O  
ATOM    536  CB  VAL X 310      10.881  42.421 158.720  1.00  0.00           C  
ATOM    537  CG1 VAL X 310      10.766  43.911 158.493  1.00  0.00           C  
ATOM    538  CG2 VAL X 310      11.519  41.691 157.526  1.00  0.00           C  
ATOM    539  N   LEU X 311      12.666  39.930 160.391  1.00  0.00           N  
ATOM    540  CA  LEU X 311      13.717  38.941 160.246  1.00  0.00           C  
ATOM    541  C   LEU X 311      13.559  38.217 158.914  1.00  0.00           C  
ATOM    542  O   LEU X 311      12.567  37.519 158.678  1.00  0.00           O  
ATOM    543  CB  LEU X 311      13.709  37.947 161.414  1.00  0.00           C  
ATOM    544  CG  LEU X 311      14.715  36.782 161.402  1.00  0.00           C  
ATOM    545  CD1 LEU X 311      16.124  37.287 161.645  1.00  0.00           C  
ATOM    546  CD2 LEU X 311      14.340  35.709 162.431  1.00  0.00           C  
ATOM    547  N   LEU X 312      14.539  38.419 158.038  1.00  0.00           N  
ATOM    548  CA  LEU X 312      14.632  37.668 156.798  1.00  0.00           C  
ATOM    549  C   LEU X 312      15.341  36.366 157.143  1.00  0.00           C  
ATOM    550  O   LEU X 312      16.571  36.301 157.213  1.00  0.00           O  
ATOM    551  CB  LEU X 312      15.373  38.473 155.719  1.00  0.00           C  
ATOM    552  CG  LEU X 312      14.724  39.798 155.285  1.00  0.00           C  
ATOM    553  CD1 LEU X 312      15.624  40.576 154.309  1.00  0.00           C  
ATOM    554  CD2 LEU X 312      13.324  39.584 154.691  1.00  0.00           C  
ATOM    555  N   ALA X 313      14.534  35.339 157.394  1.00  0.00           N  
ATOM    556  CA  ALA X 313      15.016  34.067 157.910  1.00  0.00           C  
ATOM    557  C   ALA X 313      15.560  33.165 156.794  1.00  0.00           C  
ATOM    558  O   ALA X 313      14.976  32.125 156.465  1.00  0.00           O  
ATOM    559  CB  ALA X 313      13.913  33.375 158.701  1.00  0.00           C  
ATOM    560  N   ASP X 314      16.691  33.577 156.227  1.00  0.00           N  
ATOM    561  CA  ASP X 314      17.325  32.871 155.113  1.00  0.00           C  
ATOM    562  C   ASP X 314      17.701  31.427 155.431  1.00  0.00           C  
ATOM    563  O   ASP X 314      17.442  30.530 154.631  1.00  0.00           O  
ATOM    564  CB  ASP X 314      18.551  33.648 154.602  1.00  0.00           C  
ATOM    565  CG  ASP X 314      19.627  33.837 155.665  1.00  0.00           C  
ATOM    566  OD1 ASP X 314      19.311  33.935 156.877  1.00  0.00           O  
ATOM    567  OD2 ASP X 314      20.832  33.908 155.367  1.00  0.00           O  
ATOM    568  N   LEU X 315      18.309  31.205 156.593  1.00  0.00           N  
ATOM    569  CA  LEU X 315      18.696  29.859 157.015  1.00  0.00           C  
ATOM    570  C   LEU X 315      17.474  28.964 157.237  1.00  0.00           C  
ATOM    571  O   LEU X 315      17.483  27.789 156.864  1.00  0.00           O  
ATOM    572  CB  LEU X 315      19.561  29.919 158.273  1.00  0.00           C  
ATOM    573  CG  LEU X 315      21.081  29.801 158.105  1.00  0.00           C  
ATOM    574  CD1 LEU X 315      21.577  30.229 156.722  1.00  0.00           C  
ATOM    575  CD2 LEU X 315      21.797  30.569 159.202  1.00  0.00           C  
ATOM    576  N   HIS X 316      16.424  29.529 157.828  1.00  0.00           N  
ATOM    577  CA  HIS X 316      15.152  28.833 157.983  1.00  0.00           C  
ATOM    578  C   HIS X 316      14.568  28.394 156.637  1.00  0.00           C  
ATOM    579  O   HIS X 316      13.966  27.326 156.551  1.00  0.00           O  
ATOM    580  CB  HIS X 316      14.144  29.726 158.700  1.00  0.00           C  
ATOM    581  CG  HIS X 316      14.191  29.609 160.188  1.00  0.00           C  
ATOM    582  ND1 HIS X 316      15.021  30.384 160.968  1.00  0.00           N  
ATOM    583  CD2 HIS X 316      13.511  28.804 161.040  1.00  0.00           C  
ATOM    584  CE1 HIS X 316      14.848  30.064 162.237  1.00  0.00           C  
ATOM    585  NE2 HIS X 316      13.946  29.100 162.306  1.00  0.00           N  
ATOM    586  N   ALA X 317      14.739  29.226 155.605  1.00  0.00           N  
ATOM    587  CA  ALA X 317      14.231  28.925 154.267  1.00  0.00           C  
ATOM    588  C   ALA X 317      14.935  27.707 153.676  1.00  0.00           C  
ATOM    589  O   ALA X 317      14.337  26.939 152.928  1.00  0.00           O  
ATOM    590  CB  ALA X 317      14.380  30.131 153.341  1.00  0.00           C  
ATOM    591  N   PHE X 318      16.205  27.544 154.038  1.00  0.00           N  
ATOM    592  CA  PHE X 318      16.992  26.375 153.666  1.00  0.00           C  
ATOM    593  C   PHE X 318      16.560  25.125 154.437  1.00  0.00           C  
ATOM    594  O   PHE X 318      16.495  24.039 153.860  1.00  0.00           O  
ATOM    595  CB  PHE X 318      18.480  26.657 153.882  1.00  0.00           C  
ATOM    596  CG  PHE X 318      19.365  25.468 153.660  1.00  0.00           C  
ATOM    597  CD1 PHE X 318      19.653  25.027 152.371  1.00  0.00           C  
ATOM    598  CD2 PHE X 318      19.923  24.791 154.742  1.00  0.00           C  
ATOM    599  CE1 PHE X 318      20.477  23.924 152.167  1.00  0.00           C  
ATOM    600  CE2 PHE X 318      20.744  23.685 154.545  1.00  0.00           C  
ATOM    601  CZ  PHE X 318      21.024  23.250 153.259  1.00  0.00           C  
ATOM    602  N   LEU X 334      16.246  25.292 155.724  1.00  0.00           N  
ATOM    603  CA  LEU X 334      15.941  24.164 156.610  1.00  0.00           C  
ATOM    604  C   LEU X 334      14.525  23.610 156.431  1.00  0.00           C  
ATOM    605  O   LEU X 334      14.218  22.501 156.886  1.00  0.00           O  
ATOM    606  CB  LEU X 334      16.157  24.548 158.078  1.00  0.00           C  
ATOM    607  CG  LEU X 334      17.583  24.802 158.563  1.00  0.00           C  
ATOM    608  CD1 LEU X 334      17.557  25.711 159.771  1.00  0.00           C  
ATOM    609  CD2 LEU X 334      18.307  23.512 158.892  1.00  0.00           C  
ATOM    610  N   ASP X 336      13.659  24.389 155.794  1.00  0.00           N  
ATOM    611  CA  ASP X 336      12.317  23.918 155.506  1.00  0.00           C  
ATOM    612  C   ASP X 336      12.356  23.157 154.192  1.00  0.00           C  
ATOM    613  O   ASP X 336      12.108  23.719 153.129  1.00  0.00           O  
ATOM    614  CB  ASP X 336      11.309  25.073 155.454  1.00  0.00           C  
ATOM    615  CG  ASP X 336       9.863  24.592 155.328  1.00  0.00           C  
ATOM    616  OD1 ASP X 336       8.947  25.440 155.408  1.00  0.00           O  
ATOM    617  OD2 ASP X 336       9.539  23.397 155.141  1.00  0.00           O  
ATOM    618  N   ASN X 340      12.699  21.876 154.281  1.00  0.00           N  
ATOM    619  CA  ASN X 340      12.692  20.970 153.135  1.00  0.00           C  
ATOM    620  C   ASN X 340      13.424  21.503 151.903  1.00  0.00           C  
ATOM    621  O   ASN X 340      13.054  21.186 150.766  1.00  0.00           O  
ATOM    622  CB  ASN X 340      11.253  20.573 152.793  1.00  0.00           C  
ATOM    623  CG  ASN X 340      10.652  19.644 153.829  1.00  0.00           C  
ATOM    624  OD1 ASN X 340      10.894  18.437 153.804  1.00  0.00           O  
ATOM    625  ND2 ASN X 340       9.875  20.204 154.754  1.00  0.00           N  
ATOM    626  N   MET X 341      14.476  22.289 152.143  1.00  0.00           N  
ATOM    627  CA  MET X 341      15.261  22.941 151.086  1.00  0.00           C  
ATOM    628  C   MET X 341      14.395  23.732 150.092  1.00  0.00           C  
ATOM    629  O   MET X 341      14.644  23.705 148.888  1.00  0.00           O  
ATOM    630  CB  MET X 341      16.213  21.965 150.349  1.00  0.00           C  
ATOM    631  CG  MET X 341      15.953  20.464 150.545  1.00  0.00           C  
ATOM    632  SD  MET X 341      17.220  19.388 149.806  1.00  0.00           S  
ATOM    633  CE  MET X 341      16.708  17.737 150.427  1.00  0.00           C  
ATOM    634  N   LYS X 408      13.386  24.427 150.616  1.00  0.00           N  
ATOM    635  CA  LYS X 408      12.480  25.244 149.807  1.00  0.00           C  
ATOM    636  C   LYS X 408      13.245  26.345 149.078  1.00  0.00           C  
ATOM    637  O   LYS X 408      12.945  26.660 147.921  1.00  0.00           O  
ATOM    638  CB  LYS X 408      11.373  25.855 150.673  1.00  0.00           C  
ATOM    639  CG  LYS X 408      10.135  24.972 150.832  1.00  0.00           C  
ATOM    640  CD  LYS X 408       9.400  25.329 152.117  1.00  0.00           C  
ATOM    641  CE  LYS X 408       7.975  24.783 152.156  1.00  0.00           C  
ATOM    642  NZ  LYS X 408       7.191  25.372 153.303  1.00  0.00           N  
ATOM    643  N   ALA X 418      14.223  26.928 149.772  1.00  0.00           N  
ATOM    644  CA  ALA X 418      15.221  27.794 149.153  1.00  0.00           C  
ATOM    645  C   ALA X 418      16.606  27.187 149.364  1.00  0.00           C  
ATOM    646  O   ALA X 418      17.036  27.029 150.506  1.00  0.00           O  
ATOM    647  CB  ALA X 418      15.154  29.202 149.726  1.00  0.00           C  
ATOM    648  N   PRO X 419      17.290  26.829 148.272  1.00  0.00           N  
ATOM    649  CA  PRO X 419      18.639  26.254 148.350  1.00  0.00           C  
ATOM    650  C   PRO X 419      19.774  27.287 148.415  1.00  0.00           C  
ATOM    651  O   PRO X 419      19.593  28.453 148.036  1.00  0.00           O  
ATOM    652  CB  PRO X 419      18.750  25.462 147.040  1.00  0.00           C  
ATOM    653  CG  PRO X 419      17.875  26.193 146.070  1.00  0.00           C  
ATOM    654  CD  PRO X 419      16.818  26.925 146.878  1.00  0.00           C  
ATOM    655  N   LEU X 420      20.918  26.824 148.919  1.00  0.00           N  
ATOM    656  CA  LEU X 420      22.243  27.460 148.812  1.00  0.00           C  
ATOM    657  C   LEU X 420      22.349  28.911 148.309  1.00  0.00           C  
ATOM    658  O   LEU X 420      22.152  29.856 149.071  1.00  0.00           O  
ATOM    659  CB  LEU X 420      23.184  26.553 147.980  1.00  0.00           C  
ATOM    660  CG  LEU X 420      23.881  25.355 148.646  1.00  0.00           C  
ATOM    661  CD1 LEU X 420      24.496  24.437 147.597  1.00  0.00           C  
ATOM    662  CD2 LEU X 420      24.945  25.803 149.645  1.00  0.00           C  
ATOM    663  N   GLU X 421      22.698  29.069 147.032  1.00  0.00           N  
ATOM    664  CA  GLU X 421      23.027  30.379 146.461  1.00  0.00           C  
ATOM    665  C   GLU X 421      21.793  31.194 146.097  1.00  0.00           C  
ATOM    666  O   GLU X 421      21.877  32.402 145.851  1.00  0.00           O  
ATOM    667  CB  GLU X 421      23.922  30.229 145.223  1.00  0.00           C  
ATOM    668  CG  GLU X 421      24.481  28.831 144.993  1.00  0.00           C  
ATOM    669  CD  GLU X 421      25.735  28.557 145.806  1.00  0.00           C  
ATOM    670  OE1 GLU X 421      25.644  28.535 147.059  1.00  0.00           O  
ATOM    671  OE2 GLU X 421      26.810  28.354 145.191  1.00  0.00           O  
ATOM    672  N   VAL X 422      20.648  30.529 146.067  1.00  0.00           N  
ATOM    673  CA  VAL X 422      19.425  31.149 145.601  1.00  0.00           C  
ATOM    674  C   VAL X 422      18.778  31.971 146.724  1.00  0.00           C  
ATOM    675  O   VAL X 422      18.167  33.013 146.468  1.00  0.00           O  
ATOM    676  CB  VAL X 422      18.495  30.071 144.980  1.00  0.00           C  
ATOM    677  CG1 VAL X 422      17.059  30.491 144.980  1.00  0.00           C  
ATOM    678  CG2 VAL X 422      18.950  29.748 143.550  1.00  0.00           C  
ATOM    679  N   VAL X 423      18.964  31.521 147.964  1.00  0.00           N  
ATOM    680  CA  VAL X 423      18.314  32.121 149.130  1.00  0.00           C  
ATOM    681  C   VAL X 423      18.663  33.593 149.359  1.00  0.00           C  
ATOM    682  O   VAL X 423      17.799  34.381 149.743  1.00  0.00           O  
ATOM    683  CB  VAL X 423      18.539  31.274 150.432  1.00  0.00           C  
ATOM    684  CG1 VAL X 423      19.975  31.368 150.936  1.00  0.00           C  
ATOM    685  CG2 VAL X 423      17.565  31.687 151.519  1.00  0.00           C  
ATOM    686  N   ASN X 424      19.919  33.958 149.118  1.00  0.00           N  
ATOM    687  CA  ASN X 424      20.374  35.339 149.287  1.00  0.00           C  
ATOM    688  C   ASN X 424      19.594  36.315 148.417  1.00  0.00           C  
ATOM    689  O   ASN X 424      19.198  37.386 148.877  1.00  0.00           O  
ATOM    690  CB  ASN X 424      21.874  35.452 149.009  1.00  0.00           C  
ATOM    691  CG  ASN X 424      22.714  34.741 150.050  1.00  0.00           C  
ATOM    692  OD1 ASN X 424      22.253  34.466 151.165  1.00  0.00           O  
ATOM    693  ND2 ASN X 424      23.958  34.433 149.693  1.00  0.00           N  
ATOM    694  N   TYR X 425      19.369  35.919 147.166  1.00  0.00           N  
ATOM    695  CA  TYR X 425      18.588  36.696 146.212  1.00  0.00           C  
ATOM    696  C   TYR X 425      17.119  36.730 146.607  1.00  0.00           C  
ATOM    697  O   TYR X 425      16.444  37.738 146.405  1.00  0.00           O  
ATOM    698  CB  TYR X 425      18.723  36.102 144.811  1.00  0.00           C  
ATOM    699  CG  TYR X 425      20.050  36.381 144.153  1.00  0.00           C  
ATOM    700  CD1 TYR X 425      20.930  35.343 143.857  1.00  0.00           C  
ATOM    701  CD2 TYR X 425      20.427  37.682 143.823  1.00  0.00           C  
ATOM    702  CE1 TYR X 425      22.158  35.594 143.247  1.00  0.00           C  
ATOM    703  CE2 TYR X 425      21.649  37.943 143.218  1.00  0.00           C  
ATOM    704  CZ  TYR X 425      22.509  36.895 142.932  1.00  0.00           C  
ATOM    705  OH  TYR X 425      23.717  37.154 142.329  1.00  0.00           O  
ATOM    706  N   ARG X 426      16.632  35.620 147.159  1.00  0.00           N  
ATOM    707  CA  ARG X 426      15.259  35.525 147.640  1.00  0.00           C  
ATOM    708  C   ARG X 426      15.050  36.426 148.854  1.00  0.00           C  
ATOM    709  O   ARG X 426      14.020  37.090 148.960  1.00  0.00           O  
ATOM    710  CB  ARG X 426      14.899  34.078 147.973  1.00  0.00           C  
ATOM    711  CG  ARG X 426      14.799  33.159 146.752  1.00  0.00           C  
ATOM    712  CD  ARG X 426      13.994  31.904 147.009  1.00  0.00           C  
ATOM    713  NE  ARG X 426      14.115  30.928 145.930  1.00  0.00           N  
ATOM    714  CZ  ARG X 426      13.595  29.703 145.963  1.00  0.00           C  
ATOM    715  NH1 ARG X 426      12.896  29.294 147.022  1.00  0.00           N  
ATOM    716  NH2 ARG X 426      13.763  28.889 144.929  1.00  0.00           N  
ATOM    717  N   ALA X 427      16.038  36.452 149.751  1.00  0.00           N  
ATOM    718  CA  ALA X 427      16.042  37.370 150.894  1.00  0.00           C  
ATOM    719  C   ALA X 427      15.893  38.827 150.452  1.00  0.00           C  
ATOM    720  O   ALA X 427      15.118  39.578 151.044  1.00  0.00           O  
ATOM    721  CB  ALA X 427      17.304  37.190 151.733  1.00  0.00           C  
ATOM    722  N   LYS X 429      16.628  39.210 149.406  1.00  0.00           N  
ATOM    723  CA  LYS X 429      16.540  40.555 148.834  1.00  0.00           C  
ATOM    724  C   LYS X 429      15.184  40.795 148.178  1.00  0.00           C  
ATOM    725  O   LYS X 429      14.554  41.832 148.403  1.00  0.00           O  
ATOM    726  CB  LYS X 429      17.657  40.786 147.814  1.00  0.00           C  
ATOM    727  CG  LYS X 429      17.776  42.230 147.347  1.00  0.00           C  
ATOM    728  CD  LYS X 429      18.950  42.900 148.014  1.00  0.00           C  
ATOM    729  CE  LYS X 429      18.523  44.125 148.792  1.00  0.00           C  
ATOM    730  NZ  LYS X 429      19.327  44.262 150.037  1.00  0.00           N  
ATOM    731  N   TYR X 431      14.752  39.831 147.368  1.00  0.00           N  
ATOM    732  CA  TYR X 431      13.434  39.849 146.744  1.00  0.00           C  
ATOM    733  C   TYR X 431      12.341  40.086 147.785  1.00  0.00           C  
ATOM    734  O   TYR X 431      11.431  40.884 147.556  1.00  0.00           O  
ATOM    735  CB  TYR X 431      13.185  38.546 145.971  1.00  0.00           C  
ATOM    736  CG  TYR X 431      11.841  38.479 145.275  1.00  0.00           C  
ATOM    737  CD1 TYR X 431      11.635  39.105 144.041  1.00  0.00           C  
ATOM    738  CD2 TYR X 431      10.773  37.790 145.849  1.00  0.00           C  
ATOM    739  CE1 TYR X 431      10.396  39.046 143.401  1.00  0.00           C  
ATOM    740  CE2 TYR X 431       9.535  37.729 145.218  1.00  0.00           C  
ATOM    741  CZ  TYR X 431       9.351  38.357 143.999  1.00  0.00           C  
ATOM    742  OH  TYR X 431       8.123  38.285 143.380  1.00  0.00           O  
ATOM    743  N   TYR X 432      12.451  39.405 148.925  1.00  0.00           N  
ATOM    744  CA  TYR X 432      11.502  39.555 150.033  1.00  0.00           C  
ATOM    745  C   TYR X 432      11.577  40.931 150.682  1.00  0.00           C  
ATOM    746  O   TYR X 432      10.545  41.547 150.956  1.00  0.00           O  
ATOM    747  CB  TYR X 432      11.744  38.486 151.097  1.00  0.00           C  
ATOM    748  CG  TYR X 432      10.917  37.244 150.929  1.00  0.00           C  
ATOM    749  CD1 TYR X 432      11.096  36.402 149.825  1.00  0.00           C  
ATOM    750  CD2 TYR X 432       9.966  36.895 151.879  1.00  0.00           C  
ATOM    751  CE1 TYR X 432      10.341  35.250 149.673  1.00  0.00           C  
ATOM    752  CE2 TYR X 432       9.206  35.742 151.740  1.00  0.00           C  
ATOM    753  CZ  TYR X 432       9.399  34.925 150.639  1.00  0.00           C  
ATOM    754  OH  TYR X 432       8.644  33.790 150.505  1.00  0.00           O  
ATOM    755  N   GLU X 433      12.800  41.400 150.924  1.00  0.00           N  
ATOM    756  CA  GLU X 433      13.038  42.732 151.478  1.00  0.00           C  
ATOM    757  C   GLU X 433      12.382  43.821 150.637  1.00  0.00           C  
ATOM    758  O   GLU X 433      11.716  44.705 151.172  1.00  0.00           O  
ATOM    759  CB  GLU X 433      14.536  43.009 151.582  1.00  0.00           C  
ATOM    760  CG  GLU X 433      14.892  44.213 152.440  1.00  0.00           C  
ATOM    761  CD  GLU X 433      16.274  44.751 152.139  1.00  0.00           C  
ATOM    762  OE1 GLU X 433      16.488  45.972 152.294  1.00  0.00           O  
ATOM    763  OE2 GLU X 433      17.152  43.958 151.745  1.00  0.00           O  
ATOM    764  N   LEU X 434      12.564  43.746 149.322  1.00  0.00           N  
ATOM    765  CA  LEU X 434      12.020  44.758 148.420  1.00  0.00           C  
ATOM    766  C   LEU X 434      10.515  44.608 148.197  1.00  0.00           C  
ATOM    767  O   LEU X 434       9.819  45.605 148.019  1.00  0.00           O  
ATOM    768  CB  LEU X 434      12.794  44.788 147.096  1.00  0.00           C  
ATOM    769  CG  LEU X 434      14.299  45.083 147.210  1.00  0.00           C  
ATOM    770  CD1 LEU X 434      14.997  44.911 145.879  1.00  0.00           C  
ATOM    771  CD2 LEU X 434      14.578  46.469 147.782  1.00  0.00           C  
ATOM    772  N   THR X 435      10.014  43.371 148.228  1.00  0.00           N  
ATOM    773  CA  THR X 435       8.570  43.121 148.167  1.00  0.00           C  
ATOM    774  C   THR X 435       7.867  43.755 149.371  1.00  0.00           C  
ATOM    775  O   THR X 435       6.897  44.506 149.213  1.00  0.00           O  
ATOM    776  CB  THR X 435       8.269  41.604 148.091  1.00  0.00           C  
ATOM    777  OG1 THR X 435       8.632  41.106 146.798  1.00  0.00           O  
ATOM    778  CG2 THR X 435       6.773  41.336 148.141  1.00  0.00           C  
ATOM    779  N   ILE X 436       8.378  43.458 150.565  1.00  0.00           N  
ATOM    780  CA  ILE X 436       7.841  44.003 151.815  1.00  0.00           C  
ATOM    781  C   ILE X 436       7.813  45.531 151.817  1.00  0.00           C  
ATOM    782  O   ILE X 436       6.815  46.141 152.212  1.00  0.00           O  
ATOM    783  CB  ILE X 436       8.642  43.462 153.025  1.00  0.00           C  
ATOM    784  CG1 ILE X 436       8.274  42.000 153.285  1.00  0.00           C  
ATOM    785  CG2 ILE X 436       8.399  44.322 154.275  1.00  0.00           C  
ATOM    786  CD1 ILE X 436       9.366  41.197 154.007  1.00  0.00           C  
ATOM    787  N   LYS X 437       8.907  46.139 151.366  1.00  0.00           N  
ATOM    788  CA  LYS X 437       9.014  47.593 151.317  1.00  0.00           C  
ATOM    789  C   LYS X 437       8.048  48.203 150.297  1.00  0.00           C  
ATOM    790  O   LYS X 437       7.508  49.287 150.525  1.00  0.00           O  
ATOM    791  CB  LYS X 437      10.454  48.016 151.025  1.00  0.00           C  
ATOM    792  CG  LYS X 437      11.388  47.855 152.209  1.00  0.00           C  
ATOM    793  CD  LYS X 437      12.838  47.964 151.779  1.00  0.00           C  
ATOM    794  CE  LYS X 437      13.735  48.309 152.961  1.00  0.00           C  
ATOM    795  NZ  LYS X 437      15.170  48.430 152.577  1.00  0.00           N  
ATOM    796  N   ALA X 438       7.825  47.499 149.187  1.00  0.00           N  
ATOM    797  CA  ALA X 438       6.872  47.940 148.167  1.00  0.00           C  
ATOM    798  C   ALA X 438       5.419  47.893 148.660  1.00  0.00           C  
ATOM    799  O   ALA X 438       4.667  48.839 148.419  1.00  0.00           O  
ATOM    800  CB  ALA X 438       7.036  47.139 146.878  1.00  0.00           C  
ATOM    801  N   ILE X 439       5.036  46.814 149.350  1.00  0.00           N  
ATOM    802  CA  ILE X 439       3.695  46.710 149.933  1.00  0.00           C  
ATOM    803  C   ILE X 439       3.435  47.891 150.866  1.00  0.00           C  
ATOM    804  O   ILE X 439       2.453  48.616 150.706  1.00  0.00           O  
ATOM    805  CB  ILE X 439       3.499  45.393 150.738  1.00  0.00           C  
ATOM    806  CG1 ILE X 439       3.677  44.153 149.866  1.00  0.00           C  
ATOM    807  CG2 ILE X 439       2.123  45.371 151.393  1.00  0.00           C  
ATOM    808  CD1 ILE X 439       4.307  43.001 150.612  1.00  0.00           C  
ATOM    809  N   LEU X 440       4.328  48.073 151.835  1.00  0.00           N  
ATOM    810  CA  LEU X 440       4.162  49.094 152.861  1.00  0.00           C  
ATOM    811  C   LEU X 440       4.129  50.499 152.279  1.00  0.00           C  
ATOM    812  O   LEU X 440       3.364  51.348 152.750  1.00  0.00           O  
ATOM    813  CB  LEU X 440       5.245  48.967 153.930  1.00  0.00           C  
ATOM    814  CG  LEU X 440       5.136  47.721 154.818  1.00  0.00           C  
ATOM    815  CD1 LEU X 440       6.473  47.396 155.457  1.00  0.00           C  
ATOM    816  CD2 LEU X 440       4.060  47.874 155.880  1.00  0.00           C  
ATOM    817  N   ARG X 441       4.943  50.739 151.252  1.00  0.00           N  
ATOM    818  CA  ARG X 441       4.912  52.015 150.543  1.00  0.00           C  
ATOM    819  C   ARG X 441       3.634  52.153 149.713  1.00  0.00           C  
ATOM    820  O   ARG X 441       3.105  53.255 149.565  1.00  0.00           O  
ATOM    821  CB  ARG X 441       6.151  52.184 149.663  1.00  0.00           C  
ATOM    822  CG  ARG X 441       7.363  52.754 150.397  1.00  0.00           C  
ATOM    823  CD  ARG X 441       8.548  53.092 149.495  1.00  0.00           C  
ATOM    824  NE  ARG X 441       8.989  51.920 148.740  1.00  0.00           N  
ATOM    825  CZ  ARG X 441      10.206  51.388 148.797  1.00  0.00           C  
ATOM    826  NH1 ARG X 441      11.147  51.921 149.573  1.00  0.00           N  
ATOM    827  NH2 ARG X 441      10.483  50.315 148.066  1.00  0.00           N  
ATOM    828  N   SER X 442       3.135  51.031 149.191  1.00  0.00           N  
ATOM    829  CA  SER X 442       1.901  51.026 148.395  1.00  0.00           C  
ATOM    830  C   SER X 442       0.654  51.357 149.223  1.00  0.00           C  
ATOM    831  O   SER X 442      -0.366  51.768 148.675  1.00  0.00           O  
ATOM    832  CB  SER X 442       1.719  49.688 147.673  1.00  0.00           C  
ATOM    833  OG  SER X 442       1.013  48.756 148.476  1.00  0.00           O  
ATOM    834  N   ILE X 443       0.743  51.154 150.535  1.00  0.00           N  
ATOM    835  CA  ILE X 443      -0.347  51.482 151.452  1.00  0.00           C  
ATOM    836  C   ILE X 443       0.056  52.628 152.381  1.00  0.00           C  
ATOM    837  O   ILE X 443      -0.488  52.780 153.474  1.00  0.00           O  
ATOM    838  CB  ILE X 443      -0.820  50.228 152.242  1.00  0.00           C  
ATOM    839  CG1 ILE X 443       0.343  49.592 153.020  1.00  0.00           C  
ATOM    840  CG2 ILE X 443      -1.492  49.221 151.295  1.00  0.00           C  
ATOM    841  CD1 ILE X 443      -0.084  48.655 154.126  1.00  0.00           C  
ATOM    842  N   ASN X 444       1.024  53.419 151.922  1.00  0.00           N  
ATOM    843  CA  ASN X 444       1.418  54.685 152.551  1.00  0.00           C  
ATOM    844  C   ASN X 444       1.890  54.584 154.004  1.00  0.00           C  
ATOM    845  O   ASN X 444       1.467  55.354 154.870  1.00  0.00           O  
ATOM    846  CB  ASN X 444       0.317  55.750 152.396  1.00  0.00           C  
ATOM    847  CG  ASN X 444       0.852  57.168 152.525  1.00  0.00           C  
ATOM    848  OD1 ASN X 444       1.767  57.571 151.797  1.00  0.00           O  
ATOM    849  ND2 ASN X 444       0.283  57.935 153.453  1.00  0.00           N  
ATOM    850  N   VAL X 445       2.780  53.627 154.246  1.00  0.00           N  
ATOM    851  CA  VAL X 445       3.399  53.441 155.549  1.00  0.00           C  
ATOM    852  C   VAL X 445       4.861  53.872 155.457  1.00  0.00           C  
ATOM    853  O   VAL X 445       5.608  53.344 154.627  1.00  0.00           O  
ATOM    854  CB  VAL X 445       3.314  51.963 156.012  1.00  0.00           C  
ATOM    855  CG1 VAL X 445       3.907  51.784 157.405  1.00  0.00           C  
ATOM    856  CG2 VAL X 445       1.871  51.465 155.964  1.00  0.00           C  
ATOM    857  N   PRO X 460       5.266  54.826 156.297  1.00  0.00           N  
ATOM    858  CA  PRO X 460       6.672  55.243 156.377  1.00  0.00           C  
ATOM    859  C   PRO X 460       7.528  54.140 156.984  1.00  0.00           C  
ATOM    860  O   PRO X 460       7.221  53.650 158.073  1.00  0.00           O  
ATOM    861  CB  PRO X 460       6.631  56.473 157.292  1.00  0.00           C  
ATOM    862  CG  PRO X 460       5.368  56.350 158.073  1.00  0.00           C  
ATOM    863  CD  PRO X 460       4.404  55.577 157.228  1.00  0.00           C  
ATOM    864  N   ILE X 461       8.588  53.758 156.277  1.00  0.00           N  
ATOM    865  CA  ILE X 461       9.370  52.571 156.619  1.00  0.00           C  
ATOM    866  C   ILE X 461      10.784  52.853 157.144  1.00  0.00           C  
ATOM    867  O   ILE X 461      11.575  51.921 157.337  1.00  0.00           O  
ATOM    868  CB  ILE X 461       9.432  51.612 155.407  1.00  0.00           C  
ATOM    869  CG1 ILE X 461       9.904  52.346 154.147  1.00  0.00           C  
ATOM    870  CG2 ILE X 461       8.080  50.952 155.181  1.00  0.00           C  
ATOM    871  CD1 ILE X 461      10.809  51.512 153.262  1.00  0.00           C  
ATOM    872  N   GLU X 463      11.087  54.128 157.389  1.00  0.00           N  
ATOM    873  CA  GLU X 463      12.407  54.564 157.857  1.00  0.00           C  
ATOM    874  C   GLU X 463      12.881  53.830 159.117  1.00  0.00           C  
ATOM    875  O   GLU X 463      14.032  53.408 159.195  1.00  0.00           O  
ATOM    876  CB  GLU X 463      12.420  56.079 158.103  1.00  0.00           C  
ATOM    877  CG  GLU X 463      12.097  56.934 156.884  1.00  0.00           C  
ATOM    878  CD  GLU X 463      10.616  57.271 156.772  1.00  0.00           C  
ATOM    879  OE1 GLU X 463       9.822  56.364 156.431  1.00  0.00           O  
ATOM    880  OE2 GLU X 463      10.247  58.445 157.013  1.00  0.00           O  
ATOM    881  N   LYS X 471      11.982  53.673 160.088  1.00  0.00           N  
ATOM    882  CA  LYS X 471      12.302  53.053 161.377  1.00  0.00           C  
ATOM    883  C   LYS X 471      12.164  51.531 161.379  1.00  0.00           C  
ATOM    884  O   LYS X 471      12.300  50.898 162.428  1.00  0.00           O  
ATOM    885  CB  LYS X 471      11.419  53.640 162.484  1.00  0.00           C  
ATOM    886  CG  LYS X 471      11.688  55.099 162.821  1.00  0.00           C  
ATOM    887  CD  LYS X 471      10.419  55.771 163.300  1.00  0.00           C  
ATOM    888  CE  LYS X 471      10.708  56.914 164.265  1.00  0.00           C  
ATOM    889  NZ  LYS X 471       9.492  57.751 164.483  1.00  0.00           N  
ATOM    890  N   LEU X 472      11.882  50.945 160.218  1.00  0.00           N  
ATOM    891  CA  LEU X 472      11.746  49.494 160.106  1.00  0.00           C  
ATOM    892  C   LEU X 472      13.117  48.834 159.955  1.00  0.00           C  
ATOM    893  O   LEU X 472      13.863  49.143 159.027  1.00  0.00           O  
ATOM    894  CB  LEU X 472      10.821  49.124 158.935  1.00  0.00           C  
ATOM    895  CG  LEU X 472      10.258  47.700 158.820  1.00  0.00           C  
ATOM    896  CD1 LEU X 472       9.344  47.330 159.983  1.00  0.00           C  
ATOM    897  CD2 LEU X 472       9.523  47.530 157.500  1.00  0.00           C  
ATOM    898  N   LYS X 473      13.444  47.935 160.879  1.00  0.00           N  
ATOM    899  CA  LYS X 473      14.734  47.250 160.866  1.00  0.00           C  
ATOM    900  C   LYS X 473      14.649  45.929 160.114  1.00  0.00           C  
ATOM    901  O   LYS X 473      13.679  45.184 160.256  1.00  0.00           O  
ATOM    902  CB  LYS X 473      15.235  46.995 162.290  1.00  0.00           C  
ATOM    903  CG  LYS X 473      15.578  48.250 163.079  1.00  0.00           C  
ATOM    904  CD  LYS X 473      16.198  47.894 164.434  1.00  0.00           C  
ATOM    905  CE  LYS X 473      15.200  48.093 165.579  1.00  0.00           C  
ATOM    906  NZ  LYS X 473      15.518  47.232 166.759  1.00  0.00           N  
ATOM    907  N   PHE X 474      15.666  45.646 159.311  1.00  0.00           N  
ATOM    908  CA  PHE X 474      15.762  44.365 158.619  1.00  0.00           C  
ATOM    909  C   PHE X 474      17.005  43.633 159.094  1.00  0.00           C  
ATOM    910  O   PHE X 474      18.104  44.190 159.090  1.00  0.00           O  
ATOM    911  CB  PHE X 474      15.806  44.564 157.104  1.00  0.00           C  
ATOM    912  CG  PHE X 474      14.495  44.987 156.508  1.00  0.00           C  
ATOM    913  CD1 PHE X 474      13.671  44.056 155.882  1.00  0.00           C  
ATOM    914  CD2 PHE X 474      14.081  46.317 156.567  1.00  0.00           C  
ATOM    915  CE1 PHE X 474      12.447  44.442 155.317  1.00  0.00           C  
ATOM    916  CE2 PHE X 474      12.857  46.714 156.013  1.00  0.00           C  
ATOM    917  CZ  PHE X 474      12.041  45.772 155.386  1.00  0.00           C  
ATOM    918  N   VAL X 475      16.819  42.393 159.534  1.00  0.00           N  
ATOM    919  CA  VAL X 475      17.931  41.543 159.941  1.00  0.00           C  
ATOM    920  C   VAL X 475      17.879  40.252 159.131  1.00  0.00           C  
ATOM    921  O   VAL X 475      16.811  39.655 158.956  1.00  0.00           O  
ATOM    922  CB  VAL X 475      17.902  41.238 161.469  1.00  0.00           C  
ATOM    923  CG1 VAL X 475      18.972  40.215 161.853  1.00  0.00           C  
ATOM    924  CG2 VAL X 475      18.081  42.520 162.286  1.00  0.00           C  
ATOM    925  N   VAL X 476      19.039  39.850 158.620  1.00  0.00           N  
ATOM    926  CA  VAL X 476      19.210  38.583 157.920  1.00  0.00           C  
ATOM    927  C   VAL X 476      19.643  37.548 158.959  1.00  0.00           C  
ATOM    928  O   VAL X 476      20.649  37.732 159.655  1.00  0.00           O  
ATOM    929  CB  VAL X 476      20.270  38.698 156.795  1.00  0.00           C  
ATOM    930  CG1 VAL X 476      20.416  37.378 156.047  1.00  0.00           C  
ATOM    931  CG2 VAL X 476      19.925  39.842 155.828  1.00  0.00           C  
ATOM    932  N   GLY X 477      18.867  36.472 159.068  1.00  0.00           N  
ATOM    933  CA  GLY X 477      19.070  35.457 160.085  1.00  0.00           C  
ATOM    934  C   GLY X 477      20.481  34.908 160.200  1.00  0.00           C  
ATOM    935  O   GLY X 477      20.974  34.729 161.312  1.00  0.00           O  
ATOM    936  N   SER X 478      21.136  34.654 159.067  1.00  0.00           N  
ATOM    937  CA  SER X 478      22.494  34.101 159.068  1.00  0.00           C  
ATOM    938  C   SER X 478      23.559  35.016 159.683  1.00  0.00           C  
ATOM    939  O   SER X 478      24.683  34.574 159.939  1.00  0.00           O  
ATOM    940  CB  SER X 478      22.912  33.669 157.660  1.00  0.00           C  
ATOM    941  OG  SER X 478      22.968  34.766 156.771  1.00  0.00           O  
ATOM    942  N   SER X 479      23.204  36.277 159.928  1.00  0.00           N  
ATOM    943  CA  SER X 479      24.149  37.255 160.477  1.00  0.00           C  
ATOM    944  C   SER X 479      24.419  37.046 161.970  1.00  0.00           C  
ATOM    945  O   SER X 479      25.358  37.633 162.517  1.00  0.00           O  
ATOM    946  CB  SER X 479      23.654  38.684 160.231  1.00  0.00           C  
ATOM    947  OG  SER X 479      22.588  39.007 161.107  1.00  0.00           O  
ATOM    948  N   TYR X 482      23.585  36.236 162.623  1.00  0.00           N  
ATOM    949  CA  TYR X 482      23.814  35.860 164.021  1.00  0.00           C  
ATOM    950  C   TYR X 482      23.582  34.372 164.288  1.00  0.00           C  
ATOM    951  O   TYR X 482      24.049  33.840 165.295  1.00  0.00           O  
ATOM    952  CB  TYR X 482      22.952  36.700 164.965  1.00  0.00           C  
ATOM    953  CG  TYR X 482      21.465  36.445 164.819  1.00  0.00           C  
ATOM    954  CD1 TYR X 482      20.683  37.232 163.970  1.00  0.00           C  
ATOM    955  CD2 TYR X 482      20.844  35.418 165.529  1.00  0.00           C  
ATOM    956  CE1 TYR X 482      19.317  36.997 163.832  1.00  0.00           C  
ATOM    957  CE2 TYR X 482      19.483  35.179 165.401  1.00  0.00           C  
ATOM    958  CZ  TYR X 482      18.728  35.975 164.554  1.00  0.00           C  
ATOM    959  OH  TYR X 482      17.387  35.736 164.423  1.00  0.00           O  
ATOM    960  N   GLN X 485      22.869  33.705 163.385  1.00  0.00           N  
ATOM    961  CA  GLN X 485      22.517  32.301 163.575  1.00  0.00           C  
ATOM    962  C   GLN X 485      23.685  31.321 163.396  1.00  0.00           C  
ATOM    963  O   GLN X 485      23.551  30.147 163.714  1.00  0.00           O  
ATOM    964  CB  GLN X 485      21.340  31.910 162.675  1.00  0.00           C  
ATOM    965  CG  GLN X 485      20.008  32.537 163.099  1.00  0.00           C  
ATOM    966  CD  GLN X 485      18.894  32.324 162.090  1.00  0.00           C  
ATOM    967  OE1 GLN X 485      19.148  32.081 160.905  1.00  0.00           O  
ATOM    968  NE2 GLN X 485      17.656  32.420 162.555  1.00  0.00           N  
ATOM    969  N   LEU X 486      24.823  31.808 162.903  1.00  0.00           N  
ATOM    970  CA  LEU X 486      26.025  30.983 162.764  1.00  0.00           C  
ATOM    971  C   LEU X 486      27.119  31.300 163.793  1.00  0.00           C  
ATOM    972  O   LEU X 486      28.195  30.698 163.753  1.00  0.00           O  
ATOM    973  CB  LEU X 486      26.596  31.063 161.336  1.00  0.00           C  
ATOM    974  CG  LEU X 486      25.672  30.647 160.185  1.00  0.00           C  
ATOM    975  CD1 LEU X 486      26.251  31.089 158.838  1.00  0.00           C  
ATOM    976  CD2 LEU X 486      25.386  29.137 160.201  1.00  0.00           C  
ATOM    977  N   THR X 489      26.843  32.224 164.711  1.00  0.00           N  
ATOM    978  CA  THR X 489      27.757  32.521 165.814  1.00  0.00           C  
ATOM    979  C   THR X 489      27.776  31.385 166.856  1.00  0.00           C  
ATOM    980  O   THR X 489      26.801  30.638 166.977  1.00  0.00           O  
ATOM    981  CB  THR X 489      27.401  33.882 166.487  1.00  0.00           C  
ATOM    982  OG1 THR X 489      26.080  33.827 167.039  1.00  0.00           O  
ATOM    983  CG2 THR X 489      27.320  35.003 165.459  1.00  0.00           C  
ATOM    984  N   PRO X 490      28.882  31.247 167.594  1.00  0.00           N  
ATOM    985  CA  PRO X 490      29.015  30.199 168.622  1.00  0.00           C  
ATOM    986  C   PRO X 490      27.956  30.214 169.740  1.00  0.00           C  
ATOM    987  O   PRO X 490      27.496  29.143 170.149  1.00  0.00           O  
ATOM    988  CB  PRO X 490      30.422  30.447 169.196  1.00  0.00           C  
ATOM    989  CG  PRO X 490      31.160  31.170 168.104  1.00  0.00           C  
ATOM    990  CD  PRO X 490      30.115  32.050 167.467  1.00  0.00           C  
ATOM    991  N   ASP X 494      27.579  31.397 170.225  1.00  0.00           N  
ATOM    992  CA  ASP X 494      26.570  31.523 171.278  1.00  0.00           C  
ATOM    993  C   ASP X 494      25.227  30.938 170.833  1.00  0.00           C  
ATOM    994  O   ASP X 494      24.559  30.237 171.601  1.00  0.00           O  
ATOM    995  CB  ASP X 494      26.391  32.988 171.703  1.00  0.00           C  
ATOM    996  CG  ASP X 494      27.562  33.524 172.528  1.00  0.00           C  
ATOM    997  OD1 ASP X 494      28.348  32.730 173.088  1.00  0.00           O  
ATOM    998  OD2 ASP X 494      27.766  34.748 172.681  1.00  0.00           O  
ATOM    999  N   TYR X 495      24.841  31.233 169.592  1.00  0.00           N  
ATOM   1000  CA  TYR X 495      23.622  30.677 168.995  1.00  0.00           C  
ATOM   1001  C   TYR X 495      23.687  29.150 168.863  1.00  0.00           C  
ATOM   1002  O   TYR X 495      22.758  28.452 169.271  1.00  0.00           O  
ATOM   1003  CB  TYR X 495      23.344  31.328 167.634  1.00  0.00           C  
ATOM   1004  CG  TYR X 495      21.930  31.157 167.136  1.00  0.00           C  
ATOM   1005  CD1 TYR X 495      21.578  30.076 166.320  1.00  0.00           C  
ATOM   1006  CD2 TYR X 495      20.937  32.081 167.472  1.00  0.00           C  
ATOM   1007  CE1 TYR X 495      20.269  29.919 165.854  1.00  0.00           C  
ATOM   1008  CE2 TYR X 495      19.630  31.929 167.015  1.00  0.00           C  
ATOM   1009  CZ  TYR X 495      19.306  30.850 166.207  1.00  0.00           C  
ATOM   1010  OH  TYR X 495      18.013  30.705 165.755  1.00  0.00           O  
ATOM   1011  N   THR X 496      24.790  28.643 168.311  1.00  0.00           N  
ATOM   1012  CA  THR X 496      24.978  27.199 168.139  1.00  0.00           C  
ATOM   1013  C   THR X 496      24.895  26.474 169.474  1.00  0.00           C  
ATOM   1014  O   THR X 496      24.199  25.464 169.591  1.00  0.00           O  
ATOM   1015  CB  THR X 496      26.319  26.896 167.440  1.00  0.00           C  
ATOM   1016  OG1 THR X 496      26.367  27.600 166.201  1.00  0.00           O  
ATOM   1017  CG2 THR X 496      26.381  25.447 166.997  1.00  0.00           C  
ATOM   1018  N   MET X 498      25.603  27.002 170.473  1.00  0.00           N  
ATOM   1019  CA  MET X 498      25.541  26.487 171.839  1.00  0.00           C  
ATOM   1020  C   MET X 498      24.097  26.427 172.356  1.00  0.00           C  
ATOM   1021  O   MET X 498      23.697  25.443 172.967  1.00  0.00           O  
ATOM   1022  CB  MET X 498      26.417  27.348 172.759  1.00  0.00           C  
ATOM   1023  CG  MET X 498      26.807  26.703 174.076  1.00  0.00           C  
ATOM   1024  SD  MET X 498      27.664  25.120 173.891  1.00  0.00           S  
ATOM   1025  CE  MET X 498      26.687  24.147 175.035  1.00  0.00           C  
ATOM   1026  N   ASP X 499      23.319  27.479 172.098  1.00  0.00           N  
ATOM   1027  CA  ASP X 499      21.916  27.502 172.495  1.00  0.00           C  
ATOM   1028  C   ASP X 499      21.028  26.539 171.696  1.00  0.00           C  
ATOM   1029  O   ASP X 499      20.022  26.051 172.226  1.00  0.00           O  
ATOM   1030  CB  ASP X 499      21.356  28.917 172.446  1.00  0.00           C  
ATOM   1031  CG  ASP X 499      21.701  29.725 173.679  1.00  0.00           C  
ATOM   1032  OD1 ASP X 499      22.263  29.167 174.655  1.00  0.00           O  
ATOM   1033  OD2 ASP X 499      21.448  30.943 173.757  1.00  0.00           O  
ATOM   1034  N   ILE X 500      21.392  26.245 170.445  1.00  0.00           N  
ATOM   1035  CA  ILE X 500      20.697  25.173 169.717  1.00  0.00           C  
ATOM   1036  C   ILE X 500      20.890  23.863 170.482  1.00  0.00           C  
ATOM   1037  O   ILE X 500      19.922  23.130 170.717  1.00  0.00           O  
ATOM   1038  CB  ILE X 500      21.164  25.030 168.241  1.00  0.00           C  
ATOM   1039  CG1 ILE X 500      20.900  26.307 167.445  1.00  0.00           C  
ATOM   1040  CG2 ILE X 500      20.454  23.855 167.550  1.00  0.00           C  
ATOM   1041  CD1 ILE X 500      21.615  26.334 166.097  1.00  0.00           C  
ATOM   1042  N   PHE X 501      22.134  23.594 170.889  1.00  0.00           N  
ATOM   1043  CA  PHE X 501      22.464  22.378 171.637  1.00  0.00           C  
ATOM   1044  C   PHE X 501      21.710  22.322 172.973  1.00  0.00           C  
ATOM   1045  O   PHE X 501      21.136  21.291 173.326  1.00  0.00           O  
ATOM   1046  CB  PHE X 501      23.979  22.248 171.862  1.00  0.00           C  
ATOM   1047  CG  PHE X 501      24.794  22.136 170.589  1.00  0.00           C  
ATOM   1048  CD1 PHE X 501      26.072  22.698 170.520  1.00  0.00           C  
ATOM   1049  CD2 PHE X 501      24.298  21.462 169.467  1.00  0.00           C  
ATOM   1050  CE1 PHE X 501      26.843  22.593 169.358  1.00  0.00           C  
ATOM   1051  CE2 PHE X 501      25.060  21.357 168.301  1.00  0.00           C  
ATOM   1052  CZ  PHE X 501      26.336  21.923 168.247  1.00  0.00           C  
ATOM   1053  N   ARG X 502      21.693  23.442 173.692  1.00  0.00           N  
ATOM   1054  CA  ARG X 502      20.977  23.524 174.967  1.00  0.00           C  
ATOM   1055  C   ARG X 502      19.479  23.245 174.833  1.00  0.00           C  
ATOM   1056  O   ARG X 502      18.931  22.449 175.598  1.00  0.00           O  
ATOM   1057  CB  ARG X 502      21.218  24.874 175.655  1.00  0.00           C  
ATOM   1058  CG  ARG X 502      22.658  25.072 176.123  1.00  0.00           C  
ATOM   1059  CD  ARG X 502      22.810  26.018 177.294  1.00  0.00           C  
ATOM   1060  NE  ARG X 502      22.417  27.377 176.937  1.00  0.00           N  
ATOM   1061  CZ  ARG X 502      21.735  28.199 177.727  1.00  0.00           C  
ATOM   1062  NH1 ARG X 502      21.363  27.808 178.939  1.00  0.00           N  
ATOM   1063  NH2 ARG X 502      21.432  29.419 177.301  1.00  0.00           N  
ATOM   1064  N   LEU X 503      18.834  23.893 173.863  1.00  0.00           N  
ATOM   1065  CA  LEU X 503      17.420  23.666 173.579  1.00  0.00           C  
ATOM   1066  C   LEU X 503      17.136  22.237 173.115  1.00  0.00           C  
ATOM   1067  O   LEU X 503      16.133  21.649 173.514  1.00  0.00           O  
ATOM   1068  CB  LEU X 503      16.893  24.659 172.530  1.00  0.00           C  
ATOM   1069  CG  LEU X 503      15.759  25.629 172.899  1.00  0.00           C  
ATOM   1070  CD1 LEU X 503      15.020  26.090 171.655  1.00  0.00           C  
ATOM   1071  CD2 LEU X 503      14.774  25.076 173.955  1.00  0.00           C  
ATOM   1072  N   SER X 504      18.019  21.686 172.281  1.00  0.00           N  
ATOM   1073  CA  SER X 504      17.862  20.315 171.775  1.00  0.00           C  
ATOM   1074  C   SER X 504      17.920  19.299 172.912  1.00  0.00           C  
ATOM   1075  O   SER X 504      17.429  18.167 172.794  1.00  0.00           O  
ATOM   1076  CB  SER X 504      18.928  19.997 170.719  1.00  0.00           C  
ATOM   1077  OG  SER X 504      20.148  19.591 171.315  1.00  0.00           O  
ATOM   1078  N   ASN X 841      18.532  19.722 174.011  1.00  0.00           N  
ATOM   1079  CA  ASN X 841      18.624  18.910 175.205  1.00  0.00           C  
ATOM   1080  C   ASN X 841      17.351  18.982 176.049  1.00  0.00           C  
ATOM   1081  O   ASN X 841      17.098  18.118 176.880  1.00  0.00           O  
ATOM   1082  CB  ASN X 841      19.839  19.342 176.012  1.00  0.00           C  
ATOM   1083  CG  ASN X 841      20.566  18.182 176.610  1.00  0.00           C  
ATOM   1084  OD1 ASN X 841      20.398  17.898 177.795  1.00  0.00           O  
ATOM   1085  ND2 ASN X 841      21.355  17.476 175.799  1.00  0.00           N  
ATOM   1086  N   ILE X 844      16.541  20.006 175.798  1.00  0.00           N  
ATOM   1087  CA  ILE X 844      15.319  20.247 176.556  1.00  0.00           C  
ATOM   1088  C   ILE X 844      14.043  19.899 175.774  1.00  0.00           C  
ATOM   1089  O   ILE X 844      13.025  19.563 176.372  1.00  0.00           O  
ATOM   1090  CB  ILE X 844      15.325  21.708 177.073  1.00  0.00           C  
ATOM   1091  CG1 ILE X 844      16.008  21.764 178.436  1.00  0.00           C  
ATOM   1092  CG2 ILE X 844      13.943  22.297 177.152  1.00  0.00           C  
ATOM   1093  CD1 ILE X 844      16.717  23.078 178.691  1.00  0.00           C  
ATOM   1094  N   VAL X 845      14.116  19.945 174.445  1.00  0.00           N  
ATOM   1095  CA  VAL X 845      12.964  19.647 173.591  1.00  0.00           C  
ATOM   1096  C   VAL X 845      13.025  18.227 173.030  1.00  0.00           C  
ATOM   1097  O   VAL X 845      13.972  17.856 172.331  1.00  0.00           O  
ATOM   1098  CB  VAL X 845      12.819  20.660 172.418  1.00  0.00           C  
ATOM   1099  CG1 VAL X 845      11.589  20.330 171.549  1.00  0.00           C  
ATOM   1100  CG2 VAL X 845      12.746  22.096 172.931  1.00  0.00           C  
ATOM   1101  N   SER X 846      11.998  17.443 173.334  1.00  0.00           N  
ATOM   1102  CA  SER X 846      11.868  16.099 172.791  1.00  0.00           C  
ATOM   1103  C   SER X 846      11.765  16.093 171.264  1.00  0.00           C  
ATOM   1104  O   SER X 846      11.328  17.076 170.650  1.00  0.00           O  
ATOM   1105  CB  SER X 846      10.649  15.406 173.393  1.00  0.00           C  
ATOM   1106  OG  SER X 846       9.469  15.780 172.705  1.00  0.00           O  
ATOM   1107  N   GLN X 847      12.162  14.974 170.666  1.00  0.00           N  
ATOM   1108  CA  GLN X 847      11.962  14.732 169.236  1.00  0.00           C  
ATOM   1109  C   GLN X 847      10.484  14.885 168.842  1.00  0.00           C  
ATOM   1110  O   GLN X 847      10.168  15.526 167.842  1.00  0.00           O  
ATOM   1111  CB  GLN X 847      12.501  13.351 168.848  1.00  0.00           C  
ATOM   1112  CG  GLN X 847      13.990  13.206 169.115  1.00  0.00           C  
ATOM   1113  CD  GLN X 847      14.511  11.782 169.005  1.00  0.00           C  
ATOM   1114  OE1 GLN X 847      15.547  11.458 169.593  1.00  0.00           O  
ATOM   1115  NE2 GLN X 847      13.817  10.937 168.245  1.00  0.00           N  
ATOM   1116  N   ASN X 848       9.595  14.326 169.661  1.00  0.00           N  
ATOM   1117  CA  ASN X 848       8.150  14.446 169.460  1.00  0.00           C  
ATOM   1118  C   ASN X 848       7.606  15.886 169.549  1.00  0.00           C  
ATOM   1119  O   ASN X 848       6.723  16.253 168.778  1.00  0.00           O  
ATOM   1120  CB  ASN X 848       7.392  13.500 170.408  1.00  0.00           C  
ATOM   1121  CG  ASN X 848       5.917  13.852 170.535  1.00  0.00           C  
ATOM   1122  OD1 ASN X 848       5.124  13.599 169.624  1.00  0.00           O  
ATOM   1123  ND2 ASN X 848       5.546  14.451 171.667  1.00  0.00           N  
ATOM   1124  N   ASP X1089       8.147  16.696 170.460  1.00  0.00           N  
ATOM   1125  CA  ASP X1089       7.722  18.094 170.595  1.00  0.00           C  
ATOM   1126  C   ASP X1089       8.194  18.999 169.457  1.00  0.00           C  
ATOM   1127  O   ASP X1089       7.462  19.894 169.025  1.00  0.00           O  
ATOM   1128  CB  ASP X1089       8.184  18.685 171.927  1.00  0.00           C  
ATOM   1129  CG  ASP X1089       7.396  18.161 173.106  1.00  0.00           C  
ATOM   1130  OD1 ASP X1089       6.442  17.371 172.917  1.00  0.00           O  
ATOM   1131  OD2 ASP X1089       7.668  18.488 174.273  1.00  0.00           O  
ATOM   1132  N   ALA X1090       9.419  18.782 168.987  1.00  0.00           N  
ATOM   1133  CA  ALA X1090       9.948  19.543 167.861  1.00  0.00           C  
ATOM   1134  C   ALA X1090       9.179  19.220 166.573  1.00  0.00           C  
ATOM   1135  O   ALA X1090       8.960  20.098 165.740  1.00  0.00           O  
ATOM   1136  CB  ALA X1090      11.436  19.279 167.684  1.00  0.00           C  
ATOM   1137  N   LYS X1091       8.775  17.960 166.420  1.00  0.00           N  
ATOM   1138  CA  LYS X1091       8.003  17.544 165.255  1.00  0.00           C  
ATOM   1139  C   LYS X1091       6.621  18.184 165.278  1.00  0.00           C  
ATOM   1140  O   LYS X1091       6.230  18.850 164.322  1.00  0.00           O  
ATOM   1141  CB  LYS X1091       7.905  16.016 165.174  1.00  0.00           C  
ATOM   1142  CG  LYS X1091       7.627  15.494 163.768  1.00  0.00           C  
ATOM   1143  CD  LYS X1091       7.294  14.000 163.784  1.00  0.00           C  
ATOM   1144  CE  LYS X1091       6.865  13.510 162.397  1.00  0.00           C  
ATOM   1145  NZ  LYS X1091       7.579  12.256 162.001  1.00  0.00           N  
ATOM   1146  N   ARG X1093       5.903  18.004 166.387  1.00  0.00           N  
ATOM   1147  CA  ARG X1093       4.591  18.627 166.571  1.00  0.00           C  
ATOM   1148  C   ARG X1093       4.617  20.155 166.434  1.00  0.00           C  
ATOM   1149  O   ARG X1093       3.770  20.723 165.745  1.00  0.00           O  
ATOM   1150  CB  ARG X1093       3.962  18.204 167.906  1.00  0.00           C  
ATOM   1151  CG  ARG X1093       3.460  16.775 167.905  1.00  0.00           C  
ATOM   1152  CD  ARG X1093       2.804  16.341 169.204  1.00  0.00           C  
ATOM   1153  NE  ARG X1093       1.419  16.809 169.294  1.00  0.00           N  
ATOM   1154  CZ  ARG X1093       0.993  17.737 170.145  1.00  0.00           C  
ATOM   1155  NH1 ARG X1093       1.842  18.300 171.000  1.00  0.00           N  
ATOM   1156  NH2 ARG X1093      -0.285  18.100 170.148  1.00  0.00           N  
ATOM   1157  N   ALA X1094       5.591  20.813 167.061  1.00  0.00           N  
ATOM   1158  CA  ALA X1094       5.687  22.280 166.994  1.00  0.00           C  
ATOM   1159  C   ALA X1094       5.774  22.843 165.573  1.00  0.00           C  
ATOM   1160  O   ALA X1094       5.215  23.912 165.289  1.00  0.00           O  
ATOM   1161  CB  ALA X1094       6.846  22.796 167.834  1.00  0.00           C  
ATOM   1162  N   GLY X1099       6.467  22.144 164.681  1.00  0.00           N  
ATOM   1163  CA  GLY X1099       6.577  22.612 163.307  1.00  0.00           C  
ATOM   1164  C   GLY X1099       5.579  22.041 162.308  1.00  0.00           C  
ATOM   1165  O   GLY X1099       5.703  22.296 161.110  1.00  0.00           O  
ATOM   1166  N   ALA X1100       4.585  21.296 162.790  1.00  0.00           N  
ATOM   1167  CA  ALA X1100       3.673  20.536 161.924  1.00  0.00           C  
ATOM   1168  C   ALA X1100       2.880  21.347 160.888  1.00  0.00           C  
ATOM   1169  O   ALA X1100       2.670  20.878 159.775  1.00  0.00           O  
ATOM   1170  CB  ALA X1100       2.726  19.670 162.762  1.00  0.00           C  
ATOM   1171  N   ASP X1101       2.433  22.546 161.253  1.00  0.00           N  
ATOM   1172  CA  ASP X1101       1.654  23.387 160.339  1.00  0.00           C  
ATOM   1173  C   ASP X1101       2.480  24.476 159.649  1.00  0.00           C  
ATOM   1174  O   ASP X1101       1.930  25.328 158.948  1.00  0.00           O  
ATOM   1175  CB  ASP X1101       0.468  24.026 161.068  1.00  0.00           C  
ATOM   1176  CG  ASP X1101      -0.493  23.001 161.647  1.00  0.00           C  
ATOM   1177  OD1 ASP X1101      -0.938  22.080 160.923  1.00  0.00           O  
ATOM   1178  OD2 ASP X1101      -0.872  23.049 162.829  1.00  0.00           O  
ATOM   1179  N   VAL X1102       3.795  24.458 159.845  1.00  0.00           N  
ATOM   1180  CA  VAL X1102       4.667  25.488 159.266  1.00  0.00           C  
ATOM   1181  C   VAL X1102       5.699  24.858 158.328  1.00  0.00           C  
ATOM   1182  O   VAL X1102       5.841  25.267 157.168  1.00  0.00           O  
ATOM   1183  CB  VAL X1102       5.382  26.308 160.364  1.00  0.00           C  
ATOM   1184  CG1 VAL X1102       6.322  27.347 159.752  1.00  0.00           C  
ATOM   1185  CG2 VAL X1102       4.367  26.970 161.272  1.00  0.00           C  
ATOM   1186  N   VAL X1103       6.421  23.873 158.853  1.00  0.00           N  
ATOM   1187  CA  VAL X1103       7.367  23.102 158.072  1.00  0.00           C  
ATOM   1188  C   VAL X1103       6.556  22.159 157.179  1.00  0.00           C  
ATOM   1189  O   VAL X1103       5.567  21.560 157.624  1.00  0.00           O  
ATOM   1190  CB  VAL X1103       8.351  22.336 159.010  1.00  0.00           C  
ATOM   1191  CG1 VAL X1103       8.907  21.073 158.356  1.00  0.00           C  
ATOM   1192  CG2 VAL X1103       9.480  23.261 159.461  1.00  0.00           C  
ATOM   1193  N   LYS X1104       6.954  22.067 155.914  1.00  0.00           N  
ATOM   1194  CA  LYS X1104       6.312  21.166 154.968  1.00  0.00           C  
ATOM   1195  C   LYS X1104       6.406  19.736 155.485  1.00  0.00           C  
ATOM   1196  O   LYS X1104       7.489  19.270 155.854  1.00  0.00           O  
ATOM   1197  CB  LYS X1104       6.971  21.284 153.592  1.00  0.00           C  
ATOM   1198  CG  LYS X1104       6.147  20.708 152.442  1.00  0.00           C  
ATOM   1199  CD  LYS X1104       6.757  21.083 151.097  1.00  0.00           C  
ATOM   1200  CE  LYS X1104       6.016  20.424 149.933  1.00  0.00           C  
ATOM   1201  NZ  LYS X1104       6.951  19.755 148.978  1.00  0.00           N  
ATOM   1202  N   GLN X1105       5.265  19.054 155.527  1.00  0.00           N  
ATOM   1203  CA  GLN X1105       5.210  17.669 155.972  1.00  0.00           C  
ATOM   1204  C   GLN X1105       5.373  16.766 154.762  1.00  0.00           C  
ATOM   1205  O   GLN X1105       4.568  16.819 153.829  1.00  0.00           O  
ATOM   1206  CB  GLN X1105       3.891  17.372 156.698  1.00  0.00           C  
ATOM   1207  CG  GLN X1105       3.596  18.280 157.894  1.00  0.00           C  
ATOM   1208  CD  GLN X1105       4.658  18.193 158.984  1.00  0.00           C  
ATOM   1209  OE1 GLN X1105       4.799  17.160 159.637  1.00  0.00           O  
ATOM   1210  NE2 GLN X1105       5.403  19.277 159.181  1.00  0.00           N  
ATOM   1211  N   VAL X1177       6.425  15.951 154.777  1.00  0.00           N  
ATOM   1212  CA  VAL X1177       6.737  15.067 153.660  1.00  0.00           C  
ATOM   1213  C   VAL X1177       6.745  13.608 154.115  1.00  0.00           C  
ATOM   1214  O   VAL X1177       6.788  13.331 155.318  1.00  0.00           O  
ATOM   1215  CB  VAL X1177       8.080  15.446 152.969  1.00  0.00           C  
ATOM   1216  CG1 VAL X1177       7.955  16.775 152.236  1.00  0.00           C  
ATOM   1217  CG2 VAL X1177       9.238  15.483 153.964  1.00  0.00           C  
ATOM   1218  N   ALA X1178       6.691  12.687 153.152  1.00  0.00           N  
ATOM   1219  CA  ALA X1178       6.670  11.253 153.438  1.00  0.00           C  
ATOM   1220  C   ALA X1178       7.884  10.796 154.250  1.00  0.00           C  
ATOM   1221  O   ALA X1178       7.773   9.906 155.099  1.00  0.00           O  
ATOM   1222  CB  ALA X1178       6.561  10.452 152.142  1.00  0.00           C  
ATOM   1223  N   ASN X1179       9.034  11.409 153.980  1.00  0.00           N  
ATOM   1224  CA  ASN X1179      10.285  11.054 154.647  1.00  0.00           C  
ATOM   1225  C   ASN X1179      10.968  12.303 155.239  1.00  0.00           C  
ATOM   1226  O   ASN X1179      11.889  12.865 154.631  1.00  0.00           O  
ATOM   1227  CB  ASN X1179      11.203  10.297 153.679  1.00  0.00           C  
ATOM   1228  CG  ASN X1179      10.539   9.057 153.091  1.00  0.00           C  
ATOM   1229  OD1 ASN X1179      10.310   8.069 153.795  1.00  0.00           O  
ATOM   1230  ND2 ASN X1179      10.229   9.100 151.795  1.00  0.00           N  
ATOM   1231  N   PRO X1192      10.502  12.723 156.423  1.00  0.00           N  
ATOM   1232  CA  PRO X1192      10.886  14.007 157.031  1.00  0.00           C  
ATOM   1233  C   PRO X1192      12.371  14.122 157.379  1.00  0.00           C  
ATOM   1234  O   PRO X1192      12.989  13.171 157.866  1.00  0.00           O  
ATOM   1235  CB  PRO X1192      10.043  14.058 158.313  1.00  0.00           C  
ATOM   1236  CG  PRO X1192       8.960  13.061 158.109  1.00  0.00           C  
ATOM   1237  CD  PRO X1192       9.559  11.975 157.274  1.00  0.00           C  
ATOM   1238  N   LEU X1193      12.927  15.302 157.139  1.00  0.00           N  
ATOM   1239  CA  LEU X1193      14.350  15.538 157.336  1.00  0.00           C  
ATOM   1240  C   LEU X1193      14.622  16.158 158.690  1.00  0.00           C  
ATOM   1241  O   LEU X1193      13.769  16.874 159.238  1.00  0.00           O  
ATOM   1242  CB  LEU X1193      14.898  16.419 156.213  1.00  0.00           C  
ATOM   1243  CG  LEU X1193      14.682  15.850 154.803  1.00  0.00           C  
ATOM   1244  CD1 LEU X1193      14.816  16.953 153.754  1.00  0.00           C  
ATOM   1245  CD2 LEU X1193      15.624  14.668 154.515  1.00  0.00           C  
ATOM   1246  N   LEU X1194      15.809  15.882 159.229  1.00  0.00           N  
ATOM   1247  CA  LEU X1194      16.202  16.413 160.535  1.00  0.00           C  
ATOM   1248  C   LEU X1194      16.089  17.925 160.589  1.00  0.00           C  
ATOM   1249  O   LEU X1194      15.725  18.476 161.620  1.00  0.00           O  
ATOM   1250  CB  LEU X1194      17.613  15.956 160.947  1.00  0.00           C  
ATOM   1251  CG  LEU X1194      18.083  16.344 162.364  1.00  0.00           C  
ATOM   1252  CD1 LEU X1194      17.020  16.042 163.425  1.00  0.00           C  
ATOM   1253  CD2 LEU X1194      19.409  15.681 162.737  1.00  0.00           C  
ATOM   1254  N   SER X1195      16.385  18.588 159.473  1.00  0.00           N  
ATOM   1255  CA  SER X1195      16.265  20.053 159.373  1.00  0.00           C  
ATOM   1256  C   SER X1195      14.918  20.590 159.866  1.00  0.00           C  
ATOM   1257  O   SER X1195      14.860  21.666 160.462  1.00  0.00           O  
ATOM   1258  CB  SER X1195      16.533  20.528 157.938  1.00  0.00           C  
ATOM   1259  OG  SER X1195      15.764  19.802 156.999  1.00  0.00           O  
ATOM   1260  N   GLY X1196      13.853  19.820 159.637  1.00  0.00           N  
ATOM   1261  CA  GLY X1196      12.504  20.191 160.043  1.00  0.00           C  
ATOM   1262  C   GLY X1196      12.319  20.300 161.546  1.00  0.00           C  
ATOM   1263  O   GLY X1196      11.470  21.064 162.018  1.00  0.00           O  
ATOM   1264  N   LEU X1198      13.131  19.552 162.292  1.00  0.00           N  
ATOM   1265  CA  LEU X1198      13.089  19.552 163.749  1.00  0.00           C  
ATOM   1266  C   LEU X1198      13.913  20.693 164.360  1.00  0.00           C  
ATOM   1267  O   LEU X1198      13.608  21.171 165.456  1.00  0.00           O  
ATOM   1268  CB  LEU X1198      13.567  18.202 164.282  1.00  0.00           C  
ATOM   1269  CG  LEU X1198      12.533  17.093 164.547  1.00  0.00           C  
ATOM   1270  CD1 LEU X1198      11.292  17.173 163.655  1.00  0.00           C  
ATOM   1271  CD2 LEU X1198      13.180  15.723 164.453  1.00  0.00           C  
ATOM   1272  N   ILE X1199      14.944  21.131 163.643  1.00  0.00           N  
ATOM   1273  CA  ILE X1199      15.805  22.221 164.100  1.00  0.00           C  
ATOM   1274  C   ILE X1199      15.122  23.567 163.877  1.00  0.00           C  
ATOM   1275  O   ILE X1199      15.211  24.477 164.704  1.00  0.00           O  
ATOM   1276  CB  ILE X1199      17.191  22.140 163.399  1.00  0.00           C  
ATOM   1277  CG1 ILE X1199      17.899  20.844 163.808  1.00  0.00           C  
ATOM   1278  CG2 ILE X1199      18.056  23.350 163.741  1.00  0.00           C  
ATOM   1279  CD1 ILE X1199      19.023  20.410 162.898  1.00  0.00           C  
ATOM   1280  N   TYR X1200      14.416  23.668 162.758  1.00  0.00           N  
ATOM   1281  CA  TYR X1200      13.648  24.852 162.381  1.00  0.00           C  
ATOM   1282  C   TYR X1200      12.906  25.568 163.547  1.00  0.00           C  
ATOM   1283  O   TYR X1200      13.211  26.738 163.817  1.00  0.00           O  
ATOM   1284  CB  TYR X1200      12.715  24.470 161.224  1.00  0.00           C  
ATOM   1285  CG  TYR X1200      11.919  25.590 160.607  1.00  0.00           C  
ATOM   1286  CD1 TYR X1200      12.130  25.964 159.284  1.00  0.00           C  
ATOM   1287  CD2 TYR X1200      10.921  26.251 161.335  1.00  0.00           C  
ATOM   1288  CE1 TYR X1200      11.386  26.989 158.706  1.00  0.00           C  
ATOM   1289  CE2 TYR X1200      10.182  27.274 160.771  1.00  0.00           C  
ATOM   1290  CZ  TYR X1200      10.418  27.637 159.461  1.00  0.00           C  
ATOM   1291  OH  TYR X1200       9.681  28.642 158.910  1.00  0.00           O  
ATOM   1292  N   PRO X1201      11.968  24.901 164.245  1.00  0.00           N  
ATOM   1293  CA  PRO X1201      11.222  25.552 165.338  1.00  0.00           C  
ATOM   1294  C   PRO X1201      12.071  25.958 166.542  1.00  0.00           C  
ATOM   1295  O   PRO X1201      11.732  26.962 167.173  1.00  0.00           O  
ATOM   1296  CB  PRO X1201      10.194  24.488 165.758  1.00  0.00           C  
ATOM   1297  CG  PRO X1201      10.758  23.192 165.313  1.00  0.00           C  
ATOM   1298  CD  PRO X1201      11.544  23.496 164.071  1.00  0.00           C  
ATOM   1299  N   LEU X1202      13.135  25.210 166.856  1.00  0.00           N  
ATOM   1300  CA  LEU X1202      14.032  25.578 167.961  1.00  0.00           C  
ATOM   1301  C   LEU X1202      14.710  26.910 167.650  1.00  0.00           C  
ATOM   1302  O   LEU X1202      14.763  27.809 168.489  1.00  0.00           O  
ATOM   1303  CB  LEU X1202      15.114  24.512 168.209  1.00  0.00           C  
ATOM   1304  CG  LEU X1202      14.858  23.052 168.607  1.00  0.00           C  
ATOM   1305  CD1 LEU X1202      15.872  22.618 169.662  1.00  0.00           C  
ATOM   1306  CD2 LEU X1202      13.438  22.736 169.056  1.00  0.00           C  
ATOM   1307  N   MET X1203      15.224  27.015 166.431  1.00  0.00           N  
ATOM   1308  CA  MET X1203      15.856  28.236 165.962  1.00  0.00           C  
ATOM   1309  C   MET X1203      14.901  29.437 165.964  1.00  0.00           C  
ATOM   1310  O   MET X1203      15.309  30.552 166.315  1.00  0.00           O  
ATOM   1311  CB  MET X1203      16.471  28.025 164.574  1.00  0.00           C  
ATOM   1312  CG  MET X1203      17.695  27.127 164.598  1.00  0.00           C  
ATOM   1313  SD  MET X1203      18.466  26.893 162.998  1.00  0.00           S  
ATOM   1314  CE  MET X1203      18.796  28.550 162.461  1.00  0.00           C  
ATOM   1315  N   GLN X1204      13.641  29.215 165.592  1.00  0.00           N  
ATOM   1316  CA  GLN X1204      12.652  30.301 165.608  1.00  0.00           C  
ATOM   1317  C   GLN X1204      12.406  30.817 167.041  1.00  0.00           C  
ATOM   1318  O   GLN X1204      12.202  32.008 167.243  1.00  0.00           O  
ATOM   1319  CB  GLN X1204      11.340  29.885 164.916  1.00  0.00           C  
ATOM   1320  CG  GLN X1204      10.197  30.897 165.047  1.00  0.00           C  
ATOM   1321  CD  GLN X1204       9.099  30.721 163.993  1.00  0.00           C  
ATOM   1322  OE1 GLN X1204       9.227  29.904 163.075  1.00  0.00           O  
ATOM   1323  NE2 GLN X1204       8.024  31.492 164.125  1.00  0.00           N  
ATOM   1324  N   ALA X1205      12.455  29.912 168.020  1.00  0.00           N  
ATOM   1325  CA  ALA X1205      12.336  30.271 169.435  1.00  0.00           C  
ATOM   1326  C   ALA X1205      13.546  31.051 169.944  1.00  0.00           C  
ATOM   1327  O   ALA X1205      13.398  32.021 170.679  1.00  0.00           O  
ATOM   1328  CB  ALA X1205      12.115  29.029 170.289  1.00  0.00           C  
ATOM   1329  N   LEU X1206      14.740  30.629 169.555  1.00  0.00           N  
ATOM   1330  CA  LEU X1206      15.962  31.281 170.013  1.00  0.00           C  
ATOM   1331  C   LEU X1206      16.095  32.687 169.438  1.00  0.00           C  
ATOM   1332  O   LEU X1206      16.659  33.583 170.082  1.00  0.00           O  
ATOM   1333  CB  LEU X1206      17.191  30.441 169.661  1.00  0.00           C  
ATOM   1334  CG  LEU X1206      17.408  29.119 170.404  1.00  0.00           C  
ATOM   1335  CD1 LEU X1206      18.620  28.375 169.830  1.00  0.00           C  
ATOM   1336  CD2 LEU X1206      17.581  29.326 171.903  1.00  0.00           C  
ATOM   1337  N   ASP X1207      15.563  32.877 168.233  1.00  0.00           N  
ATOM   1338  CA  ASP X1207      15.620  34.168 167.557  1.00  0.00           C  
ATOM   1339  C   ASP X1207      15.024  35.280 168.421  1.00  0.00           C  
ATOM   1340  O   ASP X1207      15.567  36.385 168.461  1.00  0.00           O  
ATOM   1341  CB  ASP X1207      14.921  34.097 166.198  1.00  0.00           C  
ATOM   1342  CG  ASP X1207      15.703  33.276 165.172  1.00  0.00           C  
ATOM   1343  OD1 ASP X1207      15.070  32.703 164.263  1.00  0.00           O  
ATOM   1344  OD2 ASP X1207      16.946  33.142 165.185  1.00  0.00           O  
ATOM   1345  N   GLU X1208      13.929  34.976 169.123  1.00  0.00           N  
ATOM   1346  CA  GLU X1208      13.312  35.908 170.076  1.00  0.00           C  
ATOM   1347  C   GLU X1208      14.345  36.472 171.051  1.00  0.00           C  
ATOM   1348  O   GLU X1208      14.398  37.680 171.277  1.00  0.00           O  
ATOM   1349  CB  GLU X1208      12.190  35.230 170.880  1.00  0.00           C  
ATOM   1350  CG  GLU X1208      11.190  34.426 170.064  1.00  0.00           C  
ATOM   1351  CD  GLU X1208       9.931  34.072 170.839  1.00  0.00           C  
ATOM   1352  OE1 GLU X1208       9.983  33.943 172.081  1.00  0.00           O  
ATOM   1353  OE2 GLU X1208       8.874  33.907 170.202  1.00  0.00           O  
ATOM   1354  N   GLN X1209      15.161  35.583 171.620  1.00  0.00           N  
ATOM   1355  CA  GLN X1209      16.205  35.976 172.562  1.00  0.00           C  
ATOM   1356  C   GLN X1209      17.333  36.748 171.878  1.00  0.00           C  
ATOM   1357  O   GLN X1209      17.758  37.800 172.362  1.00  0.00           O  
ATOM   1358  CB  GLN X1209      16.771  34.742 173.285  1.00  0.00           C  
ATOM   1359  CG  GLN X1209      18.065  35.001 174.074  1.00  0.00           C  
ATOM   1360  CD  GLN X1209      17.906  36.040 175.175  1.00  0.00           C  
ATOM   1361  OE1 GLN X1209      16.814  36.222 175.720  1.00  0.00           O  
ATOM   1362  NE2 GLN X1209      18.997  36.719 175.507  1.00  0.00           N  
ATOM   1363  N   PHE X1210      17.814  36.218 170.758  1.00  0.00           N  
ATOM   1364  CA  PHE X1210      18.941  36.816 170.053  1.00  0.00           C  
ATOM   1365  C   PHE X1210      18.597  38.144 169.381  1.00  0.00           C  
ATOM   1366  O   PHE X1210      19.464  39.006 169.239  1.00  0.00           O  
ATOM   1367  CB  PHE X1210      19.578  35.812 169.087  1.00  0.00           C  
ATOM   1368  CG  PHE X1210      20.542  34.875 169.761  1.00  0.00           C  
ATOM   1369  CD1 PHE X1210      20.071  33.819 170.543  1.00  0.00           C  
ATOM   1370  CD2 PHE X1210      21.914  35.067 169.645  1.00  0.00           C  
ATOM   1371  CE1 PHE X1210      20.946  32.957 171.185  1.00  0.00           C  
ATOM   1372  CE2 PHE X1210      22.810  34.207 170.285  1.00  0.00           C  
ATOM   1373  CZ  PHE X1210      22.323  33.148 171.058  1.00  0.00           C  
ATOM   1374  N   LEU X1211      17.333  38.312 168.999  1.00  0.00           N  
ATOM   1375  CA  LEU X1211      16.844  39.602 168.516  1.00  0.00           C  
ATOM   1376  C   LEU X1211      16.514  40.575 169.654  1.00  0.00           C  
ATOM   1377  O   LEU X1211      16.283  41.759 169.404  1.00  0.00           O  
ATOM   1378  CB  LEU X1211      15.639  39.435 167.579  1.00  0.00           C  
ATOM   1379  CG  LEU X1211      15.943  38.831 166.203  1.00  0.00           C  
ATOM   1380  CD1 LEU X1211      14.665  38.481 165.495  1.00  0.00           C  
ATOM   1381  CD2 LEU X1211      16.808  39.738 165.336  1.00  0.00           C  
ATOM   1382  N   ASP X1291      16.506  40.082 170.891  1.00  0.00           N  
ATOM   1383  CA  ASP X1291      16.331  40.931 172.074  1.00  0.00           C  
ATOM   1384  C   ASP X1291      14.987  41.672 172.036  1.00  0.00           C  
ATOM   1385  O   ASP X1291      14.933  42.902 172.122  1.00  0.00           O  
ATOM   1386  CB  ASP X1291      17.513  41.913 172.207  1.00  0.00           C  
ATOM   1387  CG  ASP X1291      17.506  42.683 173.524  1.00  0.00           C  
ATOM   1388  OD1 ASP X1291      17.062  42.128 174.551  1.00  0.00           O  
ATOM   1389  OD2 ASP X1291      17.929  43.855 173.625  1.00  0.00           O  
ATOM   1390  N   VAL X1292      13.909  40.907 171.886  1.00  0.00           N  
ATOM   1391  CA  VAL X1292      12.568  41.467 171.790  1.00  0.00           C  
ATOM   1392  C   VAL X1292      11.742  41.118 173.020  1.00  0.00           C  
ATOM   1393  O   VAL X1292      12.126  40.253 173.812  1.00  0.00           O  
ATOM   1394  CB  VAL X1292      11.827  40.983 170.516  1.00  0.00           C  
ATOM   1395  CG1 VAL X1292      12.433  41.613 169.259  1.00  0.00           C  
ATOM   1396  CG2 VAL X1292      11.817  39.459 170.425  1.00  0.00           C  
ATOM   1397  N   ASP X1293      10.612  41.800 173.177  1.00  0.00           N  
ATOM   1398  CA  ASP X1293       9.636  41.449 174.202  1.00  0.00           C  
ATOM   1399  C   ASP X1293       8.546  40.555 173.627  1.00  0.00           C  
ATOM   1400  O   ASP X1293       7.769  39.954 174.367  1.00  0.00           O  
ATOM   1401  CB  ASP X1293       8.983  42.708 174.767  1.00  0.00           C  
ATOM   1402  CG  ASP X1293       9.991  43.732 175.226  1.00  0.00           C  
ATOM   1403  OD1 ASP X1293      10.754  43.425 176.168  1.00  0.00           O  
ATOM   1404  OD2 ASP X1293      10.089  44.862 174.701  1.00  0.00           O  
ATOM   1405  N   CYS X1294       8.504  40.460 172.303  1.00  0.00           N  
ATOM   1406  CA  CYS X1294       7.308  40.006 171.616  1.00  0.00           C  
ATOM   1407  C   CYS X1294       7.602  39.527 170.192  1.00  0.00           C  
ATOM   1408  O   CYS X1294       8.431  40.111 169.490  1.00  0.00           O  
ATOM   1409  CB  CYS X1294       6.308  41.168 171.593  1.00  0.00           C  
ATOM   1410  SG  CYS X1294       4.842  40.904 170.593  1.00  0.00           S  
ATOM   1411  N   GLN X1295       6.928  38.455 169.778  1.00  0.00           N  
ATOM   1412  CA  GLN X1295       6.965  38.023 168.383  1.00  0.00           C  
ATOM   1413  C   GLN X1295       5.582  38.058 167.749  1.00  0.00           C  
ATOM   1414  O   GLN X1295       4.602  37.581 168.332  1.00  0.00           O  
ATOM   1415  CB  GLN X1295       7.581  36.630 168.218  1.00  0.00           C  
ATOM   1416  CG  GLN X1295       7.826  36.284 166.734  1.00  0.00           C  
ATOM   1417  CD  GLN X1295       8.335  34.880 166.478  1.00  0.00           C  
ATOM   1418  OE1 GLN X1295       8.439  34.475 165.325  1.00  0.00           O  
ATOM   1419  NE2 GLN X1295       8.663  34.145 167.532  1.00  0.00           N  
ATOM   1420  N   PHE X1296       5.520  38.634 166.551  1.00  0.00           N  
ATOM   1421  CA  PHE X1296       4.299  38.674 165.766  1.00  0.00           C  
ATOM   1422  C   PHE X1296       4.384  37.721 164.567  1.00  0.00           C  
ATOM   1423  O   PHE X1296       5.402  37.675 163.861  1.00  0.00           O  
ATOM   1424  CB  PHE X1296       4.010  40.109 165.308  1.00  0.00           C  
ATOM   1425  CG  PHE X1296       2.973  40.210 164.215  1.00  0.00           C  
ATOM   1426  CD1 PHE X1296       1.655  39.825 164.441  1.00  0.00           C  
ATOM   1427  CD2 PHE X1296       3.320  40.697 162.960  1.00  0.00           C  
ATOM   1428  CE1 PHE X1296       0.707  39.912 163.429  1.00  0.00           C  
ATOM   1429  CE2 PHE X1296       2.379  40.796 161.945  1.00  0.00           C  
ATOM   1430  CZ  PHE X1296       1.076  40.393 162.178  1.00  0.00           C  
ATOM   1431  N   GLY X1297       3.306  36.968 164.357  1.00  0.00           N  
ATOM   1432  CA  GLY X1297       3.123  36.153 163.164  1.00  0.00           C  
ATOM   1433  C   GLY X1297       1.667  35.732 163.009  1.00  0.00           C  
ATOM   1434  O   GLY X1297       0.804  36.159 163.778  1.00  0.00           O  
ATOM   1435  N   GLY X1298       1.381  34.893 162.016  1.00  0.00           N  
ATOM   1436  CA  GLY X1298       0.023  34.399 161.821  1.00  0.00           C  
ATOM   1437  C   GLY X1298      -0.362  33.380 162.874  1.00  0.00           C  
ATOM   1438  O   GLY X1298       0.488  32.925 163.640  1.00  0.00           O  
ATOM   1439  N   VAL X1299      -1.638  33.016 162.921  1.00  0.00           N  
ATOM   1440  CA  VAL X1299      -2.072  31.944 163.816  1.00  0.00           C  
ATOM   1441  C   VAL X1299      -1.467  30.596 163.433  1.00  0.00           C  
ATOM   1442  O   VAL X1299      -1.432  29.677 164.260  1.00  0.00           O  
ATOM   1443  CB  VAL X1299      -3.613  31.838 163.975  1.00  0.00           C  
ATOM   1444  CG1 VAL X1299      -4.148  33.036 164.745  1.00  0.00           C  
ATOM   1445  CG2 VAL X1299      -4.313  31.688 162.624  1.00  0.00           C  
ATOM   1446  N   ASP X1300      -0.954  30.481 162.208  1.00  0.00           N  
ATOM   1447  CA  ASP X1300      -0.265  29.249 161.825  1.00  0.00           C  
ATOM   1448  C   ASP X1300       1.095  29.070 162.522  1.00  0.00           C  
ATOM   1449  O   ASP X1300       1.687  27.994 162.443  1.00  0.00           O  
ATOM   1450  CB  ASP X1300      -0.174  29.086 160.300  1.00  0.00           C  
ATOM   1451  CG  ASP X1300       0.755  30.096 159.635  1.00  0.00           C  
ATOM   1452  OD1 ASP X1300       1.138  31.116 160.246  1.00  0.00           O  
ATOM   1453  OD2 ASP X1300       1.144  29.947 158.465  1.00  0.00           O  
ATOM   1454  N   GLN X1301       1.561  30.103 163.230  1.00  0.00           N  
ATOM   1455  CA  GLN X1301       2.807  30.022 164.008  1.00  0.00           C  
ATOM   1456  C   GLN X1301       2.594  29.602 165.468  1.00  0.00           C  
ATOM   1457  O   GLN X1301       3.563  29.428 166.202  1.00  0.00           O  
ATOM   1458  CB  GLN X1301       3.578  31.352 163.976  1.00  0.00           C  
ATOM   1459  CG  GLN X1301       3.734  32.021 162.590  1.00  0.00           C  
ATOM   1460  CD  GLN X1301       4.665  31.258 161.665  1.00  0.00           C  
ATOM   1461  OE1 GLN X1301       5.788  30.911 162.051  1.00  0.00           O  
ATOM   1462  NE2 GLN X1301       4.203  30.988 160.445  1.00  0.00           N  
ATOM   1463  N   ARG X1302       1.339  29.431 165.883  1.00  0.00           N  
ATOM   1464  CA  ARG X1302       0.994  29.213 167.300  1.00  0.00           C  
ATOM   1465  C   ARG X1302       1.794  28.118 168.002  1.00  0.00           C  
ATOM   1466  O   ARG X1302       2.207  28.283 169.150  1.00  0.00           O  
ATOM   1467  CB  ARG X1302      -0.503  28.937 167.467  1.00  0.00           C  
ATOM   1468  CG  ARG X1302      -1.015  29.128 168.894  1.00  0.00           C  
ATOM   1469  CD  ARG X1302      -2.425  28.594 169.128  1.00  0.00           C  
ATOM   1470  NE  ARG X1302      -3.058  29.168 170.316  1.00  0.00           N  
ATOM   1471  CZ  ARG X1302      -2.961  28.668 171.545  1.00  0.00           C  
ATOM   1472  NH1 ARG X1302      -2.248  27.572 171.775  1.00  0.00           N  
ATOM   1473  NH2 ARG X1302      -3.581  29.267 172.553  1.00  0.00           N  
ATOM   1474  N   LYS X1303       2.002  27.002 167.312  1.00  0.00           N  
ATOM   1475  CA  LYS X1303       2.660  25.844 167.915  1.00  0.00           C  
ATOM   1476  C   LYS X1303       4.124  26.126 168.196  1.00  0.00           C  
ATOM   1477  O   LYS X1303       4.660  25.689 169.213  1.00  0.00           O  
ATOM   1478  CB  LYS X1303       2.484  24.605 167.034  1.00  0.00           C  
ATOM   1479  CG  LYS X1303       1.023  24.349 166.666  1.00  0.00           C  
ATOM   1480  CD  LYS X1303       0.830  23.160 165.734  1.00  0.00           C  
ATOM   1481  CE  LYS X1303      -0.610  22.645 165.842  1.00  0.00           C  
ATOM   1482  NZ  LYS X1303      -0.950  21.666 164.779  1.00  0.00           N  
ATOM   1483  N   ILE X1304       4.762  26.879 167.304  1.00  0.00           N  
ATOM   1484  CA  ILE X1304       6.140  27.312 167.515  1.00  0.00           C  
ATOM   1485  C   ILE X1304       6.204  28.379 168.616  1.00  0.00           C  
ATOM   1486  O   ILE X1304       7.063  28.328 169.505  1.00  0.00           O  
ATOM   1487  CB  ILE X1304       6.776  27.816 166.196  1.00  0.00           C  
ATOM   1488  CG1 ILE X1304       6.752  26.712 165.132  1.00  0.00           C  
ATOM   1489  CG2 ILE X1304       8.208  28.285 166.447  1.00  0.00           C  
ATOM   1490  CD1 ILE X1304       7.105  27.186 163.717  1.00  0.00           C  
ATOM   1491  N   PHE X1306       5.282  29.333 168.549  1.00  0.00           N  
ATOM   1492  CA  PHE X1306       5.134  30.367 169.570  1.00  0.00           C  
ATOM   1493  C   PHE X1306       5.015  29.785 170.976  1.00  0.00           C  
ATOM   1494  O   PHE X1306       5.698  30.239 171.901  1.00  0.00           O  
ATOM   1495  CB  PHE X1306       3.915  31.235 169.257  1.00  0.00           C  
ATOM   1496  CG  PHE X1306       4.151  32.232 168.160  1.00  0.00           C  
ATOM   1497  CD1 PHE X1306       5.323  32.197 167.399  1.00  0.00           C  
ATOM   1498  CD2 PHE X1306       3.210  33.217 167.890  1.00  0.00           C  
ATOM   1499  CE1 PHE X1306       5.544  33.126 166.396  1.00  0.00           C  
ATOM   1500  CE2 PHE X1306       3.427  34.148 166.885  1.00  0.00           C  
ATOM   1501  CZ  PHE X1306       4.591  34.103 166.139  1.00  0.00           C  
ATOM   1502  N   VAL X1310       4.162  28.774 171.128  1.00  0.00           N  
ATOM   1503  CA  VAL X1310       3.981  28.106 172.410  1.00  0.00           C  
ATOM   1504  C   VAL X1310       5.248  27.350 172.845  1.00  0.00           C  
ATOM   1505  O   VAL X1310       5.617  27.389 174.025  1.00  0.00           O  
ATOM   1506  CB  VAL X1310       2.714  27.210 172.418  1.00  0.00           C  
ATOM   1507  CG1 VAL X1310       2.715  26.257 173.610  1.00  0.00           C  
ATOM   1508  CG2 VAL X1310       1.455  28.081 172.447  1.00  0.00           C  
ATOM   1509  N   LEU X1312       5.921  26.692 171.900  1.00  0.00           N  
ATOM   1510  CA  LEU X1312       7.211  26.058 172.173  1.00  0.00           C  
ATOM   1511  C   LEU X1312       8.221  27.066 172.741  1.00  0.00           C  
ATOM   1512  O   LEU X1312       8.950  26.754 173.684  1.00  0.00           O  
ATOM   1513  CB  LEU X1312       7.780  25.386 170.909  1.00  0.00           C  
ATOM   1514  CG  LEU X1312       8.954  24.406 171.080  1.00  0.00           C  
ATOM   1515  CD1 LEU X1312       8.490  23.069 171.647  1.00  0.00           C  
ATOM   1516  CD2 LEU X1312       9.683  24.180 169.774  1.00  0.00           C  
ATOM   1517  N   ALA X1314       8.241  28.271 172.168  1.00  0.00           N  
ATOM   1518  CA  ALA X1314       9.116  29.343 172.635  1.00  0.00           C  
ATOM   1519  C   ALA X1314       8.776  29.779 174.061  1.00  0.00           C  
ATOM   1520  O   ALA X1314       9.673  29.992 174.879  1.00  0.00           O  
ATOM   1521  CB  ALA X1314       9.057  30.532 171.685  1.00  0.00           C  
ATOM   1522  N   GLU X1316       7.481  29.897 174.351  1.00  0.00           N  
ATOM   1523  CA  GLU X1316       7.018  30.304 175.677  1.00  0.00           C  
ATOM   1524  C   GLU X1316       7.345  29.255 176.734  1.00  0.00           C  
ATOM   1525  O   GLU X1316       7.708  29.589 177.854  1.00  0.00           O  
ATOM   1526  CB  GLU X1316       5.514  30.586 175.662  1.00  0.00           C  
ATOM   1527  CG  GLU X1316       5.171  31.968 175.133  1.00  0.00           C  
ATOM   1528  CD  GLU X1316       3.681  32.274 175.108  1.00  0.00           C  
ATOM   1529  OE1 GLU X1316       2.884  31.539 175.732  1.00  0.00           O  
ATOM   1530  OE2 GLU X1316       3.306  33.277 174.470  1.00  0.00           O  
ATOM   1531  N   GLU X1317       7.229  27.986 176.357  1.00  0.00           N  
ATOM   1532  CA  GLU X1317       7.421  26.884 177.287  1.00  0.00           C  
ATOM   1533  C   GLU X1317       8.893  26.575 177.553  1.00  0.00           C  
ATOM   1534  O   GLU X1317       9.223  26.028 178.596  1.00  0.00           O  
ATOM   1535  CB  GLU X1317       6.707  25.629 176.773  1.00  0.00           C  
ATOM   1536  CG  GLU X1317       5.183  25.733 176.772  1.00  0.00           C  
ATOM   1537  CD  GLU X1317       4.511  24.386 176.948  1.00  0.00           C  
ATOM   1538  OE1 GLU X1317       4.299  23.975 178.112  1.00  0.00           O  
ATOM   1539  OE2 GLU X1317       4.207  23.731 175.929  1.00  0.00           O  
ATOM   1540  N   ASN X1318       9.776  26.936 176.622  1.00  0.00           N  
ATOM   1541  CA  ASN X1318      11.147  26.433 176.665  1.00  0.00           C  
ATOM   1542  C   ASN X1318      12.262  27.459 176.888  1.00  0.00           C  
ATOM   1543  O   ASN X1318      13.314  27.111 177.435  1.00  0.00           O  
ATOM   1544  CB  ASN X1318      11.432  25.560 175.439  1.00  0.00           C  
ATOM   1545  CG  ASN X1318      10.751  24.207 175.527  1.00  0.00           C  
ATOM   1546  OD1 ASN X1318      11.082  23.387 176.386  1.00  0.00           O  
ATOM   1547  ND2 ASN X1318       9.779  23.974 174.654  1.00  0.00           N  
ATOM   1548  N   LEU X1319      12.032  28.709 176.484  1.00  0.00           N  
ATOM   1549  CA  LEU X1319      13.028  29.764 176.666  1.00  0.00           C  
ATOM   1550  C   LEU X1319      13.399  30.043 178.138  1.00  0.00           C  
ATOM   1551  O   LEU X1319      14.582  30.250 178.422  1.00  0.00           O  
ATOM   1552  CB  LEU X1319      12.627  31.059 175.938  1.00  0.00           C  
ATOM   1553  CG  LEU X1319      12.788  31.148 174.411  1.00  0.00           C  
ATOM   1554  CD1 LEU X1319      12.498  32.560 173.924  1.00  0.00           C  
ATOM   1555  CD2 LEU X1319      14.165  30.681 173.914  1.00  0.00           C  
ATOM   1556  N   PRO X1321      12.425  30.065 179.064  1.00  0.00           N  
ATOM   1557  CA  PRO X1321      12.739  30.183 180.503  1.00  0.00           C  
ATOM   1558  C   PRO X1321      13.666  29.083 181.048  1.00  0.00           C  
ATOM   1559  O   PRO X1321      14.461  29.368 181.944  1.00  0.00           O  
ATOM   1560  CB  PRO X1321      11.357  30.125 181.177  1.00  0.00           C  
ATOM   1561  CG  PRO X1321      10.418  30.600 180.138  1.00  0.00           C  
ATOM   1562  CD  PRO X1321      10.966  30.040 178.841  1.00  0.00           C  
ATOM   1563  N   SER X1322      13.576  27.867 180.505  1.00  0.00           N  
ATOM   1564  CA  SER X1322      14.495  26.777 180.877  1.00  0.00           C  
ATOM   1565  C   SER X1322      15.954  27.099 180.554  1.00  0.00           C  
ATOM   1566  O   SER X1322      16.862  26.583 181.211  1.00  0.00           O  
ATOM   1567  CB  SER X1322      14.111  25.464 180.186  1.00  0.00           C  
ATOM   1568  OG  SER X1322      12.923  24.915 180.730  1.00  0.00           O  
ATOM   1569  N   LEU X1323      16.170  27.945 179.547  1.00  0.00           N  
ATOM   1570  CA  LEU X1323      17.517  28.327 179.115  1.00  0.00           C  
ATOM   1571  C   LEU X1323      18.086  29.521 179.889  1.00  0.00           C  
ATOM   1572  O   LEU X1323      19.269  29.844 179.762  1.00  0.00           O  
ATOM   1573  CB  LEU X1323      17.518  28.632 177.619  1.00  0.00           C  
ATOM   1574  CG  LEU X1323      18.077  27.614 176.612  1.00  0.00           C  
ATOM   1575  CD1 LEU X1323      17.806  26.163 176.978  1.00  0.00           C  
ATOM   1576  CD2 LEU X1323      17.495  27.921 175.249  1.00  0.00           C  
ATOM   1577  N   GLY X1341      17.239  30.161 180.691  1.00  0.00           N  
ATOM   1578  CA  GLY X1341      17.606  31.365 181.414  1.00  0.00           C  
ATOM   1579  C   GLY X1341      17.058  32.631 180.773  1.00  0.00           C  
ATOM   1580  O   GLY X1341      17.285  33.728 181.278  1.00  0.00           O  
ATOM   1581  N   TYR X1342      16.333  32.478 179.667  1.00  0.00           N  
ATOM   1582  CA  TYR X1342      15.818  33.617 178.909  1.00  0.00           C  
ATOM   1583  C   TYR X1342      14.363  33.911 179.254  1.00  0.00           C  
ATOM   1584  O   TYR X1342      13.616  33.014 179.636  1.00  0.00           O  
ATOM   1585  CB  TYR X1342      15.966  33.367 177.407  1.00  0.00           C  
ATOM   1586  CG  TYR X1342      17.384  33.048 176.972  1.00  0.00           C  
ATOM   1587  CD1 TYR X1342      18.476  33.736 177.511  1.00  0.00           C  
ATOM   1588  CD2 TYR X1342      17.633  32.057 176.023  1.00  0.00           C  
ATOM   1589  CE1 TYR X1342      19.780  33.440 177.115  1.00  0.00           C  
ATOM   1590  CE2 TYR X1342      18.924  31.756 175.620  1.00  0.00           C  
ATOM   1591  CZ  TYR X1342      19.995  32.450 176.170  1.00  0.00           C  
ATOM   1592  OH  TYR X1342      21.282  32.160 175.772  1.00  0.00           O  
ATOM   1593  N   LYS X1344      13.955  35.167 179.118  1.00  0.00           N  
ATOM   1594  CA  LYS X1344      12.593  35.546 179.494  1.00  0.00           C  
ATOM   1595  C   LYS X1344      11.546  35.030 178.504  1.00  0.00           C  
ATOM   1596  O   LYS X1344      11.844  34.789 177.322  1.00  0.00           O  
ATOM   1597  CB  LYS X1344      12.465  37.056 179.716  1.00  0.00           C  
ATOM   1598  CG  LYS X1344      12.691  37.914 178.487  1.00  0.00           C  
ATOM   1599  CD  LYS X1344      12.900  39.376 178.883  1.00  0.00           C  
ATOM   1600  CE  LYS X1344      13.797  40.094 177.880  1.00  0.00           C  
ATOM   1601  NZ  LYS X1344      15.228  39.631 177.952  1.00  0.00           N  
ATOM   1602  N   LYS X1345      10.340  34.813 179.024  1.00  0.00           N  
ATOM   1603  CA  LYS X1345       9.175  34.503 178.210  1.00  0.00           C  
ATOM   1604  C   LYS X1345       8.806  35.753 177.415  1.00  0.00           C  
ATOM   1605  O   LYS X1345       8.926  36.877 177.917  1.00  0.00           O  
ATOM   1606  CB  LYS X1345       8.009  34.090 179.112  1.00  0.00           C  
ATOM   1607  CG  LYS X1345       6.793  33.530 178.385  1.00  0.00           C  
ATOM   1608  CD  LYS X1345       6.254  32.292 179.100  1.00  0.00           C  
ATOM   1609  CE  LYS X1345       5.098  32.619 180.026  1.00  0.00           C  
ATOM   1610  NZ  LYS X1345       5.172  31.792 181.267  1.00  0.00           N  
ATOM   1611  N   ARG X1347       8.375  35.550 176.174  1.00  0.00           N  
ATOM   1612  CA  ARG X1347       7.938  36.640 175.307  1.00  0.00           C  
ATOM   1613  C   ARG X1347       6.446  36.525 175.025  1.00  0.00           C  
ATOM   1614  O   ARG X1347       5.888  35.425 175.017  1.00  0.00           O  
ATOM   1615  CB  ARG X1347       8.718  36.615 173.990  1.00  0.00           C  
ATOM   1616  CG  ARG X1347       9.975  37.483 173.975  1.00  0.00           C  
ATOM   1617  CD  ARG X1347      11.202  36.841 174.616  1.00  0.00           C  
ATOM   1618  NE  ARG X1347      12.384  37.693 174.492  1.00  0.00           N  
ATOM   1619  CZ  ARG X1347      13.600  37.361 174.901  1.00  0.00           C  
ATOM   1620  NH1 ARG X1347      13.822  36.188 175.479  1.00  0.00           N  
ATOM   1621  NH2 ARG X1347      14.603  38.208 174.730  1.00  0.00           N  
ATOM   1622  N   ALA X1348       5.800  37.667 174.810  1.00  0.00           N  
ATOM   1623  CA  ALA X1348       4.398  37.690 174.405  1.00  0.00           C  
ATOM   1624  C   ALA X1348       4.291  37.328 172.934  1.00  0.00           C  
ATOM   1625  O   ALA X1348       5.274  37.421 172.189  1.00  0.00           O  
ATOM   1626  CB  ALA X1348       3.783  39.062 174.662  1.00  0.00           C  
ATOM   1627  N   HIS X1349       3.100  36.914 172.515  1.00  0.00           N  
ATOM   1628  CA  HIS X1349       2.886  36.546 171.120  1.00  0.00           C  
ATOM   1629  C   HIS X1349       1.614  37.137 170.528  1.00  0.00           C  
ATOM   1630  O   HIS X1349       0.534  37.044 171.108  1.00  0.00           O  
ATOM   1631  CB  HIS X1349       2.974  35.034 170.947  1.00  0.00           C  
ATOM   1632  CG  HIS X1349       4.352  34.505 171.187  1.00  0.00           C  
ATOM   1633  ND1 HIS X1349       4.769  34.049 172.419  1.00  0.00           N  
ATOM   1634  CD2 HIS X1349       5.431  34.428 170.370  1.00  0.00           C  
ATOM   1635  CE1 HIS X1349       6.036  33.682 172.341  1.00  0.00           C  
ATOM   1636  NE2 HIS X1349       6.462  33.906 171.112  1.00  0.00           N  
ATOM   1637  N   LEU X1350       1.779  37.770 169.373  1.00  0.00           N  
ATOM   1638  CA  LEU X1350       0.682  38.361 168.627  1.00  0.00           C  
ATOM   1639  C   LEU X1350       0.439  37.558 167.356  1.00  0.00           C  
ATOM   1640  O   LEU X1350       1.366  37.310 166.578  1.00  0.00           O  
ATOM   1641  CB  LEU X1350       1.004  39.812 168.276  1.00  0.00           C  
ATOM   1642  CG  LEU X1350       1.464  40.738 169.398  1.00  0.00           C  
ATOM   1643  CD1 LEU X1350       1.992  42.020 168.799  1.00  0.00           C  
ATOM   1644  CD2 LEU X1350       0.357  41.018 170.415  1.00  0.00           C  
ATOM   1645  N   MET X1351      -0.811  37.152 167.151  1.00  0.00           N  
ATOM   1646  CA  MET X1351      -1.167  36.338 165.991  1.00  0.00           C  
ATOM   1647  C   MET X1351      -2.289  36.930 165.127  1.00  0.00           C  
ATOM   1648  O   MET X1351      -3.393  37.182 165.609  1.00  0.00           O  
ATOM   1649  CB  MET X1351      -1.507  34.918 166.430  1.00  0.00           C  
ATOM   1650  CG  MET X1351      -0.288  34.125 166.898  1.00  0.00           C  
ATOM   1651  SD  MET X1351      -0.752  32.648 167.793  1.00  0.00           S  
ATOM   1652  CE  MET X1351      -1.228  33.338 169.399  1.00  0.00           C  
ATOM   1653  N   ASN X1352      -1.990  37.154 163.851  1.00  0.00           N  
ATOM   1654  CA  ASN X1352      -3.007  37.606 162.907  1.00  0.00           C  
ATOM   1655  C   ASN X1352      -3.819  36.426 162.372  1.00  0.00           C  
ATOM   1656  O   ASN X1352      -3.327  35.294 162.356  1.00  0.00           O  
ATOM   1657  CB  ASN X1352      -2.395  38.426 161.763  1.00  0.00           C  
ATOM   1658  CG  ASN X1352      -1.338  37.659 160.982  1.00  0.00           C  
ATOM   1659  OD1 ASN X1352      -0.147  37.781 161.257  1.00  0.00           O  
ATOM   1660  ND2 ASN X1352      -1.772  36.873 159.996  1.00  0.00           N  
ATOM   1661  N   PRO X1359      -5.062  36.676 161.957  1.00  0.00           N  
ATOM   1662  CA  PRO X1359      -5.865  35.642 161.292  1.00  0.00           C  
ATOM   1663  C   PRO X1359      -5.282  35.301 159.926  1.00  0.00           C  
ATOM   1664  O   PRO X1359      -4.596  36.136 159.331  1.00  0.00           O  
ATOM   1665  CB  PRO X1359      -7.237  36.302 161.143  1.00  0.00           C  
ATOM   1666  CG  PRO X1359      -6.968  37.750 161.172  1.00  0.00           C  
ATOM   1667  CD  PRO X1359      -5.805  37.940 162.099  1.00  0.00           C  
ATOM   1668  N   MET X1360      -5.534  34.087 159.448  1.00  0.00           N  
ATOM   1669  CA  MET X1360      -5.091  33.703 158.110  1.00  0.00           C  
ATOM   1670  C   MET X1360      -6.169  34.082 157.105  1.00  0.00           C  
ATOM   1671  O   MET X1360      -7.351  33.869 157.359  1.00  0.00           O  
ATOM   1672  CB  MET X1360      -4.808  32.193 158.016  1.00  0.00           C  
ATOM   1673  CG  MET X1360      -3.825  31.616 159.052  1.00  0.00           C  
ATOM   1674  SD  MET X1360      -2.304  32.572 159.313  1.00  0.00           S  
ATOM   1675  CE  MET X1360      -1.364  32.116 157.835  1.00  0.00           C  
ATOM   1676  N   VAL X1361      -5.770  34.662 155.978  1.00  0.00           N  
ATOM   1677  CA  VAL X1361      -6.686  34.776 154.852  1.00  0.00           C  
ATOM   1678  C   VAL X1361      -6.697  33.433 154.114  1.00  0.00           C  
ATOM   1679  O   VAL X1361      -5.664  32.988 153.613  1.00  0.00           O  
ATOM   1680  CB  VAL X1361      -6.385  35.994 153.913  1.00  0.00           C  
ATOM   1681  CG1 VAL X1361      -4.921  36.325 153.888  1.00  0.00           C  
ATOM   1682  CG2 VAL X1361      -6.913  35.762 152.494  1.00  0.00           C  
ATOM   1683  N   PRO X1365      -7.862  32.784 154.086  1.00  0.00           N  
ATOM   1684  CA  PRO X1365      -8.024  31.463 153.459  1.00  0.00           C  
ATOM   1685  C   PRO X1365      -7.646  31.436 151.981  1.00  0.00           C  
ATOM   1686  O   PRO X1365      -7.533  32.487 151.354  1.00  0.00           O  
ATOM   1687  CB  PRO X1365      -9.526  31.191 153.605  1.00  0.00           C  
ATOM   1688  CG  PRO X1365      -9.954  32.026 154.762  1.00  0.00           C  
ATOM   1689  CD  PRO X1365      -9.122  33.269 154.676  1.00  0.00           C  
ATOM   1690  N   GLY X1366      -7.451  30.234 151.441  1.00  0.00           N  
ATOM   1691  CA  GLY X1366      -7.214  30.058 150.020  1.00  0.00           C  
ATOM   1692  C   GLY X1366      -8.481  30.327 149.232  1.00  0.00           C  
ATOM   1693  O   GLY X1366      -9.573  30.419 149.806  1.00  0.00           O  
ATOM   1694  N   LEU X1368      -8.336  30.460 147.917  1.00  0.00           N  
ATOM   1695  CA  LEU X1368      -9.474  30.714 147.034  1.00  0.00           C  
ATOM   1696  C   LEU X1368     -10.235  29.434 146.703  1.00  0.00           C  
ATOM   1697  O   LEU X1368     -11.447  29.468 146.476  1.00  0.00           O  
ATOM   1698  CB  LEU X1368      -9.013  31.397 145.743  1.00  0.00           C  
ATOM   1699  CG  LEU X1368      -8.468  32.828 145.821  1.00  0.00           C  
ATOM   1700  CD1 LEU X1368      -7.901  33.238 144.473  1.00  0.00           C  
ATOM   1701  CD2 LEU X1368      -9.543  33.816 146.268  1.00  0.00           C  
ATOM   1702  N   ALA X1369      -9.516  28.314 146.671  1.00  0.00           N  
ATOM   1703  CA  ALA X1369     -10.091  27.016 146.326  1.00  0.00           C  
ATOM   1704  C   ALA X1369     -10.896  26.423 147.488  1.00  0.00           C  
ATOM   1705  O   ALA X1369     -10.568  25.372 148.051  1.00  0.00           O  
ATOM   1706  CB  ALA X1369      -8.986  26.046 145.874  1.00  0.00           C  
ATOM   1707  N   ASN X1370      -2.128  28.181 142.805  1.00  0.00           N  
ATOM   1708  CA  ASN X1370      -3.396  28.468 142.065  1.00  0.00           C  
ATOM   1709  C   ASN X1370      -4.536  28.925 142.984  1.00  0.00           C  
ATOM   1710  O   ASN X1370      -5.603  29.322 142.511  1.00  0.00           O  
ATOM   1711  CB  ASN X1370      -3.830  27.241 141.249  1.00  0.00           C  
ATOM   1712  CG  ASN X1370      -4.320  27.601 139.844  1.00  0.00           C  
ATOM   1713  OD1 ASN X1370      -5.138  28.511 139.663  1.00  0.00           O  
ATOM   1714  ND2 ASN X1370      -3.827  26.871 138.844  1.00  0.00           N  
ATOM   1715  N   SER X1452      -4.308  28.861 144.295  1.00  0.00           N  
ATOM   1716  CA  SER X1452      -5.293  29.314 145.281  1.00  0.00           C  
ATOM   1717  C   SER X1452      -4.814  30.545 146.053  1.00  0.00           C  
ATOM   1718  O   SER X1452      -5.514  31.047 146.937  1.00  0.00           O  
ATOM   1719  CB  SER X1452      -5.655  28.183 146.247  1.00  0.00           C  
ATOM   1720  OG  SER X1452      -4.568  27.881 147.101  1.00  0.00           O  
ATOM   1721  N   LYS X1455      -3.615  31.016 145.718  1.00  0.00           N  
ATOM   1722  CA  LYS X1455      -3.116  32.306 146.197  1.00  0.00           C  
ATOM   1723  C   LYS X1455      -2.837  33.237 145.009  1.00  0.00           C  
ATOM   1724  O   LYS X1455      -2.666  32.778 143.877  1.00  0.00           O  
ATOM   1725  CB  LYS X1455      -1.858  32.129 147.063  1.00  0.00           C  
ATOM   1726  CG  LYS X1455      -0.724  31.312 146.423  1.00  0.00           C  
ATOM   1727  CD  LYS X1455       0.180  32.180 145.538  1.00  0.00           C  
ATOM   1728  CE  LYS X1455       1.668  31.885 145.747  1.00  0.00           C  
ATOM   1729  NZ  LYS X1455       2.508  32.979 145.146  1.00  0.00           N  
ATOM   1730  N   ILE X1456      -2.800  34.539 145.269  1.00  0.00           N  
ATOM   1731  CA  ILE X1456      -2.475  35.517 144.235  1.00  0.00           C  
ATOM   1732  C   ILE X1456      -1.097  36.106 144.512  1.00  0.00           C  
ATOM   1733  O   ILE X1456      -0.860  36.665 145.585  1.00  0.00           O  
ATOM   1734  CB  ILE X1456      -3.549  36.638 144.176  1.00  0.00           C  
ATOM   1735  CG1 ILE X1456      -4.968  36.046 144.253  1.00  0.00           C  
ATOM   1736  CG2 ILE X1456      -3.322  37.567 142.968  1.00  0.00           C  
ATOM   1737  CD1 ILE X1456      -5.728  35.978 142.953  1.00  0.00           C  
ATOM   1738  N   ASP X1457      -0.193  35.965 143.544  1.00  0.00           N  
ATOM   1739  CA  ASP X1457       1.139  36.561 143.617  1.00  0.00           C  
ATOM   1740  C   ASP X1457       1.046  38.081 143.734  1.00  0.00           C  
ATOM   1741  O   ASP X1457       0.152  38.699 143.153  1.00  0.00           O  
ATOM   1742  CB  ASP X1457       1.954  36.194 142.378  1.00  0.00           C  
ATOM   1743  CG  ASP X1457       3.437  36.444 142.560  1.00  0.00           C  
ATOM   1744  OD1 ASP X1457       3.884  37.600 142.406  1.00  0.00           O  
ATOM   1745  OD2 ASP X1457       4.237  35.540 142.863  1.00  0.00           O  
ATOM   1746  N   LEU X1458       1.975  38.679 144.476  1.00  0.00           N  
ATOM   1747  CA  LEU X1458       1.966  40.130 144.683  1.00  0.00           C  
ATOM   1748  C   LEU X1458       2.338  40.908 143.425  1.00  0.00           C  
ATOM   1749  O   LEU X1458       2.165  42.125 143.373  1.00  0.00           O  
ATOM   1750  CB  LEU X1458       2.856  40.530 145.867  1.00  0.00           C  
ATOM   1751  CG  LEU X1458       2.236  40.265 147.245  1.00  0.00           C  
ATOM   1752  CD1 LEU X1458       3.284  40.310 148.329  1.00  0.00           C  
ATOM   1753  CD2 LEU X1458       1.113  41.226 147.562  1.00  0.00           C  
ATOM   1754  N   LEU X1459       2.839  40.194 142.415  1.00  0.00           N  
ATOM   1755  CA  LEU X1459       3.109  40.770 141.094  1.00  0.00           C  
ATOM   1756  C   LEU X1459       2.294  40.065 140.006  1.00  0.00           C  
ATOM   1757  O   LEU X1459       2.694  40.041 138.840  1.00  0.00           O  
ATOM   1758  CB  LEU X1459       4.605  40.703 140.754  1.00  0.00           C  
ATOM   1759  CG  LEU X1459       5.650  41.163 141.774  1.00  0.00           C  
ATOM   1760  CD1 LEU X1459       7.028  40.706 141.332  1.00  0.00           C  
ATOM   1761  CD2 LEU X1459       5.625  42.671 141.957  1.00  0.00           C  
ATOM   1762  N   GLU X1460       1.155  39.489 140.394  1.00  0.00           N  
ATOM   1763  CA  GLU X1460       0.271  38.795 139.456  1.00  0.00           C  
ATOM   1764  C   GLU X1460      -0.231  39.753 138.382  1.00  0.00           C  
ATOM   1765  O   GLU X1460      -0.567  40.899 138.679  1.00  0.00           O  
ATOM   1766  CB  GLU X1460      -0.911  38.167 140.197  1.00  0.00           C  
ATOM   1767  CG  GLU X1460      -1.544  36.970 139.502  1.00  0.00           C  
ATOM   1768  CD  GLU X1460      -0.900  35.642 139.878  1.00  0.00           C  
ATOM   1769  OE1 GLU X1460      -0.309  34.995 138.988  1.00  0.00           O  
ATOM   1770  OE2 GLU X1460      -0.987  35.233 141.056  1.00  0.00           O  
ATOM   1771  N   GLU X1461      -0.261  39.281 137.138  1.00  0.00           N  
ATOM   1772  CA  GLU X1461      -0.778  40.064 136.020  1.00  0.00           C  
ATOM   1773  C   GLU X1461      -2.290  40.204 136.167  1.00  0.00           C  
ATOM   1774  O   GLU X1461      -2.945  39.279 136.652  1.00  0.00           O  
ATOM   1775  CB  GLU X1461      -0.439  39.394 134.683  1.00  0.00           C  
ATOM   1776  CG  GLU X1461       1.045  39.370 134.331  1.00  0.00           C  
ATOM   1777  CD  GLU X1461       1.534  40.668 133.711  1.00  0.00           C  
ATOM   1778  OE1 GLU X1461       1.100  41.007 132.584  1.00  0.00           O  
ATOM   1779  OE2 GLU X1461       2.364  41.350 134.350  1.00  0.00           O  
ATOM   1780  N   PRO X1462      -2.838  41.357 135.777  1.00  0.00           N  
ATOM   1781  CA  PRO X1462      -4.287  41.597 135.834  1.00  0.00           C  
ATOM   1782  C   PRO X1462      -5.122  40.449 135.270  1.00  0.00           C  
ATOM   1783  O   PRO X1462      -6.108  40.063 135.896  1.00  0.00           O  
ATOM   1784  CB  PRO X1462      -4.464  42.855 134.973  1.00  0.00           C  
ATOM   1785  CG  PRO X1462      -3.191  43.595 135.155  1.00  0.00           C  
ATOM   1786  CD  PRO X1462      -2.112  42.543 135.283  1.00  0.00           C  
ATOM   1787  N   LYS X1463      -4.724  39.917 134.116  1.00  0.00           N  
ATOM   1788  CA  LYS X1463      -5.446  38.816 133.486  1.00  0.00           C  
ATOM   1789  C   LYS X1463      -5.306  37.500 134.263  1.00  0.00           C  
ATOM   1790  O   LYS X1463      -6.198  36.649 134.208  1.00  0.00           O  
ATOM   1791  CB  LYS X1463      -5.041  38.669 132.009  1.00  0.00           C  
ATOM   1792  CG  LYS X1463      -4.065  37.543 131.696  1.00  0.00           C  
ATOM   1793  CD  LYS X1463      -3.395  37.746 130.334  1.00  0.00           C  
ATOM   1794  CE  LYS X1463      -2.249  36.758 130.115  1.00  0.00           C  
ATOM   1795  NZ  LYS X1463      -1.386  36.587 131.332  1.00  0.00           N  
ATOM   1796  N   GLN X1465      -4.197  37.340 134.985  1.00  0.00           N  
ATOM   1797  CA  GLN X1465      -4.008  36.172 135.836  1.00  0.00           C  
ATOM   1798  C   GLN X1465      -4.774  36.324 137.151  1.00  0.00           C  
ATOM   1799  O   GLN X1465      -5.213  35.334 137.733  1.00  0.00           O  
ATOM   1800  CB  GLN X1465      -2.520  35.907 136.097  1.00  0.00           C  
ATOM   1801  CG  GLN X1465      -1.801  35.068 135.032  1.00  0.00           C  
ATOM   1802  CD  GLN X1465      -2.722  34.104 134.287  1.00  0.00           C  
ATOM   1803  OE1 GLN X1465      -3.215  33.132 134.869  1.00  0.00           O  
ATOM   1804  NE2 GLN X1465      -2.951  34.372 133.001  1.00  0.00           N  
ATOM   1805  N   VAL X1467      -4.934  37.567 137.606  1.00  0.00           N  
ATOM   1806  CA  VAL X1467      -5.778  37.872 138.763  1.00  0.00           C  
ATOM   1807  C   VAL X1467      -7.224  37.532 138.408  1.00  0.00           C  
ATOM   1808  O   VAL X1467      -7.936  36.913 139.194  1.00  0.00           O  
ATOM   1809  CB  VAL X1467      -5.657  39.360 139.204  1.00  0.00           C  
ATOM   1810  CG1 VAL X1467      -6.773  39.749 140.173  1.00  0.00           C  
ATOM   1811  CG2 VAL X1467      -4.295  39.636 139.826  1.00  0.00           C  
ATOM   1812  N   LYS X1506      -7.635  37.927 137.207  1.00  0.00           N  
ATOM   1813  CA  LYS X1506      -8.960  37.607 136.681  1.00  0.00           C  
ATOM   1814  C   LYS X1506      -9.250  36.105 136.753  1.00  0.00           C  
ATOM   1815  O   LYS X1506     -10.290  35.695 137.274  1.00  0.00           O  
ATOM   1816  CB  LYS X1506      -9.100  38.110 135.241  1.00  0.00           C  
ATOM   1817  CG  LYS X1506     -10.484  37.897 134.640  1.00  0.00           C  
ATOM   1818  CD  LYS X1506     -10.410  37.409 133.192  1.00  0.00           C  
ATOM   1819  CE  LYS X1506     -10.170  35.900 133.116  1.00  0.00           C  
ATOM   1820  NZ  LYS X1506      -8.848  35.576 132.499  1.00  0.00           N  
ATOM   1821  N   LYS X1507      -8.316  35.301 136.246  1.00  0.00           N  
ATOM   1822  CA  LYS X1507      -8.492  33.856 136.154  1.00  0.00           C  
ATOM   1823  C   LYS X1507      -8.585  33.192 137.524  1.00  0.00           C  
ATOM   1824  O   LYS X1507      -9.458  32.354 137.753  1.00  0.00           O  
ATOM   1825  CB  LYS X1507      -7.360  33.229 135.335  1.00  0.00           C  
ATOM   1826  CG  LYS X1507      -7.745  31.931 134.631  1.00  0.00           C  
ATOM   1827  CD  LYS X1507      -6.775  31.592 133.502  1.00  0.00           C  
ATOM   1828  CE  LYS X1507      -7.366  31.940 132.138  1.00  0.00           C  
ATOM   1829  NZ  LYS X1507      -6.308  32.289 131.146  1.00  0.00           N  
ATOM   1830  N   LYS X1508      -7.687  33.567 138.431  1.00  0.00           N  
ATOM   1831  CA  LYS X1508      -7.635  32.952 139.755  1.00  0.00           C  
ATOM   1832  C   LYS X1508      -8.877  33.287 140.583  1.00  0.00           C  
ATOM   1833  O   LYS X1508      -9.411  32.426 141.284  1.00  0.00           O  
ATOM   1834  CB  LYS X1508      -6.350  33.342 140.491  1.00  0.00           C  
ATOM   1835  CG  LYS X1508      -5.086  32.799 139.845  1.00  0.00           C  
ATOM   1836  CD  LYS X1508      -3.894  32.924 140.767  1.00  0.00           C  
ATOM   1837  CE  LYS X1508      -2.619  32.411 140.105  1.00  0.00           C  
ATOM   1838  NZ  LYS X1508      -1.442  32.565 141.010  1.00  0.00           N  
ATOM   1839  N   ILE X1509      -9.338  34.534 140.477  1.00  0.00           N  
ATOM   1840  CA  ILE X1509     -10.553  34.983 141.153  1.00  0.00           C  
ATOM   1841  C   ILE X1509     -11.767  34.222 140.612  1.00  0.00           C  
ATOM   1842  O   ILE X1509     -12.551  33.675 141.389  1.00  0.00           O  
ATOM   1843  CB  ILE X1509     -10.723  36.532 141.013  1.00  0.00           C  
ATOM   1844  CG1 ILE X1509      -9.710  37.289 141.886  1.00  0.00           C  
ATOM   1845  CG2 ILE X1509     -12.166  36.984 141.304  1.00  0.00           C  
ATOM   1846  CD1 ILE X1509      -9.537  36.757 143.302  1.00  0.00           C  
ATOM   1847  N   ASN X1510     -11.897  34.174 139.287  1.00  0.00           N  
ATOM   1848  CA  ASN X1510     -12.982  33.445 138.624  1.00  0.00           C  
ATOM   1849  C   ASN X1510     -13.128  31.990 139.077  1.00  0.00           C  
ATOM   1850  O   ASN X1510     -14.240  31.521 139.299  1.00  0.00           O  
ATOM   1851  CB  ASN X1510     -12.825  33.503 137.100  1.00  0.00           C  
ATOM   1852  CG  ASN X1510     -14.001  32.871 136.361  1.00  0.00           C  
ATOM   1853  OD1 ASN X1510     -13.876  31.796 135.771  1.00  0.00           O  
ATOM   1854  ND2 ASN X1510     -15.144  33.544 136.383  1.00  0.00           N  
ATOM   1855  N   SER X1511     -12.010  31.286 139.224  1.00  0.00           N  
ATOM   1856  CA  SER X1511     -12.053  29.862 139.541  1.00  0.00           C  
ATOM   1857  C   SER X1511     -12.325  29.568 141.024  1.00  0.00           C  
ATOM   1858  O   SER X1511     -12.638  28.435 141.385  1.00  0.00           O  
ATOM   1859  CB  SER X1511     -10.788  29.149 139.040  1.00  0.00           C  
ATOM   1860  OG  SER X1511      -9.703  29.319 139.933  1.00  0.00           O  
ATOM   1861  N   ALA X1516     -12.219  30.597 141.865  1.00  0.00           N  
ATOM   1862  CA  ALA X1516     -12.493  30.479 143.299  1.00  0.00           C  
ATOM   1863  C   ALA X1516     -13.891  29.933 143.591  1.00  0.00           C  
ATOM   1864  O   ALA X1516     -14.843  30.240 142.881  1.00  0.00           O  
ATOM   1865  CB  ALA X1516     -12.304  31.825 143.986  1.00  0.00           C  
ATOM   1866  N   PHE X1517     -13.993  29.121 144.640  1.00  0.00           N  
ATOM   1867  CA  PHE X1517     -15.271  28.589 145.109  1.00  0.00           C  
ATOM   1868  C   PHE X1517     -16.179  29.727 145.564  1.00  0.00           C  
ATOM   1869  O   PHE X1517     -15.732  30.640 146.262  1.00  0.00           O  
ATOM   1870  CB  PHE X1517     -15.045  27.602 146.266  1.00  0.00           C  
ATOM   1871  CG  PHE X1517     -16.319  27.063 146.864  1.00  0.00           C  
ATOM   1872  CD1 PHE X1517     -16.905  27.682 147.966  1.00  0.00           C  
ATOM   1873  CD2 PHE X1517     -16.936  25.941 146.319  1.00  0.00           C  
ATOM   1874  CE1 PHE X1517     -18.084  27.191 148.516  1.00  0.00           C  
ATOM   1875  CE2 PHE X1517     -18.118  25.440 146.862  1.00  0.00           C  
ATOM   1876  CZ  PHE X1517     -18.693  26.067 147.966  1.00  0.00           C  
ATOM   1877  N   CYS X1518     -17.449  29.663 145.171  1.00  0.00           N  
ATOM   1878  CA  CYS X1518     -18.421  30.698 145.510  1.00  0.00           C  
ATOM   1879  C   CYS X1518     -19.861  30.220 145.328  1.00  0.00           C  
ATOM   1880  O   CYS X1518     -20.442  30.357 144.248  1.00  0.00           O  
ATOM   1881  CB  CYS X1518     -18.172  31.963 144.679  1.00  0.00           C  
ATOM   1882  SG  CYS X1518     -18.569  33.507 145.529  1.00  0.00           S  
ATOM   1883  N   SER X1527     -20.431  29.663 146.394  1.00  0.00           N  
ATOM   1884  CA  SER X1527     -21.820  29.211 146.390  1.00  0.00           C  
ATOM   1885  C   SER X1527     -22.779  30.347 146.764  1.00  0.00           C  
ATOM   1886  O   SER X1527     -22.502  31.110 147.690  1.00  0.00           O  
ATOM   1887  CB  SER X1527     -21.994  28.031 147.350  1.00  0.00           C  
ATOM   1888  OG  SER X1527     -23.279  27.451 147.213  1.00  0.00           O  
ATOM   1889  N   PRO X1528     -23.898  30.466 146.048  1.00  0.00           N  
ATOM   1890  CA  PRO X1528     -24.903  31.490 146.361  1.00  0.00           C  
ATOM   1891  C   PRO X1528     -25.354  31.426 147.821  1.00  0.00           C  
ATOM   1892  O   PRO X1528     -25.952  30.430 148.243  1.00  0.00           O  
ATOM   1893  CB  PRO X1528     -26.065  31.136 145.427  1.00  0.00           C  
ATOM   1894  CG  PRO X1528     -25.432  30.422 144.293  1.00  0.00           C  
ATOM   1895  CD  PRO X1528     -24.291  29.652 144.882  1.00  0.00           C  
ATOM   1896  N   GLY X1545     -25.043  32.473 148.583  1.00  0.00           N  
ATOM   1897  CA  GLY X1545     -25.506  32.591 149.954  1.00  0.00           C  
ATOM   1898  C   GLY X1545     -24.512  32.119 150.993  1.00  0.00           C  
ATOM   1899  O   GLY X1545     -24.580  32.538 152.148  1.00  0.00           O  
ATOM   1900  N   ASN X1563     -23.593  31.247 150.583  1.00  0.00           N  
ATOM   1901  CA  ASN X1563     -22.555  30.735 151.470  1.00  0.00           C  
ATOM   1902  C   ASN X1563     -21.527  31.808 151.803  1.00  0.00           C  
ATOM   1903  O   ASN X1563     -20.756  32.236 150.939  1.00  0.00           O  
ATOM   1904  CB  ASN X1563     -21.869  29.512 150.851  1.00  0.00           C  
ATOM   1905  CG  ASN X1563     -21.135  28.662 151.882  1.00  0.00           C  
ATOM   1906  OD1 ASN X1563     -20.332  29.163 152.676  1.00  0.00           O  
ATOM   1907  ND2 ASN X1563     -21.400  27.364 151.861  1.00  0.00           N  
ATOM   1908  N   VAL X1569     -21.536  32.239 153.062  1.00  0.00           N  
ATOM   1909  CA  VAL X1569     -20.567  33.208 153.575  1.00  0.00           C  
ATOM   1910  C   VAL X1569     -19.536  32.518 154.467  1.00  0.00           C  
ATOM   1911  O   VAL X1569     -18.455  33.063 154.722  1.00  0.00           O  
ATOM   1912  CB  VAL X1569     -21.255  34.381 154.344  1.00  0.00           C  
ATOM   1913  CG1 VAL X1569     -22.235  35.128 153.438  1.00  0.00           C  
ATOM   1914  CG2 VAL X1569     -21.957  33.894 155.616  1.00  0.00           C  
ATOM   1915  N   GLU X1594     -19.872  31.312 154.926  1.00  0.00           N  
ATOM   1916  CA  GLU X1594     -18.999  30.544 155.814  1.00  0.00           C  
ATOM   1917  C   GLU X1594     -17.789  29.951 155.082  1.00  0.00           C  
ATOM   1918  O   GLU X1594     -16.688  29.899 155.630  1.00  0.00           O  
ATOM   1919  CB  GLU X1594     -19.800  29.455 156.537  1.00  0.00           C  
ATOM   1920  CG  GLU X1594     -20.015  29.725 158.025  1.00  0.00           C  
ATOM   1921  CD  GLU X1594     -21.042  30.817 158.297  1.00  0.00           C  
ATOM   1922  OE1 GLU X1594     -20.644  31.912 158.760  1.00  0.00           O  
ATOM   1923  OE2 GLU X1594     -22.247  30.583 158.057  1.00  0.00           O  
ATOM   1924  N   GLU X1596     -18.004  29.508 153.845  1.00  0.00           N  
ATOM   1925  CA  GLU X1596     -16.921  29.043 152.979  1.00  0.00           C  
ATOM   1926  C   GLU X1596     -16.873  29.916 151.719  1.00  0.00           C  
ATOM   1927  O   GLU X1596     -17.438  29.571 150.677  1.00  0.00           O  
ATOM   1928  CB  GLU X1596     -17.096  27.559 152.618  1.00  0.00           C  
ATOM   1929  CG  GLU X1596     -17.386  26.637 153.798  1.00  0.00           C  
ATOM   1930  CD  GLU X1596     -18.469  25.621 153.489  1.00  0.00           C  
ATOM   1931  OE1 GLU X1596     -19.664  25.997 153.466  1.00  0.00           O  
ATOM   1932  OE2 GLU X1596     -18.121  24.444 153.261  1.00  0.00           O  
ATOM   1933  N   ASN X1601     -16.208  31.062 151.843  1.00  0.00           N  
ATOM   1934  CA  ASN X1601     -16.124  32.055 150.777  1.00  0.00           C  
ATOM   1935  C   ASN X1601     -14.796  32.806 150.851  1.00  0.00           C  
ATOM   1936  O   ASN X1601     -14.676  33.815 151.556  1.00  0.00           O  
ATOM   1937  CB  ASN X1601     -17.295  33.036 150.886  1.00  0.00           C  
ATOM   1938  CG  ASN X1601     -17.530  33.826 149.608  1.00  0.00           C  
ATOM   1939  OD1 ASN X1601     -16.591  34.193 148.900  1.00  0.00           O  
ATOM   1940  ND2 ASN X1601     -18.793  34.099 149.314  1.00  0.00           N  
ATOM   1941  N   GLY X1602     -13.804  32.299 150.121  1.00  0.00           N  
ATOM   1942  CA  GLY X1602     -12.454  32.842 150.136  1.00  0.00           C  
ATOM   1943  C   GLY X1602     -12.349  34.304 149.749  1.00  0.00           C  
ATOM   1944  O   GLY X1602     -11.524  35.037 150.307  1.00  0.00           O  
ATOM   1945  N   LEU X1603     -13.183  34.718 148.796  1.00  0.00           N  
ATOM   1946  CA  LEU X1603     -13.255  36.109 148.347  1.00  0.00           C  
ATOM   1947  C   LEU X1603     -13.827  37.047 149.417  1.00  0.00           C  
ATOM   1948  O   LEU X1603     -13.290  38.133 149.644  1.00  0.00           O  
ATOM   1949  CB  LEU X1603     -14.095  36.221 147.074  1.00  0.00           C  
ATOM   1950  CG  LEU X1603     -13.786  35.308 145.888  1.00  0.00           C  
ATOM   1951  CD1 LEU X1603     -15.067  35.035 145.123  1.00  0.00           C  
ATOM   1952  CD2 LEU X1603     -12.736  35.927 144.983  1.00  0.00           C  
ATOM   1953  N   LEU X1604     -14.923  36.632 150.055  1.00  0.00           N  
ATOM   1954  CA  LEU X1604     -15.511  37.385 151.161  1.00  0.00           C  
ATOM   1955  C   LEU X1604     -14.506  37.562 152.293  1.00  0.00           C  
ATOM   1956  O   LEU X1604     -14.350  38.665 152.823  1.00  0.00           O  
ATOM   1957  CB  LEU X1604     -16.758  36.678 151.691  1.00  0.00           C  
ATOM   1958  CG  LEU X1604     -18.143  37.327 151.593  1.00  0.00           C  
ATOM   1959  CD1 LEU X1604     -18.976  36.885 152.782  1.00  0.00           C  
ATOM   1960  CD2 LEU X1604     -18.104  38.857 151.498  1.00  0.00           C  
ATOM   1961  N   SER X1613     -13.825  36.468 152.645  1.00  0.00           N  
ATOM   1962  CA  SER X1613     -12.800  36.469 153.686  1.00  0.00           C  
ATOM   1963  C   SER X1613     -11.606  37.344 153.317  1.00  0.00           C  
ATOM   1964  O   SER X1613     -10.977  37.938 154.195  1.00  0.00           O  
ATOM   1965  CB  SER X1613     -12.333  35.042 153.992  1.00  0.00           C  
ATOM   1966  OG  SER X1613     -13.388  34.264 154.534  1.00  0.00           O  
ATOM   1967  N   PHE X1614     -11.299  37.427 152.024  1.00  0.00           N  
ATOM   1968  CA  PHE X1614     -10.227  38.302 151.560  1.00  0.00           C  
ATOM   1969  C   PHE X1614     -10.576  39.753 151.848  1.00  0.00           C  
ATOM   1970  O   PHE X1614      -9.748  40.504 152.358  1.00  0.00           O  
ATOM   1971  CB  PHE X1614      -9.939  38.121 150.068  1.00  0.00           C  
ATOM   1972  CG  PHE X1614      -8.755  38.923 149.580  1.00  0.00           C  
ATOM   1973  CD1 PHE X1614      -8.923  40.223 149.101  1.00  0.00           C  
ATOM   1974  CD2 PHE X1614      -7.472  38.379 149.608  1.00  0.00           C  
ATOM   1975  CE1 PHE X1614      -7.835  40.969 148.659  1.00  0.00           C  
ATOM   1976  CE2 PHE X1614      -6.367  39.118 149.162  1.00  0.00           C  
ATOM   1977  CZ  PHE X1614      -6.552  40.413 148.680  1.00  0.00           C  
ATOM   1978  N   VAL X1615     -11.806  40.132 151.511  1.00  0.00           N  
ATOM   1979  CA  VAL X1615     -12.326  41.462 151.801  1.00  0.00           C  
ATOM   1980  C   VAL X1615     -12.318  41.691 153.311  1.00  0.00           C  
ATOM   1981  O   VAL X1615     -11.901  42.752 153.784  1.00  0.00           O  
ATOM   1982  CB  VAL X1615     -13.749  41.649 151.226  1.00  0.00           C  
ATOM   1983  CG1 VAL X1615     -14.299  43.026 151.564  1.00  0.00           C  
ATOM   1984  CG2 VAL X1615     -13.749  41.436 149.719  1.00  0.00           C  
ATOM   1985  N   GLN X1616     -12.754  40.674 154.052  1.00  0.00           N  
ATOM   1986  CA  GLN X1616     -12.774  40.710 155.511  1.00  0.00           C  
ATOM   1987  C   GLN X1616     -11.416  41.034 156.129  1.00  0.00           C  
ATOM   1988  O   GLN X1616     -11.332  41.901 156.997  1.00  0.00           O  
ATOM   1989  CB  GLN X1616     -13.303  39.386 156.075  1.00  0.00           C  
ATOM   1990  CG  GLN X1616     -13.613  39.409 157.571  1.00  0.00           C  
ATOM   1991  CD  GLN X1616     -14.256  38.116 158.070  1.00  0.00           C  
ATOM   1992  OE1 GLN X1616     -14.655  37.261 157.272  1.00  0.00           O  
ATOM   1993  NE2 GLN X1616     -14.357  37.973 159.391  1.00  0.00           N  
ATOM   1994  N   TYR X1617     -10.365  40.354 155.670  1.00  0.00           N  
ATOM   1995  CA  TYR X1617      -9.070  40.383 156.352  1.00  0.00           C  
ATOM   1996  C   TYR X1617      -7.988  41.206 155.663  1.00  0.00           C  
ATOM   1997  O   TYR X1617      -6.940  41.462 156.258  1.00  0.00           O  
ATOM   1998  CB  TYR X1617      -8.543  38.955 156.579  1.00  0.00           C  
ATOM   1999  CG  TYR X1617      -9.405  38.098 157.481  1.00  0.00           C  
ATOM   2000  CD1 TYR X1617      -9.941  36.900 157.021  1.00  0.00           C  
ATOM   2001  CD2 TYR X1617      -9.672  38.478 158.799  1.00  0.00           C  
ATOM   2002  CE1 TYR X1617     -10.730  36.101 157.844  1.00  0.00           C  
ATOM   2003  CE2 TYR X1617     -10.461  37.688 159.631  1.00  0.00           C  
ATOM   2004  CZ  TYR X1617     -10.987  36.501 159.145  1.00  0.00           C  
ATOM   2005  OH  TYR X1617     -11.770  35.706 159.950  1.00  0.00           O  
ATOM   2006  N   VAL X1619      -8.227  41.608 154.415  1.00  0.00           N  
ATOM   2007  CA  VAL X1619      -7.228  42.362 153.656  1.00  0.00           C  
ATOM   2008  C   VAL X1619      -7.742  43.742 153.237  1.00  0.00           C  
ATOM   2009  O   VAL X1619      -7.156  44.756 153.614  1.00  0.00           O  
ATOM   2010  CB  VAL X1619      -6.698  41.556 152.431  1.00  0.00           C  
ATOM   2011  CG1 VAL X1619      -5.883  42.444 151.481  1.00  0.00           C  
ATOM   2012  CG2 VAL X1619      -5.866  40.369 152.893  1.00  0.00           C  
ATOM   2013  N   ILE X1620      -8.830  43.778 152.468  1.00  0.00           N  
ATOM   2014  CA  ILE X1620      -9.401  45.040 151.996  1.00  0.00           C  
ATOM   2015  C   ILE X1620      -9.786  45.979 153.149  1.00  0.00           C  
ATOM   2016  O   ILE X1620      -9.371  47.143 153.164  1.00  0.00           O  
ATOM   2017  CB  ILE X1620     -10.611  44.799 151.050  1.00  0.00           C  
ATOM   2018  CG1 ILE X1620     -10.218  43.925 149.844  1.00  0.00           C  
ATOM   2019  CG2 ILE X1620     -11.221  46.124 150.609  1.00  0.00           C  
ATOM   2020  CD1 ILE X1620      -9.090  44.480 148.955  1.00  0.00           C  
ATOM   2021  N   ALA X1621     -10.563  45.471 154.107  1.00  0.00           N  
ATOM   2022  CA  ALA X1621     -11.036  46.291 155.225  1.00  0.00           C  
ATOM   2023  C   ALA X1621      -9.888  46.916 156.038  1.00  0.00           C  
ATOM   2024  O   ALA X1621      -9.858  48.136 156.187  1.00  0.00           O  
ATOM   2025  CB  ALA X1621     -12.008  45.514 156.120  1.00  0.00           C  
ATOM   2026  N   PRO X1623      -8.939  46.107 156.536  1.00  0.00           N  
ATOM   2027  CA  PRO X1623      -7.778  46.643 157.264  1.00  0.00           C  
ATOM   2028  C   PRO X1623      -6.918  47.627 156.462  1.00  0.00           C  
ATOM   2029  O   PRO X1623      -6.427  48.587 157.056  1.00  0.00           O  
ATOM   2030  CB  PRO X1623      -6.984  45.382 157.626  1.00  0.00           C  
ATOM   2031  CG  PRO X1623      -8.021  44.309 157.655  1.00  0.00           C  
ATOM   2032  CD  PRO X1623      -8.906  44.629 156.497  1.00  0.00           C  
ATOM   2033  N   ILE X1624      -6.746  47.410 155.158  1.00  0.00           N  
ATOM   2034  CA  ILE X1624      -6.010  48.361 154.314  1.00  0.00           C  
ATOM   2035  C   ILE X1624      -6.753  49.686 154.204  1.00  0.00           C  
ATOM   2036  O   ILE X1624      -6.132  50.754 154.173  1.00  0.00           O  
ATOM   2037  CB  ILE X1624      -5.752  47.788 152.898  1.00  0.00           C  
ATOM   2038  CG1 ILE X1624      -4.624  46.757 152.928  1.00  0.00           C  
ATOM   2039  CG2 ILE X1624      -5.429  48.920 151.890  1.00  0.00           C  
ATOM   2040  CD1 ILE X1624      -4.590  45.872 151.711  1.00  0.00           C  
ATOM   2041  N   GLN X1625      -8.079  49.611 154.129  1.00  0.00           N  
ATOM   2042  CA  GLN X1625      -8.907  50.810 154.029  1.00  0.00           C  
ATOM   2043  C   GLN X1625      -8.925  51.525 155.369  1.00  0.00           C  
ATOM   2044  O   GLN X1625      -8.769  52.739 155.429  1.00  0.00           O  
ATOM   2045  CB  GLN X1625     -10.323  50.466 153.559  1.00  0.00           C  
ATOM   2046  CG  GLN X1625     -10.522  50.675 152.063  1.00  0.00           C  
ATOM   2047  CD  GLN X1625     -11.897  50.256 151.578  1.00  0.00           C  
ATOM   2048  OE1 GLN X1625     -12.897  50.466 152.266  1.00  0.00           O  
ATOM   2049  NE2 GLN X1625     -11.950  49.663 150.390  1.00  0.00           N  
ATOM   2050  N   GLU X1626      -9.085  50.747 156.440  1.00  0.00           N  
ATOM   2051  CA  GLU X1626      -8.969  51.237 157.812  1.00  0.00           C  
ATOM   2052  C   GLU X1626      -7.650  51.986 158.032  1.00  0.00           C  
ATOM   2053  O   GLU X1626      -7.572  52.862 158.885  1.00  0.00           O  
ATOM   2054  CB  GLU X1626      -9.092  50.070 158.800  1.00  0.00           C  
ATOM   2055  CG  GLU X1626      -9.617  50.449 160.182  1.00  0.00           C  
ATOM   2056  CD  GLU X1626      -9.478  49.331 161.207  1.00  0.00           C  
ATOM   2057  OE1 GLU X1626      -9.620  49.615 162.416  1.00  0.00           O  
ATOM   2058  OE2 GLU X1626      -9.226  48.165 160.817  1.00  0.00           O  
ATOM   2059  N   LEU X1627      -6.622  51.643 157.251  1.00  0.00           N  
ATOM   2060  CA  LEU X1627      -5.341  52.352 157.299  1.00  0.00           C  
ATOM   2061  C   LEU X1627      -5.394  53.755 156.673  1.00  0.00           C  
ATOM   2062  O   LEU X1627      -4.365  54.428 156.581  1.00  0.00           O  
ATOM   2063  CB  LEU X1627      -4.213  51.520 156.673  1.00  0.00           C  
ATOM   2064  CG  LEU X1627      -3.272  50.679 157.544  1.00  0.00           C  
ATOM   2065  CD1 LEU X1627      -2.155  50.141 156.681  1.00  0.00           C  
ATOM   2066  CD2 LEU X1627      -2.681  51.437 158.735  1.00  0.00           C  
ATOM   2067  N   LYS X1628      -6.577  54.186 156.224  1.00  0.00           N  
ATOM   2068  CA  LYS X1628      -6.850  55.615 156.059  1.00  0.00           C  
ATOM   2069  C   LYS X1628      -6.970  56.104 157.504  1.00  0.00           C  
ATOM   2070  O   LYS X1628      -5.952  56.491 158.104  1.00  0.00           O  
ATOM   2071  CB  LYS X1628      -8.130  55.868 155.262  1.00  0.00           C  
ATOM   2072  CG  LYS X1628      -7.921  56.614 153.942  1.00  0.00           C  
ATOM   2073  CD  LYS X1628      -9.032  56.308 152.938  1.00  0.00           C  
ATOM   2074  CE  LYS X1628      -8.672  55.140 152.023  1.00  0.00           C  
ATOM   2075  NZ  LYS X1628      -8.340  55.592 150.643  1.00  0.00           N  
ATOM   2076  N   PHE X1629      -8.186  56.064 158.067  1.00  0.00           N  
ATOM   2077  CA  PHE X1629      -8.346  55.886 159.524  1.00  0.00           C  
ATOM   2078  C   PHE X1629      -9.755  55.678 160.068  1.00  0.00           C  
ATOM   2079  O   PHE X1629     -10.744  56.185 159.522  1.00  0.00           O  
ATOM   2080  CB  PHE X1629      -7.579  56.925 160.365  1.00  0.00           C  
ATOM   2081  CG  PHE X1629      -6.635  56.303 161.376  1.00  0.00           C  
ATOM   2082  CD1 PHE X1629      -6.005  55.079 161.106  1.00  0.00           C  
ATOM   2083  CD2 PHE X1629      -6.379  56.932 162.594  1.00  0.00           C  
ATOM   2084  CE1 PHE X1629      -5.132  54.490 162.036  1.00  0.00           C  
ATOM   2085  CE2 PHE X1629      -5.508  56.355 163.534  1.00  0.00           C  
ATOM   2086  CZ  PHE X1629      -4.885  55.134 163.255  1.00  0.00           C  
ATOM   2087  N   GLY X1630      -9.808  54.921 161.164  1.00  0.00           N  
ATOM   2088  CA  GLY X1630     -11.038  54.602 161.862  1.00  0.00           C  
ATOM   2089  C   GLY X1630     -11.748  53.404 161.265  1.00  0.00           C  
ATOM   2090  O   GLY X1630     -11.603  53.111 160.070  1.00  0.00           O  
ATOM   2091  N   THR X1631     -12.518  52.710 162.103  1.00  0.00           N  
ATOM   2092  CA  THR X1631     -13.367  51.606 161.655  1.00  0.00           C  
ATOM   2093  C   THR X1631     -14.552  52.139 160.863  1.00  0.00           C  
ATOM   2094  O   THR X1631     -15.492  51.395 160.561  1.00  0.00           O  
ATOM   2095  CB  THR X1631     -13.872  50.756 162.852  1.00  0.00           C  
ATOM   2096  OG1 THR X1631     -13.769  51.505 164.076  1.00  0.00           O  
ATOM   2097  CG2 THR X1631     -12.959  49.550 163.080  1.00  0.00           C  
ATOM   2098  N   ASN X1632     -14.496  53.428 160.523  1.00  0.00           N  
ATOM   2099  CA  ASN X1632     -15.586  54.083 159.812  1.00  0.00           C  
ATOM   2100  C   ASN X1632     -15.325  54.395 158.336  1.00  0.00           C  
ATOM   2101  O   ASN X1632     -16.058  55.176 157.720  1.00  0.00           O  
ATOM   2102  CB  ASN X1632     -16.051  55.333 160.562  1.00  0.00           C  
ATOM   2103  CG  ASN X1632     -17.546  55.514 160.488  1.00  0.00           C  
ATOM   2104  OD1 ASN X1632     -18.302  54.552 160.631  1.00  0.00           O  
ATOM   2105  ND2 ASN X1632     -17.987  56.742 160.242  1.00  0.00           N  
ATOM   2106  N   HIS X1633     -14.285  53.790 157.772  1.00  0.00           N  
ATOM   2107  CA  HIS X1633     -14.080  53.840 156.328  1.00  0.00           C  
ATOM   2108  C   HIS X1633     -13.992  52.451 155.712  1.00  0.00           C  
ATOM   2109  O   HIS X1633     -12.932  51.818 155.713  1.00  0.00           O  
ATOM   2110  CB  HIS X1633     -12.861  54.678 155.931  1.00  0.00           C  
ATOM   2111  CG  HIS X1633     -12.841  55.040 154.478  1.00  0.00           C  
ATOM   2112  ND1 HIS X1633     -12.595  54.117 153.484  1.00  0.00           N  
ATOM   2113  CD2 HIS X1633     -13.077  56.217 153.847  1.00  0.00           C  
ATOM   2114  CE1 HIS X1633     -12.663  54.712 152.306  1.00  0.00           C  
ATOM   2115  NE2 HIS X1633     -12.955  55.986 152.498  1.00  0.00           N  
ATOM   2116  N   PHE X1634     -15.129  51.987 155.205  1.00  0.00           N  
ATOM   2117  CA  PHE X1634     -15.199  50.799 154.370  1.00  0.00           C  
ATOM   2118  C   PHE X1634     -16.061  51.144 153.165  1.00  0.00           C  
ATOM   2119  O   PHE X1634     -17.267  51.333 153.299  1.00  0.00           O  
ATOM   2120  CB  PHE X1634     -15.793  49.614 155.137  1.00  0.00           C  
ATOM   2121  CG  PHE X1634     -15.827  48.331 154.342  1.00  0.00           C  
ATOM   2122  CD1 PHE X1634     -14.759  47.445 154.381  1.00  0.00           C  
ATOM   2123  CD2 PHE X1634     -16.932  48.013 153.554  1.00  0.00           C  
ATOM   2124  CE1 PHE X1634     -14.790  46.261 153.645  1.00  0.00           C  
ATOM   2125  CE2 PHE X1634     -16.974  46.831 152.818  1.00  0.00           C  
ATOM   2126  CZ  PHE X1634     -15.904  45.957 152.861  1.00  0.00           C  
ATOM   2127  N   GLU X1635     -15.431  51.257 151.998  1.00  0.00           N  
ATOM   2128  CA  GLU X1635     -16.147  51.541 150.756  1.00  0.00           C  
ATOM   2129  C   GLU X1635     -15.738  50.548 149.671  1.00  0.00           C  
ATOM   2130  O   GLU X1635     -14.666  50.670 149.060  1.00  0.00           O  
ATOM   2131  CB  GLU X1635     -15.921  52.989 150.293  1.00  0.00           C  
ATOM   2132  CG  GLU X1635     -15.991  54.035 151.401  1.00  0.00           C  
ATOM   2133  CD  GLU X1635     -16.997  55.140 151.133  1.00  0.00           C  
ATOM   2134  OE1 GLU X1635     -17.290  55.419 149.948  1.00  0.00           O  
ATOM   2135  OE2 GLU X1635     -17.494  55.740 152.115  1.00  0.00           O  
ATOM   2136  N   PHE X1636     -16.591  49.555 149.447  1.00  0.00           N  
ATOM   2137  CA  PHE X1636     -16.326  48.557 148.420  1.00  0.00           C  
ATOM   2138  C   PHE X1636     -17.210  48.746 147.189  1.00  0.00           C  
ATOM   2139  O   PHE X1636     -18.398  48.413 147.197  1.00  0.00           O  
ATOM   2140  CB  PHE X1636     -16.434  47.133 148.975  1.00  0.00           C  
ATOM   2141  CG  PHE X1636     -15.592  46.136 148.232  1.00  0.00           C  
ATOM   2142  CD1 PHE X1636     -14.208  46.117 148.391  1.00  0.00           C  
ATOM   2143  CD2 PHE X1636     -16.179  45.220 147.364  1.00  0.00           C  
ATOM   2144  CE1 PHE X1636     -13.424  45.194 147.701  1.00  0.00           C  
ATOM   2145  CE2 PHE X1636     -15.401  44.291 146.671  1.00  0.00           C  
ATOM   2146  CZ  PHE X1636     -14.023  44.283 146.838  1.00  0.00           C  
ATOM   2147  N   PHE X1637     -16.600  49.289 146.139  1.00  0.00           N  
ATOM   2148  CA  PHE X1637     -17.244  49.475 144.847  1.00  0.00           C  
ATOM   2149  C   PHE X1637     -17.288  48.164 144.058  1.00  0.00           C  
ATOM   2150  O   PHE X1637     -16.274  47.477 143.911  1.00  0.00           O  
ATOM   2151  CB  PHE X1637     -16.509  50.557 144.048  1.00  0.00           C  
ATOM   2152  CG  PHE X1637     -17.055  50.769 142.660  1.00  0.00           C  
ATOM   2153  CD1 PHE X1637     -18.305  51.352 142.468  1.00  0.00           C  
ATOM   2154  CD2 PHE X1637     -16.313  50.387 141.544  1.00  0.00           C  
ATOM   2155  CE1 PHE X1637     -18.810  51.548 141.187  1.00  0.00           C  
ATOM   2156  CE2 PHE X1637     -16.807  50.578 140.261  1.00  0.00           C  
ATOM   2157  CZ  PHE X1637     -18.060  51.161 140.080  1.00  0.00           C  
ATOM   2158  N   ILE X1638     -18.476  47.821 143.570  1.00  0.00           N  
ATOM   2159  CA  ILE X1638     -18.660  46.667 142.700  1.00  0.00           C  
ATOM   2160  C   ILE X1638     -19.295  47.128 141.384  1.00  0.00           C  
ATOM   2161  O   ILE X1638     -20.425  47.624 141.360  1.00  0.00           O  
ATOM   2162  CB  ILE X1638     -19.489  45.559 143.412  1.00  0.00           C  
ATOM   2163  CG1 ILE X1638     -18.614  44.835 144.447  1.00  0.00           C  
ATOM   2164  CG2 ILE X1638     -20.059  44.553 142.398  1.00  0.00           C  
ATOM   2165  CD1 ILE X1638     -19.381  44.095 145.528  1.00  0.00           C  
ATOM   2166  N   ASP X1639     -18.538  46.972 140.298  1.00  0.00           N  
ATOM   2167  CA  ASP X1639     -18.954  47.404 138.968  1.00  0.00           C  
ATOM   2168  C   ASP X1639     -19.942  46.413 138.348  1.00  0.00           C  
ATOM   2169  O   ASP X1639     -19.661  45.781 137.326  1.00  0.00           O  
ATOM   2170  CB  ASP X1639     -17.727  47.600 138.072  1.00  0.00           C  
ATOM   2171  CG  ASP X1639     -18.003  48.499 136.882  1.00  0.00           C  
ATOM   2172  OD1 ASP X1639     -17.119  48.608 136.009  1.00  0.00           O  
ATOM   2173  OD2 ASP X1639     -19.064  49.135 136.731  1.00  0.00           O  
ATOM   2174  N   ARG X1643     -21.102  46.295 138.989  1.00  0.00           N  
ATOM   2175  CA  ARG X1643     -22.159  45.372 138.594  1.00  0.00           C  
ATOM   2176  C   ARG X1643     -22.827  45.826 137.292  1.00  0.00           C  
ATOM   2177  O   ARG X1643     -23.174  47.001 137.151  1.00  0.00           O  
ATOM   2178  CB  ARG X1643     -23.184  45.278 139.726  1.00  0.00           C  
ATOM   2179  CG  ARG X1643     -24.255  44.211 139.571  1.00  0.00           C  
ATOM   2180  CD  ARG X1643     -24.951  43.846 140.877  1.00  0.00           C  
ATOM   2181  NE  ARG X1643     -25.693  44.970 141.449  1.00  0.00           N  
ATOM   2182  CZ  ARG X1643     -26.438  44.905 142.549  1.00  0.00           C  
ATOM   2183  NH1 ARG X1643     -26.557  43.766 143.220  1.00  0.00           N  
ATOM   2184  NH2 ARG X1643     -27.070  45.987 142.982  1.00  0.00           N  
ATOM   2185  N   PRO X1644     -22.988  44.906 136.337  1.00  0.00           N  
ATOM   2186  CA  PRO X1644     -23.661  45.215 135.070  1.00  0.00           C  
ATOM   2187  C   PRO X1644     -25.128  45.551 135.302  1.00  0.00           C  
ATOM   2188  O   PRO X1644     -25.771  44.883 136.115  1.00  0.00           O  
ATOM   2189  CB  PRO X1644     -23.539  43.910 134.277  1.00  0.00           C  
ATOM   2190  CG  PRO X1644     -22.432  43.169 134.932  1.00  0.00           C  
ATOM   2191  CD  PRO X1644     -22.533  43.504 136.382  1.00  0.00           C  
ATOM   2192  N   GLU X1645     -25.635  46.559 134.591  1.00  0.00           N  
ATOM   2193  CA  GLU X1645     -26.996  47.070 134.781  1.00  0.00           C  
ATOM   2194  C   GLU X1645     -28.082  45.992 134.781  1.00  0.00           C  
ATOM   2195  O   GLU X1645     -29.107  46.148 135.448  1.00  0.00           O  
ATOM   2196  CB  GLU X1645     -27.330  48.138 133.728  1.00  0.00           C  
ATOM   2197  CG  GLU X1645     -26.517  49.425 133.829  1.00  0.00           C  
ATOM   2198  CD  GLU X1645     -26.845  50.266 135.057  1.00  0.00           C  
ATOM   2199  OE1 GLU X1645     -25.973  51.056 135.474  1.00  0.00           O  
ATOM   2200  OE2 GLU X1645     -27.965  50.150 135.606  1.00  0.00           O  
ATOM   2201  N   LYS X1649     -27.846  44.910 134.036  1.00  0.00           N  
ATOM   2202  CA  LYS X1649     -28.797  43.801 133.899  1.00  0.00           C  
ATOM   2203  C   LYS X1649     -29.193  43.180 135.244  1.00  0.00           C  
ATOM   2204  O   LYS X1649     -30.339  42.769 135.433  1.00  0.00           O  
ATOM   2205  CB  LYS X1649     -28.223  42.725 132.965  1.00  0.00           C  
ATOM   2206  CG  LYS X1649     -29.214  41.644 132.544  1.00  0.00           C  
ATOM   2207  CD  LYS X1649     -29.439  41.648 131.042  1.00  0.00           C  
ATOM   2208  CE  LYS X1649     -30.788  42.262 130.681  1.00  0.00           C  
ATOM   2209  NZ  LYS X1649     -31.643  41.317 129.909  1.00  0.00           N  
ATOM   2210  N   PHE X1650     -28.243  43.123 136.170  1.00  0.00           N  
ATOM   2211  CA  PHE X1650     -28.471  42.522 137.481  1.00  0.00           C  
ATOM   2212  C   PHE X1650     -28.476  43.579 138.585  1.00  0.00           C  
ATOM   2213  O   PHE X1650     -28.021  43.329 139.701  1.00  0.00           O  
ATOM   2214  CB  PHE X1650     -27.423  41.434 137.741  1.00  0.00           C  
ATOM   2215  CG  PHE X1650     -27.236  40.492 136.581  1.00  0.00           C  
ATOM   2216  CD1 PHE X1650     -26.173  40.657 135.697  1.00  0.00           C  
ATOM   2217  CD2 PHE X1650     -28.137  39.451 136.360  1.00  0.00           C  
ATOM   2218  CE1 PHE X1650     -26.005  39.794 134.615  1.00  0.00           C  
ATOM   2219  CE2 PHE X1650     -27.976  38.583 135.283  1.00  0.00           C  
ATOM   2220  CZ  PHE X1650     -26.908  38.756 134.409  1.00  0.00           C  
ATOM   2221  N   GLY X1651     -29.024  44.751 138.264  1.00  0.00           N  
ATOM   2222  CA  GLY X1651     -28.949  45.918 139.127  1.00  0.00           C  
ATOM   2223  C   GLY X1651     -27.721  46.729 138.761  1.00  0.00           C  
ATOM   2224  O   GLY X1651     -26.797  46.211 138.138  1.00  0.00           O  
ATOM   2225  N   GLY X1652     -27.696  48.000 139.141  1.00  0.00           N  
ATOM   2226  CA  GLY X1652     -26.574  48.855 138.798  1.00  0.00           C  
ATOM   2227  C   GLY X1652     -25.333  48.578 139.631  1.00  0.00           C  
ATOM   2228  O   GLY X1652     -25.318  47.642 140.436  1.00  0.00           O  
ATOM   2229  N   PRO X1673     -24.284  49.378 139.435  1.00  0.00           N  
ATOM   2230  CA  PRO X1673     -23.144  49.383 140.355  1.00  0.00           C  
ATOM   2231  C   PRO X1673     -23.622  49.621 141.784  1.00  0.00           C  
ATOM   2232  O   PRO X1673     -24.660  50.257 141.983  1.00  0.00           O  
ATOM   2233  CB  PRO X1673     -22.317  50.577 139.874  1.00  0.00           C  
ATOM   2234  CG  PRO X1673     -22.642  50.695 138.435  1.00  0.00           C  
ATOM   2235  CD  PRO X1673     -24.093  50.324 138.319  1.00  0.00           C  
ATOM   2236  N   ILE X1674     -22.880  49.098 142.756  1.00  0.00           N  
ATOM   2237  CA  ILE X1674     -23.211  49.270 144.168  1.00  0.00           C  
ATOM   2238  C   ILE X1674     -21.941  49.420 145.006  1.00  0.00           C  
ATOM   2239  O   ILE X1674     -20.943  48.737 144.769  1.00  0.00           O  
ATOM   2240  CB  ILE X1674     -24.110  48.099 144.676  1.00  0.00           C  
ATOM   2241  CG1 ILE X1674     -24.625  48.376 146.095  1.00  0.00           C  
ATOM   2242  CG2 ILE X1674     -23.380  46.749 144.594  1.00  0.00           C  
ATOM   2243  CD1 ILE X1674     -26.027  47.867 146.360  1.00  0.00           C  
ATOM   2244  N   THR X1675     -21.979  50.336 145.968  1.00  0.00           N  
ATOM   2245  CA  THR X1675     -20.879  50.515 146.905  1.00  0.00           C  
ATOM   2246  C   THR X1675     -21.343  50.203 148.324  1.00  0.00           C  
ATOM   2247  O   THR X1675     -22.207  50.894 148.873  1.00  0.00           O  
ATOM   2248  CB  THR X1675     -20.297  51.938 146.808  1.00  0.00           C  
ATOM   2249  OG1 THR X1675     -19.857  52.182 145.468  1.00  0.00           O  
ATOM   2250  CG2 THR X1675     -19.006  52.044 147.616  1.00  0.00           C  
ATOM   2251  N   TYR X1676     -20.774  49.147 148.901  1.00  0.00           N  
ATOM   2252  CA  TYR X1676     -21.098  48.747 150.264  1.00  0.00           C  
ATOM   2253  C   TYR X1676     -20.298  49.581 151.254  1.00  0.00           C  
ATOM   2254  O   TYR X1676     -19.094  49.790 151.070  1.00  0.00           O  
ATOM   2255  CB  TYR X1676     -20.845  47.252 150.465  1.00  0.00           C  
ATOM   2256  CG  TYR X1676     -21.787  46.378 149.670  1.00  0.00           C  
ATOM   2257  CD1 TYR X1676     -23.112  46.196 150.074  1.00  0.00           C  
ATOM   2258  CD2 TYR X1676     -21.360  45.742 148.504  1.00  0.00           C  
ATOM   2259  CE1 TYR X1676     -23.985  45.398 149.340  1.00  0.00           C  
ATOM   2260  CE2 TYR X1676     -22.226  44.939 147.762  1.00  0.00           C  
ATOM   2261  CZ  TYR X1676     -23.536  44.772 148.185  1.00  0.00           C  
ATOM   2262  OH  TYR X1676     -24.395  43.981 147.451  1.00  0.00           O  
ATOM   2263  N   LYS X1677     -20.978  50.059 152.295  1.00  0.00           N  
ATOM   2264  CA  LYS X1677     -20.393  51.019 153.235  1.00  0.00           C  
ATOM   2265  C   LYS X1677     -19.878  50.391 154.528  1.00  0.00           C  
ATOM   2266  O   LYS X1677     -19.235  51.063 155.337  1.00  0.00           O  
ATOM   2267  CB  LYS X1677     -21.384  52.141 153.545  1.00  0.00           C  
ATOM   2268  CG  LYS X1677     -21.579  53.115 152.403  1.00  0.00           C  
ATOM   2269  CD  LYS X1677     -22.992  53.032 151.864  1.00  0.00           C  
ATOM   2270  CE  LYS X1677     -23.873  54.152 152.414  1.00  0.00           C  
ATOM   2271  NZ  LYS X1677     -24.473  53.793 153.734  1.00  0.00           N  
ATOM   2272  N   SER X1678     -20.168  49.106 154.711  1.00  0.00           N  
ATOM   2273  CA  SER X1678     -19.614  48.316 155.808  1.00  0.00           C  
ATOM   2274  C   SER X1678     -19.480  46.862 155.360  1.00  0.00           C  
ATOM   2275  O   SER X1678     -20.239  46.403 154.503  1.00  0.00           O  
ATOM   2276  CB  SER X1678     -20.485  48.425 157.066  1.00  0.00           C  
ATOM   2277  OG  SER X1678     -21.622  47.585 156.989  1.00  0.00           O  
ATOM   2278  N   PHE X1679     -18.512  46.146 155.926  1.00  0.00           N  
ATOM   2279  CA  PHE X1679     -18.311  44.744 155.570  1.00  0.00           C  
ATOM   2280  C   PHE X1679     -19.524  43.873 155.892  1.00  0.00           C  
ATOM   2281  O   PHE X1679     -19.896  43.009 155.094  1.00  0.00           O  
ATOM   2282  CB  PHE X1679     -17.064  44.155 156.235  1.00  0.00           C  
ATOM   2283  CG  PHE X1679     -16.915  42.679 156.011  1.00  0.00           C  
ATOM   2284  CD1 PHE X1679     -16.428  42.193 154.798  1.00  0.00           C  
ATOM   2285  CD2 PHE X1679     -17.296  41.771 156.995  1.00  0.00           C  
ATOM   2286  CE1 PHE X1679     -16.306  40.830 154.574  1.00  0.00           C  
ATOM   2287  CE2 PHE X1679     -17.180  40.403 156.778  1.00  0.00           C  
ATOM   2288  CZ  PHE X1679     -16.681  39.933 155.563  1.00  0.00           C  
ATOM   2289  N   GLU X1680     -20.126  44.097 157.060  1.00  0.00           N  
ATOM   2290  CA  GLU X1680     -21.259  43.293 157.516  1.00  0.00           C  
ATOM   2291  C   GLU X1680     -22.464  43.432 156.591  1.00  0.00           C  
ATOM   2292  O   GLU X1680     -23.211  42.473 156.396  1.00  0.00           O  
ATOM   2293  CB  GLU X1680     -21.640  43.640 158.962  1.00  0.00           C  
ATOM   2294  CG  GLU X1680     -20.606  43.221 160.003  1.00  0.00           C  
ATOM   2295  CD  GLU X1680     -20.515  41.714 160.208  1.00  0.00           C  
ATOM   2296  OE1 GLU X1680     -19.404  41.222 160.506  1.00  0.00           O  
ATOM   2297  OE2 GLU X1680     -21.549  41.020 160.084  1.00  0.00           O  
ATOM   2298  N   GLU X1681     -22.640  44.627 156.028  1.00  0.00           N  
ATOM   2299  CA  GLU X1681     -23.683  44.892 155.042  1.00  0.00           C  
ATOM   2300  C   GLU X1681     -23.419  44.083 153.771  1.00  0.00           C  
ATOM   2301  O   GLU X1681     -24.331  43.468 153.212  1.00  0.00           O  
ATOM   2302  CB  GLU X1681     -23.745  46.391 154.725  1.00  0.00           C  
ATOM   2303  CG  GLU X1681     -24.882  46.805 153.799  1.00  0.00           C  
ATOM   2304  CD  GLU X1681     -24.653  48.158 153.134  1.00  0.00           C  
ATOM   2305  OE1 GLU X1681     -25.531  48.593 152.356  1.00  0.00           O  
ATOM   2306  OE2 GLU X1681     -23.599  48.790 153.380  1.00  0.00           O  
ATOM   2307  N   MET X1682     -22.160  44.085 153.337  1.00  0.00           N  
ATOM   2308  CA  MET X1682     -21.718  43.317 152.180  1.00  0.00           C  
ATOM   2309  C   MET X1682     -21.889  41.816 152.430  1.00  0.00           C  
ATOM   2310  O   MET X1682     -22.302  41.077 151.535  1.00  0.00           O  
ATOM   2311  CB  MET X1682     -20.260  43.653 151.869  1.00  0.00           C  
ATOM   2312  CG  MET X1682     -19.758  43.160 150.528  1.00  0.00           C  
ATOM   2313  SD  MET X1682     -18.074  43.705 150.253  1.00  0.00           S  
ATOM   2314  CE  MET X1682     -17.448  42.394 149.268  1.00  0.00           C  
ATOM   2315  N   LYS X1683     -21.577  41.388 153.654  1.00  0.00           N  
ATOM   2316  CA  LYS X1683     -21.740  39.999 154.082  1.00  0.00           C  
ATOM   2317  C   LYS X1683     -23.211  39.585 154.069  1.00  0.00           C  
ATOM   2318  O   LYS X1683     -23.559  38.513 153.569  1.00  0.00           O  
ATOM   2319  CB  LYS X1683     -21.140  39.798 155.482  1.00  0.00           C  
ATOM   2320  CG  LYS X1683     -20.978  38.338 155.904  1.00  0.00           C  
ATOM   2321  CD  LYS X1683     -20.075  38.206 157.126  1.00  0.00           C  
ATOM   2322  CE  LYS X1683     -19.879  36.749 157.535  1.00  0.00           C  
ATOM   2323  NZ  LYS X1683     -18.483  36.472 158.006  1.00  0.00           N  
ATOM   2324  N   LEU X1684     -24.065  40.446 154.620  1.00  0.00           N  
ATOM   2325  CA  LEU X1684     -25.500  40.191 154.686  1.00  0.00           C  
ATOM   2326  C   LEU X1684     -26.146  40.219 153.303  1.00  0.00           C  
ATOM   2327  O   LEU X1684     -27.107  39.488 153.049  1.00  0.00           O  
ATOM   2328  CB  LEU X1684     -26.184  41.198 155.612  1.00  0.00           C  
ATOM   2329  CG  LEU X1684     -27.475  40.742 156.298  1.00  0.00           C  
ATOM   2330  CD1 LEU X1684     -27.172  40.125 157.665  1.00  0.00           C  
ATOM   2331  CD2 LEU X1684     -28.440  41.907 156.430  1.00  0.00           C  
ATOM   2332  N   ALA X1685     -25.619  41.060 152.414  1.00  0.00           N  
ATOM   2333  CA  ALA X1685     -26.097  41.120 151.033  1.00  0.00           C  
ATOM   2334  C   ALA X1685     -25.914  39.770 150.343  1.00  0.00           C  
ATOM   2335  O   ALA X1685     -26.804  39.307 149.627  1.00  0.00           O  
ATOM   2336  CB  ALA X1685     -25.380  42.215 150.261  1.00  0.00           C  
ATOM   2337  N   PHE X1688     -24.761  39.143 150.584  1.00  0.00           N  
ATOM   2338  CA  PHE X1688     -24.455  37.831 150.025  1.00  0.00           C  
ATOM   2339  C   PHE X1688     -25.300  36.711 150.640  1.00  0.00           C  
ATOM   2340  O   PHE X1688     -25.846  35.879 149.910  1.00  0.00           O  
ATOM   2341  CB  PHE X1688     -22.960  37.517 150.148  1.00  0.00           C  
ATOM   2342  CG  PHE X1688     -22.471  36.518 149.138  1.00  0.00           C  
ATOM   2343  CD1 PHE X1688     -22.101  36.926 147.861  1.00  0.00           C  
ATOM   2344  CD2 PHE X1688     -22.393  35.166 149.459  1.00  0.00           C  
ATOM   2345  CE1 PHE X1688     -21.660  36.004 146.915  1.00  0.00           C  
ATOM   2346  CE2 PHE X1688     -21.952  34.235 148.522  1.00  0.00           C  
ATOM   2347  CZ  PHE X1688     -21.584  34.656 147.246  1.00  0.00           C  
ATOM   2348  N   LYS X1689     -25.412  36.693 151.969  1.00  0.00           N  
ATOM   2349  CA  LYS X1689     -26.230  35.696 152.668  1.00  0.00           C  
ATOM   2350  C   LYS X1689     -27.699  35.756 152.248  1.00  0.00           C  
ATOM   2351  O   LYS X1689     -28.328  34.717 152.044  1.00  0.00           O  
ATOM   2352  CB  LYS X1689     -26.107  35.849 154.188  1.00  0.00           C  
ATOM   2353  CG  LYS X1689     -26.453  34.585 154.973  1.00  0.00           C  
ATOM   2354  CD  LYS X1689     -27.708  34.774 155.827  1.00  0.00           C  
ATOM   2355  CE  LYS X1689     -27.757  33.780 156.988  1.00  0.00           C  
ATOM   2356  NZ  LYS X1689     -26.490  33.748 157.781  1.00  0.00           N  
ATOM   2357  N   GLU X1690     -28.234  36.969 152.111  1.00  0.00           N  
ATOM   2358  CA  GLU X1690     -29.614  37.164 151.659  1.00  0.00           C  
ATOM   2359  C   GLU X1690     -29.765  36.971 150.145  1.00  0.00           C  
ATOM   2360  O   GLU X1690     -30.860  37.121 149.607  1.00  0.00           O  
ATOM   2361  CB  GLU X1690     -30.135  38.549 152.066  1.00  0.00           C  
ATOM   2362  CG  GLU X1690     -30.345  38.734 153.563  1.00  0.00           C  
ATOM   2363  CD  GLU X1690     -30.869  40.116 153.911  1.00  0.00           C  
ATOM   2364  OE1 GLU X1690     -30.179  41.113 153.606  1.00  0.00           O  
ATOM   2365  OE2 GLU X1690     -31.971  40.208 154.492  1.00  0.00           O  
ATOM   2366  N   GLU X1691     -28.659  36.636 149.479  1.00  0.00           N  
ATOM   2367  CA  GLU X1691     -28.607  36.407 148.028  1.00  0.00           C  
ATOM   2368  C   GLU X1691     -29.004  37.631 147.190  1.00  0.00           C  
ATOM   2369  O   GLU X1691     -29.664  37.503 146.155  1.00  0.00           O  
ATOM   2370  CB  GLU X1691     -29.415  35.161 147.626  1.00  0.00           C  
ATOM   2371  CG  GLU X1691     -28.594  33.882 147.604  1.00  0.00           C  
ATOM   2372  CD  GLU X1691     -29.451  32.637 147.485  1.00  0.00           C  
ATOM   2373  OE1 GLU X1691     -29.723  32.002 148.525  1.00  0.00           O  
ATOM   2374  OE2 GLU X1691     -29.847  32.290 146.353  1.00  0.00           O  
ATOM   2375  N   LYS X1694     -28.593  38.811 147.651  1.00  0.00           N  
ATOM   2376  CA  LYS X1694     -28.771  40.055 146.901  1.00  0.00           C  
ATOM   2377  C   LYS X1694     -27.517  40.348 146.078  1.00  0.00           C  
ATOM   2378  O   LYS X1694     -27.587  40.960 145.011  1.00  0.00           O  
ATOM   2379  CB  LYS X1694     -29.081  41.222 147.843  1.00  0.00           C  
ATOM   2380  CG  LYS X1694     -30.562  41.551 147.954  1.00  0.00           C  
ATOM   2381  CD  LYS X1694     -30.799  42.823 148.760  1.00  0.00           C  
ATOM   2382  CE  LYS X1694     -31.370  42.512 150.140  1.00  0.00           C  
ATOM   2383  NZ  LYS X1694     -30.300  42.196 151.134  1.00  0.00           N  
ATOM   2384  N   LEU X1809     -26.375  39.900 146.592  1.00  0.00           N  
ATOM   2385  CA  LEU X1809     -25.108  39.980 145.880  1.00  0.00           C  
ATOM   2386  C   LEU X1809     -24.753  38.594 145.360  1.00  0.00           C  
ATOM   2387  O   LEU X1809     -24.601  37.648 146.136  1.00  0.00           O  
ATOM   2388  CB  LEU X1809     -24.008  40.514 146.803  1.00  0.00           C  
ATOM   2389  CG  LEU X1809     -22.586  40.712 146.268  1.00  0.00           C  
ATOM   2390  CD1 LEU X1809     -22.530  41.793 145.190  1.00  0.00           C  
ATOM   2391  CD2 LEU X1809     -21.655  41.057 147.417  1.00  0.00           C  
ATOM   2392  N   SER X1810     -24.634  38.477 144.043  1.00  0.00           N  
ATOM   2393  CA  SER X1810     -24.326  37.199 143.413  1.00  0.00           C  
ATOM   2394  C   SER X1810     -22.823  36.923 143.433  1.00  0.00           C  
ATOM   2395  O   SER X1810     -22.023  37.858 143.513  1.00  0.00           O  
ATOM   2396  CB  SER X1810     -24.857  37.176 141.978  1.00  0.00           C  
ATOM   2397  OG  SER X1810     -24.088  38.018 141.140  1.00  0.00           O  
ATOM   2398  N   PRO X1812     -22.442  35.645 143.394  1.00  0.00           N  
ATOM   2399  CA  PRO X1812     -21.034  35.259 143.231  1.00  0.00           C  
ATOM   2400  C   PRO X1812     -20.282  35.958 142.074  1.00  0.00           C  
ATOM   2401  O   PRO X1812     -19.212  36.483 142.370  1.00  0.00           O  
ATOM   2402  CB  PRO X1812     -21.113  33.746 143.023  1.00  0.00           C  
ATOM   2403  CG  PRO X1812     -22.333  33.343 143.760  1.00  0.00           C  
ATOM   2404  CD  PRO X1812     -23.312  34.464 143.556  1.00  0.00           C  
ATOM   2405  N   PRO X1813     -20.785  35.990 140.833  1.00  0.00           N  
ATOM   2406  CA  PRO X1813     -20.072  36.690 139.750  1.00  0.00           C  
ATOM   2407  C   PRO X1813     -19.869  38.186 140.004  1.00  0.00           C  
ATOM   2408  O   PRO X1813     -18.844  38.735 139.596  1.00  0.00           O  
ATOM   2409  CB  PRO X1813     -20.977  36.478 138.527  1.00  0.00           C  
ATOM   2410  CG  PRO X1813     -22.303  36.132 139.082  1.00  0.00           C  
ATOM   2411  CD  PRO X1813     -22.028  35.369 140.337  1.00  0.00           C  
ATOM   2412  N   ASP X1814     -20.827  38.829 140.666  1.00  0.00           N  
ATOM   2413  CA  ASP X1814     -20.705  40.241 141.015  1.00  0.00           C  
ATOM   2414  C   ASP X1814     -19.609  40.459 142.056  1.00  0.00           C  
ATOM   2415  O   ASP X1814     -18.838  41.414 141.962  1.00  0.00           O  
ATOM   2416  CB  ASP X1814     -22.045  40.795 141.497  1.00  0.00           C  
ATOM   2417  CG  ASP X1814     -23.068  40.890 140.382  1.00  0.00           C  
ATOM   2418  OD1 ASP X1814     -22.682  41.249 139.249  1.00  0.00           O  
ATOM   2419  OD2 ASP X1814     -24.280  40.624 140.542  1.00  0.00           O  
ATOM   2420  N   LEU X1815     -19.537  39.555 143.030  1.00  0.00           N  
ATOM   2421  CA  LEU X1815     -18.478  39.564 144.035  1.00  0.00           C  
ATOM   2422  C   LEU X1815     -17.101  39.389 143.394  1.00  0.00           C  
ATOM   2423  O   LEU X1815     -16.125  40.005 143.828  1.00  0.00           O  
ATOM   2424  CB  LEU X1815     -18.729  38.475 145.081  1.00  0.00           C  
ATOM   2425  CG  LEU X1815     -17.788  38.395 146.286  1.00  0.00           C  
ATOM   2426  CD1 LEU X1815     -18.062  39.523 147.267  1.00  0.00           C  
ATOM   2427  CD2 LEU X1815     -17.911  37.040 146.968  1.00  0.00           C  
ATOM   2428  N   LYS X1816     -17.038  38.558 142.353  1.00  0.00           N  
ATOM   2429  CA  LYS X1816     -15.799  38.309 141.614  1.00  0.00           C  
ATOM   2430  C   LYS X1816     -15.282  39.565 140.910  1.00  0.00           C  
ATOM   2431  O   LYS X1816     -14.078  39.823 140.908  1.00  0.00           O  
ATOM   2432  CB  LYS X1816     -15.980  37.172 140.602  1.00  0.00           C  
ATOM   2433  CG  LYS X1816     -16.555  35.889 141.185  1.00  0.00           C  
ATOM   2434  CD  LYS X1816     -15.519  34.792 141.301  1.00  0.00           C  
ATOM   2435  CE  LYS X1816     -16.094  33.575 142.010  1.00  0.00           C  
ATOM   2436  NZ  LYS X1816     -16.116  32.357 141.159  1.00  0.00           N  
ATOM   2437  N   ILE X1817     -16.197  40.337 140.325  1.00  0.00           N  
ATOM   2438  CA  ILE X1817     -15.859  41.587 139.646  1.00  0.00           C  
ATOM   2439  C   ILE X1817     -15.205  42.564 140.620  1.00  0.00           C  
ATOM   2440  O   ILE X1817     -14.139  43.119 140.331  1.00  0.00           O  
ATOM   2441  CB  ILE X1817     -17.125  42.224 139.002  1.00  0.00           C  
ATOM   2442  CG1 ILE X1817     -17.625  41.374 137.827  1.00  0.00           C  
ATOM   2443  CG2 ILE X1817     -16.852  43.666 138.553  1.00  0.00           C  
ATOM   2444  CD1 ILE X1817     -19.103  41.573 137.489  1.00  0.00           C  
ATOM   2445  N   GLY X1818     -15.849  42.753 141.773  1.00  0.00           N  
ATOM   2446  CA  GLY X1818     -15.401  43.701 142.776  1.00  0.00           C  
ATOM   2447  C   GLY X1818     -14.063  43.347 143.391  1.00  0.00           C  
ATOM   2448  O   GLY X1818     -13.233  44.225 143.626  1.00  0.00           O  
ATOM   2449  N   VAL X1819     -13.847  42.059 143.645  1.00  0.00           N  
ATOM   2450  CA  VAL X1819     -12.613  41.615 144.280  1.00  0.00           C  
ATOM   2451  C   VAL X1819     -11.435  41.691 143.303  1.00  0.00           C  
ATOM   2452  O   VAL X1819     -10.340  42.114 143.687  1.00  0.00           O  
ATOM   2453  CB  VAL X1819     -12.762  40.214 144.935  1.00  0.00           C  
ATOM   2454  CG1 VAL X1819     -11.437  39.711 145.484  1.00  0.00           C  
ATOM   2455  CG2 VAL X1819     -13.791  40.267 146.058  1.00  0.00           C  
ATOM   2456  N   ALA X1820     -11.665  41.320 142.045  1.00  0.00           N  
ATOM   2457  CA  ALA X1820     -10.614  41.392 141.030  1.00  0.00           C  
ATOM   2458  C   ALA X1820     -10.145  42.829 140.791  1.00  0.00           C  
ATOM   2459  O   ALA X1820      -8.946  43.077 140.668  1.00  0.00           O  
ATOM   2460  CB  ALA X1820     -11.063  40.742 139.725  1.00  0.00           C  
ATOM   2461  N   ASP X1821     -11.089  43.767 140.745  1.00  0.00           N  
ATOM   2462  CA  ASP X1821     -10.768  45.183 140.560  1.00  0.00           C  
ATOM   2463  C   ASP X1821      -9.988  45.749 141.736  1.00  0.00           C  
ATOM   2464  O   ASP X1821      -9.036  46.507 141.546  1.00  0.00           O  
ATOM   2465  CB  ASP X1821     -12.040  46.007 140.342  1.00  0.00           C  
ATOM   2466  CG  ASP X1821     -12.684  45.743 139.000  1.00  0.00           C  
ATOM   2467  OD1 ASP X1821     -12.107  44.980 138.190  1.00  0.00           O  
ATOM   2468  OD2 ASP X1821     -13.774  46.254 138.667  1.00  0.00           O  
ATOM   2469  N   ALA X1822     -10.400  45.375 142.946  1.00  0.00           N  
ATOM   2470  CA  ALA X1822      -9.760  45.855 144.166  1.00  0.00           C  
ATOM   2471  C   ALA X1822      -8.362  45.261 144.345  1.00  0.00           C  
ATOM   2472  O   ALA X1822      -7.432  45.969 144.737  1.00  0.00           O  
ATOM   2473  CB  ALA X1822     -10.639  45.582 145.383  1.00  0.00           C  
ATOM   2474  N   ILE X1823      -8.212  43.971 144.047  1.00  0.00           N  
ATOM   2475  CA  ILE X1823      -6.897  43.330 144.090  1.00  0.00           C  
ATOM   2476  C   ILE X1823      -5.967  43.974 143.059  1.00  0.00           C  
ATOM   2477  O   ILE X1823      -4.797  44.241 143.354  1.00  0.00           O  
ATOM   2478  CB  ILE X1823      -7.003  41.790 143.891  1.00  0.00           C  
ATOM   2479  CG1 ILE X1823      -7.569  41.133 145.155  1.00  0.00           C  
ATOM   2480  CG2 ILE X1823      -5.639  41.177 143.533  1.00  0.00           C  
ATOM   2481  CD1 ILE X1823      -7.835  39.641 145.036  1.00  0.00           C  
ATOM   2482  N   ASN X1824      -6.500  44.237 141.863  1.00  0.00           N  
ATOM   2483  CA  ASN X1824      -5.736  44.885 140.805  1.00  0.00           C  
ATOM   2484  C   ASN X1824      -5.296  46.294 141.199  1.00  0.00           C  
ATOM   2485  O   ASN X1824      -4.192  46.718 140.855  1.00  0.00           O  
ATOM   2486  CB  ASN X1824      -6.524  44.906 139.490  1.00  0.00           C  
ATOM   2487  CG  ASN X1824      -6.405  43.603 138.702  1.00  0.00           C  
ATOM   2488  OD1 ASN X1824      -7.298  43.253 137.932  1.00  0.00           O  
ATOM   2489  ND2 ASN X1824      -5.300  42.885 138.889  1.00  0.00           N  
ATOM   2490  N   GLU X1825      -6.167  47.005 141.919  1.00  0.00           N  
ATOM   2491  CA  GLU X1825      -5.843  48.299 142.519  1.00  0.00           C  
ATOM   2492  C   GLU X1825      -4.628  48.188 143.454  1.00  0.00           C  
ATOM   2493  O   GLU X1825      -3.678  48.958 143.333  1.00  0.00           O  
ATOM   2494  CB  GLU X1825      -7.046  48.830 143.307  1.00  0.00           C  
ATOM   2495  CG  GLU X1825      -7.813  49.977 142.664  1.00  0.00           C  
ATOM   2496  CD  GLU X1825      -8.817  50.616 143.622  1.00  0.00           C  
ATOM   2497  OE1 GLU X1825      -8.985  51.860 143.577  1.00  0.00           O  
ATOM   2498  OE2 GLU X1825      -9.442  49.877 144.424  1.00  0.00           O  
ATOM   2499  N   LEU X1826      -4.664  47.221 144.370  1.00  0.00           N  
ATOM   2500  CA  LEU X1826      -3.603  47.040 145.364  1.00  0.00           C  
ATOM   2501  C   LEU X1826      -2.259  46.641 144.760  1.00  0.00           C  
ATOM   2502  O   LEU X1826      -1.208  47.069 145.239  1.00  0.00           O  
ATOM   2503  CB  LEU X1826      -3.997  45.986 146.400  1.00  0.00           C  
ATOM   2504  CG  LEU X1826      -5.229  46.145 147.290  1.00  0.00           C  
ATOM   2505  CD1 LEU X1826      -5.359  44.894 148.151  1.00  0.00           C  
ATOM   2506  CD2 LEU X1826      -5.155  47.407 148.156  1.00  0.00           C  
ATOM   2507  N   LEU X1827      -2.301  45.815 143.718  1.00  0.00           N  
ATOM   2508  CA  LEU X1827      -1.092  45.253 143.126  1.00  0.00           C  
ATOM   2509  C   LEU X1827      -0.356  46.235 142.218  1.00  0.00           C  
ATOM   2510  O   LEU X1827       0.866  46.155 142.084  1.00  0.00           O  
ATOM   2511  CB  LEU X1827      -1.422  43.963 142.372  1.00  0.00           C  
ATOM   2512  CG  LEU X1827      -1.090  42.639 143.069  1.00  0.00           C  
ATOM   2513  CD1 LEU X1827      -1.385  42.677 144.571  1.00  0.00           C  
ATOM   2514  CD2 LEU X1827      -1.808  41.467 142.397  1.00  0.00           C  
ATOM   2515  N   GLU X1828      -1.106  47.158 141.614  1.00  0.00           N  
ATOM   2516  CA  GLU X1828      -0.579  48.141 140.658  1.00  0.00           C  
ATOM   2517  C   GLU X1828       0.726  48.846 141.084  1.00  0.00           C  
ATOM   2518  O   GLU X1828       1.702  48.800 140.334  1.00  0.00           O  
ATOM   2519  CB  GLU X1828      -1.668  49.156 140.268  1.00  0.00           C  
ATOM   2520  CG  GLU X1828      -1.375  49.965 139.011  1.00  0.00           C  
ATOM   2521  CD  GLU X1828      -2.005  51.349 139.044  1.00  0.00           C  
ATOM   2522  OE1 GLU X1828      -2.162  51.914 140.152  1.00  0.00           O  
ATOM   2523  OE2 GLU X1828      -2.347  51.879 137.961  1.00  0.00           O  
ATOM   2524  N   PRO X1829       0.758  49.499 142.255  1.00  0.00           N  
ATOM   2525  CA  PRO X1829       1.990  50.159 142.723  1.00  0.00           C  
ATOM   2526  C   PRO X1829       3.148  49.202 143.031  1.00  0.00           C  
ATOM   2527  O   PRO X1829       4.304  49.605 142.888  1.00  0.00           O  
ATOM   2528  CB  PRO X1829       1.543  50.896 143.990  1.00  0.00           C  
ATOM   2529  CG  PRO X1829       0.326  50.184 144.439  1.00  0.00           C  
ATOM   2530  CD  PRO X1829      -0.354  49.693 143.207  1.00  0.00           C  
ATOM   2531  N   ILE X1830       2.849  47.970 143.437  1.00  0.00           N  
ATOM   2532  CA  ILE X1830       3.890  46.965 143.671  1.00  0.00           C  
ATOM   2533  C   ILE X1830       4.480  46.502 142.334  1.00  0.00           C  
ATOM   2534  O   ILE X1830       5.702  46.369 142.195  1.00  0.00           O  
ATOM   2535  CB  ILE X1830       3.345  45.764 144.496  1.00  0.00           C  
ATOM   2536  CG1 ILE X1830       2.720  46.247 145.809  1.00  0.00           C  
ATOM   2537  CG2 ILE X1830       4.456  44.759 144.796  1.00  0.00           C  
ATOM   2538  CD1 ILE X1830       1.566  45.392 146.283  1.00  0.00           C  
ATOM   2539  N   ARG X1831       3.597  46.272 141.361  1.00  0.00           N  
ATOM   2540  CA  ARG X1831       3.978  45.945 139.991  1.00  0.00           C  
ATOM   2541  C   ARG X1831       4.868  47.046 139.411  1.00  0.00           C  
ATOM   2542  O   ARG X1831       5.872  46.762 138.752  1.00  0.00           O  
ATOM   2543  CB  ARG X1831       2.728  45.806 139.118  1.00  0.00           C  
ATOM   2544  CG  ARG X1831       1.995  44.468 139.185  1.00  0.00           C  
ATOM   2545  CD  ARG X1831       0.945  44.322 138.071  1.00  0.00           C  
ATOM   2546  NE  ARG X1831      -0.163  43.447 138.449  1.00  0.00           N  
ATOM   2547  CZ  ARG X1831      -1.411  43.850 138.712  1.00  0.00           C  
ATOM   2548  NH1 ARG X1831      -2.330  42.948 139.046  1.00  0.00           N  
ATOM   2549  NH2 ARG X1831      -1.747  45.142 138.646  1.00  0.00           N  
ATOM   2550  N   GLN X1832       4.486  48.297 139.670  1.00  0.00           N  
ATOM   2551  CA  GLN X1832       5.185  49.473 139.148  1.00  0.00           C  
ATOM   2552  C   GLN X1832       6.574  49.641 139.764  1.00  0.00           C  
ATOM   2553  O   GLN X1832       7.515  50.047 139.082  1.00  0.00           O  
ATOM   2554  CB  GLN X1832       4.342  50.736 139.362  1.00  0.00           C  
ATOM   2555  CG  GLN X1832       4.760  51.940 138.522  1.00  0.00           C  
ATOM   2556  CD  GLN X1832       4.686  51.683 137.026  1.00  0.00           C  
ATOM   2557  OE1 GLN X1832       5.710  51.460 136.381  1.00  0.00           O  
ATOM   2558  NE2 GLN X1832       3.477  51.717 136.472  1.00  0.00           N  
ATOM   2559  N   GLU X1833       6.695  49.325 141.051  1.00  0.00           N  
ATOM   2560  CA  GLU X1833       7.986  49.369 141.727  1.00  0.00           C  
ATOM   2561  C   GLU X1833       8.934  48.294 141.194  1.00  0.00           C  
ATOM   2562  O   GLU X1833      10.135  48.528 141.067  1.00  0.00           O  
ATOM   2563  CB  GLU X1833       7.816  49.225 143.236  1.00  0.00           C  
ATOM   2564  CG  GLU X1833       8.576  50.278 144.025  1.00  0.00           C  
ATOM   2565  CD  GLU X1833      10.043  49.935 144.225  1.00  0.00           C  
ATOM   2566  OE1 GLU X1833      10.882  50.862 144.188  1.00  0.00           O  
ATOM   2567  OE2 GLU X1833      10.361  48.743 144.421  1.00  0.00           O  
ATOM   2568  N   PHE X1834       8.378  47.126 140.875  1.00  0.00           N  
ATOM   2569  CA  PHE X1834       9.140  46.034 140.277  1.00  0.00           C  
ATOM   2570  C   PHE X1834       9.711  46.410 138.903  1.00  0.00           C  
ATOM   2571  O   PHE X1834      10.864  46.099 138.609  1.00  0.00           O  
ATOM   2572  CB  PHE X1834       8.289  44.755 140.191  1.00  0.00           C  
ATOM   2573  CG  PHE X1834       9.015  43.584 139.587  1.00  0.00           C  
ATOM   2574  CD1 PHE X1834       9.918  42.842 140.345  1.00  0.00           C  
ATOM   2575  CD2 PHE X1834       8.805  43.227 138.257  1.00  0.00           C  
ATOM   2576  CE1 PHE X1834      10.598  41.764 139.787  1.00  0.00           C  
ATOM   2577  CE2 PHE X1834       9.484  42.146 137.690  1.00  0.00           C  
ATOM   2578  CZ  PHE X1834      10.381  41.416 138.456  1.00  0.00           C  
ATOM   2579  N   ALA X2014       8.905  47.080 138.079  1.00  0.00           N  
ATOM   2580  CA  ALA X2014       9.329  47.498 136.738  1.00  0.00           C  
ATOM   2581  C   ALA X2014      10.331  48.656 136.753  1.00  0.00           C  
ATOM   2582  O   ALA X2014      11.039  48.880 135.772  1.00  0.00           O  
ATOM   2583  CB  ALA X2014       8.116  47.855 135.879  1.00  0.00           C  
ATOM   2584  N   ASN X2015      10.378  49.388 137.865  1.00  0.00           N  
ATOM   2585  CA  ASN X2015      11.266  50.537 138.013  1.00  0.00           C  
ATOM   2586  C   ASN X2015      12.583  50.203 138.709  1.00  0.00           C  
ATOM   2587  O   ASN X2015      13.553  50.963 138.612  1.00  0.00           O  
ATOM   2588  CB  ASN X2015      10.557  51.664 138.771  1.00  0.00           C  
ATOM   2589  CG  ASN X2015       9.490  52.358 137.938  1.00  0.00           C  
ATOM   2590  OD1 ASN X2015       8.542  52.920 138.483  1.00  0.00           O  
ATOM   2591  ND2 ASN X2015       9.643  52.330 136.617  1.00  0.00           N  
ATOM   2592  N   ASN X2016      12.610  49.068 139.400  1.00  0.00           N  
ATOM   2593  CA  ASN X2016      13.756  48.666 140.208  1.00  0.00           C  
ATOM   2594  C   ASN X2016      14.470  47.449 139.612  1.00  0.00           C  
ATOM   2595  O   ASN X2016      13.927  46.338 139.597  1.00  0.00           O  
ATOM   2596  CB  ASN X2016      13.302  48.400 141.653  1.00  0.00           C  
ATOM   2597  CG  ASN X2016      14.450  48.053 142.590  1.00  0.00           C  
ATOM   2598  OD1 ASN X2016      15.458  47.482 142.180  1.00  0.00           O  
ATOM   2599  ND2 ASN X2016      14.285  48.381 143.868  1.00  0.00           N  
ATOM   2600  N   LYS X2017      15.691  47.673 139.130  1.00  0.00           N  
ATOM   2601  CA  LYS X2017      16.488  46.627 138.492  1.00  0.00           C  
ATOM   2602  C   LYS X2017      17.045  45.610 139.488  1.00  0.00           C  
ATOM   2603  O   LYS X2017      17.146  44.428 139.167  1.00  0.00           O  
ATOM   2604  CB  LYS X2017      17.621  47.235 137.656  1.00  0.00           C  
ATOM   2605  CG  LYS X2017      17.320  47.290 136.167  1.00  0.00           C  
ATOM   2606  CD  LYS X2017      18.574  47.059 135.328  1.00  0.00           C  
ATOM   2607  CE  LYS X2017      18.475  47.752 133.978  1.00  0.00           C  
ATOM   2608  NZ  LYS X2017      19.816  48.126 133.443  1.00  0.00           N  
ATOM   2609  N   GLU X2018      17.405  46.073 140.685  1.00  0.00           N  
ATOM   2610  CA  GLU X2018      17.862  45.186 141.761  1.00  0.00           C  
ATOM   2611  C   GLU X2018      16.766  44.200 142.163  1.00  0.00           C  
ATOM   2612  O   GLU X2018      17.040  43.030 142.422  1.00  0.00           O  
ATOM   2613  CB  GLU X2018      18.310  45.995 142.983  1.00  0.00           C  
ATOM   2614  CG  GLU X2018      19.479  45.377 143.739  1.00  0.00           C  
ATOM   2615  CD  GLU X2018      19.340  45.468 145.251  1.00  0.00           C  
ATOM   2616  OE1 GLU X2018      20.161  44.849 145.961  1.00  0.00           O  
ATOM   2617  OE2 GLU X2018      18.418  46.156 145.736  1.00  0.00           O  
ATOM   2618  N   PHE X2019      15.532  44.702 142.211  1.00  0.00           N  
ATOM   2619  CA  PHE X2019      14.328  43.913 142.481  1.00  0.00           C  
ATOM   2620  C   PHE X2019      14.118  42.897 141.361  1.00  0.00           C  
ATOM   2621  O   PHE X2019      13.819  41.728 141.621  1.00  0.00           O  
ATOM   2622  CB  PHE X2019      13.125  44.864 142.583  1.00  0.00           C  
ATOM   2623  CG  PHE X2019      11.897  44.276 143.242  1.00  0.00           C  
ATOM   2624  CD1 PHE X2019      10.731  45.040 143.328  1.00  0.00           C  
ATOM   2625  CD2 PHE X2019      11.889  42.992 143.772  1.00  0.00           C  
ATOM   2626  CE1 PHE X2019       9.579  44.533 143.923  1.00  0.00           C  
ATOM   2627  CE2 PHE X2019      10.739  42.478 144.370  1.00  0.00           C  
ATOM   2628  CZ  PHE X2019       9.586  43.247 144.443  1.00  0.00           C  
ATOM   2629  N   GLN X2020      14.286  43.359 140.122  1.00  0.00           N  
ATOM   2630  CA  GLN X2020      14.190  42.515 138.931  1.00  0.00           C  
ATOM   2631  C   GLN X2020      15.274  41.441 138.892  1.00  0.00           C  
ATOM   2632  O   GLN X2020      14.998  40.297 138.523  1.00  0.00           O  
ATOM   2633  CB  GLN X2020      14.264  43.368 137.664  1.00  0.00           C  
ATOM   2634  CG  GLN X2020      12.926  43.903 137.191  1.00  0.00           C  
ATOM   2635  CD  GLN X2020      13.067  44.926 136.078  1.00  0.00           C  
ATOM   2636  OE1 GLN X2020      12.869  46.119 136.299  1.00  0.00           O  
ATOM   2637  NE2 GLN X2020      13.409  44.461 134.882  1.00  0.00           N  
ATOM   2638  N   GLU X2021      16.498  41.816 139.271  1.00  0.00           N  
ATOM   2639  CA  GLU X2021      17.624  40.883 139.337  1.00  0.00           C  
ATOM   2640  C   GLU X2021      17.380  39.798 140.393  1.00  0.00           C  
ATOM   2641  O   GLU X2021      17.605  38.614 140.132  1.00  0.00           O  
ATOM   2642  CB  GLU X2021      18.948  41.627 139.597  1.00  0.00           C  
ATOM   2643  CG  GLU X2021      20.030  40.789 140.273  1.00  0.00           C  
ATOM   2644  CD  GLU X2021      21.405  41.435 140.245  1.00  0.00           C  
ATOM   2645  OE1 GLU X2021      22.009  41.515 139.151  1.00  0.00           O  
ATOM   2646  OE2 GLU X2021      21.891  41.849 141.323  1.00  0.00           O  
ATOM   2647  N   ALA X2022      16.908  40.209 141.570  1.00  0.00           N  
ATOM   2648  CA  ALA X2022      16.608  39.282 142.660  1.00  0.00           C  
ATOM   2649  C   ALA X2022      15.541  38.262 142.263  1.00  0.00           C  
ATOM   2650  O   ALA X2022      15.609  37.101 142.658  1.00  0.00           O  
ATOM   2651  CB  ALA X2022      16.186  40.045 143.910  1.00  0.00           C  
ATOM   2652  N   SER X2023      14.567  38.709 141.475  1.00  0.00           N  
ATOM   2653  CA  SER X2023      13.517  37.844 140.945  1.00  0.00           C  
ATOM   2654  C   SER X2023      14.080  36.791 139.994  1.00  0.00           C  
ATOM   2655  O   SER X2023      13.750  35.606 140.098  1.00  0.00           O  
ATOM   2656  CB  SER X2023      12.468  38.686 140.219  1.00  0.00           C  
ATOM   2657  OG  SER X2023      11.239  37.995 140.108  1.00  0.00           O  
ATOM   2658  N   GLU X2024      14.942  37.232 139.081  1.00  0.00           N  
ATOM   2659  CA  GLU X2024      15.499  36.374 138.038  1.00  0.00           C  
ATOM   2660  C   GLU X2024      16.482  35.332 138.568  1.00  0.00           C  
ATOM   2661  O   GLU X2024      16.487  34.186 138.109  1.00  0.00           O  
ATOM   2662  CB  GLU X2024      16.185  37.223 136.965  1.00  0.00           C  
ATOM   2663  CG  GLU X2024      15.229  37.842 135.960  1.00  0.00           C  
ATOM   2664  CD  GLU X2024      15.822  39.041 135.248  1.00  0.00           C  
ATOM   2665  OE1 GLU X2024      16.969  38.941 134.759  1.00  0.00           O  
ATOM   2666  OE2 GLU X2024      15.137  40.083 135.174  1.00  0.00           O  
ATOM   2667  N   LYS X2025      17.313  35.737 139.526  1.00  0.00           N  
ATOM   2668  CA  LYS X2025      18.367  34.871 140.047  1.00  0.00           C  
ATOM   2669  C   LYS X2025      17.879  34.016 141.207  1.00  0.00           C  
ATOM   2670  O   LYS X2025      18.400  32.926 141.442  1.00  0.00           O  
ATOM   2671  CB  LYS X2025      19.589  35.696 140.457  1.00  0.00           C  
ATOM   2672  CG  LYS X2025      20.467  36.113 139.285  1.00  0.00           C  
ATOM   2673  CD  LYS X2025      21.271  37.361 139.605  1.00  0.00           C  
ATOM   2674  CE  LYS X2025      21.839  37.994 138.343  1.00  0.00           C  
ATOM   2675  NZ  LYS X2025      23.307  37.795 138.251  1.00  0.00           N  
ATOM   2676  N   GLY X2026      16.880  34.514 141.927  1.00  0.00           N  
ATOM   2677  CA  GLY X2026      16.294  33.789 143.037  1.00  0.00           C  
ATOM   2678  C   GLY X2026      15.268  32.756 142.612  1.00  0.00           C  
ATOM   2679  O   GLY X2026      14.926  31.873 143.392  1.00  0.00           O  
ATOM   2680  N   TYR X2027      14.767  32.867 141.382  1.00  0.00           N  
ATOM   2681  CA  TYR X2027      13.743  31.947 140.880  1.00  0.00           C  
ATOM   2682  C   TYR X2027      14.003  31.494 139.433  1.00  0.00           C  
ATOM   2683  O   TYR X2027      13.231  31.818 138.529  1.00  0.00           O  
ATOM   2684  CB  TYR X2027      12.346  32.569 141.024  1.00  0.00           C  
ATOM   2685  CG  TYR X2027      11.977  32.915 142.452  1.00  0.00           C  
ATOM   2686  CD1 TYR X2027      12.106  34.217 142.930  1.00  0.00           C  
ATOM   2687  CD2 TYR X2027      11.514  31.933 143.330  1.00  0.00           C  
ATOM   2688  CE1 TYR X2027      11.775  34.536 144.249  1.00  0.00           C  
ATOM   2689  CE2 TYR X2027      11.182  32.238 144.643  1.00  0.00           C  
ATOM   2690  CZ  TYR X2027      11.314  33.541 145.097  1.00  0.00           C  
ATOM   2691  OH  TYR X2027      10.980  33.842 146.398  1.00  0.00           O  
ATOM   2692  N   PRO X2039      15.070  30.720 139.220  1.00  0.00           N  
ATOM   2693  CA  PRO X2039      15.489  30.335 137.866  1.00  0.00           C  
ATOM   2694  C   PRO X2039      14.635  29.210 137.274  1.00  0.00           C  
ATOM   2695  O   PRO X2039      13.611  28.837 137.866  1.00  0.00           O  
ATOM   2696  CB  PRO X2039      16.926  29.850 138.082  1.00  0.00           C  
ATOM   2697  CG  PRO X2039      16.907  29.258 139.455  1.00  0.00           C  
ATOM   2698  CD  PRO X2039      15.945  30.122 140.250  1.00  0.00           C  
HETATM 2699  N   YMP X 601       8.261  30.255 160.434  1.00  0.00           N  
HETATM 2700  CA  YMP X 601       8.118  31.568 159.734  1.00  0.00           C  
HETATM 2701  CB  YMP X 601       9.501  32.146 159.423  1.00  0.00           C  
HETATM 2702  CG  YMP X 601      10.268  32.506 160.675  1.00  0.00           C  
HETATM 2703  CD1 YMP X 601       9.699  33.340 161.639  1.00  0.00           C  
HETATM 2704  CE1 YMP X 601      10.416  33.674 162.784  1.00  0.00           C  
HETATM 2705  CZ  YMP X 601      11.704  33.173 162.975  1.00  0.00           C  
HETATM 2706  OH  YMP X 601      12.372  33.494 164.078  1.00  0.00           O  
HETATM 2707  CE2 YMP X 601      12.280  32.337 162.015  1.00  0.00           C  
HETATM 2708  CD2 YMP X 601      11.558  32.003 160.869  1.00  0.00           C  
HETATM 2709  C   YMP X 601       7.308  31.413 158.469  1.00  0.00           C  
HETATM 2710  O   YMP X 601       6.785  30.344 158.202  1.00  0.00           O  
HETATM 2711  N3P YMP X 601       7.213  32.502 157.702  1.00  0.00           N  
HETATM 2712  P   YMP X 601       6.429  32.648 156.226  1.00  0.00           P  
HETATM 2713  O1P YMP X 601       5.777  31.383 155.759  1.00  0.00           O  
HETATM 2714  O2P YMP X 601       7.390  33.312 155.279  1.00  0.00           O  
HETATM 2715  O5' YMP X 601       5.212  33.669 156.482  1.00  0.00           O  
HETATM 2716  C5' YMP X 601       5.441  34.972 157.013  1.00  0.00           C  
HETATM 2717  C4' YMP X 601       4.272  35.381 157.902  1.00  0.00           C  
HETATM 2718  O4' YMP X 601       3.176  35.859 157.108  1.00  0.00           O  
HETATM 2719  C1' YMP X 601       1.997  35.110 157.408  1.00  0.00           C  
HETATM 2720  C2' YMP X 601       2.359  33.977 158.365  1.00  0.00           C  
HETATM 2721  C3' YMP X 601       3.796  34.222 158.762  1.00  0.00           C  
HETATM 2722  O3' YMP X 601       3.815  34.722 160.090  1.00  0.00           O  
HETATM 2723  O2' YMP X 601       1.441  33.780 159.426  1.00  0.00           O  
HETATM 2724  N9  YMP X 601       1.201  34.584 156.285  1.00  0.00           N  
HETATM 2725  C4  YMP X 601      -0.089  34.816 156.131  1.00  0.00           C  
HETATM 2726  N3  YMP X 601      -0.846  35.595 156.952  1.00  0.00           N  
HETATM 2727  C5  YMP X 601      -0.577  34.175 155.035  1.00  0.00           C  
HETATM 2728  N7  YMP X 601       0.468  33.518 154.494  1.00  0.00           N  
HETATM 2729  C8  YMP X 601       1.556  33.767 155.274  1.00  0.00           C  
HETATM 2730  C6  YMP X 601      -2.006  34.332 154.710  1.00  0.00           C  
HETATM 2731  N6  YMP X 601      -2.543  33.743 153.651  1.00  0.00           N  
HETATM 2732  N1  YMP X 601      -2.724  35.096 155.529  1.00  0.00           N  
HETATM 2733  C2  YMP X 601      -2.263  35.809 156.718  1.00  0.00           C  
TER
END
