# Supplementary material for: Backbone Brackets and Arginine Tweezers delineate Class I and Class II aminoacyl tRNA synthetases
Source: PLoS Comput Biol. 2018 Apr 16;14(4):e1006101. doi: 10.1371/journal.pcbi.1006101 (PMC5919687; doi:10.1371/journal.pcbi.1006101)
Supplement: S11 File — All structures of Class I aaRS with residues renumbered according to the MSA. (GZ) [file pcbi.1006101.s023.tar.gz › 2dr2_A_renum.pdb]

ATOM      1  N   GLY A 180       8.547  75.480 132.450  1.00  0.00           N  
ATOM      2  CA  GLY A 180       9.982  75.460 132.040  1.00  0.00           C  
ATOM      3  C   GLY A 180      10.304  76.490 130.972  1.00  0.00           C  
ATOM      4  O   GLY A 180       9.758  77.596 130.979  1.00  0.00           O  
ATOM      5  N   ILE A 182      11.194  76.128 130.051  1.00  0.00           N  
ATOM      6  CA  ILE A 182      11.588  77.027 128.972  1.00  0.00           C  
ATOM      7  C   ILE A 182      11.206  76.474 127.595  1.00  0.00           C  
ATOM      8  O   ILE A 182      11.228  75.263 127.361  1.00  0.00           O  
ATOM      9  CB  ILE A 182      13.110  77.325 129.029  1.00  0.00           C  
ATOM     10  CG1 ILE A 182      13.574  77.955 127.714  1.00  0.00           C  
ATOM     11  CG2 ILE A 182      13.876  76.061 129.365  1.00  0.00           C  
ATOM     12  CD1 ILE A 182      15.062  78.208 127.649  1.00  0.00           C  
ATOM     13  N   ASP A 183      10.844  77.389 126.701  1.00  0.00           N  
ATOM     14  CA  ASP A 183      10.425  77.086 125.333  1.00  0.00           C  
ATOM     15  C   ASP A 183      11.601  76.723 124.445  1.00  0.00           C  
ATOM     16  O   ASP A 183      12.109  77.575 123.713  1.00  0.00           O  
ATOM     17  CB  ASP A 183       9.749  78.313 124.739  1.00  0.00           C  
ATOM     18  CG  ASP A 183      10.626  79.567 124.858  1.00  0.00           C  
ATOM     19  OD1 ASP A 183      10.953  79.962 126.005  1.00  0.00           O  
ATOM     20  OD2 ASP A 183      11.001  80.153 123.813  1.00  0.00           O  
ATOM     21  N   TYR A 184      12.036  75.469 124.488  1.00  0.00           N  
ATOM     22  CA  TYR A 184      13.158  75.069 123.658  1.00  0.00           C  
ATOM     23  C   TYR A 184      12.800  75.102 122.181  1.00  0.00           C  
ATOM     24  O   TYR A 184      13.630  75.466 121.349  1.00  0.00           O  
ATOM     25  CB  TYR A 184      13.670  73.693 124.083  1.00  0.00           C  
ATOM     26  CG  TYR A 184      14.524  73.774 125.327  1.00  0.00           C  
ATOM     27  CD1 TYR A 184      15.708  74.507 125.332  1.00  0.00           C  
ATOM     28  CD2 TYR A 184      14.127  73.169 126.509  1.00  0.00           C  
ATOM     29  CE1 TYR A 184      16.471  74.635 126.488  1.00  0.00           C  
ATOM     30  CE2 TYR A 184      14.880  73.291 127.670  1.00  0.00           C  
ATOM     31  CZ  TYR A 184      16.048  74.024 127.654  1.00  0.00           C  
ATOM     32  OH  TYR A 184      16.784  74.150 128.809  1.00  0.00           O  
ATOM     33  N   ASP A 185      11.562  74.746 121.854  1.00  0.00           N  
ATOM     34  CA  ASP A 185      11.128  74.773 120.466  1.00  0.00           C  
ATOM     35  C   ASP A 185      11.122  76.207 119.977  1.00  0.00           C  
ATOM     36  O   ASP A 185      11.520  76.494 118.849  1.00  0.00           O  
ATOM     37  CB  ASP A 185       9.727  74.196 120.323  1.00  0.00           C  
ATOM     38  CG  ASP A 185       9.683  72.714 120.586  1.00  0.00           C  
ATOM     39  OD1 ASP A 185      10.423  71.968 119.906  1.00  0.00           O  
ATOM     40  OD2 ASP A 185       8.904  72.292 121.467  1.00  0.00           O  
ATOM     41  N   LYS A 186      10.671  77.117 120.828  1.00  0.00           N  
ATOM     42  CA  LYS A 186      10.632  78.507 120.427  1.00  0.00           C  
ATOM     43  C   LYS A 186      12.053  79.017 120.315  1.00  0.00           C  
ATOM     44  O   LYS A 186      12.330  79.930 119.542  1.00  0.00           O  
ATOM     45  CB  LYS A 186       9.825  79.350 121.422  1.00  0.00           C  
ATOM     46  CG  LYS A 186       9.303  80.648 120.802  1.00  0.00           C  
ATOM     47  CD  LYS A 186       8.523  80.345 119.503  1.00  0.00           C  
ATOM     48  CE  LYS A 186       8.413  81.566 118.589  1.00  0.00           C  
ATOM     49  NZ  LYS A 186       9.290  81.460 117.381  1.00  0.00           N  
ATOM     50  N   LEU A 187      12.953  78.412 121.086  1.00  0.00           N  
ATOM     51  CA  LEU A 187      14.372  78.774 121.064  1.00  0.00           C  
ATOM     52  C   LEU A 187      14.917  78.324 119.710  1.00  0.00           C  
ATOM     53  O   LEU A 187      15.606  79.076 119.014  1.00  0.00           O  
ATOM     54  CB  LEU A 187      15.121  78.043 122.182  1.00  0.00           C  
ATOM     55  CG  LEU A 187      16.114  78.816 123.057  1.00  0.00           C  
ATOM     56  CD1 LEU A 187      16.649  77.874 124.117  1.00  0.00           C  
ATOM     57  CD2 LEU A 187      17.244  79.389 122.230  1.00  0.00           C  
ATOM     58  N   ILE A 188      14.589  77.084 119.348  1.00  0.00           N  
ATOM     59  CA  ILE A 188      15.019  76.517 118.083  1.00  0.00           C  
ATOM     60  C   ILE A 188      14.618  77.454 116.965  1.00  0.00           C  
ATOM     61  O   ILE A 188      15.451  77.880 116.172  1.00  0.00           O  
ATOM     62  CB  ILE A 188      14.376  75.137 117.828  1.00  0.00           C  
ATOM     63  CG1 ILE A 188      14.916  74.124 118.824  1.00  0.00           C  
ATOM     64  CG2 ILE A 188      14.685  74.651 116.420  1.00  0.00           C  
ATOM     65  CD1 ILE A 188      14.280  72.768 118.679  1.00  0.00           C  
ATOM     66  N   VAL A 189      13.336  77.786 116.903  1.00  0.00           N  
ATOM     67  CA  VAL A 189      12.868  78.676 115.848  1.00  0.00           C  
ATOM     68  C   VAL A 189      13.555  80.040 115.928  1.00  0.00           C  
ATOM     69  O   VAL A 189      13.997  80.575 114.914  1.00  0.00           O  
ATOM     70  CB  VAL A 189      11.333  78.835 115.891  1.00  0.00           C  
ATOM     71  CG1 VAL A 189      10.901  79.217 117.271  1.00  0.00           C  
ATOM     72  CG2 VAL A 189      10.886  79.873 114.882  1.00  0.00           C  
ATOM     73  N   ARG A 190      13.678  80.584 117.131  1.00  0.00           N  
ATOM     74  CA  ARG A 190      14.324  81.879 117.295  1.00  0.00           C  
ATOM     75  C   ARG A 190      15.695  81.900 116.651  1.00  0.00           C  
ATOM     76  O   ARG A 190      15.938  82.670 115.729  1.00  0.00           O  
ATOM     77  CB  ARG A 190      14.481  82.229 118.771  1.00  0.00           C  
ATOM     78  CG  ARG A 190      15.125  83.578 118.970  1.00  0.00           C  
ATOM     79  CD  ARG A 190      15.229  83.960 120.433  1.00  0.00           C  
ATOM     80  NE  ARG A 190      15.797  85.301 120.570  1.00  0.00           N  
ATOM     81  CZ  ARG A 190      16.131  85.863 121.727  1.00  0.00           C  
ATOM     82  NH1 ARG A 190      15.949  85.200 122.864  1.00  0.00           N  
ATOM     83  NH2 ARG A 190      16.659  87.082 121.742  1.00  0.00           N  
ATOM     84  N   PHE A 191      16.583  81.045 117.158  1.00  0.00           N  
ATOM     85  CA  PHE A 191      17.962  80.924 116.676  1.00  0.00           C  
ATOM     86  C   PHE A 191      18.072  80.517 115.211  1.00  0.00           C  
ATOM     87  O   PHE A 191      18.921  81.022 114.487  1.00  0.00           O  
ATOM     88  CB  PHE A 191      18.721  79.902 117.531  1.00  0.00           C  
ATOM     89  CG  PHE A 191      19.111  80.411 118.903  1.00  0.00           C  
ATOM     90  CD1 PHE A 191      18.617  81.636 119.386  1.00  0.00           C  
ATOM     91  CD2 PHE A 191      19.985  79.664 119.712  1.00  0.00           C  
ATOM     92  CE1 PHE A 191      18.991  82.109 120.650  1.00  0.00           C  
ATOM     93  CE2 PHE A 191      20.368  80.124 120.979  1.00  0.00           C  
ATOM     94  CZ  PHE A 191      19.873  81.348 121.452  1.00  0.00           C  
ATOM     95  N   GLY A 195      17.222  79.598 114.775  1.00  0.00           N  
ATOM     96  CA  GLY A 195      17.288  79.162 113.398  1.00  0.00           C  
ATOM     97  C   GLY A 195      17.816  77.745 113.259  1.00  0.00           C  
ATOM     98  O   GLY A 195      17.965  77.239 112.146  1.00  0.00           O  
ATOM     99  N   SER A 196      18.094  77.092 114.381  1.00  0.00           N  
ATOM    100  CA  SER A 196      18.599  75.729 114.340  1.00  0.00           C  
ATOM    101  C   SER A 196      17.514  74.741 113.920  1.00  0.00           C  
ATOM    102  O   SER A 196      16.488  75.129 113.370  1.00  0.00           O  
ATOM    103  CB  SER A 196      19.163  75.332 115.696  1.00  0.00           C  
ATOM    104  OG  SER A 196      18.156  75.382 116.677  1.00  0.00           O  
ATOM    105  N   SER A 197      17.748  73.462 114.184  1.00  0.00           N  
ATOM    106  CA  SER A 197      16.812  72.420 113.811  1.00  0.00           C  
ATOM    107  C   SER A 197      16.563  71.456 114.955  1.00  0.00           C  
ATOM    108  O   SER A 197      17.457  71.127 115.742  1.00  0.00           O  
ATOM    109  CB  SER A 197      17.352  71.648 112.622  1.00  0.00           C  
ATOM    110  OG  SER A 197      17.899  72.544 111.673  1.00  0.00           O  
ATOM    111  N   LYS A 198      15.326  70.997 115.033  1.00  0.00           N  
ATOM    112  CA  LYS A 198      14.927  70.080 116.073  1.00  0.00           C  
ATOM    113  C   LYS A 198      15.404  68.676 115.749  1.00  0.00           C  
ATOM    114  O   LYS A 198      15.357  68.238 114.606  1.00  0.00           O  
ATOM    115  CB  LYS A 198      13.408  70.126 116.219  1.00  0.00           C  
ATOM    116  CG  LYS A 198      12.858  69.418 117.439  1.00  0.00           C  
ATOM    117  CD  LYS A 198      12.356  68.044 117.071  1.00  0.00           C  
ATOM    118  CE  LYS A 198      11.400  67.522 118.123  1.00  0.00           C  
ATOM    119  NZ  LYS A 198      10.782  66.233 117.679  1.00  0.00           N  
ATOM    120  N   ILE A 199      15.899  67.982 116.761  1.00  0.00           N  
ATOM    121  CA  ILE A 199      16.353  66.620 116.574  1.00  0.00           C  
ATOM    122  C   ILE A 199      15.107  65.763 116.693  1.00  0.00           C  
ATOM    123  O   ILE A 199      14.548  65.622 117.778  1.00  0.00           O  
ATOM    124  CB  ILE A 199      17.371  66.219 117.656  1.00  0.00           C  
ATOM    125  CG1 ILE A 199      18.637  67.068 117.510  1.00  0.00           C  
ATOM    126  CG2 ILE A 199      17.711  64.754 117.541  1.00  0.00           C  
ATOM    127  CD1 ILE A 199      19.727  66.732 118.495  1.00  0.00           C  
ATOM    128  N   ASP A 200      14.649  65.226 115.566  1.00  0.00           N  
ATOM    129  CA  ASP A 200      13.467  64.374 115.550  1.00  0.00           C  
ATOM    130  C   ASP A 200      13.858  62.893 115.479  1.00  0.00           C  
ATOM    131  O   ASP A 200      15.039  62.550 115.517  1.00  0.00           O  
ATOM    132  CB  ASP A 200      12.579  64.735 114.366  1.00  0.00           C  
ATOM    133  CG  ASP A 200      13.334  64.747 113.067  1.00  0.00           C  
ATOM    134  OD1 ASP A 200      14.261  63.925 112.938  1.00  0.00           O  
ATOM    135  OD2 ASP A 200      13.000  65.562 112.175  1.00  0.00           O  
ATOM    136  N   LYS A 201      12.865  62.015 115.374  1.00  0.00           N  
ATOM    137  CA  LYS A 201      13.140  60.583 115.324  1.00  0.00           C  
ATOM    138  C   LYS A 201      13.941  60.126 114.120  1.00  0.00           C  
ATOM    139  O   LYS A 201      14.811  59.263 114.243  1.00  0.00           O  
ATOM    140  CB  LYS A 201      11.842  59.771 115.400  1.00  0.00           C  
ATOM    141  CG  LYS A 201      11.509  59.346 116.808  1.00  0.00           C  
ATOM    142  CD  LYS A 201      12.777  58.906 117.561  1.00  0.00           C  
ATOM    143  CE  LYS A 201      13.421  57.645 116.976  1.00  0.00           C  
ATOM    144  NZ  LYS A 201      12.719  56.405 117.417  1.00  0.00           N  
ATOM    145  N   GLU A 202      13.643  60.694 112.960  1.00  0.00           N  
ATOM    146  CA  GLU A 202      14.362  60.312 111.767  1.00  0.00           C  
ATOM    147  C   GLU A 202      15.853  60.543 111.980  1.00  0.00           C  
ATOM    148  O   GLU A 202      16.676  59.697 111.608  1.00  0.00           O  
ATOM    149  CB  GLU A 202      13.845  61.084 110.544  1.00  0.00           C  
ATOM    150  CG  GLU A 202      13.118  62.387 110.858  1.00  0.00           C  
ATOM    151  CD  GLU A 202      11.781  62.182 111.582  1.00  0.00           C  
ATOM    152  OE1 GLU A 202      11.150  63.189 112.000  1.00  0.00           O  
ATOM    153  OE2 GLU A 202      11.363  61.011 111.727  1.00  0.00           O  
ATOM    154  N   LEU A 203      16.198  61.667 112.610  1.00  0.00           N  
ATOM    155  CA  LEU A 203      17.599  61.991 112.868  1.00  0.00           C  
ATOM    156  C   LEU A 203      18.203  61.017 113.857  1.00  0.00           C  
ATOM    157  O   LEU A 203      19.292  60.498 113.631  1.00  0.00           O  
ATOM    158  CB  LEU A 203      17.755  63.411 113.414  1.00  0.00           C  
ATOM    159  CG  LEU A 203      19.228  63.832 113.489  1.00  0.00           C  
ATOM    160  CD1 LEU A 203      19.848  63.686 112.102  1.00  0.00           C  
ATOM    161  CD2 LEU A 203      19.362  65.259 114.003  1.00  0.00           C  
ATOM    162  N   ILE A 204      17.505  60.774 114.960  1.00  0.00           N  
ATOM    163  CA  ILE A 204      18.004  59.832 115.952  1.00  0.00           C  
ATOM    164  C   ILE A 204      18.202  58.475 115.291  1.00  0.00           C  
ATOM    165  O   ILE A 204      19.245  57.843 115.466  1.00  0.00           O  
ATOM    166  CB  ILE A 204      17.038  59.695 117.153  1.00  0.00           C  
ATOM    167  CG1 ILE A 204      16.918  61.050 117.861  1.00  0.00           C  
ATOM    168  CG2 ILE A 204      17.563  58.666 118.133  1.00  0.00           C  
ATOM    169  CD1 ILE A 204      16.177  61.023 119.165  1.00  0.00           C  
ATOM    170  N   ASN A 205      17.217  58.028 114.518  1.00  0.00           N  
ATOM    171  CA  ASN A 205      17.344  56.744 113.837  1.00  0.00           C  
ATOM    172  C   ASN A 205      18.529  56.763 112.871  1.00  0.00           C  
ATOM    173  O   ASN A 205      19.211  55.754 112.689  1.00  0.00           O  
ATOM    174  CB  ASN A 205      16.064  56.396 113.075  1.00  0.00           C  
ATOM    175  CG  ASN A 205      14.883  56.137 113.996  1.00  0.00           C  
ATOM    176  OD1 ASN A 205      15.023  55.536 115.067  1.00  0.00           O  
ATOM    177  ND2 ASN A 205      13.706  56.579 113.574  1.00  0.00           N  
ATOM    178  N   ARG A 206      18.775  57.910 112.250  1.00  0.00           N  
ATOM    179  CA  ARG A 206      19.893  58.013 111.337  1.00  0.00           C  
ATOM    180  C   ARG A 206      21.160  57.771 112.116  1.00  0.00           C  
ATOM    181  O   ARG A 206      22.023  57.018 111.682  1.00  0.00           O  
ATOM    182  CB  ARG A 206      19.982  59.399 110.709  1.00  0.00           C  
ATOM    183  CG  ARG A 206      19.166  59.595 109.461  1.00  0.00           C  
ATOM    184  CD  ARG A 206      19.813  60.646 108.569  1.00  0.00           C  
ATOM    185  NE  ARG A 206      21.147  60.239 108.137  1.00  0.00           N  
ATOM    186  CZ  ARG A 206      21.845  60.861 107.191  1.00  0.00           C  
ATOM    187  NH1 ARG A 206      21.341  61.918 106.579  1.00  0.00           N  
ATOM    188  NH2 ARG A 206      23.046  60.414 106.846  1.00  0.00           N  
ATOM    189  N   ILE A 207      21.274  58.428 113.266  1.00  0.00           N  
ATOM    190  CA  ILE A 207      22.452  58.279 114.099  1.00  0.00           C  
ATOM    191  C   ILE A 207      22.611  56.809 114.414  1.00  0.00           C  
ATOM    192  O   ILE A 207      23.714  56.270 114.349  1.00  0.00           O  
ATOM    193  CB  ILE A 207      22.331  59.104 115.405  1.00  0.00           C  
ATOM    194  CG1 ILE A 207      22.281  60.595 115.058  1.00  0.00           C  
ATOM    195  CG2 ILE A 207      23.519  58.835 116.323  1.00  0.00           C  
ATOM    196  CD1 ILE A 207      22.131  61.503 116.250  1.00  0.00           C  
ATOM    197  N   GLU A 208      21.508  56.144 114.731  1.00  0.00           N  
ATOM    198  CA  GLU A 208      21.595  54.728 115.033  1.00  0.00           C  
ATOM    199  C   GLU A 208      22.090  53.964 113.817  1.00  0.00           C  
ATOM    200  O   GLU A 208      23.108  53.266 113.886  1.00  0.00           O  
ATOM    201  CB  GLU A 208      20.244  54.174 115.476  1.00  0.00           C  
ATOM    202  CG  GLU A 208      20.286  52.663 115.674  1.00  0.00           C  
ATOM    203  CD  GLU A 208      19.145  52.132 116.510  1.00  0.00           C  
ATOM    204  OE1 GLU A 208      17.984  52.519 116.251  1.00  0.00           O  
ATOM    205  OE2 GLU A 208      19.411  51.320 117.422  1.00  0.00           O  
ATOM    206  N   ARG A 209      21.363  54.103 112.709  1.00  0.00           N  
ATOM    207  CA  ARG A 209      21.711  53.428 111.466  1.00  0.00           C  
ATOM    208  C   ARG A 209      23.147  53.724 111.066  1.00  0.00           C  
ATOM    209  O   ARG A 209      23.792  52.920 110.410  1.00  0.00           O  
ATOM    210  CB  ARG A 209      20.770  53.867 110.341  1.00  0.00           C  
ATOM    211  CG  ARG A 209      19.796  52.793 109.842  1.00  0.00           C  
ATOM    212  CD  ARG A 209      18.998  52.151 110.983  1.00  0.00           C  
ATOM    213  NE  ARG A 209      17.940  53.001 111.537  1.00  0.00           N  
ATOM    214  CZ  ARG A 209      17.335  52.775 112.706  1.00  0.00           C  
ATOM    215  NH1 ARG A 209      17.684  51.729 113.447  1.00  0.00           N  
ATOM    216  NH2 ARG A 209      16.379  53.592 113.137  1.00  0.00           N  
ATOM    217  N   ALA A 210      23.658  54.876 111.473  1.00  0.00           N  
ATOM    218  CA  ALA A 210      25.017  55.247 111.121  1.00  0.00           C  
ATOM    219  C   ALA A 210      26.084  54.737 112.079  1.00  0.00           C  
ATOM    220  O   ALA A 210      27.261  54.703 111.730  1.00  0.00           O  
ATOM    221  CB  ALA A 210      25.121  56.749 111.009  1.00  0.00           C  
ATOM    222  N   THR A 211      25.691  54.325 113.275  1.00  0.00           N  
ATOM    223  CA  THR A 211      26.680  53.872 114.243  1.00  0.00           C  
ATOM    224  C   THR A 211      26.512  52.433 114.714  1.00  0.00           C  
ATOM    225  O   THR A 211      27.321  51.932 115.504  1.00  0.00           O  
ATOM    226  CB  THR A 211      26.679  54.796 115.461  1.00  0.00           C  
ATOM    227  OG1 THR A 211      25.416  54.702 116.122  1.00  0.00           O  
ATOM    228  CG2 THR A 211      26.885  56.245 115.023  1.00  0.00           C  
ATOM    229  N   GLY A 212      25.466  51.774 114.224  1.00  0.00           N  
ATOM    230  CA  GLY A 212      25.219  50.397 114.605  1.00  0.00           C  
ATOM    231  C   GLY A 212      25.105  50.262 116.101  1.00  0.00           C  
ATOM    232  O   GLY A 212      25.357  49.194 116.673  1.00  0.00           O  
ATOM    233  N   GLN A 214      24.719  51.359 116.742  1.00  0.00           N  
ATOM    234  CA  GLN A 214      24.575  51.381 118.182  1.00  0.00           C  
ATOM    235  C   GLN A 214      23.421  52.233 118.641  1.00  0.00           C  
ATOM    236  O   GLN A 214      23.074  53.226 117.987  1.00  0.00           O  
ATOM    237  CB  GLN A 214      25.867  51.854 118.810  1.00  0.00           C  
ATOM    238  CG  GLN A 214      26.769  50.701 119.073  1.00  0.00           C  
ATOM    239  CD  GLN A 214      28.083  51.129 119.609  1.00  0.00           C  
ATOM    240  OE1 GLN A 214      28.915  51.653 118.870  1.00  0.00           O  
ATOM    241  NE2 GLN A 214      28.294  50.926 120.909  1.00  0.00           N  
ATOM    242  N   ARG A 215      22.827  51.843 119.771  1.00  0.00           N  
ATOM    243  CA  ARG A 215      21.678  52.566 120.311  1.00  0.00           C  
ATOM    244  C   ARG A 215      21.978  54.014 120.679  1.00  0.00           C  
ATOM    245  O   ARG A 215      22.846  54.303 121.503  1.00  0.00           O  
ATOM    246  CB  ARG A 215      21.109  51.853 121.530  1.00  0.00           C  
ATOM    247  CG  ARG A 215      19.731  52.363 121.845  1.00  0.00           C  
ATOM    248  CD  ARG A 215      19.155  51.864 123.151  1.00  0.00           C  
ATOM    249  NE  ARG A 215      17.777  52.335 123.268  1.00  0.00           N  
ATOM    250  CZ  ARG A 215      17.076  52.342 124.395  1.00  0.00           C  
ATOM    251  NH1 ARG A 215      17.618  51.897 125.524  1.00  0.00           N  
ATOM    252  NH2 ARG A 215      15.832  52.804 124.394  1.00  0.00           N  
ATOM    253  N   PRO A 216      21.257  54.950 120.068  1.00  0.00           N  
ATOM    254  CA  PRO A 216      21.519  56.348 120.400  1.00  0.00           C  
ATOM    255  C   PRO A 216      21.399  56.641 121.887  1.00  0.00           C  
ATOM    256  O   PRO A 216      20.469  56.190 122.546  1.00  0.00           O  
ATOM    257  CB  PRO A 216      20.509  57.121 119.534  1.00  0.00           C  
ATOM    258  CG  PRO A 216      19.473  56.112 119.192  1.00  0.00           C  
ATOM    259  CD  PRO A 216      20.244  54.831 119.016  1.00  0.00           C  
ATOM    260  N   HIS A 217      22.373  57.389 122.395  1.00  0.00           N  
ATOM    261  CA  HIS A 217      22.464  57.795 123.797  1.00  0.00           C  
ATOM    262  C   HIS A 217      21.136  58.338 124.353  1.00  0.00           C  
ATOM    263  O   HIS A 217      20.344  58.950 123.630  1.00  0.00           O  
ATOM    264  CB  HIS A 217      23.565  58.852 123.896  1.00  0.00           C  
ATOM    265  CG  HIS A 217      24.037  59.131 125.288  1.00  0.00           C  
ATOM    266  ND1 HIS A 217      23.405  60.024 126.126  1.00  0.00           N  
ATOM    267  CD2 HIS A 217      25.123  58.686 125.964  1.00  0.00           C  
ATOM    268  CE1 HIS A 217      24.084  60.122 127.255  1.00  0.00           C  
ATOM    269  NE2 HIS A 217      25.131  59.321 127.183  1.00  0.00           N  
ATOM    270  N   HIS A 218      20.883  58.122 125.638  1.00  0.00           N  
ATOM    271  CA  HIS A 218      19.637  58.623 126.200  1.00  0.00           C  
ATOM    272  C   HIS A 218      19.504  60.142 126.078  1.00  0.00           C  
ATOM    273  O   HIS A 218      18.399  60.659 125.972  1.00  0.00           O  
ATOM    274  CB  HIS A 218      19.458  58.182 127.658  1.00  0.00           C  
ATOM    275  CG  HIS A 218      20.637  58.460 128.540  1.00  0.00           C  
ATOM    276  ND1 HIS A 218      21.825  57.765 128.438  1.00  0.00           N  
ATOM    277  CD2 HIS A 218      20.781  59.301 129.594  1.00  0.00           C  
ATOM    278  CE1 HIS A 218      22.646  58.161 129.395  1.00  0.00           C  
ATOM    279  NE2 HIS A 218      22.037  59.092 130.110  1.00  0.00           N  
ATOM    280  N   PHE A 219      20.612  60.870 126.087  1.00  0.00           N  
ATOM    281  CA  PHE A 219      20.503  62.307 125.930  1.00  0.00           C  
ATOM    282  C   PHE A 219      19.742  62.601 124.636  1.00  0.00           C  
ATOM    283  O   PHE A 219      19.027  63.602 124.539  1.00  0.00           O  
ATOM    284  CB  PHE A 219      21.877  62.962 125.862  1.00  0.00           C  
ATOM    285  CG  PHE A 219      22.596  63.016 127.174  1.00  0.00           C  
ATOM    286  CD1 PHE A 219      22.003  62.533 128.336  1.00  0.00           C  
ATOM    287  CD2 PHE A 219      23.883  63.555 127.247  1.00  0.00           C  
ATOM    288  CE1 PHE A 219      22.679  62.586 129.555  1.00  0.00           C  
ATOM    289  CE2 PHE A 219      24.570  63.615 128.459  1.00  0.00           C  
ATOM    290  CZ  PHE A 219      23.970  63.130 129.615  1.00  0.00           C  
ATOM    291  N   LEU A 220      19.896  61.736 123.637  1.00  0.00           N  
ATOM    292  CA  LEU A 220      19.201  61.943 122.369  1.00  0.00           C  
ATOM    293  C   LEU A 220      17.772  61.436 122.475  1.00  0.00           C  
ATOM    294  O   LEU A 220      16.824  62.120 122.084  1.00  0.00           O  
ATOM    295  CB  LEU A 220      19.924  61.225 121.224  1.00  0.00           C  
ATOM    296  CG  LEU A 220      21.224  61.868 120.713  1.00  0.00           C  
ATOM    297  CD1 LEU A 220      22.004  60.850 119.892  1.00  0.00           C  
ATOM    298  CD2 LEU A 220      20.919  63.121 119.895  1.00  0.00           C  
ATOM    299  N   ARG A 221      17.627  60.237 123.026  1.00  0.00           N  
ATOM    300  CA  ARG A 221      16.318  59.622 123.182  1.00  0.00           C  
ATOM    301  C   ARG A 221      15.379  60.454 124.054  1.00  0.00           C  
ATOM    302  O   ARG A 221      14.209  60.623 123.731  1.00  0.00           O  
ATOM    303  CB  ARG A 221      16.480  58.225 123.775  1.00  0.00           C  
ATOM    304  CG  ARG A 221      17.528  57.399 123.053  1.00  0.00           C  
ATOM    305  CD  ARG A 221      17.322  55.919 123.263  1.00  0.00           C  
ATOM    306  NE  ARG A 221      17.227  55.593 124.677  1.00  0.00           N  
ATOM    307  CZ  ARG A 221      18.268  55.290 125.432  1.00  0.00           C  
ATOM    308  NH1 ARG A 221      19.480  55.269 124.892  1.00  0.00           N  
ATOM    309  NH2 ARG A 221      18.100  55.017 126.722  1.00  0.00           N  
ATOM    310  N   ARG A 222      15.906  60.993 125.146  1.00  0.00           N  
ATOM    311  CA  ARG A 222      15.125  61.786 126.078  1.00  0.00           C  
ATOM    312  C   ARG A 222      15.050  63.289 125.836  1.00  0.00           C  
ATOM    313  O   ARG A 222      14.490  64.007 126.644  1.00  0.00           O  
ATOM    314  CB  ARG A 222      15.646  61.541 127.478  1.00  0.00           C  
ATOM    315  CG  ARG A 222      15.815  60.081 127.765  1.00  0.00           C  
ATOM    316  CD  ARG A 222      16.217  59.851 129.182  1.00  0.00           C  
ATOM    317  NE  ARG A 222      16.267  58.428 129.446  1.00  0.00           N  
ATOM    318  CZ  ARG A 222      16.842  57.910 130.520  1.00  0.00           C  
ATOM    319  NH1 ARG A 222      17.406  58.722 131.415  1.00  0.00           N  
ATOM    320  NH2 ARG A 222      16.867  56.588 130.691  1.00  0.00           N  
ATOM    321  N   GLY A 224      15.624  63.789 124.757  1.00  0.00           N  
ATOM    322  CA  GLY A 224      15.510  65.212 124.514  1.00  0.00           C  
ATOM    323  C   GLY A 224      16.556  66.147 125.086  1.00  0.00           C  
ATOM    324  O   GLY A 224      16.493  67.347 124.798  1.00  0.00           O  
ATOM    325  N   ILE A 225      17.499  65.633 125.884  1.00  0.00           N  
ATOM    326  CA  ILE A 225      18.577  66.461 126.463  1.00  0.00           C  
ATOM    327  C   ILE A 225      19.310  67.222 125.354  1.00  0.00           C  
ATOM    328  O   ILE A 225      19.590  68.413 125.495  1.00  0.00           O  
ATOM    329  CB  ILE A 225      19.636  65.622 127.178  1.00  0.00           C  
ATOM    330  CG1 ILE A 225      18.985  64.643 128.166  1.00  0.00           C  
ATOM    331  CG2 ILE A 225      20.627  66.547 127.840  1.00  0.00           C  
ATOM    332  CD1 ILE A 225      18.257  65.255 129.280  1.00  0.00           C  
ATOM    333  N   PHE A 226      19.665  66.511 124.278  1.00  0.00           N  
ATOM    334  CA  PHE A 226      20.299  67.126 123.104  1.00  0.00           C  
ATOM    335  C   PHE A 226      19.139  67.130 122.135  1.00  0.00           C  
ATOM    336  O   PHE A 226      18.766  66.097 121.599  1.00  0.00           O  
ATOM    337  CB  PHE A 226      21.469  66.288 122.579  1.00  0.00           C  
ATOM    338  CG  PHE A 226      22.787  66.700 123.153  1.00  0.00           C  
ATOM    339  CD1 PHE A 226      23.220  66.192 124.373  1.00  0.00           C  
ATOM    340  CD2 PHE A 226      23.539  67.702 122.538  1.00  0.00           C  
ATOM    341  CE1 PHE A 226      24.373  66.676 124.986  1.00  0.00           C  
ATOM    342  CE2 PHE A 226      24.699  68.196 123.141  1.00  0.00           C  
ATOM    343  CZ  PHE A 226      25.113  67.676 124.378  1.00  0.00           C  
ATOM    344  N   PHE A 227      18.569  68.311 121.935  1.00  0.00           N  
ATOM    345  CA  PHE A 227      17.361  68.507 121.143  1.00  0.00           C  
ATOM    346  C   PHE A 227      17.506  69.333 119.885  1.00  0.00           C  
ATOM    347  O   PHE A 227      16.657  69.286 119.007  1.00  0.00           O  
ATOM    348  CB  PHE A 227      16.357  69.234 122.011  1.00  0.00           C  
ATOM    349  CG  PHE A 227      16.775  70.647 122.316  1.00  0.00           C  
ATOM    350  CD1 PHE A 227      17.855  70.897 123.159  1.00  0.00           C  
ATOM    351  CD2 PHE A 227      16.162  71.721 121.683  1.00  0.00           C  
ATOM    352  CE1 PHE A 227      18.318  72.193 123.357  1.00  0.00           C  
ATOM    353  CE2 PHE A 227      16.614  73.015 121.875  1.00  0.00           C  
ATOM    354  CZ  PHE A 227      17.694  73.256 122.710  1.00  0.00           C  
ATOM    355  N   SER A 228      18.550  70.134 119.811  1.00  0.00           N  
ATOM    356  CA  SER A 228      18.711  70.989 118.651  1.00  0.00           C  
ATOM    357  C   SER A 228      20.000  70.646 117.916  1.00  0.00           C  
ATOM    358  O   SER A 228      20.912  70.041 118.492  1.00  0.00           O  
ATOM    359  CB  SER A 228      18.716  72.449 119.115  1.00  0.00           C  
ATOM    360  OG  SER A 228      18.628  73.348 118.032  1.00  0.00           O  
ATOM    361  N   HIS A 229      20.069  71.014 116.641  1.00  0.00           N  
ATOM    362  CA  HIS A 229      21.257  70.735 115.876  1.00  0.00           C  
ATOM    363  C   HIS A 229      21.374  71.653 114.686  1.00  0.00           C  
ATOM    364  O   HIS A 229      20.462  72.404 114.364  1.00  0.00           O  
ATOM    365  CB  HIS A 229      21.263  69.286 115.379  1.00  0.00           C  
ATOM    366  CG  HIS A 229      20.603  69.100 114.046  1.00  0.00           C  
ATOM    367  ND1 HIS A 229      19.258  68.832 113.905  1.00  0.00           N  
ATOM    368  CD2 HIS A 229      21.100  69.185 112.788  1.00  0.00           C  
ATOM    369  CE1 HIS A 229      18.955  68.760 112.622  1.00  0.00           C  
ATOM    370  NE2 HIS A 229      20.055  68.971 111.925  1.00  0.00           N  
ATOM    371  N   ARG A 230      22.535  71.579 114.049  1.00  0.00           N  
ATOM    372  CA  ARG A 230      22.829  72.341 112.855  1.00  0.00           C  
ATOM    373  C   ARG A 230      23.700  71.486 111.938  1.00  0.00           C  
ATOM    374  O   ARG A 230      24.841  71.168 112.262  1.00  0.00           O  
ATOM    375  CB  ARG A 230      23.558  73.633 113.194  1.00  0.00           C  
ATOM    376  CG  ARG A 230      22.690  74.735 113.730  1.00  0.00           C  
ATOM    377  CD  ARG A 230      23.402  76.070 113.526  1.00  0.00           C  
ATOM    378  NE  ARG A 230      22.504  77.219 113.645  1.00  0.00           N  
ATOM    379  CZ  ARG A 230      21.914  77.565 114.776  1.00  0.00           C  
ATOM    380  NH1 ARG A 230      22.140  76.845 115.861  1.00  0.00           N  
ATOM    381  NH2 ARG A 230      21.107  78.612 114.824  1.00  0.00           N  
ATOM    382  N   ASP A 231      23.135  71.104 110.804  1.00  0.00           N  
ATOM    383  CA  ASP A 231      23.825  70.305 109.795  1.00  0.00           C  
ATOM    384  C   ASP A 231      24.192  68.877 110.189  1.00  0.00           C  
ATOM    385  O   ASP A 231      25.024  68.248 109.535  1.00  0.00           O  
ATOM    386  CB  ASP A 231      25.068  71.054 109.301  1.00  0.00           C  
ATOM    387  CG  ASP A 231      24.721  72.380 108.666  1.00  0.00           C  
ATOM    388  OD1 ASP A 231      23.596  72.858 108.921  1.00  0.00           O  
ATOM    389  OD2 ASP A 231      25.553  72.960 107.930  1.00  0.00           O  
ATOM    390  N   MET A 232      23.562  68.342 111.225  1.00  0.00           N  
ATOM    391  CA  MET A 232      23.897  66.982 111.629  1.00  0.00           C  
ATOM    392  C   MET A 232      23.764  65.969 110.496  1.00  0.00           C  
ATOM    393  O   MET A 232      24.540  65.011 110.431  1.00  0.00           O  
ATOM    394  CB  MET A 232      23.031  66.519 112.799  1.00  0.00           C  
ATOM    395  CG  MET A 232      23.481  65.203 113.364  1.00  0.00           C  
ATOM    396  SD  MET A 232      25.185  65.360 113.843  1.00  0.00           S  
ATOM    397  CE  MET A 232      25.581  63.669 114.419  1.00  0.00           C  
ATOM    398  N   ASN A 233      22.786  66.161 109.615  1.00  0.00           N  
ATOM    399  CA  ASN A 233      22.592  65.230 108.505  1.00  0.00           C  
ATOM    400  C   ASN A 233      23.754  65.249 107.542  1.00  0.00           C  
ATOM    401  O   ASN A 233      24.070  64.237 106.931  1.00  0.00           O  
ATOM    402  CB  ASN A 233      21.323  65.544 107.732  1.00  0.00           C  
ATOM    403  CG  ASN A 233      20.104  65.003 108.396  1.00  0.00           C  
ATOM    404  OD1 ASN A 233      20.034  63.818 108.714  1.00  0.00           O  
ATOM    405  ND2 ASN A 233      19.126  65.859 108.608  1.00  0.00           N  
ATOM    406  N   GLN A 234      24.372  66.408 107.388  1.00  0.00           N  
ATOM    407  CA  GLN A 234      25.513  66.527 106.513  1.00  0.00           C  
ATOM    408  C   GLN A 234      26.658  65.781 107.166  1.00  0.00           C  
ATOM    409  O   GLN A 234      27.444  65.110 106.496  1.00  0.00           O  
ATOM    410  CB  GLN A 234      25.897  67.976 106.356  1.00  0.00           C  
ATOM    411  CG  GLN A 234      24.810  68.802 105.769  1.00  0.00           C  
ATOM    412  CD  GLN A 234      25.349  70.073 105.181  1.00  0.00           C  
ATOM    413  OE1 GLN A 234      24.577  70.964 104.832  1.00  0.00           O  
ATOM    414  NE2 GLN A 234      26.689  70.169 105.053  1.00  0.00           N  
ATOM    415  N   VAL A 235      26.762  65.913 108.484  1.00  0.00           N  
ATOM    416  CA  VAL A 235      27.807  65.217 109.209  1.00  0.00           C  
ATOM    417  C   VAL A 235      27.596  63.732 108.940  1.00  0.00           C  
ATOM    418  O   VAL A 235      28.523  63.014 108.556  1.00  0.00           O  
ATOM    419  CB  VAL A 235      27.723  65.523 110.719  1.00  0.00           C  
ATOM    420  CG1 VAL A 235      28.714  64.678 111.491  1.00  0.00           C  
ATOM    421  CG2 VAL A 235      28.022  66.984 110.944  1.00  0.00           C  
ATOM    422  N   LEU A 236      26.354  63.293 109.110  1.00  0.00           N  
ATOM    423  CA  LEU A 236      25.992  61.902 108.893  1.00  0.00           C  
ATOM    424  C   LEU A 236      26.253  61.475 107.458  1.00  0.00           C  
ATOM    425  O   LEU A 236      26.831  60.418 107.230  1.00  0.00           O  
ATOM    426  CB  LEU A 236      24.526  61.687 109.257  1.00  0.00           C  
ATOM    427  CG  LEU A 236      24.199  61.783 110.754  1.00  0.00           C  
ATOM    428  CD1 LEU A 236      22.687  61.785 110.952  1.00  0.00           C  
ATOM    429  CD2 LEU A 236      24.842  60.615 111.500  1.00  0.00           C  
ATOM    430  N   ASP A 237      25.837  62.287 106.491  1.00  0.00           N  
ATOM    431  CA  ASP A 237      26.072  61.959 105.086  1.00  0.00           C  
ATOM    432  C   ASP A 237      27.568  61.753 104.859  1.00  0.00           C  
ATOM    433  O   ASP A 237      27.997  60.724 104.339  1.00  0.00           O  
ATOM    434  CB  ASP A 237      25.574  63.076 104.171  1.00  0.00           C  
ATOM    435  CG  ASP A 237      24.062  63.093 104.024  1.00  0.00           C  
ATOM    436  OD1 ASP A 237      23.364  62.260 104.647  1.00  0.00           O  
ATOM    437  OD2 ASP A 237      23.565  63.956 103.271  1.00  0.00           O  
ATOM    438  N   ALA A 238      28.365  62.738 105.250  1.00  0.00           N  
ATOM    439  CA  ALA A 238      29.803  62.637 105.090  1.00  0.00           C  
ATOM    440  C   ALA A 238      30.317  61.383 105.775  1.00  0.00           C  
ATOM    441  O   ALA A 238      31.054  60.600 105.184  1.00  0.00           O  
ATOM    442  CB  ALA A 238      30.481  63.860 105.691  1.00  0.00           C  
ATOM    443  N   TYR A 240      29.929  61.198 107.031  1.00  0.00           N  
ATOM    444  CA  TYR A 240      30.381  60.042 107.788  1.00  0.00           C  
ATOM    445  C   TYR A 240      30.015  58.750 107.088  1.00  0.00           C  
ATOM    446  O   TYR A 240      30.885  57.920 106.825  1.00  0.00           O  
ATOM    447  CB  TYR A 240      29.776  60.034 109.178  1.00  0.00           C  
ATOM    448  CG  TYR A 240      30.287  58.907 110.043  1.00  0.00           C  
ATOM    449  CD1 TYR A 240      31.547  58.971 110.627  1.00  0.00           C  
ATOM    450  CD2 TYR A 240      29.503  57.779 110.289  1.00  0.00           C  
ATOM    451  CE1 TYR A 240      32.011  57.948 111.434  1.00  0.00           C  
ATOM    452  CE2 TYR A 240      29.960  56.751 111.091  1.00  0.00           C  
ATOM    453  CZ  TYR A 240      31.215  56.846 111.656  1.00  0.00           C  
ATOM    454  OH  TYR A 240      31.681  55.827 112.443  1.00  0.00           O  
ATOM    455  N   GLU A 241      28.737  58.568 106.778  1.00  0.00           N  
ATOM    456  CA  GLU A 241      28.342  57.345 106.102  1.00  0.00           C  
ATOM    457  C   GLU A 241      29.081  57.155 104.779  1.00  0.00           C  
ATOM    458  O   GLU A 241      29.183  56.038 104.286  1.00  0.00           O  
ATOM    459  CB  GLU A 241      26.832  57.313 105.875  1.00  0.00           C  
ATOM    460  CG  GLU A 241      26.055  57.418 107.168  1.00  0.00           C  
ATOM    461  CD  GLU A 241      24.552  57.267 106.991  1.00  0.00           C  
ATOM    462  OE1 GLU A 241      24.017  57.712 105.946  1.00  0.00           O  
ATOM    463  OE2 GLU A 241      23.899  56.718 107.914  1.00  0.00           O  
ATOM    464  N   ASN A 243      29.632  58.234 104.228  1.00  0.00           N  
ATOM    465  CA  ASN A 243      30.332  58.166 102.953  1.00  0.00           C  
ATOM    466  C   ASN A 243      31.845  58.188 103.137  1.00  0.00           C  
ATOM    467  O   ASN A 243      32.596  58.660 102.282  1.00  0.00           O  
ATOM    468  CB  ASN A 243      29.868  59.319 102.063  1.00  0.00           C  
ATOM    469  CG  ASN A 243      30.082  59.048 100.585  1.00  0.00           C  
ATOM    470  OD1 ASN A 243      30.072  57.908 100.140  1.00  0.00           O  
ATOM    471  ND2 ASN A 243      30.248  60.109  99.812  1.00  0.00           N  
ATOM    472  N   LYS A 244      32.290  57.675 104.274  1.00  0.00           N  
ATOM    473  CA  LYS A 244      33.716  57.584 104.571  1.00  0.00           C  
ATOM    474  C   LYS A 244      34.522  58.876 104.497  1.00  0.00           C  
ATOM    475  O   LYS A 244      35.677  58.864 104.073  1.00  0.00           O  
ATOM    476  CB  LYS A 244      34.364  56.521 103.673  1.00  0.00           C  
ATOM    477  CG  LYS A 244      34.180  55.091 104.169  1.00  0.00           C  
ATOM    478  CD  LYS A 244      32.718  54.804 104.470  1.00  0.00           C  
ATOM    479  CE  LYS A 244      32.477  53.361 104.865  1.00  0.00           C  
ATOM    480  NZ  LYS A 244      33.388  52.976 105.968  1.00  0.00           N  
ATOM    481  N   LYS A 245      33.922  59.986 104.919  1.00  0.00           N  
ATOM    482  CA  LYS A 245      34.613  61.270 104.937  1.00  0.00           C  
ATOM    483  C   LYS A 245      34.826  61.589 106.402  1.00  0.00           C  
ATOM    484  O   LYS A 245      33.951  61.348 107.230  1.00  0.00           O  
ATOM    485  CB  LYS A 245      33.765  62.332 104.262  1.00  0.00           C  
ATOM    486  CG  LYS A 245      33.487  61.975 102.826  1.00  0.00           C  
ATOM    487  CD  LYS A 245      32.761  63.060 102.094  1.00  0.00           C  
ATOM    488  CE  LYS A 245      32.521  62.661 100.655  1.00  0.00           C  
ATOM    489  NZ  LYS A 245      31.886  63.779  99.908  1.00  0.00           N  
ATOM    490  N   PRO A 265      35.992  62.145 106.751  1.00  0.00           N  
ATOM    491  CA  PRO A 265      36.284  62.471 108.151  1.00  0.00           C  
ATOM    492  C   PRO A 265      35.535  63.652 108.783  1.00  0.00           C  
ATOM    493  O   PRO A 265      35.106  64.592 108.100  1.00  0.00           O  
ATOM    494  CB  PRO A 265      37.788  62.743 108.116  1.00  0.00           C  
ATOM    495  CG  PRO A 265      37.906  63.496 106.864  1.00  0.00           C  
ATOM    496  CD  PRO A 265      37.056  62.672 105.881  1.00  0.00           C  
ATOM    497  N   PHE A 266      35.400  63.584 110.100  1.00  0.00           N  
ATOM    498  CA  PHE A 266      34.823  64.664 110.868  1.00  0.00           C  
ATOM    499  C   PHE A 266      35.396  64.537 112.275  1.00  0.00           C  
ATOM    500  O   PHE A 266      35.693  63.431 112.745  1.00  0.00           O  
ATOM    501  CB  PHE A 266      33.284  64.620 110.838  1.00  0.00           C  
ATOM    502  CG  PHE A 266      32.645  63.799 111.921  1.00  0.00           C  
ATOM    503  CD1 PHE A 266      32.613  64.252 113.243  1.00  0.00           C  
ATOM    504  CD2 PHE A 266      31.989  62.612 111.609  1.00  0.00           C  
ATOM    505  CE1 PHE A 266      31.922  63.531 114.240  1.00  0.00           C  
ATOM    506  CE2 PHE A 266      31.303  61.891 112.587  1.00  0.00           C  
ATOM    507  CZ  PHE A 266      31.267  62.353 113.904  1.00  0.00           C  
ATOM    508  N   TYR A 267      35.616  65.663 112.936  1.00  0.00           N  
ATOM    509  CA  TYR A 267      36.133  65.598 114.285  1.00  0.00           C  
ATOM    510  C   TYR A 267      35.201  66.342 115.224  1.00  0.00           C  
ATOM    511  O   TYR A 267      34.429  67.198 114.801  1.00  0.00           O  
ATOM    512  CB  TYR A 267      37.539  66.186 114.357  1.00  0.00           C  
ATOM    513  CG  TYR A 267      37.618  67.677 114.152  1.00  0.00           C  
ATOM    514  CD1 TYR A 267      37.583  68.229 112.880  1.00  0.00           C  
ATOM    515  CD2 TYR A 267      37.789  68.538 115.240  1.00  0.00           C  
ATOM    516  CE1 TYR A 267      37.731  69.601 112.693  1.00  0.00           C  
ATOM    517  CE2 TYR A 267      37.935  69.904 115.066  1.00  0.00           C  
ATOM    518  CZ  TYR A 267      37.909  70.431 113.793  1.00  0.00           C  
ATOM    519  OH  TYR A 267      38.073  71.789 113.618  1.00  0.00           O  
ATOM    520  N   LEU A 268      35.262  65.990 116.500  1.00  0.00           N  
ATOM    521  CA  LEU A 268      34.437  66.630 117.505  1.00  0.00           C  
ATOM    522  C   LEU A 268      35.215  67.768 118.139  1.00  0.00           C  
ATOM    523  O   LEU A 268      36.445  67.727 118.281  1.00  0.00           O  
ATOM    524  CB  LEU A 268      34.038  65.631 118.583  1.00  0.00           C  
ATOM    525  CG  LEU A 268      33.098  64.500 118.170  1.00  0.00           C  
ATOM    526  CD1 LEU A 268      33.137  63.415 119.218  1.00  0.00           C  
ATOM    527  CD2 LEU A 268      31.690  65.023 117.993  1.00  0.00           C  
ATOM    528  N   TYR A 269      34.474  68.799 118.507  1.00  0.00           N  
ATOM    529  CA  TYR A 269      35.029  69.972 119.147  1.00  0.00           C  
ATOM    530  C   TYR A 269      34.019  70.398 120.190  1.00  0.00           C  
ATOM    531  O   TYR A 269      32.831  70.546 119.908  1.00  0.00           O  
ATOM    532  CB  TYR A 269      35.247  71.077 118.118  1.00  0.00           C  
ATOM    533  CG  TYR A 269      35.333  72.465 118.695  1.00  0.00           C  
ATOM    534  CD1 TYR A 269      35.914  72.697 119.935  1.00  0.00           C  
ATOM    535  CD2 TYR A 269      34.820  73.551 117.998  1.00  0.00           C  
ATOM    536  CE1 TYR A 269      35.975  73.976 120.467  1.00  0.00           C  
ATOM    537  CE2 TYR A 269      34.875  74.831 118.516  1.00  0.00           C  
ATOM    538  CZ  TYR A 269      35.448  75.042 119.749  1.00  0.00           C  
ATOM    539  OH  TYR A 269      35.472  76.317 120.276  1.00  0.00           O  
ATOM    540  N   THR A 270      34.496  70.548 121.412  1.00  0.00           N  
ATOM    541  CA  THR A 270      33.658  70.972 122.509  1.00  0.00           C  
ATOM    542  C   THR A 270      34.614  71.670 123.456  1.00  0.00           C  
ATOM    543  O   THR A 270      35.829  71.551 123.315  1.00  0.00           O  
ATOM    544  CB  THR A 270      32.980  69.775 123.186  1.00  0.00           C  
ATOM    545  OG1 THR A 270      31.809  70.230 123.861  1.00  0.00           O  
ATOM    546  CG2 THR A 270      33.892  69.133 124.196  1.00  0.00           C  
ATOM    547  N   GLY A 272      34.084  72.413 124.413  1.00  0.00           N  
ATOM    548  CA  GLY A 272      34.962  73.119 125.321  1.00  0.00           C  
ATOM    549  C   GLY A 272      34.427  73.286 126.719  1.00  0.00           C  
ATOM    550  O   GLY A 272      33.307  72.869 127.054  1.00  0.00           O  
ATOM    551  N   ARG A 273      35.259  73.929 127.527  1.00  0.00           N  
ATOM    552  CA  ARG A 273      34.988  74.170 128.937  1.00  0.00           C  
ATOM    553  C   ARG A 273      35.629  75.464 129.369  1.00  0.00           C  
ATOM    554  O   ARG A 273      36.779  75.725 129.035  1.00  0.00           O  
ATOM    555  CB  ARG A 273      35.567  73.016 129.762  1.00  0.00           C  
ATOM    556  CG  ARG A 273      35.898  73.345 131.190  1.00  0.00           C  
ATOM    557  CD  ARG A 273      34.646  73.499 132.004  1.00  0.00           C  
ATOM    558  NE  ARG A 273      34.946  73.917 133.368  1.00  0.00           N  
ATOM    559  CZ  ARG A 273      34.034  74.326 134.240  1.00  0.00           C  
ATOM    560  NH1 ARG A 273      32.755  74.369 133.887  1.00  0.00           N  
ATOM    561  NH2 ARG A 273      34.408  74.705 135.455  1.00  0.00           N  
ATOM    562  N   GLY A 274      34.871  76.276 130.092  1.00  0.00           N  
ATOM    563  CA  GLY A 274      35.387  77.534 130.604  1.00  0.00           C  
ATOM    564  C   GLY A 274      35.818  77.238 132.030  1.00  0.00           C  
ATOM    565  O   GLY A 274      34.988  76.984 132.903  1.00  0.00           O  
ATOM    566  N   PRO A 275      37.125  77.254 132.297  1.00  0.00           N  
ATOM    567  CA  PRO A 275      37.676  76.972 133.628  1.00  0.00           C  
ATOM    568  C   PRO A 275      37.422  78.087 134.644  1.00  0.00           C  
ATOM    569  O   PRO A 275      38.354  78.756 135.080  1.00  0.00           O  
ATOM    570  CB  PRO A 275      39.164  76.786 133.347  1.00  0.00           C  
ATOM    571  CG  PRO A 275      39.254  76.652 131.811  1.00  0.00           C  
ATOM    572  CD  PRO A 275      38.200  77.561 131.340  1.00  0.00           C  
ATOM    573  N   SER A 276      36.158  78.274 135.011  1.00  0.00           N  
ATOM    574  CA  SER A 276      35.750  79.305 135.963  1.00  0.00           C  
ATOM    575  C   SER A 276      36.382  79.074 137.317  1.00  0.00           C  
ATOM    576  O   SER A 276      36.743  80.015 138.016  1.00  0.00           O  
ATOM    577  CB  SER A 276      34.234  79.297 136.131  1.00  0.00           C  
ATOM    578  OG  SER A 276      33.572  79.571 134.911  1.00  0.00           O  
ATOM    579  N   SER A 277      36.496  77.810 137.697  1.00  0.00           N  
ATOM    580  CA  SER A 277      37.090  77.468 138.977  1.00  0.00           C  
ATOM    581  C   SER A 277      37.468  76.007 139.003  1.00  0.00           C  
ATOM    582  O   SER A 277      37.284  75.273 138.034  1.00  0.00           O  
ATOM    583  CB  SER A 277      36.113  77.737 140.124  1.00  0.00           C  
ATOM    584  OG  SER A 277      35.424  76.551 140.499  1.00  0.00           O  
ATOM    585  N   GLU A 278      37.989  75.591 140.144  1.00  0.00           N  
ATOM    586  CA  GLU A 278      38.402  74.220 140.331  1.00  0.00           C  
ATOM    587  C   GLU A 278      37.157  73.386 140.594  1.00  0.00           C  
ATOM    588  O   GLU A 278      37.181  72.169 140.483  1.00  0.00           O  
ATOM    589  CB  GLU A 278      39.369  74.151 141.506  1.00  0.00           C  
ATOM    590  CG  GLU A 278      40.418  73.087 141.352  1.00  0.00           C  
ATOM    591  CD  GLU A 278      41.656  73.377 142.171  1.00  0.00           C  
ATOM    592  OE1 GLU A 278      42.222  74.485 142.022  1.00  0.00           O  
ATOM    593  OE2 GLU A 278      42.066  72.493 142.957  1.00  0.00           O  
ATOM    594  N   ALA A 279      36.061  74.065 140.912  1.00  0.00           N  
ATOM    595  CA  ALA A 279      34.794  73.411 141.206  1.00  0.00           C  
ATOM    596  C   ALA A 279      33.947  73.125 139.971  1.00  0.00           C  
ATOM    597  O   ALA A 279      33.576  74.035 139.223  1.00  0.00           O  
ATOM    598  CB  ALA A 279      33.994  74.260 142.169  1.00  0.00           C  
ATOM    599  N   MET A 280      33.637  71.854 139.760  1.00  0.00           N  
ATOM    600  CA  MET A 280      32.809  71.466 138.637  1.00  0.00           C  
ATOM    601  C   MET A 280      31.639  70.652 139.150  1.00  0.00           C  
ATOM    602  O   MET A 280      31.810  69.707 139.923  1.00  0.00           O  
ATOM    603  CB  MET A 280      33.602  70.637 137.637  1.00  0.00           C  
ATOM    604  CG  MET A 280      34.586  71.424 136.816  1.00  0.00           C  
ATOM    605  SD  MET A 280      35.187  70.366 135.509  1.00  0.00           S  
ATOM    606  CE  MET A 280      33.870  70.571 134.278  1.00  0.00           C  
ATOM    607  N   HIS A 281      30.440  71.020 138.726  1.00  0.00           N  
ATOM    608  CA  HIS A 281      29.279  70.289 139.169  1.00  0.00           C  
ATOM    609  C   HIS A 281      28.766  69.367 138.074  1.00  0.00           C  
ATOM    610  O   HIS A 281      29.122  69.493 136.902  1.00  0.00           O  
ATOM    611  CB  HIS A 281      28.175  71.244 139.603  1.00  0.00           C  
ATOM    612  CG  HIS A 281      27.740  72.180 138.528  1.00  0.00           C  
ATOM    613  ND1 HIS A 281      28.202  73.474 138.436  1.00  0.00           N  
ATOM    614  CD2 HIS A 281      26.901  72.003 137.483  1.00  0.00           C  
ATOM    615  CE1 HIS A 281      27.664  74.058 137.380  1.00  0.00           C  
ATOM    616  NE2 HIS A 281      26.871  73.185 136.783  1.00  0.00           N  
ATOM    617  N   VAL A 282      27.931  68.431 138.509  1.00  0.00           N  
ATOM    618  CA  VAL A 282      27.289  67.416 137.691  1.00  0.00           C  
ATOM    619  C   VAL A 282      26.734  67.960 136.353  1.00  0.00           C  
ATOM    620  O   VAL A 282      26.643  67.226 135.367  1.00  0.00           O  
ATOM    621  CB  VAL A 282      26.159  66.763 138.538  1.00  0.00           C  
ATOM    622  CG1 VAL A 282      24.826  67.395 138.211  1.00  0.00           C  
ATOM    623  CG2 VAL A 282      26.147  65.278 138.357  1.00  0.00           C  
ATOM    624  N   GLY A 283      26.384  69.244 136.317  1.00  0.00           N  
ATOM    625  CA  GLY A 283      25.835  69.828 135.102  1.00  0.00           C  
ATOM    626  C   GLY A 283      26.833  70.159 134.007  1.00  0.00           C  
ATOM    627  O   GLY A 283      26.468  70.235 132.832  1.00  0.00           O  
ATOM    628  N   HIS A 284      28.085  70.379 134.398  1.00  0.00           N  
ATOM    629  CA  HIS A 284      29.174  70.688 133.476  1.00  0.00           C  
ATOM    630  C   HIS A 284      29.531  69.436 132.685  1.00  0.00           C  
ATOM    631  O   HIS A 284      30.043  69.510 131.566  1.00  0.00           O  
ATOM    632  CB  HIS A 284      30.412  71.095 134.253  1.00  0.00           C  
ATOM    633  CG  HIS A 284      30.307  72.418 134.933  1.00  0.00           C  
ATOM    634  ND1 HIS A 284      30.836  72.644 136.183  1.00  0.00           N  
ATOM    635  CD2 HIS A 284      29.856  73.616 134.493  1.00  0.00           C  
ATOM    636  CE1 HIS A 284      30.726  73.926 136.480  1.00  0.00           C  
ATOM    637  NE2 HIS A 284      30.136  74.538 135.470  1.00  0.00           N  
ATOM    638  N   LEU A 285      29.273  68.282 133.288  1.00  0.00           N  
ATOM    639  CA  LEU A 285      29.579  67.003 132.671  1.00  0.00           C  
ATOM    640  C   LEU A 285      28.705  66.593 131.479  1.00  0.00           C  
ATOM    641  O   LEU A 285      29.167  65.865 130.596  1.00  0.00           O  
ATOM    642  CB  LEU A 285      29.520  65.902 133.738  1.00  0.00           C  
ATOM    643  CG  LEU A 285      30.836  65.341 134.287  1.00  0.00           C  
ATOM    644  CD1 LEU A 285      31.894  66.426 134.431  1.00  0.00           C  
ATOM    645  CD2 LEU A 285      30.550  64.683 135.610  1.00  0.00           C  
ATOM    646  N   ILE A 286      27.461  67.059 131.431  1.00  0.00           N  
ATOM    647  CA  ILE A 286      26.574  66.641 130.350  1.00  0.00           C  
ATOM    648  C   ILE A 286      27.167  66.664 128.944  1.00  0.00           C  
ATOM    649  O   ILE A 286      27.199  65.637 128.264  1.00  0.00           O  
ATOM    650  CB  ILE A 286      25.224  67.420 130.376  1.00  0.00           C  
ATOM    651  CG1 ILE A 286      24.269  66.767 131.385  1.00  0.00           C  
ATOM    652  CG2 ILE A 286      24.536  67.343 129.025  1.00  0.00           C  
ATOM    653  CD1 ILE A 286      24.786  66.685 132.799  1.00  0.00           C  
ATOM    654  N   PRO A 288      27.660  67.822 128.491  1.00  0.00           N  
ATOM    655  CA  PRO A 288      28.225  67.845 127.138  1.00  0.00           C  
ATOM    656  C   PRO A 288      29.430  66.921 126.962  1.00  0.00           C  
ATOM    657  O   PRO A 288      29.676  66.404 125.872  1.00  0.00           O  
ATOM    658  CB  PRO A 288      28.553  69.318 126.924  1.00  0.00           C  
ATOM    659  CG  PRO A 288      28.834  69.807 128.317  1.00  0.00           C  
ATOM    660  CD  PRO A 288      27.795  69.126 129.160  1.00  0.00           C  
ATOM    661  N   PHE A 289      30.174  66.686 128.034  1.00  0.00           N  
ATOM    662  CA  PHE A 289      31.334  65.809 127.939  1.00  0.00           C  
ATOM    663  C   PHE A 289      30.889  64.356 127.967  1.00  0.00           C  
ATOM    664  O   PHE A 289      31.409  63.524 127.233  1.00  0.00           O  
ATOM    665  CB  PHE A 289      32.317  66.125 129.062  1.00  0.00           C  
ATOM    666  CG  PHE A 289      32.989  67.469 128.906  1.00  0.00           C  
ATOM    667  CD1 PHE A 289      33.934  67.673 127.909  1.00  0.00           C  
ATOM    668  CD2 PHE A 289      32.666  68.530 129.749  1.00  0.00           C  
ATOM    669  CE1 PHE A 289      34.552  68.917 127.755  1.00  0.00           C  
ATOM    670  CE2 PHE A 289      33.272  69.771 129.609  1.00  0.00           C  
ATOM    671  CZ  PHE A 289      34.218  69.969 128.611  1.00  0.00           C  
ATOM    672  N   ILE A 290      29.912  64.049 128.807  1.00  0.00           N  
ATOM    673  CA  ILE A 290      29.395  62.696 128.862  1.00  0.00           C  
ATOM    674  C   ILE A 290      28.904  62.376 127.449  1.00  0.00           C  
ATOM    675  O   ILE A 290      29.187  61.311 126.898  1.00  0.00           O  
ATOM    676  CB  ILE A 290      28.217  62.600 129.846  1.00  0.00           C  
ATOM    677  CG1 ILE A 290      28.719  62.828 131.271  1.00  0.00           C  
ATOM    678  CG2 ILE A 290      27.512  61.264 129.702  1.00  0.00           C  
ATOM    679  CD1 ILE A 290      27.610  62.849 132.301  1.00  0.00           C  
ATOM    680  N   PHE A 291      28.189  63.315 126.845  1.00  0.00           N  
ATOM    681  CA  PHE A 291      27.680  63.090 125.505  1.00  0.00           C  
ATOM    682  C   PHE A 291      28.803  62.983 124.475  1.00  0.00           C  
ATOM    683  O   PHE A 291      28.820  62.058 123.660  1.00  0.00           O  
ATOM    684  CB  PHE A 291      26.722  64.207 125.098  1.00  0.00           C  
ATOM    685  CG  PHE A 291      25.995  63.934 123.811  1.00  0.00           C  
ATOM    686  CD1 PHE A 291      25.229  62.782 123.667  1.00  0.00           C  
ATOM    687  CD2 PHE A 291      26.059  64.834 122.754  1.00  0.00           C  
ATOM    688  CE1 PHE A 291      24.534  62.535 122.495  1.00  0.00           C  
ATOM    689  CE2 PHE A 291      25.368  64.596 121.577  1.00  0.00           C  
ATOM    690  CZ  PHE A 291      24.603  63.446 121.445  1.00  0.00           C  
ATOM    691  N   THR A 292      29.738  63.931 124.502  1.00  0.00           N  
ATOM    692  CA  THR A 292      30.841  63.899 123.554  1.00  0.00           C  
ATOM    693  C   THR A 292      31.677  62.621 123.691  1.00  0.00           C  
ATOM    694  O   THR A 292      32.165  62.075 122.696  1.00  0.00           O  
ATOM    695  CB  THR A 292      31.744  65.110 123.737  1.00  0.00           C  
ATOM    696  OG1 THR A 292      30.948  66.287 123.632  1.00  0.00           O  
ATOM    697  CG2 THR A 292      32.826  65.151 122.670  1.00  0.00           C  
ATOM    698  N   LYS A 293      31.845  62.132 124.912  1.00  0.00           N  
ATOM    699  CA  LYS A 293      32.625  60.926 125.076  1.00  0.00           C  
ATOM    700  C   LYS A 293      31.894  59.808 124.334  1.00  0.00           C  
ATOM    701  O   LYS A 293      32.501  59.009 123.620  1.00  0.00           O  
ATOM    702  CB  LYS A 293      32.799  60.603 126.562  1.00  0.00           C  
ATOM    703  CG  LYS A 293      33.734  59.429 126.855  1.00  0.00           C  
ATOM    704  CD  LYS A 293      33.009  58.113 126.649  1.00  0.00           C  
ATOM    705  CE  LYS A 293      33.817  56.933 127.127  1.00  0.00           C  
ATOM    706  NZ  LYS A 293      34.931  56.669 126.178  1.00  0.00           N  
ATOM    707  N   TRP A 294      30.576  59.778 124.485  1.00  0.00           N  
ATOM    708  CA  TRP A 294      29.760  58.770 123.818  1.00  0.00           C  
ATOM    709  C   TRP A 294      29.951  58.902 122.313  1.00  0.00           C  
ATOM    710  O   TRP A 294      30.236  57.921 121.634  1.00  0.00           O  
ATOM    711  CB  TRP A 294      28.280  58.964 124.177  1.00  0.00           C  
ATOM    712  CG  TRP A 294      27.401  58.024 123.469  1.00  0.00           C  
ATOM    713  CD1 TRP A 294      27.248  56.695 123.722  1.00  0.00           C  
ATOM    714  CD2 TRP A 294      26.619  58.305 122.305  1.00  0.00           C  
ATOM    715  NE1 TRP A 294      26.423  56.121 122.783  1.00  0.00           N  
ATOM    716  CE2 TRP A 294      26.020  57.088 121.900  1.00  0.00           C  
ATOM    717  CE3 TRP A 294      26.368  59.469 121.559  1.00  0.00           C  
ATOM    718  CZ2 TRP A 294      25.185  56.998 120.789  1.00  0.00           C  
ATOM    719  CZ3 TRP A 294      25.537  59.378 120.456  1.00  0.00           C  
ATOM    720  CH2 TRP A 294      24.953  58.143 120.081  1.00  0.00           C  
ATOM    721  N   LEU A 295      29.796  60.126 121.806  1.00  0.00           N  
ATOM    722  CA  LEU A 295      29.940  60.417 120.383  1.00  0.00           C  
ATOM    723  C   LEU A 295      31.259  59.933 119.839  1.00  0.00           C  
ATOM    724  O   LEU A 295      31.330  59.445 118.714  1.00  0.00           O  
ATOM    725  CB  LEU A 295      29.843  61.917 120.117  1.00  0.00           C  
ATOM    726  CG  LEU A 295      28.477  62.608 120.133  1.00  0.00           C  
ATOM    727  CD1 LEU A 295      28.693  64.085 119.826  1.00  0.00           C  
ATOM    728  CD2 LEU A 295      27.528  61.976 119.112  1.00  0.00           C  
ATOM    729  N   GLN A 296      32.311  60.079 120.638  1.00  0.00           N  
ATOM    730  CA  GLN A 296      33.634  59.649 120.204  1.00  0.00           C  
ATOM    731  C   GLN A 296      33.685  58.138 120.093  1.00  0.00           C  
ATOM    732  O   GLN A 296      34.208  57.607 119.125  1.00  0.00           O  
ATOM    733  CB  GLN A 296      34.710  60.153 121.166  1.00  0.00           C  
ATOM    734  CG  GLN A 296      36.107  59.632 120.874  1.00  0.00           C  
ATOM    735  CD  GLN A 296      37.178  60.344 121.684  1.00  0.00           C  
ATOM    736  OE1 GLN A 296      37.824  61.273 121.198  1.00  0.00           O  
ATOM    737  NE2 GLN A 296      37.360  59.923 122.928  1.00  0.00           N  
ATOM    738  N   ASP A 297      33.137  57.441 121.078  1.00  0.00           N  
ATOM    739  CA  ASP A 297      33.138  55.994 121.031  1.00  0.00           C  
ATOM    740  C   ASP A 297      32.364  55.530 119.810  1.00  0.00           C  
ATOM    741  O   ASP A 297      32.877  54.838 118.927  1.00  0.00           O  
ATOM    742  CB  ASP A 297      32.459  55.415 122.262  1.00  0.00           C  
ATOM    743  CG  ASP A 297      33.202  55.714 123.538  1.00  0.00           C  
ATOM    744  OD1 ASP A 297      34.441  55.956 123.478  1.00  0.00           O  
ATOM    745  OD2 ASP A 297      32.535  55.688 124.604  1.00  0.00           O  
ATOM    746  N   VAL A 298      31.105  55.928 119.786  1.00  0.00           N  
ATOM    747  CA  VAL A 298      30.171  55.577 118.744  1.00  0.00           C  
ATOM    748  C   VAL A 298      30.550  55.951 117.294  1.00  0.00           C  
ATOM    749  O   VAL A 298      30.212  55.222 116.360  1.00  0.00           O  
ATOM    750  CB  VAL A 298      28.792  56.134 119.180  1.00  0.00           C  
ATOM    751  CG1 VAL A 298      27.984  56.632 118.005  1.00  0.00           C  
ATOM    752  CG2 VAL A 298      28.062  55.055 119.943  1.00  0.00           C  
ATOM    753  N   PHE A 299      31.248  57.061 117.087  1.00  0.00           N  
ATOM    754  CA  PHE A 299      31.633  57.434 115.726  1.00  0.00           C  
ATOM    755  C   PHE A 299      33.117  57.181 115.492  1.00  0.00           C  
ATOM    756  O   PHE A 299      33.583  57.098 114.360  1.00  0.00           O  
ATOM    757  CB  PHE A 299      31.332  58.907 115.447  1.00  0.00           C  
ATOM    758  CG  PHE A 299      29.894  59.183 115.123  1.00  0.00           C  
ATOM    759  CD1 PHE A 299      29.025  59.664 116.098  1.00  0.00           C  
ATOM    760  CD2 PHE A 299      29.402  58.938 113.838  1.00  0.00           C  
ATOM    761  CE1 PHE A 299      27.693  59.893 115.801  1.00  0.00           C  
ATOM    762  CE2 PHE A 299      28.074  59.163 113.527  1.00  0.00           C  
ATOM    763  CZ  PHE A 299      27.211  59.641 114.509  1.00  0.00           C  
ATOM    764  N   ASN A 300      33.858  57.065 116.581  1.00  0.00           N  
ATOM    765  CA  ASN A 300      35.281  56.814 116.514  1.00  0.00           C  
ATOM    766  C   ASN A 300      36.012  57.911 115.757  1.00  0.00           C  
ATOM    767  O   ASN A 300      36.783  57.645 114.835  1.00  0.00           O  
ATOM    768  CB  ASN A 300      35.551  55.473 115.850  1.00  0.00           C  
ATOM    769  CG  ASN A 300      37.009  55.102 115.897  1.00  0.00           C  
ATOM    770  OD1 ASN A 300      37.523  54.442 115.000  1.00  0.00           O  
ATOM    771  ND2 ASN A 300      37.693  55.529 116.953  1.00  0.00           N  
ATOM    772  N   VAL A 306      35.775  59.152 116.152  1.00  0.00           N  
ATOM    773  CA  VAL A 306      36.429  60.279 115.508  1.00  0.00           C  
ATOM    774  C   VAL A 306      37.360  60.973 116.500  1.00  0.00           C  
ATOM    775  O   VAL A 306      37.268  60.766 117.711  1.00  0.00           O  
ATOM    776  CB  VAL A 306      35.385  61.291 114.998  1.00  0.00           C  
ATOM    777  CG1 VAL A 306      34.587  60.687 113.850  1.00  0.00           C  
ATOM    778  CG2 VAL A 306      34.441  61.669 116.141  1.00  0.00           C  
ATOM    779  N   PRO A 307      38.301  61.779 116.003  1.00  0.00           N  
ATOM    780  CA  PRO A 307      39.156  62.428 116.991  1.00  0.00           C  
ATOM    781  C   PRO A 307      38.388  63.612 117.609  1.00  0.00           C  
ATOM    782  O   PRO A 307      37.447  64.168 117.009  1.00  0.00           O  
ATOM    783  CB  PRO A 307      40.365  62.858 116.166  1.00  0.00           C  
ATOM    784  CG  PRO A 307      39.759  63.177 114.864  1.00  0.00           C  
ATOM    785  CD  PRO A 307      38.772  62.054 114.639  1.00  0.00           C  
ATOM    786  N   LEU A 308      38.796  63.994 118.810  1.00  0.00           N  
ATOM    787  CA  LEU A 308      38.143  65.083 119.519  1.00  0.00           C  
ATOM    788  C   LEU A 308      39.117  66.138 119.984  1.00  0.00           C  
ATOM    789  O   LEU A 308      40.253  65.853 120.322  1.00  0.00           O  
ATOM    790  CB  LEU A 308      37.387  64.523 120.726  1.00  0.00           C  
ATOM    791  CG  LEU A 308      37.014  65.501 121.828  1.00  0.00           C  
ATOM    792  CD1 LEU A 308      36.059  66.559 121.307  1.00  0.00           C  
ATOM    793  CD2 LEU A 308      36.393  64.726 122.951  1.00  0.00           C  
ATOM    794  N   VAL A 309      38.641  67.369 120.010  1.00  0.00           N  
ATOM    795  CA  VAL A 309      39.434  68.510 120.448  1.00  0.00           C  
ATOM    796  C   VAL A 309      38.645  69.195 121.579  1.00  0.00           C  
ATOM    797  O   VAL A 309      37.461  69.460 121.446  1.00  0.00           O  
ATOM    798  CB  VAL A 309      39.680  69.449 119.228  1.00  0.00           C  
ATOM    799  CG1 VAL A 309      39.683  70.882 119.639  1.00  0.00           C  
ATOM    800  CG2 VAL A 309      41.004  69.086 118.564  1.00  0.00           C  
ATOM    801  N   ILE A 310      39.285  69.441 122.709  1.00  0.00           N  
ATOM    802  CA  ILE A 310      38.602  70.083 123.826  1.00  0.00           C  
ATOM    803  C   ILE A 310      39.335  71.359 124.233  1.00  0.00           C  
ATOM    804  O   ILE A 310      40.506  71.331 124.597  1.00  0.00           O  
ATOM    805  CB  ILE A 310      38.491  69.122 125.023  1.00  0.00           C  
ATOM    806  CG1 ILE A 310      37.679  67.895 124.597  1.00  0.00           C  
ATOM    807  CG2 ILE A 310      37.819  69.808 126.200  1.00  0.00           C  
ATOM    808  CD1 ILE A 310      37.547  66.822 125.665  1.00  0.00           C  
ATOM    809  N   GLN A 311      38.623  72.476 124.157  1.00  0.00           N  
ATOM    810  CA  GLN A 311      39.172  73.787 124.471  1.00  0.00           C  
ATOM    811  C   GLN A 311      38.913  74.242 125.892  1.00  0.00           C  
ATOM    812  O   GLN A 311      37.774  74.255 126.353  1.00  0.00           O  
ATOM    813  CB  GLN A 311      38.590  74.821 123.509  1.00  0.00           C  
ATOM    814  CG  GLN A 311      38.965  76.259 123.781  1.00  0.00           C  
ATOM    815  CD  GLN A 311      38.413  77.184 122.719  1.00  0.00           C  
ATOM    816  OE1 GLN A 311      37.212  77.164 122.424  1.00  0.00           O  
ATOM    817  NE2 GLN A 311      39.281  78.000 122.132  1.00  0.00           N  
ATOM    818  N   MET A 312      39.984  74.608 126.583  1.00  0.00           N  
ATOM    819  CA  MET A 312      39.886  75.115 127.935  1.00  0.00           C  
ATOM    820  C   MET A 312      40.113  76.592 127.733  1.00  0.00           C  
ATOM    821  O   MET A 312      41.221  77.018 127.456  1.00  0.00           O  
ATOM    822  CB  MET A 312      40.982  74.527 128.815  1.00  0.00           C  
ATOM    823  CG  MET A 312      40.985  73.014 128.834  1.00  0.00           C  
ATOM    824  SD  MET A 312      39.371  72.356 129.263  1.00  0.00           S  
ATOM    825  CE  MET A 312      39.521  72.327 131.035  1.00  0.00           C  
ATOM    826  N   THR A 313      39.046  77.364 127.844  1.00  0.00           N  
ATOM    827  CA  THR A 313      39.103  78.804 127.646  1.00  0.00           C  
ATOM    828  C   THR A 313      39.593  79.549 128.881  1.00  0.00           C  
ATOM    829  O   THR A 313      38.930  80.452 129.379  1.00  0.00           O  
ATOM    830  CB  THR A 313      37.711  79.334 127.244  1.00  0.00           C  
ATOM    831  OG1 THR A 313      36.714  78.707 128.068  1.00  0.00           O  
ATOM    832  CG2 THR A 313      37.429  79.040 125.768  1.00  0.00           C  
ATOM    833  N   ASP A 314      40.766  79.172 129.365  1.00  0.00           N  
ATOM    834  CA  ASP A 314      41.331  79.808 130.540  1.00  0.00           C  
ATOM    835  C   ASP A 314      41.579  81.284 130.283  1.00  0.00           C  
ATOM    836  O   ASP A 314      41.590  82.087 131.211  1.00  0.00           O  
ATOM    837  CB  ASP A 314      42.625  79.094 130.957  1.00  0.00           C  
ATOM    838  CG  ASP A 314      43.606  78.931 129.811  1.00  0.00           C  
ATOM    839  OD1 ASP A 314      43.264  79.266 128.655  1.00  0.00           O  
ATOM    840  OD2 ASP A 314      44.732  78.462 130.069  1.00  0.00           O  
ATOM    841  N   ASP A 315      41.773  81.655 129.024  1.00  0.00           N  
ATOM    842  CA  ASP A 315      41.993  83.061 128.715  1.00  0.00           C  
ATOM    843  C   ASP A 315      40.676  83.844 128.727  1.00  0.00           C  
ATOM    844  O   ASP A 315      40.662  85.051 128.940  1.00  0.00           O  
ATOM    845  CB  ASP A 315      42.724  83.220 127.368  1.00  0.00           C  
ATOM    846  CG  ASP A 315      41.952  82.652 126.184  1.00  0.00           C  
ATOM    847  OD1 ASP A 315      41.169  81.694 126.346  1.00  0.00           O  
ATOM    848  OD2 ASP A 315      42.163  83.160 125.067  1.00  0.00           O  
ATOM    849  N   GLU A 316      39.571  83.148 128.510  1.00  0.00           N  
ATOM    850  CA  GLU A 316      38.270  83.785 128.519  1.00  0.00           C  
ATOM    851  C   GLU A 316      37.907  84.092 129.971  1.00  0.00           C  
ATOM    852  O   GLU A 316      37.433  85.187 130.285  1.00  0.00           O  
ATOM    853  CB  GLU A 316      37.224  82.855 127.900  1.00  0.00           C  
ATOM    854  CG  GLU A 316      35.786  83.318 128.065  1.00  0.00           C  
ATOM    855  CD  GLU A 316      34.801  82.179 127.894  1.00  0.00           C  
ATOM    856  OE1 GLU A 316      35.193  81.028 128.165  1.00  0.00           O  
ATOM    857  OE2 GLU A 316      33.636  82.422 127.509  1.00  0.00           O  
ATOM    858  N   LYS A 317      38.122  83.122 130.856  1.00  0.00           N  
ATOM    859  CA  LYS A 317      37.821  83.313 132.265  1.00  0.00           C  
ATOM    860  C   LYS A 317      38.717  84.410 132.801  1.00  0.00           C  
ATOM    861  O   LYS A 317      38.315  85.217 133.625  1.00  0.00           O  
ATOM    862  CB  LYS A 317      38.044  82.018 133.031  1.00  0.00           C  
ATOM    863  CG  LYS A 317      37.041  80.943 132.664  1.00  0.00           C  
ATOM    864  CD  LYS A 317      35.639  81.452 132.894  1.00  0.00           C  
ATOM    865  CE  LYS A 317      34.601  80.578 132.228  1.00  0.00           C  
ATOM    866  NZ  LYS A 317      33.249  81.229 132.262  1.00  0.00           N  
ATOM    867  N   TYR A 318      39.948  84.443 132.319  1.00  0.00           N  
ATOM    868  CA  TYR A 318      40.869  85.475 132.745  1.00  0.00           C  
ATOM    869  C   TYR A 318      40.257  86.839 132.408  1.00  0.00           C  
ATOM    870  O   TYR A 318      40.193  87.724 133.249  1.00  0.00           O  
ATOM    871  CB  TYR A 318      42.205  85.308 132.030  1.00  0.00           C  
ATOM    872  CG  TYR A 318      43.089  86.517 132.170  1.00  0.00           C  
ATOM    873  CD1 TYR A 318      43.699  86.820 133.378  1.00  0.00           C  
ATOM    874  CD2 TYR A 318      43.284  87.380 131.098  1.00  0.00           C  
ATOM    875  CE1 TYR A 318      44.474  87.944 133.515  1.00  0.00           C  
ATOM    876  CE2 TYR A 318      44.062  88.516 131.229  1.00  0.00           C  
ATOM    877  CZ  TYR A 318      44.655  88.789 132.444  1.00  0.00           C  
ATOM    878  OH  TYR A 318      45.431  89.916 132.577  1.00  0.00           O  
ATOM    879  N   LEU A 334      39.810  86.995 131.167  1.00  0.00           N  
ATOM    880  CA  LEU A 334      39.199  88.232 130.720  1.00  0.00           C  
ATOM    881  C   LEU A 334      37.893  88.529 131.456  1.00  0.00           C  
ATOM    882  O   LEU A 334      37.567  89.683 131.711  1.00  0.00           O  
ATOM    883  CB  LEU A 334      38.884  88.168 129.222  1.00  0.00           C  
ATOM    884  CG  LEU A 334      39.802  88.599 128.072  1.00  0.00           C  
ATOM    885  CD1 LEU A 334      41.030  89.328 128.560  1.00  0.00           C  
ATOM    886  CD2 LEU A 334      40.169  87.378 127.306  1.00  0.00           C  
ATOM    887  N   TRP A 336      37.144  87.493 131.807  1.00  0.00           N  
ATOM    888  CA  TRP A 336      35.853  87.697 132.453  1.00  0.00           C  
ATOM    889  C   TRP A 336      35.771  87.659 133.966  1.00  0.00           C  
ATOM    890  O   TRP A 336      35.105  88.497 134.556  1.00  0.00           O  
ATOM    891  CB  TRP A 336      34.841  86.716 131.869  1.00  0.00           C  
ATOM    892  CG  TRP A 336      33.987  87.311 130.811  1.00  0.00           C  
ATOM    893  CD1 TRP A 336      32.811  87.970 130.991  1.00  0.00           C  
ATOM    894  CD2 TRP A 336      34.246  87.326 129.406  1.00  0.00           C  
ATOM    895  NE1 TRP A 336      32.316  88.397 129.786  1.00  0.00           N  
ATOM    896  CE2 TRP A 336      33.179  88.016 128.793  1.00  0.00           C  
ATOM    897  CE3 TRP A 336      35.271  86.823 128.605  1.00  0.00           C  
ATOM    898  CZ2 TRP A 336      33.108  88.221 127.409  1.00  0.00           C  
ATOM    899  CZ3 TRP A 336      35.200  87.023 127.225  1.00  0.00           C  
ATOM    900  CH2 TRP A 336      34.124  87.718 126.642  1.00  0.00           C  
ATOM    901  N   LYS A 407      36.406  86.678 134.596  1.00  0.00           N  
ATOM    902  CA  LYS A 407      36.381  86.569 136.051  1.00  0.00           C  
ATOM    903  C   LYS A 407      37.513  87.401 136.643  1.00  0.00           C  
ATOM    904  O   LYS A 407      38.372  87.909 135.921  1.00  0.00           O  
ATOM    905  CB  LYS A 407      36.575  85.112 136.489  1.00  0.00           C  
ATOM    906  CG  LYS A 407      35.565  84.095 135.964  1.00  0.00           C  
ATOM    907  CD  LYS A 407      34.208  84.214 136.651  1.00  0.00           C  
ATOM    908  CE  LYS A 407      33.162  84.894 135.743  1.00  0.00           C  
ATOM    909  NZ  LYS A 407      33.508  86.301 135.321  1.00  0.00           N  
ATOM    910  N   ASP A 408      37.510  87.553 137.961  1.00  0.00           N  
ATOM    911  CA  ASP A 408      38.584  88.291 138.621  1.00  0.00           C  
ATOM    912  C   ASP A 408      39.635  87.229 138.890  1.00  0.00           C  
ATOM    913  O   ASP A 408      39.834  86.807 140.033  1.00  0.00           O  
ATOM    914  CB  ASP A 408      38.115  88.894 139.948  1.00  0.00           C  
ATOM    915  CG  ASP A 408      39.261  89.511 140.744  1.00  0.00           C  
ATOM    916  OD1 ASP A 408      39.039  89.895 141.922  1.00  0.00           O  
ATOM    917  OD2 ASP A 408      40.382  89.611 140.187  1.00  0.00           O  
ATOM    918  N   LEU A 418      40.285  86.786 137.819  1.00  0.00           N  
ATOM    919  CA  LEU A 418      41.291  85.743 137.912  1.00  0.00           C  
ATOM    920  C   LEU A 418      42.620  86.166 137.363  1.00  0.00           C  
ATOM    921  O   LEU A 418      42.731  87.111 136.583  1.00  0.00           O  
ATOM    922  CB  LEU A 418      40.840  84.503 137.149  1.00  0.00           C  
ATOM    923  CG  LEU A 418      39.708  83.687 137.752  1.00  0.00           C  
ATOM    924  CD1 LEU A 418      39.308  82.575 136.789  1.00  0.00           C  
ATOM    925  CD2 LEU A 418      40.173  83.121 139.092  1.00  0.00           C  
ATOM    926  N   THR A 419      43.638  85.431 137.763  1.00  0.00           N  
ATOM    927  CA  THR A 419      44.972  85.709 137.298  1.00  0.00           C  
ATOM    928  C   THR A 419      45.357  84.629 136.270  1.00  0.00           C  
ATOM    929  O   THR A 419      44.866  83.499 136.336  1.00  0.00           O  
ATOM    930  CB  THR A 419      45.925  85.714 138.487  1.00  0.00           C  
ATOM    931  OG1 THR A 419      47.097  86.439 138.125  1.00  0.00           O  
ATOM    932  CG2 THR A 419      46.312  84.299 138.892  1.00  0.00           C  
ATOM    933  N   LEU A 420      46.216  84.963 135.314  1.00  0.00           N  
ATOM    934  CA  LEU A 420      46.598  83.976 134.314  1.00  0.00           C  
ATOM    935  C   LEU A 420      46.980  82.636 134.923  1.00  0.00           C  
ATOM    936  O   LEU A 420      46.644  81.589 134.366  1.00  0.00           O  
ATOM    937  CB  LEU A 420      47.740  84.483 133.424  1.00  0.00           C  
ATOM    938  CG  LEU A 420      47.366  85.526 132.364  1.00  0.00           C  
ATOM    939  CD1 LEU A 420      48.534  85.733 131.424  1.00  0.00           C  
ATOM    940  CD2 LEU A 420      46.157  85.063 131.563  1.00  0.00           C  
ATOM    941  N   ASP A 421      47.666  82.648 136.064  1.00  0.00           N  
ATOM    942  CA  ASP A 421      48.051  81.382 136.677  1.00  0.00           C  
ATOM    943  C   ASP A 421      46.844  80.638 137.177  1.00  0.00           C  
ATOM    944  O   ASP A 421      46.697  79.455 136.907  1.00  0.00           O  
ATOM    945  CB  ASP A 421      49.032  81.581 137.830  1.00  0.00           C  
ATOM    946  CG  ASP A 421      50.456  81.814 137.353  1.00  0.00           C  
ATOM    947  OD1 ASP A 421      50.692  81.758 136.124  1.00  0.00           O  
ATOM    948  OD2 ASP A 421      51.341  82.049 138.212  1.00  0.00           O  
ATOM    949  N   GLN A 422      45.976  81.325 137.910  1.00  0.00           N  
ATOM    950  CA  GLN A 422      44.772  80.681 138.432  1.00  0.00           C  
ATOM    951  C   GLN A 422      43.983  80.102 137.286  1.00  0.00           C  
ATOM    952  O   GLN A 422      43.584  78.942 137.312  1.00  0.00           O  
ATOM    953  CB  GLN A 422      43.890  81.689 139.145  1.00  0.00           C  
ATOM    954  CG  GLN A 422      44.527  82.318 140.336  1.00  0.00           C  
ATOM    955  CD  GLN A 422      43.621  83.316 140.980  1.00  0.00           C  
ATOM    956  OE1 GLN A 422      43.098  84.221 140.320  1.00  0.00           O  
ATOM    957  NE2 GLN A 422      43.423  83.168 142.278  1.00  0.00           N  
ATOM    958  N   ALA A 423      43.750  80.946 136.285  1.00  0.00           N  
ATOM    959  CA  ALA A 423      43.008  80.557 135.103  1.00  0.00           C  
ATOM    960  C   ALA A 423      43.591  79.270 134.556  1.00  0.00           C  
ATOM    961  O   ALA A 423      42.900  78.258 134.469  1.00  0.00           O  
ATOM    962  CB  ALA A 423      43.091  81.654 134.069  1.00  0.00           C  
ATOM    963  N   TYR A 424      44.872  79.309 134.205  1.00  0.00           N  
ATOM    964  CA  TYR A 424      45.551  78.137 133.666  1.00  0.00           C  
ATOM    965  C   TYR A 424      45.431  76.912 134.553  1.00  0.00           C  
ATOM    966  O   TYR A 424      45.185  75.804 134.078  1.00  0.00           O  
ATOM    967  CB  TYR A 424      47.025  78.413 133.462  1.00  0.00           C  
ATOM    968  CG  TYR A 424      47.716  77.217 132.904  1.00  0.00           C  
ATOM    969  CD1 TYR A 424      47.425  76.770 131.610  1.00  0.00           C  
ATOM    970  CD2 TYR A 424      48.607  76.474 133.677  1.00  0.00           C  
ATOM    971  CE1 TYR A 424      48.003  75.613 131.101  1.00  0.00           C  
ATOM    972  CE2 TYR A 424      49.188  75.305 133.181  1.00  0.00           C  
ATOM    973  CZ  TYR A 424      48.879  74.886 131.895  1.00  0.00           C  
ATOM    974  OH  TYR A 424      49.426  73.737 131.394  1.00  0.00           O  
ATOM    975  N   SER A 425      45.625  77.112 135.848  1.00  0.00           N  
ATOM    976  CA  SER A 425      45.552  76.013 136.790  1.00  0.00           C  
ATOM    977  C   SER A 425      44.175  75.393 136.754  1.00  0.00           C  
ATOM    978  O   SER A 425      44.058  74.169 136.764  1.00  0.00           O  
ATOM    979  CB  SER A 425      45.862  76.494 138.200  1.00  0.00           C  
ATOM    980  OG  SER A 425      44.868  77.398 138.642  1.00  0.00           O  
ATOM    981  N   TYR A 426      43.142  76.236 136.706  1.00  0.00           N  
ATOM    982  CA  TYR A 426      41.765  75.757 136.662  1.00  0.00           C  
ATOM    983  C   TYR A 426      41.537  74.943 135.403  1.00  0.00           C  
ATOM    984  O   TYR A 426      40.804  73.944 135.405  1.00  0.00           O  
ATOM    985  CB  TYR A 426      40.787  76.917 136.665  1.00  0.00           C  
ATOM    986  CG  TYR A 426      40.772  77.727 137.929  1.00  0.00           C  
ATOM    987  CD1 TYR A 426      41.304  77.220 139.118  1.00  0.00           C  
ATOM    988  CD2 TYR A 426      40.195  78.998 137.949  1.00  0.00           C  
ATOM    989  CE1 TYR A 426      41.262  77.958 140.291  1.00  0.00           C  
ATOM    990  CE2 TYR A 426      40.148  79.738 139.113  1.00  0.00           C  
ATOM    991  CZ  TYR A 426      40.685  79.216 140.283  1.00  0.00           C  
ATOM    992  OH  TYR A 426      40.659  79.970 141.436  1.00  0.00           O  
ATOM    993  N   ALA A 427      42.155  75.384 134.315  1.00  0.00           N  
ATOM    994  CA  ALA A 427      42.024  74.663 133.068  1.00  0.00           C  
ATOM    995  C   ALA A 427      42.587  73.277 133.315  1.00  0.00           C  
ATOM    996  O   ALA A 427      41.898  72.271 133.125  1.00  0.00           O  
ATOM    997  CB  ALA A 427      42.800  75.357 131.975  1.00  0.00           C  
ATOM    998  N   VAL A 429      43.833  73.228 133.782  1.00  0.00           N  
ATOM    999  CA  VAL A 429      44.491  71.957 134.035  1.00  0.00           C  
ATOM   1000  C   VAL A 429      43.744  71.098 135.024  1.00  0.00           C  
ATOM   1001  O   VAL A 429      43.697  69.887 134.880  1.00  0.00           O  
ATOM   1002  CB  VAL A 429      45.902  72.149 134.559  1.00  0.00           C  
ATOM   1003  CG1 VAL A 429      46.528  70.794 134.796  1.00  0.00           C  
ATOM   1004  CG2 VAL A 429      46.722  72.964 133.568  1.00  0.00           C  
ATOM   1005  N   GLU A 431      43.168  71.711 136.044  1.00  0.00           N  
ATOM   1006  CA  GLU A 431      42.438  70.931 137.025  1.00  0.00           C  
ATOM   1007  C   GLU A 431      41.175  70.340 136.421  1.00  0.00           C  
ATOM   1008  O   GLU A 431      40.912  69.140 136.580  1.00  0.00           O  
ATOM   1009  CB  GLU A 431      42.094  71.784 138.247  1.00  0.00           C  
ATOM   1010  CG  GLU A 431      43.196  71.812 139.280  1.00  0.00           C  
ATOM   1011  CD  GLU A 431      43.640  70.418 139.670  1.00  0.00           C  
ATOM   1012  OE1 GLU A 431      42.852  69.705 140.327  1.00  0.00           O  
ATOM   1013  OE2 GLU A 431      44.776  70.028 139.308  1.00  0.00           O  
ATOM   1014  N   ASN A 432      40.403  71.173 135.719  1.00  0.00           N  
ATOM   1015  CA  ASN A 432      39.167  70.706 135.107  1.00  0.00           C  
ATOM   1016  C   ASN A 432      39.450  69.580 134.133  1.00  0.00           C  
ATOM   1017  O   ASN A 432      38.659  68.638 134.012  1.00  0.00           O  
ATOM   1018  CB  ASN A 432      38.453  71.851 134.402  1.00  0.00           C  
ATOM   1019  CG  ASN A 432      37.818  72.828 135.373  1.00  0.00           C  
ATOM   1020  OD1 ASN A 432      37.244  73.835 134.970  1.00  0.00           O  
ATOM   1021  ND2 ASN A 432      37.917  72.533 136.660  1.00  0.00           N  
ATOM   1022  N   ALA A 433      40.589  69.676 133.453  1.00  0.00           N  
ATOM   1023  CA  ALA A 433      41.007  68.661 132.496  1.00  0.00           C  
ATOM   1024  C   ALA A 433      40.968  67.284 133.146  1.00  0.00           C  
ATOM   1025  O   ALA A 433      40.701  66.282 132.483  1.00  0.00           O  
ATOM   1026  CB  ALA A 433      42.405  68.956 132.000  1.00  0.00           C  
ATOM   1027  N   LYS A 434      41.233  67.225 134.445  1.00  0.00           N  
ATOM   1028  CA  LYS A 434      41.196  65.940 135.129  1.00  0.00           C  
ATOM   1029  C   LYS A 434      39.778  65.369 135.137  1.00  0.00           C  
ATOM   1030  O   LYS A 434      39.580  64.201 134.804  1.00  0.00           O  
ATOM   1031  CB  LYS A 434      41.748  66.072 136.554  1.00  0.00           C  
ATOM   1032  CG  LYS A 434      43.272  66.098 136.592  1.00  0.00           C  
ATOM   1033  CD  LYS A 434      43.808  66.541 137.933  1.00  0.00           C  
ATOM   1034  CE  LYS A 434      45.334  66.632 137.903  1.00  0.00           C  
ATOM   1035  NZ  LYS A 434      45.936  67.239 139.135  1.00  0.00           N  
ATOM   1036  N   ASP A 435      38.789  66.188 135.491  1.00  0.00           N  
ATOM   1037  CA  ASP A 435      37.411  65.716 135.510  1.00  0.00           C  
ATOM   1038  C   ASP A 435      36.955  65.378 134.094  1.00  0.00           C  
ATOM   1039  O   ASP A 435      36.240  64.392 133.868  1.00  0.00           O  
ATOM   1040  CB  ASP A 435      36.496  66.768 136.113  1.00  0.00           C  
ATOM   1041  CG  ASP A 435      36.912  67.163 137.514  1.00  0.00           C  
ATOM   1042  OD1 ASP A 435      37.782  68.056 137.646  1.00  0.00           O  
ATOM   1043  OD2 ASP A 435      36.375  66.573 138.480  1.00  0.00           O  
ATOM   1044  N   ILE A 436      37.368  66.191 133.129  1.00  0.00           N  
ATOM   1045  CA  ILE A 436      36.996  65.916 131.748  1.00  0.00           C  
ATOM   1046  C   ILE A 436      37.597  64.570 131.339  1.00  0.00           C  
ATOM   1047  O   ILE A 436      36.882  63.682 130.882  1.00  0.00           O  
ATOM   1048  CB  ILE A 436      37.479  67.036 130.821  1.00  0.00           C  
ATOM   1049  CG1 ILE A 436      36.636  68.291 131.079  1.00  0.00           C  
ATOM   1050  CG2 ILE A 436      37.409  66.577 129.360  1.00  0.00           C  
ATOM   1051  CD1 ILE A 436      37.243  69.572 130.533  1.00  0.00           C  
ATOM   1052  N   ILE A 437      38.906  64.419 131.529  1.00  0.00           N  
ATOM   1053  CA  ILE A 437      39.590  63.170 131.212  1.00  0.00           C  
ATOM   1054  C   ILE A 437      38.919  62.003 131.944  1.00  0.00           C  
ATOM   1055  O   ILE A 437      38.732  60.917 131.382  1.00  0.00           O  
ATOM   1056  CB  ILE A 437      41.070  63.219 131.637  1.00  0.00           C  
ATOM   1057  CG1 ILE A 437      41.829  64.241 130.781  1.00  0.00           C  
ATOM   1058  CG2 ILE A 437      41.686  61.832 131.511  1.00  0.00           C  
ATOM   1059  CD1 ILE A 437      43.247  64.495 131.235  1.00  0.00           C  
ATOM   1060  N   ALA A 438      38.548  62.230 133.198  1.00  0.00           N  
ATOM   1061  CA  ALA A 438      37.897  61.197 133.980  1.00  0.00           C  
ATOM   1062  C   ALA A 438      36.639  60.665 133.295  1.00  0.00           C  
ATOM   1063  O   ALA A 438      36.155  59.596 133.640  1.00  0.00           O  
ATOM   1064  CB  ALA A 438      37.557  61.728 135.345  1.00  0.00           C  
ATOM   1065  N   CYS A 439      36.101  61.398 132.323  1.00  0.00           N  
ATOM   1066  CA  CYS A 439      34.896  60.935 131.631  1.00  0.00           C  
ATOM   1067  C   CYS A 439      35.167  59.774 130.689  1.00  0.00           C  
ATOM   1068  O   CYS A 439      34.242  59.207 130.095  1.00  0.00           O  
ATOM   1069  CB  CYS A 439      34.246  62.076 130.865  1.00  0.00           C  
ATOM   1070  SG  CYS A 439      33.453  63.225 131.962  1.00  0.00           S  
ATOM   1071  N   GLY A 444      36.439  59.432 130.532  1.00  0.00           N  
ATOM   1072  CA  GLY A 444      36.770  58.305 129.687  1.00  0.00           C  
ATOM   1073  C   GLY A 444      37.121  58.582 128.251  1.00  0.00           C  
ATOM   1074  O   GLY A 444      36.943  57.721 127.405  1.00  0.00           O  
ATOM   1075  N   PHE A 445      37.622  59.771 127.958  1.00  0.00           N  
ATOM   1076  CA  PHE A 445      37.999  60.072 126.593  1.00  0.00           C  
ATOM   1077  C   PHE A 445      39.228  59.253 126.246  1.00  0.00           C  
ATOM   1078  O   PHE A 445      40.006  58.897 127.126  1.00  0.00           O  
ATOM   1079  CB  PHE A 445      38.281  61.560 126.437  1.00  0.00           C  
ATOM   1080  CG  PHE A 445      37.047  62.400 126.465  1.00  0.00           C  
ATOM   1081  CD1 PHE A 445      36.721  63.149 127.591  1.00  0.00           C  
ATOM   1082  CD2 PHE A 445      36.186  62.422 125.369  1.00  0.00           C  
ATOM   1083  CE1 PHE A 445      35.555  63.913 127.629  1.00  0.00           C  
ATOM   1084  CE2 PHE A 445      35.017  63.181 125.397  1.00  0.00           C  
ATOM   1085  CZ  PHE A 445      34.702  63.932 126.534  1.00  0.00           C  
ATOM   1086  N   ASP A 460      39.388  58.944 124.963  1.00  0.00           N  
ATOM   1087  CA  ASP A 460      40.518  58.159 124.478  1.00  0.00           C  
ATOM   1088  C   ASP A 460      41.821  58.967 124.355  1.00  0.00           C  
ATOM   1089  O   ASP A 460      41.940  59.859 123.508  1.00  0.00           O  
ATOM   1090  CB  ASP A 460      40.170  57.561 123.119  1.00  0.00           C  
ATOM   1091  CG  ASP A 460      41.215  56.583 122.626  1.00  0.00           C  
ATOM   1092  OD1 ASP A 460      42.390  56.658 123.062  1.00  0.00           O  
ATOM   1093  OD2 ASP A 460      40.859  55.736 121.780  1.00  0.00           O  
ATOM   1094  N   ILE A 461      42.799  58.637 125.193  1.00  0.00           N  
ATOM   1095  CA  ILE A 461      44.098  59.306 125.173  1.00  0.00           C  
ATOM   1096  C   ILE A 461      44.624  59.437 123.739  1.00  0.00           C  
ATOM   1097  O   ILE A 461      45.265  60.428 123.397  1.00  0.00           O  
ATOM   1098  CB  ILE A 461      45.142  58.497 125.979  1.00  0.00           C  
ATOM   1099  CG1 ILE A 461      46.384  59.332 126.273  1.00  0.00           C  
ATOM   1100  CG2 ILE A 461      45.579  57.286 125.171  1.00  0.00           C  
ATOM   1101  CD1 ILE A 461      46.163  60.425 127.238  1.00  0.00           C  
ATOM   1102  N   ASN A 463      44.339  58.438 122.908  1.00  0.00           N  
ATOM   1103  CA  ASN A 463      44.819  58.423 121.533  1.00  0.00           C  
ATOM   1104  C   ASN A 463      44.040  59.226 120.526  1.00  0.00           C  
ATOM   1105  O   ASN A 463      44.502  59.376 119.396  1.00  0.00           O  
ATOM   1106  CB  ASN A 463      44.879  57.005 120.978  1.00  0.00           C  
ATOM   1107  CG  ASN A 463      45.633  56.070 121.859  1.00  0.00           C  
ATOM   1108  OD1 ASN A 463      46.795  56.297 122.196  1.00  0.00           O  
ATOM   1109  ND2 ASN A 463      44.974  54.993 122.246  1.00  0.00           N  
ATOM   1110  N   LYS A 471      42.852  59.706 120.875  1.00  0.00           N  
ATOM   1111  CA  LYS A 471      42.115  60.473 119.882  1.00  0.00           C  
ATOM   1112  C   LYS A 471      41.428  61.730 120.383  1.00  0.00           C  
ATOM   1113  O   LYS A 471      40.474  62.226 119.774  1.00  0.00           O  
ATOM   1114  CB  LYS A 471      41.137  59.568 119.105  1.00  0.00           C  
ATOM   1115  CG  LYS A 471      40.382  58.512 119.898  1.00  0.00           C  
ATOM   1116  CD  LYS A 471      39.554  57.659 118.923  1.00  0.00           C  
ATOM   1117  CE  LYS A 471      39.239  56.246 119.444  1.00  0.00           C  
ATOM   1118  NZ  LYS A 471      38.190  56.209 120.518  1.00  0.00           N  
ATOM   1119  N   THR A 472      41.928  62.257 121.490  1.00  0.00           N  
ATOM   1120  CA  THR A 472      41.375  63.484 122.023  1.00  0.00           C  
ATOM   1121  C   THR A 472      42.521  64.365 122.513  1.00  0.00           C  
ATOM   1122  O   THR A 472      43.443  63.890 123.184  1.00  0.00           O  
ATOM   1123  CB  THR A 472      40.387  63.223 123.179  1.00  0.00           C  
ATOM   1124  OG1 THR A 472      41.044  63.441 124.424  1.00  0.00           O  
ATOM   1125  CG2 THR A 472      39.881  61.803 123.148  1.00  0.00           C  
ATOM   1126  N   PHE A 473      42.458  65.644 122.147  1.00  0.00           N  
ATOM   1127  CA  PHE A 473      43.454  66.636 122.523  1.00  0.00           C  
ATOM   1128  C   PHE A 473      42.794  67.727 123.370  1.00  0.00           C  
ATOM   1129  O   PHE A 473      42.034  68.537 122.846  1.00  0.00           O  
ATOM   1130  CB  PHE A 473      44.057  67.244 121.250  1.00  0.00           C  
ATOM   1131  CG  PHE A 473      44.924  68.472 121.480  1.00  0.00           C  
ATOM   1132  CD1 PHE A 473      45.960  68.463 122.412  1.00  0.00           C  
ATOM   1133  CD2 PHE A 473      44.743  69.618 120.709  1.00  0.00           C  
ATOM   1134  CE1 PHE A 473      46.809  69.575 122.570  1.00  0.00           C  
ATOM   1135  CE2 PHE A 473      45.584  70.727 120.859  1.00  0.00           C  
ATOM   1136  CZ  PHE A 473      46.622  70.699 121.794  1.00  0.00           C  
ATOM   1137  N   ILE A 474      43.055  67.730 124.679  1.00  0.00           N  
ATOM   1138  CA  ILE A 474      42.507  68.761 125.568  1.00  0.00           C  
ATOM   1139  C   ILE A 474      43.574  69.847 125.547  1.00  0.00           C  
ATOM   1140  O   ILE A 474      44.755  69.547 125.711  1.00  0.00           O  
ATOM   1141  CB  ILE A 474      42.431  68.334 127.036  1.00  0.00           C  
ATOM   1142  CG1 ILE A 474      42.100  66.845 127.178  1.00  0.00           C  
ATOM   1143  CG2 ILE A 474      41.447  69.228 127.749  1.00  0.00           C  
ATOM   1144  CD1 ILE A 474      40.666  66.497 127.072  1.00  0.00           C  
ATOM   1145  N   PHE A 475      43.180  71.099 125.361  1.00  0.00           N  
ATOM   1146  CA  PHE A 475      44.164  72.172 125.326  1.00  0.00           C  
ATOM   1147  C   PHE A 475      43.665  73.475 125.951  1.00  0.00           C  
ATOM   1148  O   PHE A 475      42.486  73.793 125.873  1.00  0.00           O  
ATOM   1149  CB  PHE A 475      44.598  72.434 123.881  1.00  0.00           C  
ATOM   1150  CG  PHE A 475      43.531  73.036 123.034  1.00  0.00           C  
ATOM   1151  CD1 PHE A 475      42.557  72.234 122.439  1.00  0.00           C  
ATOM   1152  CD2 PHE A 475      43.464  74.418 122.858  1.00  0.00           C  
ATOM   1153  CE1 PHE A 475      41.526  72.808 121.678  1.00  0.00           C  
ATOM   1154  CE2 PHE A 475      42.441  75.002 122.101  1.00  0.00           C  
ATOM   1155  CZ  PHE A 475      41.474  74.192 121.512  1.00  0.00           C  
ATOM   1156  N   SER A 476      44.569  74.220 126.584  1.00  0.00           N  
ATOM   1157  CA  SER A 476      44.207  75.503 127.175  1.00  0.00           C  
ATOM   1158  C   SER A 476      44.571  76.557 126.140  1.00  0.00           C  
ATOM   1159  O   SER A 476      45.587  76.421 125.448  1.00  0.00           O  
ATOM   1160  CB  SER A 476      44.998  75.775 128.455  1.00  0.00           C  
ATOM   1161  OG  SER A 476      46.127  76.588 128.193  1.00  0.00           O  
ATOM   1162  N   ASP A 477      43.739  77.591 126.024  1.00  0.00           N  
ATOM   1163  CA  ASP A 477      43.999  78.657 125.075  1.00  0.00           C  
ATOM   1164  C   ASP A 477      45.336  79.308 125.397  1.00  0.00           C  
ATOM   1165  O   ASP A 477      46.162  79.540 124.511  1.00  0.00           O  
ATOM   1166  CB  ASP A 477      42.899  79.721 125.121  1.00  0.00           C  
ATOM   1167  CG  ASP A 477      41.608  79.265 124.467  1.00  0.00           C  
ATOM   1168  OD1 ASP A 477      41.679  78.451 123.523  1.00  0.00           O  
ATOM   1169  OD2 ASP A 477      40.525  79.733 124.883  1.00  0.00           O  
ATOM   1170  N   LEU A 478      45.555  79.599 126.672  1.00  0.00           N  
ATOM   1171  CA  LEU A 478      46.805  80.226 127.081  1.00  0.00           C  
ATOM   1172  C   LEU A 478      48.060  79.480 126.600  1.00  0.00           C  
ATOM   1173  O   LEU A 478      49.037  80.107 126.187  1.00  0.00           O  
ATOM   1174  CB  LEU A 478      46.814  80.400 128.602  1.00  0.00           C  
ATOM   1175  CG  LEU A 478      46.466  81.805 129.113  1.00  0.00           C  
ATOM   1176  CD1 LEU A 478      45.838  82.641 128.038  1.00  0.00           C  
ATOM   1177  CD2 LEU A 478      45.545  81.679 130.289  1.00  0.00           C  
ATOM   1178  N   ASP A 479      48.025  78.152 126.640  1.00  0.00           N  
ATOM   1179  CA  ASP A 479      49.146  77.322 126.193  1.00  0.00           C  
ATOM   1180  C   ASP A 479      49.213  77.153 124.693  1.00  0.00           C  
ATOM   1181  O   ASP A 479      50.170  77.557 124.043  1.00  0.00           O  
ATOM   1182  CB  ASP A 479      49.033  75.925 126.764  1.00  0.00           C  
ATOM   1183  CG  ASP A 479      49.792  75.754 128.027  1.00  0.00           C  
ATOM   1184  OD1 ASP A 479      50.117  76.786 128.664  1.00  0.00           O  
ATOM   1185  OD2 ASP A 479      50.045  74.577 128.384  1.00  0.00           O  
ATOM   1186  N   TYR A 482      48.178  76.529 124.150  1.00  0.00           N  
ATOM   1187  CA  TYR A 482      48.139  76.233 122.741  1.00  0.00           C  
ATOM   1188  C   TYR A 482      48.386  77.403 121.813  1.00  0.00           C  
ATOM   1189  O   TYR A 482      49.049  77.249 120.793  1.00  0.00           O  
ATOM   1190  CB  TYR A 482      46.825  75.543 122.381  1.00  0.00           C  
ATOM   1191  CG  TYR A 482      46.911  74.843 121.048  1.00  0.00           C  
ATOM   1192  CD1 TYR A 482      47.978  73.996 120.764  1.00  0.00           C  
ATOM   1193  CD2 TYR A 482      45.944  75.039 120.063  1.00  0.00           C  
ATOM   1194  CE1 TYR A 482      48.085  73.364 119.535  1.00  0.00           C  
ATOM   1195  CE2 TYR A 482      46.043  74.405 118.827  1.00  0.00           C  
ATOM   1196  CZ  TYR A 482      47.120  73.569 118.572  1.00  0.00           C  
ATOM   1197  OH  TYR A 482      47.246  72.944 117.349  1.00  0.00           O  
ATOM   1198  N   MET A 489      47.867  78.576 122.151  1.00  0.00           N  
ATOM   1199  CA  MET A 489      48.071  79.723 121.282  1.00  0.00           C  
ATOM   1200  C   MET A 489      49.556  79.906 121.028  1.00  0.00           C  
ATOM   1201  O   MET A 489      49.992  80.085 119.896  1.00  0.00           O  
ATOM   1202  CB  MET A 489      47.519  80.992 121.914  1.00  0.00           C  
ATOM   1203  CG  MET A 489      47.444  82.158 120.948  1.00  0.00           C  
ATOM   1204  SD  MET A 489      46.074  81.972 119.773  1.00  0.00           S  
ATOM   1205  CE  MET A 489      44.684  81.880 120.934  1.00  0.00           C  
ATOM   1206  N   GLY A 490      50.332  79.837 122.096  1.00  0.00           N  
ATOM   1207  CA  GLY A 490      51.759  80.024 121.969  1.00  0.00           C  
ATOM   1208  C   GLY A 490      52.541  78.851 121.430  1.00  0.00           C  
ATOM   1209  O   GLY A 490      53.775  78.903 121.360  1.00  0.00           O  
ATOM   1210  N   MET A 491      51.850  77.787 121.056  1.00  0.00           N  
ATOM   1211  CA  MET A 491      52.554  76.641 120.532  1.00  0.00           C  
ATOM   1212  C   MET A 491      51.800  75.976 119.400  1.00  0.00           C  
ATOM   1213  O   MET A 491      51.670  74.758 119.352  1.00  0.00           O  
ATOM   1214  CB  MET A 491      52.828  75.640 121.650  1.00  0.00           C  
ATOM   1215  CG  MET A 491      51.609  75.098 122.338  1.00  0.00           C  
ATOM   1216  SD  MET A 491      52.070  73.887 123.581  1.00  0.00           S  
ATOM   1217  CE  MET A 491      51.838  74.793 125.111  1.00  0.00           C  
ATOM   1218  N   SER A 492      51.298  76.785 118.482  1.00  0.00           N  
ATOM   1219  CA  SER A 492      50.563  76.252 117.353  1.00  0.00           C  
ATOM   1220  C   SER A 492      50.776  77.169 116.169  1.00  0.00           C  
ATOM   1221  O   SER A 492      50.674  78.399 116.285  1.00  0.00           O  
ATOM   1222  CB  SER A 492      49.069  76.139 117.667  1.00  0.00           C  
ATOM   1223  OG  SER A 492      48.341  75.758 116.512  1.00  0.00           O  
ATOM   1224  N   SER A 493      51.067  76.551 115.029  1.00  0.00           N  
ATOM   1225  CA  SER A 493      51.318  77.276 113.807  1.00  0.00           C  
ATOM   1226  C   SER A 493      50.054  77.595 113.027  1.00  0.00           C  
ATOM   1227  O   SER A 493      50.120  78.317 112.027  1.00  0.00           O  
ATOM   1228  CB  SER A 493      52.231  76.458 112.924  1.00  0.00           C  
ATOM   1229  OG  SER A 493      51.616  75.218 112.659  1.00  0.00           O  
ATOM   1230  N   GLY A 494      48.910  77.068 113.470  1.00  0.00           N  
ATOM   1231  CA  GLY A 494      47.673  77.312 112.742  1.00  0.00           C  
ATOM   1232  C   GLY A 494      46.556  78.011 113.487  1.00  0.00           C  
ATOM   1233  O   GLY A 494      45.730  78.699 112.879  1.00  0.00           O  
ATOM   1234  N   PHE A 495      46.534  77.842 114.806  1.00  0.00           N  
ATOM   1235  CA  PHE A 495      45.497  78.437 115.645  1.00  0.00           C  
ATOM   1236  C   PHE A 495      45.432  79.970 115.594  1.00  0.00           C  
ATOM   1237  O   PHE A 495      44.396  80.541 115.274  1.00  0.00           O  
ATOM   1238  CB  PHE A 495      45.682  77.977 117.090  1.00  0.00           C  
ATOM   1239  CG  PHE A 495      44.469  78.160 117.935  1.00  0.00           C  
ATOM   1240  CD1 PHE A 495      43.286  77.522 117.611  1.00  0.00           C  
ATOM   1241  CD2 PHE A 495      44.508  78.950 119.068  1.00  0.00           C  
ATOM   1242  CE1 PHE A 495      42.155  77.664 118.404  1.00  0.00           C  
ATOM   1243  CE2 PHE A 495      43.378  79.099 119.874  1.00  0.00           C  
ATOM   1244  CZ  PHE A 495      42.200  78.451 119.537  1.00  0.00           C  
ATOM   1245  N   TYR A 496      46.528  80.644 115.907  1.00  0.00           N  
ATOM   1246  CA  TYR A 496      46.494  82.086 115.882  1.00  0.00           C  
ATOM   1247  C   TYR A 496      46.123  82.566 114.488  1.00  0.00           C  
ATOM   1248  O   TYR A 496      45.271  83.443 114.335  1.00  0.00           O  
ATOM   1249  CB  TYR A 496      47.843  82.674 116.312  1.00  0.00           C  
ATOM   1250  CG  TYR A 496      47.849  84.181 116.335  1.00  0.00           C  
ATOM   1251  CD1 TYR A 496      47.028  84.882 117.213  1.00  0.00           C  
ATOM   1252  CD2 TYR A 496      48.615  84.904 115.426  1.00  0.00           C  
ATOM   1253  CE1 TYR A 496      46.958  86.251 117.186  1.00  0.00           C  
ATOM   1254  CE2 TYR A 496      48.555  86.288 115.386  1.00  0.00           C  
ATOM   1255  CZ  TYR A 496      47.719  86.953 116.274  1.00  0.00           C  
ATOM   1256  OH  TYR A 496      47.647  88.328 116.244  1.00  0.00           O  
ATOM   1257  N   LYS A 498      46.747  81.991 113.463  1.00  0.00           N  
ATOM   1258  CA  LYS A 498      46.440  82.393 112.091  1.00  0.00           C  
ATOM   1259  C   LYS A 498      44.940  82.387 111.795  1.00  0.00           C  
ATOM   1260  O   LYS A 498      44.451  83.247 111.073  1.00  0.00           O  
ATOM   1261  CB  LYS A 498      47.190  81.507 111.097  1.00  0.00           C  
ATOM   1262  CG  LYS A 498      48.616  81.956 110.873  1.00  0.00           C  
ATOM   1263  CD  LYS A 498      49.506  80.863 110.321  1.00  0.00           C  
ATOM   1264  CE  LYS A 498      50.972  81.244 110.572  1.00  0.00           C  
ATOM   1265  NZ  LYS A 498      51.991  80.188 110.252  1.00  0.00           N  
ATOM   1266  N   ASN A 499      44.208  81.430 112.354  1.00  0.00           N  
ATOM   1267  CA  ASN A 499      42.773  81.381 112.134  1.00  0.00           C  
ATOM   1268  C   ASN A 499      42.073  82.441 112.964  1.00  0.00           C  
ATOM   1269  O   ASN A 499      41.144  83.098 112.490  1.00  0.00           O  
ATOM   1270  CB  ASN A 499      42.207  79.997 112.459  1.00  0.00           C  
ATOM   1271  CG  ASN A 499      42.401  79.025 111.322  1.00  0.00           C  
ATOM   1272  OD1 ASN A 499      42.438  79.428 110.153  1.00  0.00           O  
ATOM   1273  ND2 ASN A 499      42.519  77.741 111.644  1.00  0.00           N  
ATOM   1274  N   VAL A 500      42.503  82.609 114.208  1.00  0.00           N  
ATOM   1275  CA  VAL A 500      41.911  83.634 115.047  1.00  0.00           C  
ATOM   1276  C   VAL A 500      42.018  84.943 114.276  1.00  0.00           C  
ATOM   1277  O   VAL A 500      41.075  85.704 114.222  1.00  0.00           O  
ATOM   1278  CB  VAL A 500      42.658  83.774 116.385  1.00  0.00           C  
ATOM   1279  CG1 VAL A 500      42.199  85.030 117.119  1.00  0.00           C  
ATOM   1280  CG2 VAL A 500      42.422  82.532 117.228  1.00  0.00           C  
ATOM   1281  N   VAL A 501      43.162  85.197 113.661  1.00  0.00           N  
ATOM   1282  CA  VAL A 501      43.319  86.426 112.909  1.00  0.00           C  
ATOM   1283  C   VAL A 501      42.405  86.444 111.677  1.00  0.00           C  
ATOM   1284  O   VAL A 501      41.782  87.475 111.397  1.00  0.00           O  
ATOM   1285  CB  VAL A 501      44.781  86.633 112.472  1.00  0.00           C  
ATOM   1286  CG1 VAL A 501      44.904  87.895 111.653  1.00  0.00           C  
ATOM   1287  CG2 VAL A 501      45.681  86.701 113.682  1.00  0.00           C  
ATOM   1288  N   LYS A 502      42.329  85.333 110.931  1.00  0.00           N  
ATOM   1289  CA  LYS A 502      41.445  85.276 109.762  1.00  0.00           C  
ATOM   1290  C   LYS A 502      40.013  85.579 110.237  1.00  0.00           C  
ATOM   1291  O   LYS A 502      39.285  86.385 109.649  1.00  0.00           O  
ATOM   1292  CB  LYS A 502      41.478  83.889 109.102  1.00  0.00           C  
ATOM   1293  CG  LYS A 502      42.663  83.677 108.170  1.00  0.00           C  
ATOM   1294  CD  LYS A 502      42.733  82.265 107.520  1.00  0.00           C  
ATOM   1295  CE  LYS A 502      41.696  82.104 106.416  1.00  0.00           C  
ATOM   1296  NZ  LYS A 502      41.939  80.931 105.506  1.00  0.00           N  
ATOM   1297  N   ILE A 503      39.624  84.935 111.324  1.00  0.00           N  
ATOM   1298  CA  ILE A 503      38.302  85.124 111.857  1.00  0.00           C  
ATOM   1299  C   ILE A 503      38.059  86.547 112.330  1.00  0.00           C  
ATOM   1300  O   ILE A 503      36.954  87.075 112.176  1.00  0.00           O  
ATOM   1301  CB  ILE A 503      38.070  84.180 113.021  1.00  0.00           C  
ATOM   1302  CG1 ILE A 503      38.162  82.737 112.532  1.00  0.00           C  
ATOM   1303  CG2 ILE A 503      36.730  84.478 113.667  1.00  0.00           C  
ATOM   1304  CD1 ILE A 503      38.031  81.721 113.643  1.00  0.00           C  
ATOM   1305  N   GLN A 504      39.080  87.177 112.902  1.00  0.00           N  
ATOM   1306  CA  GLN A 504      38.923  88.530 113.414  1.00  0.00           C  
ATOM   1307  C   GLN A 504      38.831  89.588 112.339  1.00  0.00           C  
ATOM   1308  O   GLN A 504      38.246  90.647 112.554  1.00  0.00           O  
ATOM   1309  CB  GLN A 504      40.063  88.885 114.355  1.00  0.00           C  
ATOM   1310  CG  GLN A 504      40.098  88.041 115.599  1.00  0.00           C  
ATOM   1311  CD  GLN A 504      41.225  88.439 116.511  1.00  0.00           C  
ATOM   1312  OE1 GLN A 504      42.277  88.877 116.052  1.00  0.00           O  
ATOM   1313  NE2 GLN A 504      41.020  88.274 117.812  1.00  0.00           N  
ATOM   1314  N   LYS A 505      39.418  89.328 111.183  1.00  0.00           N  
ATOM   1315  CA  LYS A 505      39.359  90.310 110.116  1.00  0.00           C  
ATOM   1316  C   LYS A 505      37.994  90.251 109.480  1.00  0.00           C  
ATOM   1317  O   LYS A 505      37.639  91.109 108.675  1.00  0.00           O  
ATOM   1318  CB  LYS A 505      40.406  90.008 109.052  1.00  0.00           C  
ATOM   1319  CG  LYS A 505      40.331  90.898 107.831  1.00  0.00           C  
ATOM   1320  CD  LYS A 505      41.388  90.494 106.865  1.00  0.00           C  
ATOM   1321  CE  LYS A 505      41.690  91.573 105.872  1.00  0.00           C  
ATOM   1322  NZ  LYS A 505      42.710  91.043 104.916  1.00  0.00           N  
ATOM   1323  N   HIS A 506      37.223  89.236 109.840  1.00  0.00           N  
ATOM   1324  CA  HIS A 506      35.923  89.082 109.248  1.00  0.00           C  
ATOM   1325  C   HIS A 506      34.773  89.168 110.233  1.00  0.00           C  
ATOM   1326  O   HIS A 506      33.677  88.693 109.954  1.00  0.00           O  
ATOM   1327  CB  HIS A 506      35.892  87.777 108.462  1.00  0.00           C  
ATOM   1328  CG  HIS A 506      36.928  87.708 107.381  1.00  0.00           C  
ATOM   1329  ND1 HIS A 506      36.664  88.038 106.071  1.00  0.00           N  
ATOM   1330  CD2 HIS A 506      38.246  87.403 107.428  1.00  0.00           C  
ATOM   1331  CE1 HIS A 506      37.771  87.943 105.356  1.00  0.00           C  
ATOM   1332  NE2 HIS A 506      38.747  87.559 106.158  1.00  0.00           N  
ATOM   1333  N   VAL A 845      35.015  89.765 111.394  1.00  0.00           N  
ATOM   1334  CA  VAL A 845      33.947  89.958 112.370  1.00  0.00           C  
ATOM   1335  C   VAL A 845      34.105  91.361 112.919  1.00  0.00           C  
ATOM   1336  O   VAL A 845      35.108  91.676 113.558  1.00  0.00           O  
ATOM   1337  CB  VAL A 845      34.007  88.961 113.514  1.00  0.00           C  
ATOM   1338  CG1 VAL A 845      32.879  89.243 114.503  1.00  0.00           C  
ATOM   1339  CG2 VAL A 845      33.875  87.559 112.969  1.00  0.00           C  
ATOM   1340  N   THR A 846      33.119  92.212 112.647  1.00  0.00           N  
ATOM   1341  CA  THR A 846      33.169  93.598 113.091  1.00  0.00           C  
ATOM   1342  C   THR A 846      32.690  93.690 114.508  1.00  0.00           C  
ATOM   1343  O   THR A 846      32.056  92.771 115.015  1.00  0.00           O  
ATOM   1344  CB  THR A 846      32.274  94.503 112.253  1.00  0.00           C  
ATOM   1345  OG1 THR A 846      30.921  94.063 112.387  1.00  0.00           O  
ATOM   1346  CG2 THR A 846      32.691  94.481 110.798  1.00  0.00           C  
ATOM   1347  N   PHE A1087      32.994  94.813 115.144  1.00  0.00           N  
ATOM   1348  CA  PHE A1087      32.586  95.019 116.517  1.00  0.00           C  
ATOM   1349  C   PHE A1087      31.063  95.010 116.607  1.00  0.00           C  
ATOM   1350  O   PHE A1087      30.478  94.394 117.508  1.00  0.00           O  
ATOM   1351  CB  PHE A1087      33.117  96.346 117.037  1.00  0.00           C  
ATOM   1352  CG  PHE A1087      32.736  96.618 118.453  1.00  0.00           C  
ATOM   1353  CD1 PHE A1087      32.391  97.889 118.857  1.00  0.00           C  
ATOM   1354  CD2 PHE A1087      32.694  95.589 119.379  1.00  0.00           C  
ATOM   1355  CE1 PHE A1087      32.006  98.132 120.165  1.00  0.00           C  
ATOM   1356  CE2 PHE A1087      32.312  95.820 120.685  1.00  0.00           C  
ATOM   1357  CZ  PHE A1087      31.966  97.089 121.084  1.00  0.00           C  
ATOM   1358  N   ASN A1088      30.418  95.691 115.667  1.00  0.00           N  
ATOM   1359  CA  ASN A1088      28.972  95.727 115.666  1.00  0.00           C  
ATOM   1360  C   ASN A1088      28.394  94.325 115.708  1.00  0.00           C  
ATOM   1361  O   ASN A1088      27.414  94.078 116.423  1.00  0.00           O  
ATOM   1362  CB  ASN A1088      28.461  96.483 114.449  1.00  0.00           C  
ATOM   1363  CG  ASN A1088      28.420  97.975 114.686  1.00  0.00           C  
ATOM   1364  OD1 ASN A1088      27.947  98.431 115.731  1.00  0.00           O  
ATOM   1365  ND2 ASN A1088      28.909  98.746 113.725  1.00  0.00           N  
ATOM   1366  N   GLN A1094      29.010  93.404 114.967  1.00  0.00           N  
ATOM   1367  CA  GLN A1094      28.539  92.025 114.945  1.00  0.00           C  
ATOM   1368  C   GLN A1094      28.535  91.412 116.332  1.00  0.00           C  
ATOM   1369  O   GLN A1094      27.519  90.912 116.807  1.00  0.00           O  
ATOM   1370  CB  GLN A1094      29.405  91.164 114.035  1.00  0.00           C  
ATOM   1371  CG  GLN A1094      29.222  91.419 112.560  1.00  0.00           C  
ATOM   1372  CD  GLN A1094      29.972  90.410 111.702  1.00  0.00           C  
ATOM   1373  OE1 GLN A1094      29.743  89.194 111.807  1.00  0.00           O  
ATOM   1374  NE2 GLN A1094      30.873  90.906 110.844  1.00  0.00           N  
ATOM   1375  N   VAL A1164      29.676  91.452 116.994  1.00  0.00           N  
ATOM   1376  CA  VAL A1164      29.757  90.867 118.314  1.00  0.00           C  
ATOM   1377  C   VAL A1164      28.867  91.630 119.265  1.00  0.00           C  
ATOM   1378  O   VAL A1164      28.231  91.040 120.147  1.00  0.00           O  
ATOM   1379  CB  VAL A1164      31.208  90.848 118.801  1.00  0.00           C  
ATOM   1380  CG1 VAL A1164      31.908  89.642 118.216  1.00  0.00           C  
ATOM   1381  CG2 VAL A1164      31.925  92.103 118.335  1.00  0.00           C  
ATOM   1382  N   LYS A1165      28.819  92.949 119.065  1.00  0.00           N  
ATOM   1383  CA  LYS A1165      27.990  93.833 119.877  1.00  0.00           C  
ATOM   1384  C   LYS A1165      26.585  93.260 119.761  1.00  0.00           C  
ATOM   1385  O   LYS A1165      25.895  93.051 120.766  1.00  0.00           O  
ATOM   1386  CB  LYS A1165      28.023  95.244 119.307  1.00  0.00           C  
ATOM   1387  CG  LYS A1165      27.959  96.343 120.361  1.00  0.00           C  
ATOM   1388  CD  LYS A1165      27.822  97.725 119.715  1.00  0.00           C  
ATOM   1389  CE  LYS A1165      26.408  97.921 119.127  1.00  0.00           C  
ATOM   1390  NZ  LYS A1165      26.255  99.175 118.317  1.00  0.00           N  
ATOM   1391  N   GLY A1166      26.183  92.980 118.521  1.00  0.00           N  
ATOM   1392  CA  GLY A1166      24.879  92.403 118.286  1.00  0.00           C  
ATOM   1393  C   GLY A1166      24.738  90.990 118.841  1.00  0.00           C  
ATOM   1394  O   GLY A1166      23.823  90.695 119.608  1.00  0.00           O  
ATOM   1395  N   ILE A1168      25.657  90.106 118.476  1.00  0.00           N  
ATOM   1396  CA  ILE A1168      25.578  88.726 118.920  1.00  0.00           C  
ATOM   1397  C   ILE A1168      25.774  88.500 120.401  1.00  0.00           C  
ATOM   1398  O   ILE A1168      25.101  87.662 120.984  1.00  0.00           O  
ATOM   1399  CB  ILE A1168      26.608  87.848 118.196  1.00  0.00           C  
ATOM   1400  CG1 ILE A1168      26.474  88.022 116.689  1.00  0.00           C  
ATOM   1401  CG2 ILE A1168      26.403  86.394 118.580  1.00  0.00           C  
ATOM   1402  CD1 ILE A1168      27.613  87.431 115.918  1.00  0.00           C  
ATOM   1403  N   PHE A1169      26.701  89.227 121.017  1.00  0.00           N  
ATOM   1404  CA  PHE A1169      26.979  89.010 122.436  1.00  0.00           C  
ATOM   1405  C   PHE A1169      26.574  90.172 123.319  1.00  0.00           C  
ATOM   1406  O   PHE A1169      26.484  90.031 124.548  1.00  0.00           O  
ATOM   1407  CB  PHE A1169      28.468  88.710 122.643  1.00  0.00           C  
ATOM   1408  CG  PHE A1169      28.985  87.603 121.776  1.00  0.00           C  
ATOM   1409  CD1 PHE A1169      29.521  87.881 120.524  1.00  0.00           C  
ATOM   1410  CD2 PHE A1169      28.882  86.282 122.187  1.00  0.00           C  
ATOM   1411  CE1 PHE A1169      29.937  86.870 119.695  1.00  0.00           C  
ATOM   1412  CE2 PHE A1169      29.296  85.252 121.370  1.00  0.00           C  
ATOM   1413  CZ  PHE A1169      29.825  85.543 120.119  1.00  0.00           C  
ATOM   1414  N   GLY A1170      26.336  91.321 122.693  1.00  0.00           N  
ATOM   1415  CA  GLY A1170      25.939  92.482 123.456  1.00  0.00           C  
ATOM   1416  C   GLY A1170      27.073  93.162 124.192  1.00  0.00           C  
ATOM   1417  O   GLY A1170      26.884  93.631 125.307  1.00  0.00           O  
ATOM   1418  N   PHE A1171      28.256  93.210 123.585  1.00  0.00           N  
ATOM   1419  CA  PHE A1171      29.388  93.882 124.209  1.00  0.00           C  
ATOM   1420  C   PHE A1171      29.056  95.361 124.122  1.00  0.00           C  
ATOM   1421  O   PHE A1171      28.004  95.728 123.609  1.00  0.00           O  
ATOM   1422  CB  PHE A1171      30.693  93.615 123.447  1.00  0.00           C  
ATOM   1423  CG  PHE A1171      31.059  92.167 123.352  1.00  0.00           C  
ATOM   1424  CD1 PHE A1171      30.869  91.314 124.436  1.00  0.00           C  
ATOM   1425  CD2 PHE A1171      31.594  91.650 122.171  1.00  0.00           C  
ATOM   1426  CE1 PHE A1171      31.202  89.970 124.351  1.00  0.00           C  
ATOM   1427  CE2 PHE A1171      31.932  90.302 122.074  1.00  0.00           C  
ATOM   1428  CZ  PHE A1171      31.734  89.461 123.169  1.00  0.00           C  
ATOM   1429  N   THR A1177      29.953  96.207 124.611  1.00  0.00           N  
ATOM   1430  CA  THR A1177      29.744  97.649 124.584  1.00  0.00           C  
ATOM   1431  C   THR A1177      31.110  98.315 124.504  1.00  0.00           C  
ATOM   1432  O   THR A1177      32.098  97.734 124.941  1.00  0.00           O  
ATOM   1433  CB  THR A1177      29.052  98.122 125.865  1.00  0.00           C  
ATOM   1434  OG1 THR A1177      29.995  98.123 126.940  1.00  0.00           O  
ATOM   1435  CG2 THR A1177      27.923  97.190 126.231  1.00  0.00           C  
ATOM   1436  N   ASP A1178      31.164  99.524 123.951  1.00  0.00           N  
ATOM   1437  CA  ASP A1178      32.415 100.276 123.824  1.00  0.00           C  
ATOM   1438  C   ASP A1178      33.166 100.290 125.152  1.00  0.00           C  
ATOM   1439  O   ASP A1178      34.362 100.581 125.203  1.00  0.00           O  
ATOM   1440  CB  ASP A1178      32.125 101.726 123.434  1.00  0.00           C  
ATOM   1441  CG  ASP A1178      31.283 101.842 122.178  1.00  0.00           C  
ATOM   1442  OD1 ASP A1178      30.175 101.246 122.139  1.00  0.00           O  
ATOM   1443  OD2 ASP A1178      31.730 102.538 121.232  1.00  0.00           O  
ATOM   1444  N   SER A1179      32.450  99.979 126.224  1.00  0.00           N  
ATOM   1445  CA  SER A1179      33.019  99.981 127.553  1.00  0.00           C  
ATOM   1446  C   SER A1179      33.791  98.705 127.869  1.00  0.00           C  
ATOM   1447  O   SER A1179      34.546  98.639 128.848  1.00  0.00           O  
ATOM   1448  CB  SER A1179      31.899 100.172 128.568  1.00  0.00           C  
ATOM   1449  OG  SER A1179      32.282 101.106 129.561  1.00  0.00           O  
ATOM   1450  N   ASP A1192      33.597  97.687 127.042  1.00  0.00           N  
ATOM   1451  CA  ASP A1192      34.275  96.414 127.237  1.00  0.00           C  
ATOM   1452  C   ASP A1192      35.732  96.456 126.795  1.00  0.00           C  
ATOM   1453  O   ASP A1192      36.112  97.261 125.938  1.00  0.00           O  
ATOM   1454  CB  ASP A1192      33.539  95.311 126.486  1.00  0.00           C  
ATOM   1455  CG  ASP A1192      32.230  94.947 127.141  1.00  0.00           C  
ATOM   1456  OD1 ASP A1192      32.214  94.844 128.390  1.00  0.00           O  
ATOM   1457  OD2 ASP A1192      31.225  94.754 126.419  1.00  0.00           O  
ATOM   1458  N   CYS A1193      36.551  95.595 127.391  1.00  0.00           N  
ATOM   1459  CA  CYS A1193      37.954  95.552 127.022  1.00  0.00           C  
ATOM   1460  C   CYS A1193      38.089  94.873 125.669  1.00  0.00           C  
ATOM   1461  O   CYS A1193      37.322  93.951 125.347  1.00  0.00           O  
ATOM   1462  CB  CYS A1193      38.765  94.796 128.076  1.00  0.00           C  
ATOM   1463  SG  CYS A1193      38.114  93.182 128.544  1.00  0.00           S  
ATOM   1464  N   ILE A1194      39.051  95.332 124.873  1.00  0.00           N  
ATOM   1465  CA  ILE A1194      39.270  94.751 123.564  1.00  0.00           C  
ATOM   1466  C   ILE A1194      39.526  93.233 123.644  1.00  0.00           C  
ATOM   1467  O   ILE A1194      39.462  92.530 122.636  1.00  0.00           O  
ATOM   1468  CB  ILE A1194      40.437  95.444 122.848  1.00  0.00           C  
ATOM   1469  CG1 ILE A1194      41.684  95.433 123.737  1.00  0.00           C  
ATOM   1470  CG2 ILE A1194      40.044  96.860 122.490  1.00  0.00           C  
ATOM   1471  CD1 ILE A1194      42.898  96.091 123.094  1.00  0.00           C  
ATOM   1472  N   GLY A1195      39.811  92.737 124.847  1.00  0.00           N  
ATOM   1473  CA  GLY A1195      40.037  91.317 125.038  1.00  0.00           C  
ATOM   1474  C   GLY A1195      38.745  90.542 124.850  1.00  0.00           C  
ATOM   1475  O   GLY A1195      38.725  89.532 124.145  1.00  0.00           O  
ATOM   1476  N   LYS A1196      37.666  91.009 125.483  1.00  0.00           N  
ATOM   1477  CA  LYS A1196      36.348  90.373 125.362  1.00  0.00           C  
ATOM   1478  C   LYS A1196      35.797  90.593 123.955  1.00  0.00           C  
ATOM   1479  O   LYS A1196      35.196  89.698 123.378  1.00  0.00           O  
ATOM   1480  CB  LYS A1196      35.345  90.973 126.359  1.00  0.00           C  
ATOM   1481  CG  LYS A1196      35.604  90.644 127.802  1.00  0.00           C  
ATOM   1482  CD  LYS A1196      34.445  91.070 128.695  1.00  0.00           C  
ATOM   1483  CE  LYS A1196      34.728  90.677 130.143  1.00  0.00           C  
ATOM   1484  NZ  LYS A1196      33.714  91.113 131.157  1.00  0.00           N  
ATOM   1485  N   ILE A1198      35.989  91.795 123.415  1.00  0.00           N  
ATOM   1486  CA  ILE A1198      35.489  92.103 122.085  1.00  0.00           C  
ATOM   1487  C   ILE A1198      35.948  91.058 121.072  1.00  0.00           C  
ATOM   1488  O   ILE A1198      35.160  90.601 120.243  1.00  0.00           O  
ATOM   1489  CB  ILE A1198      35.982  93.485 121.572  1.00  0.00           C  
ATOM   1490  CG1 ILE A1198      35.678  94.587 122.585  1.00  0.00           C  
ATOM   1491  CG2 ILE A1198      35.328  93.808 120.254  1.00  0.00           C  
ATOM   1492  CD1 ILE A1198      34.250  94.708 122.953  1.00  0.00           C  
ATOM   1493  N   SER A1199      37.218  90.667 121.137  1.00  0.00           N  
ATOM   1494  CA  SER A1199      37.724  89.703 120.169  1.00  0.00           C  
ATOM   1495  C   SER A1199      37.807  88.258 120.639  1.00  0.00           C  
ATOM   1496  O   SER A1199      38.208  87.373 119.877  1.00  0.00           O  
ATOM   1497  CB  SER A1199      39.087  90.157 119.623  1.00  0.00           C  
ATOM   1498  OG  SER A1199      40.067  90.151 120.639  1.00  0.00           O  
ATOM   1499  N   PHE A1200      37.408  87.992 121.873  1.00  0.00           N  
ATOM   1500  CA  PHE A1200      37.469  86.613 122.335  1.00  0.00           C  
ATOM   1501  C   PHE A1200      36.672  85.646 121.481  1.00  0.00           C  
ATOM   1502  O   PHE A1200      37.069  84.497 121.313  1.00  0.00           O  
ATOM   1503  CB  PHE A1200      36.979  86.443 123.766  1.00  0.00           C  
ATOM   1504  CG  PHE A1200      36.916  85.006 124.178  1.00  0.00           C  
ATOM   1505  CD1 PHE A1200      38.090  84.260 124.297  1.00  0.00           C  
ATOM   1506  CD2 PHE A1200      35.693  84.359 124.318  1.00  0.00           C  
ATOM   1507  CE1 PHE A1200      38.044  82.894 124.537  1.00  0.00           C  
ATOM   1508  CE2 PHE A1200      35.636  82.998 124.559  1.00  0.00           C  
ATOM   1509  CZ  PHE A1200      36.814  82.260 124.665  1.00  0.00           C  
ATOM   1510  N   PRO A1201      35.525  86.083 120.943  1.00  0.00           N  
ATOM   1511  CA  PRO A1201      34.745  85.158 120.122  1.00  0.00           C  
ATOM   1512  C   PRO A1201      35.538  84.400 119.049  1.00  0.00           C  
ATOM   1513  O   PRO A1201      35.254  83.232 118.784  1.00  0.00           O  
ATOM   1514  CB  PRO A1201      33.655  86.066 119.554  1.00  0.00           C  
ATOM   1515  CG  PRO A1201      33.384  86.954 120.720  1.00  0.00           C  
ATOM   1516  CD  PRO A1201      34.792  87.351 121.105  1.00  0.00           C  
ATOM   1517  N   ALA A1202      36.528  85.052 118.442  1.00  0.00           N  
ATOM   1518  CA  ALA A1202      37.329  84.389 117.421  1.00  0.00           C  
ATOM   1519  C   ALA A1202      38.126  83.224 118.015  1.00  0.00           C  
ATOM   1520  O   ALA A1202      38.355  82.219 117.356  1.00  0.00           O  
ATOM   1521  CB  ALA A1202      38.280  85.387 116.765  1.00  0.00           C  
ATOM   1522  N   ILE A1203      38.552  83.355 119.265  1.00  0.00           N  
ATOM   1523  CA  ILE A1203      39.321  82.297 119.885  1.00  0.00           C  
ATOM   1524  C   ILE A1203      38.470  81.036 120.030  1.00  0.00           C  
ATOM   1525  O   ILE A1203      38.971  79.920 119.883  1.00  0.00           O  
ATOM   1526  CB  ILE A1203      39.877  82.729 121.287  1.00  0.00           C  
ATOM   1527  CG1 ILE A1203      41.087  83.654 121.134  1.00  0.00           C  
ATOM   1528  CG2 ILE A1203      40.363  81.496 122.060  1.00  0.00           C  
ATOM   1529  CD1 ILE A1203      40.884  84.787 120.191  1.00  0.00           C  
ATOM   1530  N   GLN A1204      37.182  81.203 120.311  1.00  0.00           N  
ATOM   1531  CA  GLN A1204      36.313  80.045 120.485  1.00  0.00           C  
ATOM   1532  C   GLN A1204      35.821  79.510 119.147  1.00  0.00           C  
ATOM   1533  O   GLN A1204      35.363  78.372 119.046  1.00  0.00           O  
ATOM   1534  CB  GLN A1204      35.135  80.397 121.392  1.00  0.00           C  
ATOM   1535  CG  GLN A1204      34.137  79.285 121.522  1.00  0.00           C  
ATOM   1536  CD  GLN A1204      33.279  79.390 122.758  1.00  0.00           C  
ATOM   1537  OE1 GLN A1204      32.315  78.643 122.921  1.00  0.00           O  
ATOM   1538  NE2 GLN A1204      33.631  80.303 123.646  1.00  0.00           N  
ATOM   1539  N   ALA A1205      35.920  80.327 118.111  1.00  0.00           N  
ATOM   1540  CA  ALA A1205      35.501  79.900 116.789  1.00  0.00           C  
ATOM   1541  C   ALA A1205      36.607  79.070 116.146  1.00  0.00           C  
ATOM   1542  O   ALA A1205      36.346  78.035 115.543  1.00  0.00           O  
ATOM   1543  CB  ALA A1205      35.199  81.114 115.923  1.00  0.00           C  
ATOM   1544  N   ALA A1206      37.842  79.539 116.307  1.00  0.00           N  
ATOM   1545  CA  ALA A1206      39.044  78.924 115.739  1.00  0.00           C  
ATOM   1546  C   ALA A1206      39.190  77.402 115.783  1.00  0.00           C  
ATOM   1547  O   ALA A1206      39.667  76.803 114.824  1.00  0.00           O  
ATOM   1548  CB  ALA A1206      40.270  79.565 116.356  1.00  0.00           C  
ATOM   1549  N   PRO A1207      38.823  76.755 116.901  1.00  0.00           N  
ATOM   1550  CA  PRO A1207      38.999  75.307 116.845  1.00  0.00           C  
ATOM   1551  C   PRO A1207      37.951  74.595 115.990  1.00  0.00           C  
ATOM   1552  O   PRO A1207      37.926  73.371 115.902  1.00  0.00           O  
ATOM   1553  CB  PRO A1207      38.995  74.895 118.323  1.00  0.00           C  
ATOM   1554  CG  PRO A1207      38.267  75.935 118.976  1.00  0.00           C  
ATOM   1555  CD  PRO A1207      38.666  77.203 118.289  1.00  0.00           C  
ATOM   1556  N   SER A1208      37.093  75.375 115.344  1.00  0.00           N  
ATOM   1557  CA  SER A1208      36.064  74.828 114.468  1.00  0.00           C  
ATOM   1558  C   SER A1208      36.682  74.571 113.109  1.00  0.00           C  
ATOM   1559  O   SER A1208      36.057  73.984 112.237  1.00  0.00           O  
ATOM   1560  CB  SER A1208      34.920  75.820 114.309  1.00  0.00           C  
ATOM   1561  OG  SER A1208      34.176  75.892 115.499  1.00  0.00           O  
ATOM   1562  N   PHE A1209      37.913  75.027 112.932  1.00  0.00           N  
ATOM   1563  CA  PHE A1209      38.602  74.859 111.671  1.00  0.00           C  
ATOM   1564  C   PHE A1209      39.845  73.992 111.859  1.00  0.00           C  
ATOM   1565  O   PHE A1209      40.847  74.430 112.429  1.00  0.00           O  
ATOM   1566  CB  PHE A1209      38.948  76.238 111.116  1.00  0.00           C  
ATOM   1567  CG  PHE A1209      37.765  77.153 111.032  1.00  0.00           C  
ATOM   1568  CD1 PHE A1209      36.620  76.770 110.340  1.00  0.00           C  
ATOM   1569  CD2 PHE A1209      37.772  78.389 111.666  1.00  0.00           C  
ATOM   1570  CE1 PHE A1209      35.493  77.608 110.284  1.00  0.00           C  
ATOM   1571  CE2 PHE A1209      36.639  79.235 111.611  1.00  0.00           C  
ATOM   1572  CZ  PHE A1209      35.504  78.837 110.918  1.00  0.00           C  
ATOM   1573  N   SER A1210      39.768  72.758 111.363  1.00  0.00           N  
ATOM   1574  CA  SER A1210      40.844  71.778 111.498  1.00  0.00           C  
ATOM   1575  C   SER A1210      42.291  72.259 111.347  1.00  0.00           C  
ATOM   1576  O   SER A1210      43.163  71.790 112.081  1.00  0.00           O  
ATOM   1577  CB  SER A1210      40.587  70.582 110.573  1.00  0.00           C  
ATOM   1578  OG  SER A1210      40.650  70.932 109.208  1.00  0.00           O  
ATOM   1579  N   ASN A1211      42.573  73.182 110.435  1.00  0.00           N  
ATOM   1580  CA  ASN A1211      43.953  73.633 110.310  1.00  0.00           C  
ATOM   1581  C   ASN A1211      44.459  74.428 111.523  1.00  0.00           C  
ATOM   1582  O   ASN A1211      45.558  74.957 111.509  1.00  0.00           O  
ATOM   1583  CB  ASN A1211      44.168  74.415 109.010  1.00  0.00           C  
ATOM   1584  CG  ASN A1211      43.271  75.600 108.895  1.00  0.00           C  
ATOM   1585  OD1 ASN A1211      42.051  75.497 109.065  1.00  0.00           O  
ATOM   1586  ND2 ASN A1211      43.856  76.744 108.592  1.00  0.00           N  
ATOM   1587  N   SER A1280      43.664  74.503 112.580  1.00  0.00           N  
ATOM   1588  CA  SER A1280      44.100  75.170 113.804  1.00  0.00           C  
ATOM   1589  C   SER A1280      44.878  74.118 114.587  1.00  0.00           C  
ATOM   1590  O   SER A1280      45.482  74.385 115.612  1.00  0.00           O  
ATOM   1591  CB  SER A1280      42.905  75.597 114.646  1.00  0.00           C  
ATOM   1592  OG  SER A1280      42.187  76.634 114.018  1.00  0.00           O  
ATOM   1593  N   PHE A1281      44.837  72.892 114.098  1.00  0.00           N  
ATOM   1594  CA  PHE A1281      45.515  71.799 114.759  1.00  0.00           C  
ATOM   1595  C   PHE A1281      46.338  71.108 113.704  1.00  0.00           C  
ATOM   1596  O   PHE A1281      46.125  69.938 113.411  1.00  0.00           O  
ATOM   1597  CB  PHE A1281      44.475  70.860 115.334  1.00  0.00           C  
ATOM   1598  CG  PHE A1281      43.523  71.536 116.252  1.00  0.00           C  
ATOM   1599  CD1 PHE A1281      43.891  71.831 117.559  1.00  0.00           C  
ATOM   1600  CD2 PHE A1281      42.262  71.914 115.804  1.00  0.00           C  
ATOM   1601  CE1 PHE A1281      43.017  72.495 118.418  1.00  0.00           C  
ATOM   1602  CE2 PHE A1281      41.375  72.579 116.652  1.00  0.00           C  
ATOM   1603  CZ  PHE A1281      41.754  72.872 117.964  1.00  0.00           C  
ATOM   1604  N   PRO A1282      47.313  71.835 113.132  1.00  0.00           N  
ATOM   1605  CA  PRO A1282      48.213  71.349 112.084  1.00  0.00           C  
ATOM   1606  C   PRO A1282      48.875  70.023 112.470  1.00  0.00           C  
ATOM   1607  O   PRO A1282      49.020  69.109 111.639  1.00  0.00           O  
ATOM   1608  CB  PRO A1282      49.217  72.489 111.962  1.00  0.00           C  
ATOM   1609  CG  PRO A1282      49.346  72.939 113.354  1.00  0.00           C  
ATOM   1610  CD  PRO A1282      47.901  73.022 113.780  1.00  0.00           C  
ATOM   1611  N   GLN A1283      49.246  69.931 113.744  1.00  0.00           N  
ATOM   1612  CA  GLN A1283      49.899  68.760 114.271  1.00  0.00           C  
ATOM   1613  C   GLN A1283      48.960  67.580 114.381  1.00  0.00           C  
ATOM   1614  O   GLN A1283      49.344  66.529 114.854  1.00  0.00           O  
ATOM   1615  CB  GLN A1283      50.503  69.067 115.639  1.00  0.00           C  
ATOM   1616  CG  GLN A1283      49.519  68.986 116.778  1.00  0.00           C  
ATOM   1617  CD  GLN A1283      48.425  70.055 116.716  1.00  0.00           C  
ATOM   1618  OE1 GLN A1283      48.398  70.916 115.817  1.00  0.00           O  
ATOM   1619  NE2 GLN A1283      47.517  70.004 117.693  1.00  0.00           N  
ATOM   1620  N   ILE A1284      47.722  67.736 113.953  1.00  0.00           N  
ATOM   1621  CA  ILE A1284      46.811  66.610 114.026  1.00  0.00           C  
ATOM   1622  C   ILE A1284      45.960  66.469 112.772  1.00  0.00           C  
ATOM   1623  O   ILE A1284      45.500  65.378 112.462  1.00  0.00           O  
ATOM   1624  CB  ILE A1284      45.934  66.666 115.331  1.00  0.00           C  
ATOM   1625  CG1 ILE A1284      44.488  66.311 115.047  1.00  0.00           C  
ATOM   1626  CG2 ILE A1284      45.976  68.033 115.964  1.00  0.00           C  
ATOM   1627  CD1 ILE A1284      43.650  66.464 116.281  1.00  0.00           C  
ATOM   1628  N   PHE A1285      45.766  67.544 112.023  1.00  0.00           N  
ATOM   1629  CA  PHE A1285      44.968  67.422 110.817  1.00  0.00           C  
ATOM   1630  C   PHE A1285      45.755  67.709 109.561  1.00  0.00           C  
ATOM   1631  O   PHE A1285      45.198  68.075 108.519  1.00  0.00           O  
ATOM   1632  CB  PHE A1285      43.719  68.293 110.890  1.00  0.00           C  
ATOM   1633  CG  PHE A1285      42.725  67.807 111.887  1.00  0.00           C  
ATOM   1634  CD1 PHE A1285      42.415  68.568 113.009  1.00  0.00           C  
ATOM   1635  CD2 PHE A1285      42.141  66.561 111.736  1.00  0.00           C  
ATOM   1636  CE1 PHE A1285      41.535  68.090 113.974  1.00  0.00           C  
ATOM   1637  CE2 PHE A1285      41.259  66.067 112.691  1.00  0.00           C  
ATOM   1638  CZ  PHE A1285      40.954  66.832 113.818  1.00  0.00           C  
ATOM   1639  N   ARG A1286      47.066  67.538 109.677  1.00  0.00           N  
ATOM   1640  CA  ARG A1286      47.957  67.687 108.544  1.00  0.00           C  
ATOM   1641  C   ARG A1286      47.615  68.883 107.657  1.00  0.00           C  
ATOM   1642  O   ARG A1286      47.292  68.726 106.478  1.00  0.00           O  
ATOM   1643  CB  ARG A1286      47.914  66.375 107.733  1.00  0.00           C  
ATOM   1644  CG  ARG A1286      48.685  66.383 106.418  1.00  0.00           C  
ATOM   1645  CD  ARG A1286      48.304  65.202 105.520  1.00  0.00           C  
ATOM   1646  NE  ARG A1286      48.943  63.948 105.925  1.00  0.00           N  
ATOM   1647  CZ  ARG A1286      50.256  63.729 105.888  1.00  0.00           C  
ATOM   1648  NH1 ARG A1286      51.081  64.680 105.464  1.00  0.00           N  
ATOM   1649  NH2 ARG A1286      50.744  62.559 106.279  1.00  0.00           N  
ATOM   1650  N   ASP A1287      47.656  70.080 108.224  1.00  0.00           N  
ATOM   1651  CA  ASP A1287      47.390  71.280 107.433  1.00  0.00           C  
ATOM   1652  C   ASP A1287      46.125  71.234 106.547  1.00  0.00           C  
ATOM   1653  O   ASP A1287      45.944  72.067 105.656  1.00  0.00           O  
ATOM   1654  CB  ASP A1287      48.611  71.560 106.554  1.00  0.00           C  
ATOM   1655  CG  ASP A1287      48.717  73.011 106.156  1.00  0.00           C  
ATOM   1656  OD1 ASP A1287      47.755  73.531 105.544  1.00  0.00           O  
ATOM   1657  OD2 ASP A1287      49.764  73.633 106.461  1.00  0.00           O  
ATOM   1658  N   ARG A1288      45.248  70.267 106.793  1.00  0.00           N  
ATOM   1659  CA  ARG A1288      44.024  70.148 106.012  1.00  0.00           C  
ATOM   1660  C   ARG A1288      43.019  71.195 106.471  1.00  0.00           C  
ATOM   1661  O   ARG A1288      42.951  71.521 107.650  1.00  0.00           O  
ATOM   1662  CB  ARG A1288      43.444  68.737 106.149  1.00  0.00           C  
ATOM   1663  CG  ARG A1288      42.962  68.205 104.817  1.00  0.00           C  
ATOM   1664  CD  ARG A1288      43.502  66.827 104.510  1.00  0.00           C  
ATOM   1665  NE  ARG A1288      42.587  65.801 104.980  1.00  0.00           N  
ATOM   1666  CZ  ARG A1288      41.315  65.721 104.606  1.00  0.00           C  
ATOM   1667  NH1 ARG A1288      40.819  66.607 103.754  1.00  0.00           N  
ATOM   1668  NH2 ARG A1288      40.535  64.767 105.093  1.00  0.00           N  
ATOM   1669  N   THR A1289      42.230  71.719 105.541  1.00  0.00           N  
ATOM   1670  CA  THR A1289      41.267  72.762 105.877  1.00  0.00           C  
ATOM   1671  C   THR A1289      39.823  72.460 105.554  1.00  0.00           C  
ATOM   1672  O   THR A1289      38.998  73.364 105.567  1.00  0.00           O  
ATOM   1673  CB  THR A1289      41.591  74.064 105.141  1.00  0.00           C  
ATOM   1674  OG1 THR A1289      41.313  73.895 103.748  1.00  0.00           O  
ATOM   1675  CG2 THR A1289      43.057  74.431 105.328  1.00  0.00           C  
ATOM   1676  N   ASP A1290      39.496  71.213 105.262  1.00  0.00           N  
ATOM   1677  CA  ASP A1290      38.119  70.908 104.915  1.00  0.00           C  
ATOM   1678  C   ASP A1290      37.531  69.782 105.726  1.00  0.00           C  
ATOM   1679  O   ASP A1290      36.508  69.225 105.351  1.00  0.00           O  
ATOM   1680  CB  ASP A1290      38.003  70.558 103.430  1.00  0.00           C  
ATOM   1681  CG  ASP A1290      38.877  69.379 103.042  1.00  0.00           C  
ATOM   1682  OD1 ASP A1290      38.634  68.783 101.974  1.00  0.00           O  
ATOM   1683  OD2 ASP A1290      39.816  69.047 103.796  1.00  0.00           O  
ATOM   1684  N   ILE A1291      38.165  69.430 106.829  1.00  0.00           N  
ATOM   1685  CA  ILE A1291      37.615  68.360 107.629  1.00  0.00           C  
ATOM   1686  C   ILE A1291      36.414  68.862 108.417  1.00  0.00           C  
ATOM   1687  O   ILE A1291      36.502  69.842 109.154  1.00  0.00           O  
ATOM   1688  CB  ILE A1291      38.657  67.787 108.587  1.00  0.00           C  
ATOM   1689  CG1 ILE A1291      39.810  67.198 107.777  1.00  0.00           C  
ATOM   1690  CG2 ILE A1291      38.019  66.740 109.478  1.00  0.00           C  
ATOM   1691  CD1 ILE A1291      41.000  66.813 108.617  1.00  0.00           C  
ATOM   1692  N   GLN A1292      35.290  68.177 108.241  1.00  0.00           N  
ATOM   1693  CA  GLN A1292      34.043  68.506 108.911  1.00  0.00           C  
ATOM   1694  C   GLN A1292      34.200  68.498 110.414  1.00  0.00           C  
ATOM   1695  O   GLN A1292      34.747  67.559 110.972  1.00  0.00           O  
ATOM   1696  CB  GLN A1292      32.984  67.492 108.529  1.00  0.00           C  
ATOM   1697  CG  GLN A1292      31.690  67.626 109.286  1.00  0.00           C  
ATOM   1698  CD  GLN A1292      30.892  68.822 108.845  1.00  0.00           C  
ATOM   1699  OE1 GLN A1292      30.611  68.992 107.660  1.00  0.00           O  
ATOM   1700  NE2 GLN A1292      30.514  69.662 109.800  1.00  0.00           N  
ATOM   1701  N   CYS A1293      33.711  69.545 111.065  1.00  0.00           N  
ATOM   1702  CA  CYS A1293      33.772  69.658 112.514  1.00  0.00           C  
ATOM   1703  C   CYS A1293      32.348  69.557 113.068  1.00  0.00           C  
ATOM   1704  O   CYS A1293      31.411  70.089 112.473  1.00  0.00           O  
ATOM   1705  CB  CYS A1293      34.386  71.005 112.896  1.00  0.00           C  
ATOM   1706  SG  CYS A1293      34.343  71.417 114.660  1.00  0.00           S  
ATOM   1707  N   LEU A1294      32.176  68.855 114.184  1.00  0.00           N  
ATOM   1708  CA  LEU A1294      30.864  68.728 114.823  1.00  0.00           C  
ATOM   1709  C   LEU A1294      31.019  69.235 116.253  1.00  0.00           C  
ATOM   1710  O   LEU A1294      31.779  68.667 117.027  1.00  0.00           O  
ATOM   1711  CB  LEU A1294      30.410  67.276 114.850  1.00  0.00           C  
ATOM   1712  CG  LEU A1294      29.129  66.996 115.643  1.00  0.00           C  
ATOM   1713  CD1 LEU A1294      27.946  67.666 114.969  1.00  0.00           C  
ATOM   1714  CD2 LEU A1294      28.914  65.490 115.732  1.00  0.00           C  
ATOM   1715  N   ILE A1295      30.297  70.294 116.609  1.00  0.00           N  
ATOM   1716  CA  ILE A1295      30.418  70.869 117.942  1.00  0.00           C  
ATOM   1717  C   ILE A1295      29.283  70.568 118.924  1.00  0.00           C  
ATOM   1718  O   ILE A1295      28.237  71.220 118.900  1.00  0.00           O  
ATOM   1719  CB  ILE A1295      30.571  72.410 117.850  1.00  0.00           C  
ATOM   1720  CG1 ILE A1295      31.651  72.773 116.832  1.00  0.00           C  
ATOM   1721  CG2 ILE A1295      30.968  72.983 119.190  1.00  0.00           C  
ATOM   1722  CD1 ILE A1295      31.935  74.274 116.730  1.00  0.00           C  
ATOM   1723  N   PRO A1296      29.447  69.545 119.776  1.00  0.00           N  
ATOM   1724  CA  PRO A1296      28.340  69.322 120.707  1.00  0.00           C  
ATOM   1725  C   PRO A1296      28.453  70.384 121.810  1.00  0.00           C  
ATOM   1726  O   PRO A1296      29.547  70.676 122.297  1.00  0.00           O  
ATOM   1727  CB  PRO A1296      28.584  67.897 121.208  1.00  0.00           C  
ATOM   1728  CG  PRO A1296      30.029  67.723 121.061  1.00  0.00           C  
ATOM   1729  CD  PRO A1296      30.336  68.375 119.746  1.00  0.00           C  
ATOM   1730  N   CYS A1297      27.335  70.986 122.192  1.00  0.00           N  
ATOM   1731  CA  CYS A1297      27.404  72.018 123.215  1.00  0.00           C  
ATOM   1732  C   CYS A1297      26.049  72.428 123.785  1.00  0.00           C  
ATOM   1733  O   CYS A1297      24.997  72.022 123.294  1.00  0.00           O  
ATOM   1734  CB  CYS A1297      28.101  73.251 122.643  1.00  0.00           C  
ATOM   1735  SG  CYS A1297      27.118  74.047 121.392  1.00  0.00           S  
ATOM   1736  N   ALA A1298      26.087  73.230 124.842  1.00  0.00           N  
ATOM   1737  CA  ALA A1298      24.860  73.693 125.457  1.00  0.00           C  
ATOM   1738  C   ALA A1298      24.329  74.803 124.564  1.00  0.00           C  
ATOM   1739  O   ALA A1298      25.091  75.615 124.028  1.00  0.00           O  
ATOM   1740  CB  ALA A1298      25.130  74.207 126.864  1.00  0.00           C  
ATOM   1741  N   ILE A1299      23.011  74.815 124.409  1.00  0.00           N  
ATOM   1742  CA  ILE A1299      22.326  75.777 123.572  1.00  0.00           C  
ATOM   1743  C   ILE A1299      22.774  77.224 123.737  1.00  0.00           C  
ATOM   1744  O   ILE A1299      22.713  77.993 122.783  1.00  0.00           O  
ATOM   1745  CB  ILE A1299      20.811  75.697 123.804  1.00  0.00           C  
ATOM   1746  CG1 ILE A1299      20.077  76.461 122.704  1.00  0.00           C  
ATOM   1747  CG2 ILE A1299      20.465  76.264 125.170  1.00  0.00           C  
ATOM   1748  CD1 ILE A1299      20.297  75.888 121.325  1.00  0.00           C  
ATOM   1749  N   ASP A1300      23.227  77.606 124.928  1.00  0.00           N  
ATOM   1750  CA  ASP A1300      23.654  78.989 125.147  1.00  0.00           C  
ATOM   1751  C   ASP A1300      25.016  79.319 124.545  1.00  0.00           C  
ATOM   1752  O   ASP A1300      25.501  80.440 124.664  1.00  0.00           O  
ATOM   1753  CB  ASP A1300      23.669  79.317 126.631  1.00  0.00           C  
ATOM   1754  CG  ASP A1300      24.726  78.564 127.375  1.00  0.00           C  
ATOM   1755  OD1 ASP A1300      24.957  78.883 128.556  1.00  0.00           O  
ATOM   1756  OD2 ASP A1300      25.332  77.651 126.786  1.00  0.00           O  
ATOM   1757  N   GLN A1301      25.637  78.337 123.906  1.00  0.00           N  
ATOM   1758  CA  GLN A1301      26.928  78.549 123.269  1.00  0.00           C  
ATOM   1759  C   GLN A1301      26.728  78.835 121.793  1.00  0.00           C  
ATOM   1760  O   GLN A1301      27.618  79.348 121.125  1.00  0.00           O  
ATOM   1761  CB  GLN A1301      27.812  77.318 123.432  1.00  0.00           C  
ATOM   1762  CG  GLN A1301      28.361  77.173 124.822  1.00  0.00           C  
ATOM   1763  CD  GLN A1301      29.170  78.390 125.235  1.00  0.00           C  
ATOM   1764  OE1 GLN A1301      30.124  78.776 124.560  1.00  0.00           O  
ATOM   1765  NE2 GLN A1301      28.787  79.004 126.342  1.00  0.00           N  
ATOM   1766  N   ASP A1302      25.539  78.526 121.293  1.00  0.00           N  
ATOM   1767  CA  ASP A1302      25.247  78.723 119.889  1.00  0.00           C  
ATOM   1768  C   ASP A1302      25.667  80.068 119.281  1.00  0.00           C  
ATOM   1769  O   ASP A1302      26.164  80.111 118.158  1.00  0.00           O  
ATOM   1770  CB  ASP A1302      23.770  78.476 119.627  1.00  0.00           C  
ATOM   1771  CG  ASP A1302      23.465  78.388 118.159  1.00  0.00           C  
ATOM   1772  OD1 ASP A1302      24.015  77.479 117.506  1.00  0.00           O  
ATOM   1773  OD2 ASP A1302      22.693  79.229 117.654  1.00  0.00           O  
ATOM   1774  N   PRO A1303      25.468  81.183 120.003  1.00  0.00           N  
ATOM   1775  CA  PRO A1303      25.870  82.471 119.425  1.00  0.00           C  
ATOM   1776  C   PRO A1303      27.295  82.497 118.875  1.00  0.00           C  
ATOM   1777  O   PRO A1303      27.531  83.077 117.812  1.00  0.00           O  
ATOM   1778  CB  PRO A1303      25.644  83.461 120.575  1.00  0.00           C  
ATOM   1779  CG  PRO A1303      25.554  82.591 121.797  1.00  0.00           C  
ATOM   1780  CD  PRO A1303      24.840  81.381 121.317  1.00  0.00           C  
ATOM   1781  N   TYR A1304      28.235  81.874 119.590  1.00  0.00           N  
ATOM   1782  CA  TYR A1304      29.630  81.808 119.140  1.00  0.00           C  
ATOM   1783  C   TYR A1304      29.681  81.105 117.799  1.00  0.00           C  
ATOM   1784  O   TYR A1304      30.354  81.534 116.863  1.00  0.00           O  
ATOM   1785  CB  TYR A1304      30.495  80.984 120.097  1.00  0.00           C  
ATOM   1786  CG  TYR A1304      30.845  81.661 121.391  1.00  0.00           C  
ATOM   1787  CD1 TYR A1304      30.198  81.317 122.579  1.00  0.00           C  
ATOM   1788  CD2 TYR A1304      31.813  82.667 121.426  1.00  0.00           C  
ATOM   1789  CE1 TYR A1304      30.506  81.961 123.769  1.00  0.00           C  
ATOM   1790  CE2 TYR A1304      32.128  83.314 122.602  1.00  0.00           C  
ATOM   1791  CZ  TYR A1304      31.473  82.960 123.772  1.00  0.00           C  
ATOM   1792  OH  TYR A1304      31.793  83.612 124.943  1.00  0.00           O  
ATOM   1793  N   PHE A1306      28.949  80.008 117.708  1.00  0.00           N  
ATOM   1794  CA  PHE A1306      28.961  79.229 116.497  1.00  0.00           C  
ATOM   1795  C   PHE A1306      28.106  79.736 115.359  1.00  0.00           C  
ATOM   1796  O   PHE A1306      28.373  79.423 114.202  1.00  0.00           O  
ATOM   1797  CB  PHE A1306      28.712  77.791 116.897  1.00  0.00           C  
ATOM   1798  CG  PHE A1306      29.731  77.324 117.880  1.00  0.00           C  
ATOM   1799  CD1 PHE A1306      31.091  77.482 117.587  1.00  0.00           C  
ATOM   1800  CD2 PHE A1306      29.371  76.876 119.137  1.00  0.00           C  
ATOM   1801  CE1 PHE A1306      32.072  77.213 118.543  1.00  0.00           C  
ATOM   1802  CE2 PHE A1306      30.351  76.601 120.102  1.00  0.00           C  
ATOM   1803  CZ  PHE A1306      31.695  76.772 119.807  1.00  0.00           C  
ATOM   1804  N   ARG A1310      27.101  80.547 115.672  1.00  0.00           N  
ATOM   1805  CA  ARG A1310      26.307  81.144 114.614  1.00  0.00           C  
ATOM   1806  C   ARG A1310      27.284  82.122 113.974  1.00  0.00           C  
ATOM   1807  O   ARG A1310      27.354  82.239 112.753  1.00  0.00           O  
ATOM   1808  CB  ARG A1310      25.112  81.920 115.165  1.00  0.00           C  
ATOM   1809  CG  ARG A1310      23.954  81.071 115.665  1.00  0.00           C  
ATOM   1810  CD  ARG A1310      22.659  81.893 115.666  1.00  0.00           C  
ATOM   1811  NE  ARG A1310      22.762  83.120 116.460  1.00  0.00           N  
ATOM   1812  CZ  ARG A1310      22.663  83.181 117.787  1.00  0.00           C  
ATOM   1813  NH1 ARG A1310      22.452  82.086 118.511  1.00  0.00           N  
ATOM   1814  NH2 ARG A1310      22.774  84.353 118.389  1.00  0.00           N  
ATOM   1815  N   MET A1312      28.055  82.812 114.813  1.00  0.00           N  
ATOM   1816  CA  MET A1312      29.021  83.764 114.304  1.00  0.00           C  
ATOM   1817  C   MET A1312      30.076  83.026 113.505  1.00  0.00           C  
ATOM   1818  O   MET A1312      30.540  83.516 112.472  1.00  0.00           O  
ATOM   1819  CB  MET A1312      29.704  84.542 115.423  1.00  0.00           C  
ATOM   1820  CG  MET A1312      30.751  85.501 114.861  1.00  0.00           C  
ATOM   1821  SD  MET A1312      32.108  85.954 115.969  1.00  0.00           S  
ATOM   1822  CE  MET A1312      32.587  84.339 116.588  1.00  0.00           C  
ATOM   1823  N   THR A1314      30.452  81.845 113.982  1.00  0.00           N  
ATOM   1824  CA  THR A1314      31.468  81.040 113.301  1.00  0.00           C  
ATOM   1825  C   THR A1314      30.998  80.569 111.935  1.00  0.00           C  
ATOM   1826  O   THR A1314      31.702  80.758 110.932  1.00  0.00           O  
ATOM   1827  CB  THR A1314      31.846  79.807 114.118  1.00  0.00           C  
ATOM   1828  OG1 THR A1314      32.233  80.220 115.427  1.00  0.00           O  
ATOM   1829  CG2 THR A1314      32.999  79.081 113.474  1.00  0.00           C  
ATOM   1830  N   ARG A1316      29.807  79.961 111.914  1.00  0.00           N  
ATOM   1831  CA  ARG A1316      29.204  79.446 110.690  1.00  0.00           C  
ATOM   1832  C   ARG A1316      29.097  80.576 109.683  1.00  0.00           C  
ATOM   1833  O   ARG A1316      29.150  80.366 108.466  1.00  0.00           O  
ATOM   1834  CB  ARG A1316      27.820  78.879 110.984  1.00  0.00           C  
ATOM   1835  CG  ARG A1316      27.811  77.676 111.937  1.00  0.00           C  
ATOM   1836  CD  ARG A1316      26.387  77.213 112.193  1.00  0.00           C  
ATOM   1837  NE  ARG A1316      25.753  76.891 110.923  1.00  0.00           N  
ATOM   1838  CZ  ARG A1316      25.801  75.697 110.352  1.00  0.00           C  
ATOM   1839  NH1 ARG A1316      26.431  74.705 110.956  1.00  0.00           N  
ATOM   1840  NH2 ARG A1316      25.293  75.513 109.146  1.00  0.00           N  
ATOM   1841  N   ASP A1317      28.989  81.786 110.214  1.00  0.00           N  
ATOM   1842  CA  ASP A1317      28.870  82.976 109.400  1.00  0.00           C  
ATOM   1843  C   ASP A1317      30.155  83.427 108.722  1.00  0.00           C  
ATOM   1844  O   ASP A1317      30.119  83.891 107.586  1.00  0.00           O  
ATOM   1845  CB  ASP A1317      28.342  84.124 110.241  1.00  0.00           C  
ATOM   1846  CG  ASP A1317      27.848  85.265 109.393  1.00  0.00           C  
ATOM   1847  OD1 ASP A1317      26.701  85.147 108.898  1.00  0.00           O  
ATOM   1848  OD2 ASP A1317      28.603  86.261 109.206  1.00  0.00           O  
ATOM   1849  N   VAL A1318      31.291  83.318 109.407  1.00  0.00           N  
ATOM   1850  CA  VAL A1318      32.541  83.762 108.796  1.00  0.00           C  
ATOM   1851  C   VAL A1318      33.172  82.632 108.016  1.00  0.00           C  
ATOM   1852  O   VAL A1318      33.870  82.863 107.031  1.00  0.00           O  
ATOM   1853  CB  VAL A1318      33.574  84.294 109.846  1.00  0.00           C  
ATOM   1854  CG1 VAL A1318      32.869  84.716 111.106  1.00  0.00           C  
ATOM   1855  CG2 VAL A1318      34.614  83.248 110.154  1.00  0.00           C  
ATOM   1856  N   ALA A1319      32.916  81.406 108.454  1.00  0.00           N  
ATOM   1857  CA  ALA A1319      33.477  80.237 107.796  1.00  0.00           C  
ATOM   1858  C   ALA A1319      33.544  80.358 106.262  1.00  0.00           C  
ATOM   1859  O   ALA A1319      34.632  80.327 105.679  1.00  0.00           O  
ATOM   1860  CB  ALA A1319      32.688  78.999 108.204  1.00  0.00           C  
ATOM   1861  N   PRO A1321      32.388  80.538 105.592  1.00  0.00           N  
ATOM   1862  CA  PRO A1321      32.357  80.654 104.128  1.00  0.00           C  
ATOM   1863  C   PRO A1321      33.301  81.730 103.637  1.00  0.00           C  
ATOM   1864  O   PRO A1321      34.087  81.529 102.712  1.00  0.00           O  
ATOM   1865  CB  PRO A1321      30.920  81.046 103.834  1.00  0.00           C  
ATOM   1866  CG  PRO A1321      30.174  80.588 105.016  1.00  0.00           C  
ATOM   1867  CD  PRO A1321      31.077  80.892 106.157  1.00  0.00           C  
ATOM   1868  N   ARG A1322      33.201  82.886 104.282  1.00  0.00           N  
ATOM   1869  CA  ARG A1322      33.996  84.039 103.930  1.00  0.00           C  
ATOM   1870  C   ARG A1322      35.476  83.816 104.044  1.00  0.00           C  
ATOM   1871  O   ARG A1322      36.250  84.550 103.444  1.00  0.00           O  
ATOM   1872  CB  ARG A1322      33.579  85.222 104.781  1.00  0.00           C  
ATOM   1873  CG  ARG A1322      32.243  85.788 104.386  1.00  0.00           C  
ATOM   1874  CD  ARG A1322      31.995  87.055 105.165  1.00  0.00           C  
ATOM   1875  NE  ARG A1322      31.401  86.785 106.466  1.00  0.00           N  
ATOM   1876  CZ  ARG A1322      31.722  87.444 107.572  1.00  0.00           C  
ATOM   1877  NH1 ARG A1322      32.645  88.396 107.510  1.00  0.00           N  
ATOM   1878  NH2 ARG A1322      31.097  87.180 108.720  1.00  0.00           N  
ATOM   1879  N   ILE A1323      35.887  82.816 104.811  1.00  0.00           N  
ATOM   1880  CA  ILE A1323      37.313  82.562 104.925  1.00  0.00           C  
ATOM   1881  C   ILE A1323      37.689  81.200 104.369  1.00  0.00           C  
ATOM   1882  O   ILE A1323      38.693  80.607 104.763  1.00  0.00           O  
ATOM   1883  CB  ILE A1323      37.826  82.709 106.381  1.00  0.00           C  
ATOM   1884  CG1 ILE A1323      37.022  81.820 107.328  1.00  0.00           C  
ATOM   1885  CG2 ILE A1323      37.768  84.170 106.789  1.00  0.00           C  
ATOM   1886  CD1 ILE A1323      37.551  81.824 108.739  1.00  0.00           C  
ATOM   1887  N   GLY A1341      36.864  80.723 103.443  1.00  0.00           N  
ATOM   1888  CA  GLY A1341      37.103  79.460 102.774  1.00  0.00           C  
ATOM   1889  C   GLY A1341      37.060  78.188 103.585  1.00  0.00           C  
ATOM   1890  O   GLY A1341      37.712  77.214 103.225  1.00  0.00           O  
ATOM   1891  N   TYR A1342      36.302  78.172 104.669  1.00  0.00           N  
ATOM   1892  CA  TYR A1342      36.223  76.970 105.476  1.00  0.00           C  
ATOM   1893  C   TYR A1342      34.804  76.485 105.586  1.00  0.00           C  
ATOM   1894  O   TYR A1342      33.861  77.235 105.364  1.00  0.00           O  
ATOM   1895  CB  TYR A1342      36.705  77.217 106.895  1.00  0.00           C  
ATOM   1896  CG  TYR A1342      38.121  77.674 107.026  1.00  0.00           C  
ATOM   1897  CD1 TYR A1342      39.105  77.240 106.138  1.00  0.00           C  
ATOM   1898  CD2 TYR A1342      38.500  78.476 108.098  1.00  0.00           C  
ATOM   1899  CE1 TYR A1342      40.427  77.593 106.325  1.00  0.00           C  
ATOM   1900  CE2 TYR A1342      39.812  78.825 108.293  1.00  0.00           C  
ATOM   1901  CZ  TYR A1342      40.768  78.383 107.409  1.00  0.00           C  
ATOM   1902  OH  TYR A1342      42.067  78.738 107.624  1.00  0.00           O  
ATOM   1903  N   PRO A1344      34.629  75.215 105.932  1.00  0.00           N  
ATOM   1904  CA  PRO A1344      33.271  74.703 106.067  1.00  0.00           C  
ATOM   1905  C   PRO A1344      32.745  75.185 107.421  1.00  0.00           C  
ATOM   1906  O   PRO A1344      33.539  75.489 108.311  1.00  0.00           O  
ATOM   1907  CB  PRO A1344      33.475  73.199 105.991  1.00  0.00           C  
ATOM   1908  CG  PRO A1344      34.840  73.008 106.545  1.00  0.00           C  
ATOM   1909  CD  PRO A1344      35.620  74.128 105.951  1.00  0.00           C  
ATOM   1910  N   LYS A1345      31.428  75.286 107.587  1.00  0.00           N  
ATOM   1911  CA  LYS A1345      30.907  75.756 108.867  1.00  0.00           C  
ATOM   1912  C   LYS A1345      30.658  74.589 109.781  1.00  0.00           C  
ATOM   1913  O   LYS A1345      30.211  73.540 109.346  1.00  0.00           O  
ATOM   1914  CB  LYS A1345      29.640  76.594 108.684  1.00  0.00           C  
ATOM   1915  CG  LYS A1345      28.689  76.074 107.677  1.00  0.00           C  
ATOM   1916  CD  LYS A1345      27.594  77.076 107.413  1.00  0.00           C  
ATOM   1917  CE  LYS A1345      28.117  78.288 106.670  1.00  0.00           C  
ATOM   1918  NZ  LYS A1345      26.986  79.100 106.110  1.00  0.00           N  
ATOM   1919  N   PRO A1347      30.946  74.756 111.071  1.00  0.00           N  
ATOM   1920  CA  PRO A1347      30.754  73.669 112.027  1.00  0.00           C  
ATOM   1921  C   PRO A1347      29.329  73.239 112.233  1.00  0.00           C  
ATOM   1922  O   PRO A1347      28.415  74.063 112.262  1.00  0.00           O  
ATOM   1923  CB  PRO A1347      31.379  74.220 113.293  1.00  0.00           C  
ATOM   1924  CG  PRO A1347      31.061  75.674 113.194  1.00  0.00           C  
ATOM   1925  CD  PRO A1347      31.338  76.000 111.755  1.00  0.00           C  
ATOM   1926  N   ALA A1348      29.142  71.934 112.367  1.00  0.00           N  
ATOM   1927  CA  ALA A1348      27.817  71.392 112.609  1.00  0.00           C  
ATOM   1928  C   ALA A1348      27.640  71.404 114.120  1.00  0.00           C  
ATOM   1929  O   ALA A1348      28.615  71.306 114.881  1.00  0.00           O  
ATOM   1930  CB  ALA A1348      27.714  69.981 112.079  1.00  0.00           C  
ATOM   1931  N   LEU A1349      26.396  71.522 114.559  1.00  0.00           N  
ATOM   1932  CA  LEU A1349      26.133  71.581 115.978  1.00  0.00           C  
ATOM   1933  C   LEU A1349      25.115  70.592 116.488  1.00  0.00           C  
ATOM   1934  O   LEU A1349      24.242  70.136 115.748  1.00  0.00           O  
ATOM   1935  CB  LEU A1349      25.674  72.992 116.358  1.00  0.00           C  
ATOM   1936  CG  LEU A1349      26.789  74.024 116.506  1.00  0.00           C  
ATOM   1937  CD1 LEU A1349      27.265  74.475 115.144  1.00  0.00           C  
ATOM   1938  CD2 LEU A1349      26.287  75.198 117.303  1.00  0.00           C  
ATOM   1939  N   LEU A1350      25.259  70.262 117.767  1.00  0.00           N  
ATOM   1940  CA  LEU A1350      24.336  69.399 118.482  1.00  0.00           C  
ATOM   1941  C   LEU A1350      24.171  70.157 119.794  1.00  0.00           C  
ATOM   1942  O   LEU A1350      25.095  70.199 120.611  1.00  0.00           O  
ATOM   1943  CB  LEU A1350      24.929  68.005 118.724  1.00  0.00           C  
ATOM   1944  CG  LEU A1350      24.851  66.993 117.570  1.00  0.00           C  
ATOM   1945  CD1 LEU A1350      25.554  65.694 117.944  1.00  0.00           C  
ATOM   1946  CD2 LEU A1350      23.391  66.726 117.242  1.00  0.00           C  
ATOM   1947  N   HIS A1351      23.010  70.789 119.970  1.00  0.00           N  
ATOM   1948  CA  HIS A1351      22.707  71.577 121.165  1.00  0.00           C  
ATOM   1949  C   HIS A1351      22.085  70.774 122.315  1.00  0.00           C  
ATOM   1950  O   HIS A1351      21.285  69.862 122.099  1.00  0.00           O  
ATOM   1951  CB  HIS A1351      21.723  72.688 120.826  1.00  0.00           C  
ATOM   1952  CG  HIS A1351      22.124  73.550 119.673  1.00  0.00           C  
ATOM   1953  ND1 HIS A1351      23.258  74.332 119.686  1.00  0.00           N  
ATOM   1954  CD2 HIS A1351      21.489  73.830 118.508  1.00  0.00           C  
ATOM   1955  CE1 HIS A1351      23.301  75.061 118.584  1.00  0.00           C  
ATOM   1956  NE2 HIS A1351      22.239  74.776 117.853  1.00  0.00           N  
ATOM   1957  N   SER A1352      22.439  71.134 123.544  1.00  0.00           N  
ATOM   1958  CA  SER A1352      21.856  70.482 124.712  1.00  0.00           C  
ATOM   1959  C   SER A1352      21.061  71.533 125.484  1.00  0.00           C  
ATOM   1960  O   SER A1352      21.267  72.743 125.322  1.00  0.00           O  
ATOM   1961  CB  SER A1352      22.934  69.900 125.625  1.00  0.00           C  
ATOM   1962  OG  SER A1352      23.568  70.918 126.377  1.00  0.00           O  
ATOM   1963  N   THR A1356      20.141  71.065 126.315  1.00  0.00           N  
ATOM   1964  CA  THR A1356      19.330  71.964 127.118  1.00  0.00           C  
ATOM   1965  C   THR A1356      20.166  72.389 128.315  1.00  0.00           C  
ATOM   1966  O   THR A1356      21.292  71.920 128.496  1.00  0.00           O  
ATOM   1967  CB  THR A1356      18.073  71.267 127.632  1.00  0.00           C  
ATOM   1968  OG1 THR A1356      18.455  70.204 128.508  1.00  0.00           O  
ATOM   1969  CG2 THR A1356      17.276  70.691 126.485  1.00  0.00           C  
ATOM   1970  N   PHE A1360      19.617  73.279 129.133  1.00  0.00           N  
ATOM   1971  CA  PHE A1360      20.315  73.756 130.316  1.00  0.00           C  
ATOM   1972  C   PHE A1360      20.142  72.697 131.392  1.00  0.00           C  
ATOM   1973  O   PHE A1360      19.068  72.109 131.507  1.00  0.00           O  
ATOM   1974  CB  PHE A1360      19.692  75.068 130.801  1.00  0.00           C  
ATOM   1975  CG  PHE A1360      19.724  76.168 129.787  1.00  0.00           C  
ATOM   1976  CD1 PHE A1360      20.836  77.003 129.678  1.00  0.00           C  
ATOM   1977  CD2 PHE A1360      18.649  76.367 128.925  1.00  0.00           C  
ATOM   1978  CE1 PHE A1360      20.887  78.027 128.726  1.00  0.00           C  
ATOM   1979  CE2 PHE A1360      18.682  77.392 127.960  1.00  0.00           C  
ATOM   1980  CZ  PHE A1360      19.810  78.224 127.864  1.00  0.00           C  
ATOM   1981  N   PHE A1361      21.190  72.423 132.164  1.00  0.00           N  
ATOM   1982  CA  PHE A1361      21.048  71.464 133.248  1.00  0.00           C  
ATOM   1983  C   PHE A1361      20.335  72.291 134.305  1.00  0.00           C  
ATOM   1984  O   PHE A1361      20.704  73.439 134.563  1.00  0.00           O  
ATOM   1985  CB  PHE A1361      22.393  71.002 133.787  1.00  0.00           C  
ATOM   1986  CG  PHE A1361      22.292  69.792 134.646  1.00  0.00           C  
ATOM   1987  CD1 PHE A1361      22.110  68.536 134.077  1.00  0.00           C  
ATOM   1988  CD2 PHE A1361      22.304  69.904 136.021  1.00  0.00           C  
ATOM   1989  CE1 PHE A1361      21.936  67.410 134.873  1.00  0.00           C  
ATOM   1990  CE2 PHE A1361      22.131  68.785 136.825  1.00  0.00           C  
ATOM   1991  CZ  PHE A1361      21.945  67.537 136.251  1.00  0.00           C  
ATOM   1992  N   PRO A1365      19.304  71.726 134.932  1.00  0.00           N  
ATOM   1993  CA  PRO A1365      18.567  72.472 135.947  1.00  0.00           C  
ATOM   1994  C   PRO A1365      19.349  72.714 137.227  1.00  0.00           C  
ATOM   1995  O   PRO A1365      20.140  71.864 137.660  1.00  0.00           O  
ATOM   1996  CB  PRO A1365      17.364  71.583 136.192  1.00  0.00           C  
ATOM   1997  CG  PRO A1365      17.996  70.222 136.153  1.00  0.00           C  
ATOM   1998  CD  PRO A1365      18.879  70.314 134.915  1.00  0.00           C  
ATOM   1999  N   ALA A1366      19.133  73.880 137.830  1.00  0.00           N  
ATOM   2000  CA  ALA A1366      19.777  74.182 139.099  1.00  0.00           C  
ATOM   2001  C   ALA A1366      18.869  73.492 140.119  1.00  0.00           C  
ATOM   2002  O   ALA A1366      17.696  73.218 139.825  1.00  0.00           O  
ATOM   2003  CB  ALA A1366      19.807  75.680 139.335  1.00  0.00           C  
ATOM   2004  N   LEU A1368      19.398  73.186 141.299  1.00  0.00           N  
ATOM   2005  CA  LEU A1368      18.589  72.527 142.316  1.00  0.00           C  
ATOM   2006  C   LEU A1368      17.379  73.378 142.711  1.00  0.00           C  
ATOM   2007  O   LEU A1368      16.334  72.848 143.080  1.00  0.00           O  
ATOM   2008  CB  LEU A1368      19.444  72.197 143.543  1.00  0.00           C  
ATOM   2009  CG  LEU A1368      20.385  70.996 143.355  1.00  0.00           C  
ATOM   2010  CD1 LEU A1368      21.234  70.790 144.593  1.00  0.00           C  
ATOM   2011  CD2 LEU A1368      19.574  69.743 143.072  1.00  0.00           C  
ATOM   2012  N   GLN A1369      17.515  74.695 142.614  1.00  0.00           N  
ATOM   2013  CA  GLN A1369      16.429  75.592 142.962  1.00  0.00           C  
ATOM   2014  C   GLN A1369      15.400  75.688 141.851  1.00  0.00           C  
ATOM   2015  O   GLN A1369      14.412  76.396 141.987  1.00  0.00           O  
ATOM   2016  CB  GLN A1369      16.964  76.987 143.268  1.00  0.00           C  
ATOM   2017  CG  GLN A1369      17.838  77.071 144.504  1.00  0.00           C  
ATOM   2018  CD  GLN A1369      19.164  76.352 144.343  1.00  0.00           C  
ATOM   2019  OE1 GLN A1369      19.981  76.706 143.490  1.00  0.00           O  
ATOM   2020  NE2 GLN A1369      19.386  75.335 145.168  1.00  0.00           N  
ATOM   2021  N   GLY A1370      15.625  74.988 140.747  1.00  0.00           N  
ATOM   2022  CA  GLY A1370      14.672  75.040 139.649  1.00  0.00           C  
ATOM   2023  C   GLY A1370      15.288  75.288 138.286  1.00  0.00           C  
ATOM   2024  O   GLY A1370      16.390  75.827 138.181  1.00  0.00           O  
ATOM   2025  N   ALA A1373      14.570  74.900 137.235  1.00  0.00           N  
ATOM   2026  CA  ALA A1373      15.042  75.073 135.860  1.00  0.00           C  
ATOM   2027  C   ALA A1373      15.260  76.550 135.509  1.00  0.00           C  
ATOM   2028  O   ALA A1373      16.213  76.912 134.811  1.00  0.00           O  
ATOM   2029  CB  ALA A1373      14.047  74.444 134.894  1.00  0.00           C  
ATOM   2030  N   GLN A1412      14.367  77.395 136.007  1.00  0.00           N  
ATOM   2031  CA  GLN A1412      14.425  78.835 135.778  1.00  0.00           C  
ATOM   2032  C   GLN A1412      15.700  79.434 136.369  1.00  0.00           C  
ATOM   2033  O   GLN A1412      16.492  80.058 135.663  1.00  0.00           O  
ATOM   2034  CB  GLN A1412      13.211  79.501 136.428  1.00  0.00           C  
ATOM   2035  CG  GLN A1412      12.108  78.520 136.830  1.00  0.00           C  
ATOM   2036  CD  GLN A1412      12.531  77.568 137.944  1.00  0.00           C  
ATOM   2037  OE1 GLN A1412      13.694  77.543 138.353  1.00  0.00           O  
ATOM   2038  NE2 GLN A1412      11.582  76.774 138.435  1.00  0.00           N  
ATOM   2039  N   THR A1413      15.880  79.229 137.673  1.00  0.00           N  
ATOM   2040  CA  THR A1413      17.029  79.740 138.425  1.00  0.00           C  
ATOM   2041  C   THR A1413      18.417  79.406 137.855  1.00  0.00           C  
ATOM   2042  O   THR A1413      18.592  78.411 137.140  1.00  0.00           O  
ATOM   2043  CB  THR A1413      16.958  79.265 139.898  1.00  0.00           C  
ATOM   2044  OG1 THR A1413      16.922  77.834 139.943  1.00  0.00           O  
ATOM   2045  CG2 THR A1413      15.704  79.802 140.569  1.00  0.00           C  
ATOM   2046  N   LYS A1414      19.395  80.254 138.184  1.00  0.00           N  
ATOM   2047  CA  LYS A1414      20.778  80.100 137.723  1.00  0.00           C  
ATOM   2048  C   LYS A1414      21.659  79.415 138.758  1.00  0.00           C  
ATOM   2049  O   LYS A1414      21.502  79.635 139.960  1.00  0.00           O  
ATOM   2050  CB  LYS A1414      21.398  81.465 137.395  1.00  0.00           C  
ATOM   2051  CG  LYS A1414      20.908  82.125 136.108  1.00  0.00           C  
ATOM   2052  CD  LYS A1414      21.636  83.453 135.880  1.00  0.00           C  
ATOM   2053  CE  LYS A1414      21.280  84.088 134.532  1.00  0.00           C  
ATOM   2054  NZ  LYS A1414      21.998  85.385 134.295  1.00  0.00           N  
ATOM   2055  N   MET A1415      22.600  78.601 138.282  1.00  0.00           N  
ATOM   2056  CA  MET A1415      23.512  77.885 139.167  1.00  0.00           C  
ATOM   2057  C   MET A1415      24.969  78.283 138.918  1.00  0.00           C  
ATOM   2058  O   MET A1415      25.312  78.718 137.826  1.00  0.00           O  
ATOM   2059  CB  MET A1415      23.335  76.374 138.988  1.00  0.00           C  
ATOM   2060  CG  MET A1415      23.797  75.823 137.665  1.00  0.00           C  
ATOM   2061  SD  MET A1415      23.863  74.020 137.718  1.00  0.00           S  
ATOM   2062  CE  MET A1415      22.512  73.628 136.675  1.00  0.00           C  
ATOM   2063  N   SER A1416      25.826  78.146 139.925  1.00  0.00           N  
ATOM   2064  CA  SER A1416      27.227  78.524 139.756  1.00  0.00           C  
ATOM   2065  C   SER A1416      28.166  77.933 140.799  1.00  0.00           C  
ATOM   2066  O   SER A1416      27.806  77.794 141.969  1.00  0.00           O  
ATOM   2067  CB  SER A1416      27.376  80.043 139.799  1.00  0.00           C  
ATOM   2068  OG  SER A1416      28.027  80.443 140.996  1.00  0.00           O  
ATOM   2069  N   ALA A1440      29.387  77.625 140.366  1.00  0.00           N  
ATOM   2070  CA  ALA A1440      30.411  77.054 141.236  1.00  0.00           C  
ATOM   2071  C   ALA A1440      30.620  77.877 142.506  1.00  0.00           C  
ATOM   2072  O   ALA A1440      31.328  77.450 143.424  1.00  0.00           O  
ATOM   2073  CB  ALA A1440      31.725  76.936 140.480  1.00  0.00           C  
ATOM   2074  N   SER A1441      30.007  79.055 142.557  1.00  0.00           N  
ATOM   2075  CA  SER A1441      30.136  79.920 143.721  1.00  0.00           C  
ATOM   2076  C   SER A1441      29.185  79.497 144.840  1.00  0.00           C  
ATOM   2077  O   SER A1441      29.535  79.573 146.019  1.00  0.00           O  
ATOM   2078  CB  SER A1441      29.869  81.366 143.319  1.00  0.00           C  
ATOM   2079  OG  SER A1441      30.762  81.762 142.292  1.00  0.00           O  
ATOM   2080  N   ASP A1442      27.985  79.054 144.467  1.00  0.00           N  
ATOM   2081  CA  ASP A1442      26.996  78.606 145.446  1.00  0.00           C  
ATOM   2082  C   ASP A1442      26.984  77.088 145.478  1.00  0.00           C  
ATOM   2083  O   ASP A1442      26.471  76.446 144.570  1.00  0.00           O  
ATOM   2084  CB  ASP A1442      25.589  79.121 145.098  1.00  0.00           C  
ATOM   2085  CG  ASP A1442      25.565  79.965 143.830  1.00  0.00           C  
ATOM   2086  OD1 ASP A1442      26.372  80.916 143.732  1.00  0.00           O  
ATOM   2087  OD2 ASP A1442      24.730  79.687 142.935  1.00  0.00           O  
ATOM   2088  N   PRO A1449      27.563  76.493 146.523  1.00  0.00           N  
ATOM   2089  CA  PRO A1449      27.601  75.035 146.638  1.00  0.00           C  
ATOM   2090  C   PRO A1449      26.254  74.306 146.601  1.00  0.00           C  
ATOM   2091  O   PRO A1449      26.170  73.204 146.061  1.00  0.00           O  
ATOM   2092  CB  PRO A1449      28.378  74.803 147.941  1.00  0.00           C  
ATOM   2093  CG  PRO A1449      28.243  76.099 148.682  1.00  0.00           C  
ATOM   2094  CD  PRO A1449      28.345  77.123 147.595  1.00  0.00           C  
ATOM   2095  N   ASN A1450      25.203  74.904 147.159  1.00  0.00           N  
ATOM   2096  CA  ASN A1450      23.886  74.255 147.143  1.00  0.00           C  
ATOM   2097  C   ASN A1450      23.111  74.569 145.869  1.00  0.00           C  
ATOM   2098  O   ASN A1450      21.886  74.484 145.830  1.00  0.00           O  
ATOM   2099  CB  ASN A1450      23.056  74.673 148.354  1.00  0.00           C  
ATOM   2100  CG  ASN A1450      23.630  74.160 149.649  1.00  0.00           C  
ATOM   2101  OD1 ASN A1450      23.935  72.971 149.783  1.00  0.00           O  
ATOM   2102  ND2 ASN A1450      23.777  75.054 150.622  1.00  0.00           N  
ATOM   2103  N   SER A1452      23.848  74.922 144.825  1.00  0.00           N  
ATOM   2104  CA  SER A1452      23.267  75.255 143.539  1.00  0.00           C  
ATOM   2105  C   SER A1452      23.227  74.025 142.637  1.00  0.00           C  
ATOM   2106  O   SER A1452      22.525  74.009 141.624  1.00  0.00           O  
ATOM   2107  CB  SER A1452      24.101  76.348 142.879  1.00  0.00           C  
ATOM   2108  OG  SER A1452      23.498  76.784 141.682  1.00  0.00           O  
ATOM   2109  N   SER A1455      23.983  72.995 143.009  1.00  0.00           N  
ATOM   2110  CA  SER A1455      24.038  71.773 142.220  1.00  0.00           C  
ATOM   2111  C   SER A1455      24.934  70.771 142.924  1.00  0.00           C  
ATOM   2112  O   SER A1455      25.602  71.114 143.896  1.00  0.00           O  
ATOM   2113  CB  SER A1455      24.598  72.085 140.820  1.00  0.00           C  
ATOM   2114  OG  SER A1455      24.611  70.944 139.974  1.00  0.00           O  
ATOM   2115  N   ILE A1456      24.936  69.533 142.439  1.00  0.00           N  
ATOM   2116  CA  ILE A1456      25.780  68.490 143.009  1.00  0.00           C  
ATOM   2117  C   ILE A1456      27.149  68.629 142.367  1.00  0.00           C  
ATOM   2118  O   ILE A1456      27.285  68.482 141.161  1.00  0.00           O  
ATOM   2119  CB  ILE A1456      25.235  67.075 142.703  1.00  0.00           C  
ATOM   2120  CG1 ILE A1456      23.965  66.824 143.505  1.00  0.00           C  
ATOM   2121  CG2 ILE A1456      26.274  66.022 143.032  1.00  0.00           C  
ATOM   2122  CD1 ILE A1456      22.824  67.693 143.071  1.00  0.00           C  
ATOM   2123  N   PHE A1457      28.161  68.926 143.171  1.00  0.00           N  
ATOM   2124  CA  PHE A1457      29.506  69.087 142.647  1.00  0.00           C  
ATOM   2125  C   PHE A1457      30.239  67.761 142.597  1.00  0.00           C  
ATOM   2126  O   PHE A1457      29.981  66.868 143.409  1.00  0.00           O  
ATOM   2127  CB  PHE A1457      30.256  70.119 143.483  1.00  0.00           C  
ATOM   2128  CG  PHE A1457      29.843  71.521 143.182  1.00  0.00           C  
ATOM   2129  CD1 PHE A1457      30.597  72.312 142.321  1.00  0.00           C  
ATOM   2130  CD2 PHE A1457      28.651  72.024 143.680  1.00  0.00           C  
ATOM   2131  CE1 PHE A1457      30.164  73.585 141.953  1.00  0.00           C  
ATOM   2132  CE2 PHE A1457      28.205  73.299 143.317  1.00  0.00           C  
ATOM   2133  CZ  PHE A1457      28.961  74.077 142.454  1.00  0.00           C  
ATOM   2134  N   LEU A1458      31.146  67.638 141.631  1.00  0.00           N  
ATOM   2135  CA  LEU A1458      31.896  66.408 141.418  1.00  0.00           C  
ATOM   2136  C   LEU A1458      32.748  65.943 142.592  1.00  0.00           C  
ATOM   2137  O   LEU A1458      33.248  64.821 142.597  1.00  0.00           O  
ATOM   2138  CB  LEU A1458      32.758  66.550 140.163  1.00  0.00           C  
ATOM   2139  CG  LEU A1458      31.979  66.862 138.884  1.00  0.00           C  
ATOM   2140  CD1 LEU A1458      32.929  67.071 137.734  1.00  0.00           C  
ATOM   2141  CD2 LEU A1458      31.020  65.740 138.587  1.00  0.00           C  
ATOM   2142  N   THR A1459      32.910  66.797 143.592  1.00  0.00           N  
ATOM   2143  CA  THR A1459      33.697  66.436 144.767  1.00  0.00           C  
ATOM   2144  C   THR A1459      32.818  66.038 145.950  1.00  0.00           C  
ATOM   2145  O   THR A1459      33.303  65.440 146.905  1.00  0.00           O  
ATOM   2146  CB  THR A1459      34.621  67.591 145.204  1.00  0.00           C  
ATOM   2147  OG1 THR A1459      33.991  68.844 144.926  1.00  0.00           O  
ATOM   2148  CG2 THR A1459      35.928  67.518 144.481  1.00  0.00           C  
ATOM   2149  N   ASP A1460      31.530  66.364 145.877  1.00  0.00           N  
ATOM   2150  CA  ASP A1460      30.588  66.044 146.950  1.00  0.00           C  
ATOM   2151  C   ASP A1460      30.686  64.622 147.460  1.00  0.00           C  
ATOM   2152  O   ASP A1460      31.055  63.700 146.732  1.00  0.00           O  
ATOM   2153  CB  ASP A1460      29.143  66.298 146.515  1.00  0.00           C  
ATOM   2154  CG  ASP A1460      28.799  67.769 146.467  1.00  0.00           C  
ATOM   2155  OD1 ASP A1460      29.570  68.589 147.027  1.00  0.00           O  
ATOM   2156  OD2 ASP A1460      27.748  68.101 145.879  1.00  0.00           O  
ATOM   2157  N   THR A1461      30.332  64.461 148.725  1.00  0.00           N  
ATOM   2158  CA  THR A1461      30.370  63.168 149.383  1.00  0.00           C  
ATOM   2159  C   THR A1461      28.996  62.530 149.289  1.00  0.00           C  
ATOM   2160  O   THR A1461      28.016  63.220 149.009  1.00  0.00           O  
ATOM   2161  CB  THR A1461      30.741  63.341 150.852  1.00  0.00           C  
ATOM   2162  OG1 THR A1461      29.734  64.126 151.508  1.00  0.00           O  
ATOM   2163  CG2 THR A1461      32.080  64.054 150.968  1.00  0.00           C  
ATOM   2164  N   ALA A1462      28.925  61.220 149.513  1.00  0.00           N  
ATOM   2165  CA  ALA A1462      27.651  60.511 149.454  1.00  0.00           C  
ATOM   2166  C   ALA A1462      26.644  61.237 150.334  1.00  0.00           C  
ATOM   2167  O   ALA A1462      25.478  61.406 149.965  1.00  0.00           O  
ATOM   2168  CB  ALA A1462      27.821  59.082 149.933  1.00  0.00           C  
ATOM   2169  N   LYS A1463      27.113  61.680 151.497  1.00  0.00           N  
ATOM   2170  CA  LYS A1463      26.269  62.381 152.449  1.00  0.00           C  
ATOM   2171  C   LYS A1463      25.804  63.713 151.905  1.00  0.00           C  
ATOM   2172  O   LYS A1463      24.627  64.047 152.011  1.00  0.00           O  
ATOM   2173  CB  LYS A1463      27.017  62.577 153.764  1.00  0.00           C  
ATOM   2174  CG  LYS A1463      27.435  61.260 154.419  1.00  0.00           C  
ATOM   2175  CD  LYS A1463      28.114  61.497 155.765  1.00  0.00           C  
ATOM   2176  CE  LYS A1463      28.386  60.189 156.504  1.00  0.00           C  
ATOM   2177  NZ  LYS A1463      29.068  60.443 157.807  1.00  0.00           N  
ATOM   2178  N   GLN A1465      26.716  64.479 151.320  1.00  0.00           N  
ATOM   2179  CA  GLN A1465      26.346  65.772 150.750  1.00  0.00           C  
ATOM   2180  C   GLN A1465      25.355  65.595 149.593  1.00  0.00           C  
ATOM   2181  O   GLN A1465      24.452  66.416 149.401  1.00  0.00           O  
ATOM   2182  CB  GLN A1465      27.588  66.498 150.257  1.00  0.00           C  
ATOM   2183  CG  GLN A1465      28.459  67.001 151.362  1.00  0.00           C  
ATOM   2184  CD  GLN A1465      29.802  67.439 150.865  1.00  0.00           C  
ATOM   2185  OE1 GLN A1465      30.633  66.617 150.479  1.00  0.00           O  
ATOM   2186  NE2 GLN A1465      30.029  68.741 150.859  1.00  0.00           N  
ATOM   2187  N   ILE A1467      25.541  64.524 148.823  1.00  0.00           N  
ATOM   2188  CA  ILE A1467      24.658  64.225 147.706  1.00  0.00           C  
ATOM   2189  C   ILE A1467      23.256  64.118 148.301  1.00  0.00           C  
ATOM   2190  O   ILE A1467      22.315  64.762 147.833  1.00  0.00           O  
ATOM   2191  CB  ILE A1467      24.998  62.860 147.048  1.00  0.00           C  
ATOM   2192  CG1 ILE A1467      26.474  62.796 146.647  1.00  0.00           C  
ATOM   2193  CG2 ILE A1467      24.107  62.634 145.839  1.00  0.00           C  
ATOM   2194  CD1 ILE A1467      26.856  63.725 145.538  1.00  0.00           C  
ATOM   2195  N   LYS A1506      23.133  63.302 149.346  1.00  0.00           N  
ATOM   2196  CA  LYS A1506      21.856  63.090 150.021  1.00  0.00           C  
ATOM   2197  C   LYS A1506      21.299  64.384 150.592  1.00  0.00           C  
ATOM   2198  O   LYS A1506      20.136  64.728 150.370  1.00  0.00           O  
ATOM   2199  CB  LYS A1506      22.015  62.068 151.142  1.00  0.00           C  
ATOM   2200  CG  LYS A1506      20.788  61.947 152.025  1.00  0.00           C  
ATOM   2201  CD  LYS A1506      20.996  60.939 153.147  1.00  0.00           C  
ATOM   2202  CE  LYS A1506      19.829  60.954 154.118  1.00  0.00           C  
ATOM   2203  NZ  LYS A1506      19.881  59.806 155.068  1.00  0.00           N  
ATOM   2204  N   THR A1507      22.134  65.109 151.322  1.00  0.00           N  
ATOM   2205  CA  THR A1507      21.699  66.356 151.918  1.00  0.00           C  
ATOM   2206  C   THR A1507      21.213  67.372 150.896  1.00  0.00           C  
ATOM   2207  O   THR A1507      20.110  67.909 151.031  1.00  0.00           O  
ATOM   2208  CB  THR A1507      22.811  66.990 152.746  1.00  0.00           C  
ATOM   2209  OG1 THR A1507      23.163  66.104 153.811  1.00  0.00           O  
ATOM   2210  CG2 THR A1507      22.347  68.310 153.333  1.00  0.00           C  
ATOM   2211  N   LYS A1508      22.030  67.633 149.877  1.00  0.00           N  
ATOM   2212  CA  LYS A1508      21.673  68.604 148.843  1.00  0.00           C  
ATOM   2213  C   LYS A1508      20.345  68.308 148.162  1.00  0.00           C  
ATOM   2214  O   LYS A1508      19.525  69.207 147.980  1.00  0.00           O  
ATOM   2215  CB  LYS A1508      22.783  68.703 147.788  1.00  0.00           C  
ATOM   2216  CG  LYS A1508      23.980  69.547 148.225  1.00  0.00           C  
ATOM   2217  CD  LYS A1508      25.002  69.698 147.117  1.00  0.00           C  
ATOM   2218  CE  LYS A1508      26.126  70.625 147.533  1.00  0.00           C  
ATOM   2219  NZ  LYS A1508      27.214  70.732 146.507  1.00  0.00           N  
ATOM   2220  N   VAL A1509      20.125  67.053 147.786  1.00  0.00           N  
ATOM   2221  CA  VAL A1509      18.875  66.701 147.124  1.00  0.00           C  
ATOM   2222  C   VAL A1509      17.682  66.936 148.045  1.00  0.00           C  
ATOM   2223  O   VAL A1509      16.785  67.722 147.727  1.00  0.00           O  
ATOM   2224  CB  VAL A1509      18.868  65.233 146.666  1.00  0.00           C  
ATOM   2225  CG1 VAL A1509      17.513  64.882 146.091  1.00  0.00           C  
ATOM   2226  CG2 VAL A1509      19.948  65.011 145.630  1.00  0.00           C  
ATOM   2227  N   ASN A1510      17.683  66.258 149.190  1.00  0.00           N  
ATOM   2228  CA  ASN A1510      16.605  66.390 150.159  1.00  0.00           C  
ATOM   2229  C   ASN A1510      16.408  67.835 150.620  1.00  0.00           C  
ATOM   2230  O   ASN A1510      15.284  68.322 150.701  1.00  0.00           O  
ATOM   2231  CB  ASN A1510      16.886  65.493 151.364  1.00  0.00           C  
ATOM   2232  CG  ASN A1510      16.591  64.023 151.089  1.00  0.00           C  
ATOM   2233  OD1 ASN A1510      17.301  63.132 151.564  1.00  0.00           O  
ATOM   2234  ND2 ASN A1510      15.527  63.762 150.338  1.00  0.00           N  
ATOM   2235  N   LYS A1511      17.494  68.541 150.897  1.00  0.00           N  
ATOM   2236  CA  LYS A1511      17.368  69.910 151.379  1.00  0.00           C  
ATOM   2237  C   LYS A1511      17.337  71.025 150.336  1.00  0.00           C  
ATOM   2238  O   LYS A1511      17.156  72.189 150.696  1.00  0.00           O  
ATOM   2239  CB  LYS A1511      18.486  70.193 152.392  1.00  0.00           C  
ATOM   2240  CG  LYS A1511      18.523  69.201 153.557  1.00  0.00           C  
ATOM   2241  CD  LYS A1511      19.614  69.541 154.576  1.00  0.00           C  
ATOM   2242  CE  LYS A1511      19.693  68.487 155.692  1.00  0.00           C  
ATOM   2243  NZ  LYS A1511      20.758  68.763 156.708  1.00  0.00           N  
ATOM   2244  N   HIS A1516      17.491  70.697 149.055  1.00  0.00           N  
ATOM   2245  CA  HIS A1516      17.505  71.751 148.039  1.00  0.00           C  
ATOM   2246  C   HIS A1516      16.874  71.468 146.688  1.00  0.00           C  
ATOM   2247  O   HIS A1516      16.482  72.396 145.981  1.00  0.00           O  
ATOM   2248  CB  HIS A1516      18.938  72.216 147.810  1.00  0.00           C  
ATOM   2249  CG  HIS A1516      19.556  72.849 149.010  1.00  0.00           C  
ATOM   2250  ND1 HIS A1516      19.333  74.165 149.349  1.00  0.00           N  
ATOM   2251  CD2 HIS A1516      20.357  72.338 149.973  1.00  0.00           C  
ATOM   2252  CE1 HIS A1516      19.974  74.438 150.471  1.00  0.00           C  
ATOM   2253  NE2 HIS A1516      20.603  73.346 150.870  1.00  0.00           N  
ATOM   2254  N   ALA A1517      16.792  70.203 146.307  1.00  0.00           N  
ATOM   2255  CA  ALA A1517      16.196  69.885 145.025  1.00  0.00           C  
ATOM   2256  C   ALA A1517      14.761  70.397 145.015  1.00  0.00           C  
ATOM   2257  O   ALA A1517      13.948  70.008 145.853  1.00  0.00           O  
ATOM   2258  CB  ALA A1517      16.227  68.379 144.789  1.00  0.00           C  
ATOM   2259  N   PHE A1518      14.458  71.287 144.078  1.00  0.00           N  
ATOM   2260  CA  PHE A1518      13.113  71.824 143.957  1.00  0.00           C  
ATOM   2261  C   PHE A1518      12.195  70.662 143.611  1.00  0.00           C  
ATOM   2262  O   PHE A1518      12.623  69.677 143.005  1.00  0.00           O  
ATOM   2263  CB  PHE A1518      13.052  72.870 142.855  1.00  0.00           C  
ATOM   2264  CG  PHE A1518      11.725  73.552 142.741  1.00  0.00           C  
ATOM   2265  CD1 PHE A1518      11.253  74.358 143.769  1.00  0.00           C  
ATOM   2266  CD2 PHE A1518      10.953  73.412 141.592  1.00  0.00           C  
ATOM   2267  CE1 PHE A1518      10.031  75.020 143.651  1.00  0.00           C  
ATOM   2268  CE2 PHE A1518       9.728  74.074 141.468  1.00  0.00           C  
ATOM   2269  CZ  PHE A1518       9.271  74.878 142.499  1.00  0.00           C  
ATOM   2270  N   SER A1526      10.927  70.781 143.982  1.00  0.00           N  
ATOM   2271  CA  SER A1526       9.978  69.713 143.744  1.00  0.00           C  
ATOM   2272  C   SER A1526       8.764  70.075 142.906  1.00  0.00           C  
ATOM   2273  O   SER A1526       8.422  71.240 142.726  1.00  0.00           O  
ATOM   2274  CB  SER A1526       9.512  69.159 145.084  1.00  0.00           C  
ATOM   2275  OG  SER A1526       8.508  68.182 144.897  1.00  0.00           O  
ATOM   2276  N   GLY A1527       8.118  69.040 142.393  1.00  0.00           N  
ATOM   2277  CA  GLY A1527       6.931  69.212 141.588  1.00  0.00           C  
ATOM   2278  C   GLY A1527       5.866  68.408 142.289  1.00  0.00           C  
ATOM   2279  O   GLY A1527       4.752  68.236 141.793  1.00  0.00           O  
ATOM   2280  N   GLY A1528       6.239  67.904 143.461  1.00  0.00           N  
ATOM   2281  CA  GLY A1528       5.330  67.122 144.268  1.00  0.00           C  
ATOM   2282  C   GLY A1528       4.424  68.052 145.045  1.00  0.00           C  
ATOM   2283  O   GLY A1528       4.835  69.138 145.460  1.00  0.00           O  
ATOM   2284  N   ARG A1530       3.186  67.620 145.242  1.00  0.00           N  
ATOM   2285  CA  ARG A1530       2.203  68.417 145.950  1.00  0.00           C  
ATOM   2286  C   ARG A1530       2.599  68.710 147.390  1.00  0.00           C  
ATOM   2287  O   ARG A1530       3.398  67.982 147.985  1.00  0.00           O  
ATOM   2288  CB  ARG A1530       0.846  67.714 145.896  1.00  0.00           C  
ATOM   2289  CG  ARG A1530       0.411  67.392 144.477  1.00  0.00           C  
ATOM   2290  CD  ARG A1530       0.601  68.594 143.559  1.00  0.00           C  
ATOM   2291  NE  ARG A1530       0.453  68.227 142.153  1.00  0.00           N  
ATOM   2292  CZ  ARG A1530       0.777  69.016 141.129  1.00  0.00           C  
ATOM   2293  NH1 ARG A1530       1.273  70.229 141.350  1.00  0.00           N  
ATOM   2294  NH2 ARG A1530       0.608  68.588 139.880  1.00  0.00           N  
ATOM   2295  N   ASP A1531       2.039  69.791 147.934  1.00  0.00           N  
ATOM   2296  CA  ASP A1531       2.315  70.211 149.301  1.00  0.00           C  
ATOM   2297  C   ASP A1531       2.176  69.060 150.282  1.00  0.00           C  
ATOM   2298  O   ASP A1531       3.178  68.499 150.720  1.00  0.00           O  
ATOM   2299  CB  ASP A1531       1.382  71.353 149.698  1.00  0.00           C  
ATOM   2300  CG  ASP A1531       1.683  72.634 148.941  1.00  0.00           C  
ATOM   2301  OD1 ASP A1531       2.829  73.124 149.047  1.00  0.00           O  
ATOM   2302  OD2 ASP A1531       0.781  73.152 148.243  1.00  0.00           O  
ATOM   2303  N   THR A1532       0.942  68.701 150.621  1.00  0.00           N  
ATOM   2304  CA  THR A1532       0.707  67.600 151.553  1.00  0.00           C  
ATOM   2305  C   THR A1532       0.809  66.234 150.882  1.00  0.00           C  
ATOM   2306  O   THR A1532       0.494  66.084 149.704  1.00  0.00           O  
ATOM   2307  CB  THR A1532      -0.676  67.700 152.203  1.00  0.00           C  
ATOM   2308  OG1 THR A1532      -1.682  67.751 151.182  1.00  0.00           O  
ATOM   2309  CG2 THR A1532      -0.757  68.934 153.072  1.00  0.00           C  
ATOM   2310  N   ILE A1533       1.246  65.238 151.642  1.00  0.00           N  
ATOM   2311  CA  ILE A1533       1.375  63.890 151.116  1.00  0.00           C  
ATOM   2312  C   ILE A1533       0.020  63.389 150.611  1.00  0.00           C  
ATOM   2313  O   ILE A1533      -0.059  62.406 149.870  1.00  0.00           O  
ATOM   2314  CB  ILE A1533       1.973  62.919 152.196  1.00  0.00           C  
ATOM   2315  CG1 ILE A1533       1.445  61.501 152.009  1.00  0.00           C  
ATOM   2316  CG2 ILE A1533       1.650  63.407 153.580  1.00  0.00           C  
ATOM   2317  CD1 ILE A1533       2.013  60.534 153.008  1.00  0.00           C  
ATOM   2318  N   GLU A1534      -1.051  64.082 150.985  1.00  0.00           N  
ATOM   2319  CA  GLU A1534      -2.366  63.662 150.541  1.00  0.00           C  
ATOM   2320  C   GLU A1534      -2.745  64.296 149.214  1.00  0.00           C  
ATOM   2321  O   GLU A1534      -3.326  63.635 148.346  1.00  0.00           O  
ATOM   2322  CB  GLU A1534      -3.428  63.975 151.589  1.00  0.00           C  
ATOM   2323  CG  GLU A1534      -4.758  63.329 151.246  1.00  0.00           C  
ATOM   2324  CD  GLU A1534      -4.580  61.890 150.772  1.00  0.00           C  
ATOM   2325  OE1 GLU A1534      -5.071  61.551 149.666  1.00  0.00           O  
ATOM   2326  OE2 GLU A1534      -3.940  61.100 151.505  1.00  0.00           O  
ATOM   2327  N   GLU A1535      -2.428  65.577 149.057  1.00  0.00           N  
ATOM   2328  CA  GLU A1535      -2.721  66.268 147.807  1.00  0.00           C  
ATOM   2329  C   GLU A1535      -1.964  65.565 146.686  1.00  0.00           C  
ATOM   2330  O   GLU A1535      -2.464  65.406 145.571  1.00  0.00           O  
ATOM   2331  CB  GLU A1535      -2.269  67.724 147.885  1.00  0.00           C  
ATOM   2332  CG  GLU A1535      -3.197  68.632 148.659  1.00  0.00           C  
ATOM   2333  CD  GLU A1535      -2.672  70.051 148.744  1.00  0.00           C  
ATOM   2334  OE1 GLU A1535      -1.789  70.314 149.591  1.00  0.00           O  
ATOM   2335  OE2 GLU A1535      -3.137  70.899 147.950  1.00  0.00           O  
ATOM   2336  N   HIS A1540      -0.746  65.145 147.004  1.00  0.00           N  
ATOM   2337  CA  HIS A1540       0.108  64.454 146.056  1.00  0.00           C  
ATOM   2338  C   HIS A1540      -0.577  63.175 145.565  1.00  0.00           C  
ATOM   2339  O   HIS A1540      -0.669  62.934 144.369  1.00  0.00           O  
ATOM   2340  CB  HIS A1540       1.446  64.116 146.725  1.00  0.00           C  
ATOM   2341  CG  HIS A1540       2.508  63.657 145.772  1.00  0.00           C  
ATOM   2342  ND1 HIS A1540       3.227  64.528 144.982  1.00  0.00           N  
ATOM   2343  CD2 HIS A1540       2.965  62.415 145.476  1.00  0.00           C  
ATOM   2344  CE1 HIS A1540       4.080  63.843 144.241  1.00  0.00           C  
ATOM   2345  NE2 HIS A1540       3.941  62.559 144.522  1.00  0.00           N  
ATOM   2346  N   ARG A1541      -1.062  62.359 146.491  1.00  0.00           N  
ATOM   2347  CA  ARG A1541      -1.717  61.111 146.119  1.00  0.00           C  
ATOM   2348  C   ARG A1541      -2.877  61.291 145.136  1.00  0.00           C  
ATOM   2349  O   ARG A1541      -3.081  60.469 144.240  1.00  0.00           O  
ATOM   2350  CB  ARG A1541      -2.242  60.402 147.369  1.00  0.00           C  
ATOM   2351  CG  ARG A1541      -1.189  60.012 148.372  1.00  0.00           C  
ATOM   2352  CD  ARG A1541      -0.268  58.960 147.819  1.00  0.00           C  
ATOM   2353  NE  ARG A1541       0.692  58.499 148.816  1.00  0.00           N  
ATOM   2354  CZ  ARG A1541       1.802  57.833 148.519  1.00  0.00           C  
ATOM   2355  NH1 ARG A1541       2.088  57.557 147.253  1.00  0.00           N  
ATOM   2356  NH2 ARG A1541       2.621  57.437 149.484  1.00  0.00           N  
ATOM   2357  N   GLN A1542      -3.638  62.366 145.316  1.00  0.00           N  
ATOM   2358  CA  GLN A1542      -4.805  62.646 144.482  1.00  0.00           C  
ATOM   2359  C   GLN A1542      -4.464  63.292 143.132  1.00  0.00           C  
ATOM   2360  O   GLN A1542      -4.941  62.858 142.079  1.00  0.00           O  
ATOM   2361  CB  GLN A1542      -5.770  63.542 145.271  1.00  0.00           C  
ATOM   2362  CG  GLN A1542      -7.132  63.738 144.619  1.00  0.00           C  
ATOM   2363  CD  GLN A1542      -7.900  62.431 144.438  1.00  0.00           C  
ATOM   2364  OE1 GLN A1542      -8.829  62.357 143.622  1.00  0.00           O  
ATOM   2365  NE2 GLN A1542      -7.524  61.398 145.205  1.00  0.00           N  
ATOM   2366  N   PHE A1543      -3.626  64.321 143.183  1.00  0.00           N  
ATOM   2367  CA  PHE A1543      -3.202  65.062 142.000  1.00  0.00           C  
ATOM   2368  C   PHE A1543      -1.939  64.534 141.323  1.00  0.00           C  
ATOM   2369  O   PHE A1543      -1.697  64.814 140.149  1.00  0.00           O  
ATOM   2370  CB  PHE A1543      -2.970  66.518 142.386  1.00  0.00           C  
ATOM   2371  CG  PHE A1543      -4.178  67.181 142.958  1.00  0.00           C  
ATOM   2372  CD1 PHE A1543      -4.050  68.162 143.929  1.00  0.00           C  
ATOM   2373  CD2 PHE A1543      -5.451  66.832 142.518  1.00  0.00           C  
ATOM   2374  CE1 PHE A1543      -5.168  68.781 144.450  1.00  0.00           C  
ATOM   2375  CE2 PHE A1543      -6.572  67.447 143.033  1.00  0.00           C  
ATOM   2376  CZ  PHE A1543      -6.432  68.421 144.000  1.00  0.00           C  
ATOM   2377  N   GLY A1544      -1.133  63.780 142.063  1.00  0.00           N  
ATOM   2378  CA  GLY A1544       0.104  63.266 141.513  1.00  0.00           C  
ATOM   2379  C   GLY A1544       1.081  64.421 141.393  1.00  0.00           C  
ATOM   2380  O   GLY A1544       0.669  65.588 141.398  1.00  0.00           O  
ATOM   2381  N   GLY A1545       2.370  64.110 141.285  1.00  0.00           N  
ATOM   2382  CA  GLY A1545       3.366  65.159 141.173  1.00  0.00           C  
ATOM   2383  C   GLY A1545       3.539  65.702 139.765  1.00  0.00           C  
ATOM   2384  O   GLY A1545       3.112  65.082 138.791  1.00  0.00           O  
ATOM   2385  N   ASN A1546       4.161  66.875 139.673  1.00  0.00           N  
ATOM   2386  CA  ASN A1546       4.437  67.537 138.404  1.00  0.00           C  
ATOM   2387  C   ASN A1546       5.896  67.252 138.075  1.00  0.00           C  
ATOM   2388  O   ASN A1546       6.792  67.878 138.633  1.00  0.00           O  
ATOM   2389  CB  ASN A1546       4.244  69.046 138.543  1.00  0.00           C  
ATOM   2390  CG  ASN A1546       4.649  69.803 137.293  1.00  0.00           C  
ATOM   2391  OD1 ASN A1546       5.673  69.514 136.680  1.00  0.00           O  
ATOM   2392  ND2 ASN A1546       3.850  70.786 136.915  1.00  0.00           N  
ATOM   2393  N   CYS A1547       6.139  66.318 137.162  1.00  0.00           N  
ATOM   2394  CA  CYS A1547       7.506  65.957 136.801  1.00  0.00           C  
ATOM   2395  C   CYS A1547       8.204  66.983 135.904  1.00  0.00           C  
ATOM   2396  O   CYS A1547       9.418  66.923 135.720  1.00  0.00           O  
ATOM   2397  CB  CYS A1547       7.522  64.585 136.110  1.00  0.00           C  
ATOM   2398  SG  CYS A1547       6.886  64.584 134.405  1.00  0.00           S  
ATOM   2399  N   ASP A1548       7.447  67.927 135.359  1.00  0.00           N  
ATOM   2400  CA  ASP A1548       8.018  68.918 134.463  1.00  0.00           C  
ATOM   2401  C   ASP A1548       8.895  69.929 135.174  1.00  0.00           C  
ATOM   2402  O   ASP A1548       9.878  70.424 134.623  1.00  0.00           O  
ATOM   2403  CB  ASP A1548       6.908  69.663 133.729  1.00  0.00           C  
ATOM   2404  CG  ASP A1548       7.393  70.317 132.445  1.00  0.00           C  
ATOM   2405  OD1 ASP A1548       8.623  70.366 132.221  1.00  0.00           O  
ATOM   2406  OD2 ASP A1548       6.542  70.782 131.655  1.00  0.00           O  
ATOM   2407  N   VAL A1549       8.544  70.239 136.409  1.00  0.00           N  
ATOM   2408  CA  VAL A1549       9.292  71.226 137.166  1.00  0.00           C  
ATOM   2409  C   VAL A1549      10.122  70.599 138.267  1.00  0.00           C  
ATOM   2410  O   VAL A1549      10.952  71.269 138.878  1.00  0.00           O  
ATOM   2411  CB  VAL A1549       8.331  72.240 137.790  1.00  0.00           C  
ATOM   2412  CG1 VAL A1549       7.498  72.894 136.693  1.00  0.00           C  
ATOM   2413  CG2 VAL A1549       7.421  71.537 138.789  1.00  0.00           C  
ATOM   2414  N   ASP A1563       9.895  69.314 138.510  1.00  0.00           N  
ATOM   2415  CA  ASP A1563      10.604  68.597 139.551  1.00  0.00           C  
ATOM   2416  C   ASP A1563      12.071  68.358 139.211  1.00  0.00           C  
ATOM   2417  O   ASP A1563      12.410  67.466 138.437  1.00  0.00           O  
ATOM   2418  CB  ASP A1563       9.906  67.271 139.824  1.00  0.00           C  
ATOM   2419  CG  ASP A1563      10.408  66.605 141.084  1.00  0.00           C  
ATOM   2420  OD1 ASP A1563      10.299  67.216 142.170  1.00  0.00           O  
ATOM   2421  OD2 ASP A1563      10.916  65.469 140.996  1.00  0.00           O  
ATOM   2422  N   VAL A1569      12.943  69.164 139.805  1.00  0.00           N  
ATOM   2423  CA  VAL A1569      14.381  69.064 139.580  1.00  0.00           C  
ATOM   2424  C   VAL A1569      14.944  67.652 139.748  1.00  0.00           C  
ATOM   2425  O   VAL A1569      15.816  67.242 138.995  1.00  0.00           O  
ATOM   2426  CB  VAL A1569      15.142  70.021 140.525  1.00  0.00           C  
ATOM   2427  CG1 VAL A1569      16.624  69.690 140.539  1.00  0.00           C  
ATOM   2428  CG2 VAL A1569      14.938  71.447 140.072  1.00  0.00           C  
ATOM   2429  N   SER A1594      14.453  66.913 140.737  1.00  0.00           N  
ATOM   2430  CA  SER A1594      14.947  65.559 140.968  1.00  0.00           C  
ATOM   2431  C   SER A1594      14.636  64.647 139.784  1.00  0.00           C  
ATOM   2432  O   SER A1594      15.461  63.823 139.397  1.00  0.00           O  
ATOM   2433  CB  SER A1594      14.342  64.978 142.251  1.00  0.00           C  
ATOM   2434  OG  SER A1594      14.647  65.795 143.368  1.00  0.00           O  
ATOM   2435  N   PHE A1595      13.451  64.785 139.206  1.00  0.00           N  
ATOM   2436  CA  PHE A1595      13.116  63.957 138.065  1.00  0.00           C  
ATOM   2437  C   PHE A1595      13.976  64.378 136.876  1.00  0.00           C  
ATOM   2438  O   PHE A1595      14.450  63.537 136.121  1.00  0.00           O  
ATOM   2439  CB  PHE A1595      11.641  64.083 137.690  1.00  0.00           C  
ATOM   2440  CG  PHE A1595      11.223  63.118 136.628  1.00  0.00           C  
ATOM   2441  CD1 PHE A1595      11.181  61.755 136.894  1.00  0.00           C  
ATOM   2442  CD2 PHE A1595      10.958  63.556 135.335  1.00  0.00           C  
ATOM   2443  CE1 PHE A1595      10.889  60.838 135.885  1.00  0.00           C  
ATOM   2444  CE2 PHE A1595      10.663  62.645 134.314  1.00  0.00           C  
ATOM   2445  CZ  PHE A1595      10.631  61.283 134.591  1.00  0.00           C  
ATOM   2446  N   MET A1601      14.176  65.680 136.697  1.00  0.00           N  
ATOM   2447  CA  MET A1601      15.006  66.142 135.594  1.00  0.00           C  
ATOM   2448  C   MET A1601      16.360  65.469 135.755  1.00  0.00           C  
ATOM   2449  O   MET A1601      16.926  64.942 134.803  1.00  0.00           O  
ATOM   2450  CB  MET A1601      15.168  67.660 135.636  1.00  0.00           C  
ATOM   2451  CG  MET A1601      13.848  68.424 135.579  1.00  0.00           C  
ATOM   2452  SD  MET A1601      14.059  70.228 135.615  1.00  0.00           S  
ATOM   2453  CE  MET A1601      14.182  70.588 133.845  1.00  0.00           C  
ATOM   2454  N   TYR A1602      16.868  65.471 136.978  1.00  0.00           N  
ATOM   2455  CA  TYR A1602      18.145  64.846 137.259  1.00  0.00           C  
ATOM   2456  C   TYR A1602      18.147  63.395 136.793  1.00  0.00           C  
ATOM   2457  O   TYR A1602      19.044  62.983 136.067  1.00  0.00           O  
ATOM   2458  CB  TYR A1602      18.446  64.912 138.751  1.00  0.00           C  
ATOM   2459  CG  TYR A1602      19.434  65.990 139.130  1.00  0.00           C  
ATOM   2460  CD1 TYR A1602      19.129  67.344 138.957  1.00  0.00           C  
ATOM   2461  CD2 TYR A1602      20.668  65.657 139.695  1.00  0.00           C  
ATOM   2462  CE1 TYR A1602      20.023  68.338 139.343  1.00  0.00           C  
ATOM   2463  CE2 TYR A1602      21.574  66.640 140.083  1.00  0.00           C  
ATOM   2464  CZ  TYR A1602      21.249  67.980 139.910  1.00  0.00           C  
ATOM   2465  OH  TYR A1602      22.143  68.952 140.323  1.00  0.00           O  
ATOM   2466  N   LEU A1603      17.146  62.624 137.212  1.00  0.00           N  
ATOM   2467  CA  LEU A1603      17.046  61.220 136.830  1.00  0.00           C  
ATOM   2468  C   LEU A1603      16.998  61.100 135.327  1.00  0.00           C  
ATOM   2469  O   LEU A1603      17.526  60.154 134.740  1.00  0.00           O  
ATOM   2470  CB  LEU A1603      15.785  60.591 137.412  1.00  0.00           C  
ATOM   2471  CG  LEU A1603      15.788  60.298 138.911  1.00  0.00           C  
ATOM   2472  CD1 LEU A1603      14.445  59.701 139.301  1.00  0.00           C  
ATOM   2473  CD2 LEU A1603      16.932  59.340 139.250  1.00  0.00           C  
ATOM   2474  N   THR A1604      16.350  62.072 134.704  1.00  0.00           N  
ATOM   2475  CA  THR A1604      16.225  62.098 133.265  1.00  0.00           C  
ATOM   2476  C   THR A1604      17.609  62.122 132.605  1.00  0.00           C  
ATOM   2477  O   THR A1604      17.806  61.550 131.532  1.00  0.00           O  
ATOM   2478  CB  THR A1604      15.387  63.308 132.852  1.00  0.00           C  
ATOM   2479  OG1 THR A1604      14.283  62.856 132.066  1.00  0.00           O  
ATOM   2480  CG2 THR A1604      16.210  64.313 132.066  1.00  0.00           C  
ATOM   2481  N   PHE A1613      18.562  62.776 133.263  1.00  0.00           N  
ATOM   2482  CA  PHE A1613      19.932  62.871 132.772  1.00  0.00           C  
ATOM   2483  C   PHE A1613      20.782  61.674 133.170  1.00  0.00           C  
ATOM   2484  O   PHE A1613      21.630  61.234 132.397  1.00  0.00           O  
ATOM   2485  CB  PHE A1613      20.661  64.096 133.342  1.00  0.00           C  
ATOM   2486  CG  PHE A1613      20.339  65.392 132.663  1.00  0.00           C  
ATOM   2487  CD1 PHE A1613      19.315  66.199 133.120  1.00  0.00           C  
ATOM   2488  CD2 PHE A1613      21.105  65.837 131.597  1.00  0.00           C  
ATOM   2489  CE1 PHE A1613      19.064  67.428 132.533  1.00  0.00           C  
ATOM   2490  CE2 PHE A1613      20.851  67.075 131.005  1.00  0.00           C  
ATOM   2491  CZ  PHE A1613      19.833  67.865 131.476  1.00  0.00           C  
ATOM   2492  N   PHE A1614      20.566  61.140 134.367  1.00  0.00           N  
ATOM   2493  CA  PHE A1614      21.423  60.067 134.835  1.00  0.00           C  
ATOM   2494  C   PHE A1614      20.870  58.663 135.046  1.00  0.00           C  
ATOM   2495  O   PHE A1614      21.641  57.732 135.272  1.00  0.00           O  
ATOM   2496  CB  PHE A1614      22.121  60.538 136.109  1.00  0.00           C  
ATOM   2497  CG  PHE A1614      22.820  61.864 135.963  1.00  0.00           C  
ATOM   2498  CD1 PHE A1614      23.986  61.976 135.220  1.00  0.00           C  
ATOM   2499  CD2 PHE A1614      22.314  63.006 136.584  1.00  0.00           C  
ATOM   2500  CE1 PHE A1614      24.646  63.210 135.097  1.00  0.00           C  
ATOM   2501  CE2 PHE A1614      22.965  64.246 136.467  1.00  0.00           C  
ATOM   2502  CZ  PHE A1614      24.133  64.345 135.723  1.00  0.00           C  
ATOM   2503  N   LEU A1615      19.554  58.491 135.006  1.00  0.00           N  
ATOM   2504  CA  LEU A1615      18.990  57.153 135.169  1.00  0.00           C  
ATOM   2505  C   LEU A1615      18.976  56.595 133.763  1.00  0.00           C  
ATOM   2506  O   LEU A1615      18.088  56.897 132.975  1.00  0.00           O  
ATOM   2507  CB  LEU A1615      17.568  57.210 135.729  1.00  0.00           C  
ATOM   2508  CG  LEU A1615      16.850  55.856 135.806  1.00  0.00           C  
ATOM   2509  CD1 LEU A1615      17.655  54.880 136.623  1.00  0.00           C  
ATOM   2510  CD2 LEU A1615      15.481  56.046 136.422  1.00  0.00           C  
ATOM   2511  N   GLU A1616      19.978  55.784 133.448  1.00  0.00           N  
ATOM   2512  CA  GLU A1616      20.106  55.238 132.106  1.00  0.00           C  
ATOM   2513  C   GLU A1616      19.034  54.256 131.695  1.00  0.00           C  
ATOM   2514  O   GLU A1616      18.683  54.200 130.519  1.00  0.00           O  
ATOM   2515  CB  GLU A1616      21.475  54.595 131.935  1.00  0.00           C  
ATOM   2516  CG  GLU A1616      22.605  55.481 132.409  1.00  0.00           C  
ATOM   2517  CD  GLU A1616      23.952  55.018 131.914  1.00  0.00           C  
ATOM   2518  OE1 GLU A1616      24.938  55.187 132.662  1.00  0.00           O  
ATOM   2519  OE2 GLU A1616      24.025  54.498 130.777  1.00  0.00           O  
ATOM   2520  N   ASP A1618      18.514  53.488 132.649  1.00  0.00           N  
ATOM   2521  CA  ASP A1618      17.483  52.508 132.335  1.00  0.00           C  
ATOM   2522  C   ASP A1618      16.173  53.160 131.938  1.00  0.00           C  
ATOM   2523  O   ASP A1618      15.459  53.685 132.780  1.00  0.00           O  
ATOM   2524  CB  ASP A1618      17.220  51.602 133.522  1.00  0.00           C  
ATOM   2525  CG  ASP A1618      16.343  50.431 133.155  1.00  0.00           C  
ATOM   2526  OD1 ASP A1618      15.444  50.611 132.296  1.00  0.00           O  
ATOM   2527  OD2 ASP A1618      16.551  49.337 133.729  1.00  0.00           O  
ATOM   2528  N   ASP A1619      15.852  53.104 130.652  1.00  0.00           N  
ATOM   2529  CA  ASP A1619      14.633  53.695 130.132  1.00  0.00           C  
ATOM   2530  C   ASP A1619      13.375  53.261 130.861  1.00  0.00           C  
ATOM   2531  O   ASP A1619      12.533  54.094 131.204  1.00  0.00           O  
ATOM   2532  CB  ASP A1619      14.492  53.362 128.655  1.00  0.00           C  
ATOM   2533  CG  ASP A1619      15.063  54.433 127.768  1.00  0.00           C  
ATOM   2534  OD1 ASP A1619      14.938  54.294 126.532  1.00  0.00           O  
ATOM   2535  OD2 ASP A1619      15.627  55.416 128.309  1.00  0.00           O  
ATOM   2536  N   ASP A1620      13.245  51.955 131.081  1.00  0.00           N  
ATOM   2537  CA  ASP A1620      12.078  51.408 131.758  1.00  0.00           C  
ATOM   2538  C   ASP A1620      11.989  51.901 133.184  1.00  0.00           C  
ATOM   2539  O   ASP A1620      10.949  52.402 133.605  1.00  0.00           O  
ATOM   2540  CB  ASP A1620      12.107  49.882 131.733  1.00  0.00           C  
ATOM   2541  CG  ASP A1620      11.717  49.318 130.378  1.00  0.00           C  
ATOM   2542  OD1 ASP A1620      11.378  50.123 129.479  1.00  0.00           O  
ATOM   2543  OD2 ASP A1620      11.743  48.075 130.211  1.00  0.00           O  
ATOM   2544  N   LYS A1621      13.075  51.767 133.931  1.00  0.00           N  
ATOM   2545  CA  LYS A1621      13.077  52.226 135.307  1.00  0.00           C  
ATOM   2546  C   LYS A1621      12.624  53.681 135.386  1.00  0.00           C  
ATOM   2547  O   LYS A1621      11.780  54.032 136.214  1.00  0.00           O  
ATOM   2548  CB  LYS A1621      14.470  52.069 135.915  1.00  0.00           C  
ATOM   2549  CG  LYS A1621      14.905  50.630 135.973  1.00  0.00           C  
ATOM   2550  CD  LYS A1621      16.112  50.445 136.851  1.00  0.00           C  
ATOM   2551  CE  LYS A1621      16.344  48.969 137.160  1.00  0.00           C  
ATOM   2552  NZ  LYS A1621      17.319  48.815 138.286  1.00  0.00           N  
ATOM   2553  N   LEU A1622      13.169  54.521 134.514  1.00  0.00           N  
ATOM   2554  CA  LEU A1622      12.815  55.931 134.507  1.00  0.00           C  
ATOM   2555  C   LEU A1622      11.317  56.091 134.349  1.00  0.00           C  
ATOM   2556  O   LEU A1622      10.695  56.899 135.040  1.00  0.00           O  
ATOM   2557  CB  LEU A1622      13.532  56.668 133.370  1.00  0.00           C  
ATOM   2558  CG  LEU A1622      13.274  58.171 133.301  1.00  0.00           C  
ATOM   2559  CD1 LEU A1622      13.810  58.817 134.559  1.00  0.00           C  
ATOM   2560  CD2 LEU A1622      13.931  58.768 132.088  1.00  0.00           C  
ATOM   2561  N   GLU A1632      10.736  55.314 133.440  1.00  0.00           N  
ATOM   2562  CA  GLU A1632       9.300  55.393 133.202  1.00  0.00           C  
ATOM   2563  C   GLU A1632       8.496  55.057 134.463  1.00  0.00           C  
ATOM   2564  O   GLU A1632       7.527  55.753 134.790  1.00  0.00           O  
ATOM   2565  CB  GLU A1632       8.897  54.469 132.058  1.00  0.00           C  
ATOM   2566  CG  GLU A1632       7.440  54.592 131.679  1.00  0.00           C  
ATOM   2567  CD  GLU A1632       7.023  56.029 131.405  1.00  0.00           C  
ATOM   2568  OE1 GLU A1632       7.931  56.890 131.289  1.00  0.00           O  
ATOM   2569  OE2 GLU A1632       5.795  56.295 131.299  1.00  0.00           O  
ATOM   2570  N   GLN A1635       8.893  53.994 135.164  1.00  0.00           N  
ATOM   2571  CA  GLN A1635       8.214  53.608 136.396  1.00  0.00           C  
ATOM   2572  C   GLN A1635       8.125  54.837 137.289  1.00  0.00           C  
ATOM   2573  O   GLN A1635       7.055  55.208 137.772  1.00  0.00           O  
ATOM   2574  CB  GLN A1635       9.002  52.529 137.131  1.00  0.00           C  
ATOM   2575  CG  GLN A1635       8.649  51.112 136.743  1.00  0.00           C  
ATOM   2576  CD  GLN A1635       7.201  50.788 137.025  1.00  0.00           C  
ATOM   2577  OE1 GLN A1635       6.647  51.221 138.040  1.00  0.00           O  
ATOM   2578  NE2 GLN A1635       6.578  50.013 136.135  1.00  0.00           N  
ATOM   2579  N   ILE A1636       9.268  55.472 137.498  1.00  0.00           N  
ATOM   2580  CA  ILE A1636       9.310  56.645 138.328  1.00  0.00           C  
ATOM   2581  C   ILE A1636       8.392  57.702 137.760  1.00  0.00           C  
ATOM   2582  O   ILE A1636       7.523  58.205 138.466  1.00  0.00           O  
ATOM   2583  CB  ILE A1636      10.736  57.180 138.444  1.00  0.00           C  
ATOM   2584  CG1 ILE A1636      11.574  56.190 139.260  1.00  0.00           C  
ATOM   2585  CG2 ILE A1636      10.725  58.561 139.091  1.00  0.00           C  
ATOM   2586  CD1 ILE A1636      13.058  56.478 139.279  1.00  0.00           C  
ATOM   2587  N   ARG A1637       8.551  58.030 136.483  1.00  0.00           N  
ATOM   2588  CA  ARG A1637       7.694  59.055 135.897  1.00  0.00           C  
ATOM   2589  C   ARG A1637       6.232  58.692 136.107  1.00  0.00           C  
ATOM   2590  O   ARG A1637       5.421  59.521 136.518  1.00  0.00           O  
ATOM   2591  CB  ARG A1637       7.946  59.218 134.395  1.00  0.00           C  
ATOM   2592  CG  ARG A1637       7.176  60.400 133.793  1.00  0.00           C  
ATOM   2593  CD  ARG A1637       6.805  60.159 132.341  1.00  0.00           C  
ATOM   2594  NE  ARG A1637       5.823  59.088 132.195  1.00  0.00           N  
ATOM   2595  CZ  ARG A1637       4.532  59.218 132.485  1.00  0.00           C  
ATOM   2596  NH1 ARG A1637       4.067  60.380 132.931  1.00  0.00           N  
ATOM   2597  NH2 ARG A1637       3.705  58.188 132.335  1.00  0.00           N  
ATOM   2598  N   LYS A1638       5.897  57.440 135.826  1.00  0.00           N  
ATOM   2599  CA  LYS A1638       4.520  57.002 135.968  1.00  0.00           C  
ATOM   2600  C   LYS A1638       4.009  57.137 137.390  1.00  0.00           C  
ATOM   2601  O   LYS A1638       3.010  57.805 137.628  1.00  0.00           O  
ATOM   2602  CB  LYS A1638       4.365  55.554 135.528  1.00  0.00           C  
ATOM   2603  CG  LYS A1638       2.940  55.184 135.201  1.00  0.00           C  
ATOM   2604  CD  LYS A1638       2.674  53.742 135.564  1.00  0.00           C  
ATOM   2605  CE  LYS A1638       3.705  52.801 134.991  1.00  0.00           C  
ATOM   2606  NZ  LYS A1638       3.636  51.492 135.672  1.00  0.00           N  
ATOM   2607  N   ASP A1639       4.694  56.510 138.335  1.00  0.00           N  
ATOM   2608  CA  ASP A1639       4.255  56.562 139.714  1.00  0.00           C  
ATOM   2609  C   ASP A1639       4.341  57.945 140.338  1.00  0.00           C  
ATOM   2610  O   ASP A1639       3.510  58.310 141.169  1.00  0.00           O  
ATOM   2611  CB  ASP A1639       5.033  55.545 140.543  1.00  0.00           C  
ATOM   2612  CG  ASP A1639       4.760  54.120 140.098  1.00  0.00           C  
ATOM   2613  OD1 ASP A1639       4.002  53.933 139.122  1.00  0.00           O  
ATOM   2614  OD2 ASP A1639       5.299  53.180 140.712  1.00  0.00           O  
ATOM   2615  N   TYR A1640       5.327  58.734 139.948  1.00  0.00           N  
ATOM   2616  CA  TYR A1640       5.429  60.059 140.532  1.00  0.00           C  
ATOM   2617  C   TYR A1640       4.290  60.914 140.011  1.00  0.00           C  
ATOM   2618  O   TYR A1640       3.618  61.628 140.756  1.00  0.00           O  
ATOM   2619  CB  TYR A1640       6.752  60.712 140.163  1.00  0.00           C  
ATOM   2620  CG  TYR A1640       6.979  62.009 140.890  1.00  0.00           C  
ATOM   2621  CD1 TYR A1640       7.058  62.041 142.284  1.00  0.00           C  
ATOM   2622  CD2 TYR A1640       7.138  63.201 140.195  1.00  0.00           C  
ATOM   2623  CE1 TYR A1640       7.297  63.226 142.965  1.00  0.00           C  
ATOM   2624  CE2 TYR A1640       7.379  64.394 140.872  1.00  0.00           C  
ATOM   2625  CZ  TYR A1640       7.462  64.393 142.254  1.00  0.00           C  
ATOM   2626  OH  TYR A1640       7.754  65.554 142.919  1.00  0.00           O  
ATOM   2627  N   THR A1641       4.079  60.830 138.712  1.00  0.00           N  
ATOM   2628  CA  THR A1641       3.044  61.600 138.069  1.00  0.00           C  
ATOM   2629  C   THR A1641       1.648  61.263 138.574  1.00  0.00           C  
ATOM   2630  O   THR A1641       0.809  62.160 138.697  1.00  0.00           O  
ATOM   2631  CB  THR A1641       3.148  61.426 136.533  1.00  0.00           C  
ATOM   2632  OG1 THR A1641       4.110  62.361 136.036  1.00  0.00           O  
ATOM   2633  CG2 THR A1641       1.831  61.667 135.845  1.00  0.00           C  
ATOM   2634  N   SER A1642       1.399  59.993 138.884  1.00  0.00           N  
ATOM   2635  CA  SER A1642       0.083  59.576 139.365  1.00  0.00           C  
ATOM   2636  C   SER A1642      -0.105  59.882 140.853  1.00  0.00           C  
ATOM   2637  O   SER A1642      -1.226  60.085 141.321  1.00  0.00           O  
ATOM   2638  CB  SER A1642      -0.125  58.081 139.141  1.00  0.00           C  
ATOM   2639  OG  SER A1642       0.467  57.336 140.191  1.00  0.00           O  
ATOM   2640  N   GLY A1662       0.996  59.915 141.592  1.00  0.00           N  
ATOM   2641  CA  GLY A1662       0.925  60.185 143.011  1.00  0.00           C  
ATOM   2642  C   GLY A1662       1.305  58.937 143.776  1.00  0.00           C  
ATOM   2643  O   GLY A1662       1.453  58.979 144.995  1.00  0.00           O  
ATOM   2644  N   ALA A1663       1.472  57.824 143.062  1.00  0.00           N  
ATOM   2645  CA  ALA A1663       1.835  56.552 143.689  1.00  0.00           C  
ATOM   2646  C   ALA A1663       3.160  56.662 144.421  1.00  0.00           C  
ATOM   2647  O   ALA A1663       3.377  55.994 145.428  1.00  0.00           O  
ATOM   2648  CB  ALA A1663       1.907  55.464 142.656  1.00  0.00           C  
ATOM   2649  N   MET A1664       4.050  57.503 143.904  1.00  0.00           N  
ATOM   2650  CA  MET A1664       5.343  57.722 144.533  1.00  0.00           C  
ATOM   2651  C   MET A1664       5.455  59.155 145.007  1.00  0.00           C  
ATOM   2652  O   MET A1664       5.305  60.090 144.216  1.00  0.00           O  
ATOM   2653  CB  MET A1664       6.483  57.432 143.566  1.00  0.00           C  
ATOM   2654  CG  MET A1664       7.814  58.037 144.014  1.00  0.00           C  
ATOM   2655  SD  MET A1664       9.238  57.458 143.066  1.00  0.00           S  
ATOM   2656  CE  MET A1664       8.437  56.986 141.534  1.00  0.00           C  
ATOM   2657  N   LEU A1810       5.712  59.318 146.301  1.00  0.00           N  
ATOM   2658  CA  LEU A1810       5.860  60.642 146.897  1.00  0.00           C  
ATOM   2659  C   LEU A1810       7.227  61.200 146.514  1.00  0.00           C  
ATOM   2660  O   LEU A1810       8.182  60.443 146.337  1.00  0.00           O  
ATOM   2661  CB  LEU A1810       5.741  60.551 148.421  1.00  0.00           C  
ATOM   2662  CG  LEU A1810       4.392  60.121 149.006  1.00  0.00           C  
ATOM   2663  CD1 LEU A1810       4.556  59.892 150.497  1.00  0.00           C  
ATOM   2664  CD2 LEU A1810       3.330  61.181 148.729  1.00  0.00           C  
ATOM   2665  N   THR A1812       7.334  62.517 146.399  1.00  0.00           N  
ATOM   2666  CA  THR A1812       8.605  63.099 146.001  1.00  0.00           C  
ATOM   2667  C   THR A1812       9.744  62.721 146.948  1.00  0.00           C  
ATOM   2668  O   THR A1812      10.915  62.881 146.618  1.00  0.00           O  
ATOM   2669  CB  THR A1812       8.498  64.647 145.837  1.00  0.00           C  
ATOM   2670  OG1 THR A1812       9.198  65.311 146.892  1.00  0.00           O  
ATOM   2671  CG2 THR A1812       7.055  65.068 145.848  1.00  0.00           C  
ATOM   2672  N   GLY A1813       9.402  62.195 148.116  1.00  0.00           N  
ATOM   2673  CA  GLY A1813      10.429  61.797 149.057  1.00  0.00           C  
ATOM   2674  C   GLY A1813      11.158  60.562 148.560  1.00  0.00           C  
ATOM   2675  O   GLY A1813      12.381  60.469 148.680  1.00  0.00           O  
ATOM   2676  N   GLU A1814      10.411  59.610 148.005  1.00  0.00           N  
ATOM   2677  CA  GLU A1814      11.006  58.382 147.493  1.00  0.00           C  
ATOM   2678  C   GLU A1814      11.676  58.666 146.163  1.00  0.00           C  
ATOM   2679  O   GLU A1814      12.656  58.016 145.794  1.00  0.00           O  
ATOM   2680  CB  GLU A1814       9.948  57.284 147.323  1.00  0.00           C  
ATOM   2681  CG  GLU A1814       8.517  57.783 147.338  1.00  0.00           C  
ATOM   2682  CD  GLU A1814       7.489  56.667 147.147  1.00  0.00           C  
ATOM   2683  OE1 GLU A1814       6.284  56.929 147.417  1.00  0.00           O  
ATOM   2684  OE2 GLU A1814       7.884  55.544 146.724  1.00  0.00           O  
ATOM   2685  N   LEU A1815      11.140  59.641 145.441  1.00  0.00           N  
ATOM   2686  CA  LEU A1815      11.706  60.017 144.162  1.00  0.00           C  
ATOM   2687  C   LEU A1815      13.120  60.477 144.476  1.00  0.00           C  
ATOM   2688  O   LEU A1815      14.087  59.918 143.957  1.00  0.00           O  
ATOM   2689  CB  LEU A1815      10.905  61.158 143.545  1.00  0.00           C  
ATOM   2690  CG  LEU A1815      11.160  61.492 142.080  1.00  0.00           C  
ATOM   2691  CD1 LEU A1815      10.387  62.739 141.706  1.00  0.00           C  
ATOM   2692  CD2 LEU A1815      12.633  61.717 141.855  1.00  0.00           C  
ATOM   2693  N   LYS A1816      13.237  61.486 145.340  1.00  0.00           N  
ATOM   2694  CA  LYS A1816      14.542  62.016 145.734  1.00  0.00           C  
ATOM   2695  C   LYS A1816      15.425  60.906 146.301  1.00  0.00           C  
ATOM   2696  O   LYS A1816      16.651  60.960 146.223  1.00  0.00           O  
ATOM   2697  CB  LYS A1816      14.361  63.138 146.757  1.00  0.00           C  
ATOM   2698  CG  LYS A1816      13.481  64.243 146.212  1.00  0.00           C  
ATOM   2699  CD  LYS A1816      13.197  65.374 147.184  1.00  0.00           C  
ATOM   2700  CE  LYS A1816      14.305  66.387 147.206  1.00  0.00           C  
ATOM   2701  NZ  LYS A1816      13.734  67.761 147.331  1.00  0.00           N  
ATOM   2702  N   LYS A1817      14.795  59.890 146.865  1.00  0.00           N  
ATOM   2703  CA  LYS A1817      15.534  58.775 147.419  1.00  0.00           C  
ATOM   2704  C   LYS A1817      16.138  58.001 146.248  1.00  0.00           C  
ATOM   2705  O   LYS A1817      17.272  57.524 146.318  1.00  0.00           O  
ATOM   2706  CB  LYS A1817      14.586  57.871 148.213  1.00  0.00           C  
ATOM   2707  CG  LYS A1817      15.269  56.739 148.960  1.00  0.00           C  
ATOM   2708  CD  LYS A1817      15.986  57.266 150.181  1.00  0.00           C  
ATOM   2709  CE  LYS A1817      14.986  57.744 151.220  1.00  0.00           C  
ATOM   2710  NZ  LYS A1817      14.151  56.615 151.724  1.00  0.00           N  
ATOM   2711  N   ALA A1818      15.370  57.879 145.169  1.00  0.00           N  
ATOM   2712  CA  ALA A1818      15.830  57.160 143.986  1.00  0.00           C  
ATOM   2713  C   ALA A1818      16.978  57.909 143.332  1.00  0.00           C  
ATOM   2714  O   ALA A1818      17.981  57.308 142.932  1.00  0.00           O  
ATOM   2715  CB  ALA A1818      14.688  56.988 142.983  1.00  0.00           C  
ATOM   2716  N   LEU A1819      16.825  59.224 143.226  1.00  0.00           N  
ATOM   2717  CA  LEU A1819      17.843  60.047 142.602  1.00  0.00           C  
ATOM   2718  C   LEU A1819      19.167  59.967 143.339  1.00  0.00           C  
ATOM   2719  O   LEU A1819      20.229  60.070 142.728  1.00  0.00           O  
ATOM   2720  CB  LEU A1819      17.390  61.501 142.549  1.00  0.00           C  
ATOM   2721  CG  LEU A1819      18.466  62.443 142.020  1.00  0.00           C  
ATOM   2722  CD1 LEU A1819      18.863  61.993 140.633  1.00  0.00           C  
ATOM   2723  CD2 LEU A1819      17.954  63.859 141.990  1.00  0.00           C  
ATOM   2724  N   ILE A1820      19.104  59.784 144.654  1.00  0.00           N  
ATOM   2725  CA  ILE A1820      20.311  59.719 145.463  1.00  0.00           C  
ATOM   2726  C   ILE A1820      21.045  58.396 145.282  1.00  0.00           C  
ATOM   2727  O   ILE A1820      22.270  58.364 145.257  1.00  0.00           O  
ATOM   2728  CB  ILE A1820      19.979  59.971 146.956  1.00  0.00           C  
ATOM   2729  CG1 ILE A1820      19.436  61.398 147.115  1.00  0.00           C  
ATOM   2730  CG2 ILE A1820      21.218  59.765 147.824  1.00  0.00           C  
ATOM   2731  CD1 ILE A1820      19.091  61.787 148.524  1.00  0.00           C  
ATOM   2732  N   GLU A1821      20.307  57.303 145.143  1.00  0.00           N  
ATOM   2733  CA  GLU A1821      20.953  56.014 144.941  1.00  0.00           C  
ATOM   2734  C   GLU A1821      21.577  55.982 143.557  1.00  0.00           C  
ATOM   2735  O   GLU A1821      22.424  55.141 143.273  1.00  0.00           O  
ATOM   2736  CB  GLU A1821      19.953  54.872 145.059  1.00  0.00           C  
ATOM   2737  CG  GLU A1821      19.527  54.561 146.468  1.00  0.00           C  
ATOM   2738  CD  GLU A1821      18.504  53.439 146.506  1.00  0.00           C  
ATOM   2739  OE1 GLU A1821      18.850  52.310 146.074  1.00  0.00           O  
ATOM   2740  OE2 GLU A1821      17.356  53.689 146.957  1.00  0.00           O  
ATOM   2741  N   VAL A1822      21.143  56.892 142.694  1.00  0.00           N  
ATOM   2742  CA  VAL A1822      21.672  56.963 141.344  1.00  0.00           C  
ATOM   2743  C   VAL A1822      22.900  57.854 141.324  1.00  0.00           C  
ATOM   2744  O   VAL A1822      23.924  57.508 140.732  1.00  0.00           O  
ATOM   2745  CB  VAL A1822      20.643  57.539 140.369  1.00  0.00           C  
ATOM   2746  CG1 VAL A1822      21.281  57.775 139.023  1.00  0.00           C  
ATOM   2747  CG2 VAL A1822      19.484  56.589 140.225  1.00  0.00           C  
ATOM   2748  N   LEU A1823      22.792  59.000 141.987  1.00  0.00           N  
ATOM   2749  CA  LEU A1823      23.876  59.969 142.042  1.00  0.00           C  
ATOM   2750  C   LEU A1823      25.068  59.541 142.870  1.00  0.00           C  
ATOM   2751  O   LEU A1823      26.211  59.769 142.482  1.00  0.00           O  
ATOM   2752  CB  LEU A1823      23.363  61.302 142.584  1.00  0.00           C  
ATOM   2753  CG  LEU A1823      22.586  62.188 141.617  1.00  0.00           C  
ATOM   2754  CD1 LEU A1823      21.988  63.386 142.349  1.00  0.00           C  
ATOM   2755  CD2 LEU A1823      23.531  62.632 140.519  1.00  0.00           C  
ATOM   2756  N   GLN A1824      24.818  58.927 144.016  1.00  0.00           N  
ATOM   2757  CA  GLN A1824      25.920  58.534 144.874  1.00  0.00           C  
ATOM   2758  C   GLN A1824      26.939  57.617 144.221  1.00  0.00           C  
ATOM   2759  O   GLN A1824      28.128  57.925 144.218  1.00  0.00           O  
ATOM   2760  CB  GLN A1824      25.386  57.929 146.164  1.00  0.00           C  
ATOM   2761  CG  GLN A1824      24.723  58.968 147.031  1.00  0.00           C  
ATOM   2762  CD  GLN A1824      24.249  58.413 148.348  1.00  0.00           C  
ATOM   2763  OE1 GLN A1824      23.532  57.408 148.391  1.00  0.00           O  
ATOM   2764  NE2 GLN A1824      24.636  59.068 149.437  1.00  0.00           N  
ATOM   2765  N   PRO A1825      26.500  56.485 143.653  1.00  0.00           N  
ATOM   2766  CA  PRO A1825      27.472  55.590 143.016  1.00  0.00           C  
ATOM   2767  C   PRO A1825      28.126  56.277 141.818  1.00  0.00           C  
ATOM   2768  O   PRO A1825      29.282  56.018 141.484  1.00  0.00           O  
ATOM   2769  CB  PRO A1825      26.616  54.398 142.608  1.00  0.00           C  
ATOM   2770  CG  PRO A1825      25.320  55.039 142.287  1.00  0.00           C  
ATOM   2771  CD  PRO A1825      25.129  56.009 143.426  1.00  0.00           C  
ATOM   2772  N   LEU A1826      27.363  57.165 141.189  1.00  0.00           N  
ATOM   2773  CA  LEU A1826      27.812  57.909 140.030  1.00  0.00           C  
ATOM   2774  C   LEU A1826      28.928  58.874 140.404  1.00  0.00           C  
ATOM   2775  O   LEU A1826      30.042  58.749 139.905  1.00  0.00           O  
ATOM   2776  CB  LEU A1826      26.651  58.681 139.443  1.00  0.00           C  
ATOM   2777  CG  LEU A1826      26.572  58.643 137.922  1.00  0.00           C  
ATOM   2778  CD1 LEU A1826      25.853  57.372 137.477  1.00  0.00           C  
ATOM   2779  CD2 LEU A1826      25.843  59.907 137.426  1.00  0.00           C  
ATOM   2780  N   ILE A1827      28.643  59.843 141.269  1.00  0.00           N  
ATOM   2781  CA  ILE A1827      29.686  60.781 141.667  1.00  0.00           C  
ATOM   2782  C   ILE A1827      30.901  60.041 142.219  1.00  0.00           C  
ATOM   2783  O   ILE A1827      32.038  60.434 141.980  1.00  0.00           O  
ATOM   2784  CB  ILE A1827      29.206  61.786 142.743  1.00  0.00           C  
ATOM   2785  CG1 ILE A1827      28.716  63.074 142.085  1.00  0.00           C  
ATOM   2786  CG2 ILE A1827      30.367  62.159 143.663  1.00  0.00           C  
ATOM   2787  CD1 ILE A1827      27.524  62.887 141.225  1.00  0.00           C  
ATOM   2788  N   ALA A1828      30.655  58.969 142.958  1.00  0.00           N  
ATOM   2789  CA  ALA A1828      31.736  58.198 143.542  1.00  0.00           C  
ATOM   2790  C   ALA A1828      32.637  57.676 142.445  1.00  0.00           C  
ATOM   2791  O   ALA A1828      33.848  57.874 142.473  1.00  0.00           O  
ATOM   2792  CB  ALA A1828      31.177  57.052 144.328  1.00  0.00           C  
ATOM   2793  N   GLU A1829      32.032  57.008 141.473  1.00  0.00           N  
ATOM   2794  CA  GLU A1829      32.774  56.445 140.361  1.00  0.00           C  
ATOM   2795  C   GLU A1829      33.643  57.529 139.708  1.00  0.00           C  
ATOM   2796  O   GLU A1829      34.829  57.313 139.442  1.00  0.00           O  
ATOM   2797  CB  GLU A1829      31.795  55.846 139.354  1.00  0.00           C  
ATOM   2798  CG  GLU A1829      32.319  54.622 138.644  1.00  0.00           C  
ATOM   2799  CD  GLU A1829      33.520  54.928 137.766  1.00  0.00           C  
ATOM   2800  OE1 GLU A1829      33.328  55.537 136.679  1.00  0.00           O  
ATOM   2801  OE2 GLU A1829      34.658  54.567 138.167  1.00  0.00           O  
ATOM   2802  N   HIS A1830      33.062  58.703 139.473  1.00  0.00           N  
ATOM   2803  CA  HIS A1830      33.810  59.789 138.860  1.00  0.00           C  
ATOM   2804  C   HIS A1830      35.035  60.165 139.682  1.00  0.00           C  
ATOM   2805  O   HIS A1830      36.147  60.291 139.148  1.00  0.00           O  
ATOM   2806  CB  HIS A1830      32.927  61.025 138.680  1.00  0.00           C  
ATOM   2807  CG  HIS A1830      33.631  62.169 138.018  1.00  0.00           C  
ATOM   2808  ND1 HIS A1830      34.082  63.271 138.714  1.00  0.00           N  
ATOM   2809  CD2 HIS A1830      34.018  62.354 136.733  1.00  0.00           C  
ATOM   2810  CE1 HIS A1830      34.718  64.084 137.890  1.00  0.00           C  
ATOM   2811  NE2 HIS A1830      34.693  63.551 136.682  1.00  0.00           N  
ATOM   2812  N   GLN A1831      34.829  60.348 140.983  1.00  0.00           N  
ATOM   2813  CA  GLN A1831      35.918  60.720 141.883  1.00  0.00           C  
ATOM   2814  C   GLN A1831      37.012  59.664 141.842  1.00  0.00           C  
ATOM   2815  O   GLN A1831      38.203  59.954 141.992  1.00  0.00           O  
ATOM   2816  CB  GLN A1831      35.383  60.868 143.306  1.00  0.00           C  
ATOM   2817  CG  GLN A1831      34.168  61.755 143.371  1.00  0.00           C  
ATOM   2818  CD  GLN A1831      33.808  62.169 144.774  1.00  0.00           C  
ATOM   2819  OE1 GLN A1831      33.690  61.334 145.674  1.00  0.00           O  
ATOM   2820  NE2 GLN A1831      33.617  63.470 144.971  1.00  0.00           N  
ATOM   2821  N   ALA A1832      36.579  58.434 141.610  1.00  0.00           N  
ATOM   2822  CA  ALA A1832      37.471  57.299 141.557  1.00  0.00           C  
ATOM   2823  C   ALA A1832      38.390  57.382 140.369  1.00  0.00           C  
ATOM   2824  O   ALA A1832      39.609  57.422 140.515  1.00  0.00           O  
ATOM   2825  CB  ALA A1832      36.662  56.019 141.487  1.00  0.00           C  
ATOM   2826  N   ARG A1833      37.794  57.406 139.186  1.00  0.00           N  
ATOM   2827  CA  ARG A1833      38.567  57.448 137.961  1.00  0.00           C  
ATOM   2828  C   ARG A1833      39.295  58.784 137.808  1.00  0.00           C  
ATOM   2829  O   ARG A1833      40.288  58.871 137.090  1.00  0.00           O  
ATOM   2830  CB  ARG A1833      37.652  57.156 136.767  1.00  0.00           C  
ATOM   2831  CG  ARG A1833      36.783  58.298 136.411  1.00  0.00           C  
ATOM   2832  CD  ARG A1833      35.423  57.854 135.934  1.00  0.00           C  
ATOM   2833  NE  ARG A1833      34.656  59.033 135.527  1.00  0.00           N  
ATOM   2834  CZ  ARG A1833      33.330  59.105 135.495  1.00  0.00           C  
ATOM   2835  NH1 ARG A1833      32.593  58.051 135.852  1.00  0.00           N  
ATOM   2836  NH2 ARG A1833      32.749  60.241 135.110  1.00  0.00           N  
ATOM   2837  N   ARG A1834      38.816  59.825 138.484  1.00  0.00           N  
ATOM   2838  CA  ARG A1834      39.503  61.106 138.391  1.00  0.00           C  
ATOM   2839  C   ARG A1834      40.843  60.957 139.076  1.00  0.00           C  
ATOM   2840  O   ARG A1834      41.860  61.464 138.608  1.00  0.00           O  
ATOM   2841  CB  ARG A1834      38.731  62.234 139.086  1.00  0.00           C  
ATOM   2842  CG  ARG A1834      39.511  63.565 139.085  1.00  0.00           C  
ATOM   2843  CD  ARG A1834      38.689  64.713 139.625  1.00  0.00           C  
ATOM   2844  NE  ARG A1834      39.275  66.021 139.331  1.00  0.00           N  
ATOM   2845  CZ  ARG A1834      40.354  66.520 139.926  1.00  0.00           C  
ATOM   2846  NH1 ARG A1834      40.974  65.818 140.863  1.00  0.00           N  
ATOM   2847  NH2 ARG A1834      40.826  67.709 139.576  1.00  0.00           N  
ATOM   2848  N   LYS A2014      40.831  60.252 140.198  1.00  0.00           N  
ATOM   2849  CA  LYS A2014      42.035  60.040 140.980  1.00  0.00           C  
ATOM   2850  C   LYS A2014      43.090  59.287 140.177  1.00  0.00           C  
ATOM   2851  O   LYS A2014      44.284  59.517 140.340  1.00  0.00           O  
ATOM   2852  CB  LYS A2014      41.689  59.272 142.252  1.00  0.00           C  
ATOM   2853  CG  LYS A2014      42.722  59.404 143.343  1.00  0.00           C  
ATOM   2854  CD  LYS A2014      42.354  58.546 144.541  1.00  0.00           C  
ATOM   2855  CE  LYS A2014      43.401  58.638 145.638  1.00  0.00           C  
ATOM   2856  NZ  LYS A2014      42.994  57.822 146.817  1.00  0.00           N  
ATOM   2857  N   GLU A2026      42.642  58.399 139.299  1.00  0.00           N  
ATOM   2858  CA  GLU A2026      43.553  57.616 138.488  1.00  0.00           C  
ATOM   2859  C   GLU A2026      44.176  58.453 137.380  1.00  0.00           C  
ATOM   2860  O   GLU A2026      44.955  57.946 136.568  1.00  0.00           O  
ATOM   2861  CB  GLU A2026      42.815  56.420 137.890  1.00  0.00           C  
ATOM   2862  CG  GLU A2026      42.296  55.445 138.924  1.00  0.00           C  
ATOM   2863  CD  GLU A2026      41.384  54.377 138.328  1.00  0.00           C  
ATOM   2864  OE1 GLU A2026      40.201  54.682 138.023  1.00  0.00           O  
ATOM   2865  OE2 GLU A2026      41.856  53.227 138.162  1.00  0.00           O  
ATOM   2866  N   VAL A2027      43.833  59.737 137.343  1.00  0.00           N  
ATOM   2867  CA  VAL A2027      44.367  60.639 136.325  1.00  0.00           C  
ATOM   2868  C   VAL A2027      45.619  61.281 136.896  1.00  0.00           C  
ATOM   2869  O   VAL A2027      45.542  62.202 137.715  1.00  0.00           O  
ATOM   2870  CB  VAL A2027      43.341  61.744 135.947  1.00  0.00           C  
ATOM   2871  CG1 VAL A2027      43.953  62.717 134.953  1.00  0.00           C  
ATOM   2872  CG2 VAL A2027      42.091  61.114 135.364  1.00  0.00           C  
ATOM   2873  N   THR A2039      46.771  60.778 136.461  1.00  0.00           N  
ATOM   2874  CA  THR A2039      48.071  61.263 136.920  1.00  0.00           C  
ATOM   2875  C   THR A2039      48.448  62.577 136.253  1.00  0.00           C  
ATOM   2876  O   THR A2039      47.723  63.069 135.401  1.00  0.00           O  
ATOM   2877  CB  THR A2039      49.142  60.246 136.596  1.00  0.00           C  
ATOM   2878  OG1 THR A2039      49.373  60.239 135.183  1.00  0.00           O  
ATOM   2879  CG2 THR A2039      48.673  58.869 137.004  1.00  0.00           C  
ATOM   2880  N   ASP A2040      49.580  63.152 136.636  1.00  0.00           N  
ATOM   2881  CA  ASP A2040      49.991  64.394 136.016  1.00  0.00           C  
ATOM   2882  C   ASP A2040      50.510  64.094 134.627  1.00  0.00           C  
ATOM   2883  O   ASP A2040      50.315  64.871 133.691  1.00  0.00           O  
ATOM   2884  CB  ASP A2040      51.060  65.086 136.843  1.00  0.00           C  
ATOM   2885  CG  ASP A2040      50.520  65.608 138.155  1.00  0.00           C  
ATOM   2886  OD1 ASP A2040      49.362  66.088 138.168  1.00  0.00           O  
ATOM   2887  OD2 ASP A2040      51.246  65.550 139.174  1.00  0.00           O  
ATOM   2888  N   GLU A2041      51.163  62.952 134.481  1.00  0.00           N  
ATOM   2889  CA  GLU A2041      51.685  62.578 133.183  1.00  0.00           C  
ATOM   2890  C   GLU A2041      50.531  62.300 132.214  1.00  0.00           C  
ATOM   2891  O   GLU A2041      50.650  62.535 131.013  1.00  0.00           O  
ATOM   2892  CB  GLU A2041      52.623  61.363 133.306  1.00  0.00           C  
ATOM   2893  CG  GLU A2041      52.236  60.370 134.387  1.00  0.00           C  
ATOM   2894  CD  GLU A2041      52.770  60.741 135.774  1.00  0.00           C  
ATOM   2895  OE1 GLU A2041      52.945  61.946 136.070  1.00  0.00           O  
ATOM   2896  OE2 GLU A2041      53.000  59.809 136.580  1.00  0.00           O  
ATOM   2897  N   ILE A2042      49.405  61.815 132.721  1.00  0.00           N  
ATOM   2898  CA  ILE A2042      48.288  61.554 131.826  1.00  0.00           C  
ATOM   2899  C   ILE A2042      47.705  62.883 131.349  1.00  0.00           C  
ATOM   2900  O   ILE A2042      47.419  63.058 130.155  1.00  0.00           O  
ATOM   2901  CB  ILE A2042      47.189  60.696 132.497  1.00  0.00           C  
ATOM   2902  CG1 ILE A2042      47.674  59.243 132.602  1.00  0.00           C  
ATOM   2903  CG2 ILE A2042      45.897  60.768 131.685  1.00  0.00           C  
ATOM   2904  CD1 ILE A2042      46.683  58.283 133.218  1.00  0.00           C  
ATOM   2905  N   VAL A2043      47.532  63.823 132.272  1.00  0.00           N  
ATOM   2906  CA  VAL A2043      47.019  65.125 131.888  1.00  0.00           C  
ATOM   2907  C   VAL A2043      48.018  65.741 130.916  1.00  0.00           C  
ATOM   2908  O   VAL A2043      47.652  66.198 129.843  1.00  0.00           O  
ATOM   2909  CB  VAL A2043      46.875  66.052 133.092  1.00  0.00           C  
ATOM   2910  CG1 VAL A2043      46.366  67.396 132.642  1.00  0.00           C  
ATOM   2911  CG2 VAL A2043      45.919  65.450 134.090  1.00  0.00           C  
ATOM   2912  N   LYS A2044      49.289  65.737 131.301  1.00  0.00           N  
ATOM   2913  CA  LYS A2044      50.353  66.284 130.468  1.00  0.00           C  
ATOM   2914  C   LYS A2044      50.235  65.756 129.047  1.00  0.00           C  
ATOM   2915  O   LYS A2044      50.368  66.514 128.095  1.00  0.00           O  
ATOM   2916  CB  LYS A2044      51.719  65.899 131.041  1.00  0.00           C  
ATOM   2917  CG  LYS A2044      52.913  66.543 130.349  1.00  0.00           C  
ATOM   2918  CD  LYS A2044      52.884  68.053 130.558  1.00  0.00           C  
ATOM   2919  CE  LYS A2044      54.141  68.743 130.021  1.00  0.00           C  
ATOM   2920  NZ  LYS A2044      54.040  70.231 130.175  1.00  0.00           N  
ATOM   2921  N   GLU A2047      49.983  64.455 128.904  1.00  0.00           N  
ATOM   2922  CA  GLU A2047      49.861  63.858 127.578  1.00  0.00           C  
ATOM   2923  C   GLU A2047      48.699  64.443 126.818  1.00  0.00           C  
ATOM   2924  O   GLU A2047      48.892  65.038 125.758  1.00  0.00           O  
ATOM   2925  CB  GLU A2047      49.666  62.353 127.647  1.00  0.00           C  
ATOM   2926  CG  GLU A2047      49.799  61.719 126.279  1.00  0.00           C  
ATOM   2927  CD  GLU A2047      49.868  60.210 126.331  1.00  0.00           C  
ATOM   2928  OE1 GLU A2047      50.286  59.665 127.378  1.00  0.00           O  
ATOM   2929  OE2 GLU A2047      49.520  59.565 125.318  1.00  0.00           O  
ATOM   2930  N   PHE A2048      47.494  64.252 127.359  1.00  0.00           N  
ATOM   2931  CA  PHE A2048      46.270  64.775 126.762  1.00  0.00           C  
ATOM   2932  C   PHE A2048      46.482  66.187 126.257  1.00  0.00           C  
ATOM   2933  O   PHE A2048      46.133  66.508 125.113  1.00  0.00           O  
ATOM   2934  CB  PHE A2048      45.138  64.794 127.783  1.00  0.00           C  
ATOM   2935  CG  PHE A2048      44.265  63.572 127.753  1.00  0.00           C  
ATOM   2936  CD1 PHE A2048      43.401  63.347 126.698  1.00  0.00           C  
ATOM   2937  CD2 PHE A2048      44.307  62.645 128.789  1.00  0.00           C  
ATOM   2938  CE1 PHE A2048      42.591  62.209 126.678  1.00  0.00           C  
ATOM   2939  CE2 PHE A2048      43.503  61.517 128.771  1.00  0.00           C  
ATOM   2940  CZ  PHE A2048      42.644  61.299 127.713  1.00  0.00           C  
ATOM   2941  N   MET A2049      47.077  67.016 127.110  1.00  0.00           N  
ATOM   2942  CA  MET A2049      47.320  68.417 126.795  1.00  0.00           C  
ATOM   2943  C   MET A2049      48.482  68.690 125.856  1.00  0.00           C  
ATOM   2944  O   MET A2049      48.759  69.822 125.519  1.00  0.00           O  
ATOM   2945  CB  MET A2049      47.488  69.211 128.090  1.00  0.00           C  
ATOM   2946  CG  MET A2049      46.284  69.117 129.013  1.00  0.00           C  
ATOM   2947  SD  MET A2049      45.916  70.682 129.806  1.00  0.00           S  
ATOM   2948  CE  MET A2049      46.183  70.258 131.447  1.00  0.00           C  
ATOM   2949  N   THR A2050      49.161  67.651 125.414  1.00  0.00           N  
ATOM   2950  CA  THR A2050      50.268  67.838 124.493  1.00  0.00           C  
ATOM   2951  C   THR A2050      49.800  67.744 123.050  1.00  0.00           C  
ATOM   2952  O   THR A2050      49.126  66.785 122.673  1.00  0.00           O  
ATOM   2953  CB  THR A2050      51.335  66.771 124.706  1.00  0.00           C  
ATOM   2954  OG1 THR A2050      51.939  66.975 125.984  1.00  0.00           O  
ATOM   2955  CG2 THR A2050      52.393  66.832 123.608  1.00  0.00           C  
ATOM   2956  N   PRO A2051      50.123  68.756 122.230  1.00  0.00           N  
ATOM   2957  CA  PRO A2051      49.702  68.696 120.828  1.00  0.00           C  
ATOM   2958  C   PRO A2051      50.506  67.622 120.120  1.00  0.00           C  
ATOM   2959  O   PRO A2051      51.727  67.629 120.184  1.00  0.00           O  
ATOM   2960  CB  PRO A2051      50.003  70.101 120.305  1.00  0.00           C  
ATOM   2961  CG  PRO A2051      51.026  70.615 121.225  1.00  0.00           C  
ATOM   2962  CD  PRO A2051      50.620  70.097 122.569  1.00  0.00           C  
ATOM   2963  N   ARG A2085      49.810  66.689 119.478  1.00  0.00           N  
ATOM   2964  CA  ARG A2085      50.437  65.590 118.756  1.00  0.00           C  
ATOM   2965  C   ARG A2085      49.503  64.930 117.764  1.00  0.00           C  
ATOM   2966  O   ARG A2085      48.297  65.161 117.775  1.00  0.00           O  
ATOM   2967  CB  ARG A2085      50.934  64.522 119.721  1.00  0.00           C  
ATOM   2968  CG  ARG A2085      50.349  64.581 121.110  1.00  0.00           C  
ATOM   2969  CD  ARG A2085      49.129  63.699 121.324  1.00  0.00           C  
ATOM   2970  NE  ARG A2085      48.599  63.943 122.666  1.00  0.00           N  
ATOM   2971  CZ  ARG A2085      47.374  63.625 123.072  1.00  0.00           C  
ATOM   2972  NH1 ARG A2085      46.521  63.034 122.261  1.00  0.00           N  
ATOM   2973  NH2 ARG A2085      46.983  63.932 124.288  1.00  0.00           N  
ATOM   2974  N   LYS A2086      50.080  64.112 116.897  1.00  0.00           N  
ATOM   2975  CA  LYS A2086      49.325  63.378 115.897  1.00  0.00           C  
ATOM   2976  C   LYS A2086      48.352  62.521 116.687  1.00  0.00           C  
ATOM   2977  O   LYS A2086      48.680  62.077 117.782  1.00  0.00           O  
ATOM   2978  CB  LYS A2086      50.282  62.514 115.077  1.00  0.00           C  
ATOM   2979  CG  LYS A2086      51.476  61.982 115.896  1.00  0.00           C  
ATOM   2980  CD  LYS A2086      52.443  63.100 116.356  1.00  0.00           C  
ATOM   2981  CE  LYS A2086      53.277  62.674 117.572  1.00  0.00           C  
ATOM   2982  NZ  LYS A2086      54.030  63.816 118.178  1.00  0.00           N  
ATOM   2983  N   LEU A2087      47.155  62.303 116.157  1.00  0.00           N  
ATOM   2984  CA  LEU A2087      46.166  61.516 116.879  1.00  0.00           C  
ATOM   2985  C   LEU A2087      45.663  60.313 116.117  1.00  0.00           C  
ATOM   2986  O   LEU A2087      45.210  60.442 114.978  1.00  0.00           O  
ATOM   2987  CB  LEU A2087      44.961  62.381 117.260  1.00  0.00           C  
ATOM   2988  CG  LEU A2087      45.138  63.411 118.371  1.00  0.00           C  
ATOM   2989  CD1 LEU A2087      43.830  64.119 118.637  1.00  0.00           C  
ATOM   2990  CD2 LEU A2087      45.617  62.710 119.614  1.00  0.00           C  
ATOM   2991  N   SER A2088      45.732  59.154 116.772  1.00  0.00           N  
ATOM   2992  CA  SER A2088      45.275  57.880 116.221  1.00  0.00           C  
ATOM   2993  C   SER A2088      44.561  58.021 114.883  1.00  0.00           C  
ATOM   2994  O   SER A2088      45.128  57.719 113.832  1.00  0.00           O  
ATOM   2995  CB  SER A2088      44.344  57.196 117.216  1.00  0.00           C  
ATOM   2996  OG  SER A2088      43.746  56.055 116.633  1.00  0.00           O  
ATOM   2997  N   PHE A2089      43.313  58.477 114.914  1.00  0.00           N  
ATOM   2998  CA  PHE A2089      42.576  58.653 113.673  1.00  0.00           C  
ATOM   2999  C   PHE A2089      42.649  60.113 113.250  1.00  0.00           C  
ATOM   3000  O   PHE A2089      41.777  60.910 113.578  1.00  0.00           O  
ATOM   3001  CB  PHE A2089      41.116  58.227 113.838  1.00  0.00           C  
ATOM   3002  CG  PHE A2089      40.553  57.544 112.622  1.00  0.00           C  
ATOM   3003  CD1 PHE A2089      40.604  58.161 111.375  1.00  0.00           C  
ATOM   3004  CD2 PHE A2089      39.999  56.270 112.717  1.00  0.00           C  
ATOM   3005  CE1 PHE A2089      40.116  57.517 110.239  1.00  0.00           C  
ATOM   3006  CE2 PHE A2089      39.507  55.618 111.586  1.00  0.00           C  
ATOM   3007  CZ  PHE A2089      39.567  56.243 110.346  1.00  0.00           C  
ATOM   3008  N   ASP A2090      43.707  60.451 112.524  1.00  0.00           N  
ATOM   3009  CA  ASP A2090      43.932  61.810 112.041  1.00  0.00           C  
ATOM   3010  C   ASP A2090      42.838  62.312 111.086  1.00  0.00           C  
ATOM   3011  O   ASP A2090      43.187  62.825 109.995  1.00  0.00           O  
ATOM   3012  CB  ASP A2090      45.303  61.878 111.349  1.00  0.00           C  
ATOM   3013  CG  ASP A2090      45.740  60.530 110.780  1.00  0.00           C  
ATOM   3014  OD1 ASP A2090      46.069  59.625 111.581  1.00  0.00           O  
ATOM   3015  OD2 ASP A2090      45.748  60.375 109.539  1.00  0.00           O  
HETATM 3016  N   TRP A 479      32.653  79.244 126.692  1.00  0.00           N  
HETATM 3017  CA  TRP A 479      32.454  77.848 127.063  1.00  0.00           C  
HETATM 3018  C   TRP A 479      32.197  77.682 128.567  1.00  0.00           C  
HETATM 3019  O   TRP A 479      32.183  78.694 129.285  1.00  0.00           O  
HETATM 3020  CB  TRP A 479      33.749  77.097 126.720  1.00  0.00           C  
HETATM 3021  CG  TRP A 479      33.929  76.656 125.299  1.00  0.00           C  
HETATM 3022  CD1 TRP A 479      34.954  77.015 124.456  1.00  0.00           C  
HETATM 3023  CD2 TRP A 479      33.082  75.782 124.551  1.00  0.00           C  
HETATM 3024  NE1 TRP A 479      34.813  76.425 123.219  1.00  0.00           N  
HETATM 3025  CE2 TRP A 479      33.675  75.656 123.233  1.00  0.00           C  
HETATM 3026  CE3 TRP A 479      31.856  75.065 124.841  1.00  0.00           C  
HETATM 3027  CZ2 TRP A 479      33.077  74.833 122.212  1.00  0.00           C  
HETATM 3028  CZ3 TRP A 479      31.267  74.254 123.834  1.00  0.00           C  
HETATM 3029  CH2 TRP A 479      31.881  74.143 122.529  1.00  0.00           C  
HETATM 3030  OXT TRP A 479      31.975  76.320 129.138  1.00  0.00           O  
TER
END
