# Supplementary material for: Backbone Brackets and Arginine Tweezers delineate Class I and Class II aminoacyl tRNA synthetases
Source: PLoS Comput Biol. 2018 Apr 16;14(4):e1006101. doi: 10.1371/journal.pcbi.1006101 (PMC5919687; doi:10.1371/journal.pcbi.1006101)
Supplement: S11 File — All structures of Class I aaRS with residues renumbered according to the MSA. (GZ) [file pcbi.1006101.s023.tar.gz › 2dxi_A_renum.pdb]

ATOM      1  N   MET A 264      35.308  83.230  29.597  1.00  0.00           N  
ATOM      2  CA  MET A 264      35.113  81.877  30.199  1.00  0.00           C  
ATOM      3  C   MET A 264      34.869  82.001  31.708  1.00  0.00           C  
ATOM      4  O   MET A 264      34.883  83.097  32.262  1.00  0.00           O  
ATOM      5  CB  MET A 264      36.351  80.999  29.951  1.00  0.00           C  
ATOM      6  CG  MET A 264      37.376  81.000  31.089  1.00  0.00           C  
ATOM      7  SD  MET A 264      38.939  80.220  30.623  1.00  0.00           S  
ATOM      8  CE  MET A 264      38.464  78.498  30.429  1.00  0.00           C  
ATOM      9  N   VAL A 266      34.659  80.865  32.362  1.00  0.00           N  
ATOM     10  CA  VAL A 266      34.411  80.829  33.792  1.00  0.00           C  
ATOM     11  C   VAL A 266      35.688  80.505  34.563  1.00  0.00           C  
ATOM     12  O   VAL A 266      36.412  79.590  34.211  1.00  0.00           O  
ATOM     13  CB  VAL A 266      33.317  79.769  34.126  1.00  0.00           C  
ATOM     14  CG1 VAL A 266      33.327  79.436  35.593  1.00  0.00           C  
ATOM     15  CG2 VAL A 266      31.942  80.297  33.728  1.00  0.00           C  
ATOM     16  N   VAL A 267      35.965  81.275  35.611  1.00  0.00           N  
ATOM     17  CA  VAL A 267      37.136  81.018  36.434  1.00  0.00           C  
ATOM     18  C   VAL A 267      36.731  80.981  37.899  1.00  0.00           C  
ATOM     19  O   VAL A 267      36.191  81.948  38.429  1.00  0.00           O  
ATOM     20  CB  VAL A 267      38.229  82.091  36.235  1.00  0.00           C  
ATOM     21  CG1 VAL A 267      39.463  81.770  37.104  1.00  0.00           C  
ATOM     22  CG2 VAL A 267      38.641  82.132  34.771  1.00  0.00           C  
ATOM     23  N   THR A 268      37.002  79.862  38.541  1.00  0.00           N  
ATOM     24  CA  THR A 268      36.705  79.689  39.963  1.00  0.00           C  
ATOM     25  C   THR A 268      38.007  79.412  40.716  1.00  0.00           C  
ATOM     26  O   THR A 268      39.047  79.085  40.109  1.00  0.00           O  
ATOM     27  CB  THR A 268      35.797  78.447  40.214  1.00  0.00           C  
ATOM     28  OG1 THR A 268      36.460  77.270  39.720  1.00  0.00           O  
ATOM     29  CG2 THR A 268      34.444  78.612  39.517  1.00  0.00           C  
ATOM     30  N   ARG A 269      37.944  79.530  42.038  1.00  0.00           N  
ATOM     31  CA  ARG A 269      39.100  79.220  42.878  1.00  0.00           C  
ATOM     32  C   ARG A 269      38.704  78.764  44.270  1.00  0.00           C  
ATOM     33  O   ARG A 269      37.575  78.984  44.695  1.00  0.00           O  
ATOM     34  CB  ARG A 269      40.047  80.421  43.030  1.00  0.00           C  
ATOM     35  CG  ARG A 269      39.457  81.792  43.411  1.00  0.00           C  
ATOM     36  CD  ARG A 269      38.308  81.784  44.380  1.00  0.00           C  
ATOM     37  NE  ARG A 269      38.072  83.111  44.972  1.00  0.00           N  
ATOM     38  CZ  ARG A 269      37.455  83.267  46.136  1.00  0.00           C  
ATOM     39  NH1 ARG A 269      37.024  82.187  46.765  1.00  0.00           N  
ATOM     40  NH2 ARG A 269      37.340  84.461  46.712  1.00  0.00           N  
ATOM     41  N   ILE A 270      39.650  78.094  44.927  1.00  0.00           N  
ATOM     42  CA  ILE A 270      39.553  77.661  46.309  1.00  0.00           C  
ATOM     43  C   ILE A 270      40.768  78.442  46.869  1.00  0.00           C  
ATOM     44  O   ILE A 270      41.824  78.527  46.222  1.00  0.00           O  
ATOM     45  CB  ILE A 270      39.676  76.099  46.454  1.00  0.00           C  
ATOM     46  CG1 ILE A 270      39.416  75.690  47.908  1.00  0.00           C  
ATOM     47  CG2 ILE A 270      41.032  75.583  46.033  1.00  0.00           C  
ATOM     48  CD1 ILE A 270      38.015  75.995  48.371  1.00  0.00           C  
ATOM     49  N   ALA A 272      40.597  79.096  48.010  1.00  0.00           N  
ATOM     50  CA  ALA A 272      41.666  79.881  48.570  1.00  0.00           C  
ATOM     51  C   ALA A 272      41.906  79.511  50.029  1.00  0.00           C  
ATOM     52  O   ALA A 272      41.657  80.291  50.942  1.00  0.00           O  
ATOM     53  CB  ALA A 272      41.353  81.385  48.428  1.00  0.00           C  
ATOM     54  N   PRO A 273      42.413  78.300  50.260  1.00  0.00           N  
ATOM     55  CA  PRO A 273      42.696  77.814  51.603  1.00  0.00           C  
ATOM     56  C   PRO A 273      43.731  78.670  52.344  1.00  0.00           C  
ATOM     57  O   PRO A 273      44.703  79.198  51.747  1.00  0.00           O  
ATOM     58  CB  PRO A 273      43.250  76.410  51.369  1.00  0.00           C  
ATOM     59  CG  PRO A 273      43.070  76.145  49.901  1.00  0.00           C  
ATOM     60  CD  PRO A 273      43.083  77.468  49.254  1.00  0.00           C  
ATOM     61  N   SER A 274      43.512  78.766  53.649  1.00  0.00           N  
ATOM     62  CA  SER A 274      44.386  79.472  54.589  1.00  0.00           C  
ATOM     63  C   SER A 274      45.132  78.311  55.270  1.00  0.00           C  
ATOM     64  O   SER A 274      44.489  77.437  55.842  1.00  0.00           O  
ATOM     65  CB  SER A 274      43.514  80.216  55.604  1.00  0.00           C  
ATOM     66  OG  SER A 274      44.280  80.761  56.650  1.00  0.00           O  
ATOM     67  N   PRO A 275      46.484  78.288  55.236  1.00  0.00           N  
ATOM     68  CA  PRO A 275      47.266  77.198  55.850  1.00  0.00           C  
ATOM     69  C   PRO A 275      47.443  77.373  57.342  1.00  0.00           C  
ATOM     70  O   PRO A 275      48.543  77.632  57.817  1.00  0.00           O  
ATOM     71  CB  PRO A 275      48.597  77.273  55.111  1.00  0.00           C  
ATOM     72  CG  PRO A 275      48.791  78.748  55.007  1.00  0.00           C  
ATOM     73  CD  PRO A 275      47.384  79.344  54.753  1.00  0.00           C  
ATOM     74  N   THR A 276      46.362  77.191  58.071  1.00  0.00           N  
ATOM     75  CA  THR A 276      46.387  77.397  59.496  1.00  0.00           C  
ATOM     76  C   THR A 276      45.961  76.210  60.352  1.00  0.00           C  
ATOM     77  O   THR A 276      45.606  76.399  61.494  1.00  0.00           O  
ATOM     78  CB  THR A 276      45.512  78.611  59.818  1.00  0.00           C  
ATOM     79  OG1 THR A 276      44.202  78.389  59.267  1.00  0.00           O  
ATOM     80  CG2 THR A 276      46.114  79.892  59.173  1.00  0.00           C  
ATOM     81  N   GLY A 277      46.028  74.998  59.806  1.00  0.00           N  
ATOM     82  CA  GLY A 277      45.657  73.799  60.544  1.00  0.00           C  
ATOM     83  C   GLY A 277      45.590  72.625  59.574  1.00  0.00           C  
ATOM     84  O   GLY A 277      46.079  72.732  58.438  1.00  0.00           O  
ATOM     85  N   ASP A 279      45.002  71.513  59.995  1.00  0.00           N  
ATOM     86  CA  ASP A 279      44.886  70.344  59.128  1.00  0.00           C  
ATOM     87  C   ASP A 279      43.945  70.609  57.941  1.00  0.00           C  
ATOM     88  O   ASP A 279      43.090  71.497  58.009  1.00  0.00           O  
ATOM     89  CB  ASP A 279      44.316  69.149  59.902  1.00  0.00           C  
ATOM     90  CG  ASP A 279      45.107  68.808  61.165  1.00  0.00           C  
ATOM     91  OD1 ASP A 279      46.316  69.106  61.235  1.00  0.00           O  
ATOM     92  OD2 ASP A 279      44.509  68.209  62.085  1.00  0.00           O  
ATOM     93  N   PRO A 280      44.093  69.830  56.843  1.00  0.00           N  
ATOM     94  CA  PRO A 280      43.247  69.959  55.645  1.00  0.00           C  
ATOM     95  C   PRO A 280      41.850  69.701  56.203  1.00  0.00           C  
ATOM     96  O   PRO A 280      41.625  68.701  56.860  1.00  0.00           O  
ATOM     97  CB  PRO A 280      43.727  68.815  54.751  1.00  0.00           C  
ATOM     98  CG  PRO A 280      45.153  68.639  55.153  1.00  0.00           C  
ATOM     99  CD  PRO A 280      45.077  68.747  56.668  1.00  0.00           C  
ATOM    100  N   HIS A 281      40.936  70.610  55.928  1.00  0.00           N  
ATOM    101  CA  HIS A 281      39.586  70.597  56.487  1.00  0.00           C  
ATOM    102  C   HIS A 281      38.524  70.097  55.511  1.00  0.00           C  
ATOM    103  O   HIS A 281      38.531  70.457  54.341  1.00  0.00           O  
ATOM    104  CB  HIS A 281      39.310  72.050  56.945  1.00  0.00           C  
ATOM    105  CG  HIS A 281      38.092  72.229  57.786  1.00  0.00           C  
ATOM    106  ND1 HIS A 281      36.812  72.079  57.292  1.00  0.00           N  
ATOM    107  CD2 HIS A 281      37.955  72.590  59.088  1.00  0.00           C  
ATOM    108  CE1 HIS A 281      35.937  72.338  58.254  1.00  0.00           C  
ATOM    109  NE2 HIS A 281      36.605  72.652  59.353  1.00  0.00           N  
ATOM    110  N   VAL A 282      37.608  69.264  55.998  1.00  0.00           N  
ATOM    111  CA  VAL A 282      36.560  68.735  55.150  1.00  0.00           C  
ATOM    112  C   VAL A 282      35.744  69.870  54.514  1.00  0.00           C  
ATOM    113  O   VAL A 282      35.207  69.718  53.418  1.00  0.00           O  
ATOM    114  CB  VAL A 282      35.625  67.779  55.924  1.00  0.00           C  
ATOM    115  CG1 VAL A 282      34.952  68.504  57.104  1.00  0.00           C  
ATOM    116  CG2 VAL A 282      34.570  67.258  54.977  1.00  0.00           C  
ATOM    117  N   GLY A 283      35.670  71.016  55.189  1.00  0.00           N  
ATOM    118  CA  GLY A 283      34.932  72.137  54.629  1.00  0.00           C  
ATOM    119  C   GLY A 283      35.644  72.672  53.390  1.00  0.00           C  
ATOM    120  O   GLY A 283      35.022  73.222  52.469  1.00  0.00           O  
ATOM    121  N   THR A 284      36.965  72.511  53.359  1.00  0.00           N  
ATOM    122  CA  THR A 284      37.730  72.983  52.216  1.00  0.00           C  
ATOM    123  C   THR A 284      37.441  72.072  51.029  1.00  0.00           C  
ATOM    124  O   THR A 284      37.181  72.543  49.939  1.00  0.00           O  
ATOM    125  CB  THR A 284      39.234  72.992  52.517  1.00  0.00           C  
ATOM    126  OG1 THR A 284      39.472  73.937  53.568  1.00  0.00           O  
ATOM    127  CG2 THR A 284      40.047  73.403  51.247  1.00  0.00           C  
ATOM    128  N   ALA A 285      37.439  70.778  51.262  1.00  0.00           N  
ATOM    129  CA  ALA A 285      37.172  69.804  50.195  1.00  0.00           C  
ATOM    130  C   ALA A 285      35.783  70.021  49.578  1.00  0.00           C  
ATOM    131  O   ALA A 285      35.607  69.932  48.359  1.00  0.00           O  
ATOM    132  CB  ALA A 285      37.277  68.381  50.763  1.00  0.00           C  
ATOM    133  N   TYR A 286      34.809  70.286  50.448  1.00  0.00           N  
ATOM    134  CA  TYR A 286      33.426  70.520  50.053  1.00  0.00           C  
ATOM    135  C   TYR A 286      33.326  71.732  49.119  1.00  0.00           C  
ATOM    136  O   TYR A 286      32.790  71.636  48.015  1.00  0.00           O  
ATOM    137  CB  TYR A 286      32.605  70.738  51.326  1.00  0.00           C  
ATOM    138  CG  TYR A 286      31.227  71.274  51.159  1.00  0.00           C  
ATOM    139  CD1 TYR A 286      30.231  70.536  50.519  1.00  0.00           C  
ATOM    140  CD2 TYR A 286      30.893  72.502  51.716  1.00  0.00           C  
ATOM    141  CE1 TYR A 286      28.903  71.021  50.443  1.00  0.00           C  
ATOM    142  CE2 TYR A 286      29.602  72.992  51.653  1.00  0.00           C  
ATOM    143  CZ  TYR A 286      28.613  72.255  51.020  1.00  0.00           C  
ATOM    144  OH  TYR A 286      27.352  72.775  50.993  1.00  0.00           O  
ATOM    145  N   ILE A 288      33.836  72.872  49.562  1.00  0.00           N  
ATOM    146  CA  ILE A 288      33.778  74.064  48.749  1.00  0.00           C  
ATOM    147  C   ILE A 288      34.603  73.841  47.463  1.00  0.00           C  
ATOM    148  O   ILE A 288      34.171  74.191  46.370  1.00  0.00           O  
ATOM    149  CB  ILE A 288      34.299  75.264  49.540  1.00  0.00           C  
ATOM    150  CG1 ILE A 288      33.332  75.583  50.698  1.00  0.00           C  
ATOM    151  CG2 ILE A 288      34.462  76.483  48.625  1.00  0.00           C  
ATOM    152  CD1 ILE A 288      31.938  76.020  50.257  1.00  0.00           C  
ATOM    153  N   ALA A 289      35.779  73.231  47.599  1.00  0.00           N  
ATOM    154  CA  ALA A 289      36.641  72.980  46.450  1.00  0.00           C  
ATOM    155  C   ALA A 289      35.905  72.147  45.381  1.00  0.00           C  
ATOM    156  O   ALA A 289      35.974  72.428  44.196  1.00  0.00           O  
ATOM    157  CB  ALA A 289      37.941  72.248  46.922  1.00  0.00           C  
ATOM    158  N   LEU A 290      35.177  71.134  45.825  1.00  0.00           N  
ATOM    159  CA  LEU A 290      34.442  70.260  44.933  1.00  0.00           C  
ATOM    160  C   LEU A 290      33.425  70.993  44.073  1.00  0.00           C  
ATOM    161  O   LEU A 290      33.272  70.695  42.897  1.00  0.00           O  
ATOM    162  CB  LEU A 290      33.775  69.174  45.761  1.00  0.00           C  
ATOM    163  CG  LEU A 290      32.799  68.243  45.076  1.00  0.00           C  
ATOM    164  CD1 LEU A 290      33.527  67.327  44.036  1.00  0.00           C  
ATOM    165  CD2 LEU A 290      32.142  67.408  46.178  1.00  0.00           C  
ATOM    166  N   PHE A 291      32.723  71.961  44.644  1.00  0.00           N  
ATOM    167  CA  PHE A 291      31.747  72.706  43.854  1.00  0.00           C  
ATOM    168  C   PHE A 291      32.418  73.711  42.923  1.00  0.00           C  
ATOM    169  O   PHE A 291      31.899  74.020  41.850  1.00  0.00           O  
ATOM    170  CB  PHE A 291      30.711  73.389  44.773  1.00  0.00           C  
ATOM    171  CG  PHE A 291      29.726  72.412  45.352  1.00  0.00           C  
ATOM    172  CD1 PHE A 291      30.100  71.553  46.377  1.00  0.00           C  
ATOM    173  CD2 PHE A 291      28.472  72.256  44.779  1.00  0.00           C  
ATOM    174  CE1 PHE A 291      29.245  70.546  46.818  1.00  0.00           C  
ATOM    175  CE2 PHE A 291      27.598  71.240  45.218  1.00  0.00           C  
ATOM    176  CZ  PHE A 291      27.992  70.385  46.239  1.00  0.00           C  
ATOM    177  N   ASN A 292      33.590  74.207  43.312  1.00  0.00           N  
ATOM    178  CA  ASN A 292      34.291  75.149  42.442  1.00  0.00           C  
ATOM    179  C   ASN A 292      34.857  74.409  41.232  1.00  0.00           C  
ATOM    180  O   ASN A 292      34.840  74.901  40.109  1.00  0.00           O  
ATOM    181  CB  ASN A 292      35.399  75.843  43.208  1.00  0.00           C  
ATOM    182  CG  ASN A 292      34.890  77.030  43.963  1.00  0.00           C  
ATOM    183  OD1 ASN A 292      34.722  78.101  43.386  1.00  0.00           O  
ATOM    184  ND2 ASN A 292      34.607  76.849  45.254  1.00  0.00           N  
ATOM    185  N   TYR A 293      35.354  73.215  41.497  1.00  0.00           N  
ATOM    186  CA  TYR A 293      35.893  72.353  40.474  1.00  0.00           C  
ATOM    187  C   TYR A 293      34.781  71.957  39.483  1.00  0.00           C  
ATOM    188  O   TYR A 293      34.964  72.003  38.247  1.00  0.00           O  
ATOM    189  CB  TYR A 293      36.495  71.111  41.131  1.00  0.00           C  
ATOM    190  CG  TYR A 293      36.845  70.006  40.148  1.00  0.00           C  
ATOM    191  CD1 TYR A 293      35.942  68.964  39.897  1.00  0.00           C  
ATOM    192  CD2 TYR A 293      38.083  69.984  39.489  1.00  0.00           C  
ATOM    193  CE1 TYR A 293      36.253  67.928  39.027  1.00  0.00           C  
ATOM    194  CE2 TYR A 293      38.417  68.928  38.610  1.00  0.00           C  
ATOM    195  CZ  TYR A 293      37.498  67.906  38.391  1.00  0.00           C  
ATOM    196  OH  TYR A 293      37.813  66.805  37.609  1.00  0.00           O  
ATOM    197  N   ALA A 294      33.619  71.582  40.014  1.00  0.00           N  
ATOM    198  CA  ALA A 294      32.519  71.184  39.138  1.00  0.00           C  
ATOM    199  C   ALA A 294      32.025  72.340  38.291  1.00  0.00           C  
ATOM    200  O   ALA A 294      31.798  72.186  37.095  1.00  0.00           O  
ATOM    201  CB  ALA A 294      31.352  70.591  39.975  1.00  0.00           C  
ATOM    202  N   TRP A 295      31.846  73.511  38.883  1.00  0.00           N  
ATOM    203  CA  TRP A 295      31.341  74.632  38.095  1.00  0.00           C  
ATOM    204  C   TRP A 295      32.297  75.094  36.990  1.00  0.00           C  
ATOM    205  O   TRP A 295      31.850  75.546  35.932  1.00  0.00           O  
ATOM    206  CB  TRP A 295      30.988  75.813  39.001  1.00  0.00           C  
ATOM    207  CG  TRP A 295      30.281  76.946  38.314  1.00  0.00           C  
ATOM    208  CD1 TRP A 295      30.647  78.254  38.338  1.00  0.00           C  
ATOM    209  CD2 TRP A 295      29.049  76.891  37.580  1.00  0.00           C  
ATOM    210  NE1 TRP A 295      29.726  79.021  37.675  1.00  0.00           N  
ATOM    211  CE2 TRP A 295      28.731  78.208  37.200  1.00  0.00           C  
ATOM    212  CE3 TRP A 295      28.182  75.854  37.207  1.00  0.00           C  
ATOM    213  CZ2 TRP A 295      27.567  78.530  36.455  1.00  0.00           C  
ATOM    214  CZ3 TRP A 295      27.014  76.168  36.462  1.00  0.00           C  
ATOM    215  CH2 TRP A 295      26.723  77.495  36.097  1.00  0.00           C  
ATOM    216  N   ALA A 296      33.599  75.038  37.264  1.00  0.00           N  
ATOM    217  CA  ALA A 296      34.579  75.414  36.267  1.00  0.00           C  
ATOM    218  C   ALA A 296      34.520  74.364  35.138  1.00  0.00           C  
ATOM    219  O   ALA A 296      34.408  74.717  33.974  1.00  0.00           O  
ATOM    220  CB  ALA A 296      36.030  75.465  36.882  1.00  0.00           C  
ATOM    221  N   ARG A 297      34.590  73.084  35.470  1.00  0.00           N  
ATOM    222  CA  ARG A 297      34.566  72.051  34.428  1.00  0.00           C  
ATOM    223  C   ARG A 297      33.254  72.005  33.639  1.00  0.00           C  
ATOM    224  O   ARG A 297      33.262  71.874  32.411  1.00  0.00           O  
ATOM    225  CB  ARG A 297      34.865  70.678  35.031  1.00  0.00           C  
ATOM    226  CG  ARG A 297      36.302  70.555  35.493  1.00  0.00           C  
ATOM    227  CD  ARG A 297      37.267  70.377  34.294  1.00  0.00           C  
ATOM    228  NE  ARG A 297      38.615  70.111  34.789  1.00  0.00           N  
ATOM    229  CZ  ARG A 297      39.514  71.059  35.025  1.00  0.00           C  
ATOM    230  NH1 ARG A 297      39.220  72.321  34.792  1.00  0.00           N  
ATOM    231  NH2 ARG A 297      40.699  70.743  35.534  1.00  0.00           N  
ATOM    232  N   ARG A 298      32.129  72.108  34.337  1.00  0.00           N  
ATOM    233  CA  ARG A 298      30.832  72.114  33.668  1.00  0.00           C  
ATOM    234  C   ARG A 298      30.797  73.233  32.610  1.00  0.00           C  
ATOM    235  O   ARG A 298      30.105  73.107  31.598  1.00  0.00           O  
ATOM    236  CB  ARG A 298      29.710  72.357  34.677  1.00  0.00           C  
ATOM    237  CG  ARG A 298      28.317  72.501  34.039  1.00  0.00           C  
ATOM    238  CD  ARG A 298      27.748  71.143  33.618  1.00  0.00           C  
ATOM    239  NE  ARG A 298      26.467  71.284  32.932  1.00  0.00           N  
ATOM    240  CZ  ARG A 298      26.342  71.704  31.676  1.00  0.00           C  
ATOM    241  NH1 ARG A 298      27.417  72.018  30.954  1.00  0.00           N  
ATOM    242  NH2 ARG A 298      25.138  71.844  31.145  1.00  0.00           N  
ATOM    243  N   ASN A 299      31.544  74.318  32.840  1.00  0.00           N  
ATOM    244  CA  ASN A 299      31.587  75.455  31.913  1.00  0.00           C  
ATOM    245  C   ASN A 299      32.855  75.551  31.043  1.00  0.00           C  
ATOM    246  O   ASN A 299      33.099  76.580  30.411  1.00  0.00           O  
ATOM    247  CB  ASN A 299      31.448  76.770  32.691  1.00  0.00           C  
ATOM    248  CG  ASN A 299      30.070  76.954  33.302  1.00  0.00           C  
ATOM    249  OD1 ASN A 299      29.782  76.521  34.435  1.00  0.00           O  
ATOM    250  ND2 ASN A 299      29.204  77.602  32.551  1.00  0.00           N  
ATOM    251  N   GLY A 305      33.661  74.501  31.009  1.00  0.00           N  
ATOM    252  CA  GLY A 305      34.897  74.567  30.239  1.00  0.00           C  
ATOM    253  C   GLY A 305      35.720  75.767  30.681  1.00  0.00           C  
ATOM    254  O   GLY A 305      36.267  76.510  29.861  1.00  0.00           O  
ATOM    255  N   GLY A 306      35.789  75.988  31.985  1.00  0.00           N  
ATOM    256  CA  GLY A 306      36.544  77.117  32.496  1.00  0.00           C  
ATOM    257  C   GLY A 306      37.772  76.673  33.277  1.00  0.00           C  
ATOM    258  O   GLY A 306      38.242  75.563  33.104  1.00  0.00           O  
ATOM    259  N   ARG A 307      38.280  77.540  34.140  1.00  0.00           N  
ATOM    260  CA  ARG A 307      39.472  77.246  34.935  1.00  0.00           C  
ATOM    261  C   ARG A 307      39.184  77.303  36.441  1.00  0.00           C  
ATOM    262  O   ARG A 307      38.501  78.198  36.903  1.00  0.00           O  
ATOM    263  CB  ARG A 307      40.594  78.252  34.594  1.00  0.00           C  
ATOM    264  CG  ARG A 307      41.039  78.210  33.131  1.00  0.00           C  
ATOM    265  CD  ARG A 307      42.274  79.125  32.827  1.00  0.00           C  
ATOM    266  NE  ARG A 307      42.442  80.243  33.764  1.00  0.00           N  
ATOM    267  CZ  ARG A 307      42.068  81.509  33.548  1.00  0.00           C  
ATOM    268  NH1 ARG A 307      41.479  81.855  32.403  1.00  0.00           N  
ATOM    269  NH2 ARG A 307      42.313  82.449  34.475  1.00  0.00           N  
ATOM    270  N   PHE A 308      39.726  76.332  37.158  1.00  0.00           N  
ATOM    271  CA  PHE A 308      39.648  76.180  38.609  1.00  0.00           C  
ATOM    272  C   PHE A 308      41.085  76.413  39.152  1.00  0.00           C  
ATOM    273  O   PHE A 308      42.018  75.630  38.895  1.00  0.00           O  
ATOM    274  CB  PHE A 308      39.206  74.756  38.961  1.00  0.00           C  
ATOM    275  CG  PHE A 308      39.329  74.425  40.424  1.00  0.00           C  
ATOM    276  CD1 PHE A 308      39.829  73.199  40.820  1.00  0.00           C  
ATOM    277  CD2 PHE A 308      38.930  75.338  41.394  1.00  0.00           C  
ATOM    278  CE1 PHE A 308      39.936  72.878  42.161  1.00  0.00           C  
ATOM    279  CE2 PHE A 308      39.024  75.037  42.749  1.00  0.00           C  
ATOM    280  CZ  PHE A 308      39.524  73.819  43.142  1.00  0.00           C  
ATOM    281  N   ILE A 309      41.215  77.470  39.935  1.00  0.00           N  
ATOM    282  CA  ILE A 309      42.474  77.939  40.520  1.00  0.00           C  
ATOM    283  C   ILE A 309      42.602  77.664  42.021  1.00  0.00           C  
ATOM    284  O   ILE A 309      41.602  77.730  42.754  1.00  0.00           O  
ATOM    285  CB  ILE A 309      42.569  79.507  40.392  1.00  0.00           C  
ATOM    286  CG1 ILE A 309      42.480  79.951  38.930  1.00  0.00           C  
ATOM    287  CG2 ILE A 309      43.835  80.026  41.029  1.00  0.00           C  
ATOM    288  CD1 ILE A 309      43.167  79.048  37.981  1.00  0.00           C  
ATOM    289  N   VAL A 310      43.836  77.400  42.473  1.00  0.00           N  
ATOM    290  CA  VAL A 310      44.098  77.242  43.908  1.00  0.00           C  
ATOM    291  C   VAL A 310      44.995  78.430  44.296  1.00  0.00           C  
ATOM    292  O   VAL A 310      46.039  78.674  43.672  1.00  0.00           O  
ATOM    293  CB  VAL A 310      44.847  75.931  44.263  1.00  0.00           C  
ATOM    294  CG1 VAL A 310      45.207  75.960  45.742  1.00  0.00           C  
ATOM    295  CG2 VAL A 310      43.981  74.711  44.005  1.00  0.00           C  
ATOM    296  N   ARG A 311      44.580  79.200  45.297  1.00  0.00           N  
ATOM    297  CA  ARG A 311      45.372  80.342  45.740  1.00  0.00           C  
ATOM    298  C   ARG A 311      45.541  80.190  47.237  1.00  0.00           C  
ATOM    299  O   ARG A 311      44.550  80.078  47.962  1.00  0.00           O  
ATOM    300  CB  ARG A 311      44.668  81.669  45.420  1.00  0.00           C  
ATOM    301  CG  ARG A 311      45.447  82.913  45.920  1.00  0.00           C  
ATOM    302  CD  ARG A 311      44.793  84.233  45.511  1.00  0.00           C  
ATOM    303  NE  ARG A 311      43.499  84.466  46.162  1.00  0.00           N  
ATOM    304  CZ  ARG A 311      42.365  84.704  45.503  1.00  0.00           C  
ATOM    305  NH1 ARG A 311      42.358  84.734  44.170  1.00  0.00           N  
ATOM    306  NH2 ARG A 311      41.235  84.934  46.176  1.00  0.00           N  
ATOM    307  N   ILE A 312      46.789  80.160  47.699  1.00  0.00           N  
ATOM    308  CA  ILE A 312      47.066  79.990  49.119  1.00  0.00           C  
ATOM    309  C   ILE A 312      46.995  81.316  49.847  1.00  0.00           C  
ATOM    310  O   ILE A 312      47.725  82.264  49.555  1.00  0.00           O  
ATOM    311  CB  ILE A 312      48.435  79.341  49.358  1.00  0.00           C  
ATOM    312  CG1 ILE A 312      48.476  77.947  48.705  1.00  0.00           C  
ATOM    313  CG2 ILE A 312      48.685  79.231  50.870  1.00  0.00           C  
ATOM    314  CD1 ILE A 312      47.474  76.932  49.363  1.00  0.00           C  
ATOM    315  N   GLU A 313      46.132  81.370  50.842  1.00  0.00           N  
ATOM    316  CA  GLU A 313      45.900  82.615  51.565  1.00  0.00           C  
ATOM    317  C   GLU A 313      46.657  82.652  52.885  1.00  0.00           C  
ATOM    318  O   GLU A 313      46.065  82.511  53.954  1.00  0.00           O  
ATOM    319  CB  GLU A 313      44.372  82.739  51.768  1.00  0.00           C  
ATOM    320  CG  GLU A 313      43.790  84.095  51.444  1.00  0.00           C  
ATOM    321  CD  GLU A 313      42.516  84.068  50.583  1.00  0.00           C  
ATOM    322  OE1 GLU A 313      42.628  84.130  49.330  1.00  0.00           O  
ATOM    323  OE2 GLU A 313      41.409  83.996  51.171  1.00  0.00           O  
ATOM    324  N   ASP A 314      47.970  82.850  52.811  1.00  0.00           N  
ATOM    325  CA  ASP A 314      48.805  82.878  54.016  1.00  0.00           C  
ATOM    326  C   ASP A 314      49.196  84.308  54.424  1.00  0.00           C  
ATOM    327  O   ASP A 314      50.372  84.671  54.419  1.00  0.00           O  
ATOM    328  CB  ASP A 314      50.066  82.025  53.799  1.00  0.00           C  
ATOM    329  CG  ASP A 314      50.892  82.466  52.565  1.00  0.00           C  
ATOM    330  OD1 ASP A 314      52.066  82.045  52.451  1.00  0.00           O  
ATOM    331  OD2 ASP A 314      50.389  83.210  51.698  1.00  0.00           O  
ATOM    332  N   THR A 315      48.210  85.105  54.821  1.00  0.00           N  
ATOM    333  CA  THR A 315      48.447  86.499  55.184  1.00  0.00           C  
ATOM    334  C   THR A 315      48.524  86.765  56.701  1.00  0.00           C  
ATOM    335  O   THR A 315      48.767  87.893  57.117  1.00  0.00           O  
ATOM    336  CB  THR A 315      47.326  87.372  54.594  1.00  0.00           C  
ATOM    337  OG1 THR A 315      46.071  86.912  55.121  1.00  0.00           O  
ATOM    338  CG2 THR A 315      47.272  87.230  53.089  1.00  0.00           C  
ATOM    339  N   ASP A 316      48.287  85.748  57.515  1.00  0.00           N  
ATOM    340  CA  ASP A 316      48.339  85.903  58.972  1.00  0.00           C  
ATOM    341  C   ASP A 316      49.496  85.085  59.574  1.00  0.00           C  
ATOM    342  O   ASP A 316      49.339  83.890  59.821  1.00  0.00           O  
ATOM    343  CB  ASP A 316      47.006  85.433  59.567  1.00  0.00           C  
ATOM    344  CG  ASP A 316      46.964  85.516  61.105  1.00  0.00           C  
ATOM    345  OD1 ASP A 316      45.854  85.411  61.656  1.00  0.00           O  
ATOM    346  OD2 ASP A 316      48.011  85.664  61.761  1.00  0.00           O  
ATOM    347  N   ARG A 317      50.638  85.718  59.824  1.00  0.00           N  
ATOM    348  CA  ARG A 317      51.788  84.996  60.361  1.00  0.00           C  
ATOM    349  C   ARG A 317      51.558  84.386  61.733  1.00  0.00           C  
ATOM    350  O   ARG A 317      52.159  83.367  62.068  1.00  0.00           O  
ATOM    351  CB  ARG A 317      53.030  85.897  60.350  1.00  0.00           C  
ATOM    352  CG  ARG A 317      52.766  87.373  60.568  1.00  0.00           C  
ATOM    353  CD  ARG A 317      53.892  88.247  59.976  1.00  0.00           C  
ATOM    354  NE  ARG A 317      53.861  89.594  60.542  1.00  0.00           N  
ATOM    355  CZ  ARG A 317      54.283  89.890  61.769  1.00  0.00           C  
ATOM    356  NH1 ARG A 317      54.777  88.929  62.541  1.00  0.00           N  
ATOM    357  NH2 ARG A 317      54.184  91.128  62.248  1.00  0.00           N  
ATOM    358  N   ALA A 333      50.656  84.975  62.504  1.00  0.00           N  
ATOM    359  CA  ALA A 333      50.368  84.465  63.832  1.00  0.00           C  
ATOM    360  C   ALA A 333      49.772  83.055  63.786  1.00  0.00           C  
ATOM    361  O   ALA A 333      50.187  82.170  64.541  1.00  0.00           O  
ATOM    362  CB  ALA A 333      49.416  85.422  64.572  1.00  0.00           C  
ATOM    363  N   ARG A 421      48.819  82.836  62.887  1.00  0.00           N  
ATOM    364  CA  ARG A 421      48.168  81.534  62.805  1.00  0.00           C  
ATOM    365  C   ARG A 421      48.787  80.551  61.802  1.00  0.00           C  
ATOM    366  O   ARG A 421      48.382  79.380  61.725  1.00  0.00           O  
ATOM    367  CB  ARG A 421      46.669  81.730  62.527  1.00  0.00           C  
ATOM    368  CG  ARG A 421      45.981  82.568  63.610  1.00  0.00           C  
ATOM    369  CD  ARG A 421      44.464  82.313  63.660  1.00  0.00           C  
ATOM    370  NE  ARG A 421      43.811  82.710  62.424  1.00  0.00           N  
ATOM    371  CZ  ARG A 421      43.065  81.908  61.669  1.00  0.00           C  
ATOM    372  NH1 ARG A 421      42.860  80.639  62.027  1.00  0.00           N  
ATOM    373  NH2 ARG A 421      42.539  82.370  60.533  1.00  0.00           N  
ATOM    374  N   TYR A 422      49.792  81.007  61.069  1.00  0.00           N  
ATOM    375  CA  TYR A 422      50.432  80.146  60.071  1.00  0.00           C  
ATOM    376  C   TYR A 422      50.993  78.867  60.640  1.00  0.00           C  
ATOM    377  O   TYR A 422      51.765  78.879  61.589  1.00  0.00           O  
ATOM    378  CB  TYR A 422      51.557  80.878  59.341  1.00  0.00           C  
ATOM    379  CG  TYR A 422      52.144  80.084  58.189  1.00  0.00           C  
ATOM    380  CD1 TYR A 422      53.353  79.379  58.332  1.00  0.00           C  
ATOM    381  CD2 TYR A 422      51.508  80.064  56.943  1.00  0.00           C  
ATOM    382  CE1 TYR A 422      53.918  78.676  57.258  1.00  0.00           C  
ATOM    383  CE2 TYR A 422      52.054  79.375  55.873  1.00  0.00           C  
ATOM    384  CZ  TYR A 422      53.257  78.685  56.041  1.00  0.00           C  
ATOM    385  OH  TYR A 422      53.763  77.994  54.985  1.00  0.00           O  
ATOM    386  N   VAL A 423      50.594  77.748  60.054  1.00  0.00           N  
ATOM    387  CA  VAL A 423      51.084  76.465  60.487  1.00  0.00           C  
ATOM    388  C   VAL A 423      52.008  75.934  59.368  1.00  0.00           C  
ATOM    389  O   VAL A 423      51.535  75.572  58.277  1.00  0.00           O  
ATOM    390  CB  VAL A 423      49.923  75.450  60.696  1.00  0.00           C  
ATOM    391  CG1 VAL A 423      50.503  74.072  60.943  1.00  0.00           C  
ATOM    392  CG2 VAL A 423      49.013  75.867  61.881  1.00  0.00           C  
ATOM    393  N   PRO A 424      53.332  75.929  59.604  1.00  0.00           N  
ATOM    394  CA  PRO A 424      54.277  75.426  58.592  1.00  0.00           C  
ATOM    395  C   PRO A 424      53.910  73.990  58.209  1.00  0.00           C  
ATOM    396  O   PRO A 424      53.600  73.177  59.088  1.00  0.00           O  
ATOM    397  CB  PRO A 424      55.651  75.528  59.284  1.00  0.00           C  
ATOM    398  CG  PRO A 424      55.343  75.788  60.749  1.00  0.00           C  
ATOM    399  CD  PRO A 424      54.032  76.539  60.747  1.00  0.00           C  
ATOM    400  N   GLY A 425      53.904  73.689  56.904  1.00  0.00           N  
ATOM    401  CA  GLY A 425      53.535  72.350  56.454  1.00  0.00           C  
ATOM    402  C   GLY A 425      52.061  72.198  56.105  1.00  0.00           C  
ATOM    403  O   GLY A 425      51.672  71.261  55.408  1.00  0.00           O  
ATOM    404  N   ALA A 426      51.214  73.107  56.594  1.00  0.00           N  
ATOM    405  CA  ALA A 426      49.791  73.012  56.298  1.00  0.00           C  
ATOM    406  C   ALA A 426      49.499  73.149  54.798  1.00  0.00           C  
ATOM    407  O   ALA A 426      48.659  72.437  54.262  1.00  0.00           O  
ATOM    408  CB  ALA A 426      49.020  74.084  57.058  1.00  0.00           C  
ATOM    409  N   GLU A 427      50.181  74.077  54.137  1.00  0.00           N  
ATOM    410  CA  GLU A 427      49.960  74.299  52.712  1.00  0.00           C  
ATOM    411  C   GLU A 427      50.077  73.007  51.880  1.00  0.00           C  
ATOM    412  O   GLU A 427      49.104  72.619  51.212  1.00  0.00           O  
ATOM    413  CB  GLU A 427      50.907  75.382  52.167  1.00  0.00           C  
ATOM    414  CG  GLU A 427      50.822  75.492  50.647  1.00  0.00           C  
ATOM    415  CD  GLU A 427      51.709  76.576  50.033  1.00  0.00           C  
ATOM    416  OE1 GLU A 427      52.043  76.445  48.819  1.00  0.00           O  
ATOM    417  OE2 GLU A 427      52.060  77.551  50.742  1.00  0.00           O  
ATOM    418  N   GLU A 429      51.235  72.340  51.922  1.00  0.00           N  
ATOM    419  CA  GLU A 429      51.424  71.088  51.163  1.00  0.00           C  
ATOM    420  C   GLU A 429      50.359  70.068  51.549  1.00  0.00           C  
ATOM    421  O   GLU A 429      49.889  69.312  50.718  1.00  0.00           O  
ATOM    422  CB  GLU A 429      52.782  70.431  51.448  1.00  0.00           C  
ATOM    423  CG  GLU A 429      53.937  71.373  51.524  1.00  0.00           C  
ATOM    424  CD  GLU A 429      54.232  71.811  52.943  1.00  0.00           C  
ATOM    425  OE1 GLU A 429      53.557  72.768  53.412  1.00  0.00           O  
ATOM    426  OE2 GLU A 429      55.126  71.187  53.577  1.00  0.00           O  
ATOM    427  N   ARG A 431      50.010  70.025  52.829  1.00  0.00           N  
ATOM    428  CA  ARG A 431      48.996  69.087  53.260  1.00  0.00           C  
ATOM    429  C   ARG A 431      47.635  69.343  52.635  1.00  0.00           C  
ATOM    430  O   ARG A 431      46.943  68.392  52.291  1.00  0.00           O  
ATOM    431  CB  ARG A 431      48.891  69.068  54.790  1.00  0.00           C  
ATOM    432  CG  ARG A 431      50.147  68.446  55.425  1.00  0.00           C  
ATOM    433  CD  ARG A 431      50.176  68.670  56.926  1.00  0.00           C  
ATOM    434  NE  ARG A 431      49.036  68.020  57.563  1.00  0.00           N  
ATOM    435  CZ  ARG A 431      48.476  68.438  58.692  1.00  0.00           C  
ATOM    436  NH1 ARG A 431      48.957  69.522  59.309  1.00  0.00           N  
ATOM    437  NH2 ARG A 431      47.443  67.774  59.198  1.00  0.00           N  
ATOM    438  N   ILE A 432      47.220  70.598  52.504  1.00  0.00           N  
ATOM    439  CA  ILE A 432      45.917  70.849  51.887  1.00  0.00           C  
ATOM    440  C   ILE A 432      46.004  70.546  50.371  1.00  0.00           C  
ATOM    441  O   ILE A 432      45.102  69.958  49.809  1.00  0.00           O  
ATOM    442  CB  ILE A 432      45.426  72.322  52.116  1.00  0.00           C  
ATOM    443  CG1 ILE A 432      44.041  72.550  51.477  1.00  0.00           C  
ATOM    444  CG2 ILE A 432      46.270  73.272  51.358  1.00  0.00           C  
ATOM    445  CD1 ILE A 432      42.973  71.507  51.837  1.00  0.00           C  
ATOM    446  N   LEU A 433      47.105  70.923  49.720  1.00  0.00           N  
ATOM    447  CA  LEU A 433      47.246  70.637  48.291  1.00  0.00           C  
ATOM    448  C   LEU A 433      47.208  69.141  48.024  1.00  0.00           C  
ATOM    449  O   LEU A 433      46.548  68.688  47.072  1.00  0.00           O  
ATOM    450  CB  LEU A 433      48.534  71.252  47.734  1.00  0.00           C  
ATOM    451  CG  LEU A 433      48.494  72.788  47.796  1.00  0.00           C  
ATOM    452  CD1 LEU A 433      49.837  73.371  47.405  1.00  0.00           C  
ATOM    453  CD2 LEU A 433      47.375  73.313  46.882  1.00  0.00           C  
ATOM    454  N   ALA A 434      47.887  68.367  48.862  1.00  0.00           N  
ATOM    455  CA  ALA A 434      47.882  66.916  48.691  1.00  0.00           C  
ATOM    456  C   ALA A 434      46.502  66.306  49.001  1.00  0.00           C  
ATOM    457  O   ALA A 434      46.097  65.319  48.405  1.00  0.00           O  
ATOM    458  CB  ALA A 434      48.936  66.272  49.584  1.00  0.00           C  
ATOM    459  N   ALA A 435      45.790  66.876  49.952  1.00  0.00           N  
ATOM    460  CA  ALA A 435      44.467  66.347  50.288  1.00  0.00           C  
ATOM    461  C   ALA A 435      43.470  66.577  49.134  1.00  0.00           C  
ATOM    462  O   ALA A 435      42.598  65.737  48.883  1.00  0.00           O  
ATOM    463  CB  ALA A 435      43.953  66.998  51.610  1.00  0.00           C  
ATOM    464  N   LEU A 436      43.601  67.710  48.442  1.00  0.00           N  
ATOM    465  CA  LEU A 436      42.742  68.043  47.297  1.00  0.00           C  
ATOM    466  C   LEU A 436      42.969  67.058  46.159  1.00  0.00           C  
ATOM    467  O   LEU A 436      42.022  66.651  45.479  1.00  0.00           O  
ATOM    468  CB  LEU A 436      43.039  69.452  46.779  1.00  0.00           C  
ATOM    469  CG  LEU A 436      42.625  70.612  47.686  1.00  0.00           C  
ATOM    470  CD1 LEU A 436      43.110  71.930  47.074  1.00  0.00           C  
ATOM    471  CD2 LEU A 436      41.125  70.641  47.839  1.00  0.00           C  
ATOM    472  N   LYS A 437      44.225  66.675  45.954  1.00  0.00           N  
ATOM    473  CA  LYS A 437      44.576  65.706  44.917  1.00  0.00           C  
ATOM    474  C   LYS A 437      44.134  64.316  45.335  1.00  0.00           C  
ATOM    475  O   LYS A 437      43.665  63.542  44.518  1.00  0.00           O  
ATOM    476  CB  LYS A 437      46.082  65.717  44.670  1.00  0.00           C  
ATOM    477  CG  LYS A 437      46.552  67.037  44.060  1.00  0.00           C  
ATOM    478  CD  LYS A 437      48.065  67.077  43.956  1.00  0.00           C  
ATOM    479  CE  LYS A 437      48.580  68.521  44.114  1.00  0.00           C  
ATOM    480  NZ  LYS A 437      50.064  68.594  44.029  1.00  0.00           N  
ATOM    481  N   TRP A 438      44.281  64.013  46.617  1.00  0.00           N  
ATOM    482  CA  TRP A 438      43.872  62.731  47.155  1.00  0.00           C  
ATOM    483  C   TRP A 438      42.359  62.541  46.862  1.00  0.00           C  
ATOM    484  O   TRP A 438      41.931  61.466  46.457  1.00  0.00           O  
ATOM    485  CB  TRP A 438      44.125  62.722  48.663  1.00  0.00           C  
ATOM    486  CG  TRP A 438      43.642  61.492  49.329  1.00  0.00           C  
ATOM    487  CD1 TRP A 438      44.129  60.225  49.173  1.00  0.00           C  
ATOM    488  CD2 TRP A 438      42.551  61.396  50.249  1.00  0.00           C  
ATOM    489  NE1 TRP A 438      43.404  59.342  49.942  1.00  0.00           N  
ATOM    490  CE2 TRP A 438      42.432  60.033  50.615  1.00  0.00           C  
ATOM    491  CE3 TRP A 438      41.661  62.328  50.805  1.00  0.00           C  
ATOM    492  CZ2 TRP A 438      41.460  59.578  51.513  1.00  0.00           C  
ATOM    493  CZ3 TRP A 438      40.684  61.864  51.710  1.00  0.00           C  
ATOM    494  CH2 TRP A 438      40.600  60.505  52.046  1.00  0.00           C  
ATOM    495  N   LEU A 439      41.569  63.596  47.055  1.00  0.00           N  
ATOM    496  CA  LEU A 439      40.137  63.519  46.792  1.00  0.00           C  
ATOM    497  C   LEU A 439      39.809  63.401  45.317  1.00  0.00           C  
ATOM    498  O   LEU A 439      38.657  63.142  44.974  1.00  0.00           O  
ATOM    499  CB  LEU A 439      39.398  64.741  47.318  1.00  0.00           C  
ATOM    500  CG  LEU A 439      38.787  64.685  48.708  1.00  0.00           C  
ATOM    501  CD1 LEU A 439      37.626  65.684  48.723  1.00  0.00           C  
ATOM    502  CD2 LEU A 439      38.231  63.316  49.014  1.00  0.00           C  
ATOM    503  N   GLY A 444      40.793  63.635  44.445  1.00  0.00           N  
ATOM    504  CA  GLY A 444      40.539  63.510  43.018  1.00  0.00           C  
ATOM    505  C   GLY A 444      40.293  64.800  42.248  1.00  0.00           C  
ATOM    506  O   GLY A 444      39.928  64.791  41.063  1.00  0.00           O  
ATOM    507  N   LEU A 445      40.473  65.928  42.903  1.00  0.00           N  
ATOM    508  CA  LEU A 445      40.271  67.164  42.213  1.00  0.00           C  
ATOM    509  C   LEU A 445      41.616  67.470  41.567  1.00  0.00           C  
ATOM    510  O   LEU A 445      42.650  66.947  42.005  1.00  0.00           O  
ATOM    511  CB  LEU A 445      39.877  68.255  43.202  1.00  0.00           C  
ATOM    512  CG  LEU A 445      38.696  67.794  44.089  1.00  0.00           C  
ATOM    513  CD1 LEU A 445      38.301  68.882  45.075  1.00  0.00           C  
ATOM    514  CD2 LEU A 445      37.508  67.423  43.210  1.00  0.00           C  
ATOM    515  N   SER A 457      41.583  68.254  40.498  1.00  0.00           N  
ATOM    516  CA  SER A 457      42.780  68.708  39.798  1.00  0.00           C  
ATOM    517  C   SER A 457      42.552  70.189  39.628  1.00  0.00           C  
ATOM    518  O   SER A 457      41.416  70.639  39.479  1.00  0.00           O  
ATOM    519  CB  SER A 457      42.895  68.088  38.396  1.00  0.00           C  
ATOM    520  OG  SER A 457      43.192  66.707  38.472  1.00  0.00           O  
ATOM    521  N   TYR A 461      43.597  70.982  39.661  1.00  0.00           N  
ATOM    522  CA  TYR A 461      43.367  72.392  39.418  1.00  0.00           C  
ATOM    523  C   TYR A 461      44.234  72.826  38.247  1.00  0.00           C  
ATOM    524  O   TYR A 461      45.227  72.199  37.951  1.00  0.00           O  
ATOM    525  CB  TYR A 461      43.648  73.231  40.659  1.00  0.00           C  
ATOM    526  CG  TYR A 461      44.793  72.734  41.485  1.00  0.00           C  
ATOM    527  CD1 TYR A 461      44.622  71.681  42.378  1.00  0.00           C  
ATOM    528  CD2 TYR A 461      46.047  73.341  41.397  1.00  0.00           C  
ATOM    529  CE1 TYR A 461      45.694  71.240  43.179  1.00  0.00           C  
ATOM    530  CE2 TYR A 461      47.103  72.916  42.176  1.00  0.00           C  
ATOM    531  CZ  TYR A 461      46.926  71.871  43.063  1.00  0.00           C  
ATOM    532  OH  TYR A 461      47.982  71.465  43.837  1.00  0.00           O  
ATOM    533  N   ASP A 463      43.848  73.908  37.593  1.00  0.00           N  
ATOM    534  CA  ASP A 463      44.556  74.375  36.426  1.00  0.00           C  
ATOM    535  C   ASP A 463      45.697  75.367  36.689  1.00  0.00           C  
ATOM    536  O   ASP A 463      46.639  75.403  35.901  1.00  0.00           O  
ATOM    537  CB  ASP A 463      43.547  74.949  35.424  1.00  0.00           C  
ATOM    538  CG  ASP A 463      42.365  73.993  35.173  1.00  0.00           C  
ATOM    539  OD1 ASP A 463      41.192  74.447  35.249  1.00  0.00           O  
ATOM    540  OD2 ASP A 463      42.605  72.786  34.897  1.00  0.00           O  
ATOM    541  N   GLU A 464      45.611  76.152  37.766  1.00  0.00           N  
ATOM    542  CA  GLU A 464      46.665  77.095  38.138  1.00  0.00           C  
ATOM    543  C   GLU A 464      46.797  76.971  39.642  1.00  0.00           C  
ATOM    544  O   GLU A 464      45.813  76.636  40.317  1.00  0.00           O  
ATOM    545  CB  GLU A 464      46.308  78.529  37.766  1.00  0.00           C  
ATOM    546  CG  GLU A 464      46.162  78.745  36.252  1.00  0.00           C  
ATOM    547  CD  GLU A 464      45.567  80.094  35.892  1.00  0.00           C  
ATOM    548  OE1 GLU A 464      45.603  81.037  36.720  1.00  0.00           O  
ATOM    549  OE2 GLU A 464      45.064  80.227  34.757  1.00  0.00           O  
ATOM    550  N   GLY A 465      48.001  77.208  40.165  1.00  0.00           N  
ATOM    551  CA  GLY A 465      48.219  77.088  41.594  1.00  0.00           C  
ATOM    552  C   GLY A 465      49.690  77.063  41.968  1.00  0.00           C  
ATOM    553  O   GLY A 465      50.544  77.058  41.098  1.00  0.00           O  
ATOM    554  N   PRO A 466      50.012  77.014  43.268  1.00  0.00           N  
ATOM    555  CA  PRO A 466      51.393  76.998  43.798  1.00  0.00           C  
ATOM    556  C   PRO A 466      52.313  75.950  43.183  1.00  0.00           C  
ATOM    557  O   PRO A 466      53.517  76.188  43.011  1.00  0.00           O  
ATOM    558  CB  PRO A 466      51.204  76.725  45.297  1.00  0.00           C  
ATOM    559  CG  PRO A 466      49.751  77.176  45.570  1.00  0.00           C  
ATOM    560  CD  PRO A 466      49.034  76.690  44.332  1.00  0.00           C  
ATOM    561  N   ASP A 467      51.766  74.783  42.874  1.00  0.00           N  
ATOM    562  CA  ASP A 467      52.592  73.720  42.324  1.00  0.00           C  
ATOM    563  C   ASP A 467      52.266  73.261  40.901  1.00  0.00           C  
ATOM    564  O   ASP A 467      52.672  72.188  40.488  1.00  0.00           O  
ATOM    565  CB  ASP A 467      52.572  72.503  43.261  1.00  0.00           C  
ATOM    566  CG  ASP A 467      51.148  72.010  43.559  1.00  0.00           C  
ATOM    567  OD1 ASP A 467      50.162  72.689  43.152  1.00  0.00           O  
ATOM    568  OD2 ASP A 467      51.025  70.944  44.216  1.00  0.00           O  
ATOM    569  N   VAL A 468      51.500  74.041  40.155  1.00  0.00           N  
ATOM    570  CA  VAL A 468      51.213  73.633  38.795  1.00  0.00           C  
ATOM    571  C   VAL A 468      51.445  74.782  37.845  1.00  0.00           C  
ATOM    572  O   VAL A 468      51.200  74.650  36.658  1.00  0.00           O  
ATOM    573  CB  VAL A 468      49.764  73.075  38.637  1.00  0.00           C  
ATOM    574  CG1 VAL A 468      49.598  71.809  39.506  1.00  0.00           C  
ATOM    575  CG2 VAL A 468      48.736  74.114  39.017  1.00  0.00           C  
ATOM    576  N   GLY A 469      51.930  75.908  38.358  1.00  0.00           N  
ATOM    577  CA  GLY A 469      52.189  77.060  37.497  1.00  0.00           C  
ATOM    578  C   GLY A 469      50.937  77.872  37.203  1.00  0.00           C  
ATOM    579  O   GLY A 469      49.879  77.691  37.831  1.00  0.00           O  
ATOM    580  N   GLY A 470      51.040  78.754  36.220  1.00  0.00           N  
ATOM    581  CA  GLY A 470      49.919  79.584  35.854  1.00  0.00           C  
ATOM    582  C   GLY A 470      50.476  80.938  35.510  1.00  0.00           C  
ATOM    583  O   GLY A 470      51.513  81.312  36.032  1.00  0.00           O  
ATOM    584  N   PRO A 471      49.799  81.707  34.658  1.00  0.00           N  
ATOM    585  CA  PRO A 471      50.248  83.039  34.240  1.00  0.00           C  
ATOM    586  C   PRO A 471      49.985  84.193  35.202  1.00  0.00           C  
ATOM    587  O   PRO A 471      50.433  85.308  34.955  1.00  0.00           O  
ATOM    588  CB  PRO A 471      49.528  83.253  32.896  1.00  0.00           C  
ATOM    589  CG  PRO A 471      48.367  82.256  32.889  1.00  0.00           C  
ATOM    590  CD  PRO A 471      48.468  81.383  34.122  1.00  0.00           C  
ATOM    591  N   HIS A 472      49.264  83.945  36.296  1.00  0.00           N  
ATOM    592  CA  HIS A 472      48.968  85.041  37.201  1.00  0.00           C  
ATOM    593  C   HIS A 472      49.526  84.837  38.570  1.00  0.00           C  
ATOM    594  O   HIS A 472      48.954  85.338  39.538  1.00  0.00           O  
ATOM    595  CB  HIS A 472      47.475  85.225  37.311  1.00  0.00           C  
ATOM    596  CG  HIS A 472      46.822  85.408  35.990  1.00  0.00           C  
ATOM    597  ND1 HIS A 472      47.132  86.459  35.156  1.00  0.00           N  
ATOM    598  CD2 HIS A 472      45.927  84.644  35.324  1.00  0.00           C  
ATOM    599  CE1 HIS A 472      46.454  86.334  34.030  1.00  0.00           C  
ATOM    600  NE2 HIS A 472      45.717  85.240  34.108  1.00  0.00           N  
ATOM    601  N   GLY A 473      50.642  84.111  38.644  1.00  0.00           N  
ATOM    602  CA  GLY A 473      51.282  83.838  39.920  1.00  0.00           C  
ATOM    603  C   GLY A 473      52.058  85.023  40.443  1.00  0.00           C  
ATOM    604  O   GLY A 473      52.083  86.075  39.796  1.00  0.00           O  
ATOM    605  N   PRO A 474      52.686  84.901  41.626  1.00  0.00           N  
ATOM    606  CA  PRO A 474      52.671  83.691  42.443  1.00  0.00           C  
ATOM    607  C   PRO A 474      51.257  83.409  42.980  1.00  0.00           C  
ATOM    608  O   PRO A 474      50.401  84.294  43.050  1.00  0.00           O  
ATOM    609  CB  PRO A 474      53.660  84.011  43.585  1.00  0.00           C  
ATOM    610  CG  PRO A 474      54.367  85.281  43.159  1.00  0.00           C  
ATOM    611  CD  PRO A 474      53.355  86.002  42.329  1.00  0.00           C  
ATOM    612  N   TYR A 475      51.018  82.163  43.345  1.00  0.00           N  
ATOM    613  CA  TYR A 475      49.726  81.770  43.868  1.00  0.00           C  
ATOM    614  C   TYR A 475      49.738  81.587  45.392  1.00  0.00           C  
ATOM    615  O   TYR A 475      48.955  80.832  45.921  1.00  0.00           O  
ATOM    616  CB  TYR A 475      49.262  80.492  43.176  1.00  0.00           C  
ATOM    617  CG  TYR A 475      48.933  80.724  41.714  1.00  0.00           C  
ATOM    618  CD1 TYR A 475      49.928  80.658  40.731  1.00  0.00           C  
ATOM    619  CD2 TYR A 475      47.645  81.099  41.324  1.00  0.00           C  
ATOM    620  CE1 TYR A 475      49.648  80.962  39.410  1.00  0.00           C  
ATOM    621  CE2 TYR A 475      47.347  81.414  40.002  1.00  0.00           C  
ATOM    622  CZ  TYR A 475      48.353  81.343  39.051  1.00  0.00           C  
ATOM    623  OH  TYR A 475      48.079  81.672  37.744  1.00  0.00           O  
ATOM    624  N   ARG A 476      50.638  82.291  46.073  1.00  0.00           N  
ATOM    625  CA  ARG A 476      50.760  82.250  47.529  1.00  0.00           C  
ATOM    626  C   ARG A 476      50.744  83.745  47.870  1.00  0.00           C  
ATOM    627  O   ARG A 476      51.607  84.499  47.407  1.00  0.00           O  
ATOM    628  CB  ARG A 476      52.098  81.585  47.886  1.00  0.00           C  
ATOM    629  CG  ARG A 476      52.396  81.362  49.373  1.00  0.00           C  
ATOM    630  CD  ARG A 476      53.689  80.531  49.550  1.00  0.00           C  
ATOM    631  NE  ARG A 476      53.537  79.235  48.903  1.00  0.00           N  
ATOM    632  CZ  ARG A 476      54.166  78.868  47.786  1.00  0.00           C  
ATOM    633  NH1 ARG A 476      55.010  79.696  47.190  1.00  0.00           N  
ATOM    634  NH2 ARG A 476      53.934  77.680  47.245  1.00  0.00           N  
ATOM    635  N   GLN A 477      49.756  84.189  48.646  1.00  0.00           N  
ATOM    636  CA  GLN A 477      49.643  85.617  48.958  1.00  0.00           C  
ATOM    637  C   GLN A 477      50.844  86.239  49.663  1.00  0.00           C  
ATOM    638  O   GLN A 477      51.088  87.440  49.502  1.00  0.00           O  
ATOM    639  CB  GLN A 477      48.334  85.896  49.744  1.00  0.00           C  
ATOM    640  CG  GLN A 477      47.083  85.538  48.924  1.00  0.00           C  
ATOM    641  CD  GLN A 477      45.773  85.985  49.557  1.00  0.00           C  
ATOM    642  OE1 GLN A 477      45.588  85.858  50.749  1.00  0.00           O  
ATOM    643  NE2 GLN A 477      44.851  86.494  48.737  1.00  0.00           N  
ATOM    644  N   SER A 478      51.601  85.436  50.421  1.00  0.00           N  
ATOM    645  CA  SER A 478      52.770  85.974  51.126  1.00  0.00           C  
ATOM    646  C   SER A 478      53.860  86.498  50.171  1.00  0.00           C  
ATOM    647  O   SER A 478      54.666  87.331  50.546  1.00  0.00           O  
ATOM    648  CB  SER A 478      53.357  84.924  52.094  1.00  0.00           C  
ATOM    649  OG  SER A 478      53.838  83.780  51.410  1.00  0.00           O  
ATOM    650  N   GLU A 479      53.839  86.025  48.934  1.00  0.00           N  
ATOM    651  CA  GLU A 479      54.783  86.445  47.900  1.00  0.00           C  
ATOM    652  C   GLU A 479      54.212  87.569  47.044  1.00  0.00           C  
ATOM    653  O   GLU A 479      54.815  87.973  46.061  1.00  0.00           O  
ATOM    654  CB  GLU A 479      55.124  85.239  47.027  1.00  0.00           C  
ATOM    655  CG  GLU A 479      55.982  84.259  47.814  1.00  0.00           C  
ATOM    656  CD  GLU A 479      56.075  82.878  47.203  1.00  0.00           C  
ATOM    657  OE1 GLU A 479      56.148  82.766  45.959  1.00  0.00           O  
ATOM    658  OE2 GLU A 479      56.091  81.909  47.998  1.00  0.00           O  
ATOM    659  N   ARG A 482      53.072  88.116  47.453  1.00  0.00           N  
ATOM    660  CA  ARG A 482      52.431  89.173  46.673  1.00  0.00           C  
ATOM    661  C   ARG A 482      52.341  90.518  47.414  1.00  0.00           C  
ATOM    662  O   ARG A 482      51.775  91.505  46.914  1.00  0.00           O  
ATOM    663  CB  ARG A 482      51.016  88.681  46.267  1.00  0.00           C  
ATOM    664  CG  ARG A 482      51.009  87.432  45.319  1.00  0.00           C  
ATOM    665  CD  ARG A 482      49.552  86.880  45.060  1.00  0.00           C  
ATOM    666  NE  ARG A 482      48.751  87.760  44.198  1.00  0.00           N  
ATOM    667  CZ  ARG A 482      48.840  87.793  42.866  1.00  0.00           C  
ATOM    668  NH1 ARG A 482      49.693  86.997  42.222  1.00  0.00           N  
ATOM    669  NH2 ARG A 482      48.063  88.601  42.167  1.00  0.00           N  
ATOM    670  N   LEU A 485      52.920  90.556  48.599  1.00  0.00           N  
ATOM    671  CA  LEU A 485      52.883  91.735  49.436  1.00  0.00           C  
ATOM    672  C   LEU A 485      53.022  93.102  48.790  1.00  0.00           C  
ATOM    673  O   LEU A 485      52.205  93.982  49.039  1.00  0.00           O  
ATOM    674  CB  LEU A 485      53.898  91.571  50.572  1.00  0.00           C  
ATOM    675  CG  LEU A 485      53.295  91.059  51.889  1.00  0.00           C  
ATOM    676  CD1 LEU A 485      52.363  89.939  51.640  1.00  0.00           C  
ATOM    677  CD2 LEU A 485      54.382  90.662  52.884  1.00  0.00           C  
ATOM    678  N   PRO A 490      54.045  93.306  47.946  1.00  0.00           N  
ATOM    679  CA  PRO A 490      54.223  94.611  47.300  1.00  0.00           C  
ATOM    680  C   PRO A 490      52.973  95.044  46.513  1.00  0.00           C  
ATOM    681  O   PRO A 490      52.632  96.245  46.420  1.00  0.00           O  
ATOM    682  CB  PRO A 490      55.420  94.384  46.362  1.00  0.00           C  
ATOM    683  CG  PRO A 490      56.183  93.259  47.027  1.00  0.00           C  
ATOM    684  CD  PRO A 490      55.071  92.341  47.502  1.00  0.00           C  
ATOM    685  N   LEU A 494      52.298  94.052  45.951  1.00  0.00           N  
ATOM    686  CA  LEU A 494      51.105  94.302  45.161  1.00  0.00           C  
ATOM    687  C   LEU A 494      49.965  94.891  46.002  1.00  0.00           C  
ATOM    688  O   LEU A 494      49.406  95.918  45.643  1.00  0.00           O  
ATOM    689  CB  LEU A 494      50.680  92.997  44.499  1.00  0.00           C  
ATOM    690  CG  LEU A 494      49.954  93.026  43.160  1.00  0.00           C  
ATOM    691  CD1 LEU A 494      50.846  93.571  42.028  1.00  0.00           C  
ATOM    692  CD2 LEU A 494      49.568  91.571  42.850  1.00  0.00           C  
ATOM    693  N   TYR A 495      49.617  94.264  47.121  1.00  0.00           N  
ATOM    694  CA  TYR A 495      48.547  94.797  47.959  1.00  0.00           C  
ATOM    695  C   TYR A 495      48.911  96.197  48.485  1.00  0.00           C  
ATOM    696  O   TYR A 495      48.055  97.092  48.622  1.00  0.00           O  
ATOM    697  CB  TYR A 495      48.273  93.846  49.128  1.00  0.00           C  
ATOM    698  CG  TYR A 495      48.178  92.385  48.716  1.00  0.00           C  
ATOM    699  CD1 TYR A 495      47.233  91.963  47.776  1.00  0.00           C  
ATOM    700  CD2 TYR A 495      49.052  91.431  49.247  1.00  0.00           C  
ATOM    701  CE1 TYR A 495      47.166  90.625  47.372  1.00  0.00           C  
ATOM    702  CE2 TYR A 495      48.987  90.086  48.850  1.00  0.00           C  
ATOM    703  CZ  TYR A 495      48.045  89.699  47.912  1.00  0.00           C  
ATOM    704  OH  TYR A 495      48.006  88.394  47.482  1.00  0.00           O  
ATOM    705  N   GLN A 496      50.191  96.378  48.787  1.00  0.00           N  
ATOM    706  CA  GLN A 496      50.692  97.665  49.259  1.00  0.00           C  
ATOM    707  C   GLN A 496      50.301  98.745  48.272  1.00  0.00           C  
ATOM    708  O   GLN A 496      49.711  99.786  48.642  1.00  0.00           O  
ATOM    709  CB  GLN A 496      52.211  97.635  49.350  1.00  0.00           C  
ATOM    710  CG  GLN A 496      52.712  97.463  50.735  1.00  0.00           C  
ATOM    711  CD  GLN A 496      52.665  98.767  51.496  1.00  0.00           C  
ATOM    712  OE1 GLN A 496      52.720  98.783  52.727  1.00  0.00           O  
ATOM    713  NE2 GLN A 496      52.571  99.879  50.761  1.00  0.00           N  
ATOM    714  N   LYS A 498      50.661  98.485  47.019  1.00  0.00           N  
ATOM    715  CA  LYS A 498      50.393  99.401  45.903  1.00  0.00           C  
ATOM    716  C   LYS A 498      48.889  99.689  45.784  1.00  0.00           C  
ATOM    717  O   LYS A 498      48.486 100.833  45.685  1.00  0.00           O  
ATOM    718  CB  LYS A 498      50.945  98.777  44.611  1.00  0.00           C  
ATOM    719  CG  LYS A 498      50.355  99.279  43.304  1.00  0.00           C  
ATOM    720  CD  LYS A 498      50.742  98.325  42.142  1.00  0.00           C  
ATOM    721  CE  LYS A 498      50.116  98.738  40.821  1.00  0.00           C  
ATOM    722  NZ  LYS A 498      48.678  99.114  41.013  1.00  0.00           N  
ATOM    723  N   TYR A 499      48.062  98.654  45.830  1.00  0.00           N  
ATOM    724  CA  TYR A 499      46.631  98.872  45.720  1.00  0.00           C  
ATOM    725  C   TYR A 499      46.087  99.595  46.963  1.00  0.00           C  
ATOM    726  O   TYR A 499      45.191 100.435  46.844  1.00  0.00           O  
ATOM    727  CB  TYR A 499      45.901  97.540  45.443  1.00  0.00           C  
ATOM    728  CG  TYR A 499      46.088  97.093  43.998  1.00  0.00           C  
ATOM    729  CD1 TYR A 499      46.891  95.997  43.674  1.00  0.00           C  
ATOM    730  CD2 TYR A 499      45.498  97.808  42.951  1.00  0.00           C  
ATOM    731  CE1 TYR A 499      47.108  95.613  42.330  1.00  0.00           C  
ATOM    732  CE2 TYR A 499      45.702  97.445  41.617  1.00  0.00           C  
ATOM    733  CZ  TYR A 499      46.508  96.344  41.309  1.00  0.00           C  
ATOM    734  OH  TYR A 499      46.705  95.980  39.988  1.00  0.00           O  
ATOM    735  N   ALA A 500      46.643  99.307  48.142  1.00  0.00           N  
ATOM    736  CA  ALA A 500      46.180 100.001  49.335  1.00  0.00           C  
ATOM    737  C   ALA A 500      46.450 101.497  49.162  1.00  0.00           C  
ATOM    738  O   ALA A 500      45.582 102.339  49.436  1.00  0.00           O  
ATOM    739  CB  ALA A 500      46.888  99.466  50.606  1.00  0.00           C  
ATOM    740  N   GLU A 501      47.655 101.827  48.704  1.00  0.00           N  
ATOM    741  CA  GLU A 501      48.018 103.218  48.483  1.00  0.00           C  
ATOM    742  C   GLU A 501      47.157 103.859  47.392  1.00  0.00           C  
ATOM    743  O   GLU A 501      46.842 105.051  47.466  1.00  0.00           O  
ATOM    744  CB  GLU A 501      49.503 103.327  48.116  1.00  0.00           C  
ATOM    745  CG  GLU A 501      50.433 103.041  49.287  1.00  0.00           C  
ATOM    746  CD  GLU A 501      51.863 102.847  48.846  1.00  0.00           C  
ATOM    747  OE1 GLU A 501      52.210 103.348  47.734  1.00  0.00           O  
ATOM    748  OE2 GLU A 501      52.641 102.206  49.604  1.00  0.00           O  
ATOM    749  N   GLU A 502      46.786 103.096  46.371  1.00  0.00           N  
ATOM    750  CA  GLU A 502      45.929 103.659  45.329  1.00  0.00           C  
ATOM    751  C   GLU A 502      44.555 104.036  45.930  1.00  0.00           C  
ATOM    752  O   GLU A 502      43.972 105.043  45.570  1.00  0.00           O  
ATOM    753  CB  GLU A 502      45.745 102.654  44.199  1.00  0.00           C  
ATOM    754  CG  GLU A 502      44.871 103.161  43.079  1.00  0.00           C  
ATOM    755  CD  GLU A 502      45.469 104.372  42.366  1.00  0.00           C  
ATOM    756  OE1 GLU A 502      46.672 104.685  42.585  1.00  0.00           O  
ATOM    757  OE2 GLU A 502      44.732 105.006  41.573  1.00  0.00           O  
ATOM    758  N   LEU A 503      44.034 103.210  46.836  1.00  0.00           N  
ATOM    759  CA  LEU A 503      42.752 103.511  47.489  1.00  0.00           C  
ATOM    760  C   LEU A 503      42.879 104.836  48.252  1.00  0.00           C  
ATOM    761  O   LEU A 503      41.949 105.649  48.262  1.00  0.00           O  
ATOM    762  CB  LEU A 503      42.370 102.402  48.472  1.00  0.00           C  
ATOM    763  CG  LEU A 503      41.370 101.319  48.054  1.00  0.00           C  
ATOM    764  CD1 LEU A 503      41.069 101.369  46.586  1.00  0.00           C  
ATOM    765  CD2 LEU A 503      41.922  99.973  48.475  1.00  0.00           C  
ATOM    766  N   LEU A 504      44.042 105.033  48.876  1.00  0.00           N  
ATOM    767  CA  LEU A 504      44.355 106.234  49.646  1.00  0.00           C  
ATOM    768  C   LEU A 504      44.234 107.457  48.748  1.00  0.00           C  
ATOM    769  O   LEU A 504      43.611 108.447  49.107  1.00  0.00           O  
ATOM    770  CB  LEU A 504      45.784 106.159  50.189  1.00  0.00           C  
ATOM    771  CG  LEU A 504      46.089 105.875  51.656  1.00  0.00           C  
ATOM    772  CD1 LEU A 504      45.190 104.809  52.152  1.00  0.00           C  
ATOM    773  CD2 LEU A 504      47.573 105.484  51.837  1.00  0.00           C  
ATOM    774  N   LYS A 505      44.840 107.379  47.575  1.00  0.00           N  
ATOM    775  CA  LYS A 505      44.792 108.480  46.636  1.00  0.00           C  
ATOM    776  C   LYS A 505      43.399 108.727  46.071  1.00  0.00           C  
ATOM    777  O   LYS A 505      43.040 109.871  45.791  1.00  0.00           O  
ATOM    778  CB  LYS A 505      45.764 108.228  45.485  1.00  0.00           C  
ATOM    779  CG  LYS A 505      46.977 109.131  45.528  1.00  0.00           C  
ATOM    780  CD  LYS A 505      48.259 108.357  45.822  1.00  0.00           C  
ATOM    781  CE  LYS A 505      48.714 107.532  44.621  1.00  0.00           C  
ATOM    782  NZ  LYS A 505      49.898 106.694  44.993  1.00  0.00           N  
ATOM    783  N   ARG A 506      42.611 107.669  45.893  1.00  0.00           N  
ATOM    784  CA  ARG A 506      41.269 107.831  45.334  1.00  0.00           C  
ATOM    785  C   ARG A 506      40.279 108.302  46.394  1.00  0.00           C  
ATOM    786  O   ARG A 506      39.104 108.504  46.110  1.00  0.00           O  
ATOM    787  CB  ARG A 506      40.771 106.517  44.714  1.00  0.00           C  
ATOM    788  CG  ARG A 506      41.517 106.053  43.458  1.00  0.00           C  
ATOM    789  CD  ARG A 506      41.041 104.647  43.052  1.00  0.00           C  
ATOM    790  NE  ARG A 506      41.863 104.040  41.995  1.00  0.00           N  
ATOM    791  CZ  ARG A 506      41.824 104.391  40.712  1.00  0.00           C  
ATOM    792  NH1 ARG A 506      40.996 105.346  40.309  1.00  0.00           N  
ATOM    793  NH2 ARG A 506      42.625 103.798  39.828  1.00  0.00           N  
ATOM    794  N   GLY A 507      40.754 108.482  47.617  1.00  0.00           N  
ATOM    795  CA  GLY A 507      39.849 108.914  48.670  1.00  0.00           C  
ATOM    796  C   GLY A 507      38.959 107.795  49.207  1.00  0.00           C  
ATOM    797  O   GLY A 507      37.978 108.067  49.902  1.00  0.00           O  
ATOM    798  N   TRP A 508      39.311 106.539  48.908  1.00  0.00           N  
ATOM    799  CA  TRP A 508      38.545 105.391  49.373  1.00  0.00           C  
ATOM    800  C   TRP A 508      39.111 104.673  50.608  1.00  0.00           C  
ATOM    801  O   TRP A 508      38.578 103.657  51.045  1.00  0.00           O  
ATOM    802  CB  TRP A 508      38.384 104.394  48.234  1.00  0.00           C  
ATOM    803  CG  TRP A 508      37.185 104.657  47.369  1.00  0.00           C  
ATOM    804  CD1 TRP A 508      37.147 105.366  46.203  1.00  0.00           C  
ATOM    805  CD2 TRP A 508      35.871 104.133  47.568  1.00  0.00           C  
ATOM    806  NE1 TRP A 508      35.882 105.301  45.648  1.00  0.00           N  
ATOM    807  CE2 TRP A 508      35.079 104.550  46.467  1.00  0.00           C  
ATOM    808  CE3 TRP A 508      35.285 103.346  48.563  1.00  0.00           C  
ATOM    809  CZ2 TRP A 508      33.719 104.202  46.336  1.00  0.00           C  
ATOM    810  CZ3 TRP A 508      33.924 102.992  48.432  1.00  0.00           C  
ATOM    811  CH2 TRP A 508      33.166 103.426  47.324  1.00  0.00           C  
ATOM    812  N   ALA A 509      40.176 105.210  51.190  1.00  0.00           N  
ATOM    813  CA  ALA A 509      40.768 104.586  52.365  1.00  0.00           C  
ATOM    814  C   ALA A 509      41.499 105.633  53.185  1.00  0.00           C  
ATOM    815  O   ALA A 509      41.718 106.742  52.716  1.00  0.00           O  
ATOM    816  CB  ALA A 509      41.748 103.490  51.932  1.00  0.00           C  
ATOM    817  N   TYR A 510      41.865 105.299  54.417  1.00  0.00           N  
ATOM    818  CA  TYR A 510      42.603 106.253  55.242  1.00  0.00           C  
ATOM    819  C   TYR A 510      43.511 105.531  56.203  1.00  0.00           C  
ATOM    820  O   TYR A 510      43.262 104.367  56.564  1.00  0.00           O  
ATOM    821  CB  TYR A 510      41.651 107.149  56.025  1.00  0.00           C  
ATOM    822  CG  TYR A 510      40.726 106.390  56.963  1.00  0.00           C  
ATOM    823  CD1 TYR A 510      41.001 106.306  58.325  1.00  0.00           C  
ATOM    824  CD2 TYR A 510      39.550 105.812  56.486  1.00  0.00           C  
ATOM    825  CE1 TYR A 510      40.119 105.680  59.188  1.00  0.00           C  
ATOM    826  CE2 TYR A 510      38.669 105.183  57.327  1.00  0.00           C  
ATOM    827  CZ  TYR A 510      38.945 105.122  58.674  1.00  0.00           C  
ATOM    828  OH  TYR A 510      38.033 104.545  59.513  1.00  0.00           O  
ATOM    829  N   ARG A 511      44.569 106.221  56.605  1.00  0.00           N  
ATOM    830  CA  ARG A 511      45.533 105.683  57.558  1.00  0.00           C  
ATOM    831  C   ARG A 511      44.961 105.914  58.951  1.00  0.00           C  
ATOM    832  O   ARG A 511      44.402 106.976  59.233  1.00  0.00           O  
ATOM    833  CB  ARG A 511      46.875 106.402  57.398  1.00  0.00           C  
ATOM    834  CG  ARG A 511      47.540 106.215  56.017  1.00  0.00           C  
ATOM    835  CD  ARG A 511      48.974 106.754  56.068  1.00  0.00           C  
ATOM    836  NE  ARG A 511      49.550 107.004  54.747  1.00  0.00           N  
ATOM    837  CZ  ARG A 511      50.157 106.066  54.023  1.00  0.00           C  
ATOM    838  NH1 ARG A 511      50.666 106.365  52.840  1.00  0.00           N  
ATOM    839  NH2 ARG A 511      50.254 104.818  54.494  1.00  0.00           N  
ATOM    840  N   ALA A 512      45.109 104.925  59.819  1.00  0.00           N  
ATOM    841  CA  ALA A 512      44.558 104.991  61.171  1.00  0.00           C  
ATOM    842  C   ALA A 512      45.685 104.503  62.087  1.00  0.00           C  
ATOM    843  O   ALA A 512      46.236 103.404  61.883  1.00  0.00           O  
ATOM    844  CB  ALA A 512      43.311 104.066  61.267  1.00  0.00           C  
ATOM    845  N   PHE A 513      46.010 105.303  63.094  1.00  0.00           N  
ATOM    846  CA  PHE A 513      47.149 104.985  63.941  1.00  0.00           C  
ATOM    847  C   PHE A 513      46.877 104.434  65.319  1.00  0.00           C  
ATOM    848  O   PHE A 513      47.800 104.328  66.100  1.00  0.00           O  
ATOM    849  CB  PHE A 513      48.052 106.227  64.072  1.00  0.00           C  
ATOM    850  CG  PHE A 513      48.462 106.820  62.755  1.00  0.00           C  
ATOM    851  CD1 PHE A 513      47.555 107.561  61.989  1.00  0.00           C  
ATOM    852  CD2 PHE A 513      49.750 106.648  62.277  1.00  0.00           C  
ATOM    853  CE1 PHE A 513      47.936 108.130  60.762  1.00  0.00           C  
ATOM    854  CE2 PHE A 513      50.147 107.208  61.050  1.00  0.00           C  
ATOM    855  CZ  PHE A 513      49.239 107.952  60.293  1.00  0.00           C  
ATOM    856  N   GLU A 514      45.639 104.059  65.623  1.00  0.00           N  
ATOM    857  CA  GLU A 514      45.356 103.530  66.960  1.00  0.00           C  
ATOM    858  C   GLU A 514      46.114 102.246  67.293  1.00  0.00           C  
ATOM    859  O   GLU A 514      46.356 101.404  66.419  1.00  0.00           O  
ATOM    860  CB  GLU A 514      43.855 103.241  67.139  1.00  0.00           C  
ATOM    861  CG  GLU A 514      42.941 104.453  67.058  1.00  0.00           C  
ATOM    862  CD  GLU A 514      42.609 104.850  65.624  1.00  0.00           C  
ATOM    863  OE1 GLU A 514      41.887 105.850  65.410  1.00  0.00           O  
ATOM    864  OE2 GLU A 514      43.060 104.163  64.692  1.00  0.00           O  
ATOM    865  N   THR A 515      46.461 102.093  68.570  1.00  0.00           N  
ATOM    866  CA  THR A 515      47.118 100.873  69.034  1.00  0.00           C  
ATOM    867  C   THR A 515      45.997  99.847  69.248  1.00  0.00           C  
ATOM    868  O   THR A 515      44.819 100.214  69.390  1.00  0.00           O  
ATOM    869  CB  THR A 515      47.789 101.023  70.441  1.00  0.00           C  
ATOM    870  OG1 THR A 515      46.797 101.428  71.393  1.00  0.00           O  
ATOM    871  CG2 THR A 515      48.909 102.027  70.420  1.00  0.00           C  
ATOM    872  N   PRO A 516      46.349  98.550  69.295  1.00  0.00           N  
ATOM    873  CA  PRO A 516      45.324  97.522  69.506  1.00  0.00           C  
ATOM    874  C   PRO A 516      44.569  97.765  70.825  1.00  0.00           C  
ATOM    875  O   PRO A 516      43.363  97.530  70.921  1.00  0.00           O  
ATOM    876  CB  PRO A 516      46.130  96.219  69.529  1.00  0.00           C  
ATOM    877  CG  PRO A 516      47.248  96.491  68.581  1.00  0.00           C  
ATOM    878  CD  PRO A 516      47.642  97.950  68.909  1.00  0.00           C  
ATOM    879  N   GLU A 517      45.276  98.248  71.843  1.00  0.00           N  
ATOM    880  CA  GLU A 517      44.638  98.502  73.121  1.00  0.00           C  
ATOM    881  C   GLU A 517      43.620  99.627  73.024  1.00  0.00           C  
ATOM    882  O   GLU A 517      42.552  99.549  73.638  1.00  0.00           O  
ATOM    883  CB  GLU A 517      45.684  98.817  74.190  1.00  0.00           C  
ATOM    884  CG  GLU A 517      46.736  97.739  74.345  1.00  0.00           C  
ATOM    885  CD  GLU A 517      47.673  97.639  73.128  1.00  0.00           C  
ATOM    886  OE1 GLU A 517      48.363  96.606  72.986  1.00  0.00           O  
ATOM    887  OE2 GLU A 517      47.719  98.594  72.320  1.00  0.00           O  
ATOM    888  N   GLU A 518      43.931 100.677  72.264  1.00  0.00           N  
ATOM    889  CA  GLU A 518      42.958 101.752  72.130  1.00  0.00           C  
ATOM    890  C   GLU A 518      41.732 101.238  71.352  1.00  0.00           C  
ATOM    891  O   GLU A 518      40.601 101.589  71.678  1.00  0.00           O  
ATOM    892  CB  GLU A 518      43.530 102.976  71.399  1.00  0.00           C  
ATOM    893  CG  GLU A 518      42.541 104.170  71.431  1.00  0.00           C  
ATOM    894  CD  GLU A 518      42.969 105.381  70.596  1.00  0.00           C  
ATOM    895  OE1 GLU A 518      44.189 105.553  70.346  1.00  0.00           O  
ATOM    896  OE2 GLU A 518      42.074 106.180  70.203  1.00  0.00           O  
ATOM    897  N   LEU A 519      41.954 100.413  70.323  1.00  0.00           N  
ATOM    898  CA  LEU A 519      40.834  99.876  69.545  1.00  0.00           C  
ATOM    899  C   LEU A 519      39.916  99.061  70.451  1.00  0.00           C  
ATOM    900  O   LEU A 519      38.694  99.112  70.333  1.00  0.00           O  
ATOM    901  CB  LEU A 519      41.329  99.005  68.391  1.00  0.00           C  
ATOM    902  CG  LEU A 519      42.096  99.743  67.293  1.00  0.00           C  
ATOM    903  CD1 LEU A 519      42.551  98.736  66.209  1.00  0.00           C  
ATOM    904  CD2 LEU A 519      41.199 100.818  66.668  1.00  0.00           C  
ATOM    905  N   GLU A 520      40.521  98.322  71.370  1.00  0.00           N  
ATOM    906  CA  GLU A 520      39.766  97.511  72.313  1.00  0.00           C  
ATOM    907  C   GLU A 520      38.853  98.387  73.139  1.00  0.00           C  
ATOM    908  O   GLU A 520      37.688  98.066  73.346  1.00  0.00           O  
ATOM    909  CB  GLU A 520      40.716  96.760  73.252  1.00  0.00           C  
ATOM    910  CG  GLU A 520      39.975  96.056  74.374  1.00  0.00           C  
ATOM    911  CD  GLU A 520      40.900  95.429  75.401  1.00  0.00           C  
ATOM    912  OE1 GLU A 520      40.371  94.850  76.375  1.00  0.00           O  
ATOM    913  OE2 GLU A 520      42.143  95.513  75.234  1.00  0.00           O  
ATOM    914  N   GLN A 743      39.403  99.508  73.604  1.00  0.00           N  
ATOM    915  CA  GLN A 743      38.677 100.476  74.418  1.00  0.00           C  
ATOM    916  C   GLN A 743      37.535 101.113  73.618  1.00  0.00           C  
ATOM    917  O   GLN A 743      36.424 101.278  74.132  1.00  0.00           O  
ATOM    918  CB  GLN A 743      39.667 101.536  74.919  1.00  0.00           C  
ATOM    919  CG  GLN A 743      39.342 102.129  76.269  1.00  0.00           C  
ATOM    920  CD  GLN A 743      39.024 101.076  77.304  1.00  0.00           C  
ATOM    921  OE1 GLN A 743      39.783 100.125  77.497  1.00  0.00           O  
ATOM    922  NE2 GLN A 743      37.893 101.239  77.979  1.00  0.00           N  
ATOM    923  N   ILE A 744      37.802 101.461  72.361  1.00  0.00           N  
ATOM    924  CA  ILE A 744      36.785 102.053  71.486  1.00  0.00           C  
ATOM    925  C   ILE A 744      35.651 101.037  71.258  1.00  0.00           C  
ATOM    926  O   ILE A 744      34.459 101.379  71.218  1.00  0.00           O  
ATOM    927  CB  ILE A 744      37.390 102.400  70.098  1.00  0.00           C  
ATOM    928  CG1 ILE A 744      38.441 103.507  70.239  1.00  0.00           C  
ATOM    929  CG2 ILE A 744      36.290 102.816  69.128  1.00  0.00           C  
ATOM    930  CD1 ILE A 744      39.215 103.741  68.973  1.00  0.00           C  
ATOM    931  N   ARG A 745      36.045  99.780  71.077  1.00  0.00           N  
ATOM    932  CA  ARG A 745      35.090  98.707  70.847  1.00  0.00           C  
ATOM    933  C   ARG A 745      34.204  98.567  72.094  1.00  0.00           C  
ATOM    934  O   ARG A 745      33.005  98.353  71.999  1.00  0.00           O  
ATOM    935  CB  ARG A 745      35.854  97.413  70.556  1.00  0.00           C  
ATOM    936  CG  ARG A 745      35.199  96.537  69.529  1.00  0.00           C  
ATOM    937  CD  ARG A 745      36.189  95.633  68.821  1.00  0.00           C  
ATOM    938  NE  ARG A 745      37.227  95.125  69.702  1.00  0.00           N  
ATOM    939  CZ  ARG A 745      38.518  95.112  69.367  1.00  0.00           C  
ATOM    940  NH1 ARG A 745      38.892  95.579  68.171  1.00  0.00           N  
ATOM    941  NH2 ARG A 745      39.434  94.652  70.219  1.00  0.00           N  
ATOM    942  N   LYS A 746      34.804  98.716  73.268  1.00  0.00           N  
ATOM    943  CA  LYS A 746      34.049  98.624  74.498  1.00  0.00           C  
ATOM    944  C   LYS A 746      33.068  99.788  74.670  1.00  0.00           C  
ATOM    945  O   LYS A 746      31.916  99.578  75.047  1.00  0.00           O  
ATOM    946  CB  LYS A 746      34.992  98.596  75.695  1.00  0.00           C  
ATOM    947  CG  LYS A 746      34.260  98.688  77.023  1.00  0.00           C  
ATOM    948  CD  LYS A 746      35.191  99.107  78.156  1.00  0.00           C  
ATOM    949  CE  LYS A 746      36.305  98.108  78.371  1.00  0.00           C  
ATOM    950  NZ  LYS A 746      37.155  98.493  79.526  1.00  0.00           N  
ATOM    951  N   GLU A 747      33.513 101.011  74.392  1.00  0.00           N  
ATOM    952  CA  GLU A 747      32.652 102.178  74.565  1.00  0.00           C  
ATOM    953  C   GLU A 747      31.586 102.318  73.499  1.00  0.00           C  
ATOM    954  O   GLU A 747      30.406 102.456  73.810  1.00  0.00           O  
ATOM    955  CB  GLU A 747      33.471 103.469  74.592  1.00  0.00           C  
ATOM    956  CG  GLU A 747      34.614 103.485  75.597  1.00  0.00           C  
ATOM    957  CD  GLU A 747      34.151 103.267  77.026  1.00  0.00           C  
ATOM    958  OE1 GLU A 747      33.376 104.109  77.551  1.00  0.00           O  
ATOM    959  OE2 GLU A 747      34.570 102.243  77.617  1.00  0.00           O  
ATOM    960  N   LYS A 750      32.001 102.292  72.238  1.00  0.00           N  
ATOM    961  CA  LYS A 750      31.057 102.448  71.143  1.00  0.00           C  
ATOM    962  C   LYS A 750      30.755 101.164  70.381  1.00  0.00           C  
ATOM    963  O   LYS A 750      29.946 101.179  69.449  1.00  0.00           O  
ATOM    964  CB  LYS A 750      31.572 103.508  70.165  1.00  0.00           C  
ATOM    965  CG  LYS A 750      31.862 104.865  70.796  1.00  0.00           C  
ATOM    966  CD  LYS A 750      32.022 105.894  69.705  1.00  0.00           C  
ATOM    967  CE  LYS A 750      32.471 107.240  70.225  1.00  0.00           C  
ATOM    968  NZ  LYS A 750      32.763 108.130  69.056  1.00  0.00           N  
ATOM    969  N   GLY A 758      31.402 100.066  70.770  1.00  0.00           N  
ATOM    970  CA  GLY A 758      31.187  98.796  70.097  1.00  0.00           C  
ATOM    971  C   GLY A 758      31.557  98.861  68.628  1.00  0.00           C  
ATOM    972  O   GLY A 758      30.696  99.114  67.796  1.00  0.00           O  
ATOM    973  N   GLY A 759      32.823  98.630  68.298  1.00  0.00           N  
ATOM    974  CA  GLY A 759      33.240  98.682  66.906  1.00  0.00           C  
ATOM    975  C   GLY A 759      34.009  99.961  66.673  1.00  0.00           C  
ATOM    976  O   GLY A 759      33.838 100.912  67.420  1.00  0.00           O  
ATOM    977  N   TYR A 760      34.850 100.013  65.649  1.00  0.00           N  
ATOM    978  CA  TYR A 760      35.611 101.229  65.412  1.00  0.00           C  
ATOM    979  C   TYR A 760      34.685 102.356  64.934  1.00  0.00           C  
ATOM    980  O   TYR A 760      33.771 102.133  64.125  1.00  0.00           O  
ATOM    981  CB  TYR A 760      36.731 100.947  64.411  1.00  0.00           C  
ATOM    982  CG  TYR A 760      37.659 102.117  64.153  1.00  0.00           C  
ATOM    983  CD1 TYR A 760      38.452 102.665  65.187  1.00  0.00           C  
ATOM    984  CD2 TYR A 760      37.780 102.651  62.873  1.00  0.00           C  
ATOM    985  CE1 TYR A 760      39.349 103.714  64.935  1.00  0.00           C  
ATOM    986  CE2 TYR A 760      38.663 103.693  62.612  1.00  0.00           C  
ATOM    987  CZ  TYR A 760      39.442 104.214  63.639  1.00  0.00           C  
ATOM    988  OH  TYR A 760      40.323 105.212  63.340  1.00  0.00           O  
ATOM    989  N   ASP A 761      34.911 103.567  65.441  1.00  0.00           N  
ATOM    990  CA  ASP A 761      34.048 104.692  65.073  1.00  0.00           C  
ATOM    991  C   ASP A 761      34.557 105.576  63.933  1.00  0.00           C  
ATOM    992  O   ASP A 761      33.987 106.635  63.683  1.00  0.00           O  
ATOM    993  CB  ASP A 761      33.735 105.573  66.301  1.00  0.00           C  
ATOM    994  CG  ASP A 761      34.991 106.083  67.003  1.00  0.00           C  
ATOM    995  OD1 ASP A 761      36.082 105.967  66.405  1.00  0.00           O  
ATOM    996  OD2 ASP A 761      34.890 106.601  68.144  1.00  0.00           O  
ATOM    997  N   GLY A 762      35.613 105.152  63.238  1.00  0.00           N  
ATOM    998  CA  GLY A 762      36.114 105.952  62.132  1.00  0.00           C  
ATOM    999  C   GLY A 762      36.779 107.265  62.508  1.00  0.00           C  
ATOM   1000  O   GLY A 762      36.934 108.144  61.660  1.00  0.00           O  
ATOM   1001  N   ARG A 763      37.195 107.402  63.763  1.00  0.00           N  
ATOM   1002  CA  ARG A 763      37.829 108.644  64.225  1.00  0.00           C  
ATOM   1003  C   ARG A 763      39.027 109.117  63.395  1.00  0.00           C  
ATOM   1004  O   ARG A 763      39.222 110.326  63.202  1.00  0.00           O  
ATOM   1005  CB  ARG A 763      38.243 108.508  65.696  1.00  0.00           C  
ATOM   1006  CG  ARG A 763      39.298 107.466  65.951  1.00  0.00           C  
ATOM   1007  CD  ARG A 763      39.489 107.235  67.461  1.00  0.00           C  
ATOM   1008  NE  ARG A 763      38.193 107.100  68.129  1.00  0.00           N  
ATOM   1009  CZ  ARG A 763      38.012 107.064  69.443  1.00  0.00           C  
ATOM   1010  NH1 ARG A 763      39.052 107.135  70.268  1.00  0.00           N  
ATOM   1011  NH2 ARG A 763      36.774 107.019  69.937  1.00  0.00           N  
ATOM   1012  N   ALA A 766      39.815 108.189  62.862  1.00  0.00           N  
ATOM   1013  CA  ALA A 766      40.984 108.593  62.062  1.00  0.00           C  
ATOM   1014  C   ALA A 766      40.635 109.282  60.748  1.00  0.00           C  
ATOM   1015  O   ALA A 766      41.517 109.845  60.076  1.00  0.00           O  
ATOM   1016  CB  ALA A 766      41.874 107.402  61.793  1.00  0.00           C  
ATOM   1017  N   ARG A 767      39.360 109.240  60.360  1.00  0.00           N  
ATOM   1018  CA  ARG A 767      38.954 109.915  59.123  1.00  0.00           C  
ATOM   1019  C   ARG A 767      39.151 111.430  59.291  1.00  0.00           C  
ATOM   1020  O   ARG A 767      39.274 112.160  58.321  1.00  0.00           O  
ATOM   1021  CB  ARG A 767      37.486 109.572  58.770  1.00  0.00           C  
ATOM   1022  CG  ARG A 767      37.332 108.081  58.374  1.00  0.00           C  
ATOM   1023  CD  ARG A 767      35.904 107.502  58.372  1.00  0.00           C  
ATOM   1024  NE  ARG A 767      35.114 108.077  57.303  1.00  0.00           N  
ATOM   1025  CZ  ARG A 767      34.231 107.430  56.551  1.00  0.00           C  
ATOM   1026  NH1 ARG A 767      33.585 108.106  55.619  1.00  0.00           N  
ATOM   1027  NH2 ARG A 767      34.000 106.132  56.701  1.00  0.00           N  
ATOM   1028  N   ASN A 768      39.233 111.891  60.537  1.00  0.00           N  
ATOM   1029  CA  ASN A 768      39.411 113.314  60.809  1.00  0.00           C  
ATOM   1030  C   ASN A 768      40.858 113.797  60.819  1.00  0.00           C  
ATOM   1031  O   ASN A 768      41.105 114.986  60.972  1.00  0.00           O  
ATOM   1032  CB  ASN A 768      38.737 113.687  62.126  1.00  0.00           C  
ATOM   1033  CG  ASN A 768      37.252 113.390  62.102  1.00  0.00           C  
ATOM   1034  OD1 ASN A 768      36.572 113.710  61.130  1.00  0.00           O  
ATOM   1035  ND2 ASN A 768      36.741 112.776  63.163  1.00  0.00           N  
ATOM   1036  N   ILE A 769      41.818 112.887  60.671  1.00  0.00           N  
ATOM   1037  CA  ILE A 769      43.224 113.304  60.621  1.00  0.00           C  
ATOM   1038  C   ILE A 769      43.471 113.948  59.240  1.00  0.00           C  
ATOM   1039  O   ILE A 769      43.129 113.367  58.219  1.00  0.00           O  
ATOM   1040  CB  ILE A 769      44.139 112.097  60.823  1.00  0.00           C  
ATOM   1041  CG1 ILE A 769      43.870 111.501  62.213  1.00  0.00           C  
ATOM   1042  CG2 ILE A 769      45.618 112.498  60.649  1.00  0.00           C  
ATOM   1043  CD1 ILE A 769      44.572 110.181  62.474  1.00  0.00           C  
ATOM   1044  N   PRO A 770      44.020 115.180  59.189  1.00  0.00           N  
ATOM   1045  CA  PRO A 770      44.247 115.780  57.855  1.00  0.00           C  
ATOM   1046  C   PRO A 770      45.088 114.820  57.010  1.00  0.00           C  
ATOM   1047  O   PRO A 770      46.042 114.232  57.506  1.00  0.00           O  
ATOM   1048  CB  PRO A 770      44.996 117.079  58.171  1.00  0.00           C  
ATOM   1049  CG  PRO A 770      44.473 117.439  59.543  1.00  0.00           C  
ATOM   1050  CD  PRO A 770      44.469 116.087  60.261  1.00  0.00           C  
ATOM   1051  N   PRO A 771      44.734 114.638  55.726  1.00  0.00           N  
ATOM   1052  CA  PRO A 771      45.488 113.726  54.856  1.00  0.00           C  
ATOM   1053  C   PRO A 771      46.992 113.988  54.869  1.00  0.00           C  
ATOM   1054  O   PRO A 771      47.785 113.042  54.933  1.00  0.00           O  
ATOM   1055  CB  PRO A 771      44.872 113.961  53.476  1.00  0.00           C  
ATOM   1056  CG  PRO A 771      43.459 114.315  53.797  1.00  0.00           C  
ATOM   1057  CD  PRO A 771      43.637 115.279  54.982  1.00  0.00           C  
ATOM   1058  N   GLU A 772      47.390 115.261  54.818  1.00  0.00           N  
ATOM   1059  CA  GLU A 772      48.812 115.568  54.817  1.00  0.00           C  
ATOM   1060  C   GLU A 772      49.486 115.139  56.106  1.00  0.00           C  
ATOM   1061  O   GLU A 772      50.595 114.626  56.072  1.00  0.00           O  
ATOM   1062  CB  GLU A 772      49.061 117.052  54.554  1.00  0.00           C  
ATOM   1063  CG  GLU A 772      49.893 117.293  53.265  1.00  0.00           C  
ATOM   1064  CD  GLU A 772      51.092 116.312  53.101  1.00  0.00           C  
ATOM   1065  OE1 GLU A 772      51.979 116.257  53.984  1.00  0.00           O  
ATOM   1066  OE2 GLU A 772      51.150 115.585  52.081  1.00  0.00           O  
ATOM   1067  N   GLU A 773      48.816 115.335  57.240  1.00  0.00           N  
ATOM   1068  CA  GLU A 773      49.376 114.938  58.536  1.00  0.00           C  
ATOM   1069  C   GLU A 773      49.546 113.420  58.545  1.00  0.00           C  
ATOM   1070  O   GLU A 773      50.570 112.896  58.993  1.00  0.00           O  
ATOM   1071  CB  GLU A 773      48.444 115.368  59.695  1.00  0.00           C  
ATOM   1072  CG  GLU A 773      48.902 114.915  61.096  1.00  0.00           C  
ATOM   1073  CD  GLU A 773      47.907 115.258  62.225  1.00  0.00           C  
ATOM   1074  OE1 GLU A 773      47.818 114.476  63.202  1.00  0.00           O  
ATOM   1075  OE2 GLU A 773      47.217 116.305  62.147  1.00  0.00           O  
ATOM   1076  N   ALA A 791      48.548 112.709  58.030  1.00  0.00           N  
ATOM   1077  CA  ALA A 791      48.608 111.242  58.004  1.00  0.00           C  
ATOM   1078  C   ALA A 791      49.843 110.790  57.226  1.00  0.00           C  
ATOM   1079  O   ALA A 791      50.581 109.919  57.674  1.00  0.00           O  
ATOM   1080  CB  ALA A 791      47.315 110.647  57.379  1.00  0.00           C  
ATOM   1081  N   GLU A 792      50.060 111.411  56.068  1.00  0.00           N  
ATOM   1082  CA  GLU A 792      51.210 111.090  55.227  1.00  0.00           C  
ATOM   1083  C   GLU A 792      52.518 111.364  55.942  1.00  0.00           C  
ATOM   1084  O   GLU A 792      53.456 110.563  55.852  1.00  0.00           O  
ATOM   1085  CB  GLU A 792      51.147 111.873  53.908  1.00  0.00           C  
ATOM   1086  CG  GLU A 792      49.973 111.426  53.030  1.00  0.00           C  
ATOM   1087  CD  GLU A 792      49.890 109.892  52.924  1.00  0.00           C  
ATOM   1088  OE1 GLU A 792      50.783 109.307  52.255  1.00  0.00           O  
ATOM   1089  OE2 GLU A 792      48.959 109.279  53.526  1.00  0.00           O  
ATOM   1090  N   GLU A 794      52.587 112.476  56.668  1.00  0.00           N  
ATOM   1091  CA  GLU A 794      53.811 112.798  57.399  1.00  0.00           C  
ATOM   1092  C   GLU A 794      54.080 111.776  58.509  1.00  0.00           C  
ATOM   1093  O   GLU A 794      55.210 111.311  58.682  1.00  0.00           O  
ATOM   1094  CB  GLU A 794      53.727 114.198  58.019  1.00  0.00           C  
ATOM   1095  CG  GLU A 794      54.729 115.188  57.458  1.00  0.00           C  
ATOM   1096  CD  GLU A 794      56.160 114.653  57.435  1.00  0.00           C  
ATOM   1097  OE1 GLU A 794      56.704 114.360  58.522  1.00  0.00           O  
ATOM   1098  OE2 GLU A 794      56.740 114.531  56.324  1.00  0.00           O  
ATOM   1099  N   ARG A 795      53.043 111.426  59.266  1.00  0.00           N  
ATOM   1100  CA  ARG A 795      53.212 110.472  60.343  1.00  0.00           C  
ATOM   1101  C   ARG A 795      53.632 109.122  59.797  1.00  0.00           C  
ATOM   1102  O   ARG A 795      54.393 108.390  60.444  1.00  0.00           O  
ATOM   1103  CB  ARG A 795      51.928 110.380  61.150  1.00  0.00           C  
ATOM   1104  CG  ARG A 795      51.637 111.709  61.835  1.00  0.00           C  
ATOM   1105  CD  ARG A 795      50.263 111.754  62.444  1.00  0.00           C  
ATOM   1106  NE  ARG A 795      50.103 110.764  63.497  1.00  0.00           N  
ATOM   1107  CZ  ARG A 795      49.016 110.642  64.249  1.00  0.00           C  
ATOM   1108  NH1 ARG A 795      47.971 111.450  64.066  1.00  0.00           N  
ATOM   1109  NH2 ARG A 795      48.976 109.706  65.185  1.00  0.00           N  
ATOM   1110  N   ALA A 826      53.151 108.788  58.600  1.00  0.00           N  
ATOM   1111  CA  ALA A 826      53.535 107.522  57.971  1.00  0.00           C  
ATOM   1112  C   ALA A 826      55.013 107.607  57.563  1.00  0.00           C  
ATOM   1113  O   ALA A 826      55.789 106.694  57.839  1.00  0.00           O  
ATOM   1114  CB  ALA A 826      52.668 107.237  56.730  1.00  0.00           C  
ATOM   1115  N   ARG A 827      55.393 108.702  56.909  1.00  0.00           N  
ATOM   1116  CA  ARG A 827      56.783 108.889  56.498  1.00  0.00           C  
ATOM   1117  C   ARG A 827      57.742 108.815  57.689  1.00  0.00           C  
ATOM   1118  O   ARG A 827      58.787 108.187  57.594  1.00  0.00           O  
ATOM   1119  CB  ARG A 827      56.950 110.216  55.746  1.00  0.00           C  
ATOM   1120  CG  ARG A 827      56.366 110.171  54.334  1.00  0.00           C  
ATOM   1121  CD  ARG A 827      56.338 111.531  53.634  1.00  0.00           C  
ATOM   1122  NE  ARG A 827      55.456 112.485  54.313  1.00  0.00           N  
ATOM   1123  CZ  ARG A 827      54.966 113.593  53.757  1.00  0.00           C  
ATOM   1124  NH1 ARG A 827      55.264 113.899  52.499  1.00  0.00           N  
ATOM   1125  NH2 ARG A 827      54.179 114.399  54.458  1.00  0.00           N  
ATOM   1126  N   ARG A 829      57.386 109.430  58.813  1.00  0.00           N  
ATOM   1127  CA  ARG A 829      58.244 109.379  59.992  1.00  0.00           C  
ATOM   1128  C   ARG A 829      58.370 107.950  60.482  1.00  0.00           C  
ATOM   1129  O   ARG A 829      59.172 107.663  61.360  1.00  0.00           O  
ATOM   1130  CB  ARG A 829      57.668 110.221  61.126  1.00  0.00           C  
ATOM   1131  CG  ARG A 829      57.592 111.691  60.839  1.00  0.00           C  
ATOM   1132  CD  ARG A 829      56.886 112.423  61.975  1.00  0.00           C  
ATOM   1133  NE  ARG A 829      56.556 113.792  61.580  1.00  0.00           N  
ATOM   1134  CZ  ARG A 829      57.459 114.725  61.283  1.00  0.00           C  
ATOM   1135  NH1 ARG A 829      58.755 114.440  61.346  1.00  0.00           N  
ATOM   1136  NH2 ARG A 829      57.070 115.939  60.898  1.00  0.00           N  
ATOM   1137  N   GLY A 830      57.548 107.058  59.941  1.00  0.00           N  
ATOM   1138  CA  GLY A 830      57.613 105.666  60.347  1.00  0.00           C  
ATOM   1139  C   GLY A 830      56.664 105.250  61.454  1.00  0.00           C  
ATOM   1140  O   GLY A 830      56.820 104.168  62.022  1.00  0.00           O  
ATOM   1141  N   GLU A 831      55.672 106.082  61.764  1.00  0.00           N  
ATOM   1142  CA  GLU A 831      54.710 105.743  62.818  1.00  0.00           C  
ATOM   1143  C   GLU A 831      53.870 104.555  62.347  1.00  0.00           C  
ATOM   1144  O   GLU A 831      53.318 104.574  61.251  1.00  0.00           O  
ATOM   1145  CB  GLU A 831      53.794 106.951  63.131  1.00  0.00           C  
ATOM   1146  CG  GLU A 831      53.059 106.866  64.491  1.00  0.00           C  
ATOM   1147  CD  GLU A 831      52.072 108.022  64.755  1.00  0.00           C  
ATOM   1148  OE1 GLU A 831      52.336 109.164  64.302  1.00  0.00           O  
ATOM   1149  OE2 GLU A 831      51.040 107.782  65.436  1.00  0.00           O  
ATOM   1150  N   PRO A 832      53.779 103.498  63.162  1.00  0.00           N  
ATOM   1151  CA  PRO A 832      52.995 102.320  62.788  1.00  0.00           C  
ATOM   1152  C   PRO A 832      51.507 102.650  62.592  1.00  0.00           C  
ATOM   1153  O   PRO A 832      50.895 103.406  63.370  1.00  0.00           O  
ATOM   1154  CB  PRO A 832      53.242 101.358  63.949  1.00  0.00           C  
ATOM   1155  CG  PRO A 832      53.422 102.287  65.104  1.00  0.00           C  
ATOM   1156  CD  PRO A 832      54.339 103.337  64.511  1.00  0.00           C  
ATOM   1157  N   HIS A 833      50.931 102.096  61.537  1.00  0.00           N  
ATOM   1158  CA  HIS A 833      49.523 102.361  61.243  1.00  0.00           C  
ATOM   1159  C   HIS A 833      48.937 101.310  60.309  1.00  0.00           C  
ATOM   1160  O   HIS A 833      49.670 100.503  59.721  1.00  0.00           O  
ATOM   1161  CB  HIS A 833      49.377 103.726  60.577  1.00  0.00           C  
ATOM   1162  CG  HIS A 833      50.040 103.800  59.244  1.00  0.00           C  
ATOM   1163  ND1 HIS A 833      51.412 103.807  59.097  1.00  0.00           N  
ATOM   1164  CD2 HIS A 833      49.527 103.750  57.989  1.00  0.00           C  
ATOM   1165  CE1 HIS A 833      51.714 103.753  57.811  1.00  0.00           C  
ATOM   1166  NE2 HIS A 833      50.589 103.717  57.119  1.00  0.00           N  
ATOM   1167  N   VAL A 834      47.613 101.340  60.166  1.00  0.00           N  
ATOM   1168  CA  VAL A 834      46.924 100.424  59.259  1.00  0.00           C  
ATOM   1169  C   VAL A 834      46.244 101.312  58.236  1.00  0.00           C  
ATOM   1170  O   VAL A 834      46.206 102.526  58.386  1.00  0.00           O  
ATOM   1171  CB  VAL A 834      45.811  99.605  59.982  1.00  0.00           C  
ATOM   1172  CG1 VAL A 834      46.384  98.827  61.165  1.00  0.00           C  
ATOM   1173  CG2 VAL A 834      44.712 100.545  60.452  1.00  0.00           C  
ATOM   1174  N   ILE A 835      45.726 100.706  57.182  1.00  0.00           N  
ATOM   1175  CA  ILE A 835      44.961 101.443  56.201  1.00  0.00           C  
ATOM   1176  C   ILE A 835      43.572 100.820  56.242  1.00  0.00           C  
ATOM   1177  O   ILE A 835      43.421  99.590  56.171  1.00  0.00           O  
ATOM   1178  CB  ILE A 835      45.553 101.323  54.839  1.00  0.00           C  
ATOM   1179  CG1 ILE A 835      46.918 102.018  54.844  1.00  0.00           C  
ATOM   1180  CG2 ILE A 835      44.620 101.966  53.825  1.00  0.00           C  
ATOM   1181  CD1 ILE A 835      47.645 101.908  53.532  1.00  0.00           C  
ATOM   1182  N   ARG A 836      42.562 101.669  56.393  1.00  0.00           N  
ATOM   1183  CA  ARG A 836      41.176 101.227  56.492  1.00  0.00           C  
ATOM   1184  C   ARG A 836      40.330 101.644  55.293  1.00  0.00           C  
ATOM   1185  O   ARG A 836      40.598 102.641  54.634  1.00  0.00           O  
ATOM   1186  CB  ARG A 836      40.541 101.801  57.768  1.00  0.00           C  
ATOM   1187  CG  ARG A 836      41.054 101.213  59.089  1.00  0.00           C  
ATOM   1188  CD  ARG A 836      40.424 101.894  60.313  1.00  0.00           C  
ATOM   1189  NE  ARG A 836      40.796 101.258  61.582  1.00  0.00           N  
ATOM   1190  CZ  ARG A 836      40.176 100.208  62.136  1.00  0.00           C  
ATOM   1191  NH1 ARG A 836      39.131  99.627  61.547  1.00  0.00           N  
ATOM   1192  NH2 ARG A 836      40.588  99.745  63.310  1.00  0.00           N  
ATOM   1193  N   LEU A 837      39.299 100.852  55.023  1.00  0.00           N  
ATOM   1194  CA  LEU A 837      38.362 101.132  53.947  1.00  0.00           C  
ATOM   1195  C   LEU A 837      37.507 102.301  54.430  1.00  0.00           C  
ATOM   1196  O   LEU A 837      36.989 102.286  55.554  1.00  0.00           O  
ATOM   1197  CB  LEU A 837      37.473  99.916  53.724  1.00  0.00           C  
ATOM   1198  CG  LEU A 837      36.261 100.111  52.814  1.00  0.00           C  
ATOM   1199  CD1 LEU A 837      36.717 100.405  51.389  1.00  0.00           C  
ATOM   1200  CD2 LEU A 837      35.404  98.832  52.848  1.00  0.00           C  
ATOM   1201  N   LYS A 838      37.363 103.309  53.589  1.00  0.00           N  
ATOM   1202  CA  LYS A 838      36.573 104.473  53.949  1.00  0.00           C  
ATOM   1203  C   LYS A 838      35.169 104.267  53.380  1.00  0.00           C  
ATOM   1204  O   LYS A 838      34.885 104.647  52.251  1.00  0.00           O  
ATOM   1205  CB  LYS A 838      37.229 105.731  53.365  1.00  0.00           C  
ATOM   1206  CG  LYS A 838      36.599 107.037  53.828  1.00  0.00           C  
ATOM   1207  CD  LYS A 838      37.343 108.220  53.242  1.00  0.00           C  
ATOM   1208  CE  LYS A 838      36.590 109.524  53.465  1.00  0.00           C  
ATOM   1209  NZ  LYS A 838      36.276 109.774  54.901  1.00  0.00           N  
ATOM   1210  N   VAL A 839      34.298 103.629  54.150  1.00  0.00           N  
ATOM   1211  CA  VAL A 839      32.941 103.380  53.682  1.00  0.00           C  
ATOM   1212  C   VAL A 839      32.154 104.659  53.477  1.00  0.00           C  
ATOM   1213  O   VAL A 839      32.187 105.556  54.322  1.00  0.00           O  
ATOM   1214  CB  VAL A 839      32.169 102.511  54.663  1.00  0.00           C  
ATOM   1215  CG1 VAL A 839      30.706 102.437  54.250  1.00  0.00           C  
ATOM   1216  CG2 VAL A 839      32.798 101.105  54.702  1.00  0.00           C  
ATOM   1217  N   PRO A 840      31.451 104.767  52.338  1.00  0.00           N  
ATOM   1218  CA  PRO A 840      30.641 105.953  52.022  1.00  0.00           C  
ATOM   1219  C   PRO A 840      29.451 105.987  52.981  1.00  0.00           C  
ATOM   1220  O   PRO A 840      28.592 105.118  52.928  1.00  0.00           O  
ATOM   1221  CB  PRO A 840      30.176 105.706  50.576  1.00  0.00           C  
ATOM   1222  CG  PRO A 840      31.111 104.640  50.056  1.00  0.00           C  
ATOM   1223  CD  PRO A 840      31.358 103.767  51.258  1.00  0.00           C  
ATOM   1224  N   ARG A 841      29.407 106.985  53.850  1.00  0.00           N  
ATOM   1225  CA  ARG A 841      28.314 107.096  54.792  1.00  0.00           C  
ATOM   1226  C   ARG A 841      27.665 108.481  54.625  1.00  0.00           C  
ATOM   1227  O   ARG A 841      28.362 109.480  54.410  1.00  0.00           O  
ATOM   1228  CB  ARG A 841      28.847 106.934  56.215  1.00  0.00           C  
ATOM   1229  CG  ARG A 841      29.856 105.802  56.393  1.00  0.00           C  
ATOM   1230  CD  ARG A 841      30.406 105.759  57.836  1.00  0.00           C  
ATOM   1231  NE  ARG A 841      31.258 104.591  58.053  1.00  0.00           N  
ATOM   1232  CZ  ARG A 841      30.837 103.333  57.976  1.00  0.00           C  
ATOM   1233  NH1 ARG A 841      29.560 103.067  57.688  1.00  0.00           N  
ATOM   1234  NH2 ARG A 841      31.699 102.338  58.171  1.00  0.00           N  
ATOM   1235  N   PRO A 844      26.316 108.543  54.659  1.00  0.00           N  
ATOM   1236  CA  PRO A 844      25.426 107.394  54.836  1.00  0.00           C  
ATOM   1237  C   PRO A 844      25.284 106.753  53.452  1.00  0.00           C  
ATOM   1238  O   PRO A 844      25.742 107.311  52.444  1.00  0.00           O  
ATOM   1239  CB  PRO A 844      24.133 108.042  55.294  1.00  0.00           C  
ATOM   1240  CG  PRO A 844      24.110 109.265  54.401  1.00  0.00           C  
ATOM   1241  CD  PRO A 844      25.532 109.784  54.512  1.00  0.00           C  
ATOM   1242  N   GLY A 869      24.661 105.586  53.397  1.00  0.00           N  
ATOM   1243  CA  GLY A 869      24.505 104.928  52.121  1.00  0.00           C  
ATOM   1244  C   GLY A 869      23.976 103.524  52.266  1.00  0.00           C  
ATOM   1245  O   GLY A 869      23.710 103.043  53.370  1.00  0.00           O  
ATOM   1246  N   THR A 870      23.852 102.852  51.133  1.00  0.00           N  
ATOM   1247  CA  THR A 870      23.312 101.512  51.112  1.00  0.00           C  
ATOM   1248  C   THR A 870      24.127 100.703  50.099  1.00  0.00           C  
ATOM   1249  O   THR A 870      24.636 101.253  49.123  1.00  0.00           O  
ATOM   1250  CB  THR A 870      21.802 101.595  50.721  1.00  0.00           C  
ATOM   1251  OG1 THR A 870      21.127 100.396  51.104  1.00  0.00           O  
ATOM   1252  CG2 THR A 870      21.645 101.797  49.228  1.00  0.00           C  
ATOM   1253  N   THR A 872      24.283  99.404  50.331  1.00  0.00           N  
ATOM   1254  CA  THR A 872      25.067  98.582  49.407  1.00  0.00           C  
ATOM   1255  C   THR A 872      24.339  97.305  49.033  1.00  0.00           C  
ATOM   1256  O   THR A 872      23.964  96.512  49.891  1.00  0.00           O  
ATOM   1257  CB  THR A 872      26.459  98.229  50.010  1.00  0.00           C  
ATOM   1258  OG1 THR A 872      27.203  99.436  50.232  1.00  0.00           O  
ATOM   1259  CG2 THR A 872      27.254  97.317  49.064  1.00  0.00           C  
ATOM   1260  N   GLU A 873      24.138  97.108  47.739  1.00  0.00           N  
ATOM   1261  CA  GLU A 873      23.452  95.914  47.265  1.00  0.00           C  
ATOM   1262  C   GLU A 873      24.404  94.783  46.945  1.00  0.00           C  
ATOM   1263  O   GLU A 873      25.387  94.974  46.236  1.00  0.00           O  
ATOM   1264  CB  GLU A 873      22.641  96.212  45.994  1.00  0.00           C  
ATOM   1265  CG  GLU A 873      21.215  96.686  46.240  1.00  0.00           C  
ATOM   1266  CD  GLU A 873      20.314  96.479  45.011  1.00  0.00           C  
ATOM   1267  OE1 GLU A 873      19.095  96.797  45.088  1.00  0.00           O  
ATOM   1268  OE2 GLU A 873      20.834  95.994  43.972  1.00  0.00           O  
ATOM   1269  N   VAL A 874      24.095  93.598  47.458  1.00  0.00           N  
ATOM   1270  CA  VAL A 874      24.893  92.419  47.186  1.00  0.00           C  
ATOM   1271  C   VAL A 874      23.981  91.381  46.539  1.00  0.00           C  
ATOM   1272  O   VAL A 874      22.879  91.098  47.018  1.00  0.00           O  
ATOM   1273  CB  VAL A 874      25.510  91.819  48.479  1.00  0.00           C  
ATOM   1274  CG1 VAL A 874      26.233  90.527  48.160  1.00  0.00           C  
ATOM   1275  CG2 VAL A 874      26.485  92.804  49.089  1.00  0.00           C  
ATOM   1276  N   LYS A1082      24.429  90.816  45.435  1.00  0.00           N  
ATOM   1277  CA  LYS A1082      23.634  89.824  44.769  1.00  0.00           C  
ATOM   1278  C   LYS A1082      24.278  88.468  44.948  1.00  0.00           C  
ATOM   1279  O   LYS A1082      25.436  88.277  44.582  1.00  0.00           O  
ATOM   1280  CB  LYS A1082      23.535  90.142  43.279  1.00  0.00           C  
ATOM   1281  CG  LYS A1082      22.607  89.208  42.546  1.00  0.00           C  
ATOM   1282  CD  LYS A1082      22.796  89.352  41.063  1.00  0.00           C  
ATOM   1283  CE  LYS A1082      21.841  88.445  40.319  1.00  0.00           C  
ATOM   1284  NZ  LYS A1082      22.157  88.408  38.866  1.00  0.00           N  
ATOM   1285  N   ASP A1083      23.543  87.544  45.557  1.00  0.00           N  
ATOM   1286  CA  ASP A1083      24.008  86.172  45.720  1.00  0.00           C  
ATOM   1287  C   ASP A1083      23.163  85.420  44.682  1.00  0.00           C  
ATOM   1288  O   ASP A1083      21.942  85.558  44.671  1.00  0.00           O  
ATOM   1289  CB  ASP A1083      23.723  85.645  47.135  1.00  0.00           C  
ATOM   1290  CG  ASP A1083      24.139  84.185  47.306  1.00  0.00           C  
ATOM   1291  OD1 ASP A1083      23.299  83.272  47.076  1.00  0.00           O  
ATOM   1292  OD2 ASP A1083      25.319  83.944  47.660  1.00  0.00           O  
ATOM   1293  N   GLU A1084      23.801  84.645  43.813  1.00  0.00           N  
ATOM   1294  CA  GLU A1084      23.084  83.941  42.759  1.00  0.00           C  
ATOM   1295  C   GLU A1084      22.080  82.904  43.256  1.00  0.00           C  
ATOM   1296  O   GLU A1084      21.168  82.531  42.539  1.00  0.00           O  
ATOM   1297  CB  GLU A1084      24.074  83.260  41.815  1.00  0.00           C  
ATOM   1298  CG  GLU A1084      25.095  84.203  41.174  1.00  0.00           C  
ATOM   1299  CD  GLU A1084      24.438  85.183  40.210  1.00  0.00           C  
ATOM   1300  OE1 GLU A1084      23.629  84.722  39.375  1.00  0.00           O  
ATOM   1301  OE2 GLU A1084      24.724  86.397  40.282  1.00  0.00           O  
ATOM   1302  N   LEU A1085      22.245  82.431  44.481  1.00  0.00           N  
ATOM   1303  CA  LEU A1085      21.343  81.429  45.017  1.00  0.00           C  
ATOM   1304  C   LEU A1085      20.241  81.990  45.907  1.00  0.00           C  
ATOM   1305  O   LEU A1085      19.177  81.381  46.027  1.00  0.00           O  
ATOM   1306  CB  LEU A1085      22.129  80.388  45.820  1.00  0.00           C  
ATOM   1307  CG  LEU A1085      23.204  79.637  45.050  1.00  0.00           C  
ATOM   1308  CD1 LEU A1085      23.959  78.706  45.995  1.00  0.00           C  
ATOM   1309  CD2 LEU A1085      22.552  78.866  43.907  1.00  0.00           C  
ATOM   1310  N   ARG A1087      20.502  83.134  46.538  1.00  0.00           N  
ATOM   1311  CA  ARG A1087      19.543  83.743  47.473  1.00  0.00           C  
ATOM   1312  C   ARG A1087      18.881  85.042  46.991  1.00  0.00           C  
ATOM   1313  O   ARG A1087      17.944  85.524  47.616  1.00  0.00           O  
ATOM   1314  CB  ARG A1087      20.247  83.997  48.820  1.00  0.00           C  
ATOM   1315  CG  ARG A1087      20.852  82.742  49.475  1.00  0.00           C  
ATOM   1316  CD  ARG A1087      22.257  83.004  50.056  1.00  0.00           C  
ATOM   1317  NE  ARG A1087      23.069  81.783  50.154  1.00  0.00           N  
ATOM   1318  CZ  ARG A1087      23.038  80.965  51.199  1.00  0.00           C  
ATOM   1319  NH1 ARG A1087      22.244  81.255  52.211  1.00  0.00           N  
ATOM   1320  NH2 ARG A1087      23.786  79.866  51.249  1.00  0.00           N  
ATOM   1321  N   GLY A1088      19.337  85.602  45.876  1.00  0.00           N  
ATOM   1322  CA  GLY A1088      18.748  86.849  45.432  1.00  0.00           C  
ATOM   1323  C   GLY A1088      19.535  88.033  45.982  1.00  0.00           C  
ATOM   1324  O   GLY A1088      20.645  87.876  46.507  1.00  0.00           O  
ATOM   1325  N   VAL A1089      18.955  89.222  45.890  1.00  0.00           N  
ATOM   1326  CA  VAL A1089      19.636  90.422  46.337  1.00  0.00           C  
ATOM   1327  C   VAL A1089      19.420  90.779  47.793  1.00  0.00           C  
ATOM   1328  O   VAL A1089      18.321  90.623  48.316  1.00  0.00           O  
ATOM   1329  CB  VAL A1089      19.201  91.640  45.491  1.00  0.00           C  
ATOM   1330  CG1 VAL A1089      19.993  92.862  45.906  1.00  0.00           C  
ATOM   1331  CG2 VAL A1089      19.392  91.344  44.023  1.00  0.00           C  
ATOM   1332  N   VAL A1090      20.476  91.255  48.450  1.00  0.00           N  
ATOM   1333  CA  VAL A1090      20.374  91.707  49.843  1.00  0.00           C  
ATOM   1334  C   VAL A1090      20.896  93.131  49.862  1.00  0.00           C  
ATOM   1335  O   VAL A1090      21.957  93.414  49.312  1.00  0.00           O  
ATOM   1336  CB  VAL A1090      21.212  90.854  50.841  1.00  0.00           C  
ATOM   1337  CG1 VAL A1090      20.693  89.441  50.880  1.00  0.00           C  
ATOM   1338  CG2 VAL A1090      22.670  90.827  50.429  1.00  0.00           C  
ATOM   1339  N   VAL A1091      20.135  94.040  50.461  1.00  0.00           N  
ATOM   1340  CA  VAL A1091      20.553  95.430  50.532  1.00  0.00           C  
ATOM   1341  C   VAL A1091      21.008  95.756  51.944  1.00  0.00           C  
ATOM   1342  O   VAL A1091      20.216  95.741  52.882  1.00  0.00           O  
ATOM   1343  CB  VAL A1091      19.412  96.388  50.136  1.00  0.00           C  
ATOM   1344  CG1 VAL A1091      19.872  97.839  50.266  1.00  0.00           C  
ATOM   1345  CG2 VAL A1091      18.984  96.111  48.701  1.00  0.00           C  
ATOM   1346  N   TYR A1093      22.298  96.042  52.089  1.00  0.00           N  
ATOM   1347  CA  TYR A1093      22.858  96.377  53.388  1.00  0.00           C  
ATOM   1348  C   TYR A1093      22.851  97.871  53.613  1.00  0.00           C  
ATOM   1349  O   TYR A1093      22.976  98.660  52.676  1.00  0.00           O  
ATOM   1350  CB  TYR A1093      24.300  95.900  53.485  1.00  0.00           C  
ATOM   1351  CG  TYR A1093      24.436  94.418  53.582  1.00  0.00           C  
ATOM   1352  CD1 TYR A1093      24.343  93.776  54.813  1.00  0.00           C  
ATOM   1353  CD2 TYR A1093      24.658  93.648  52.449  1.00  0.00           C  
ATOM   1354  CE1 TYR A1093      24.472  92.403  54.913  1.00  0.00           C  
ATOM   1355  CE2 TYR A1093      24.792  92.269  52.536  1.00  0.00           C  
ATOM   1356  CZ  TYR A1093      24.700  91.658  53.769  1.00  0.00           C  
ATOM   1357  OH  TYR A1093      24.859  90.302  53.869  1.00  0.00           O  
ATOM   1358  N   ASP A1094      22.697  98.259  54.867  1.00  0.00           N  
ATOM   1359  CA  ASP A1094      22.762  99.665  55.210  1.00  0.00           C  
ATOM   1360  C   ASP A1094      24.255  99.857  55.462  1.00  0.00           C  
ATOM   1361  O   ASP A1094      24.872  99.035  56.131  1.00  0.00           O  
ATOM   1362  CB  ASP A1094      21.989  99.943  56.483  1.00  0.00           C  
ATOM   1363  CG  ASP A1094      22.081 101.380  56.900  1.00  0.00           C  
ATOM   1364  OD1 ASP A1094      21.557 101.701  57.992  1.00  0.00           O  
ATOM   1365  OD2 ASP A1094      22.676 102.193  56.140  1.00  0.00           O  
ATOM   1366  N   ASN A1099      24.835 100.926  54.941  1.00  0.00           N  
ATOM   1367  CA  ASN A1099      26.252 101.116  55.124  1.00  0.00           C  
ATOM   1368  C   ASN A1099      26.655 101.232  56.577  1.00  0.00           C  
ATOM   1369  O   ASN A1099      27.798 100.942  56.923  1.00  0.00           O  
ATOM   1370  CB  ASN A1099      26.729 102.302  54.315  1.00  0.00           C  
ATOM   1371  CG  ASN A1099      26.821 101.984  52.820  1.00  0.00           C  
ATOM   1372  OD1 ASN A1099      26.402 100.905  52.374  1.00  0.00           O  
ATOM   1373  ND2 ASN A1099      27.372 102.920  52.041  1.00  0.00           N  
ATOM   1374  N   GLN A1165      25.721 101.613  57.443  1.00  0.00           N  
ATOM   1375  CA  GLN A1165      26.050 101.735  58.863  1.00  0.00           C  
ATOM   1376  C   GLN A1165      26.361 100.362  59.449  1.00  0.00           C  
ATOM   1377  O   GLN A1165      26.940 100.252  60.539  1.00  0.00           O  
ATOM   1378  CB  GLN A1165      24.904 102.405  59.649  1.00  0.00           C  
ATOM   1379  CG  GLN A1165      24.963 103.930  59.638  1.00  0.00           C  
ATOM   1380  CD  GLN A1165      24.205 104.580  58.463  1.00  0.00           C  
ATOM   1381  OE1 GLN A1165      24.272 104.114  57.305  1.00  0.00           O  
ATOM   1382  NE2 GLN A1165      23.492 105.677  58.759  1.00  0.00           N  
ATOM   1383  N   GLU A1166      25.970  99.321  58.717  1.00  0.00           N  
ATOM   1384  CA  GLU A1166      26.209  97.936  59.131  1.00  0.00           C  
ATOM   1385  C   GLU A1166      27.588  97.459  58.639  1.00  0.00           C  
ATOM   1386  O   GLU A1166      28.040  96.395  59.031  1.00  0.00           O  
ATOM   1387  CB  GLU A1166      25.110  97.002  58.545  1.00  0.00           C  
ATOM   1388  CG  GLU A1166      23.642  97.368  58.937  1.00  0.00           C  
ATOM   1389  CD  GLU A1166      22.515  96.773  58.011  1.00  0.00           C  
ATOM   1390  OE1 GLU A1166      21.339  97.187  58.190  1.00  0.00           O  
ATOM   1391  OE2 GLU A1166      22.767  95.912  57.128  1.00  0.00           O  
ATOM   1392  N   ILE A1168      28.235  98.254  57.782  1.00  0.00           N  
ATOM   1393  CA  ILE A1168      29.528  97.905  57.179  1.00  0.00           C  
ATOM   1394  C   ILE A1168      30.665  98.699  57.812  1.00  0.00           C  
ATOM   1395  O   ILE A1168      30.762  99.913  57.625  1.00  0.00           O  
ATOM   1396  CB  ILE A1168      29.541  98.247  55.670  1.00  0.00           C  
ATOM   1397  CG1 ILE A1168      28.291  97.652  54.999  1.00  0.00           C  
ATOM   1398  CG2 ILE A1168      30.850  97.732  55.001  1.00  0.00           C  
ATOM   1399  CD1 ILE A1168      28.214  97.946  53.513  1.00  0.00           C  
ATOM   1400  N   PRO A1169      31.557  98.028  58.543  1.00  0.00           N  
ATOM   1401  CA  PRO A1169      32.663  98.755  59.175  1.00  0.00           C  
ATOM   1402  C   PRO A1169      33.748  99.212  58.220  1.00  0.00           C  
ATOM   1403  O   PRO A1169      33.856  98.710  57.110  1.00  0.00           O  
ATOM   1404  CB  PRO A1169      33.198  97.745  60.186  1.00  0.00           C  
ATOM   1405  CG  PRO A1169      33.033  96.435  59.444  1.00  0.00           C  
ATOM   1406  CD  PRO A1169      31.648  96.580  58.799  1.00  0.00           C  
ATOM   1407  N   ASP A1170      34.512 100.201  58.667  1.00  0.00           N  
ATOM   1408  CA  ASP A1170      35.663 100.735  57.953  1.00  0.00           C  
ATOM   1409  C   ASP A1170      36.760  99.704  58.237  1.00  0.00           C  
ATOM   1410  O   ASP A1170      37.687  99.967  59.006  1.00  0.00           O  
ATOM   1411  CB  ASP A1170      36.103 102.069  58.565  1.00  0.00           C  
ATOM   1412  CG  ASP A1170      35.249 103.253  58.108  1.00  0.00           C  
ATOM   1413  OD1 ASP A1170      34.337 103.059  57.289  1.00  0.00           O  
ATOM   1414  OD2 ASP A1170      35.501 104.383  58.584  1.00  0.00           O  
ATOM   1415  N   VAL A1171      36.660  98.532  57.621  1.00  0.00           N  
ATOM   1416  CA  VAL A1171      37.619  97.473  57.881  1.00  0.00           C  
ATOM   1417  C   VAL A1171      39.080  97.766  57.548  1.00  0.00           C  
ATOM   1418  O   VAL A1171      39.385  98.502  56.627  1.00  0.00           O  
ATOM   1419  CB  VAL A1171      37.216  96.178  57.143  1.00  0.00           C  
ATOM   1420  CG1 VAL A1171      35.914  95.662  57.706  1.00  0.00           C  
ATOM   1421  CG2 VAL A1171      37.122  96.429  55.607  1.00  0.00           C  
ATOM   1422  N   VAL A1177      39.985  97.186  58.325  1.00  0.00           N  
ATOM   1423  CA  VAL A1177      41.401  97.353  58.043  1.00  0.00           C  
ATOM   1424  C   VAL A1177      41.635  96.571  56.755  1.00  0.00           C  
ATOM   1425  O   VAL A1177      41.117  95.468  56.587  1.00  0.00           O  
ATOM   1426  CB  VAL A1177      42.293  96.766  59.173  1.00  0.00           C  
ATOM   1427  CG1 VAL A1177      41.984  97.474  60.510  1.00  0.00           C  
ATOM   1428  CG2 VAL A1177      41.998  95.312  59.345  1.00  0.00           C  
ATOM   1429  N   LEU A1178      42.384  97.179  55.844  1.00  0.00           N  
ATOM   1430  CA  LEU A1178      42.737  96.575  54.563  1.00  0.00           C  
ATOM   1431  C   LEU A1178      44.220  96.138  54.546  1.00  0.00           C  
ATOM   1432  O   LEU A1178      44.583  95.072  53.991  1.00  0.00           O  
ATOM   1433  CB  LEU A1178      42.497  97.592  53.449  1.00  0.00           C  
ATOM   1434  CG  LEU A1178      41.025  98.006  53.336  1.00  0.00           C  
ATOM   1435  CD1 LEU A1178      40.858  99.071  52.259  1.00  0.00           C  
ATOM   1436  CD2 LEU A1178      40.162  96.754  52.992  1.00  0.00           C  
ATOM   1437  N   LEU A1191      45.073  96.989  55.112  1.00  0.00           N  
ATOM   1438  CA  LEU A1191      46.508  96.715  55.180  1.00  0.00           C  
ATOM   1439  C   LEU A1191      46.913  96.860  56.657  1.00  0.00           C  
ATOM   1440  O   LEU A1191      46.675  97.903  57.286  1.00  0.00           O  
ATOM   1441  CB  LEU A1191      47.293  97.712  54.319  1.00  0.00           C  
ATOM   1442  CG  LEU A1191      48.737  97.236  54.071  1.00  0.00           C  
ATOM   1443  CD1 LEU A1191      48.676  96.084  53.029  1.00  0.00           C  
ATOM   1444  CD2 LEU A1191      49.625  98.391  53.590  1.00  0.00           C  
ATOM   1445  N   LYS A1192      47.473  95.791  57.214  1.00  0.00           N  
ATOM   1446  CA  LYS A1192      47.892  95.760  58.605  1.00  0.00           C  
ATOM   1447  C   LYS A1192      49.183  96.540  58.804  1.00  0.00           C  
ATOM   1448  O   LYS A1192      49.872  96.876  57.832  1.00  0.00           O  
ATOM   1449  CB  LYS A1192      48.093  94.313  59.073  1.00  0.00           C  
ATOM   1450  CG  LYS A1192      46.904  93.361  58.863  1.00  0.00           C  
ATOM   1451  CD  LYS A1192      47.342  91.906  59.200  1.00  0.00           C  
ATOM   1452  CE  LYS A1192      46.400  90.843  58.641  1.00  0.00           C  
ATOM   1453  NZ  LYS A1192      46.816  89.459  59.034  1.00  0.00           N  
ATOM   1454  N   SER A1193      49.523  96.815  60.068  1.00  0.00           N  
ATOM   1455  CA  SER A1193      50.719  97.607  60.353  1.00  0.00           C  
ATOM   1456  C   SER A1193      52.021  96.869  60.118  1.00  0.00           C  
ATOM   1457  O   SER A1193      53.071  97.494  60.143  1.00  0.00           O  
ATOM   1458  CB  SER A1193      50.684  98.212  61.785  1.00  0.00           C  
ATOM   1459  OG  SER A1193      50.365  97.270  62.795  1.00  0.00           O  
ATOM   1460  N   ASP A1194      51.955  95.555  59.893  1.00  0.00           N  
ATOM   1461  CA  ASP A1194      53.157  94.767  59.599  1.00  0.00           C  
ATOM   1462  C   ASP A1194      53.309  94.685  58.085  1.00  0.00           C  
ATOM   1463  O   ASP A1194      54.140  93.934  57.573  1.00  0.00           O  
ATOM   1464  CB  ASP A1194      53.076  93.348  60.178  1.00  0.00           C  
ATOM   1465  CG  ASP A1194      51.917  92.532  59.595  1.00  0.00           C  
ATOM   1466  OD1 ASP A1194      51.741  91.368  60.005  1.00  0.00           O  
ATOM   1467  OD2 ASP A1194      51.174  93.048  58.733  1.00  0.00           O  
ATOM   1468  N   GLY A1195      52.501  95.468  57.370  1.00  0.00           N  
ATOM   1469  CA  GLY A1195      52.582  95.496  55.909  1.00  0.00           C  
ATOM   1470  C   GLY A1195      51.830  94.380  55.168  1.00  0.00           C  
ATOM   1471  O   GLY A1195      51.865  94.296  53.937  1.00  0.00           O  
ATOM   1472  N   TYR A1196      51.160  93.520  55.917  1.00  0.00           N  
ATOM   1473  CA  TYR A1196      50.397  92.447  55.317  1.00  0.00           C  
ATOM   1474  C   TYR A1196      48.983  92.912  55.109  1.00  0.00           C  
ATOM   1475  O   TYR A1196      48.462  93.705  55.891  1.00  0.00           O  
ATOM   1476  CB  TYR A1196      50.335  91.241  56.237  1.00  0.00           C  
ATOM   1477  CG  TYR A1196      51.509  90.297  56.150  1.00  0.00           C  
ATOM   1478  CD1 TYR A1196      51.357  89.036  55.556  1.00  0.00           C  
ATOM   1479  CD2 TYR A1196      52.742  90.624  56.722  1.00  0.00           C  
ATOM   1480  CE1 TYR A1196      52.412  88.099  55.537  1.00  0.00           C  
ATOM   1481  CE2 TYR A1196      53.808  89.703  56.719  1.00  0.00           C  
ATOM   1482  CZ  TYR A1196      53.628  88.441  56.126  1.00  0.00           C  
ATOM   1483  OH  TYR A1196      54.627  87.509  56.150  1.00  0.00           O  
ATOM   1484  N   PRO A1198      48.323  92.404  54.066  1.00  0.00           N  
ATOM   1485  CA  PRO A1198      46.930  92.837  53.849  1.00  0.00           C  
ATOM   1486  C   PRO A1198      46.011  91.970  54.700  1.00  0.00           C  
ATOM   1487  O   PRO A1198      46.452  90.950  55.227  1.00  0.00           O  
ATOM   1488  CB  PRO A1198      46.717  92.518  52.386  1.00  0.00           C  
ATOM   1489  CG  PRO A1198      47.422  91.132  52.286  1.00  0.00           C  
ATOM   1490  CD  PRO A1198      48.723  91.345  53.105  1.00  0.00           C  
ATOM   1491  N   THR A1199      44.741  92.350  54.838  1.00  0.00           N  
ATOM   1492  CA  THR A1199      43.827  91.465  55.539  1.00  0.00           C  
ATOM   1493  C   THR A1199      43.184  90.681  54.420  1.00  0.00           C  
ATOM   1494  O   THR A1199      43.337  91.000  53.236  1.00  0.00           O  
ATOM   1495  CB  THR A1199      42.643  92.188  56.245  1.00  0.00           C  
ATOM   1496  OG1 THR A1199      41.987  93.039  55.293  1.00  0.00           O  
ATOM   1497  CG2 THR A1199      43.121  92.991  57.458  1.00  0.00           C  
ATOM   1498  N   TYR A1200      42.432  89.667  54.807  1.00  0.00           N  
ATOM   1499  CA  TYR A1200      41.690  88.849  53.853  1.00  0.00           C  
ATOM   1500  C   TYR A1200      40.881  89.711  52.840  1.00  0.00           C  
ATOM   1501  O   TYR A1200      40.927  89.468  51.634  1.00  0.00           O  
ATOM   1502  CB  TYR A1200      40.742  87.947  54.655  1.00  0.00           C  
ATOM   1503  CG  TYR A1200      39.581  87.432  53.855  1.00  0.00           C  
ATOM   1504  CD1 TYR A1200      39.748  86.372  52.944  1.00  0.00           C  
ATOM   1505  CD2 TYR A1200      38.326  88.042  53.958  1.00  0.00           C  
ATOM   1506  CE1 TYR A1200      38.698  85.947  52.156  1.00  0.00           C  
ATOM   1507  CE2 TYR A1200      37.261  87.633  53.175  1.00  0.00           C  
ATOM   1508  CZ  TYR A1200      37.443  86.593  52.273  1.00  0.00           C  
ATOM   1509  OH  TYR A1200      36.394  86.211  51.458  1.00  0.00           O  
ATOM   1510  N   HIS A1201      40.154  90.728  53.326  1.00  0.00           N  
ATOM   1511  CA  HIS A1201      39.313  91.567  52.450  1.00  0.00           C  
ATOM   1512  C   HIS A1201      40.027  92.216  51.275  1.00  0.00           C  
ATOM   1513  O   HIS A1201      39.547  92.160  50.116  1.00  0.00           O  
ATOM   1514  CB  HIS A1201      38.616  92.659  53.250  1.00  0.00           C  
ATOM   1515  CG  HIS A1201      37.731  92.128  54.324  1.00  0.00           C  
ATOM   1516  ND1 HIS A1201      36.701  91.251  54.067  1.00  0.00           N  
ATOM   1517  CD2 HIS A1201      37.761  92.294  55.667  1.00  0.00           C  
ATOM   1518  CE1 HIS A1201      36.133  90.894  55.204  1.00  0.00           C  
ATOM   1519  NE2 HIS A1201      36.758  91.513  56.190  1.00  0.00           N  
ATOM   1520  N   LEU A1202      41.173  92.825  51.562  1.00  0.00           N  
ATOM   1521  CA  LEU A1202      41.962  93.470  50.518  1.00  0.00           C  
ATOM   1522  C   LEU A1202      42.516  92.476  49.495  1.00  0.00           C  
ATOM   1523  O   LEU A1202      42.338  92.643  48.286  1.00  0.00           O  
ATOM   1524  CB  LEU A1202      43.155  94.183  51.128  1.00  0.00           C  
ATOM   1525  CG  LEU A1202      43.712  95.403  50.402  1.00  0.00           C  
ATOM   1526  CD1 LEU A1202      45.190  95.581  50.730  1.00  0.00           C  
ATOM   1527  CD2 LEU A1202      43.458  95.319  48.941  1.00  0.00           C  
ATOM   1528  N   ALA A1203      43.203  91.452  49.999  1.00  0.00           N  
ATOM   1529  CA  ALA A1203      43.885  90.478  49.150  1.00  0.00           C  
ATOM   1530  C   ALA A1203      42.981  89.647  48.277  1.00  0.00           C  
ATOM   1531  O   ALA A1203      43.333  89.297  47.147  1.00  0.00           O  
ATOM   1532  CB  ALA A1203      44.752  89.551  50.020  1.00  0.00           C  
ATOM   1533  N   ASN A1204      41.816  89.319  48.822  1.00  0.00           N  
ATOM   1534  CA  ASN A1204      40.841  88.499  48.135  1.00  0.00           C  
ATOM   1535  C   ASN A1204      40.317  89.205  46.890  1.00  0.00           C  
ATOM   1536  O   ASN A1204      40.213  88.588  45.833  1.00  0.00           O  
ATOM   1537  CB  ASN A1204      39.706  88.179  49.114  1.00  0.00           C  
ATOM   1538  CG  ASN A1204      38.866  86.995  48.684  1.00  0.00           C  
ATOM   1539  OD1 ASN A1204      37.734  87.182  48.225  1.00  0.00           O  
ATOM   1540  ND2 ASN A1204      39.405  85.760  48.840  1.00  0.00           N  
ATOM   1541  N   VAL A1205      39.993  90.493  47.007  1.00  0.00           N  
ATOM   1542  CA  VAL A1205      39.478  91.264  45.870  1.00  0.00           C  
ATOM   1543  C   VAL A1205      40.565  91.524  44.839  1.00  0.00           C  
ATOM   1544  O   VAL A1205      40.372  91.335  43.626  1.00  0.00           O  
ATOM   1545  CB  VAL A1205      38.868  92.628  46.340  1.00  0.00           C  
ATOM   1546  CG1 VAL A1205      38.490  93.502  45.124  1.00  0.00           C  
ATOM   1547  CG2 VAL A1205      37.595  92.339  47.212  1.00  0.00           C  
ATOM   1548  N   VAL A1206      41.722  91.950  45.325  1.00  0.00           N  
ATOM   1549  CA  VAL A1206      42.850  92.214  44.425  1.00  0.00           C  
ATOM   1550  C   VAL A1206      43.211  90.955  43.646  1.00  0.00           C  
ATOM   1551  O   VAL A1206      43.283  90.988  42.431  1.00  0.00           O  
ATOM   1552  CB  VAL A1206      44.107  92.715  45.221  1.00  0.00           C  
ATOM   1553  CG1 VAL A1206      45.325  92.690  44.326  1.00  0.00           C  
ATOM   1554  CG2 VAL A1206      43.864  94.159  45.747  1.00  0.00           C  
ATOM   1555  N   ASP A1207      43.396  89.834  44.334  1.00  0.00           N  
ATOM   1556  CA  ASP A1207      43.769  88.613  43.632  1.00  0.00           C  
ATOM   1557  C   ASP A1207      42.665  87.987  42.795  1.00  0.00           C  
ATOM   1558  O   ASP A1207      42.951  87.429  41.741  1.00  0.00           O  
ATOM   1559  CB  ASP A1207      44.332  87.595  44.603  1.00  0.00           C  
ATOM   1560  CG  ASP A1207      45.667  88.052  45.192  1.00  0.00           C  
ATOM   1561  OD1 ASP A1207      46.148  87.439  46.178  1.00  0.00           O  
ATOM   1562  OD2 ASP A1207      46.215  89.034  44.656  1.00  0.00           O  
ATOM   1563  N   ASP A1208      41.412  88.045  43.252  1.00  0.00           N  
ATOM   1564  CA  ASP A1208      40.344  87.499  42.422  1.00  0.00           C  
ATOM   1565  C   ASP A1208      40.339  88.316  41.115  1.00  0.00           C  
ATOM   1566  O   ASP A1208      40.230  87.776  40.027  1.00  0.00           O  
ATOM   1567  CB  ASP A1208      38.975  87.594  43.122  1.00  0.00           C  
ATOM   1568  CG  ASP A1208      38.716  86.433  44.059  1.00  0.00           C  
ATOM   1569  OD1 ASP A1208      37.742  86.540  44.843  1.00  0.00           O  
ATOM   1570  OD2 ASP A1208      39.469  85.411  44.030  1.00  0.00           O  
ATOM   1571  N   HIS A1209      40.475  89.624  41.218  1.00  0.00           N  
ATOM   1572  CA  HIS A1209      40.496  90.437  40.013  1.00  0.00           C  
ATOM   1573  C   HIS A1209      41.663  90.106  39.051  1.00  0.00           C  
ATOM   1574  O   HIS A1209      41.461  89.837  37.863  1.00  0.00           O  
ATOM   1575  CB  HIS A1209      40.593  91.909  40.382  1.00  0.00           C  
ATOM   1576  CG  HIS A1209      40.668  92.796  39.184  1.00  0.00           C  
ATOM   1577  ND1 HIS A1209      41.841  93.408  38.778  1.00  0.00           N  
ATOM   1578  CD2 HIS A1209      39.749  93.066  38.227  1.00  0.00           C  
ATOM   1579  CE1 HIS A1209      41.637  94.015  37.623  1.00  0.00           C  
ATOM   1580  NE2 HIS A1209      40.378  93.821  37.266  1.00  0.00           N  
ATOM   1581  N   LEU A1210      42.878  90.138  39.585  1.00  0.00           N  
ATOM   1582  CA  LEU A1210      44.092  89.890  38.817  1.00  0.00           C  
ATOM   1583  C   LEU A1210      44.152  88.474  38.253  1.00  0.00           C  
ATOM   1584  O   LEU A1210      44.691  88.253  37.175  1.00  0.00           O  
ATOM   1585  CB  LEU A1210      45.325  90.178  39.698  1.00  0.00           C  
ATOM   1586  CG  LEU A1210      46.101  91.519  39.587  1.00  0.00           C  
ATOM   1587  CD1 LEU A1210      45.333  92.615  38.904  1.00  0.00           C  
ATOM   1588  CD2 LEU A1210      46.527  91.951  40.948  1.00  0.00           C  
ATOM   1589  N   MET A1211      43.585  87.505  38.957  1.00  0.00           N  
ATOM   1590  CA  MET A1211      43.624  86.159  38.453  1.00  0.00           C  
ATOM   1591  C   MET A1211      42.417  85.870  37.549  1.00  0.00           C  
ATOM   1592  O   MET A1211      42.261  84.749  37.081  1.00  0.00           O  
ATOM   1593  CB  MET A1211      43.692  85.167  39.617  1.00  0.00           C  
ATOM   1594  CG  MET A1211      44.960  85.302  40.423  1.00  0.00           C  
ATOM   1595  SD  MET A1211      45.000  84.139  41.769  1.00  0.00           S  
ATOM   1596  CE  MET A1211      46.822  84.312  42.285  1.00  0.00           C  
ATOM   1597  N   GLY A1291      41.589  86.889  37.308  1.00  0.00           N  
ATOM   1598  CA  GLY A1291      40.436  86.757  36.433  1.00  0.00           C  
ATOM   1599  C   GLY A1291      39.223  85.981  36.955  1.00  0.00           C  
ATOM   1600  O   GLY A1291      38.389  85.578  36.140  1.00  0.00           O  
ATOM   1601  N   VAL A1292      39.077  85.761  38.265  1.00  0.00           N  
ATOM   1602  CA  VAL A1292      37.913  84.985  38.701  1.00  0.00           C  
ATOM   1603  C   VAL A1292      36.566  85.661  38.380  1.00  0.00           C  
ATOM   1604  O   VAL A1292      36.346  86.871  38.569  1.00  0.00           O  
ATOM   1605  CB  VAL A1292      37.982  84.572  40.221  1.00  0.00           C  
ATOM   1606  CG1 VAL A1292      39.446  84.347  40.663  1.00  0.00           C  
ATOM   1607  CG2 VAL A1292      37.273  85.556  41.058  1.00  0.00           C  
ATOM   1608  N   THR A1293      35.654  84.862  37.856  1.00  0.00           N  
ATOM   1609  CA  THR A1293      34.354  85.381  37.477  1.00  0.00           C  
ATOM   1610  C   THR A1293      33.268  84.843  38.400  1.00  0.00           C  
ATOM   1611  O   THR A1293      32.182  85.433  38.538  1.00  0.00           O  
ATOM   1612  CB  THR A1293      34.032  84.923  36.083  1.00  0.00           C  
ATOM   1613  OG1 THR A1293      34.087  83.490  36.060  1.00  0.00           O  
ATOM   1614  CG2 THR A1293      35.067  85.487  35.071  1.00  0.00           C  
ATOM   1615  N   ASP A1294      33.555  83.705  39.026  1.00  0.00           N  
ATOM   1616  CA  ASP A1294      32.567  83.092  39.888  1.00  0.00           C  
ATOM   1617  C   ASP A1294      33.160  82.717  41.242  1.00  0.00           C  
ATOM   1618  O   ASP A1294      33.977  81.813  41.336  1.00  0.00           O  
ATOM   1619  CB  ASP A1294      31.985  81.852  39.192  1.00  0.00           C  
ATOM   1620  CG  ASP A1294      31.187  82.203  37.910  1.00  0.00           C  
ATOM   1621  OD1 ASP A1294      29.941  82.162  37.947  1.00  0.00           O  
ATOM   1622  OD2 ASP A1294      31.803  82.537  36.877  1.00  0.00           O  
ATOM   1623  N   VAL A1295      32.738  83.430  42.279  1.00  0.00           N  
ATOM   1624  CA  VAL A1295      33.203  83.166  43.630  1.00  0.00           C  
ATOM   1625  C   VAL A1295      32.190  82.265  44.333  1.00  0.00           C  
ATOM   1626  O   VAL A1295      31.042  82.663  44.597  1.00  0.00           O  
ATOM   1627  CB  VAL A1295      33.384  84.477  44.374  1.00  0.00           C  
ATOM   1628  CG1 VAL A1295      33.861  84.211  45.840  1.00  0.00           C  
ATOM   1629  CG2 VAL A1295      34.410  85.311  43.604  1.00  0.00           C  
ATOM   1630  N   ILE A1296      32.608  81.031  44.587  1.00  0.00           N  
ATOM   1631  CA  ILE A1296      31.767  80.051  45.241  1.00  0.00           C  
ATOM   1632  C   ILE A1296      32.480  79.769  46.558  1.00  0.00           C  
ATOM   1633  O   ILE A1296      33.584  79.218  46.585  1.00  0.00           O  
ATOM   1634  CB  ILE A1296      31.693  78.759  44.409  1.00  0.00           C  
ATOM   1635  CG1 ILE A1296      31.062  79.067  43.042  1.00  0.00           C  
ATOM   1636  CG2 ILE A1296      30.967  77.673  45.173  1.00  0.00           C  
ATOM   1637  CD1 ILE A1296      31.263  77.941  42.040  1.00  0.00           C  
ATOM   1638  N   ARG A1297      31.845  80.157  47.651  1.00  0.00           N  
ATOM   1639  CA  ARG A1297      32.440  79.969  48.969  1.00  0.00           C  
ATOM   1640  C   ARG A1297      31.345  79.706  50.012  1.00  0.00           C  
ATOM   1641  O   ARG A1297      30.156  79.837  49.734  1.00  0.00           O  
ATOM   1642  CB  ARG A1297      33.221  81.228  49.340  1.00  0.00           C  
ATOM   1643  CG  ARG A1297      32.336  82.225  50.020  1.00  0.00           C  
ATOM   1644  CD  ARG A1297      32.233  83.575  49.373  1.00  0.00           C  
ATOM   1645  NE  ARG A1297      33.459  84.343  49.361  1.00  0.00           N  
ATOM   1646  CZ  ARG A1297      33.510  85.674  49.318  1.00  0.00           C  
ATOM   1647  NH1 ARG A1297      32.407  86.404  49.326  1.00  0.00           N  
ATOM   1648  NH2 ARG A1297      34.679  86.289  49.128  1.00  0.00           N  
ATOM   1649  N   ALA A1298      31.764  79.362  51.221  1.00  0.00           N  
ATOM   1650  CA  ALA A1298      30.855  79.043  52.293  1.00  0.00           C  
ATOM   1651  C   ALA A1298      30.088  80.266  52.763  1.00  0.00           C  
ATOM   1652  O   ALA A1298      30.574  81.410  52.707  1.00  0.00           O  
ATOM   1653  CB  ALA A1298      31.618  78.441  53.461  1.00  0.00           C  
ATOM   1654  N   GLU A1299      28.894  79.989  53.257  1.00  0.00           N  
ATOM   1655  CA  GLU A1299      27.975  80.993  53.778  1.00  0.00           C  
ATOM   1656  C   GLU A1299      28.580  81.861  54.897  1.00  0.00           C  
ATOM   1657  O   GLU A1299      28.117  82.965  55.150  1.00  0.00           O  
ATOM   1658  CB  GLU A1299      26.713  80.290  54.285  1.00  0.00           C  
ATOM   1659  CG  GLU A1299      25.476  81.142  54.167  1.00  0.00           C  
ATOM   1660  CD  GLU A1299      24.265  80.541  54.886  1.00  0.00           C  
ATOM   1661  OE1 GLU A1299      23.300  81.303  55.136  1.00  0.00           O  
ATOM   1662  OE2 GLU A1299      24.277  79.324  55.193  1.00  0.00           O  
ATOM   1663  N   GLU A1300      29.607  81.386  55.580  1.00  0.00           N  
ATOM   1664  CA  GLU A1300      30.186  82.235  56.614  1.00  0.00           C  
ATOM   1665  C   GLU A1300      30.747  83.537  56.050  1.00  0.00           C  
ATOM   1666  O   GLU A1300      31.014  84.453  56.808  1.00  0.00           O  
ATOM   1667  CB  GLU A1300      31.290  81.500  57.384  1.00  0.00           C  
ATOM   1668  CG  GLU A1300      32.514  81.148  56.536  1.00  0.00           C  
ATOM   1669  CD  GLU A1300      33.499  80.257  57.273  1.00  0.00           C  
ATOM   1670  OE1 GLU A1300      34.202  80.755  58.180  1.00  0.00           O  
ATOM   1671  OE2 GLU A1300      33.565  79.051  56.953  1.00  0.00           O  
ATOM   1672  N   TRP A1301      30.924  83.633  54.729  1.00  0.00           N  
ATOM   1673  CA  TRP A1301      31.473  84.855  54.107  1.00  0.00           C  
ATOM   1674  C   TRP A1301      30.411  85.795  53.505  1.00  0.00           C  
ATOM   1675  O   TRP A1301      30.758  86.852  52.973  1.00  0.00           O  
ATOM   1676  CB  TRP A1301      32.468  84.479  52.989  1.00  0.00           C  
ATOM   1677  CG  TRP A1301      33.535  83.558  53.461  1.00  0.00           C  
ATOM   1678  CD1 TRP A1301      33.579  82.202  53.304  1.00  0.00           C  
ATOM   1679  CD2 TRP A1301      34.639  83.900  54.290  1.00  0.00           C  
ATOM   1680  NE1 TRP A1301      34.633  81.676  54.004  1.00  0.00           N  
ATOM   1681  CE2 TRP A1301      35.306  82.696  54.615  1.00  0.00           C  
ATOM   1682  CE3 TRP A1301      35.136  85.111  54.791  1.00  0.00           C  
ATOM   1683  CZ2 TRP A1301      36.453  82.661  55.418  1.00  0.00           C  
ATOM   1684  CZ3 TRP A1301      36.288  85.078  55.594  1.00  0.00           C  
ATOM   1685  CH2 TRP A1301      36.928  83.859  55.894  1.00  0.00           C  
ATOM   1686  N   LEU A1302      29.140  85.387  53.551  1.00  0.00           N  
ATOM   1687  CA  LEU A1302      28.054  86.186  52.981  1.00  0.00           C  
ATOM   1688  C   LEU A1302      28.086  87.613  53.470  1.00  0.00           C  
ATOM   1689  O   LEU A1302      28.094  88.543  52.659  1.00  0.00           O  
ATOM   1690  CB  LEU A1302      26.687  85.566  53.316  1.00  0.00           C  
ATOM   1691  CG  LEU A1302      25.395  86.136  52.684  1.00  0.00           C  
ATOM   1692  CD1 LEU A1302      25.452  86.173  51.164  1.00  0.00           C  
ATOM   1693  CD2 LEU A1302      24.235  85.235  53.114  1.00  0.00           C  
ATOM   1694  N   VAL A1303      28.128  87.798  54.790  1.00  0.00           N  
ATOM   1695  CA  VAL A1303      28.155  89.147  55.362  1.00  0.00           C  
ATOM   1696  C   VAL A1303      29.390  89.955  55.020  1.00  0.00           C  
ATOM   1697  O   VAL A1303      29.368  91.189  55.087  1.00  0.00           O  
ATOM   1698  CB  VAL A1303      28.047  89.156  56.903  1.00  0.00           C  
ATOM   1699  CG1 VAL A1303      26.709  88.600  57.333  1.00  0.00           C  
ATOM   1700  CG2 VAL A1303      29.209  88.371  57.499  1.00  0.00           C  
ATOM   1701  N   SER A1304      30.477  89.301  54.662  1.00  0.00           N  
ATOM   1702  CA  SER A1304      31.642  90.090  54.325  1.00  0.00           C  
ATOM   1703  C   SER A1304      31.530  90.564  52.854  1.00  0.00           C  
ATOM   1704  O   SER A1304      32.221  91.495  52.437  1.00  0.00           O  
ATOM   1705  CB  SER A1304      32.916  89.274  54.590  1.00  0.00           C  
ATOM   1706  OG  SER A1304      33.179  88.428  53.496  1.00  0.00           O  
ATOM   1707  N   THR A1306      30.611  89.972  52.086  1.00  0.00           N  
ATOM   1708  CA  THR A1306      30.448  90.354  50.671  1.00  0.00           C  
ATOM   1709  C   THR A1306      30.223  91.860  50.365  1.00  0.00           C  
ATOM   1710  O   THR A1306      30.778  92.392  49.405  1.00  0.00           O  
ATOM   1711  CB  THR A1306      29.329  89.500  50.003  1.00  0.00           C  
ATOM   1712  OG1 THR A1306      29.628  88.109  50.187  1.00  0.00           O  
ATOM   1713  CG2 THR A1306      29.265  89.757  48.515  1.00  0.00           C  
ATOM   1714  N   PRO A1310      29.429  92.573  51.183  1.00  0.00           N  
ATOM   1715  CA  PRO A1310      29.267  93.995  50.839  1.00  0.00           C  
ATOM   1716  C   PRO A1310      30.609  94.754  50.931  1.00  0.00           C  
ATOM   1717  O   PRO A1310      30.847  95.696  50.165  1.00  0.00           O  
ATOM   1718  CB  PRO A1310      28.209  94.498  51.839  1.00  0.00           C  
ATOM   1719  CG  PRO A1310      28.333  93.525  53.028  1.00  0.00           C  
ATOM   1720  CD  PRO A1310      28.557  92.182  52.308  1.00  0.00           C  
ATOM   1721  N   ILE A1312      31.479  94.369  51.865  1.00  0.00           N  
ATOM   1722  CA  ILE A1312      32.792  95.019  51.941  1.00  0.00           C  
ATOM   1723  C   ILE A1312      33.495  94.793  50.584  1.00  0.00           C  
ATOM   1724  O   ILE A1312      34.108  95.707  50.035  1.00  0.00           O  
ATOM   1725  CB  ILE A1312      33.674  94.403  53.057  1.00  0.00           C  
ATOM   1726  CG1 ILE A1312      33.091  94.757  54.430  1.00  0.00           C  
ATOM   1727  CG2 ILE A1312      35.131  94.884  52.906  1.00  0.00           C  
ATOM   1728  CD1 ILE A1312      33.433  93.720  55.552  1.00  0.00           C  
ATOM   1729  N   HIS A1314      33.383  93.584  50.031  1.00  0.00           N  
ATOM   1730  CA  HIS A1314      34.030  93.283  48.755  1.00  0.00           C  
ATOM   1731  C   HIS A1314      33.435  94.038  47.569  1.00  0.00           C  
ATOM   1732  O   HIS A1314      34.178  94.505  46.685  1.00  0.00           O  
ATOM   1733  CB  HIS A1314      34.027  91.791  48.536  1.00  0.00           C  
ATOM   1734  CG  HIS A1314      34.678  91.042  49.654  1.00  0.00           C  
ATOM   1735  ND1 HIS A1314      34.478  89.696  49.867  1.00  0.00           N  
ATOM   1736  CD2 HIS A1314      35.445  91.477  50.685  1.00  0.00           C  
ATOM   1737  CE1 HIS A1314      35.078  89.337  50.991  1.00  0.00           C  
ATOM   1738  NE2 HIS A1314      35.670  90.401  51.508  1.00  0.00           N  
ATOM   1739  N   VAL A1316      32.104  94.179  47.563  1.00  0.00           N  
ATOM   1740  CA  VAL A1316      31.410  94.923  46.521  1.00  0.00           C  
ATOM   1741  C   VAL A1316      31.915  96.356  46.530  1.00  0.00           C  
ATOM   1742  O   VAL A1316      32.139  96.953  45.479  1.00  0.00           O  
ATOM   1743  CB  VAL A1316      29.887  94.907  46.749  1.00  0.00           C  
ATOM   1744  CG1 VAL A1316      29.196  95.970  45.897  1.00  0.00           C  
ATOM   1745  CG2 VAL A1316      29.356  93.552  46.348  1.00  0.00           C  
ATOM   1746  N   LEU A1317      32.124  96.903  47.719  1.00  0.00           N  
ATOM   1747  CA  LEU A1317      32.614  98.268  47.845  1.00  0.00           C  
ATOM   1748  C   LEU A1317      34.036  98.400  47.301  1.00  0.00           C  
ATOM   1749  O   LEU A1317      34.343  99.378  46.617  1.00  0.00           O  
ATOM   1750  CB  LEU A1317      32.574  98.699  49.312  1.00  0.00           C  
ATOM   1751  CG  LEU A1317      31.601  99.783  49.792  1.00  0.00           C  
ATOM   1752  CD1 LEU A1317      30.463 100.042  48.805  1.00  0.00           C  
ATOM   1753  CD2 LEU A1317      31.104  99.387  51.154  1.00  0.00           C  
ATOM   1754  N   LEU A1318      34.896  97.425  47.593  1.00  0.00           N  
ATOM   1755  CA  LEU A1318      36.280  97.464  47.101  1.00  0.00           C  
ATOM   1756  C   LEU A1318      36.292  97.358  45.572  1.00  0.00           C  
ATOM   1757  O   LEU A1318      37.073  98.055  44.914  1.00  0.00           O  
ATOM   1758  CB  LEU A1318      37.120  96.324  47.712  1.00  0.00           C  
ATOM   1759  CG  LEU A1318      37.477  96.532  49.191  1.00  0.00           C  
ATOM   1760  CD1 LEU A1318      38.055  95.283  49.790  1.00  0.00           C  
ATOM   1761  CD2 LEU A1318      38.469  97.685  49.299  1.00  0.00           C  
ATOM   1762  N   TYR A1319      35.455  96.484  44.998  1.00  0.00           N  
ATOM   1763  CA  TYR A1319      35.405  96.405  43.527  1.00  0.00           C  
ATOM   1764  C   TYR A1319      34.989  97.768  42.964  1.00  0.00           C  
ATOM   1765  O   TYR A1319      35.549  98.221  41.959  1.00  0.00           O  
ATOM   1766  CB  TYR A1319      34.447  95.319  43.019  1.00  0.00           C  
ATOM   1767  CG  TYR A1319      35.062  93.932  43.020  1.00  0.00           C  
ATOM   1768  CD1 TYR A1319      34.754  93.010  44.008  1.00  0.00           C  
ATOM   1769  CD2 TYR A1319      35.972  93.556  42.031  1.00  0.00           C  
ATOM   1770  CE1 TYR A1319      35.333  91.727  44.019  1.00  0.00           C  
ATOM   1771  CE2 TYR A1319      36.557  92.302  42.028  1.00  0.00           C  
ATOM   1772  CZ  TYR A1319      36.238  91.383  43.017  1.00  0.00           C  
ATOM   1773  OH  TYR A1319      36.821  90.114  42.973  1.00  0.00           O  
ATOM   1774  N   ARG A1321      34.046  98.436  43.628  1.00  0.00           N  
ATOM   1775  CA  ARG A1321      33.619  99.767  43.170  1.00  0.00           C  
ATOM   1776  C   ARG A1321      34.771 100.767  43.339  1.00  0.00           C  
ATOM   1777  O   ARG A1321      35.090 101.534  42.438  1.00  0.00           O  
ATOM   1778  CB  ARG A1321      32.410 100.278  43.979  1.00  0.00           C  
ATOM   1779  CG  ARG A1321      31.904 101.665  43.506  1.00  0.00           C  
ATOM   1780  CD  ARG A1321      30.962 102.330  44.517  1.00  0.00           C  
ATOM   1781  NE  ARG A1321      29.949 101.380  44.967  1.00  0.00           N  
ATOM   1782  CZ  ARG A1321      29.074 101.609  45.943  1.00  0.00           C  
ATOM   1783  NH1 ARG A1321      29.069 102.775  46.587  1.00  0.00           N  
ATOM   1784  NH2 ARG A1321      28.219 100.654  46.283  1.00  0.00           N  
ATOM   1785  N   ALA A1322      35.397 100.753  44.510  1.00  0.00           N  
ATOM   1786  CA  ALA A1322      36.505 101.657  44.791  1.00  0.00           C  
ATOM   1787  C   ALA A1322      37.603 101.552  43.710  1.00  0.00           C  
ATOM   1788  O   ALA A1322      38.162 102.562  43.288  1.00  0.00           O  
ATOM   1789  CB  ALA A1322      37.071 101.331  46.158  1.00  0.00           C  
ATOM   1790  N   PHE A1323      37.903 100.332  43.260  1.00  0.00           N  
ATOM   1791  CA  PHE A1323      38.931 100.132  42.242  1.00  0.00           C  
ATOM   1792  C   PHE A1323      38.437 100.331  40.822  1.00  0.00           C  
ATOM   1793  O   PHE A1323      39.253 100.367  39.901  1.00  0.00           O  
ATOM   1794  CB  PHE A1323      39.534  98.731  42.313  1.00  0.00           C  
ATOM   1795  CG  PHE A1323      40.469  98.530  43.458  1.00  0.00           C  
ATOM   1796  CD1 PHE A1323      41.595  99.330  43.598  1.00  0.00           C  
ATOM   1797  CD2 PHE A1323      40.218  97.546  44.402  1.00  0.00           C  
ATOM   1798  CE1 PHE A1323      42.467  99.154  44.668  1.00  0.00           C  
ATOM   1799  CE2 PHE A1323      41.085  97.354  45.491  1.00  0.00           C  
ATOM   1800  CZ  PHE A1323      42.211  98.161  45.620  1.00  0.00           C  
ATOM   1801  N   GLY A1324      37.116 100.450  40.647  1.00  0.00           N  
ATOM   1802  CA  GLY A1324      36.547 100.610  39.315  1.00  0.00           C  
ATOM   1803  C   GLY A1324      36.559  99.298  38.531  1.00  0.00           C  
ATOM   1804  O   GLY A1324      36.671  99.297  37.310  1.00  0.00           O  
ATOM   1805  N   TRP A1342      36.431  98.172  39.230  1.00  0.00           N  
ATOM   1806  CA  TRP A1342      36.431  96.864  38.591  1.00  0.00           C  
ATOM   1807  C   TRP A1342      35.047  96.243  38.651  1.00  0.00           C  
ATOM   1808  O   TRP A1342      34.255  96.579  39.516  1.00  0.00           O  
ATOM   1809  CB  TRP A1342      37.411  95.921  39.299  1.00  0.00           C  
ATOM   1810  CG  TRP A1342      38.812  96.414  39.365  1.00  0.00           C  
ATOM   1811  CD1 TRP A1342      39.443  97.258  38.472  1.00  0.00           C  
ATOM   1812  CD2 TRP A1342      39.814  96.000  40.300  1.00  0.00           C  
ATOM   1813  NE1 TRP A1342      40.770  97.378  38.800  1.00  0.00           N  
ATOM   1814  CE2 TRP A1342      41.026  96.617  39.912  1.00  0.00           C  
ATOM   1815  CE3 TRP A1342      39.806  95.156  41.427  1.00  0.00           C  
ATOM   1816  CZ2 TRP A1342      42.220  96.420  40.604  1.00  0.00           C  
ATOM   1817  CZ3 TRP A1342      41.002  94.958  42.121  1.00  0.00           C  
ATOM   1818  CH2 TRP A1342      42.194  95.590  41.705  1.00  0.00           C  
ATOM   1819  N   GLU A1344      34.774  95.317  37.744  1.00  0.00           N  
ATOM   1820  CA  GLU A1344      33.483  94.616  37.695  1.00  0.00           C  
ATOM   1821  C   GLU A1344      33.502  93.450  38.697  1.00  0.00           C  
ATOM   1822  O   GLU A1344      34.415  92.617  38.699  1.00  0.00           O  
ATOM   1823  CB  GLU A1344      33.237  94.080  36.267  1.00  0.00           C  
ATOM   1824  CG  GLU A1344      31.994  93.181  36.123  1.00  0.00           C  
ATOM   1825  CD  GLU A1344      31.860  92.533  34.729  1.00  0.00           C  
ATOM   1826  OE1 GLU A1344      32.865  92.471  33.977  1.00  0.00           O  
ATOM   1827  OE2 GLU A1344      30.744  92.067  34.390  1.00  0.00           O  
ATOM   1828  N   ALA A1345      32.502  93.407  39.563  1.00  0.00           N  
ATOM   1829  CA  ALA A1345      32.397  92.361  40.569  1.00  0.00           C  
ATOM   1830  C   ALA A1345      32.061  91.013  39.924  1.00  0.00           C  
ATOM   1831  O   ALA A1345      31.395  90.963  38.899  1.00  0.00           O  
ATOM   1832  CB  ALA A1345      31.297  92.738  41.588  1.00  0.00           C  
ATOM   1833  N   PRO A1347      32.526  89.908  40.513  1.00  0.00           N  
ATOM   1834  CA  PRO A1347      32.209  88.600  39.919  1.00  0.00           C  
ATOM   1835  C   PRO A1347      30.861  88.182  40.506  1.00  0.00           C  
ATOM   1836  O   PRO A1347      30.305  88.904  41.346  1.00  0.00           O  
ATOM   1837  CB  PRO A1347      33.340  87.700  40.445  1.00  0.00           C  
ATOM   1838  CG  PRO A1347      33.537  88.258  41.845  1.00  0.00           C  
ATOM   1839  CD  PRO A1347      33.530  89.770  41.591  1.00  0.00           C  
ATOM   1840  N   ARG A1348      30.361  87.029  40.075  1.00  0.00           N  
ATOM   1841  CA  ARG A1348      29.106  86.481  40.592  1.00  0.00           C  
ATOM   1842  C   ARG A1348      29.495  85.810  41.914  1.00  0.00           C  
ATOM   1843  O   ARG A1348      30.601  85.263  42.028  1.00  0.00           O  
ATOM   1844  CB  ARG A1348      28.546  85.380  39.678  1.00  0.00           C  
ATOM   1845  CG  ARG A1348      28.191  85.802  38.229  1.00  0.00           C  
ATOM   1846  CD  ARG A1348      27.858  84.539  37.389  1.00  0.00           C  
ATOM   1847  NE  ARG A1348      27.860  84.842  35.966  1.00  0.00           N  
ATOM   1848  CZ  ARG A1348      28.933  84.929  35.188  1.00  0.00           C  
ATOM   1849  NH1 ARG A1348      30.156  84.713  35.655  1.00  0.00           N  
ATOM   1850  NH2 ARG A1348      28.768  85.302  33.929  1.00  0.00           N  
ATOM   1851  N   PHE A1349      28.584  85.831  42.884  1.00  0.00           N  
ATOM   1852  CA  PHE A1349      28.843  85.206  44.172  1.00  0.00           C  
ATOM   1853  C   PHE A1349      27.821  84.128  44.417  1.00  0.00           C  
ATOM   1854  O   PHE A1349      26.636  84.343  44.127  1.00  0.00           O  
ATOM   1855  CB  PHE A1349      28.715  86.230  45.287  1.00  0.00           C  
ATOM   1856  CG  PHE A1349      29.702  87.335  45.215  1.00  0.00           C  
ATOM   1857  CD1 PHE A1349      31.025  87.134  45.624  1.00  0.00           C  
ATOM   1858  CD2 PHE A1349      29.316  88.595  44.760  1.00  0.00           C  
ATOM   1859  CE1 PHE A1349      31.940  88.174  45.576  1.00  0.00           C  
ATOM   1860  CE2 PHE A1349      30.228  89.630  44.715  1.00  0.00           C  
ATOM   1861  CZ  PHE A1349      31.553  89.413  45.127  1.00  0.00           C  
ATOM   1862  N   TYR A1350      28.280  82.977  44.927  1.00  0.00           N  
ATOM   1863  CA  TYR A1350      27.416  81.845  45.297  1.00  0.00           C  
ATOM   1864  C   TYR A1350      27.847  81.392  46.693  1.00  0.00           C  
ATOM   1865  O   TYR A1350      28.963  80.918  46.872  1.00  0.00           O  
ATOM   1866  CB  TYR A1350      27.568  80.646  44.360  1.00  0.00           C  
ATOM   1867  CG  TYR A1350      27.385  80.939  42.870  1.00  0.00           C  
ATOM   1868  CD1 TYR A1350      28.370  81.630  42.158  1.00  0.00           C  
ATOM   1869  CD2 TYR A1350      26.267  80.483  42.171  1.00  0.00           C  
ATOM   1870  CE1 TYR A1350      28.264  81.852  40.794  1.00  0.00           C  
ATOM   1871  CE2 TYR A1350      26.147  80.706  40.771  1.00  0.00           C  
ATOM   1872  CZ  TYR A1350      27.165  81.391  40.109  1.00  0.00           C  
ATOM   1873  OH  TYR A1350      27.124  81.620  38.764  1.00  0.00           O  
ATOM   1874  N   HIS A1351      26.991  81.533  47.694  1.00  0.00           N  
ATOM   1875  CA  HIS A1351      27.395  81.094  49.017  1.00  0.00           C  
ATOM   1876  C   HIS A1351      26.768  79.755  49.362  1.00  0.00           C  
ATOM   1877  O   HIS A1351      25.545  79.611  49.444  1.00  0.00           O  
ATOM   1878  CB  HIS A1351      27.060  82.163  50.047  1.00  0.00           C  
ATOM   1879  CG  HIS A1351      27.923  83.379  49.927  1.00  0.00           C  
ATOM   1880  ND1 HIS A1351      27.616  84.432  49.098  1.00  0.00           N  
ATOM   1881  CD2 HIS A1351      29.142  83.659  50.449  1.00  0.00           C  
ATOM   1882  CE1 HIS A1351      28.606  85.307  49.103  1.00  0.00           C  
ATOM   1883  NE2 HIS A1351      29.547  84.858  49.915  1.00  0.00           N  
ATOM   1884  N   MET A1352      27.623  78.760  49.526  1.00  0.00           N  
ATOM   1885  CA  MET A1352      27.194  77.404  49.846  1.00  0.00           C  
ATOM   1886  C   MET A1352      26.857  77.281  51.340  1.00  0.00           C  
ATOM   1887  O   MET A1352      27.467  77.935  52.175  1.00  0.00           O  
ATOM   1888  CB  MET A1352      28.315  76.420  49.541  1.00  0.00           C  
ATOM   1889  CG  MET A1352      28.694  76.281  48.078  1.00  0.00           C  
ATOM   1890  SD  MET A1352      27.321  75.608  47.179  1.00  0.00           S  
ATOM   1891  CE  MET A1352      27.241  73.840  47.744  1.00  0.00           C  
ATOM   1892  N   PRO A1356      25.904  76.409  51.689  1.00  0.00           N  
ATOM   1893  CA  PRO A1356      25.548  76.247  53.103  1.00  0.00           C  
ATOM   1894  C   PRO A1356      26.704  75.591  53.868  1.00  0.00           C  
ATOM   1895  O   PRO A1356      27.441  74.782  53.309  1.00  0.00           O  
ATOM   1896  CB  PRO A1356      24.288  75.373  53.039  1.00  0.00           C  
ATOM   1897  CG  PRO A1356      24.504  74.539  51.780  1.00  0.00           C  
ATOM   1898  CD  PRO A1356      25.050  75.580  50.816  1.00  0.00           C  
ATOM   1899  N   LEU A1360      26.902  75.964  55.127  1.00  0.00           N  
ATOM   1900  CA  LEU A1360      27.986  75.367  55.905  1.00  0.00           C  
ATOM   1901  C   LEU A1360      27.647  73.957  56.354  1.00  0.00           C  
ATOM   1902  O   LEU A1360      26.495  73.666  56.695  1.00  0.00           O  
ATOM   1903  CB  LEU A1360      28.294  76.197  57.155  1.00  0.00           C  
ATOM   1904  CG  LEU A1360      28.967  77.551  56.955  1.00  0.00           C  
ATOM   1905  CD1 LEU A1360      28.613  78.441  58.142  1.00  0.00           C  
ATOM   1906  CD2 LEU A1360      30.482  77.374  56.826  1.00  0.00           C  
ATOM   1907  N   LEU A1361      28.657  73.087  56.315  1.00  0.00           N  
ATOM   1908  CA  LEU A1361      28.540  71.712  56.771  1.00  0.00           C  
ATOM   1909  C   LEU A1361      28.334  71.861  58.306  1.00  0.00           C  
ATOM   1910  O   LEU A1361      28.909  72.765  58.912  1.00  0.00           O  
ATOM   1911  CB  LEU A1361      29.853  70.974  56.470  1.00  0.00           C  
ATOM   1912  CG  LEU A1361      29.947  70.030  55.259  1.00  0.00           C  
ATOM   1913  CD1 LEU A1361      29.190  70.526  54.077  1.00  0.00           C  
ATOM   1914  CD2 LEU A1361      31.403  69.806  54.954  1.00  0.00           C  
ATOM   1915  N   ARG A1365      27.544  70.988  58.923  1.00  0.00           N  
ATOM   1916  CA  ARG A1365      27.270  71.088  60.360  1.00  0.00           C  
ATOM   1917  C   ARG A1365      27.573  69.856  61.192  1.00  0.00           C  
ATOM   1918  O   ARG A1365      27.602  68.738  60.690  1.00  0.00           O  
ATOM   1919  CB  ARG A1365      25.786  71.383  60.598  1.00  0.00           C  
ATOM   1920  CG  ARG A1365      25.179  72.481  59.763  1.00  0.00           C  
ATOM   1921  CD  ARG A1365      25.878  73.830  59.964  1.00  0.00           C  
ATOM   1922  NE  ARG A1365      25.162  74.850  59.210  1.00  0.00           N  
ATOM   1923  CZ  ARG A1365      23.989  75.345  59.588  1.00  0.00           C  
ATOM   1924  NH1 ARG A1365      23.440  74.918  60.713  1.00  0.00           N  
ATOM   1925  NH2 ARG A1365      23.351  76.223  58.822  1.00  0.00           N  
ATOM   1926  N   ASN A1366      27.771  70.097  62.486  1.00  0.00           N  
ATOM   1927  CA  ASN A1366      27.962  69.053  63.486  1.00  0.00           C  
ATOM   1928  C   ASN A1366      26.561  68.538  63.730  1.00  0.00           C  
ATOM   1929  O   ASN A1366      25.591  69.108  63.253  1.00  0.00           O  
ATOM   1930  CB  ASN A1366      28.430  69.631  64.805  1.00  0.00           C  
ATOM   1931  CG  ASN A1366      29.726  70.341  64.680  1.00  0.00           C  
ATOM   1932  OD1 ASN A1366      30.707  69.762  64.224  1.00  0.00           O  
ATOM   1933  ND2 ASN A1366      29.756  71.611  65.081  1.00  0.00           N  
ATOM   1934  N   PRO A1368      26.433  67.459  64.499  1.00  0.00           N  
ATOM   1935  CA  PRO A1368      25.091  66.920  64.770  1.00  0.00           C  
ATOM   1936  C   PRO A1368      24.162  67.952  65.427  1.00  0.00           C  
ATOM   1937  O   PRO A1368      22.952  67.970  65.184  1.00  0.00           O  
ATOM   1938  CB  PRO A1368      25.381  65.734  65.689  1.00  0.00           C  
ATOM   1939  CG  PRO A1368      26.756  65.256  65.184  1.00  0.00           C  
ATOM   1940  CD  PRO A1368      27.497  66.570  65.009  1.00  0.00           C  
ATOM   1941  N   ASP A1369      24.728  68.833  66.242  1.00  0.00           N  
ATOM   1942  CA  ASP A1369      23.897  69.830  66.921  1.00  0.00           C  
ATOM   1943  C   ASP A1369      23.526  71.005  66.025  1.00  0.00           C  
ATOM   1944  O   ASP A1369      22.957  71.990  66.491  1.00  0.00           O  
ATOM   1945  CB  ASP A1369      24.602  70.356  68.165  1.00  0.00           C  
ATOM   1946  CG  ASP A1369      25.840  71.139  67.823  1.00  0.00           C  
ATOM   1947  OD1 ASP A1369      26.127  71.253  66.606  1.00  0.00           O  
ATOM   1948  OD2 ASP A1369      26.519  71.636  68.762  1.00  0.00           O  
ATOM   1949  N   LYS A1370      23.861  70.907  64.744  1.00  0.00           N  
ATOM   1950  CA  LYS A1370      23.535  71.955  63.783  1.00  0.00           C  
ATOM   1951  C   LYS A1370      24.431  73.194  63.776  1.00  0.00           C  
ATOM   1952  O   LYS A1370      24.211  74.118  62.986  1.00  0.00           O  
ATOM   1953  CB  LYS A1370      22.075  72.388  63.933  1.00  0.00           C  
ATOM   1954  CG  LYS A1370      21.081  71.308  63.577  1.00  0.00           C  
ATOM   1955  CD  LYS A1370      21.216  70.936  62.118  1.00  0.00           C  
ATOM   1956  CE  LYS A1370      20.025  70.110  61.625  1.00  0.00           C  
ATOM   1957  NZ  LYS A1370      19.923  70.154  60.102  1.00  0.00           N  
ATOM   1958  N   THR A1373      25.427  73.230  64.648  1.00  0.00           N  
ATOM   1959  CA  THR A1373      26.361  74.349  64.645  1.00  0.00           C  
ATOM   1960  C   THR A1373      27.334  74.042  63.471  1.00  0.00           C  
ATOM   1961  O   THR A1373      27.431  72.886  63.059  1.00  0.00           O  
ATOM   1962  CB  THR A1373      27.137  74.418  65.973  1.00  0.00           C  
ATOM   1963  OG1 THR A1373      27.769  73.158  66.214  1.00  0.00           O  
ATOM   1964  CG2 THR A1373      26.178  74.736  67.159  1.00  0.00           C  
ATOM   1965  N   LYS A1412      28.045  75.045  62.950  1.00  0.00           N  
ATOM   1966  CA  LYS A1412      28.957  74.808  61.828  1.00  0.00           C  
ATOM   1967  C   LYS A1412      29.973  73.771  62.257  1.00  0.00           C  
ATOM   1968  O   LYS A1412      30.503  73.841  63.355  1.00  0.00           O  
ATOM   1969  CB  LYS A1412      29.650  76.098  61.370  1.00  0.00           C  
ATOM   1970  CG  LYS A1412      30.758  76.578  62.258  1.00  0.00           C  
ATOM   1971  CD  LYS A1412      31.474  77.741  61.622  1.00  0.00           C  
ATOM   1972  CE  LYS A1412      32.666  78.172  62.469  1.00  0.00           C  
ATOM   1973  NZ  LYS A1412      33.298  79.399  61.909  1.00  0.00           N  
ATOM   1974  N   ILE A1415      30.236  72.812  61.371  1.00  0.00           N  
ATOM   1975  CA  ILE A1415      31.123  71.714  61.678  1.00  0.00           C  
ATOM   1976  C   ILE A1415      32.401  72.185  62.365  1.00  0.00           C  
ATOM   1977  O   ILE A1415      33.015  73.152  61.938  1.00  0.00           O  
ATOM   1978  CB  ILE A1415      31.423  70.904  60.391  1.00  0.00           C  
ATOM   1979  CG1 ILE A1415      31.969  69.525  60.753  1.00  0.00           C  
ATOM   1980  CG2 ILE A1415      32.430  71.642  59.514  1.00  0.00           C  
ATOM   1981  CD1 ILE A1415      32.099  68.595  59.539  1.00  0.00           C  
ATOM   1982  N   SER A1416      32.792  71.512  63.443  1.00  0.00           N  
ATOM   1983  CA  SER A1416      34.005  71.904  64.169  1.00  0.00           C  
ATOM   1984  C   SER A1416      34.778  70.709  64.694  1.00  0.00           C  
ATOM   1985  O   SER A1416      34.210  69.636  64.893  1.00  0.00           O  
ATOM   1986  CB  SER A1416      33.663  72.829  65.349  1.00  0.00           C  
ATOM   1987  OG  SER A1416      32.697  72.215  66.175  1.00  0.00           O  
ATOM   1988  N   LYS A1441      36.068  70.934  64.929  1.00  0.00           N  
ATOM   1989  CA  LYS A1441      37.001  69.918  65.402  1.00  0.00           C  
ATOM   1990  C   LYS A1441      36.614  69.219  66.709  1.00  0.00           C  
ATOM   1991  O   LYS A1441      37.031  68.089  66.958  1.00  0.00           O  
ATOM   1992  CB  LYS A1441      38.399  70.535  65.549  1.00  0.00           C  
ATOM   1993  CG  LYS A1441      39.501  69.513  65.685  1.00  0.00           C  
ATOM   1994  CD  LYS A1441      40.881  70.159  65.607  1.00  0.00           C  
ATOM   1995  CE  LYS A1441      42.004  69.102  65.542  1.00  0.00           C  
ATOM   1996  NZ  LYS A1441      42.091  68.268  66.786  1.00  0.00           N  
ATOM   1997  N   ARG A1442      35.811  69.875  67.540  1.00  0.00           N  
ATOM   1998  CA  ARG A1442      35.419  69.264  68.797  1.00  0.00           C  
ATOM   1999  C   ARG A1442      34.165  68.391  68.731  1.00  0.00           C  
ATOM   2000  O   ARG A1442      34.084  67.368  69.417  1.00  0.00           O  
ATOM   2001  CB  ARG A1442      35.244  70.344  69.870  1.00  0.00           C  
ATOM   2002  CG  ARG A1442      36.340  70.294  70.940  1.00  0.00           C  
ATOM   2003  CD  ARG A1442      36.344  68.918  71.618  1.00  0.00           C  
ATOM   2004  NE  ARG A1442      37.598  68.626  72.317  1.00  0.00           N  
ATOM   2005  CZ  ARG A1442      37.814  67.523  73.030  1.00  0.00           C  
ATOM   2006  NH1 ARG A1442      36.853  66.610  73.138  1.00  0.00           N  
ATOM   2007  NH2 ARG A1442      38.987  67.333  73.632  1.00  0.00           N  
ATOM   2008  N   LYS A1450      33.196  68.779  67.909  1.00  0.00           N  
ATOM   2009  CA  LYS A1450      31.960  68.024  67.797  1.00  0.00           C  
ATOM   2010  C   LYS A1450      31.962  67.047  66.625  1.00  0.00           C  
ATOM   2011  O   LYS A1450      31.072  66.185  66.521  1.00  0.00           O  
ATOM   2012  CB  LYS A1450      30.779  68.985  67.663  1.00  0.00           C  
ATOM   2013  CG  LYS A1450      30.801  70.083  68.709  1.00  0.00           C  
ATOM   2014  CD  LYS A1450      29.545  70.922  68.660  1.00  0.00           C  
ATOM   2015  CE  LYS A1450      29.597  71.980  69.740  1.00  0.00           C  
ATOM   2016  NZ  LYS A1450      28.369  72.790  69.752  1.00  0.00           N  
ATOM   2017  N   SER A1452      32.952  67.182  65.742  1.00  0.00           N  
ATOM   2018  CA  SER A1452      33.050  66.305  64.576  1.00  0.00           C  
ATOM   2019  C   SER A1452      34.487  66.119  64.123  1.00  0.00           C  
ATOM   2020  O   SER A1452      35.405  66.776  64.615  1.00  0.00           O  
ATOM   2021  CB  SER A1452      32.252  66.879  63.395  1.00  0.00           C  
ATOM   2022  OG  SER A1452      30.888  67.088  63.707  1.00  0.00           O  
ATOM   2023  N   HIS A1455      34.675  65.189  63.197  1.00  0.00           N  
ATOM   2024  CA  HIS A1455      35.981  64.959  62.604  1.00  0.00           C  
ATOM   2025  C   HIS A1455      35.973  65.876  61.388  1.00  0.00           C  
ATOM   2026  O   HIS A1455      35.130  65.750  60.520  1.00  0.00           O  
ATOM   2027  CB  HIS A1455      36.111  63.509  62.179  1.00  0.00           C  
ATOM   2028  CG  HIS A1455      36.216  62.570  63.333  1.00  0.00           C  
ATOM   2029  ND1 HIS A1455      37.261  62.624  64.232  1.00  0.00           N  
ATOM   2030  CD2 HIS A1455      35.381  61.602  63.777  1.00  0.00           C  
ATOM   2031  CE1 HIS A1455      37.062  61.731  65.183  1.00  0.00           C  
ATOM   2032  NE2 HIS A1455      35.929  61.098  64.932  1.00  0.00           N  
ATOM   2033  N   THR A1456      36.887  66.829  61.356  1.00  0.00           N  
ATOM   2034  CA  THR A1456      36.937  67.766  60.253  1.00  0.00           C  
ATOM   2035  C   THR A1456      38.240  67.625  59.475  1.00  0.00           C  
ATOM   2036  O   THR A1456      38.386  68.220  58.410  1.00  0.00           O  
ATOM   2037  CB  THR A1456      36.824  69.185  60.772  1.00  0.00           C  
ATOM   2038  OG1 THR A1456      37.930  69.446  61.638  1.00  0.00           O  
ATOM   2039  CG2 THR A1456      35.523  69.366  61.546  1.00  0.00           C  
ATOM   2040  N   SER A1457      39.186  66.849  60.006  1.00  0.00           N  
ATOM   2041  CA  SER A1457      40.465  66.649  59.321  1.00  0.00           C  
ATOM   2042  C   SER A1457      40.399  65.590  58.226  1.00  0.00           C  
ATOM   2043  O   SER A1457      40.022  64.443  58.479  1.00  0.00           O  
ATOM   2044  CB  SER A1457      41.565  66.246  60.309  1.00  0.00           C  
ATOM   2045  OG  SER A1457      42.786  66.021  59.607  1.00  0.00           O  
ATOM   2046  N   LEU A1458      40.769  65.968  57.007  1.00  0.00           N  
ATOM   2047  CA  LEU A1458      40.780  65.012  55.908  1.00  0.00           C  
ATOM   2048  C   LEU A1458      41.791  63.904  56.179  1.00  0.00           C  
ATOM   2049  O   LEU A1458      41.646  62.788  55.692  1.00  0.00           O  
ATOM   2050  CB  LEU A1458      41.135  65.718  54.609  1.00  0.00           C  
ATOM   2051  CG  LEU A1458      40.072  66.740  54.184  1.00  0.00           C  
ATOM   2052  CD1 LEU A1458      40.584  67.564  53.006  1.00  0.00           C  
ATOM   2053  CD2 LEU A1458      38.784  66.007  53.800  1.00  0.00           C  
ATOM   2054  N   ASP A1459      42.812  64.210  56.970  1.00  0.00           N  
ATOM   2055  CA  ASP A1459      43.829  63.226  57.302  1.00  0.00           C  
ATOM   2056  C   ASP A1459      43.258  62.176  58.232  1.00  0.00           C  
ATOM   2057  O   ASP A1459      43.684  61.034  58.195  1.00  0.00           O  
ATOM   2058  CB  ASP A1459      45.091  63.908  57.877  1.00  0.00           C  
ATOM   2059  CG  ASP A1459      45.888  64.658  56.789  1.00  0.00           C  
ATOM   2060  OD1 ASP A1459      46.856  65.368  57.127  1.00  0.00           O  
ATOM   2061  OD2 ASP A1459      45.547  64.541  55.581  1.00  0.00           O  
ATOM   2062  N   TRP A1460      42.265  62.549  59.035  1.00  0.00           N  
ATOM   2063  CA  TRP A1460      41.624  61.570  59.886  1.00  0.00           C  
ATOM   2064  C   TRP A1460      40.837  60.589  58.992  1.00  0.00           C  
ATOM   2065  O   TRP A1460      40.907  59.375  59.178  1.00  0.00           O  
ATOM   2066  CB  TRP A1460      40.650  62.227  60.861  1.00  0.00           C  
ATOM   2067  CG  TRP A1460      40.007  61.217  61.763  1.00  0.00           C  
ATOM   2068  CD1 TRP A1460      40.553  60.674  62.900  1.00  0.00           C  
ATOM   2069  CD2 TRP A1460      38.735  60.563  61.578  1.00  0.00           C  
ATOM   2070  NE1 TRP A1460      39.703  59.724  63.428  1.00  0.00           N  
ATOM   2071  CE2 TRP A1460      38.583  59.637  62.644  1.00  0.00           C  
ATOM   2072  CE3 TRP A1460      37.717  60.663  60.617  1.00  0.00           C  
ATOM   2073  CZ2 TRP A1460      37.445  58.814  62.781  1.00  0.00           C  
ATOM   2074  CZ3 TRP A1460      36.586  59.848  60.749  1.00  0.00           C  
ATOM   2075  CH2 TRP A1460      36.465  58.927  61.838  1.00  0.00           C  
ATOM   2076  N   TYR A1461      40.083  61.103  58.022  1.00  0.00           N  
ATOM   2077  CA  TYR A1461      39.310  60.220  57.141  1.00  0.00           C  
ATOM   2078  C   TYR A1461      40.209  59.239  56.382  1.00  0.00           C  
ATOM   2079  O   TYR A1461      39.899  58.047  56.279  1.00  0.00           O  
ATOM   2080  CB  TYR A1461      38.466  61.048  56.165  1.00  0.00           C  
ATOM   2081  CG  TYR A1461      37.342  61.748  56.879  1.00  0.00           C  
ATOM   2082  CD1 TYR A1461      37.487  63.061  57.334  1.00  0.00           C  
ATOM   2083  CD2 TYR A1461      36.183  61.053  57.229  1.00  0.00           C  
ATOM   2084  CE1 TYR A1461      36.516  63.668  58.135  1.00  0.00           C  
ATOM   2085  CE2 TYR A1461      35.195  61.656  58.034  1.00  0.00           C  
ATOM   2086  CZ  TYR A1461      35.372  62.952  58.481  1.00  0.00           C  
ATOM   2087  OH  TYR A1461      34.407  63.540  59.273  1.00  0.00           O  
ATOM   2088  N   LYS A1462      41.327  59.737  55.866  1.00  0.00           N  
ATOM   2089  CA  LYS A1462      42.252  58.885  55.124  1.00  0.00           C  
ATOM   2090  C   LYS A1462      42.832  57.835  56.048  1.00  0.00           C  
ATOM   2091  O   LYS A1462      42.858  56.650  55.710  1.00  0.00           O  
ATOM   2092  CB  LYS A1462      43.386  59.704  54.518  1.00  0.00           C  
ATOM   2093  CG  LYS A1462      44.432  58.860  53.839  1.00  0.00           C  
ATOM   2094  CD  LYS A1462      45.086  59.670  52.743  1.00  0.00           C  
ATOM   2095  CE  LYS A1462      46.584  59.795  52.917  1.00  0.00           C  
ATOM   2096  NZ  LYS A1462      47.306  58.513  52.765  1.00  0.00           N  
ATOM   2097  N   ALA A1463      43.295  58.270  57.218  1.00  0.00           N  
ATOM   2098  CA  ALA A1463      43.863  57.350  58.208  1.00  0.00           C  
ATOM   2099  C   ALA A1463      42.840  56.308  58.669  1.00  0.00           C  
ATOM   2100  O   ALA A1463      43.189  55.194  59.006  1.00  0.00           O  
ATOM   2101  CB  ALA A1463      44.364  58.138  59.433  1.00  0.00           C  
ATOM   2102  N   GLU A1464      41.575  56.674  58.699  1.00  0.00           N  
ATOM   2103  CA  GLU A1464      40.568  55.737  59.154  1.00  0.00           C  
ATOM   2104  C   GLU A1464      40.160  54.729  58.099  1.00  0.00           C  
ATOM   2105  O   GLU A1464      39.331  53.861  58.370  1.00  0.00           O  
ATOM   2106  CB  GLU A1464      39.325  56.482  59.633  1.00  0.00           C  
ATOM   2107  CG  GLU A1464      39.407  56.988  61.057  1.00  0.00           C  
ATOM   2108  CD  GLU A1464      39.384  55.858  62.091  1.00  0.00           C  
ATOM   2109  OE1 GLU A1464      40.442  55.613  62.703  1.00  0.00           O  
ATOM   2110  OE2 GLU A1464      38.307  55.219  62.277  1.00  0.00           O  
ATOM   2111  N   GLY A1465      40.698  54.860  56.893  1.00  0.00           N  
ATOM   2112  CA  GLY A1465      40.346  53.914  55.849  1.00  0.00           C  
ATOM   2113  C   GLY A1465      39.123  54.254  55.001  1.00  0.00           C  
ATOM   2114  O   GLY A1465      38.479  53.344  54.463  1.00  0.00           O  
ATOM   2115  N   PHE A1467      38.784  55.540  54.884  1.00  0.00           N  
ATOM   2116  CA  PHE A1467      37.681  55.936  54.023  1.00  0.00           C  
ATOM   2117  C   PHE A1467      38.303  56.151  52.646  1.00  0.00           C  
ATOM   2118  O   PHE A1467      39.426  56.667  52.546  1.00  0.00           O  
ATOM   2119  CB  PHE A1467      37.010  57.236  54.507  1.00  0.00           C  
ATOM   2120  CG  PHE A1467      36.127  57.056  55.717  1.00  0.00           C  
ATOM   2121  CD1 PHE A1467      36.660  57.127  57.015  1.00  0.00           C  
ATOM   2122  CD2 PHE A1467      34.766  56.780  55.561  1.00  0.00           C  
ATOM   2123  CE1 PHE A1467      35.830  56.918  58.155  1.00  0.00           C  
ATOM   2124  CE2 PHE A1467      33.941  56.571  56.681  1.00  0.00           C  
ATOM   2125  CZ  PHE A1467      34.481  56.642  57.982  1.00  0.00           C  
ATOM   2126  N   LEU A1506      37.599  55.726  51.600  1.00  0.00           N  
ATOM   2127  CA  LEU A1506      38.079  55.876  50.232  1.00  0.00           C  
ATOM   2128  C   LEU A1506      37.849  57.305  49.793  1.00  0.00           C  
ATOM   2129  O   LEU A1506      36.795  57.881  50.069  1.00  0.00           O  
ATOM   2130  CB  LEU A1506      37.324  54.936  49.261  1.00  0.00           C  
ATOM   2131  CG  LEU A1506      37.456  53.438  49.580  1.00  0.00           C  
ATOM   2132  CD1 LEU A1506      36.582  52.588  48.680  1.00  0.00           C  
ATOM   2133  CD2 LEU A1506      38.873  53.062  49.414  1.00  0.00           C  
ATOM   2134  N   PRO A1507      38.847  57.916  49.125  1.00  0.00           N  
ATOM   2135  CA  PRO A1507      38.640  59.298  48.680  1.00  0.00           C  
ATOM   2136  C   PRO A1507      37.418  59.429  47.762  1.00  0.00           C  
ATOM   2137  O   PRO A1507      36.702  60.429  47.816  1.00  0.00           O  
ATOM   2138  CB  PRO A1507      39.943  59.641  47.939  1.00  0.00           C  
ATOM   2139  CG  PRO A1507      40.521  58.266  47.547  1.00  0.00           C  
ATOM   2140  CD  PRO A1507      40.179  57.405  48.741  1.00  0.00           C  
ATOM   2141  N   GLU A1508      37.155  58.415  46.942  1.00  0.00           N  
ATOM   2142  CA  GLU A1508      36.016  58.499  46.005  1.00  0.00           C  
ATOM   2143  C   GLU A1508      34.658  58.533  46.718  1.00  0.00           C  
ATOM   2144  O   GLU A1508      33.716  59.223  46.298  1.00  0.00           O  
ATOM   2145  CB  GLU A1508      36.063  57.324  45.027  1.00  0.00           C  
ATOM   2146  CG  GLU A1508      37.317  57.336  44.152  1.00  0.00           C  
ATOM   2147  CD  GLU A1508      38.499  56.574  44.773  1.00  0.00           C  
ATOM   2148  OE1 GLU A1508      38.478  56.333  45.995  1.00  0.00           O  
ATOM   2149  OE2 GLU A1508      39.443  56.220  44.030  1.00  0.00           O  
ATOM   2150  N   ALA A1509      34.582  57.773  47.798  1.00  0.00           N  
ATOM   2151  CA  ALA A1509      33.364  57.694  48.604  1.00  0.00           C  
ATOM   2152  C   ALA A1509      33.189  59.013  49.368  1.00  0.00           C  
ATOM   2153  O   ALA A1509      32.101  59.602  49.364  1.00  0.00           O  
ATOM   2154  CB  ALA A1509      33.462  56.488  49.592  1.00  0.00           C  
ATOM   2155  N   LEU A1510      34.254  59.494  50.003  1.00  0.00           N  
ATOM   2156  CA  LEU A1510      34.153  60.752  50.740  1.00  0.00           C  
ATOM   2157  C   LEU A1510      33.714  61.869  49.781  1.00  0.00           C  
ATOM   2158  O   LEU A1510      32.831  62.677  50.089  1.00  0.00           O  
ATOM   2159  CB  LEU A1510      35.490  61.112  51.372  1.00  0.00           C  
ATOM   2160  CG  LEU A1510      35.543  62.495  52.032  1.00  0.00           C  
ATOM   2161  CD1 LEU A1510      34.364  62.672  53.014  1.00  0.00           C  
ATOM   2162  CD2 LEU A1510      36.906  62.662  52.717  1.00  0.00           C  
ATOM   2163  N   ARG A1511      34.322  61.892  48.602  1.00  0.00           N  
ATOM   2164  CA  ARG A1511      33.980  62.891  47.596  1.00  0.00           C  
ATOM   2165  C   ARG A1511      32.524  62.744  47.185  1.00  0.00           C  
ATOM   2166  O   ARG A1511      31.809  63.746  47.088  1.00  0.00           O  
ATOM   2167  CB  ARG A1511      34.885  62.737  46.383  1.00  0.00           C  
ATOM   2168  CG  ARG A1511      34.516  63.620  45.216  1.00  0.00           C  
ATOM   2169  CD  ARG A1511      34.321  62.728  44.012  1.00  0.00           C  
ATOM   2170  NE  ARG A1511      32.917  62.485  43.731  1.00  0.00           N  
ATOM   2171  CZ  ARG A1511      32.397  61.310  43.371  1.00  0.00           C  
ATOM   2172  NH1 ARG A1511      33.156  60.223  43.251  1.00  0.00           N  
ATOM   2173  NH2 ARG A1511      31.098  61.243  43.095  1.00  0.00           N  
ATOM   2174  N   ASN A1516      32.083  61.508  46.954  1.00  0.00           N  
ATOM   2175  CA  ASN A1516      30.680  61.258  46.571  1.00  0.00           C  
ATOM   2176  C   ASN A1516      29.730  61.742  47.701  1.00  0.00           C  
ATOM   2177  O   ASN A1516      28.715  62.390  47.447  1.00  0.00           O  
ATOM   2178  CB  ASN A1516      30.469  59.754  46.300  1.00  0.00           C  
ATOM   2179  CG  ASN A1516      29.089  59.437  45.672  1.00  0.00           C  
ATOM   2180  OD1 ASN A1516      28.936  58.426  45.004  1.00  0.00           O  
ATOM   2181  ND2 ASN A1516      28.100  60.300  45.897  1.00  0.00           N  
ATOM   2182  N   TYR A1517      30.085  61.460  48.939  1.00  0.00           N  
ATOM   2183  CA  TYR A1517      29.269  61.878  50.064  1.00  0.00           C  
ATOM   2184  C   TYR A1517      29.186  63.410  50.122  1.00  0.00           C  
ATOM   2185  O   TYR A1517      28.114  63.989  50.321  1.00  0.00           O  
ATOM   2186  CB  TYR A1517      29.843  61.336  51.366  1.00  0.00           C  
ATOM   2187  CG  TYR A1517      28.995  61.676  52.577  1.00  0.00           C  
ATOM   2188  CD1 TYR A1517      27.692  61.191  52.676  1.00  0.00           C  
ATOM   2189  CD2 TYR A1517      29.456  62.533  53.570  1.00  0.00           C  
ATOM   2190  CE1 TYR A1517      26.854  61.551  53.721  1.00  0.00           C  
ATOM   2191  CE2 TYR A1517      28.613  62.912  54.642  1.00  0.00           C  
ATOM   2192  CZ  TYR A1517      27.305  62.411  54.692  1.00  0.00           C  
ATOM   2193  OH  TYR A1517      26.406  62.806  55.651  1.00  0.00           O  
ATOM   2194  N   LEU A1518      30.315  64.075  49.933  1.00  0.00           N  
ATOM   2195  CA  LEU A1518      30.338  65.522  49.963  1.00  0.00           C  
ATOM   2196  C   LEU A1518      29.430  66.120  48.880  1.00  0.00           C  
ATOM   2197  O   LEU A1518      28.830  67.172  49.094  1.00  0.00           O  
ATOM   2198  CB  LEU A1518      31.785  66.008  49.800  1.00  0.00           C  
ATOM   2199  CG  LEU A1518      32.522  66.690  50.973  1.00  0.00           C  
ATOM   2200  CD1 LEU A1518      31.894  66.361  52.313  1.00  0.00           C  
ATOM   2201  CD2 LEU A1518      33.979  66.279  50.950  1.00  0.00           C  
ATOM   2202  N   CYS A1527      29.334  65.470  47.716  1.00  0.00           N  
ATOM   2203  CA  CYS A1527      28.463  65.965  46.643  1.00  0.00           C  
ATOM   2204  C   CYS A1527      27.009  65.999  47.117  1.00  0.00           C  
ATOM   2205  O   CYS A1527      26.238  66.872  46.723  1.00  0.00           O  
ATOM   2206  CB  CYS A1527      28.510  65.047  45.413  1.00  0.00           C  
ATOM   2207  SG  CYS A1527      30.082  64.997  44.603  1.00  0.00           S  
ATOM   2208  N   LEU A1528      26.644  65.025  47.944  1.00  0.00           N  
ATOM   2209  CA  LEU A1528      25.281  64.923  48.463  1.00  0.00           C  
ATOM   2210  C   LEU A1528      24.953  65.964  49.538  1.00  0.00           C  
ATOM   2211  O   LEU A1528      23.813  66.030  50.021  1.00  0.00           O  
ATOM   2212  CB  LEU A1528      25.043  63.512  49.020  1.00  0.00           C  
ATOM   2213  CG  LEU A1528      24.335  62.484  48.125  1.00  0.00           C  
ATOM   2214  CD1 LEU A1528      24.359  62.913  46.696  1.00  0.00           C  
ATOM   2215  CD2 LEU A1528      24.982  61.121  48.304  1.00  0.00           C  
ATOM   2216  N   MET A1549      25.950  66.748  49.946  1.00  0.00           N  
ATOM   2217  CA  MET A1549      25.714  67.794  50.934  1.00  0.00           C  
ATOM   2218  C   MET A1549      25.247  68.997  50.123  1.00  0.00           C  
ATOM   2219  O   MET A1549      26.047  69.740  49.581  1.00  0.00           O  
ATOM   2220  CB  MET A1549      27.002  68.145  51.687  1.00  0.00           C  
ATOM   2221  CG  MET A1549      27.638  66.996  52.449  1.00  0.00           C  
ATOM   2222  SD  MET A1549      26.747  66.492  53.956  1.00  0.00           S  
ATOM   2223  CE  MET A1549      25.527  65.370  53.275  1.00  0.00           C  
ATOM   2224  N   GLY A1563      23.942  69.173  49.988  1.00  0.00           N  
ATOM   2225  CA  GLY A1563      23.470  70.314  49.223  1.00  0.00           C  
ATOM   2226  C   GLY A1563      23.154  70.064  47.753  1.00  0.00           C  
ATOM   2227  O   GLY A1563      22.551  70.925  47.107  1.00  0.00           O  
ATOM   2228  N   PHE A1569      23.546  68.916  47.209  1.00  0.00           N  
ATOM   2229  CA  PHE A1569      23.230  68.627  45.816  1.00  0.00           C  
ATOM   2230  C   PHE A1569      22.598  67.251  45.656  1.00  0.00           C  
ATOM   2231  O   PHE A1569      22.853  66.346  46.438  1.00  0.00           O  
ATOM   2232  CB  PHE A1569      24.483  68.737  44.941  1.00  0.00           C  
ATOM   2233  CG  PHE A1569      24.263  68.347  43.512  1.00  0.00           C  
ATOM   2234  CD1 PHE A1569      24.458  67.034  43.101  1.00  0.00           C  
ATOM   2235  CD2 PHE A1569      23.828  69.283  42.581  1.00  0.00           C  
ATOM   2236  CE1 PHE A1569      24.230  66.642  41.796  1.00  0.00           C  
ATOM   2237  CE2 PHE A1569      23.590  68.908  41.265  1.00  0.00           C  
ATOM   2238  CZ  PHE A1569      23.796  67.573  40.872  1.00  0.00           C  
ATOM   2239  N   SER A1570      21.743  67.097  44.655  1.00  0.00           N  
ATOM   2240  CA  SER A1570      21.135  65.802  44.422  1.00  0.00           C  
ATOM   2241  C   SER A1570      21.007  65.605  42.929  1.00  0.00           C  
ATOM   2242  O   SER A1570      20.880  66.563  42.193  1.00  0.00           O  
ATOM   2243  CB  SER A1570      19.743  65.731  45.054  1.00  0.00           C  
ATOM   2244  OG  SER A1570      18.839  66.513  44.294  1.00  0.00           O  
ATOM   2245  N   MET A1571      21.049  64.352  42.501  1.00  0.00           N  
ATOM   2246  CA  MET A1571      20.912  63.988  41.098  1.00  0.00           C  
ATOM   2247  C   MET A1571      19.440  64.007  40.690  1.00  0.00           C  
ATOM   2248  O   MET A1571      18.564  63.727  41.503  1.00  0.00           O  
ATOM   2249  CB  MET A1571      21.451  62.571  40.878  1.00  0.00           C  
ATOM   2250  CG  MET A1571      22.963  62.466  40.955  1.00  0.00           C  
ATOM   2251  SD  MET A1571      23.652  63.319  39.546  1.00  0.00           S  
ATOM   2252  CE  MET A1571      25.189  62.432  39.288  1.00  0.00           C  
ATOM   2253  N   PRO A1572      19.149  64.340  39.424  1.00  0.00           N  
ATOM   2254  CA  PRO A1572      17.758  64.370  38.952  1.00  0.00           C  
ATOM   2255  C   PRO A1572      17.006  63.078  39.271  1.00  0.00           C  
ATOM   2256  O   PRO A1572      15.910  63.114  39.825  1.00  0.00           O  
ATOM   2257  CB  PRO A1572      17.924  64.591  37.457  1.00  0.00           C  
ATOM   2258  CG  PRO A1572      19.084  65.549  37.417  1.00  0.00           C  
ATOM   2259  CD  PRO A1572      20.056  64.925  38.417  1.00  0.00           C  
ATOM   2260  N   ASP A1573      17.610  61.936  38.942  1.00  0.00           N  
ATOM   2261  CA  ASP A1573      16.979  60.639  39.192  1.00  0.00           C  
ATOM   2262  C   ASP A1573      17.121  60.101  40.608  1.00  0.00           C  
ATOM   2263  O   ASP A1573      16.784  58.949  40.851  1.00  0.00           O  
ATOM   2264  CB  ASP A1573      17.512  59.587  38.231  1.00  0.00           C  
ATOM   2265  CG  ASP A1573      18.967  59.221  38.506  1.00  0.00           C  
ATOM   2266  OD1 ASP A1573      19.472  58.298  37.825  1.00  0.00           O  
ATOM   2267  OD2 ASP A1573      19.604  59.845  39.392  1.00  0.00           O  
ATOM   2268  N   GLY A1574      17.639  60.905  41.530  1.00  0.00           N  
ATOM   2269  CA  GLY A1574      17.763  60.462  42.911  1.00  0.00           C  
ATOM   2270  C   GLY A1574      18.923  59.542  43.234  1.00  0.00           C  
ATOM   2271  O   GLY A1574      19.156  59.188  44.400  1.00  0.00           O  
ATOM   2272  N   ARG A1575      19.649  59.154  42.198  1.00  0.00           N  
ATOM   2273  CA  ARG A1575      20.814  58.276  42.335  1.00  0.00           C  
ATOM   2274  C   ARG A1575      21.809  58.807  43.385  1.00  0.00           C  
ATOM   2275  O   ARG A1575      22.160  59.985  43.390  1.00  0.00           O  
ATOM   2276  CB  ARG A1575      21.480  58.210  40.976  1.00  0.00           C  
ATOM   2277  CG  ARG A1575      22.552  57.223  40.809  1.00  0.00           C  
ATOM   2278  CD  ARG A1575      22.575  56.919  39.339  1.00  0.00           C  
ATOM   2279  NE  ARG A1575      22.520  58.154  38.582  1.00  0.00           N  
ATOM   2280  CZ  ARG A1575      23.579  58.755  38.070  1.00  0.00           C  
ATOM   2281  NH1 ARG A1575      24.784  58.213  38.228  1.00  0.00           N  
ATOM   2282  NH2 ARG A1575      23.432  59.914  37.432  1.00  0.00           N  
ATOM   2283  N   GLU A1576      22.273  57.944  44.272  1.00  0.00           N  
ATOM   2284  CA  GLU A1576      23.201  58.412  45.283  1.00  0.00           C  
ATOM   2285  C   GLU A1576      24.658  58.074  45.025  1.00  0.00           C  
ATOM   2286  O   GLU A1576      25.541  58.749  45.517  1.00  0.00           O  
ATOM   2287  CB  GLU A1576      22.797  57.873  46.642  1.00  0.00           C  
ATOM   2288  CG  GLU A1576      21.487  58.435  47.113  1.00  0.00           C  
ATOM   2289  CD  GLU A1576      21.238  58.092  48.556  1.00  0.00           C  
ATOM   2290  OE1 GLU A1576      21.259  56.875  48.865  1.00  0.00           O  
ATOM   2291  OE2 GLU A1576      21.032  59.026  49.371  1.00  0.00           O  
ATOM   2292  N   ILE A1577      24.905  57.024  44.262  1.00  0.00           N  
ATOM   2293  CA  ILE A1577      26.260  56.606  43.966  1.00  0.00           C  
ATOM   2294  C   ILE A1577      26.623  57.049  42.552  1.00  0.00           C  
ATOM   2295  O   ILE A1577      25.989  56.651  41.586  1.00  0.00           O  
ATOM   2296  CB  ILE A1577      26.384  55.061  44.089  1.00  0.00           C  
ATOM   2297  CG1 ILE A1577      26.034  54.641  45.517  1.00  0.00           C  
ATOM   2298  CG2 ILE A1577      27.808  54.595  43.751  1.00  0.00           C  
ATOM   2299  CD1 ILE A1577      26.933  55.304  46.570  1.00  0.00           C  
ATOM   2300  N   PHE A1578      27.622  57.910  42.435  1.00  0.00           N  
ATOM   2301  CA  PHE A1578      28.041  58.348  41.114  1.00  0.00           C  
ATOM   2302  C   PHE A1578      29.481  58.830  41.105  1.00  0.00           C  
ATOM   2303  O   PHE A1578      30.062  59.156  42.140  1.00  0.00           O  
ATOM   2304  CB  PHE A1578      27.110  59.443  40.593  1.00  0.00           C  
ATOM   2305  CG  PHE A1578      26.845  60.540  41.581  1.00  0.00           C  
ATOM   2306  CD1 PHE A1578      25.681  60.532  42.342  1.00  0.00           C  
ATOM   2307  CD2 PHE A1578      27.765  61.573  41.760  1.00  0.00           C  
ATOM   2308  CE1 PHE A1578      25.425  61.529  43.266  1.00  0.00           C  
ATOM   2309  CE2 PHE A1578      27.523  62.581  42.687  1.00  0.00           C  
ATOM   2310  CZ  PHE A1578      26.340  62.560  43.447  1.00  0.00           C  
ATOM   2311  N   THR A1579      30.048  58.891  39.912  1.00  0.00           N  
ATOM   2312  CA  THR A1579      31.427  59.301  39.735  1.00  0.00           C  
ATOM   2313  C   THR A1579      31.570  60.814  39.763  1.00  0.00           C  
ATOM   2314  O   THR A1579      30.587  61.559  39.609  1.00  0.00           O  
ATOM   2315  CB  THR A1579      31.977  58.771  38.384  1.00  0.00           C  
ATOM   2316  OG1 THR A1579      31.316  59.451  37.313  1.00  0.00           O  
ATOM   2317  CG2 THR A1579      31.701  57.240  38.239  1.00  0.00           C  
ATOM   2318  N   LEU A1580      32.798  61.265  39.980  1.00  0.00           N  
ATOM   2319  CA  LEU A1580      33.111  62.675  39.992  1.00  0.00           C  
ATOM   2320  C   LEU A1580      32.734  63.262  38.622  1.00  0.00           C  
ATOM   2321  O   LEU A1580      32.199  64.380  38.500  1.00  0.00           O  
ATOM   2322  CB  LEU A1580      34.613  62.841  40.185  1.00  0.00           C  
ATOM   2323  CG  LEU A1580      35.202  64.126  40.758  1.00  0.00           C  
ATOM   2324  CD1 LEU A1580      36.586  64.319  40.196  1.00  0.00           C  
ATOM   2325  CD2 LEU A1580      34.331  65.290  40.504  1.00  0.00           C  
ATOM   2326  N   GLU A1581      33.058  62.519  37.577  1.00  0.00           N  
ATOM   2327  CA  GLU A1581      32.796  63.003  36.236  1.00  0.00           C  
ATOM   2328  C   GLU A1581      31.287  63.121  35.997  1.00  0.00           C  
ATOM   2329  O   GLU A1581      30.845  64.046  35.320  1.00  0.00           O  
ATOM   2330  CB  GLU A1581      33.478  62.075  35.219  1.00  0.00           C  
ATOM   2331  CG  GLU A1581      33.647  62.632  33.813  1.00  0.00           C  
ATOM   2332  CD  GLU A1581      34.369  63.985  33.742  1.00  0.00           C  
ATOM   2333  OE1 GLU A1581      35.376  64.185  34.469  1.00  0.00           O  
ATOM   2334  OE2 GLU A1581      33.924  64.842  32.934  1.00  0.00           O  
ATOM   2335  N   GLU A1582      30.493  62.208  36.566  1.00  0.00           N  
ATOM   2336  CA  GLU A1582      29.039  62.292  36.400  1.00  0.00           C  
ATOM   2337  C   GLU A1582      28.485  63.509  37.158  1.00  0.00           C  
ATOM   2338  O   GLU A1582      27.482  64.112  36.759  1.00  0.00           O  
ATOM   2339  CB  GLU A1582      28.352  61.036  36.936  1.00  0.00           C  
ATOM   2340  CG  GLU A1582      28.546  59.776  36.122  1.00  0.00           C  
ATOM   2341  CD  GLU A1582      27.793  58.590  36.728  1.00  0.00           C  
ATOM   2342  OE1 GLU A1582      28.247  58.054  37.763  1.00  0.00           O  
ATOM   2343  OE2 GLU A1582      26.731  58.205  36.178  1.00  0.00           O  
ATOM   2344  N   PHE A1583      29.147  63.867  38.254  1.00  0.00           N  
ATOM   2345  CA  PHE A1583      28.736  65.001  39.067  1.00  0.00           C  
ATOM   2346  C   PHE A1583      28.926  66.275  38.266  1.00  0.00           C  
ATOM   2347  O   PHE A1583      28.033  67.129  38.211  1.00  0.00           O  
ATOM   2348  CB  PHE A1583      29.557  65.036  40.369  1.00  0.00           C  
ATOM   2349  CG  PHE A1583      29.335  66.252  41.197  1.00  0.00           C  
ATOM   2350  CD1 PHE A1583      28.053  66.571  41.667  1.00  0.00           C  
ATOM   2351  CD2 PHE A1583      30.408  67.076  41.529  1.00  0.00           C  
ATOM   2352  CE1 PHE A1583      27.840  67.690  42.463  1.00  0.00           C  
ATOM   2353  CE2 PHE A1583      30.219  68.212  42.323  1.00  0.00           C  
ATOM   2354  CZ  PHE A1583      28.925  68.521  42.798  1.00  0.00           C  
ATOM   2355  N   ILE A1584      30.089  66.396  37.633  1.00  0.00           N  
ATOM   2356  CA  ILE A1584      30.395  67.573  36.818  1.00  0.00           C  
ATOM   2357  C   ILE A1584      29.329  67.782  35.747  1.00  0.00           C  
ATOM   2358  O   ILE A1584      28.842  68.892  35.558  1.00  0.00           O  
ATOM   2359  CB  ILE A1584      31.737  67.423  36.047  1.00  0.00           C  
ATOM   2360  CG1 ILE A1584      32.914  67.390  37.006  1.00  0.00           C  
ATOM   2361  CG2 ILE A1584      31.888  68.561  35.046  1.00  0.00           C  
ATOM   2362  CD1 ILE A1584      34.210  66.972  36.301  1.00  0.00           C  
ATOM   2363  N   GLN A1585      28.999  66.708  35.042  1.00  0.00           N  
ATOM   2364  CA  GLN A1585      28.035  66.752  33.945  1.00  0.00           C  
ATOM   2365  C   GLN A1585      26.609  67.100  34.365  1.00  0.00           C  
ATOM   2366  O   GLN A1585      25.912  67.804  33.650  1.00  0.00           O  
ATOM   2367  CB  GLN A1585      28.024  65.411  33.206  1.00  0.00           C  
ATOM   2368  CG  GLN A1585      29.385  64.989  32.682  1.00  0.00           C  
ATOM   2369  CD  GLN A1585      29.356  63.631  31.972  1.00  0.00           C  
ATOM   2370  OE1 GLN A1585      29.107  62.577  32.586  1.00  0.00           O  
ATOM   2371  NE2 GLN A1585      29.603  63.657  30.666  1.00  0.00           N  
ATOM   2372  N   ALA A1586      26.182  66.604  35.523  1.00  0.00           N  
ATOM   2373  CA  ALA A1586      24.834  66.875  36.004  1.00  0.00           C  
ATOM   2374  C   ALA A1586      24.743  68.113  36.883  1.00  0.00           C  
ATOM   2375  O   ALA A1586      23.648  68.481  37.295  1.00  0.00           O  
ATOM   2376  CB  ALA A1586      24.299  65.672  36.774  1.00  0.00           C  
ATOM   2377  N   PHE A1587      25.855  68.787  37.165  1.00  0.00           N  
ATOM   2378  CA  PHE A1587      25.764  69.949  38.055  1.00  0.00           C  
ATOM   2379  C   PHE A1587      24.948  71.150  37.563  1.00  0.00           C  
ATOM   2380  O   PHE A1587      25.067  71.570  36.434  1.00  0.00           O  
ATOM   2381  CB  PHE A1587      27.155  70.438  38.469  1.00  0.00           C  
ATOM   2382  CG  PHE A1587      27.111  71.518  39.518  1.00  0.00           C  
ATOM   2383  CD1 PHE A1587      26.714  71.227  40.812  1.00  0.00           C  
ATOM   2384  CD2 PHE A1587      27.350  72.842  39.177  1.00  0.00           C  
ATOM   2385  CE1 PHE A1587      26.543  72.249  41.755  1.00  0.00           C  
ATOM   2386  CE2 PHE A1587      27.186  73.870  40.098  1.00  0.00           C  
ATOM   2387  CZ  PHE A1587      26.781  73.578  41.386  1.00  0.00           C  
ATOM   2388  N   THR A1588      24.131  71.706  38.444  1.00  0.00           N  
ATOM   2389  CA  THR A1588      23.296  72.863  38.127  1.00  0.00           C  
ATOM   2390  C   THR A1588      22.963  73.511  39.450  1.00  0.00           C  
ATOM   2391  O   THR A1588      22.623  72.802  40.395  1.00  0.00           O  
ATOM   2392  CB  THR A1588      21.908  72.462  37.520  1.00  0.00           C  
ATOM   2393  OG1 THR A1588      22.036  72.150  36.130  1.00  0.00           O  
ATOM   2394  CG2 THR A1588      20.922  73.598  37.674  1.00  0.00           C  
ATOM   2395  N   TRP A1589      23.013  74.834  39.512  1.00  0.00           N  
ATOM   2396  CA  TRP A1589      22.661  75.536  40.729  1.00  0.00           C  
ATOM   2397  C   TRP A1589      21.177  75.355  41.086  1.00  0.00           C  
ATOM   2398  O   TRP A1589      20.778  75.594  42.225  1.00  0.00           O  
ATOM   2399  CB  TRP A1589      22.969  77.023  40.600  1.00  0.00           C  
ATOM   2400  CG  TRP A1589      24.440  77.276  40.492  1.00  0.00           C  
ATOM   2401  CD1 TRP A1589      25.125  77.681  39.391  1.00  0.00           C  
ATOM   2402  CD2 TRP A1589      25.408  77.064  41.518  1.00  0.00           C  
ATOM   2403  NE1 TRP A1589      26.474  77.732  39.665  1.00  0.00           N  
ATOM   2404  CE2 TRP A1589      26.673  77.355  40.967  1.00  0.00           C  
ATOM   2405  CE3 TRP A1589      25.331  76.653  42.850  1.00  0.00           C  
ATOM   2406  CZ2 TRP A1589      27.858  77.243  41.709  1.00  0.00           C  
ATOM   2407  CZ3 TRP A1589      26.504  76.541  43.584  1.00  0.00           C  
ATOM   2408  CH2 TRP A1589      27.749  76.835  43.007  1.00  0.00           C  
ATOM   2409  N   GLU A1591      20.370  74.932  40.117  1.00  0.00           N  
ATOM   2410  CA  GLU A1591      18.953  74.726  40.366  1.00  0.00           C  
ATOM   2411  C   GLU A1591      18.754  73.587  41.348  1.00  0.00           C  
ATOM   2412  O   GLU A1591      17.751  73.572  42.066  1.00  0.00           O  
ATOM   2413  CB  GLU A1591      18.194  74.423  39.070  1.00  0.00           C  
ATOM   2414  CG  GLU A1591      17.959  75.658  38.211  1.00  0.00           C  
ATOM   2415  CD  GLU A1591      17.004  75.390  37.046  1.00  0.00           C  
ATOM   2416  OE1 GLU A1591      15.923  74.776  37.285  1.00  0.00           O  
ATOM   2417  OE2 GLU A1591      17.327  75.799  35.895  1.00  0.00           O  
ATOM   2418  N   ARG A1592      19.715  72.659  41.407  1.00  0.00           N  
ATOM   2419  CA  ARG A1592      19.600  71.533  42.320  1.00  0.00           C  
ATOM   2420  C   ARG A1592      20.464  71.632  43.582  1.00  0.00           C  
ATOM   2421  O   ARG A1592      20.813  70.619  44.190  1.00  0.00           O  
ATOM   2422  CB  ARG A1592      19.876  70.214  41.575  1.00  0.00           C  
ATOM   2423  CG  ARG A1592      18.905  69.952  40.416  1.00  0.00           C  
ATOM   2424  CD  ARG A1592      18.975  68.490  39.978  1.00  0.00           C  
ATOM   2425  NE  ARG A1592      18.475  67.602  41.031  1.00  0.00           N  
ATOM   2426  CZ  ARG A1592      17.179  67.377  41.268  1.00  0.00           C  
ATOM   2427  NH1 ARG A1592      16.236  67.956  40.530  1.00  0.00           N  
ATOM   2428  NH2 ARG A1592      16.820  66.590  42.267  1.00  0.00           N  
ATOM   2429  N   VAL A1593      20.810  72.853  43.975  1.00  0.00           N  
ATOM   2430  CA  VAL A1593      21.595  73.048  45.192  1.00  0.00           C  
ATOM   2431  C   VAL A1593      20.624  73.483  46.290  1.00  0.00           C  
ATOM   2432  O   VAL A1593      19.935  74.480  46.132  1.00  0.00           O  
ATOM   2433  CB  VAL A1593      22.656  74.149  45.008  1.00  0.00           C  
ATOM   2434  CG1 VAL A1593      23.237  74.543  46.362  1.00  0.00           C  
ATOM   2435  CG2 VAL A1593      23.759  73.650  44.068  1.00  0.00           C  
ATOM   2436  N   SER A1594      20.541  72.732  47.385  1.00  0.00           N  
ATOM   2437  CA  SER A1594      19.609  73.099  48.469  1.00  0.00           C  
ATOM   2438  C   SER A1594      20.353  73.967  49.483  1.00  0.00           C  
ATOM   2439  O   SER A1594      21.553  73.810  49.690  1.00  0.00           O  
ATOM   2440  CB  SER A1594      19.026  71.833  49.127  1.00  0.00           C  
ATOM   2441  OG  SER A1594      20.043  71.044  49.714  1.00  0.00           O  
ATOM   2442  N   LEU A1596      19.646  74.881  50.130  1.00  0.00           N  
ATOM   2443  CA  LEU A1596      20.306  75.804  51.044  1.00  0.00           C  
ATOM   2444  C   LEU A1596      20.326  75.541  52.564  1.00  0.00           C  
ATOM   2445  O   LEU A1596      20.903  76.310  53.313  1.00  0.00           O  
ATOM   2446  CB  LEU A1596      19.765  77.202  50.764  1.00  0.00           C  
ATOM   2447  CG  LEU A1596      19.894  77.646  49.296  1.00  0.00           C  
ATOM   2448  CD1 LEU A1596      19.230  79.002  49.101  1.00  0.00           C  
ATOM   2449  CD2 LEU A1596      21.373  77.687  48.905  1.00  0.00           C  
ATOM   2450  N   GLY A1601      19.722  74.468  53.035  1.00  0.00           N  
ATOM   2451  CA  GLY A1601      19.768  74.228  54.469  1.00  0.00           C  
ATOM   2452  C   GLY A1601      21.151  73.779  54.903  1.00  0.00           C  
ATOM   2453  O   GLY A1601      21.889  73.242  54.095  1.00  0.00           O  
ATOM   2454  N   GLY A1602      21.514  73.988  56.167  1.00  0.00           N  
ATOM   2455  CA  GLY A1602      22.832  73.561  56.631  1.00  0.00           C  
ATOM   2456  C   GLY A1602      22.899  72.061  56.898  1.00  0.00           C  
ATOM   2457  O   GLY A1602      22.443  71.608  57.947  1.00  0.00           O  
ATOM   2458  N   PRO A1603      23.508  71.261  55.996  1.00  0.00           N  
ATOM   2459  CA  PRO A1603      23.604  69.804  56.167  1.00  0.00           C  
ATOM   2460  C   PRO A1603      24.453  69.252  57.300  1.00  0.00           C  
ATOM   2461  O   PRO A1603      25.621  69.614  57.481  1.00  0.00           O  
ATOM   2462  CB  PRO A1603      24.107  69.327  54.804  1.00  0.00           C  
ATOM   2463  CG  PRO A1603      24.974  70.464  54.368  1.00  0.00           C  
ATOM   2464  CD  PRO A1603      24.157  71.683  54.737  1.00  0.00           C  
ATOM   2465  N   VAL A1604      23.851  68.349  58.063  1.00  0.00           N  
ATOM   2466  CA  VAL A1604      24.568  67.722  59.132  1.00  0.00           C  
ATOM   2467  C   VAL A1604      25.420  66.625  58.478  1.00  0.00           C  
ATOM   2468  O   VAL A1604      24.933  65.850  57.661  1.00  0.00           O  
ATOM   2469  CB  VAL A1604      23.602  67.089  60.166  1.00  0.00           C  
ATOM   2470  CG1 VAL A1604      24.385  66.182  61.125  1.00  0.00           C  
ATOM   2471  CG2 VAL A1604      22.877  68.197  60.933  1.00  0.00           C  
ATOM   2472  N   PHE A1613      26.693  66.586  58.831  1.00  0.00           N  
ATOM   2473  CA  PHE A1613      27.594  65.602  58.290  1.00  0.00           C  
ATOM   2474  C   PHE A1613      27.365  64.362  59.132  1.00  0.00           C  
ATOM   2475  O   PHE A1613      27.629  64.367  60.342  1.00  0.00           O  
ATOM   2476  CB  PHE A1613      29.021  66.107  58.426  1.00  0.00           C  
ATOM   2477  CG  PHE A1613      30.030  65.260  57.734  1.00  0.00           C  
ATOM   2478  CD1 PHE A1613      30.477  64.078  58.311  1.00  0.00           C  
ATOM   2479  CD2 PHE A1613      30.584  65.672  56.525  1.00  0.00           C  
ATOM   2480  CE1 PHE A1613      31.489  63.306  57.682  1.00  0.00           C  
ATOM   2481  CE2 PHE A1613      31.590  64.913  55.893  1.00  0.00           C  
ATOM   2482  CZ  PHE A1613      32.041  63.737  56.470  1.00  0.00           C  
ATOM   2483  N   ASP A1614      26.847  63.321  58.478  1.00  0.00           N  
ATOM   2484  CA  ASP A1614      26.512  62.033  59.103  1.00  0.00           C  
ATOM   2485  C   ASP A1614      27.589  60.961  58.846  1.00  0.00           C  
ATOM   2486  O   ASP A1614      27.664  60.364  57.775  1.00  0.00           O  
ATOM   2487  CB  ASP A1614      25.158  61.565  58.547  1.00  0.00           C  
ATOM   2488  CG  ASP A1614      24.641  60.306  59.227  1.00  0.00           C  
ATOM   2489  OD1 ASP A1614      23.545  59.835  58.867  1.00  0.00           O  
ATOM   2490  OD2 ASP A1614      25.322  59.782  60.123  1.00  0.00           O  
ATOM   2491  N   LEU A1615      28.411  60.712  59.841  1.00  0.00           N  
ATOM   2492  CA  LEU A1615      29.459  59.720  59.716  1.00  0.00           C  
ATOM   2493  C   LEU A1615      28.904  58.337  59.412  1.00  0.00           C  
ATOM   2494  O   LEU A1615      29.513  57.564  58.659  1.00  0.00           O  
ATOM   2495  CB  LEU A1615      30.288  59.681  61.003  1.00  0.00           C  
ATOM   2496  CG  LEU A1615      31.606  58.935  60.891  1.00  0.00           C  
ATOM   2497  CD1 LEU A1615      32.410  59.527  59.743  1.00  0.00           C  
ATOM   2498  CD2 LEU A1615      32.368  59.035  62.223  1.00  0.00           C  
ATOM   2499  N   GLU A1616      27.755  58.001  59.982  1.00  0.00           N  
ATOM   2500  CA  GLU A1616      27.174  56.685  59.720  1.00  0.00           C  
ATOM   2501  C   GLU A1616      26.835  56.505  58.240  1.00  0.00           C  
ATOM   2502  O   GLU A1616      27.016  55.425  57.694  1.00  0.00           O  
ATOM   2503  CB  GLU A1616      25.918  56.436  60.581  1.00  0.00           C  
ATOM   2504  CG  GLU A1616      26.276  56.110  62.023  1.00  0.00           C  
ATOM   2505  CD  GLU A1616      27.485  55.164  62.110  1.00  0.00           C  
ATOM   2506  OE1 GLU A1616      28.547  55.575  62.657  1.00  0.00           O  
ATOM   2507  OE2 GLU A1616      27.378  54.012  61.613  1.00  0.00           O  
ATOM   2508  N   LYS A1617      26.337  57.556  57.598  1.00  0.00           N  
ATOM   2509  CA  LYS A1617      26.011  57.431  56.190  1.00  0.00           C  
ATOM   2510  C   LYS A1617      27.275  57.378  55.331  1.00  0.00           C  
ATOM   2511  O   LYS A1617      27.292  56.720  54.311  1.00  0.00           O  
ATOM   2512  CB  LYS A1617      25.123  58.556  55.701  1.00  0.00           C  
ATOM   2513  CG  LYS A1617      24.654  58.246  54.290  1.00  0.00           C  
ATOM   2514  CD  LYS A1617      23.378  58.932  53.923  1.00  0.00           C  
ATOM   2515  CE  LYS A1617      22.911  58.518  52.520  1.00  0.00           C  
ATOM   2516  NZ  LYS A1617      21.804  59.419  52.012  1.00  0.00           N  
ATOM   2517  N   LEU A1619      28.326  58.062  55.763  1.00  0.00           N  
ATOM   2518  CA  LEU A1619      29.603  58.049  55.051  1.00  0.00           C  
ATOM   2519  C   LEU A1619      30.128  56.609  55.079  1.00  0.00           C  
ATOM   2520  O   LEU A1619      30.543  56.073  54.049  1.00  0.00           O  
ATOM   2521  CB  LEU A1619      30.607  58.984  55.731  1.00  0.00           C  
ATOM   2522  CG  LEU A1619      31.796  59.638  54.997  1.00  0.00           C  
ATOM   2523  CD1 LEU A1619      33.044  59.656  55.913  1.00  0.00           C  
ATOM   2524  CD2 LEU A1619      32.101  58.933  53.702  1.00  0.00           C  
ATOM   2525  N   ARG A1620      30.074  55.965  56.246  1.00  0.00           N  
ATOM   2526  CA  ARG A1620      30.548  54.600  56.376  1.00  0.00           C  
ATOM   2527  C   ARG A1620      29.756  53.667  55.470  1.00  0.00           C  
ATOM   2528  O   ARG A1620      30.334  52.794  54.842  1.00  0.00           O  
ATOM   2529  CB  ARG A1620      30.493  54.135  57.855  1.00  0.00           C  
ATOM   2530  CG  ARG A1620      31.453  54.932  58.744  1.00  0.00           C  
ATOM   2531  CD  ARG A1620      31.324  54.683  60.272  1.00  0.00           C  
ATOM   2532  NE  ARG A1620      32.163  53.571  60.695  1.00  0.00           N  
ATOM   2533  CZ  ARG A1620      31.868  52.307  60.446  1.00  0.00           C  
ATOM   2534  NH1 ARG A1620      30.750  52.012  59.795  1.00  0.00           N  
ATOM   2535  NH2 ARG A1620      32.701  51.344  60.802  1.00  0.00           N  
ATOM   2536  N   TRP A1621      28.434  53.849  55.399  1.00  0.00           N  
ATOM   2537  CA  TRP A1621      27.613  53.002  54.535  1.00  0.00           C  
ATOM   2538  C   TRP A1621      28.068  53.214  53.082  1.00  0.00           C  
ATOM   2539  O   TRP A1621      28.182  52.271  52.288  1.00  0.00           O  
ATOM   2540  CB  TRP A1621      26.118  53.388  54.633  1.00  0.00           C  
ATOM   2541  CG  TRP A1621      25.299  52.808  53.517  1.00  0.00           C  
ATOM   2542  CD1 TRP A1621      24.833  51.528  53.418  1.00  0.00           C  
ATOM   2543  CD2 TRP A1621      24.920  53.466  52.300  1.00  0.00           C  
ATOM   2544  NE1 TRP A1621      24.195  51.344  52.213  1.00  0.00           N  
ATOM   2545  CE2 TRP A1621      24.231  52.519  51.509  1.00  0.00           C  
ATOM   2546  CE3 TRP A1621      25.095  54.764  51.804  1.00  0.00           C  
ATOM   2547  CZ2 TRP A1621      23.711  52.831  50.236  1.00  0.00           C  
ATOM   2548  CZ3 TRP A1621      24.584  55.085  50.546  1.00  0.00           C  
ATOM   2549  CH2 TRP A1621      23.897  54.121  49.773  1.00  0.00           C  
ATOM   2550  N   MET A1622      28.299  54.470  52.728  1.00  0.00           N  
ATOM   2551  CA  MET A1622      28.720  54.768  51.376  1.00  0.00           C  
ATOM   2552  C   MET A1622      30.108  54.170  51.080  1.00  0.00           C  
ATOM   2553  O   MET A1622      30.347  53.633  49.971  1.00  0.00           O  
ATOM   2554  CB  MET A1622      28.720  56.279  51.129  1.00  0.00           C  
ATOM   2555  CG  MET A1622      29.108  56.626  49.695  1.00  0.00           C  
ATOM   2556  SD  MET A1622      28.638  58.281  49.149  1.00  0.00           S  
ATOM   2557  CE  MET A1622      26.836  58.146  48.948  1.00  0.00           C  
ATOM   2558  N   ASN A1632      30.999  54.225  52.068  1.00  0.00           N  
ATOM   2559  CA  ASN A1632      32.346  53.691  51.875  1.00  0.00           C  
ATOM   2560  C   ASN A1632      32.244  52.195  51.607  1.00  0.00           C  
ATOM   2561  O   ASN A1632      32.913  51.680  50.708  1.00  0.00           O  
ATOM   2562  CB  ASN A1632      33.213  53.928  53.106  1.00  0.00           C  
ATOM   2563  CG  ASN A1632      34.689  54.103  52.755  1.00  0.00           C  
ATOM   2564  OD1 ASN A1632      35.058  54.993  51.984  1.00  0.00           O  
ATOM   2565  ND2 ASN A1632      35.535  53.261  53.327  1.00  0.00           N  
ATOM   2566  N   GLY A1635      31.425  51.503  52.412  1.00  0.00           N  
ATOM   2567  CA  GLY A1635      31.211  50.071  52.234  1.00  0.00           C  
ATOM   2568  C   GLY A1635      30.634  49.775  50.846  1.00  0.00           C  
ATOM   2569  O   GLY A1635      31.021  48.820  50.174  1.00  0.00           O  
ATOM   2570  N   LYS A1636      29.710  50.615  50.407  1.00  0.00           N  
ATOM   2571  CA  LYS A1636      29.079  50.463  49.105  1.00  0.00           C  
ATOM   2572  C   LYS A1636      30.153  50.577  47.979  1.00  0.00           C  
ATOM   2573  O   LYS A1636      30.118  49.838  46.989  1.00  0.00           O  
ATOM   2574  CB  LYS A1636      28.013  51.556  48.984  1.00  0.00           C  
ATOM   2575  CG  LYS A1636      27.073  51.440  47.823  1.00  0.00           C  
ATOM   2576  CD  LYS A1636      25.864  50.566  48.159  1.00  0.00           C  
ATOM   2577  CE  LYS A1636      24.871  50.571  47.000  1.00  0.00           C  
ATOM   2578  NZ  LYS A1636      23.775  49.597  47.249  1.00  0.00           N  
ATOM   2579  N   TYR A1637      31.104  51.494  48.130  1.00  0.00           N  
ATOM   2580  CA  TYR A1637      32.167  51.642  47.138  1.00  0.00           C  
ATOM   2581  C   TYR A1637      33.066  50.404  47.125  1.00  0.00           C  
ATOM   2582  O   TYR A1637      33.424  49.878  46.065  1.00  0.00           O  
ATOM   2583  CB  TYR A1637      32.997  52.891  47.428  1.00  0.00           C  
ATOM   2584  CG  TYR A1637      32.555  54.087  46.614  1.00  0.00           C  
ATOM   2585  CD1 TYR A1637      33.287  54.522  45.504  1.00  0.00           C  
ATOM   2586  CD2 TYR A1637      31.358  54.748  46.913  1.00  0.00           C  
ATOM   2587  CE1 TYR A1637      32.826  55.595  44.705  1.00  0.00           C  
ATOM   2588  CE2 TYR A1637      30.900  55.802  46.126  1.00  0.00           C  
ATOM   2589  CZ  TYR A1637      31.639  56.214  45.023  1.00  0.00           C  
ATOM   2590  OH  TYR A1637      31.107  57.222  44.261  1.00  0.00           O  
ATOM   2591  N   ILE A1638      33.373  49.913  48.313  1.00  0.00           N  
ATOM   2592  CA  ILE A1638      34.219  48.740  48.479  1.00  0.00           C  
ATOM   2593  C   ILE A1638      33.599  47.495  47.837  1.00  0.00           C  
ATOM   2594  O   ILE A1638      34.285  46.688  47.183  1.00  0.00           O  
ATOM   2595  CB  ILE A1638      34.469  48.504  49.988  1.00  0.00           C  
ATOM   2596  CG1 ILE A1638      35.504  49.528  50.483  1.00  0.00           C  
ATOM   2597  CG2 ILE A1638      34.919  47.038  50.260  1.00  0.00           C  
ATOM   2598  CD1 ILE A1638      35.733  49.504  51.992  1.00  0.00           C  
ATOM   2599  N   ARG A1639      32.298  47.349  48.015  1.00  0.00           N  
ATOM   2600  CA  ARG A1639      31.595  46.198  47.474  1.00  0.00           C  
ATOM   2601  C   ARG A1639      31.180  46.271  46.012  1.00  0.00           C  
ATOM   2602  O   ARG A1639      31.233  45.258  45.324  1.00  0.00           O  
ATOM   2603  CB  ARG A1639      30.315  45.925  48.288  1.00  0.00           C  
ATOM   2604  CG  ARG A1639      30.555  45.565  49.759  1.00  0.00           C  
ATOM   2605  CD  ARG A1639      29.266  45.051  50.400  1.00  0.00           C  
ATOM   2606  NE  ARG A1639      28.193  46.042  50.356  1.00  0.00           N  
ATOM   2607  CZ  ARG A1639      28.035  47.023  51.238  1.00  0.00           C  
ATOM   2608  NH1 ARG A1639      27.018  47.868  51.113  1.00  0.00           N  
ATOM   2609  NH2 ARG A1639      28.881  47.151  52.255  1.00  0.00           N  
ATOM   2610  N   GLU A1640      30.792  47.463  45.549  1.00  0.00           N  
ATOM   2611  CA  GLU A1640      30.225  47.635  44.221  1.00  0.00           C  
ATOM   2612  C   GLU A1640      30.871  48.545  43.209  1.00  0.00           C  
ATOM   2613  O   GLU A1640      30.562  48.447  42.016  1.00  0.00           O  
ATOM   2614  CB  GLU A1640      28.758  48.096  44.359  1.00  0.00           C  
ATOM   2615  CG  GLU A1640      27.941  47.308  45.385  1.00  0.00           C  
ATOM   2616  CD  GLU A1640      26.493  47.796  45.490  1.00  0.00           C  
ATOM   2617  OE1 GLU A1640      25.876  47.641  46.576  1.00  0.00           O  
ATOM   2618  OE2 GLU A1640      25.961  48.331  44.491  1.00  0.00           O  
ATOM   2619  N   VAL A1641      31.721  49.455  43.653  1.00  0.00           N  
ATOM   2620  CA  VAL A1641      32.323  50.368  42.714  1.00  0.00           C  
ATOM   2621  C   VAL A1641      33.732  49.987  42.331  1.00  0.00           C  
ATOM   2622  O   VAL A1641      34.046  49.939  41.155  1.00  0.00           O  
ATOM   2623  CB  VAL A1641      32.286  51.794  43.271  1.00  0.00           C  
ATOM   2624  CG1 VAL A1641      32.976  52.775  42.302  1.00  0.00           C  
ATOM   2625  CG2 VAL A1641      30.837  52.184  43.483  1.00  0.00           C  
ATOM   2626  N   LEU A1642      34.578  49.722  43.316  1.00  0.00           N  
ATOM   2627  CA  LEU A1642      35.950  49.337  43.035  1.00  0.00           C  
ATOM   2628  C   LEU A1642      35.976  47.886  42.600  1.00  0.00           C  
ATOM   2629  O   LEU A1642      35.030  47.152  42.841  1.00  0.00           O  
ATOM   2630  CB  LEU A1642      36.813  49.454  44.275  1.00  0.00           C  
ATOM   2631  CG  LEU A1642      36.996  50.838  44.878  1.00  0.00           C  
ATOM   2632  CD1 LEU A1642      38.372  50.885  45.628  1.00  0.00           C  
ATOM   2633  CD2 LEU A1642      36.952  51.875  43.757  1.00  0.00           C  
ATOM   2634  N   SER A1662      37.061  47.482  41.958  1.00  0.00           N  
ATOM   2635  CA  SER A1662      37.220  46.096  41.560  1.00  0.00           C  
ATOM   2636  C   SER A1662      37.890  45.401  42.746  1.00  0.00           C  
ATOM   2637  O   SER A1662      38.461  46.042  43.640  1.00  0.00           O  
ATOM   2638  CB  SER A1662      38.158  45.986  40.358  1.00  0.00           C  
ATOM   2639  OG  SER A1662      39.474  46.379  40.745  1.00  0.00           O  
ATOM   2640  N   LEU A1663      37.835  44.079  42.728  1.00  0.00           N  
ATOM   2641  CA  LEU A1663      38.464  43.264  43.760  1.00  0.00           C  
ATOM   2642  C   LEU A1663      39.953  43.605  43.884  1.00  0.00           C  
ATOM   2643  O   LEU A1663      40.520  43.711  44.990  1.00  0.00           O  
ATOM   2644  CB  LEU A1663      38.297  41.787  43.385  1.00  0.00           C  
ATOM   2645  CG  LEU A1663      38.908  40.753  44.328  1.00  0.00           C  
ATOM   2646  CD1 LEU A1663      38.367  40.944  45.779  1.00  0.00           C  
ATOM   2647  CD2 LEU A1663      38.551  39.360  43.772  1.00  0.00           C  
ATOM   2648  N   GLU A1664      40.593  43.780  42.742  1.00  0.00           N  
ATOM   2649  CA  GLU A1664      42.009  44.096  42.724  1.00  0.00           C  
ATOM   2650  C   GLU A1664      42.332  45.462  43.323  1.00  0.00           C  
ATOM   2651  O   GLU A1664      43.358  45.615  43.997  1.00  0.00           O  
ATOM   2652  CB  GLU A1664      42.554  44.015  41.291  1.00  0.00           C  
ATOM   2653  CG  GLU A1664      42.508  42.608  40.691  1.00  0.00           C  
ATOM   2654  CD  GLU A1664      41.117  42.157  40.269  1.00  0.00           C  
ATOM   2655  OE1 GLU A1664      40.969  40.943  39.990  1.00  0.00           O  
ATOM   2656  OE2 GLU A1664      40.174  42.991  40.203  1.00  0.00           O  
ATOM   2657  N   GLU A1665      41.486  46.459  43.055  1.00  0.00           N  
ATOM   2658  CA  GLU A1665      41.700  47.800  43.602  1.00  0.00           C  
ATOM   2659  C   GLU A1665      41.554  47.720  45.115  1.00  0.00           C  
ATOM   2660  O   GLU A1665      42.353  48.305  45.840  1.00  0.00           O  
ATOM   2661  CB  GLU A1665      40.674  48.815  43.048  1.00  0.00           C  
ATOM   2662  CG  GLU A1665      40.938  49.300  41.618  1.00  0.00           C  
ATOM   2663  CD  GLU A1665      39.846  50.251  41.093  1.00  0.00           C  
ATOM   2664  OE1 GLU A1665      38.667  49.824  40.924  1.00  0.00           O  
ATOM   2665  OE2 GLU A1665      40.179  51.443  40.850  1.00  0.00           O  
ATOM   2666  N   VAL A1666      40.546  46.995  45.607  1.00  0.00           N  
ATOM   2667  CA  VAL A1666      40.393  46.916  47.067  1.00  0.00           C  
ATOM   2668  C   VAL A1666      41.624  46.251  47.712  1.00  0.00           C  
ATOM   2669  O   VAL A1666      42.150  46.731  48.726  1.00  0.00           O  
ATOM   2670  CB  VAL A1666      39.113  46.170  47.474  1.00  0.00           C  
ATOM   2671  CG1 VAL A1666      39.017  46.101  49.035  1.00  0.00           C  
ATOM   2672  CG2 VAL A1666      37.877  46.925  46.911  1.00  0.00           C  
ATOM   2673  N   ALA A1667      42.100  45.168  47.107  1.00  0.00           N  
ATOM   2674  CA  ALA A1667      43.270  44.469  47.614  1.00  0.00           C  
ATOM   2675  C   ALA A1667      44.477  45.414  47.690  1.00  0.00           C  
ATOM   2676  O   ALA A1667      45.267  45.372  48.644  1.00  0.00           O  
ATOM   2677  CB  ALA A1667      43.609  43.230  46.704  1.00  0.00           C  
ATOM   2678  N   GLU A1668      44.637  46.261  46.685  1.00  0.00           N  
ATOM   2679  CA  GLU A1668      45.757  47.190  46.714  1.00  0.00           C  
ATOM   2680  C   GLU A1668      45.601  48.222  47.850  1.00  0.00           C  
ATOM   2681  O   GLU A1668      46.531  48.465  48.630  1.00  0.00           O  
ATOM   2682  CB  GLU A1668      45.881  47.890  45.344  1.00  0.00           C  
ATOM   2683  CG  GLU A1668      47.177  48.660  45.131  1.00  0.00           C  
ATOM   2684  CD  GLU A1668      48.449  47.795  45.263  1.00  0.00           C  
ATOM   2685  OE1 GLU A1668      49.522  48.369  45.613  1.00  0.00           O  
ATOM   2686  OE2 GLU A1668      48.381  46.559  45.011  1.00  0.00           O  
ATOM   2687  N   ARG A1669      44.410  48.803  47.973  1.00  0.00           N  
ATOM   2688  CA  ARG A1669      44.191  49.832  48.984  1.00  0.00           C  
ATOM   2689  C   ARG A1669      44.232  49.342  50.410  1.00  0.00           C  
ATOM   2690  O   ARG A1669      44.440  50.120  51.348  1.00  0.00           O  
ATOM   2691  CB  ARG A1669      42.868  50.532  48.711  1.00  0.00           C  
ATOM   2692  CG  ARG A1669      42.839  51.211  47.350  1.00  0.00           C  
ATOM   2693  CD  ARG A1669      41.490  51.785  47.084  1.00  0.00           C  
ATOM   2694  NE  ARG A1669      41.400  52.355  45.748  1.00  0.00           N  
ATOM   2695  CZ  ARG A1669      40.810  53.510  45.480  1.00  0.00           C  
ATOM   2696  NH1 ARG A1669      40.262  54.227  46.466  1.00  0.00           N  
ATOM   2697  NH2 ARG A1669      40.753  53.940  44.226  1.00  0.00           N  
ATOM   2698  N   VAL A1670      44.037  48.050  50.588  1.00  0.00           N  
ATOM   2699  CA  VAL A1670      44.068  47.465  51.923  1.00  0.00           C  
ATOM   2700  C   VAL A1670      45.536  47.232  52.434  1.00  0.00           C  
ATOM   2701  O   VAL A1670      45.771  47.099  53.642  1.00  0.00           O  
ATOM   2702  CB  VAL A1670      43.254  46.139  51.841  1.00  0.00           C  
ATOM   2703  CG1 VAL A1670      44.110  44.982  52.149  1.00  0.00           C  
ATOM   2704  CG2 VAL A1670      41.982  46.229  52.650  1.00  0.00           C  
ATOM   2705  N   LYS A1671      46.516  47.215  51.521  1.00  0.00           N  
ATOM   2706  CA  LYS A1671      47.916  46.939  51.888  1.00  0.00           C  
ATOM   2707  C   LYS A1671      48.503  47.863  52.950  1.00  0.00           C  
ATOM   2708  O   LYS A1671      49.108  47.414  53.936  1.00  0.00           O  
ATOM   2709  CB  LYS A1671      48.779  46.934  50.631  1.00  0.00           C  
ATOM   2710  CG  LYS A1671      48.601  45.648  49.813  1.00  0.00           C  
ATOM   2711  CD  LYS A1671      49.350  45.736  48.482  1.00  0.00           C  
ATOM   2712  CE  LYS A1671      49.290  44.420  47.723  1.00  0.00           C  
ATOM   2713  NZ  LYS A1671      49.892  44.496  46.344  1.00  0.00           N  
ATOM   2714  N   PRO A1672      48.337  49.176  52.778  1.00  0.00           N  
ATOM   2715  CA  PRO A1672      48.883  50.075  53.798  1.00  0.00           C  
ATOM   2716  C   PRO A1672      48.326  49.773  55.200  1.00  0.00           C  
ATOM   2717  O   PRO A1672      49.007  49.960  56.209  1.00  0.00           O  
ATOM   2718  CB  PRO A1672      48.423  51.457  53.315  1.00  0.00           C  
ATOM   2719  CG  PRO A1672      48.306  51.293  51.853  1.00  0.00           C  
ATOM   2720  CD  PRO A1672      47.719  49.923  51.673  1.00  0.00           C  
ATOM   2721  N   PHE A1673      47.077  49.327  55.269  1.00  0.00           N  
ATOM   2722  CA  PHE A1673      46.461  49.082  56.569  1.00  0.00           C  
ATOM   2723  C   PHE A1673      46.934  47.771  57.156  1.00  0.00           C  
ATOM   2724  O   PHE A1673      46.983  47.606  58.378  1.00  0.00           O  
ATOM   2725  CB  PHE A1673      44.932  49.145  56.444  1.00  0.00           C  
ATOM   2726  CG  PHE A1673      44.431  50.527  56.092  1.00  0.00           C  
ATOM   2727  CD1 PHE A1673      44.139  51.454  57.091  1.00  0.00           C  
ATOM   2728  CD2 PHE A1673      44.404  50.947  54.764  1.00  0.00           C  
ATOM   2729  CE1 PHE A1673      43.850  52.769  56.772  1.00  0.00           C  
ATOM   2730  CE2 PHE A1673      44.118  52.252  54.433  1.00  0.00           C  
ATOM   2731  CZ  PHE A1673      43.845  53.172  55.439  1.00  0.00           C  
ATOM   2732  N   LEU A1684      47.284  46.833  56.288  1.00  0.00           N  
ATOM   2733  CA  LEU A1684      47.814  45.568  56.754  1.00  0.00           C  
ATOM   2734  C   LEU A1684      49.191  45.899  57.308  1.00  0.00           C  
ATOM   2735  O   LEU A1684      49.549  45.450  58.391  1.00  0.00           O  
ATOM   2736  CB  LEU A1684      47.942  44.572  55.610  1.00  0.00           C  
ATOM   2737  CG  LEU A1684      46.650  43.848  55.215  1.00  0.00           C  
ATOM   2738  CD1 LEU A1684      46.844  43.147  53.912  1.00  0.00           C  
ATOM   2739  CD2 LEU A1684      46.245  42.859  56.314  1.00  0.00           C  
ATOM   2740  N   ARG A1685      49.953  46.706  56.578  1.00  0.00           N  
ATOM   2741  CA  ARG A1685      51.299  47.062  57.038  1.00  0.00           C  
ATOM   2742  C   ARG A1685      51.270  47.781  58.382  1.00  0.00           C  
ATOM   2743  O   ARG A1685      52.049  47.460  59.281  1.00  0.00           O  
ATOM   2744  CB  ARG A1685      52.019  47.936  55.999  1.00  0.00           C  
ATOM   2745  CG  ARG A1685      52.556  47.151  54.828  1.00  0.00           C  
ATOM   2746  CD  ARG A1685      53.208  48.057  53.794  1.00  0.00           C  
ATOM   2747  NE  ARG A1685      52.353  48.319  52.632  1.00  0.00           N  
ATOM   2748  CZ  ARG A1685      51.926  49.530  52.263  1.00  0.00           C  
ATOM   2749  NH1 ARG A1685      52.267  50.618  52.970  1.00  0.00           N  
ATOM   2750  NH2 ARG A1685      51.171  49.661  51.168  1.00  0.00           N  
ATOM   2751  N   GLU A1688      50.361  48.742  58.519  1.00  0.00           N  
ATOM   2752  CA  GLU A1688      50.240  49.506  59.756  1.00  0.00           C  
ATOM   2753  C   GLU A1688      49.928  48.584  60.924  1.00  0.00           C  
ATOM   2754  O   GLU A1688      50.390  48.806  62.047  1.00  0.00           O  
ATOM   2755  CB  GLU A1688      49.121  50.548  59.628  1.00  0.00           C  
ATOM   2756  CG  GLU A1688      48.874  51.376  60.892  1.00  0.00           C  
ATOM   2757  CD  GLU A1688      47.428  51.883  61.015  1.00  0.00           C  
ATOM   2758  OE1 GLU A1688      47.092  52.500  62.063  1.00  0.00           O  
ATOM   2759  OE2 GLU A1688      46.624  51.659  60.076  1.00  0.00           O  
ATOM   2760  N   ALA A1689      49.129  47.559  60.659  1.00  0.00           N  
ATOM   2761  CA  ALA A1689      48.729  46.589  61.680  1.00  0.00           C  
ATOM   2762  C   ALA A1689      49.825  45.556  61.988  1.00  0.00           C  
ATOM   2763  O   ALA A1689      49.650  44.715  62.866  1.00  0.00           O  
ATOM   2764  CB  ALA A1689      47.450  45.863  61.236  1.00  0.00           C  
ATOM   2765  N   GLY A1690      50.941  45.617  61.260  1.00  0.00           N  
ATOM   2766  CA  GLY A1690      52.024  44.678  61.492  1.00  0.00           C  
ATOM   2767  C   GLY A1690      51.774  43.313  60.879  1.00  0.00           C  
ATOM   2768  O   GLY A1690      52.388  42.315  61.275  1.00  0.00           O  
ATOM   2769  N   LEU A1691      50.879  43.255  59.900  1.00  0.00           N  
ATOM   2770  CA  LEU A1691      50.559  41.989  59.264  1.00  0.00           C  
ATOM   2771  C   LEU A1691      51.115  41.889  57.861  1.00  0.00           C  
ATOM   2772  O   LEU A1691      51.236  42.876  57.146  1.00  0.00           O  
ATOM   2773  CB  LEU A1691      49.044  41.784  59.234  1.00  0.00           C  
ATOM   2774  CG  LEU A1691      48.331  41.766  60.585  1.00  0.00           C  
ATOM   2775  CD1 LEU A1691      46.841  41.691  60.343  1.00  0.00           C  
ATOM   2776  CD2 LEU A1691      48.785  40.567  61.409  1.00  0.00           C  
ATOM   2777  N   SER A1694      51.467  40.675  57.481  1.00  0.00           N  
ATOM   2778  CA  SER A1694      52.006  40.399  56.161  1.00  0.00           C  
ATOM   2779  C   SER A1694      51.080  39.424  55.421  1.00  0.00           C  
ATOM   2780  O   SER A1694      50.257  38.740  56.032  1.00  0.00           O  
ATOM   2781  CB  SER A1694      53.402  39.783  56.317  1.00  0.00           C  
ATOM   2782  OG  SER A1694      53.851  39.195  55.116  1.00  0.00           O  
ATOM   2783  N   TRP A1695      51.206  39.363  54.105  1.00  0.00           N  
ATOM   2784  CA  TRP A1695      50.383  38.453  53.322  1.00  0.00           C  
ATOM   2785  C   TRP A1695      51.370  37.618  52.510  1.00  0.00           C  
ATOM   2786  O   TRP A1695      52.402  38.122  52.073  1.00  0.00           O  
ATOM   2787  CB  TRP A1695      49.380  39.243  52.442  1.00  0.00           C  
ATOM   2788  CG  TRP A1695      49.973  40.299  51.530  1.00  0.00           C  
ATOM   2789  CD1 TRP A1695      50.364  40.137  50.224  1.00  0.00           C  
ATOM   2790  CD2 TRP A1695      50.313  41.649  51.880  1.00  0.00           C  
ATOM   2791  NE1 TRP A1695      50.930  41.297  49.749  1.00  0.00           N  
ATOM   2792  CE2 TRP A1695      50.915  42.239  50.742  1.00  0.00           C  
ATOM   2793  CE3 TRP A1695      50.171  42.417  53.042  1.00  0.00           C  
ATOM   2794  CZ2 TRP A1695      51.377  43.561  50.739  1.00  0.00           C  
ATOM   2795  CZ3 TRP A1695      50.629  43.731  53.038  1.00  0.00           C  
ATOM   2796  CH2 TRP A1695      51.225  44.289  51.897  1.00  0.00           C  
ATOM   2797  N   GLU A1698      51.064  36.335  52.349  1.00  0.00           N  
ATOM   2798  CA  GLU A1698      51.936  35.399  51.637  1.00  0.00           C  
ATOM   2799  C   GLU A1698      52.202  35.717  50.188  1.00  0.00           C  
ATOM   2800  O   GLU A1698      53.325  35.592  49.728  1.00  0.00           O  
ATOM   2801  CB  GLU A1698      51.350  33.996  51.675  1.00  0.00           C  
ATOM   2802  CG  GLU A1698      51.173  33.416  53.056  1.00  0.00           C  
ATOM   2803  CD  GLU A1698      50.160  32.305  53.042  1.00  0.00           C  
ATOM   2804  OE1 GLU A1698      50.332  31.366  52.226  1.00  0.00           O  
ATOM   2805  OE2 GLU A1698      49.190  32.382  53.835  1.00  0.00           O  
ATOM   2806  N   SER A1708      51.152  36.086  49.464  1.00  0.00           N  
ATOM   2807  CA  SER A1708      51.264  36.387  48.041  1.00  0.00           C  
ATOM   2808  C   SER A1708      50.101  37.254  47.620  1.00  0.00           C  
ATOM   2809  O   SER A1708      49.187  37.518  48.406  1.00  0.00           O  
ATOM   2810  CB  SER A1708      51.209  35.104  47.222  1.00  0.00           C  
ATOM   2811  OG  SER A1708      49.958  34.469  47.427  1.00  0.00           O  
ATOM   2812  N   GLU A1716      50.125  37.685  46.368  1.00  0.00           N  
ATOM   2813  CA  GLU A1716      49.056  38.517  45.863  1.00  0.00           C  
ATOM   2814  C   GLU A1716      47.776  37.702  45.758  1.00  0.00           C  
ATOM   2815  O   GLU A1716      46.690  38.202  46.060  1.00  0.00           O  
ATOM   2816  CB  GLU A1716      49.418  39.109  44.487  1.00  0.00           C  
ATOM   2817  CG  GLU A1716      50.512  40.199  44.524  1.00  0.00           C  
ATOM   2818  CD  GLU A1716      50.061  41.504  45.202  1.00  0.00           C  
ATOM   2819  OE1 GLU A1716      49.045  42.088  44.756  1.00  0.00           O  
ATOM   2820  OE2 GLU A1716      50.730  41.948  46.172  1.00  0.00           O  
ATOM   2821  N   ALA A1717      47.905  36.448  45.341  1.00  0.00           N  
ATOM   2822  CA  ALA A1717      46.744  35.585  45.187  1.00  0.00           C  
ATOM   2823  C   ALA A1717      46.058  35.357  46.534  1.00  0.00           C  
ATOM   2824  O   ALA A1717      44.829  35.366  46.638  1.00  0.00           O  
ATOM   2825  CB  ALA A1717      47.160  34.245  44.567  1.00  0.00           C  
ATOM   2826  N   TYR A1718      46.858  35.160  47.569  1.00  0.00           N  
ATOM   2827  CA  TYR A1718      46.295  34.923  48.890  1.00  0.00           C  
ATOM   2828  C   TYR A1718      45.506  36.145  49.363  1.00  0.00           C  
ATOM   2829  O   TYR A1718      44.372  36.030  49.798  1.00  0.00           O  
ATOM   2830  CB  TYR A1718      47.402  34.641  49.890  1.00  0.00           C  
ATOM   2831  CG  TYR A1718      46.866  34.264  51.238  1.00  0.00           C  
ATOM   2832  CD1 TYR A1718      46.539  32.950  51.519  1.00  0.00           C  
ATOM   2833  CD2 TYR A1718      46.651  35.240  52.228  1.00  0.00           C  
ATOM   2834  CE1 TYR A1718      46.012  32.602  52.748  1.00  0.00           C  
ATOM   2835  CE2 TYR A1718      46.125  34.907  53.455  1.00  0.00           C  
ATOM   2836  CZ  TYR A1718      45.803  33.577  53.711  1.00  0.00           C  
ATOM   2837  OH  TYR A1718      45.243  33.206  54.911  1.00  0.00           O  
ATOM   2838  N   LEU A1719      46.137  37.307  49.271  1.00  0.00           N  
ATOM   2839  CA  LEU A1719      45.533  38.557  49.678  1.00  0.00           C  
ATOM   2840  C   LEU A1719      44.220  38.830  48.928  1.00  0.00           C  
ATOM   2841  O   LEU A1719      43.229  39.199  49.536  1.00  0.00           O  
ATOM   2842  CB  LEU A1719      46.502  39.703  49.424  1.00  0.00           C  
ATOM   2843  CG  LEU A1719      45.938  41.100  49.716  1.00  0.00           C  
ATOM   2844  CD1 LEU A1719      45.464  41.152  51.172  1.00  0.00           C  
ATOM   2845  CD2 LEU A1719      47.019  42.164  49.444  1.00  0.00           C  
ATOM   2846  N   ARG A1720      44.245  38.650  47.612  1.00  0.00           N  
ATOM   2847  CA  ARG A1720      43.088  38.878  46.779  1.00  0.00           C  
ATOM   2848  C   ARG A1720      41.930  38.003  47.245  1.00  0.00           C  
ATOM   2849  O   ARG A1720      40.809  38.467  47.389  1.00  0.00           O  
ATOM   2850  CB  ARG A1720      43.421  38.593  45.308  1.00  0.00           C  
ATOM   2851  CG  ARG A1720      42.246  38.848  44.354  1.00  0.00           C  
ATOM   2852  CD  ARG A1720      42.579  38.476  42.916  1.00  0.00           C  
ATOM   2853  NE  ARG A1720      43.705  39.256  42.394  1.00  0.00           N  
ATOM   2854  CZ  ARG A1720      44.249  39.071  41.186  1.00  0.00           C  
ATOM   2855  NH1 ARG A1720      43.774  38.129  40.377  1.00  0.00           N  
ATOM   2856  NH2 ARG A1720      45.244  39.847  40.774  1.00  0.00           N  
ATOM   2857  N   ARG A1721      42.206  36.736  47.480  1.00  0.00           N  
ATOM   2858  CA  ARG A1721      41.184  35.817  47.949  1.00  0.00           C  
ATOM   2859  C   ARG A1721      40.647  36.200  49.340  1.00  0.00           C  
ATOM   2860  O   ARG A1721      39.437  36.145  49.581  1.00  0.00           O  
ATOM   2861  CB  ARG A1721      41.756  34.402  47.980  1.00  0.00           C  
ATOM   2862  CG  ARG A1721      40.725  33.367  48.383  1.00  0.00           C  
ATOM   2863  CD  ARG A1721      39.406  33.493  47.606  1.00  0.00           C  
ATOM   2864  NE  ARG A1721      38.528  32.368  47.943  1.00  0.00           N  
ATOM   2865  CZ  ARG A1721      37.341  32.143  47.391  1.00  0.00           C  
ATOM   2866  NH1 ARG A1721      36.866  32.967  46.466  1.00  0.00           N  
ATOM   2867  NH2 ARG A1721      36.630  31.081  47.749  1.00  0.00           N  
ATOM   2868  N   ALA A1722      41.540  36.589  50.246  1.00  0.00           N  
ATOM   2869  CA  ALA A1722      41.132  36.995  51.605  1.00  0.00           C  
ATOM   2870  C   ALA A1722      40.225  38.243  51.519  1.00  0.00           C  
ATOM   2871  O   ALA A1722      39.160  38.325  52.163  1.00  0.00           O  
ATOM   2872  CB  ALA A1722      42.376  37.288  52.454  1.00  0.00           C  
ATOM   2873  N   VAL A1723      40.643  39.208  50.711  1.00  0.00           N  
ATOM   2874  CA  VAL A1723      39.853  40.414  50.486  1.00  0.00           C  
ATOM   2875  C   VAL A1723      38.487  40.072  49.894  1.00  0.00           C  
ATOM   2876  O   VAL A1723      37.474  40.635  50.294  1.00  0.00           O  
ATOM   2877  CB  VAL A1723      40.578  41.362  49.542  1.00  0.00           C  
ATOM   2878  CG1 VAL A1723      39.647  42.489  49.075  1.00  0.00           C  
ATOM   2879  CG2 VAL A1723      41.795  41.945  50.274  1.00  0.00           C  
ATOM   2880  N   GLU A1724      38.458  39.138  48.951  1.00  0.00           N  
ATOM   2881  CA  GLU A1724      37.212  38.709  48.335  1.00  0.00           C  
ATOM   2882  C   GLU A1724      36.249  38.104  49.367  1.00  0.00           C  
ATOM   2883  O   GLU A1724      35.045  38.388  49.365  1.00  0.00           O  
ATOM   2884  CB  GLU A1724      37.524  37.680  47.251  1.00  0.00           C  
ATOM   2885  CG  GLU A1724      36.303  37.106  46.561  1.00  0.00           C  
ATOM   2886  CD  GLU A1724      36.666  36.345  45.281  1.00  0.00           C  
ATOM   2887  OE1 GLU A1724      35.939  36.555  44.282  1.00  0.00           O  
ATOM   2888  OE2 GLU A1724      37.663  35.557  45.257  1.00  0.00           O  
ATOM   2889  N   LEU A1725      36.772  37.259  50.248  1.00  0.00           N  
ATOM   2890  CA  LEU A1725      35.916  36.629  51.262  1.00  0.00           C  
ATOM   2891  C   LEU A1725      35.364  37.655  52.244  1.00  0.00           C  
ATOM   2892  O   LEU A1725      34.254  37.507  52.758  1.00  0.00           O  
ATOM   2893  CB  LEU A1725      36.707  35.565  52.041  1.00  0.00           C  
ATOM   2894  CG  LEU A1725      37.174  34.329  51.259  1.00  0.00           C  
ATOM   2895  CD1 LEU A1725      37.962  33.408  52.167  1.00  0.00           C  
ATOM   2896  CD2 LEU A1725      35.948  33.607  50.699  1.00  0.00           C  
ATOM   2897  N   MET A1726      36.147  38.700  52.490  1.00  0.00           N  
ATOM   2898  CA  MET A1726      35.773  39.728  53.453  1.00  0.00           C  
ATOM   2899  C   MET A1726      35.076  40.951  52.927  1.00  0.00           C  
ATOM   2900  O   MET A1726      34.550  41.731  53.721  1.00  0.00           O  
ATOM   2901  CB  MET A1726      37.009  40.192  54.236  1.00  0.00           C  
ATOM   2902  CG  MET A1726      37.598  39.147  55.154  1.00  0.00           C  
ATOM   2903  SD  MET A1726      36.476  38.670  56.484  1.00  0.00           S  
ATOM   2904  CE  MET A1726      36.328  40.167  57.449  1.00  0.00           C  
ATOM   2905  N   ARG A1727      35.071  41.132  51.609  1.00  0.00           N  
ATOM   2906  CA  ARG A1727      34.485  42.323  50.995  1.00  0.00           C  
ATOM   2907  C   ARG A1727      33.164  42.829  51.541  1.00  0.00           C  
ATOM   2908  O   ARG A1727      33.019  44.008  51.788  1.00  0.00           O  
ATOM   2909  CB  ARG A1727      34.322  42.140  49.473  1.00  0.00           C  
ATOM   2910  CG  ARG A1727      35.459  42.727  48.682  1.00  0.00           C  
ATOM   2911  CD  ARG A1727      34.994  43.719  47.645  1.00  0.00           C  
ATOM   2912  NE  ARG A1727      34.557  43.043  46.446  1.00  0.00           N  
ATOM   2913  CZ  ARG A1727      34.550  43.588  45.235  1.00  0.00           C  
ATOM   2914  NH1 ARG A1727      34.945  44.833  45.049  1.00  0.00           N  
ATOM   2915  NH2 ARG A1727      34.195  42.858  44.192  1.00  0.00           N  
ATOM   2916  N   PRO A1728      32.176  41.946  51.707  1.00  0.00           N  
ATOM   2917  CA  PRO A1728      30.898  42.417  52.221  1.00  0.00           C  
ATOM   2918  C   PRO A1728      30.881  42.645  53.723  1.00  0.00           C  
ATOM   2919  O   PRO A1728      29.850  43.046  54.270  1.00  0.00           O  
ATOM   2920  CB  PRO A1728      29.931  41.319  51.790  1.00  0.00           C  
ATOM   2921  CG  PRO A1728      30.760  40.091  51.856  1.00  0.00           C  
ATOM   2922  CD  PRO A1728      32.132  40.517  51.352  1.00  0.00           C  
ATOM   2923  N   ARG A1729      32.019  42.444  54.384  1.00  0.00           N  
ATOM   2924  CA  ARG A1729      32.074  42.572  55.846  1.00  0.00           C  
ATOM   2925  C   ARG A1729      32.922  43.699  56.452  1.00  0.00           C  
ATOM   2926  O   ARG A1729      33.181  43.694  57.664  1.00  0.00           O  
ATOM   2927  CB  ARG A1729      32.500  41.224  56.465  1.00  0.00           C  
ATOM   2928  CG  ARG A1729      31.521  40.094  56.176  1.00  0.00           C  
ATOM   2929  CD  ARG A1729      32.120  38.711  56.462  1.00  0.00           C  
ATOM   2930  NE  ARG A1729      31.123  37.669  56.252  1.00  0.00           N  
ATOM   2931  CZ  ARG A1729      30.901  37.057  55.096  1.00  0.00           C  
ATOM   2932  NH1 ARG A1729      31.617  37.354  54.022  1.00  0.00           N  
ATOM   2933  NH2 ARG A1729      29.911  36.185  55.002  1.00  0.00           N  
ATOM   2934  N   PHE A1730      33.388  44.641  55.645  1.00  0.00           N  
ATOM   2935  CA  PHE A1730      34.111  45.767  56.215  1.00  0.00           C  
ATOM   2936  C   PHE A1730      33.734  47.030  55.456  1.00  0.00           C  
ATOM   2937  O   PHE A1730      33.691  47.042  54.220  1.00  0.00           O  
ATOM   2938  CB  PHE A1730      35.646  45.538  56.241  1.00  0.00           C  
ATOM   2939  CG  PHE A1730      36.290  45.372  54.881  1.00  0.00           C  
ATOM   2940  CD1 PHE A1730      36.899  46.452  54.246  1.00  0.00           C  
ATOM   2941  CD2 PHE A1730      36.347  44.121  54.272  1.00  0.00           C  
ATOM   2942  CE1 PHE A1730      37.564  46.295  53.017  1.00  0.00           C  
ATOM   2943  CE2 PHE A1730      37.006  43.947  53.058  1.00  0.00           C  
ATOM   2944  CZ  PHE A1730      37.617  45.033  52.424  1.00  0.00           C  
ATOM   2945  N   ASP A1731      33.446  48.089  56.201  1.00  0.00           N  
ATOM   2946  CA  ASP A1731      33.055  49.361  55.606  1.00  0.00           C  
ATOM   2947  C   ASP A1731      34.176  50.398  55.469  1.00  0.00           C  
ATOM   2948  O   ASP A1731      33.985  51.422  54.797  1.00  0.00           O  
ATOM   2949  CB  ASP A1731      31.872  49.961  56.384  1.00  0.00           C  
ATOM   2950  CG  ASP A1731      30.568  49.215  56.127  1.00  0.00           C  
ATOM   2951  OD1 ASP A1731      30.516  48.389  55.183  1.00  0.00           O  
ATOM   2952  OD2 ASP A1731      29.577  49.448  56.865  1.00  0.00           O  
ATOM   2953  N   THR A1732      35.312  50.147  56.110  1.00  0.00           N  
ATOM   2954  CA  THR A1732      36.486  51.019  56.019  1.00  0.00           C  
ATOM   2955  C   THR A1732      37.701  50.105  55.845  1.00  0.00           C  
ATOM   2956  O   THR A1732      37.711  48.968  56.311  1.00  0.00           O  
ATOM   2957  CB  THR A1732      36.740  51.856  57.294  1.00  0.00           C  
ATOM   2958  OG1 THR A1732      36.922  50.980  58.407  1.00  0.00           O  
ATOM   2959  CG2 THR A1732      35.586  52.786  57.560  1.00  0.00           C  
ATOM   2960  N   LEU A1733      38.730  50.607  55.194  1.00  0.00           N  
ATOM   2961  CA  LEU A1733      39.918  49.790  54.949  1.00  0.00           C  
ATOM   2962  C   LEU A1733      40.582  49.386  56.241  1.00  0.00           C  
ATOM   2963  O   LEU A1733      41.211  48.348  56.322  1.00  0.00           O  
ATOM   2964  CB  LEU A1733      40.912  50.558  54.071  1.00  0.00           C  
ATOM   2965  CG  LEU A1733      40.343  51.035  52.727  1.00  0.00           C  
ATOM   2966  CD1 LEU A1733      41.417  51.827  51.927  1.00  0.00           C  
ATOM   2967  CD2 LEU A1733      39.882  49.844  51.925  1.00  0.00           C  
ATOM   2968  N   LYS A1734      40.419  50.208  57.264  1.00  0.00           N  
ATOM   2969  CA  LYS A1734      41.041  49.941  58.551  1.00  0.00           C  
ATOM   2970  C   LYS A1734      40.415  48.716  59.209  1.00  0.00           C  
ATOM   2971  O   LYS A1734      41.108  47.968  59.893  1.00  0.00           O  
ATOM   2972  CB  LYS A1734      40.905  51.186  59.441  1.00  0.00           C  
ATOM   2973  CG  LYS A1734      41.864  51.266  60.630  1.00  0.00           C  
ATOM   2974  CD  LYS A1734      41.592  52.557  61.428  1.00  0.00           C  
ATOM   2975  CE  LYS A1734      42.707  52.878  62.419  1.00  0.00           C  
ATOM   2976  NZ  LYS A1734      43.034  51.693  63.237  1.00  0.00           N  
ATOM   2977  N   GLU A1735      39.118  48.494  58.981  1.00  0.00           N  
ATOM   2978  CA  GLU A1735      38.437  47.341  59.546  1.00  0.00           C  
ATOM   2979  C   GLU A1735      38.886  46.004  58.978  1.00  0.00           C  
ATOM   2980  O   GLU A1735      38.752  44.986  59.663  1.00  0.00           O  
ATOM   2981  CB  GLU A1735      36.923  47.437  59.363  1.00  0.00           C  
ATOM   2982  CG  GLU A1735      36.299  48.627  60.045  1.00  0.00           C  
ATOM   2983  CD  GLU A1735      34.787  48.672  59.901  1.00  0.00           C  
ATOM   2984  OE1 GLU A1735      34.215  47.986  59.015  1.00  0.00           O  
ATOM   2985  OE2 GLU A1735      34.159  49.414  60.681  1.00  0.00           O  
ATOM   2986  N   PHE A1736      39.403  45.976  57.745  1.00  0.00           N  
ATOM   2987  CA  PHE A1736      39.830  44.694  57.165  1.00  0.00           C  
ATOM   2988  C   PHE A1736      40.865  43.934  58.049  1.00  0.00           C  
ATOM   2989  O   PHE A1736      40.641  42.787  58.437  1.00  0.00           O  
ATOM   2990  CB  PHE A1736      40.368  44.912  55.744  1.00  0.00           C  
ATOM   2991  CG  PHE A1736      40.933  43.674  55.111  1.00  0.00           C  
ATOM   2992  CD1 PHE A1736      40.123  42.592  54.828  1.00  0.00           C  
ATOM   2993  CD2 PHE A1736      42.289  43.597  54.804  1.00  0.00           C  
ATOM   2994  CE1 PHE A1736      40.652  41.439  54.237  1.00  0.00           C  
ATOM   2995  CE2 PHE A1736      42.832  42.463  54.226  1.00  0.00           C  
ATOM   2996  CZ  PHE A1736      42.016  41.385  53.940  1.00  0.00           C  
ATOM   2997  N   PRO A1737      42.000  44.569  58.390  1.00  0.00           N  
ATOM   2998  CA  PRO A1737      43.016  43.916  59.235  1.00  0.00           C  
ATOM   2999  C   PRO A1737      42.439  43.496  60.592  1.00  0.00           C  
ATOM   3000  O   PRO A1737      42.818  42.474  61.156  1.00  0.00           O  
ATOM   3001  CB  PRO A1737      44.074  45.006  59.418  1.00  0.00           C  
ATOM   3002  CG  PRO A1737      43.970  45.787  58.148  1.00  0.00           C  
ATOM   3003  CD  PRO A1737      42.454  45.899  57.960  1.00  0.00           C  
ATOM   3004  N   GLU A1738      41.531  44.305  61.119  1.00  0.00           N  
ATOM   3005  CA  GLU A1738      40.910  44.032  62.412  1.00  0.00           C  
ATOM   3006  C   GLU A1738      40.025  42.789  62.367  1.00  0.00           C  
ATOM   3007  O   GLU A1738      40.226  41.859  63.142  1.00  0.00           O  
ATOM   3008  CB  GLU A1738      40.045  45.215  62.868  1.00  0.00           C  
ATOM   3009  CG  GLU A1738      40.794  46.485  63.248  1.00  0.00           C  
ATOM   3010  CD  GLU A1738      39.846  47.671  63.550  1.00  0.00           C  
ATOM   3011  OE1 GLU A1738      38.665  47.426  63.893  1.00  0.00           O  
ATOM   3012  OE2 GLU A1738      40.285  48.843  63.455  1.00  0.00           O  
ATOM   3013  N   LYS A1739      39.062  42.768  61.448  1.00  0.00           N  
ATOM   3014  CA  LYS A1739      38.134  41.644  61.355  1.00  0.00           C  
ATOM   3015  C   LYS A1739      38.683  40.356  60.712  1.00  0.00           C  
ATOM   3016  O   LYS A1739      38.143  39.266  60.937  1.00  0.00           O  
ATOM   3017  CB  LYS A1739      36.846  42.095  60.633  1.00  0.00           C  
ATOM   3018  CG  LYS A1739      36.231  43.361  61.242  1.00  0.00           C  
ATOM   3019  CD  LYS A1739      34.943  43.839  60.553  1.00  0.00           C  
ATOM   3020  CE  LYS A1739      33.737  42.981  60.957  1.00  0.00           C  
ATOM   3021  NZ  LYS A1739      32.448  43.476  60.394  1.00  0.00           N  
ATOM   3022  N   ALA A1740      39.751  40.463  59.926  1.00  0.00           N  
ATOM   3023  CA  ALA A1740      40.313  39.284  59.272  1.00  0.00           C  
ATOM   3024  C   ALA A1740      41.716  39.017  59.778  1.00  0.00           C  
ATOM   3025  O   ALA A1740      42.532  38.408  59.088  1.00  0.00           O  
ATOM   3026  CB  ALA A1740      40.341  39.480  57.756  1.00  0.00           C  
ATOM   3027  N   ARG A1741      41.998  39.442  60.999  1.00  0.00           N  
ATOM   3028  CA  ARG A1741      43.338  39.252  61.542  1.00  0.00           C  
ATOM   3029  C   ARG A1741      43.787  37.789  61.505  1.00  0.00           C  
ATOM   3030  O   ARG A1741      44.945  37.478  61.185  1.00  0.00           O  
ATOM   3031  CB  ARG A1741      43.407  39.775  62.979  1.00  0.00           C  
ATOM   3032  CG  ARG A1741      44.828  39.925  63.501  1.00  0.00           C  
ATOM   3033  CD  ARG A1741      44.844  40.443  64.928  1.00  0.00           C  
ATOM   3034  NE  ARG A1741      46.191  40.451  65.475  1.00  0.00           N  
ATOM   3035  CZ  ARG A1741      47.161  41.262  65.065  1.00  0.00           C  
ATOM   3036  NH1 ARG A1741      46.941  42.147  64.099  1.00  0.00           N  
ATOM   3037  NH2 ARG A1741      48.366  41.186  65.621  1.00  0.00           N  
ATOM   3038  N   TYR A1742      42.866  36.886  61.820  1.00  0.00           N  
ATOM   3039  CA  TYR A1742      43.188  35.467  61.832  1.00  0.00           C  
ATOM   3040  C   TYR A1742      43.615  34.901  60.477  1.00  0.00           C  
ATOM   3041  O   TYR A1742      44.180  33.807  60.421  1.00  0.00           O  
ATOM   3042  CB  TYR A1742      42.014  34.650  62.358  1.00  0.00           C  
ATOM   3043  CG  TYR A1742      40.757  34.893  61.588  1.00  0.00           C  
ATOM   3044  CD1 TYR A1742      39.893  35.909  61.952  1.00  0.00           C  
ATOM   3045  CD2 TYR A1742      40.446  34.125  60.473  1.00  0.00           C  
ATOM   3046  CE1 TYR A1742      38.744  36.168  61.230  1.00  0.00           C  
ATOM   3047  CE2 TYR A1742      39.291  34.376  59.738  1.00  0.00           C  
ATOM   3048  CZ  TYR A1742      38.452  35.396  60.125  1.00  0.00           C  
ATOM   3049  OH  TYR A1742      37.310  35.656  59.411  1.00  0.00           O  
ATOM   3050  N   LEU A1743      43.343  35.626  59.393  1.00  0.00           N  
ATOM   3051  CA  LEU A1743      43.731  35.158  58.061  1.00  0.00           C  
ATOM   3052  C   LEU A1743      45.194  35.457  57.736  1.00  0.00           C  
ATOM   3053  O   LEU A1743      45.745  34.910  56.785  1.00  0.00           O  
ATOM   3054  CB  LEU A1743      42.852  35.805  56.988  1.00  0.00           C  
ATOM   3055  CG  LEU A1743      41.394  35.358  56.977  1.00  0.00           C  
ATOM   3056  CD1 LEU A1743      40.697  35.925  55.746  1.00  0.00           C  
ATOM   3057  CD2 LEU A1743      41.334  33.844  56.949  1.00  0.00           C  
ATOM   3058  N   PHE A1744      45.828  36.300  58.537  1.00  0.00           N  
ATOM   3059  CA  PHE A1744      47.206  36.697  58.273  1.00  0.00           C  
ATOM   3060  C   PHE A1744      48.232  36.401  59.383  1.00  0.00           C  
ATOM   3061  O   PHE A1744      49.428  36.633  59.204  1.00  0.00           O  
ATOM   3062  CB  PHE A1744      47.241  38.202  57.946  1.00  0.00           C  
ATOM   3063  CG  PHE A1744      46.413  38.584  56.754  1.00  0.00           C  
ATOM   3064  CD1 PHE A1744      46.892  38.383  55.457  1.00  0.00           C  
ATOM   3065  CD2 PHE A1744      45.135  39.112  56.924  1.00  0.00           C  
ATOM   3066  CE1 PHE A1744      46.111  38.701  54.347  1.00  0.00           C  
ATOM   3067  CE2 PHE A1744      44.342  39.431  55.817  1.00  0.00           C  
ATOM   3068  CZ  PHE A1744      44.835  39.224  54.525  1.00  0.00           C  
ATOM   3069  N   THR A1745      47.777  35.917  60.529  1.00  0.00           N  
ATOM   3070  CA  THR A1745      48.696  35.601  61.601  1.00  0.00           C  
ATOM   3071  C   THR A1745      48.063  34.645  62.599  1.00  0.00           C  
ATOM   3072  O   THR A1745      46.830  34.518  62.676  1.00  0.00           O  
ATOM   3073  CB  THR A1745      49.136  36.863  62.350  1.00  0.00           C  
ATOM   3074  OG1 THR A1745      50.171  36.523  63.281  1.00  0.00           O  
ATOM   3075  CG2 THR A1745      47.957  37.476  63.115  1.00  0.00           C  
ATOM   3076  N   GLU A1746      48.924  33.955  63.346  1.00  0.00           N  
ATOM   3077  CA  GLU A1746      48.485  33.022  64.377  1.00  0.00           C  
ATOM   3078  C   GLU A1746      48.188  33.840  65.650  1.00  0.00           C  
ATOM   3079  O   GLU A1746      47.549  33.370  66.602  1.00  0.00           O  
ATOM   3080  CB  GLU A1746      49.574  31.973  64.634  1.00  0.00           C  
ATOM   3081  CG  GLU A1746      49.040  30.542  64.627  1.00  0.00           C  
ATOM   3082  CD  GLU A1746      48.553  30.070  63.251  1.00  0.00           C  
ATOM   3083  OE1 GLU A1746      47.675  29.165  63.197  1.00  0.00           O  
ATOM   3084  OE2 GLU A1746      49.054  30.584  62.223  1.00  0.00           O  
ATOM   3085  N   ASP A1747      48.651  35.082  65.633  1.00  0.00           N  
ATOM   3086  CA  ASP A1747      48.449  36.016  66.731  1.00  0.00           C  
ATOM   3087  C   ASP A1747      47.057  36.679  66.641  1.00  0.00           C  
ATOM   3088  O   ASP A1747      46.941  37.884  66.391  1.00  0.00           O  
ATOM   3089  CB  ASP A1747      49.548  37.085  66.668  1.00  0.00           C  
ATOM   3090  CG  ASP A1747      49.454  38.106  67.791  1.00  0.00           C  
ATOM   3091  OD1 ASP A1747      50.055  39.199  67.629  1.00  0.00           O  
ATOM   3092  OD2 ASP A1747      48.798  37.819  68.827  1.00  0.00           O  
ATOM   3093  N   TYR A1748      45.998  35.897  66.828  1.00  0.00           N  
ATOM   3094  CA  TYR A1748      44.657  36.460  66.766  1.00  0.00           C  
ATOM   3095  C   TYR A1748      43.921  36.196  68.064  1.00  0.00           C  
ATOM   3096  O   TYR A1748      44.253  35.271  68.785  1.00  0.00           O  
ATOM   3097  CB  TYR A1748      43.869  35.866  65.601  1.00  0.00           C  
ATOM   3098  CG  TYR A1748      43.764  34.354  65.624  1.00  0.00           C  
ATOM   3099  CD1 TYR A1748      44.752  33.556  65.043  1.00  0.00           C  
ATOM   3100  CD2 TYR A1748      42.676  33.724  66.217  1.00  0.00           C  
ATOM   3101  CE1 TYR A1748      44.654  32.172  65.050  1.00  0.00           C  
ATOM   3102  CE2 TYR A1748      42.566  32.332  66.234  1.00  0.00           C  
ATOM   3103  CZ  TYR A1748      43.554  31.559  65.650  1.00  0.00           C  
ATOM   3104  OH  TYR A1748      43.447  30.176  65.652  1.00  0.00           O  
ATOM   3105  N   PRO A1749      42.916  37.017  68.384  1.00  0.00           N  
ATOM   3106  CA  PRO A1749      42.129  36.859  69.611  1.00  0.00           C  
ATOM   3107  C   PRO A1749      41.048  35.777  69.513  1.00  0.00           C  
ATOM   3108  O   PRO A1749      40.405  35.612  68.465  1.00  0.00           O  
ATOM   3109  CB  PRO A1749      41.502  38.236  69.784  1.00  0.00           C  
ATOM   3110  CG  PRO A1749      41.205  38.613  68.350  1.00  0.00           C  
ATOM   3111  CD  PRO A1749      42.516  38.243  67.665  1.00  0.00           C  
ATOM   3112  N   VAL A1750      40.848  35.037  70.601  1.00  0.00           N  
ATOM   3113  CA  VAL A1750      39.797  34.027  70.634  1.00  0.00           C  
ATOM   3114  C   VAL A1750      38.756  34.563  71.596  1.00  0.00           C  
ATOM   3115  O   VAL A1750      39.036  34.719  72.787  1.00  0.00           O  
ATOM   3116  CB  VAL A1750      40.284  32.663  71.157  1.00  0.00           C  
ATOM   3117  CG1 VAL A1750      39.099  31.693  71.228  1.00  0.00           C  
ATOM   3118  CG2 VAL A1750      41.342  32.106  70.239  1.00  0.00           C  
ATOM   3119  N   SER A1751      37.567  34.866  71.088  1.00  0.00           N  
ATOM   3120  CA  SER A1751      36.524  35.408  71.949  1.00  0.00           C  
ATOM   3121  C   SER A1751      36.062  34.359  72.934  1.00  0.00           C  
ATOM   3122  O   SER A1751      36.229  33.155  72.699  1.00  0.00           O  
ATOM   3123  CB  SER A1751      35.330  35.893  71.122  1.00  0.00           C  
ATOM   3124  OG  SER A1751      34.499  34.827  70.706  1.00  0.00           O  
ATOM   3125  N   GLU A1752      35.471  34.814  74.037  1.00  0.00           N  
ATOM   3126  CA  GLU A1752      34.987  33.886  75.064  1.00  0.00           C  
ATOM   3127  C   GLU A1752      33.880  33.011  74.466  1.00  0.00           C  
ATOM   3128  O   GLU A1752      33.870  31.798  74.662  1.00  0.00           O  
ATOM   3129  CB  GLU A1752      34.466  34.644  76.315  1.00  0.00           C  
ATOM   3130  CG  GLU A1752      34.290  33.737  77.580  1.00  0.00           C  
ATOM   3131  CD  GLU A1752      33.854  34.496  78.853  1.00  0.00           C  
ATOM   3132  OE1 GLU A1752      34.600  35.404  79.298  1.00  0.00           O  
ATOM   3133  OE2 GLU A1752      32.769  34.179  79.415  1.00  0.00           O  
ATOM   3134  N   LYS A1753      32.975  33.634  73.717  1.00  0.00           N  
ATOM   3135  CA  LYS A1753      31.860  32.929  73.099  1.00  0.00           C  
ATOM   3136  C   LYS A1753      32.365  31.885  72.081  1.00  0.00           C  
ATOM   3137  O   LYS A1753      31.766  30.817  71.903  1.00  0.00           O  
ATOM   3138  CB  LYS A1753      30.945  33.955  72.435  1.00  0.00           C  
ATOM   3139  CG  LYS A1753      29.493  33.551  72.306  1.00  0.00           C  
ATOM   3140  CD  LYS A1753      28.674  34.726  71.764  1.00  0.00           C  
ATOM   3141  CE  LYS A1753      27.188  34.368  71.566  1.00  0.00           C  
ATOM   3142  NZ  LYS A1753      26.458  34.054  72.837  1.00  0.00           N  
ATOM   3143  N   ALA A1754      33.477  32.183  71.419  1.00  0.00           N  
ATOM   3144  CA  ALA A1754      34.024  31.235  70.468  1.00  0.00           C  
ATOM   3145  C   ALA A1754      34.706  30.118  71.267  1.00  0.00           C  
ATOM   3146  O   ALA A1754      34.664  28.949  70.882  1.00  0.00           O  
ATOM   3147  CB  ALA A1754      35.039  31.932  69.522  1.00  0.00           C  
ATOM   3148  N   GLN A1755      35.317  30.490  72.389  1.00  0.00           N  
ATOM   3149  CA  GLN A1755      36.015  29.527  73.236  1.00  0.00           C  
ATOM   3150  C   GLN A1755      35.031  28.516  73.808  1.00  0.00           C  
ATOM   3151  O   GLN A1755      35.345  27.346  73.982  1.00  0.00           O  
ATOM   3152  CB  GLN A1755      36.747  30.246  74.372  1.00  0.00           C  
ATOM   3153  CG  GLN A1755      37.637  29.326  75.202  1.00  0.00           C  
ATOM   3154  CD  GLN A1755      38.743  28.662  74.369  1.00  0.00           C  
ATOM   3155  OE1 GLN A1755      39.541  29.344  73.718  1.00  0.00           O  
ATOM   3156  NE2 GLN A1755      38.793  27.326  74.394  1.00  0.00           N  
ATOM   3157  N   ARG A1756      33.820  28.977  74.070  1.00  0.00           N  
ATOM   3158  CA  ARG A1756      32.775  28.131  74.618  1.00  0.00           C  
ATOM   3159  C   ARG A1756      32.245  27.170  73.553  1.00  0.00           C  
ATOM   3160  O   ARG A1756      32.011  25.986  73.836  1.00  0.00           O  
ATOM   3161  CB  ARG A1756      31.648  29.023  75.153  1.00  0.00           C  
ATOM   3162  CG  ARG A1756      30.719  28.372  76.149  1.00  0.00           C  
ATOM   3163  CD  ARG A1756      30.055  29.450  77.033  1.00  0.00           C  
ATOM   3164  NE  ARG A1756      29.221  30.359  76.254  1.00  0.00           N  
ATOM   3165  CZ  ARG A1756      29.309  31.682  76.320  1.00  0.00           C  
ATOM   3166  NH1 ARG A1756      30.197  32.250  77.138  1.00  0.00           N  
ATOM   3167  NH2 ARG A1756      28.523  32.431  75.556  1.00  0.00           N  
ATOM   3168  N   LYS A1757      32.052  27.678  72.333  1.00  0.00           N  
ATOM   3169  CA  LYS A1757      31.547  26.857  71.241  1.00  0.00           C  
ATOM   3170  C   LYS A1757      32.582  25.789  70.895  1.00  0.00           C  
ATOM   3171  O   LYS A1757      32.237  24.681  70.486  1.00  0.00           O  
ATOM   3172  CB  LYS A1757      31.282  27.693  69.998  1.00  0.00           C  
ATOM   3173  CG  LYS A1757      30.043  27.283  69.228  1.00  0.00           C  
ATOM   3174  CD  LYS A1757      28.809  27.941  69.842  1.00  0.00           C  
ATOM   3175  CE  LYS A1757      27.609  27.907  68.911  1.00  0.00           C  
ATOM   3176  NZ  LYS A1757      27.182  26.513  68.633  1.00  0.00           N  
ATOM   3177  N   LEU A1759      33.852  26.134  71.067  1.00  0.00           N  
ATOM   3178  CA  LEU A1759      34.933  25.207  70.766  1.00  0.00           C  
ATOM   3179  C   LEU A1759      34.947  24.042  71.755  1.00  0.00           C  
ATOM   3180  O   LEU A1759      34.938  22.877  71.345  1.00  0.00           O  
ATOM   3181  CB  LEU A1759      36.290  25.936  70.784  1.00  0.00           C  
ATOM   3182  CG  LEU A1759      37.559  25.101  70.571  1.00  0.00           C  
ATOM   3183  CD1 LEU A1759      37.437  24.316  69.279  1.00  0.00           C  
ATOM   3184  CD2 LEU A1759      38.768  26.018  70.523  1.00  0.00           C  
ATOM   3185  N   GLU A1760      34.970  24.349  73.047  1.00  0.00           N  
ATOM   3186  CA  GLU A1760      34.989  23.292  74.057  1.00  0.00           C  
ATOM   3187  C   GLU A1760      33.807  22.358  73.890  1.00  0.00           C  
ATOM   3188  O   GLU A1760      33.970  21.144  73.874  1.00  0.00           O  
ATOM   3189  CB  GLU A1760      34.974  23.888  75.462  1.00  0.00           C  
ATOM   3190  CG  GLU A1760      36.175  24.753  75.762  1.00  0.00           C  
ATOM   3191  CD  GLU A1760      36.092  25.394  77.137  1.00  0.00           C  
ATOM   3192  OE1 GLU A1760      35.076  26.081  77.422  1.00  0.00           O  
ATOM   3193  OE2 GLU A1760      37.045  25.209  77.934  1.00  0.00           O  
ATOM   3194  N   GLU A1761      32.615  22.917  73.749  1.00  0.00           N  
ATOM   3195  CA  GLU A1761      31.437  22.087  73.586  1.00  0.00           C  
ATOM   3196  C   GLU A1761      31.532  21.164  72.378  1.00  0.00           C  
ATOM   3197  O   GLU A1761      30.980  20.064  72.383  1.00  0.00           O  
ATOM   3198  CB  GLU A1761      30.187  22.970  73.503  1.00  0.00           C  
ATOM   3199  CG  GLU A1761      30.001  23.812  74.767  1.00  0.00           C  
ATOM   3200  CD  GLU A1761      28.758  24.700  74.753  1.00  0.00           C  
ATOM   3201  OE1 GLU A1761      28.503  25.370  75.788  1.00  0.00           O  
ATOM   3202  OE2 GLU A1761      28.043  24.730  73.720  1.00  0.00           O  
ATOM   3203  N   GLY A1762      32.255  21.588  71.351  1.00  0.00           N  
ATOM   3204  CA  GLY A1762      32.372  20.756  70.168  1.00  0.00           C  
ATOM   3205  C   GLY A1762      33.635  19.918  70.052  1.00  0.00           C  
ATOM   3206  O   GLY A1762      33.819  19.224  69.058  1.00  0.00           O  
ATOM   3207  N   LEU A1763      34.502  19.962  71.052  1.00  0.00           N  
ATOM   3208  CA  LEU A1763      35.749  19.206  70.991  1.00  0.00           C  
ATOM   3209  C   LEU A1763      35.599  17.738  70.618  1.00  0.00           C  
ATOM   3210  O   LEU A1763      36.323  17.230  69.754  1.00  0.00           O  
ATOM   3211  CB  LEU A1763      36.522  19.308  72.309  1.00  0.00           C  
ATOM   3212  CG  LEU A1763      37.405  20.550  72.441  1.00  0.00           C  
ATOM   3213  CD1 LEU A1763      38.292  20.433  73.663  1.00  0.00           C  
ATOM   3214  CD2 LEU A1763      38.271  20.671  71.219  1.00  0.00           C  
ATOM   3215  N   PRO A1764      34.657  17.036  71.252  1.00  0.00           N  
ATOM   3216  CA  PRO A1764      34.498  15.617  70.915  1.00  0.00           C  
ATOM   3217  C   PRO A1764      34.120  15.386  69.444  1.00  0.00           C  
ATOM   3218  O   PRO A1764      34.645  14.485  68.785  1.00  0.00           O  
ATOM   3219  CB  PRO A1764      33.420  15.156  71.894  1.00  0.00           C  
ATOM   3220  CG  PRO A1764      33.619  16.100  73.088  1.00  0.00           C  
ATOM   3221  CD  PRO A1764      33.802  17.418  72.389  1.00  0.00           C  
ATOM   3222  N   LEU A1765      33.203  16.204  68.938  1.00  0.00           N  
ATOM   3223  CA  LEU A1765      32.761  16.102  67.553  1.00  0.00           C  
ATOM   3224  C   LEU A1765      33.946  16.426  66.634  1.00  0.00           C  
ATOM   3225  O   LEU A1765      34.148  15.773  65.610  1.00  0.00           O  
ATOM   3226  CB  LEU A1765      31.617  17.086  67.320  1.00  0.00           C  
ATOM   3227  CG  LEU A1765      30.473  16.723  66.376  1.00  0.00           C  
ATOM   3228  CD1 LEU A1765      29.811  15.412  66.766  1.00  0.00           C  
ATOM   3229  CD2 LEU A1765      29.460  17.845  66.442  1.00  0.00           C  
ATOM   3230  N   LEU A1795      34.740  17.422  67.011  1.00  0.00           N  
ATOM   3231  CA  LEU A1795      35.892  17.795  66.207  1.00  0.00           C  
ATOM   3232  C   LEU A1795      36.970  16.703  66.223  1.00  0.00           C  
ATOM   3233  O   LEU A1795      37.654  16.483  65.223  1.00  0.00           O  
ATOM   3234  CB  LEU A1795      36.486  19.126  66.690  1.00  0.00           C  
ATOM   3235  CG  LEU A1795      35.610  20.385  66.517  1.00  0.00           C  
ATOM   3236  CD1 LEU A1795      36.435  21.628  66.844  1.00  0.00           C  
ATOM   3237  CD2 LEU A1795      35.071  20.471  65.078  1.00  0.00           C  
ATOM   3238  N   LYS A1796      37.125  16.027  67.358  1.00  0.00           N  
ATOM   3239  CA  LYS A1796      38.113  14.958  67.471  1.00  0.00           C  
ATOM   3240  C   LYS A1796      37.764  13.874  66.457  1.00  0.00           C  
ATOM   3241  O   LYS A1796      38.627  13.395  65.727  1.00  0.00           O  
ATOM   3242  CB  LYS A1796      38.095  14.350  68.869  1.00  0.00           C  
ATOM   3243  CG  LYS A1796      38.471  15.303  69.986  1.00  0.00           C  
ATOM   3244  CD  LYS A1796      39.969  15.497  70.106  1.00  0.00           C  
ATOM   3245  CE  LYS A1796      40.308  16.380  71.314  1.00  0.00           C  
ATOM   3246  NZ  LYS A1796      39.638  15.934  72.585  1.00  0.00           N  
ATOM   3247  N   GLU A1797      36.492  13.498  66.417  1.00  0.00           N  
ATOM   3248  CA  GLU A1797      36.041  12.479  65.488  1.00  0.00           C  
ATOM   3249  C   GLU A1797      36.145  12.900  64.027  1.00  0.00           C  
ATOM   3250  O   GLU A1797      36.314  12.052  63.148  1.00  0.00           O  
ATOM   3251  CB  GLU A1797      34.596  12.092  65.790  1.00  0.00           C  
ATOM   3252  CG  GLU A1797      34.426  11.345  67.103  1.00  0.00           C  
ATOM   3253  CD  GLU A1797      33.045  10.735  67.238  1.00  0.00           C  
ATOM   3254  OE1 GLU A1797      32.679   9.901  66.379  1.00  0.00           O  
ATOM   3255  OE2 GLU A1797      32.328  11.091  68.199  1.00  0.00           O  
ATOM   3256  N   LEU A1805      36.046  14.203  63.767  1.00  0.00           N  
ATOM   3257  CA  LEU A1805      36.113  14.717  62.405  1.00  0.00           C  
ATOM   3258  C   LEU A1805      37.553  14.834  61.907  1.00  0.00           C  
ATOM   3259  O   LEU A1805      37.842  14.527  60.750  1.00  0.00           O  
ATOM   3260  CB  LEU A1805      35.422  16.084  62.332  1.00  0.00           C  
ATOM   3261  CG  LEU A1805      35.396  16.820  60.987  1.00  0.00           C  
ATOM   3262  CD1 LEU A1805      34.638  16.021  59.949  1.00  0.00           C  
ATOM   3263  CD2 LEU A1805      34.737  18.161  61.165  1.00  0.00           C  
ATOM   3264  N   TYR A1810      38.451  15.258  62.790  1.00  0.00           N  
ATOM   3265  CA  TYR A1810      39.847  15.451  62.433  1.00  0.00           C  
ATOM   3266  C   TYR A1810      40.441  14.397  61.499  1.00  0.00           C  
ATOM   3267  O   TYR A1810      40.977  14.738  60.449  1.00  0.00           O  
ATOM   3268  CB  TYR A1810      40.707  15.540  63.682  1.00  0.00           C  
ATOM   3269  CG  TYR A1810      42.156  15.694  63.348  1.00  0.00           C  
ATOM   3270  CD1 TYR A1810      42.682  16.936  62.990  1.00  0.00           C  
ATOM   3271  CD2 TYR A1810      43.006  14.593  63.354  1.00  0.00           C  
ATOM   3272  CE1 TYR A1810      44.023  17.077  62.644  1.00  0.00           C  
ATOM   3273  CE2 TYR A1810      44.353  14.722  63.010  1.00  0.00           C  
ATOM   3274  CZ  TYR A1810      44.853  15.963  62.656  1.00  0.00           C  
ATOM   3275  OH  TYR A1810      46.176  16.082  62.305  1.00  0.00           O  
ATOM   3276  N   PRO A1811      40.370  13.103  61.876  1.00  0.00           N  
ATOM   3277  CA  PRO A1811      40.921  12.041  61.023  1.00  0.00           C  
ATOM   3278  C   PRO A1811      40.319  11.990  59.611  1.00  0.00           C  
ATOM   3279  O   PRO A1811      41.048  11.789  58.633  1.00  0.00           O  
ATOM   3280  CB  PRO A1811      40.654  10.770  61.840  1.00  0.00           C  
ATOM   3281  CG  PRO A1811      39.449  11.139  62.667  1.00  0.00           C  
ATOM   3282  CD  PRO A1811      39.786  12.533  63.104  1.00  0.00           C  
ATOM   3283  N   ARG A1989      39.001  12.177  59.501  1.00  0.00           N  
ATOM   3284  CA  ARG A1989      38.338  12.163  58.199  1.00  0.00           C  
ATOM   3285  C   ARG A1989      38.903  13.306  57.348  1.00  0.00           C  
ATOM   3286  O   ARG A1989      38.918  13.235  56.117  1.00  0.00           O  
ATOM   3287  CB  ARG A1989      36.830  12.373  58.348  1.00  0.00           C  
ATOM   3288  CG  ARG A1989      36.131  11.530  59.409  1.00  0.00           C  
ATOM   3289  CD  ARG A1989      35.860  10.116  58.950  1.00  0.00           C  
ATOM   3290  NE  ARG A1989      34.813   9.476  59.748  1.00  0.00           N  
ATOM   3291  CZ  ARG A1989      33.506   9.743  59.648  1.00  0.00           C  
ATOM   3292  NH1 ARG A1989      33.056  10.643  58.776  1.00  0.00           N  
ATOM   3293  NH2 ARG A1989      32.640   9.107  60.425  1.00  0.00           N  
ATOM   3294  N   LEU A1990      39.361  14.360  58.020  1.00  0.00           N  
ATOM   3295  CA  LEU A1990      39.921  15.532  57.355  1.00  0.00           C  
ATOM   3296  C   LEU A1990      41.352  15.297  56.895  1.00  0.00           C  
ATOM   3297  O   LEU A1990      41.708  15.637  55.771  1.00  0.00           O  
ATOM   3298  CB  LEU A1990      39.881  16.739  58.297  1.00  0.00           C  
ATOM   3299  CG  LEU A1990      38.911  17.881  57.997  1.00  0.00           C  
ATOM   3300  CD1 LEU A1990      37.505  17.376  57.688  1.00  0.00           C  
ATOM   3301  CD2 LEU A1990      38.896  18.792  59.208  1.00  0.00           C  
ATOM   3302  N   ARG A1991      42.178  14.727  57.766  1.00  0.00           N  
ATOM   3303  CA  ARG A1991      43.564  14.471  57.404  1.00  0.00           C  
ATOM   3304  C   ARG A1991      43.620  13.463  56.261  1.00  0.00           C  
ATOM   3305  O   ARG A1991      44.659  13.300  55.623  1.00  0.00           O  
ATOM   3306  CB  ARG A1991      44.345  13.940  58.605  1.00  0.00           C  
ATOM   3307  CG  ARG A1991      45.844  14.142  58.482  1.00  0.00           C  
ATOM   3308  CD  ARG A1991      46.496  14.041  59.850  1.00  0.00           C  
ATOM   3309  NE  ARG A1991      47.920  14.372  59.824  1.00  0.00           N  
ATOM   3310  CZ  ARG A1991      48.729  14.333  60.887  1.00  0.00           C  
ATOM   3311  NH1 ARG A1991      48.263  13.978  62.081  1.00  0.00           N  
ATOM   3312  NH2 ARG A1991      50.017  14.640  60.756  1.00  0.00           N  
ATOM   3313  N   ALA A1992      42.482  12.818  56.002  1.00  0.00           N  
ATOM   3314  CA  ALA A1992      42.356  11.811  54.954  1.00  0.00           C  
ATOM   3315  C   ALA A1992      41.859  12.390  53.634  1.00  0.00           C  
ATOM   3316  O   ALA A1992      42.017  11.773  52.582  1.00  0.00           O  
ATOM   3317  CB  ALA A1992      41.417  10.701  55.414  1.00  0.00           C  
ATOM   3318  N   GLN A1993      41.235  13.561  53.690  1.00  0.00           N  
ATOM   3319  CA  GLN A1993      40.734  14.218  52.482  1.00  0.00           C  
ATOM   3320  C   GLN A1993      41.894  14.651  51.596  1.00  0.00           C  
ATOM   3321  O   GLN A1993      42.765  15.409  52.039  1.00  0.00           O  
ATOM   3322  CB  GLN A1993      39.917  15.448  52.855  1.00  0.00           C  
ATOM   3323  CG  GLN A1993      38.448  15.213  52.800  1.00  0.00           C  
ATOM   3324  CD  GLN A1993      38.021  14.753  51.436  1.00  0.00           C  
ATOM   3325  OE1 GLN A1993      38.416  15.336  50.428  1.00  0.00           O  
ATOM   3326  NE2 GLN A1993      37.207  13.702  51.389  1.00  0.00           N  
ATOM   3327  N   GLU A1994      41.910  14.175  50.351  1.00  0.00           N  
ATOM   3328  CA  GLU A1994      42.989  14.535  49.428  1.00  0.00           C  
ATOM   3329  C   GLU A1994      42.642  15.816  48.663  1.00  0.00           C  
ATOM   3330  O   GLU A1994      43.462  16.740  48.576  1.00  0.00           O  
ATOM   3331  CB  GLU A1994      43.265  13.386  48.445  1.00  0.00           C  
ATOM   3332  CG  GLU A1994      44.575  13.536  47.644  1.00  0.00           C  
ATOM   3333  CD  GLU A1994      44.839  12.362  46.688  1.00  0.00           C  
ATOM   3334  OE1 GLU A1994      44.978  11.205  47.167  1.00  0.00           O  
ATOM   3335  OE2 GLU A1994      44.910  12.599  45.457  1.00  0.00           O  
ATOM   3336  N   GLU A1995      41.427  15.873  48.116  1.00  0.00           N  
ATOM   3337  CA  GLU A1995      40.989  17.055  47.379  1.00  0.00           C  
ATOM   3338  C   GLU A1995      40.471  18.114  48.351  1.00  0.00           C  
ATOM   3339  O   GLU A1995      39.347  18.033  48.856  1.00  0.00           O  
ATOM   3340  CB  GLU A1995      39.900  16.699  46.366  1.00  0.00           C  
ATOM   3341  CG  GLU A1995      38.731  15.942  46.952  1.00  0.00           C  
ATOM   3342  CD  GLU A1995      37.513  15.965  46.046  1.00  0.00           C  
ATOM   3343  OE1 GLU A1995      36.600  15.138  46.265  1.00  0.00           O  
ATOM   3344  OE2 GLU A1995      37.464  16.815  45.127  1.00  0.00           O  
ATOM   3345  N   TRP A2012      41.306  19.110  48.610  1.00  0.00           N  
ATOM   3346  CA  TRP A2012      40.937  20.167  49.529  1.00  0.00           C  
ATOM   3347  C   TRP A2012      40.230  21.309  48.805  1.00  0.00           C  
ATOM   3348  O   TRP A2012      40.781  22.395  48.643  1.00  0.00           O  
ATOM   3349  CB  TRP A2012      42.186  20.671  50.263  1.00  0.00           C  
ATOM   3350  CG  TRP A2012      41.868  21.261  51.599  1.00  0.00           C  
ATOM   3351  CD1 TRP A2012      41.336  22.495  51.847  1.00  0.00           C  
ATOM   3352  CD2 TRP A2012      42.005  20.620  52.875  1.00  0.00           C  
ATOM   3353  NE1 TRP A2012      41.133  22.662  53.197  1.00  0.00           N  
ATOM   3354  CE2 TRP A2012      41.535  21.527  53.851  1.00  0.00           C  
ATOM   3355  CE3 TRP A2012      42.476  19.368  53.287  1.00  0.00           C  
ATOM   3356  CZ2 TRP A2012      41.524  21.222  55.214  1.00  0.00           C  
ATOM   3357  CZ3 TRP A2012      42.465  19.064  54.645  1.00  0.00           C  
ATOM   3358  CH2 TRP A2012      41.992  19.989  55.590  1.00  0.00           C  
ATOM   3359  N   THR A2013      39.000  21.050  48.377  1.00  0.00           N  
ATOM   3360  CA  THR A2013      38.206  22.046  47.672  1.00  0.00           C  
ATOM   3361  C   THR A2013      36.944  22.398  48.455  1.00  0.00           C  
ATOM   3362  O   THR A2013      36.464  21.609  49.274  1.00  0.00           O  
ATOM   3363  CB  THR A2013      37.783  21.535  46.288  1.00  0.00           C  
ATOM   3364  OG1 THR A2013      36.708  20.597  46.433  1.00  0.00           O  
ATOM   3365  CG2 THR A2013      38.958  20.857  45.595  1.00  0.00           C  
ATOM   3366  N   GLU A2014      36.400  23.579  48.185  1.00  0.00           N  
ATOM   3367  CA  GLU A2014      35.204  24.052  48.867  1.00  0.00           C  
ATOM   3368  C   GLU A2014      33.996  23.168  48.620  1.00  0.00           C  
ATOM   3369  O   GLU A2014      33.111  23.081  49.473  1.00  0.00           O  
ATOM   3370  CB  GLU A2014      34.881  25.474  48.425  1.00  0.00           C  
ATOM   3371  CG  GLU A2014      36.059  26.429  48.508  1.00  0.00           C  
ATOM   3372  CD  GLU A2014      35.707  27.833  48.032  1.00  0.00           C  
ATOM   3373  OE1 GLU A2014      36.592  28.716  48.116  1.00  0.00           O  
ATOM   3374  OE2 GLU A2014      34.551  28.054  47.576  1.00  0.00           O  
ATOM   3375  N   ALA A2015      33.948  22.534  47.448  1.00  0.00           N  
ATOM   3376  CA  ALA A2015      32.836  21.650  47.102  1.00  0.00           C  
ATOM   3377  C   ALA A2015      33.047  20.289  47.769  1.00  0.00           C  
ATOM   3378  O   ALA A2015      32.102  19.686  48.278  1.00  0.00           O  
ATOM   3379  CB  ALA A2015      32.733  21.489  45.591  1.00  0.00           C  
ATOM   3380  N   ALA A2016      34.298  19.829  47.768  1.00  0.00           N  
ATOM   3381  CA  ALA A2016      34.682  18.558  48.385  1.00  0.00           C  
ATOM   3382  C   ALA A2016      34.449  18.620  49.898  1.00  0.00           C  
ATOM   3383  O   ALA A2016      33.740  17.781  50.463  1.00  0.00           O  
ATOM   3384  CB  ALA A2016      36.170  18.253  48.096  1.00  0.00           C  
ATOM   3385  N   LEU A2017      35.048  19.618  50.543  1.00  0.00           N  
ATOM   3386  CA  LEU A2017      34.912  19.793  51.980  1.00  0.00           C  
ATOM   3387  C   LEU A2017      33.469  19.892  52.426  1.00  0.00           C  
ATOM   3388  O   LEU A2017      33.096  19.327  53.444  1.00  0.00           O  
ATOM   3389  CB  LEU A2017      35.669  21.033  52.440  1.00  0.00           C  
ATOM   3390  CG  LEU A2017      37.180  20.912  52.641  1.00  0.00           C  
ATOM   3391  CD1 LEU A2017      37.498  19.901  53.726  1.00  0.00           C  
ATOM   3392  CD2 LEU A2017      37.820  20.500  51.359  1.00  0.00           C  
ATOM   3393  N   GLU A2018      32.641  20.603  51.675  1.00  0.00           N  
ATOM   3394  CA  GLU A2018      31.251  20.723  52.086  1.00  0.00           C  
ATOM   3395  C   GLU A2018      30.578  19.366  52.088  1.00  0.00           C  
ATOM   3396  O   GLU A2018      29.792  19.066  52.984  1.00  0.00           O  
ATOM   3397  CB  GLU A2018      30.464  21.685  51.188  1.00  0.00           C  
ATOM   3398  CG  GLU A2018      28.974  21.726  51.524  1.00  0.00           C  
ATOM   3399  CD  GLU A2018      28.209  22.813  50.778  1.00  0.00           C  
ATOM   3400  OE1 GLU A2018      28.541  23.083  49.600  1.00  0.00           O  
ATOM   3401  OE2 GLU A2018      27.262  23.392  51.360  1.00  0.00           O  
ATOM   3402  N   ALA A2019      30.888  18.542  51.092  1.00  0.00           N  
ATOM   3403  CA  ALA A2019      30.281  17.217  51.014  1.00  0.00           C  
ATOM   3404  C   ALA A2019      30.719  16.363  52.212  1.00  0.00           C  
ATOM   3405  O   ALA A2019      29.893  15.718  52.862  1.00  0.00           O  
ATOM   3406  CB  ALA A2019      30.665  16.543  49.706  1.00  0.00           C  
ATOM   3407  N   LEU A2020      32.015  16.369  52.504  1.00  0.00           N  
ATOM   3408  CA  LEU A2020      32.550  15.619  53.631  1.00  0.00           C  
ATOM   3409  C   LEU A2020      31.870  16.028  54.946  1.00  0.00           C  
ATOM   3410  O   LEU A2020      31.460  15.175  55.736  1.00  0.00           O  
ATOM   3411  CB  LEU A2020      34.055  15.859  53.752  1.00  0.00           C  
ATOM   3412  CG  LEU A2020      34.760  15.083  54.866  1.00  0.00           C  
ATOM   3413  CD1 LEU A2020      34.774  13.602  54.520  1.00  0.00           C  
ATOM   3414  CD2 LEU A2020      36.174  15.578  55.026  1.00  0.00           C  
ATOM   3415  N   LEU A2021      31.748  17.334  55.172  1.00  0.00           N  
ATOM   3416  CA  LEU A2021      31.138  17.843  56.392  1.00  0.00           C  
ATOM   3417  C   LEU A2021      29.657  17.565  56.465  1.00  0.00           C  
ATOM   3418  O   LEU A2021      29.140  17.209  57.524  1.00  0.00           O  
ATOM   3419  CB  LEU A2021      31.373  19.346  56.521  1.00  0.00           C  
ATOM   3420  CG  LEU A2021      32.837  19.729  56.664  1.00  0.00           C  
ATOM   3421  CD1 LEU A2021      32.993  21.233  56.580  1.00  0.00           C  
ATOM   3422  CD2 LEU A2021      33.363  19.191  57.965  1.00  0.00           C  
ATOM   3423  N   ARG A2022      28.965  17.753  55.348  1.00  0.00           N  
ATOM   3424  CA  ARG A2022      27.526  17.497  55.302  1.00  0.00           C  
ATOM   3425  C   ARG A2022      27.304  16.026  55.668  1.00  0.00           C  
ATOM   3426  O   ARG A2022      26.452  15.695  56.490  1.00  0.00           O  
ATOM   3427  CB  ARG A2022      26.984  17.755  53.889  1.00  0.00           C  
ATOM   3428  CG  ARG A2022      26.997  19.208  53.431  1.00  0.00           C  
ATOM   3429  CD  ARG A2022      25.740  19.937  53.863  1.00  0.00           C  
ATOM   3430  NE  ARG A2022      25.659  21.270  53.266  1.00  0.00           N  
ATOM   3431  CZ  ARG A2022      24.816  22.220  53.662  1.00  0.00           C  
ATOM   3432  NH1 ARG A2022      23.967  21.993  54.661  1.00  0.00           N  
ATOM   3433  NH2 ARG A2022      24.831  23.406  53.070  1.00  0.00           N  
ATOM   3434  N   GLY A2023      28.087  15.153  55.045  1.00  0.00           N  
ATOM   3435  CA  GLY A2023      27.964  13.735  55.315  1.00  0.00           C  
ATOM   3436  C   GLY A2023      28.199  13.418  56.782  1.00  0.00           C  
ATOM   3437  O   GLY A2023      27.412  12.706  57.416  1.00  0.00           O  
ATOM   3438  N   PHE A2024      29.291  13.956  57.318  1.00  0.00           N  
ATOM   3439  CA  PHE A2024      29.666  13.752  58.709  1.00  0.00           C  
ATOM   3440  C   PHE A2024      28.556  14.186  59.659  1.00  0.00           C  
ATOM   3441  O   PHE A2024      28.258  13.491  60.629  1.00  0.00           O  
ATOM   3442  CB  PHE A2024      30.954  14.525  59.004  1.00  0.00           C  
ATOM   3443  CG  PHE A2024      31.434  14.406  60.420  1.00  0.00           C  
ATOM   3444  CD1 PHE A2024      30.845  15.147  61.438  1.00  0.00           C  
ATOM   3445  CD2 PHE A2024      32.500  13.569  60.735  1.00  0.00           C  
ATOM   3446  CE1 PHE A2024      31.314  15.058  62.747  1.00  0.00           C  
ATOM   3447  CE2 PHE A2024      32.975  13.474  62.046  1.00  0.00           C  
ATOM   3448  CZ  PHE A2024      32.379  14.222  63.050  1.00  0.00           C  
ATOM   3449  N   ALA A2025      27.944  15.332  59.384  1.00  0.00           N  
ATOM   3450  CA  ALA A2025      26.871  15.827  60.239  1.00  0.00           C  
ATOM   3451  C   ALA A2025      25.689  14.881  60.148  1.00  0.00           C  
ATOM   3452  O   ALA A2025      25.006  14.622  61.141  1.00  0.00           O  
ATOM   3453  CB  ALA A2025      26.446  17.231  59.814  1.00  0.00           C  
ATOM   3454  N   ALA A2026      25.451  14.379  58.943  1.00  0.00           N  
ATOM   3455  CA  ALA A2026      24.349  13.452  58.702  1.00  0.00           C  
ATOM   3456  C   ALA A2026      24.585  12.150  59.473  1.00  0.00           C  
ATOM   3457  O   ALA A2026      23.766  11.756  60.311  1.00  0.00           O  
ATOM   3458  CB  ALA A2026      24.222  13.164  57.196  1.00  0.00           C  
ATOM   3459  N   GLU A2027      25.714  11.498  59.197  1.00  0.00           N  
ATOM   3460  CA  GLU A2027      26.048  10.242  59.859  1.00  0.00           C  
ATOM   3461  C   GLU A2027      26.068  10.386  61.383  1.00  0.00           C  
ATOM   3462  O   GLU A2027      25.808   9.425  62.110  1.00  0.00           O  
ATOM   3463  CB  GLU A2027      27.403   9.716  59.382  1.00  0.00           C  
ATOM   3464  CG  GLU A2027      28.580  10.461  59.943  1.00  0.00           C  
ATOM   3465  CD  GLU A2027      29.842   9.634  59.925  1.00  0.00           C  
ATOM   3466  OE1 GLU A2027      30.335   9.311  58.821  1.00  0.00           O  
ATOM   3467  OE2 GLU A2027      30.339   9.307  61.023  1.00  0.00           O  
ATOM   3468  N   LYS A2039      26.379  11.585  61.863  1.00  0.00           N  
ATOM   3469  CA  LYS A2039      26.420  11.844  63.296  1.00  0.00           C  
ATOM   3470  C   LYS A2039      25.054  12.273  63.795  1.00  0.00           C  
ATOM   3471  O   LYS A2039      24.872  12.543  64.982  1.00  0.00           O  
ATOM   3472  CB  LYS A2039      27.448  12.932  63.609  1.00  0.00           C  
ATOM   3473  CG  LYS A2039      28.856  12.401  63.815  1.00  0.00           C  
ATOM   3474  CD  LYS A2039      28.889  11.505  65.038  1.00  0.00           C  
ATOM   3475  CE  LYS A2039      30.292  11.055  65.366  1.00  0.00           C  
ATOM   3476  NZ  LYS A2039      30.286  10.227  66.608  1.00  0.00           N  
ATOM   3477  N   GLY A2040      24.094  12.326  62.877  1.00  0.00           N  
ATOM   3478  CA  GLY A2040      22.741  12.731  63.227  1.00  0.00           C  
ATOM   3479  C   GLY A2040      22.692  14.092  63.895  1.00  0.00           C  
ATOM   3480  O   GLY A2040      22.029  14.268  64.916  1.00  0.00           O  
ATOM   3481  N   VAL A2041      23.398  15.062  63.322  1.00  0.00           N  
ATOM   3482  CA  VAL A2041      23.431  16.401  63.894  1.00  0.00           C  
ATOM   3483  C   VAL A2041      23.338  17.445  62.782  1.00  0.00           C  
ATOM   3484  O   VAL A2041      23.662  17.158  61.626  1.00  0.00           O  
ATOM   3485  CB  VAL A2041      24.731  16.614  64.720  1.00  0.00           C  
ATOM   3486  CG1 VAL A2041      25.921  16.866  63.794  1.00  0.00           C  
ATOM   3487  CG2 VAL A2041      24.544  17.751  65.694  1.00  0.00           C  
ATOM   3488  N   LYS A2042      22.877  18.645  63.130  1.00  0.00           N  
ATOM   3489  CA  LYS A2042      22.734  19.743  62.165  1.00  0.00           C  
ATOM   3490  C   LYS A2042      24.121  20.219  61.740  1.00  0.00           C  
ATOM   3491  O   LYS A2042      25.050  20.241  62.558  1.00  0.00           O  
ATOM   3492  CB  LYS A2042      21.978  20.901  62.812  1.00  0.00           C  
ATOM   3493  CG  LYS A2042      21.126  20.476  63.999  1.00  0.00           C  
ATOM   3494  CD  LYS A2042      20.505  21.671  64.714  1.00  0.00           C  
ATOM   3495  CE  LYS A2042      19.452  22.373  63.860  1.00  0.00           C  
ATOM   3496  NZ  LYS A2042      18.806  23.521  64.583  1.00  0.00           N  
ATOM   3497  N   LEU A2043      24.268  20.603  60.473  1.00  0.00           N  
ATOM   3498  CA  LEU A2043      25.572  21.059  59.980  1.00  0.00           C  
ATOM   3499  C   LEU A2043      26.153  22.124  60.900  1.00  0.00           C  
ATOM   3500  O   LEU A2043      27.356  22.150  61.156  1.00  0.00           O  
ATOM   3501  CB  LEU A2043      25.452  21.622  58.558  1.00  0.00           C  
ATOM   3502  CG  LEU A2043      26.742  22.173  57.935  1.00  0.00           C  
ATOM   3503  CD1 LEU A2043      27.791  21.080  57.864  1.00  0.00           C  
ATOM   3504  CD2 LEU A2043      26.457  22.718  56.539  1.00  0.00           C  
ATOM   3505  N   GLY A2044      25.282  22.990  61.407  1.00  0.00           N  
ATOM   3506  CA  GLY A2044      25.731  24.055  62.280  1.00  0.00           C  
ATOM   3507  C   GLY A2044      26.508  23.576  63.485  1.00  0.00           C  
ATOM   3508  O   GLY A2044      27.509  24.189  63.875  1.00  0.00           O  
ATOM   3509  N   GLN A2045      26.064  22.469  64.071  1.00  0.00           N  
ATOM   3510  CA  GLN A2045      26.711  21.939  65.263  1.00  0.00           C  
ATOM   3511  C   GLN A2045      28.147  21.486  65.054  1.00  0.00           C  
ATOM   3512  O   GLN A2045      28.894  21.302  66.014  1.00  0.00           O  
ATOM   3513  CB  GLN A2045      25.847  20.821  65.858  1.00  0.00           C  
ATOM   3514  CG  GLN A2045      24.431  21.313  66.156  1.00  0.00           C  
ATOM   3515  CD  GLN A2045      23.628  20.397  67.074  1.00  0.00           C  
ATOM   3516  OE1 GLN A2045      23.984  20.180  68.246  1.00  0.00           O  
ATOM   3517  NE2 GLN A2045      22.528  19.863  66.548  1.00  0.00           N  
ATOM   3518  N   VAL A2046      28.547  21.318  63.802  1.00  0.00           N  
ATOM   3519  CA  VAL A2046      29.922  20.936  63.545  1.00  0.00           C  
ATOM   3520  C   VAL A2046      30.690  22.132  62.957  1.00  0.00           C  
ATOM   3521  O   VAL A2046      31.877  22.321  63.237  1.00  0.00           O  
ATOM   3522  CB  VAL A2046      29.994  19.740  62.601  1.00  0.00           C  
ATOM   3523  CG1 VAL A2046      29.557  20.148  61.207  1.00  0.00           C  
ATOM   3524  CG2 VAL A2046      31.411  19.175  62.606  1.00  0.00           C  
ATOM   3525  N   ALA A2047      29.994  22.948  62.170  1.00  0.00           N  
ATOM   3526  CA  ALA A2047      30.588  24.136  61.553  1.00  0.00           C  
ATOM   3527  C   ALA A2047      31.014  25.208  62.565  1.00  0.00           C  
ATOM   3528  O   ALA A2047      32.134  25.711  62.516  1.00  0.00           O  
ATOM   3529  CB  ALA A2047      29.615  24.745  60.542  1.00  0.00           C  
ATOM   3530  N   GLN A2048      30.134  25.540  63.498  1.00  0.00           N  
ATOM   3531  CA  GLN A2048      30.448  26.566  64.478  1.00  0.00           C  
ATOM   3532  C   GLN A2048      31.717  26.274  65.302  1.00  0.00           C  
ATOM   3533  O   GLN A2048      32.582  27.142  65.432  1.00  0.00           O  
ATOM   3534  CB  GLN A2048      29.238  26.801  65.383  1.00  0.00           C  
ATOM   3535  CG  GLN A2048      29.087  28.235  65.815  1.00  0.00           C  
ATOM   3536  CD  GLN A2048      28.789  29.202  64.651  1.00  0.00           C  
ATOM   3537  OE1 GLN A2048      29.613  29.413  63.753  1.00  0.00           O  
ATOM   3538  NE2 GLN A2048      27.602  29.793  64.681  1.00  0.00           N  
ATOM   3539  N   PRO A2049      31.850  25.059  65.878  1.00  0.00           N  
ATOM   3540  CA  PRO A2049      33.075  24.810  66.649  1.00  0.00           C  
ATOM   3541  C   PRO A2049      34.312  24.803  65.744  1.00  0.00           C  
ATOM   3542  O   PRO A2049      35.389  25.238  66.153  1.00  0.00           O  
ATOM   3543  CB  PRO A2049      32.809  23.457  67.328  1.00  0.00           C  
ATOM   3544  CG  PRO A2049      31.778  22.806  66.450  1.00  0.00           C  
ATOM   3545  CD  PRO A2049      30.883  23.958  66.042  1.00  0.00           C  
ATOM   3546  N   LEU A2050      34.159  24.319  64.516  1.00  0.00           N  
ATOM   3547  CA  LEU A2050      35.279  24.312  63.570  1.00  0.00           C  
ATOM   3548  C   LEU A2050      35.653  25.769  63.262  1.00  0.00           C  
ATOM   3549  O   LEU A2050      36.827  26.146  63.319  1.00  0.00           O  
ATOM   3550  CB  LEU A2050      34.898  23.564  62.285  1.00  0.00           C  
ATOM   3551  CG  LEU A2050      36.007  23.393  61.256  1.00  0.00           C  
ATOM   3552  CD1 LEU A2050      37.230  22.766  61.889  1.00  0.00           C  
ATOM   3553  CD2 LEU A2050      35.509  22.532  60.123  1.00  0.00           C  
ATOM   3554  N   ARG A2074      34.650  26.605  62.990  1.00  0.00           N  
ATOM   3555  CA  ARG A2074      34.910  28.021  62.717  1.00  0.00           C  
ATOM   3556  C   ARG A2074      35.685  28.615  63.892  1.00  0.00           C  
ATOM   3557  O   ARG A2074      36.676  29.307  63.702  1.00  0.00           O  
ATOM   3558  CB  ARG A2074      33.602  28.802  62.529  1.00  0.00           C  
ATOM   3559  CG  ARG A2074      33.845  30.243  62.078  1.00  0.00           C  
ATOM   3560  CD  ARG A2074      32.568  31.108  61.918  1.00  0.00           C  
ATOM   3561  NE  ARG A2074      31.392  30.324  61.611  1.00  0.00           N  
ATOM   3562  CZ  ARG A2074      30.966  29.961  60.405  1.00  0.00           C  
ATOM   3563  NH1 ARG A2074      31.597  30.302  59.298  1.00  0.00           N  
ATOM   3564  NH2 ARG A2074      29.874  29.223  60.320  1.00  0.00           N  
ATOM   3565  N   ALA A2083      35.233  28.350  65.115  1.00  0.00           N  
ATOM   3566  CA  ALA A2083      35.922  28.882  66.293  1.00  0.00           C  
ATOM   3567  C   ALA A2083      37.367  28.408  66.321  1.00  0.00           C  
ATOM   3568  O   ALA A2083      38.242  29.153  66.668  1.00  0.00           O  
ATOM   3569  CB  ALA A2083      35.187  28.449  67.607  1.00  0.00           C  
ATOM   3570  N   ALA A2086      37.605  27.159  65.929  1.00  0.00           N  
ATOM   3571  CA  ALA A2086      38.955  26.599  65.933  1.00  0.00           C  
ATOM   3572  C   ALA A2086      39.881  27.247  64.892  1.00  0.00           C  
ATOM   3573  O   ALA A2086      41.064  27.447  65.149  1.00  0.00           O  
ATOM   3574  CB  ALA A2086      38.873  25.092  65.694  1.00  0.00           C  
ATOM   3575  N   LEU A2087      39.336  27.587  63.726  1.00  0.00           N  
ATOM   3576  CA  LEU A2087      40.134  28.180  62.654  1.00  0.00           C  
ATOM   3577  C   LEU A2087      40.288  29.686  62.704  1.00  0.00           C  
ATOM   3578  O   LEU A2087      41.287  30.229  62.224  1.00  0.00           O  
ATOM   3579  CB  LEU A2087      39.517  27.834  61.313  1.00  0.00           C  
ATOM   3580  CG  LEU A2087      39.521  26.343  61.043  1.00  0.00           C  
ATOM   3581  CD1 LEU A2087      38.602  26.018  59.877  1.00  0.00           C  
ATOM   3582  CD2 LEU A2087      40.970  25.911  60.759  1.00  0.00           C  
ATOM   3583  N   THR A2088      39.320  30.356  63.317  1.00  0.00           N  
ATOM   3584  CA  THR A2088      39.310  31.807  63.342  1.00  0.00           C  
ATOM   3585  C   THR A2088      39.279  32.485  64.704  1.00  0.00           C  
ATOM   3586  O   THR A2088      39.572  33.677  64.799  1.00  0.00           O  
ATOM   3587  CB  THR A2088      38.100  32.312  62.541  1.00  0.00           C  
ATOM   3588  OG1 THR A2088      36.907  32.164  63.335  1.00  0.00           O  
ATOM   3589  CG2 THR A2088      37.931  31.470  61.261  1.00  0.00           C  
ATOM   3590  N   GLY A2089      38.928  31.748  65.755  1.00  0.00           N  
ATOM   3591  CA  GLY A2089      38.853  32.375  67.064  1.00  0.00           C  
ATOM   3592  C   GLY A2089      37.652  33.309  67.138  1.00  0.00           C  
ATOM   3593  O   GLY A2089      37.564  34.152  68.013  1.00  0.00           O  
ATOM   3594  N   SER A2090      36.715  33.155  66.212  1.00  0.00           N  
ATOM   3595  CA  SER A2090      35.525  34.004  66.187  1.00  0.00           C  
ATOM   3596  C   SER A2090      34.334  33.229  65.653  1.00  0.00           C  
ATOM   3597  O   SER A2090      34.498  32.207  64.998  1.00  0.00           O  
ATOM   3598  CB  SER A2090      35.763  35.231  65.286  1.00  0.00           C  
ATOM   3599  OG  SER A2090      34.534  35.822  64.863  1.00  0.00           O  
ATOM   3600  N   LEU A2091      33.129  33.706  65.948  1.00  0.00           N  
ATOM   3601  CA  LEU A2091      31.919  33.062  65.454  1.00  0.00           C  
ATOM   3602  C   LEU A2091      31.280  33.917  64.357  1.00  0.00           C  
ATOM   3603  O   LEU A2091      30.190  33.604  63.873  1.00  0.00           O  
ATOM   3604  CB  LEU A2091      30.922  32.831  66.595  1.00  0.00           C  
ATOM   3605  CG  LEU A2091      30.960  31.455  67.287  1.00  0.00           C  
ATOM   3606  CD1 LEU A2091      32.316  31.205  67.888  1.00  0.00           C  
ATOM   3607  CD2 LEU A2091      29.886  31.389  68.368  1.00  0.00           C  
ATOM   3608  N   GLU A2092      31.979  34.979  63.955  1.00  0.00           N  
ATOM   3609  CA  GLU A2092      31.525  35.899  62.905  1.00  0.00           C  
ATOM   3610  C   GLU A2092      32.575  35.995  61.798  1.00  0.00           C  
ATOM   3611  O   GLU A2092      33.540  36.760  61.883  1.00  0.00           O  
ATOM   3612  CB  GLU A2092      31.258  37.264  63.527  1.00  0.00           C  
ATOM   3613  CG  GLU A2092      30.123  37.139  64.534  1.00  0.00           C  
ATOM   3614  CD  GLU A2092      29.964  38.340  65.445  1.00  0.00           C  
ATOM   3615  OE1 GLU A2092      29.243  38.183  66.466  1.00  0.00           O  
ATOM   3616  OE2 GLU A2092      30.545  39.419  65.144  1.00  0.00           O  
ATOM   3617  N   THR A2093      32.372  35.208  60.750  1.00  0.00           N  
ATOM   3618  CA  THR A2093      33.342  35.137  59.669  1.00  0.00           C  
ATOM   3619  C   THR A2093      32.668  34.822  58.338  1.00  0.00           C  
ATOM   3620  O   THR A2093      31.443  34.811  58.240  1.00  0.00           O  
ATOM   3621  CB  THR A2093      34.352  33.968  59.956  1.00  0.00           C  
ATOM   3622  OG1 THR A2093      33.744  32.723  59.581  1.00  0.00           O  
ATOM   3623  CG2 THR A2093      34.712  33.892  61.452  1.00  0.00           C  
ATOM   3624  N   PRO A2094      33.465  34.631  57.273  1.00  0.00           N  
ATOM   3625  CA  PRO A2094      32.770  34.289  56.028  1.00  0.00           C  
ATOM   3626  C   PRO A2094      32.449  32.792  56.138  1.00  0.00           C  
ATOM   3627  O   PRO A2094      32.640  32.176  57.205  1.00  0.00           O  
ATOM   3628  CB  PRO A2094      33.794  34.586  54.924  1.00  0.00           C  
ATOM   3629  CG  PRO A2094      35.106  34.648  55.630  1.00  0.00           C  
ATOM   3630  CD  PRO A2094      34.788  35.213  56.998  1.00  0.00           C  
ATOM   3631  N   GLY A2095      31.966  32.221  55.040  1.00  0.00           N  
ATOM   3632  CA  GLY A2095      31.604  30.813  55.000  1.00  0.00           C  
ATOM   3633  C   GLY A2095      32.705  29.849  55.410  1.00  0.00           C  
ATOM   3634  O   GLY A2095      33.876  30.024  55.084  1.00  0.00           O  
ATOM   3635  N   LEU A2096      32.311  28.800  56.113  1.00  0.00           N  
ATOM   3636  CA  LEU A2096      33.244  27.808  56.591  1.00  0.00           C  
ATOM   3637  C   LEU A2096      34.055  27.123  55.486  1.00  0.00           C  
ATOM   3638  O   LEU A2096      35.271  26.915  55.612  1.00  0.00           O  
ATOM   3639  CB  LEU A2096      32.485  26.741  57.400  1.00  0.00           C  
ATOM   3640  CG  LEU A2096      33.345  25.572  57.914  1.00  0.00           C  
ATOM   3641  CD1 LEU A2096      34.319  26.105  58.949  1.00  0.00           C  
ATOM   3642  CD2 LEU A2096      32.465  24.474  58.495  1.00  0.00           C  
ATOM   3643  N   PHE A2097      33.395  26.754  54.403  1.00  0.00           N  
ATOM   3644  CA  PHE A2097      34.111  26.056  53.346  1.00  0.00           C  
ATOM   3645  C   PHE A2097      35.205  26.894  52.716  1.00  0.00           C  
ATOM   3646  O   PHE A2097      36.324  26.415  52.520  1.00  0.00           O  
ATOM   3647  CB  PHE A2097      33.118  25.562  52.306  1.00  0.00           C  
ATOM   3648  CG  PHE A2097      31.930  24.883  52.918  1.00  0.00           C  
ATOM   3649  CD1 PHE A2097      32.112  23.886  53.881  1.00  0.00           C  
ATOM   3650  CD2 PHE A2097      30.638  25.281  52.596  1.00  0.00           C  
ATOM   3651  CE1 PHE A2097      31.024  23.298  54.521  1.00  0.00           C  
ATOM   3652  CE2 PHE A2097      29.539  24.701  53.231  1.00  0.00           C  
ATOM   3653  CZ  PHE A2097      29.734  23.708  54.196  1.00  0.00           C  
ATOM   3654  N   GLU A2098      34.905  28.156  52.427  1.00  0.00           N  
ATOM   3655  CA  GLU A2098      35.914  28.999  51.811  1.00  0.00           C  
ATOM   3656  C   GLU A2098      37.024  29.303  52.805  1.00  0.00           C  
ATOM   3657  O   GLU A2098      38.175  29.442  52.420  1.00  0.00           O  
ATOM   3658  CB  GLU A2098      35.290  30.290  51.262  1.00  0.00           C  
ATOM   3659  CG  GLU A2098      34.179  30.846  52.111  1.00  0.00           C  
ATOM   3660  CD  GLU A2098      32.821  30.264  51.754  1.00  0.00           C  
ATOM   3661  OE1 GLU A2098      32.121  30.913  50.945  1.00  0.00           O  
ATOM   3662  OE2 GLU A2098      32.461  29.167  52.272  1.00  0.00           O  
ATOM   3663  N   ILE A2099      36.687  29.381  54.088  1.00  0.00           N  
ATOM   3664  CA  ILE A2099      37.688  29.644  55.112  1.00  0.00           C  
ATOM   3665  C   ILE A2099      38.560  28.412  55.284  1.00  0.00           C  
ATOM   3666  O   ILE A2099      39.763  28.518  55.475  1.00  0.00           O  
ATOM   3667  CB  ILE A2099      37.035  29.992  56.470  1.00  0.00           C  
ATOM   3668  CG1 ILE A2099      36.472  31.410  56.429  1.00  0.00           C  
ATOM   3669  CG2 ILE A2099      38.036  29.853  57.585  1.00  0.00           C  
ATOM   3670  CD1 ILE A2099      37.513  32.473  56.173  1.00  0.00           C  
ATOM   3671  N   LEU A2100      37.944  27.239  55.234  1.00  0.00           N  
ATOM   3672  CA  LEU A2100      38.685  25.983  55.371  1.00  0.00           C  
ATOM   3673  C   LEU A2100      39.627  25.823  54.173  1.00  0.00           C  
ATOM   3674  O   LEU A2100      40.804  25.482  54.328  1.00  0.00           O  
ATOM   3675  CB  LEU A2100      37.716  24.802  55.402  1.00  0.00           C  
ATOM   3676  CG  LEU A2100      37.730  23.860  56.598  1.00  0.00           C  
ATOM   3677  CD1 LEU A2100      36.780  22.711  56.304  1.00  0.00           C  
ATOM   3678  CD2 LEU A2100      39.122  23.337  56.846  1.00  0.00           C  
ATOM   3679  N   ALA A2101      39.091  26.076  52.980  1.00  0.00           N  
ATOM   3680  CA  ALA A2101      39.855  25.970  51.745  1.00  0.00           C  
ATOM   3681  C   ALA A2101      41.052  26.925  51.730  1.00  0.00           C  
ATOM   3682  O   ALA A2101      42.199  26.501  51.610  1.00  0.00           O  
ATOM   3683  CB  ALA A2101      38.942  26.251  50.542  1.00  0.00           C  
ATOM   3684  N   LEU A2102      40.765  28.215  51.866  1.00  0.00           N  
ATOM   3685  CA  LEU A2102      41.772  29.278  51.848  1.00  0.00           C  
ATOM   3686  C   LEU A2102      43.189  28.934  52.333  1.00  0.00           C  
ATOM   3687  O   LEU A2102      44.150  29.061  51.582  1.00  0.00           O  
ATOM   3688  CB  LEU A2102      41.250  30.485  52.642  1.00  0.00           C  
ATOM   3689  CG  LEU A2102      41.556  31.894  52.127  1.00  0.00           C  
ATOM   3690  CD1 LEU A2102      41.003  32.929  53.101  1.00  0.00           C  
ATOM   3691  CD2 LEU A2102      43.041  32.073  51.968  1.00  0.00           C  
ATOM   3692  N   LEU A2103      43.326  28.520  53.584  1.00  0.00           N  
ATOM   3693  CA  LEU A2103      44.645  28.214  54.128  1.00  0.00           C  
ATOM   3694  C   LEU A2103      45.342  27.003  53.481  1.00  0.00           C  
ATOM   3695  O   LEU A2103      46.575  26.904  53.483  1.00  0.00           O  
ATOM   3696  CB  LEU A2103      44.527  27.965  55.630  1.00  0.00           C  
ATOM   3697  CG  LEU A2103      43.814  29.012  56.493  1.00  0.00           C  
ATOM   3698  CD1 LEU A2103      43.649  28.476  57.926  1.00  0.00           C  
ATOM   3699  CD2 LEU A2103      44.606  30.316  56.492  1.00  0.00           C  
ATOM   3700  N   GLY A2104      44.545  26.094  52.924  1.00  0.00           N  
ATOM   3701  CA  GLY A2104      45.086  24.879  52.338  1.00  0.00           C  
ATOM   3702  C   GLY A2104      45.166  23.819  53.430  1.00  0.00           C  
ATOM   3703  O   GLY A2104      45.247  24.165  54.612  1.00  0.00           O  
ATOM   3704  N   LYS A2105      45.149  22.541  53.041  1.00  0.00           N  
ATOM   3705  CA  LYS A2105      45.204  21.407  53.975  1.00  0.00           C  
ATOM   3706  C   LYS A2105      46.125  21.525  55.196  1.00  0.00           C  
ATOM   3707  O   LYS A2105      45.655  21.585  56.330  1.00  0.00           O  
ATOM   3708  CB  LYS A2105      45.565  20.127  53.216  1.00  0.00           C  
ATOM   3709  CG  LYS A2105      45.604  18.876  54.088  1.00  0.00           C  
ATOM   3710  CD  LYS A2105      45.459  17.611  53.247  1.00  0.00           C  
ATOM   3711  CE  LYS A2105      45.226  16.370  54.109  1.00  0.00           C  
ATOM   3712  NZ  LYS A2105      45.036  15.142  53.279  1.00  0.00           N  
ATOM   3713  N   GLU A2107      47.430  21.534  54.970  1.00  0.00           N  
ATOM   3714  CA  GLU A2107      48.394  21.631  56.063  1.00  0.00           C  
ATOM   3715  C   GLU A2107      48.071  22.688  57.109  1.00  0.00           C  
ATOM   3716  O   GLU A2107      47.901  22.381  58.296  1.00  0.00           O  
ATOM   3717  CB  GLU A2107      49.795  21.915  55.514  1.00  0.00           C  
ATOM   3718  CG  GLU A2107      50.711  20.711  55.490  1.00  0.00           C  
ATOM   3719  CD  GLU A2107      50.159  19.566  54.652  1.00  0.00           C  
ATOM   3720  OE1 GLU A2107      49.107  18.983  55.034  1.00  0.00           O  
ATOM   3721  OE2 GLU A2107      50.785  19.252  53.609  1.00  0.00           O  
ATOM   3722  N   ARG A2108      48.015  23.938  56.663  1.00  0.00           N  
ATOM   3723  CA  ARG A2108      47.734  25.065  57.552  1.00  0.00           C  
ATOM   3724  C   ARG A2108      46.432  24.920  58.337  1.00  0.00           C  
ATOM   3725  O   ARG A2108      46.383  25.199  59.544  1.00  0.00           O  
ATOM   3726  CB  ARG A2108      47.702  26.370  56.750  1.00  0.00           C  
ATOM   3727  CG  ARG A2108      48.954  27.236  56.912  1.00  0.00           C  
ATOM   3728  CD  ARG A2108      49.203  27.616  58.387  1.00  0.00           C  
ATOM   3729  NE  ARG A2108      48.063  28.292  59.016  1.00  0.00           N  
ATOM   3730  CZ  ARG A2108      47.653  29.529  58.731  1.00  0.00           C  
ATOM   3731  NH1 ARG A2108      48.284  30.265  57.819  1.00  0.00           N  
ATOM   3732  NH2 ARG A2108      46.594  30.027  59.355  1.00  0.00           N  
ATOM   3733  N   ALA A2109      45.382  24.491  57.642  1.00  0.00           N  
ATOM   3734  CA  ALA A2109      44.075  24.307  58.260  1.00  0.00           C  
ATOM   3735  C   ALA A2109      44.191  23.332  59.428  1.00  0.00           C  
ATOM   3736  O   ALA A2109      43.995  23.708  60.584  1.00  0.00           O  
ATOM   3737  CB  ALA A2109      43.077  23.790  57.225  1.00  0.00           C  
ATOM   3738  N   LEU A2110      44.529  22.085  59.115  1.00  0.00           N  
ATOM   3739  CA  LEU A2110      44.679  21.055  60.129  1.00  0.00           C  
ATOM   3740  C   LEU A2110      45.665  21.462  61.217  1.00  0.00           C  
ATOM   3741  O   LEU A2110      45.418  21.232  62.400  1.00  0.00           O  
ATOM   3742  CB  LEU A2110      45.105  19.742  59.465  1.00  0.00           C  
ATOM   3743  CG  LEU A2110      44.061  19.208  58.469  1.00  0.00           C  
ATOM   3744  CD1 LEU A2110      44.582  17.945  57.770  1.00  0.00           C  
ATOM   3745  CD2 LEU A2110      42.756  18.919  59.202  1.00  0.00           C  
ATOM   3746  N   ARG A2111      46.765  22.091  60.817  1.00  0.00           N  
ATOM   3747  CA  ARG A2111      47.798  22.531  61.754  1.00  0.00           C  
ATOM   3748  C   ARG A2111      47.195  23.351  62.894  1.00  0.00           C  
ATOM   3749  O   ARG A2111      47.540  23.156  64.059  1.00  0.00           O  
ATOM   3750  CB  ARG A2111      48.850  23.354  60.997  1.00  0.00           C  
ATOM   3751  CG  ARG A2111      50.289  23.164  61.493  1.00  0.00           C  
ATOM   3752  CD  ARG A2111      50.642  24.135  62.601  1.00  0.00           C  
ATOM   3753  NE  ARG A2111      50.628  25.512  62.112  1.00  0.00           N  
ATOM   3754  CZ  ARG A2111      50.850  26.584  62.868  1.00  0.00           C  
ATOM   3755  NH1 ARG A2111      51.110  26.451  64.169  1.00  0.00           N  
ATOM   3756  NH2 ARG A2111      50.805  27.794  62.323  1.00  0.00           N  
ATOM   3757  N   ARG A2112      46.283  24.261  62.548  1.00  0.00           N  
ATOM   3758  CA  ARG A2112      45.622  25.120  63.528  1.00  0.00           C  
ATOM   3759  C   ARG A2112      44.518  24.349  64.260  1.00  0.00           C  
ATOM   3760  O   ARG A2112      44.292  24.558  65.452  1.00  0.00           O  
ATOM   3761  CB  ARG A2112      45.051  26.347  62.817  1.00  0.00           C  
ATOM   3762  CG  ARG A2112      44.343  27.343  63.704  1.00  0.00           C  
ATOM   3763  CD  ARG A2112      43.923  28.576  62.899  1.00  0.00           C  
ATOM   3764  NE  ARG A2112      45.058  29.446  62.568  1.00  0.00           N  
ATOM   3765  CZ  ARG A2112      44.942  30.614  61.938  1.00  0.00           C  
ATOM   3766  NH1 ARG A2112      43.738  31.050  61.564  1.00  0.00           N  
ATOM   3767  NH2 ARG A2112      46.023  31.354  61.698  1.00  0.00           N  
ATOM   3768  N   LEU A2113      43.847  23.452  63.539  1.00  0.00           N  
ATOM   3769  CA  LEU A2113      42.792  22.642  64.123  1.00  0.00           C  
ATOM   3770  C   LEU A2113      43.394  21.771  65.217  1.00  0.00           C  
ATOM   3771  O   LEU A2113      42.759  21.514  66.240  1.00  0.00           O  
ATOM   3772  CB  LEU A2113      42.163  21.747  63.060  1.00  0.00           C  
ATOM   3773  CG  LEU A2113      40.761  21.181  63.330  1.00  0.00           C  
ATOM   3774  CD1 LEU A2113      40.511  20.081  62.333  1.00  0.00           C  
ATOM   3775  CD2 LEU A2113      40.620  20.631  64.735  1.00  0.00           C  
ATOM   3776  N   GLU A2121      44.627  21.318  64.995  1.00  0.00           N  
ATOM   3777  CA  GLU A2121      45.316  20.469  65.961  1.00  0.00           C  
ATOM   3778  C   GLU A2121      45.572  21.203  67.266  1.00  0.00           C  
ATOM   3779  O   GLU A2121      45.290  20.676  68.342  1.00  0.00           O  
ATOM   3780  CB  GLU A2121      46.632  19.956  65.367  1.00  0.00           C  
ATOM   3781  CG  GLU A2121      46.420  18.935  64.259  1.00  0.00           C  
ATOM   3782  CD  GLU A2121      47.618  18.806  63.334  1.00  0.00           C  
ATOM   3783  OE1 GLU A2121      47.485  18.132  62.285  1.00  0.00           O  
ATOM   3784  OE2 GLU A2121      48.684  19.382  63.657  1.00  0.00           O  
ATOM   3785  N   ARG A2122      46.096  22.420  67.178  1.00  0.00           N  
ATOM   3786  CA  ARG A2122      46.366  23.197  68.382  1.00  0.00           C  
ATOM   3787  C   ARG A2122      45.072  23.397  69.174  1.00  0.00           C  
ATOM   3788  O   ARG A2122      45.094  23.549  70.393  1.00  0.00           O  
ATOM   3789  CB  ARG A2122      46.956  24.550  68.007  1.00  0.00           C  
ATOM   3790  CG  ARG A2122      48.074  24.461  66.989  1.00  0.00           C  
ATOM   3791  CD  ARG A2122      48.671  25.833  66.773  1.00  0.00           C  
ATOM   3792  NE  ARG A2122      47.625  26.818  66.507  1.00  0.00           N  
ATOM   3793  CZ  ARG A2122      47.742  28.117  66.758  1.00  0.00           C  
ATOM   3794  NH1 ARG A2122      48.868  28.586  67.285  1.00  0.00           N  
ATOM   3795  NH2 ARG A2122      46.732  28.941  66.489  1.00  0.00           N  
ATOM   3796  N   ALA A2123      43.946  23.391  68.470  1.00  0.00           N  
ATOM   3797  CA  ALA A2123      42.647  23.566  69.106  1.00  0.00           C  
ATOM   3798  C   ALA A2123      42.222  22.282  69.810  1.00  0.00           C  
ATOM   3799  O   ALA A2123      41.480  22.315  70.792  1.00  0.00           O  
ATOM   3800  CB  ALA A2123      41.600  23.962  68.064  1.00  0.00           C  
ATOM   3801  N   LEU A2124      42.682  21.145  69.300  1.00  0.00           N  
ATOM   3802  CA  LEU A2124      42.341  19.860  69.902  1.00  0.00           C  
ATOM   3803  C   LEU A2124      43.381  19.492  70.956  1.00  0.00           C  
ATOM   3804  O   LEU A2124      43.243  18.488  71.656  1.00  0.00           O  
ATOM   3805  CB  LEU A2124      42.282  18.761  68.838  1.00  0.00           C  
ATOM   3806  CG  LEU A2124      41.390  19.023  67.623  1.00  0.00           C  
ATOM   3807  CD1 LEU A2124      41.443  17.827  66.691  1.00  0.00           C  
ATOM   3808  CD2 LEU A2124      39.962  19.297  68.067  1.00  0.00           C  
ATOM   3809  N   ALA A2126      44.426  20.306  71.064  1.00  0.00           N  
ATOM   3810  CA  ALA A2126      45.475  20.051  72.041  1.00  0.00           C  
ATOM   3811  C   ALA A2126      44.858  20.006  73.435  1.00  0.00           C  
ATOM   3812  O   ALA A2126      45.045  18.978  74.120  1.00  0.00           O  
ATOM   3813  CB  ALA A2126      46.546  21.139  71.969  1.00  0.00           C  
ATOM   3814  OXT ALA A2126      44.189  20.995  73.820  1.00  0.00           O  
HETATM 3815  PG  ATP A 601      40.343  79.828  58.731  1.00  0.00           P  
HETATM 3816  O1G ATP A 601      39.275  80.824  58.305  1.00  0.00           O  
HETATM 3817  O2G ATP A 601      40.151  79.528  60.217  1.00  0.00           O  
HETATM 3818  O3G ATP A 601      41.741  80.399  58.550  1.00  0.00           O  
HETATM 3819  PB  ATP A 601      38.777  77.809  57.231  1.00  0.00           P  
HETATM 3820  O1B ATP A 601      37.859  78.922  56.799  1.00  0.00           O  
HETATM 3821  O2B ATP A 601      38.048  76.874  58.146  1.00  0.00           O  
HETATM 3822  O3B ATP A 601      40.156  78.355  57.982  1.00  0.00           O  
HETATM 3823  PA  ATP A 601      40.241  77.460  54.730  1.00  0.00           P  
HETATM 3824  O1A ATP A 601      40.960  78.737  54.982  1.00  0.00           O  
HETATM 3825  O2A ATP A 601      41.200  76.395  54.298  1.00  0.00           O  
HETATM 3826  O3A ATP A 601      39.353  76.928  56.011  1.00  0.00           O  
HETATM 3827  O5' ATP A 601      39.121  77.712  53.606  1.00  0.00           O  
HETATM 3828  C5' ATP A 601      38.302  76.582  53.204  1.00  0.00           C  
HETATM 3829  C4' ATP A 601      37.135  76.872  52.249  1.00  0.00           C  
HETATM 3830  O4' ATP A 601      35.995  76.094  52.735  1.00  0.00           O  
HETATM 3831  C3' ATP A 601      36.565  78.322  52.128  1.00  0.00           C  
HETATM 3832  O3' ATP A 601      36.044  78.635  50.809  1.00  0.00           O  
HETATM 3833  C2' ATP A 601      35.519  78.378  53.242  1.00  0.00           C  
HETATM 3834  O2' ATP A 601      34.433  79.239  52.863  1.00  0.00           O  
HETATM 3835  C1' ATP A 601      35.010  76.927  53.349  1.00  0.00           C  
HETATM 3836  N9  ATP A 601      34.811  76.434  54.755  1.00  0.00           N  
HETATM 3837  C8  ATP A 601      35.616  76.639  55.879  1.00  0.00           C  
HETATM 3838  N7  ATP A 601      35.166  76.078  56.976  1.00  0.00           N  
HETATM 3839  C5  ATP A 601      33.992  75.454  56.579  1.00  0.00           C  
HETATM 3840  C6  ATP A 601      33.030  74.688  57.293  1.00  0.00           C  
HETATM 3841  N6  ATP A 601      33.153  74.432  58.601  1.00  0.00           N  
HETATM 3842  N1  ATP A 601      31.934  74.191  56.595  1.00  0.00           N  
HETATM 3843  C2  ATP A 601      31.821  74.462  55.262  1.00  0.00           C  
HETATM 3844  N3  ATP A 601      32.676  75.183  54.484  1.00  0.00           N  
HETATM 3845  C4  ATP A 601      33.746  75.662  55.208  1.00  0.00           C  
HETATM 3846  N   GAU A 701      40.872  82.262  52.738  1.00  0.00           N  
HETATM 3847  CA  GAU A 701      39.334  82.211  52.746  1.00  0.00           C  
HETATM 3848  CB  GAU A 701      38.802  82.335  51.439  1.00  0.00           C  
HETATM 3849  CG  GAU A 701      37.287  82.550  51.296  1.00  0.00           C  
HETATM 3850  CD  GAU A 701      36.819  83.098  50.052  1.00  0.00           C  
HETATM 3851  OE2 GAU A 701      36.537  82.268  49.105  1.00  0.00           O  
HETATM 3852  OE1 GAU A 701      36.698  84.348  49.852  1.00  0.00           O  
HETATM 3853  C   GAU A 701      38.871  80.829  53.185  1.00  0.00           C  
HETATM 3854  OXT GAU A 701      38.799  80.074  52.967  1.00  0.00           O  
TER
END
