# Supplementary material for: Backbone Brackets and Arginine Tweezers delineate Class I and Class II aminoacyl tRNA synthetases
Source: PLoS Comput Biol. 2018 Apr 16;14(4):e1006101. doi: 10.1371/journal.pcbi.1006101 (PMC5919687; doi:10.1371/journal.pcbi.1006101)
Supplement: S11 File — All structures of Class I aaRS with residues renumbered according to the MSA. (GZ) [file pcbi.1006101.s023.tar.gz › 2dxi_B_renum.pdb]

ATOM      1  N   MET B 264      89.188  83.936  91.299  1.00  0.00           N  
ATOM      2  CA  MET B 264      88.949  82.590  91.924  1.00  0.00           C  
ATOM      3  C   MET B 264      88.949  82.654  93.470  1.00  0.00           C  
ATOM      4  O   MET B 264      89.153  83.716  94.066  1.00  0.00           O  
ATOM      5  CB  MET B 264      90.028  81.588  91.462  1.00  0.00           C  
ATOM      6  CG  MET B 264      91.467  81.990  91.837  1.00  0.00           C  
ATOM      7  SD  MET B 264      92.583  80.563  92.108  1.00  0.00           S  
ATOM      8  CE  MET B 264      93.237  80.217  90.438  1.00  0.00           C  
ATOM      9  N   VAL B 266      88.735  81.499  94.097  1.00  0.00           N  
ATOM     10  CA  VAL B 266      88.703  81.368  95.544  1.00  0.00           C  
ATOM     11  C   VAL B 266      90.094  81.099  96.125  1.00  0.00           C  
ATOM     12  O   VAL B 266      90.763  80.147  95.730  1.00  0.00           O  
ATOM     13  CB  VAL B 266      87.760  80.201  95.940  1.00  0.00           C  
ATOM     14  CG1 VAL B 266      87.971  79.803  97.413  1.00  0.00           C  
ATOM     15  CG2 VAL B 266      86.291  80.609  95.675  1.00  0.00           C  
ATOM     16  N   VAL B 267      90.524  81.934  97.063  1.00  0.00           N  
ATOM     17  CA  VAL B 267      91.822  81.751  97.725  1.00  0.00           C  
ATOM     18  C   VAL B 267      91.623  81.689  99.254  1.00  0.00           C  
ATOM     19  O   VAL B 267      91.112  82.629  99.866  1.00  0.00           O  
ATOM     20  CB  VAL B 267      92.805  82.907  97.395  1.00  0.00           C  
ATOM     21  CG1 VAL B 267      94.090  82.755  98.204  1.00  0.00           C  
ATOM     22  CG2 VAL B 267      93.145  82.909  95.887  1.00  0.00           C  
ATOM     23  N   THR B 268      92.003  80.572  99.868  1.00  0.00           N  
ATOM     24  CA  THR B 268      91.882  80.436 101.316  1.00  0.00           C  
ATOM     25  C   THR B 268      93.288  80.257 101.877  1.00  0.00           C  
ATOM     26  O   THR B 268      94.260  80.081 101.110  1.00  0.00           O  
ATOM     27  CB  THR B 268      91.044  79.212 101.704  1.00  0.00           C  
ATOM     28  OG1 THR B 268      91.681  78.036 101.213  1.00  0.00           O  
ATOM     29  CG2 THR B 268      89.616  79.306 101.107  1.00  0.00           C  
ATOM     30  N   ARG B 269      93.396  80.333 103.206  1.00  0.00           N  
ATOM     31  CA  ARG B 269      94.675  80.134 103.871  1.00  0.00           C  
ATOM     32  C   ARG B 269      94.575  79.632 105.309  1.00  0.00           C  
ATOM     33  O   ARG B 269      93.526  79.720 105.942  1.00  0.00           O  
ATOM     34  CB  ARG B 269      95.522  81.427 103.887  1.00  0.00           C  
ATOM     35  CG  ARG B 269      94.806  82.771 104.196  1.00  0.00           C  
ATOM     36  CD  ARG B 269      93.971  82.738 105.426  1.00  0.00           C  
ATOM     37  NE  ARG B 269      93.832  84.040 106.086  1.00  0.00           N  
ATOM     38  CZ  ARG B 269      93.549  84.153 107.382  1.00  0.00           C  
ATOM     39  NH1 ARG B 269      93.381  83.060 108.118  1.00  0.00           N  
ATOM     40  NH2 ARG B 269      93.443  85.331 107.952  1.00  0.00           N  
ATOM     41  N   ILE B 270      95.686  79.085 105.788  1.00  0.00           N  
ATOM     42  CA  ILE B 270      95.842  78.669 107.160  1.00  0.00           C  
ATOM     43  C   ILE B 270      97.048  79.562 107.505  1.00  0.00           C  
ATOM     44  O   ILE B 270      97.946  79.771 106.672  1.00  0.00           O  
ATOM     45  CB  ILE B 270      96.170  77.150 107.281  1.00  0.00           C  
ATOM     46  CG1 ILE B 270      96.104  76.721 108.751  1.00  0.00           C  
ATOM     47  CG2 ILE B 270      97.551  76.834 106.728  1.00  0.00           C  
ATOM     48  CD1 ILE B 270      94.688  76.631 109.315  1.00  0.00           C  
ATOM     49  N   ALA B 272      97.059  80.148 108.689  1.00  0.00           N  
ATOM     50  CA  ALA B 272      98.165  81.019 109.055  1.00  0.00           C  
ATOM     51  C   ALA B 272      98.633  80.713 110.463  1.00  0.00           C  
ATOM     52  O   ALA B 272      98.508  81.550 111.347  1.00  0.00           O  
ATOM     53  CB  ALA B 272      97.741  82.475 108.954  1.00  0.00           C  
ATOM     54  N   PRO B 273      99.201  79.515 110.683  1.00  0.00           N  
ATOM     55  CA  PRO B 273      99.684  79.101 112.004  1.00  0.00           C  
ATOM     56  C   PRO B 273     100.902  79.848 112.527  1.00  0.00           C  
ATOM     57  O   PRO B 273     101.744  80.329 111.762  1.00  0.00           O  
ATOM     58  CB  PRO B 273      99.987  77.622 111.803  1.00  0.00           C  
ATOM     59  CG  PRO B 273     100.522  77.620 110.391  1.00  0.00           C  
ATOM     60  CD  PRO B 273      99.551  78.508 109.664  1.00  0.00           C  
ATOM     61  N   SER B 274     100.969  79.940 113.847  1.00  0.00           N  
ATOM     62  CA  SER B 274     102.081  80.575 114.536  1.00  0.00           C  
ATOM     63  C   SER B 274     102.918  79.416 115.054  1.00  0.00           C  
ATOM     64  O   SER B 274     102.394  78.537 115.725  1.00  0.00           O  
ATOM     65  CB  SER B 274     101.584  81.395 115.733  1.00  0.00           C  
ATOM     66  OG  SER B 274     100.691  82.421 115.334  1.00  0.00           O  
ATOM     67  N   PRO B 275     104.218  79.383 114.731  1.00  0.00           N  
ATOM     68  CA  PRO B 275     105.103  78.307 115.190  1.00  0.00           C  
ATOM     69  C   PRO B 275     105.453  78.513 116.669  1.00  0.00           C  
ATOM     70  O   PRO B 275     106.535  79.018 116.983  1.00  0.00           O  
ATOM     71  CB  PRO B 275     106.349  78.473 114.318  1.00  0.00           C  
ATOM     72  CG  PRO B 275     105.931  79.353 113.207  1.00  0.00           C  
ATOM     73  CD  PRO B 275     104.935  80.285 113.821  1.00  0.00           C  
ATOM     74  N   THR B 276     104.560  78.132 117.576  1.00  0.00           N  
ATOM     75  CA  THR B 276     104.827  78.322 119.004  1.00  0.00           C  
ATOM     76  C   THR B 276     104.750  77.039 119.839  1.00  0.00           C  
ATOM     77  O   THR B 276     104.715  77.095 121.076  1.00  0.00           O  
ATOM     78  CB  THR B 276     103.856  79.369 119.632  1.00  0.00           C  
ATOM     79  OG1 THR B 276     102.505  78.909 119.502  1.00  0.00           O  
ATOM     80  CG2 THR B 276     104.002  80.735 118.951  1.00  0.00           C  
ATOM     81  N   GLY B 277     104.736  75.887 119.175  1.00  0.00           N  
ATOM     82  CA  GLY B 277     104.659  74.627 119.900  1.00  0.00           C  
ATOM     83  C   GLY B 277     104.419  73.428 118.996  1.00  0.00           C  
ATOM     84  O   GLY B 277     104.716  73.487 117.798  1.00  0.00           O  
ATOM     85  N   ASP B 279     103.893  72.342 119.565  1.00  0.00           N  
ATOM     86  CA  ASP B 279     103.596  71.131 118.803  1.00  0.00           C  
ATOM     87  C   ASP B 279     102.443  71.385 117.822  1.00  0.00           C  
ATOM     88  O   ASP B 279     101.557  72.192 118.091  1.00  0.00           O  
ATOM     89  CB  ASP B 279     103.145  69.978 119.715  1.00  0.00           C  
ATOM     90  CG  ASP B 279     104.108  69.687 120.852  1.00  0.00           C  
ATOM     91  OD1 ASP B 279     105.324  69.505 120.606  1.00  0.00           O  
ATOM     92  OD2 ASP B 279     103.634  69.614 122.009  1.00  0.00           O  
ATOM     93  N   PRO B 280     102.439  70.692 116.674  1.00  0.00           N  
ATOM     94  CA  PRO B 280     101.343  70.891 115.711  1.00  0.00           C  
ATOM     95  C   PRO B 280     100.050  70.531 116.464  1.00  0.00           C  
ATOM     96  O   PRO B 280      99.947  69.467 117.060  1.00  0.00           O  
ATOM     97  CB  PRO B 280     101.686  69.915 114.581  1.00  0.00           C  
ATOM     98  CG  PRO B 280     102.432  68.811 115.290  1.00  0.00           C  
ATOM     99  CD  PRO B 280     103.326  69.586 116.264  1.00  0.00           C  
ATOM    100  N   HIS B 281      99.077  71.427 116.418  1.00  0.00           N  
ATOM    101  CA  HIS B 281      97.833  71.293 117.157  1.00  0.00           C  
ATOM    102  C   HIS B 281      96.639  70.766 116.317  1.00  0.00           C  
ATOM    103  O   HIS B 281      96.486  71.078 115.125  1.00  0.00           O  
ATOM    104  CB  HIS B 281      97.574  72.688 117.774  1.00  0.00           C  
ATOM    105  CG  HIS B 281      96.492  72.746 118.807  1.00  0.00           C  
ATOM    106  ND1 HIS B 281      95.165  72.509 118.518  1.00  0.00           N  
ATOM    107  CD2 HIS B 281      96.535  73.094 120.119  1.00  0.00           C  
ATOM    108  CE1 HIS B 281      94.435  72.708 119.604  1.00  0.00           C  
ATOM    109  NE2 HIS B 281      95.242  73.065 120.590  1.00  0.00           N  
ATOM    110  N   VAL B 282      95.788  69.963 116.947  1.00  0.00           N  
ATOM    111  CA  VAL B 282      94.640  69.400 116.252  1.00  0.00           C  
ATOM    112  C   VAL B 282      93.678  70.502 115.789  1.00  0.00           C  
ATOM    113  O   VAL B 282      92.958  70.328 114.819  1.00  0.00           O  
ATOM    114  CB  VAL B 282      93.895  68.383 117.151  1.00  0.00           C  
ATOM    115  CG1 VAL B 282      93.380  69.072 118.378  1.00  0.00           C  
ATOM    116  CG2 VAL B 282      92.744  67.747 116.402  1.00  0.00           C  
ATOM    117  N   GLY B 283      93.659  71.633 116.481  1.00  0.00           N  
ATOM    118  CA  GLY B 283      92.790  72.717 116.059  1.00  0.00           C  
ATOM    119  C   GLY B 283      93.288  73.281 114.733  1.00  0.00           C  
ATOM    120  O   GLY B 283      92.500  73.765 113.910  1.00  0.00           O  
ATOM    121  N   THR B 284      94.599  73.220 114.506  1.00  0.00           N  
ATOM    122  CA  THR B 284      95.149  73.734 113.255  1.00  0.00           C  
ATOM    123  C   THR B 284      94.764  72.779 112.117  1.00  0.00           C  
ATOM    124  O   THR B 284      94.414  73.223 111.029  1.00  0.00           O  
ATOM    125  CB  THR B 284      96.699  73.902 113.302  1.00  0.00           C  
ATOM    126  OG1 THR B 284      97.068  74.809 114.360  1.00  0.00           O  
ATOM    127  CG2 THR B 284      97.201  74.486 111.979  1.00  0.00           C  
ATOM    128  N   ALA B 285      94.791  71.476 112.383  1.00  0.00           N  
ATOM    129  CA  ALA B 285      94.417  70.475 111.384  1.00  0.00           C  
ATOM    130  C   ALA B 285      92.941  70.673 111.031  1.00  0.00           C  
ATOM    131  O   ALA B 285      92.545  70.579 109.855  1.00  0.00           O  
ATOM    132  CB  ALA B 285      94.626  69.082 111.940  1.00  0.00           C  
ATOM    133  N   TYR B 286      92.130  70.937 112.063  1.00  0.00           N  
ATOM    134  CA  TYR B 286      90.675  71.162 111.892  1.00  0.00           C  
ATOM    135  C   TYR B 286      90.385  72.339 110.933  1.00  0.00           C  
ATOM    136  O   TYR B 286      89.712  72.176 109.911  1.00  0.00           O  
ATOM    137  CB  TYR B 286      90.038  71.427 113.259  1.00  0.00           C  
ATOM    138  CG  TYR B 286      88.601  71.884 113.224  1.00  0.00           C  
ATOM    139  CD1 TYR B 286      87.607  71.110 112.639  1.00  0.00           C  
ATOM    140  CD2 TYR B 286      88.226  73.051 113.866  1.00  0.00           C  
ATOM    141  CE1 TYR B 286      86.268  71.489 112.708  1.00  0.00           C  
ATOM    142  CE2 TYR B 286      86.883  73.442 113.945  1.00  0.00           C  
ATOM    143  CZ  TYR B 286      85.919  72.667 113.373  1.00  0.00           C  
ATOM    144  OH  TYR B 286      84.592  73.071 113.465  1.00  0.00           O  
ATOM    145  N   ILE B 288      90.923  73.512 111.242  1.00  0.00           N  
ATOM    146  CA  ILE B 288      90.704  74.673 110.381  1.00  0.00           C  
ATOM    147  C   ILE B 288      91.354  74.489 108.983  1.00  0.00           C  
ATOM    148  O   ILE B 288      90.783  74.901 107.977  1.00  0.00           O  
ATOM    149  CB  ILE B 288      91.215  75.992 111.076  1.00  0.00           C  
ATOM    150  CG1 ILE B 288      90.095  76.630 111.921  1.00  0.00           C  
ATOM    151  CG2 ILE B 288      91.572  77.029 110.068  1.00  0.00           C  
ATOM    152  CD1 ILE B 288      89.731  75.880 113.064  1.00  0.00           C  
ATOM    153  N   ALA B 289      92.534  73.870 108.927  1.00  0.00           N  
ATOM    154  CA  ALA B 289      93.216  73.629 107.649  1.00  0.00           C  
ATOM    155  C   ALA B 289      92.322  72.809 106.748  1.00  0.00           C  
ATOM    156  O   ALA B 289      92.117  73.132 105.570  1.00  0.00           O  
ATOM    157  CB  ALA B 289      94.557  72.871 107.884  1.00  0.00           C  
ATOM    158  N   LEU B 290      91.765  71.746 107.319  1.00  0.00           N  
ATOM    159  CA  LEU B 290      90.885  70.845 106.597  1.00  0.00           C  
ATOM    160  C   LEU B 290      89.731  71.563 105.908  1.00  0.00           C  
ATOM    161  O   LEU B 290      89.432  71.291 104.740  1.00  0.00           O  
ATOM    162  CB  LEU B 290      90.348  69.779 107.552  1.00  0.00           C  
ATOM    163  CG  LEU B 290      89.280  68.808 107.039  1.00  0.00           C  
ATOM    164  CD1 LEU B 290      89.842  67.858 105.939  1.00  0.00           C  
ATOM    165  CD2 LEU B 290      88.794  68.016 108.216  1.00  0.00           C  
ATOM    166  N   PHE B 291      89.063  72.472 106.615  1.00  0.00           N  
ATOM    167  CA  PHE B 291      87.957  73.173 105.969  1.00  0.00           C  
ATOM    168  C   PHE B 291      88.439  74.227 104.937  1.00  0.00           C  
ATOM    169  O   PHE B 291      87.753  74.524 103.949  1.00  0.00           O  
ATOM    170  CB  PHE B 291      87.025  73.800 107.021  1.00  0.00           C  
ATOM    171  CG  PHE B 291      86.090  72.813 107.645  1.00  0.00           C  
ATOM    172  CD1 PHE B 291      86.532  71.934 108.627  1.00  0.00           C  
ATOM    173  CD2 PHE B 291      84.780  72.687 107.172  1.00  0.00           C  
ATOM    174  CE1 PHE B 291      85.676  70.923 109.127  1.00  0.00           C  
ATOM    175  CE2 PHE B 291      83.918  71.695 107.656  1.00  0.00           C  
ATOM    176  CZ  PHE B 291      84.370  70.807 108.636  1.00  0.00           C  
ATOM    177  N   ASN B 292      89.635  74.776 105.144  1.00  0.00           N  
ATOM    178  CA  ASN B 292      90.143  75.749 104.188  1.00  0.00           C  
ATOM    179  C   ASN B 292      90.500  75.029 102.880  1.00  0.00           C  
ATOM    180  O   ASN B 292      90.213  75.509 101.768  1.00  0.00           O  
ATOM    181  CB  ASN B 292      91.362  76.454 104.757  1.00  0.00           C  
ATOM    182  CG  ASN B 292      90.979  77.634 105.597  1.00  0.00           C  
ATOM    183  OD1 ASN B 292      90.877  77.532 106.818  1.00  0.00           O  
ATOM    184  ND2 ASN B 292      90.725  78.762 104.945  1.00  0.00           N  
ATOM    185  N   TYR B 293      91.120  73.867 103.045  1.00  0.00           N  
ATOM    186  CA  TYR B 293      91.535  73.023 101.942  1.00  0.00           C  
ATOM    187  C   TYR B 293      90.297  72.574 101.155  1.00  0.00           C  
ATOM    188  O   TYR B 293      90.252  72.660  99.903  1.00  0.00           O  
ATOM    189  CB  TYR B 293      92.318  71.820 102.485  1.00  0.00           C  
ATOM    190  CG  TYR B 293      92.591  70.730 101.474  1.00  0.00           C  
ATOM    191  CD1 TYR B 293      91.715  69.635 101.357  1.00  0.00           C  
ATOM    192  CD2 TYR B 293      93.710  70.776 100.644  1.00  0.00           C  
ATOM    193  CE1 TYR B 293      91.945  68.622 100.453  1.00  0.00           C  
ATOM    194  CE2 TYR B 293      93.957  69.737  99.705  1.00  0.00           C  
ATOM    195  CZ  TYR B 293      93.059  68.673  99.623  1.00  0.00           C  
ATOM    196  OH  TYR B 293      93.212  67.660  98.701  1.00  0.00           O  
ATOM    197  N   ALA B 294      89.288  72.108 101.877  1.00  0.00           N  
ATOM    198  CA  ALA B 294      88.071  71.666 101.210  1.00  0.00           C  
ATOM    199  C   ALA B 294      87.425  72.803 100.410  1.00  0.00           C  
ATOM    200  O   ALA B 294      87.092  72.636  99.234  1.00  0.00           O  
ATOM    201  CB  ALA B 294      87.090  71.122 102.225  1.00  0.00           C  
ATOM    202  N   TRP B 295      87.285  73.975 101.012  1.00  0.00           N  
ATOM    203  CA  TRP B 295      86.634  75.063 100.298  1.00  0.00           C  
ATOM    204  C   TRP B 295      87.428  75.544  99.082  1.00  0.00           C  
ATOM    205  O   TRP B 295      86.847  75.960  98.077  1.00  0.00           O  
ATOM    206  CB  TRP B 295      86.333  76.219 101.256  1.00  0.00           C  
ATOM    207  CG  TRP B 295      85.500  77.317 100.677  1.00  0.00           C  
ATOM    208  CD1 TRP B 295      85.822  78.632 100.648  1.00  0.00           C  
ATOM    209  CD2 TRP B 295      84.176  77.219 100.132  1.00  0.00           C  
ATOM    210  NE1 TRP B 295      84.791  79.367 100.133  1.00  0.00           N  
ATOM    211  CE2 TRP B 295      83.764  78.527  99.805  1.00  0.00           C  
ATOM    212  CE3 TRP B 295      83.300  76.155  99.883  1.00  0.00           C  
ATOM    213  CZ2 TRP B 295      82.502  78.812  99.242  1.00  0.00           C  
ATOM    214  CZ3 TRP B 295      82.037  76.439  99.310  1.00  0.00           C  
ATOM    215  CH2 TRP B 295      81.660  77.760  99.004  1.00  0.00           C  
ATOM    216  N   ALA B 296      88.752  75.509  99.167  1.00  0.00           N  
ATOM    217  CA  ALA B 296      89.551  75.915  98.020  1.00  0.00           C  
ATOM    218  C   ALA B 296      89.362  74.873  96.897  1.00  0.00           C  
ATOM    219  O   ALA B 296      89.039  75.220  95.756  1.00  0.00           O  
ATOM    220  CB  ALA B 296      91.040  76.026  98.409  1.00  0.00           C  
ATOM    221  N   ARG B 297      89.538  73.596  97.225  1.00  0.00           N  
ATOM    222  CA  ARG B 297      89.396  72.549  96.220  1.00  0.00           C  
ATOM    223  C   ARG B 297      87.985  72.481  95.604  1.00  0.00           C  
ATOM    224  O   ARG B 297      87.843  72.351  94.399  1.00  0.00           O  
ATOM    225  CB  ARG B 297      89.783  71.201  96.814  1.00  0.00           C  
ATOM    226  CG  ARG B 297      91.291  71.064  97.076  1.00  0.00           C  
ATOM    227  CD  ARG B 297      92.156  70.974  95.772  1.00  0.00           C  
ATOM    228  NE  ARG B 297      93.563  70.896  96.122  1.00  0.00           N  
ATOM    229  CZ  ARG B 297      94.372  71.946  96.159  1.00  0.00           C  
ATOM    230  NH1 ARG B 297      93.908  73.155  95.838  1.00  0.00           N  
ATOM    231  NH2 ARG B 297      95.627  71.805  96.575  1.00  0.00           N  
ATOM    232  N   ARG B 298      86.950  72.599  96.429  1.00  0.00           N  
ATOM    233  CA  ARG B 298      85.577  72.538  95.934  1.00  0.00           C  
ATOM    234  C   ARG B 298      85.324  73.623  94.889  1.00  0.00           C  
ATOM    235  O   ARG B 298      84.476  73.453  94.017  1.00  0.00           O  
ATOM    236  CB  ARG B 298      84.593  72.710  97.091  1.00  0.00           C  
ATOM    237  CG  ARG B 298      83.149  72.769  96.672  1.00  0.00           C  
ATOM    238  CD  ARG B 298      82.810  71.563  95.827  1.00  0.00           C  
ATOM    239  NE  ARG B 298      81.593  71.811  95.079  1.00  0.00           N  
ATOM    240  CZ  ARG B 298      80.377  71.684  95.588  1.00  0.00           C  
ATOM    241  NH1 ARG B 298      80.219  71.290  96.850  1.00  0.00           N  
ATOM    242  NH2 ARG B 298      79.322  71.981  94.838  1.00  0.00           N  
ATOM    243  N   ASN B 299      86.058  74.734  94.984  1.00  0.00           N  
ATOM    244  CA  ASN B 299      85.891  75.836  94.045  1.00  0.00           C  
ATOM    245  C   ASN B 299      87.043  76.004  93.046  1.00  0.00           C  
ATOM    246  O   ASN B 299      87.132  77.023  92.359  1.00  0.00           O  
ATOM    247  CB  ASN B 299      85.689  77.153  94.803  1.00  0.00           C  
ATOM    248  CG  ASN B 299      84.381  77.188  95.568  1.00  0.00           C  
ATOM    249  OD1 ASN B 299      84.313  76.825  96.754  1.00  0.00           O  
ATOM    250  ND2 ASN B 299      83.324  77.613  94.889  1.00  0.00           N  
ATOM    251  N   GLY B 305      87.913  75.001  92.955  1.00  0.00           N  
ATOM    252  CA  GLY B 305      89.038  75.091  92.047  1.00  0.00           C  
ATOM    253  C   GLY B 305      89.845  76.342  92.315  1.00  0.00           C  
ATOM    254  O   GLY B 305      90.272  77.034  91.378  1.00  0.00           O  
ATOM    255  N   GLY B 306      90.043  76.648  93.599  1.00  0.00           N  
ATOM    256  CA  GLY B 306      90.821  77.817  93.975  1.00  0.00           C  
ATOM    257  C   GLY B 306      92.163  77.407  94.564  1.00  0.00           C  
ATOM    258  O   GLY B 306      92.639  76.323  94.302  1.00  0.00           O  
ATOM    259  N   ARG B 307      92.777  78.271  95.365  1.00  0.00           N  
ATOM    260  CA  ARG B 307      94.060  77.968  95.974  1.00  0.00           C  
ATOM    261  C   ARG B 307      94.033  78.002  97.512  1.00  0.00           C  
ATOM    262  O   ARG B 307      93.417  78.891  98.108  1.00  0.00           O  
ATOM    263  CB  ARG B 307      95.115  78.968  95.486  1.00  0.00           C  
ATOM    264  CG  ARG B 307      96.011  78.434  94.377  1.00  0.00           C  
ATOM    265  CD  ARG B 307      96.479  79.529  93.414  1.00  0.00           C  
ATOM    266  NE  ARG B 307      96.690  80.820  94.054  1.00  0.00           N  
ATOM    267  CZ  ARG B 307      96.115  81.947  93.641  1.00  0.00           C  
ATOM    268  NH1 ARG B 307      95.293  81.922  92.595  1.00  0.00           N  
ATOM    269  NH2 ARG B 307      96.377  83.104  94.250  1.00  0.00           N  
ATOM    270  N   PHE B 308      94.712  77.036  98.124  1.00  0.00           N  
ATOM    271  CA  PHE B 308      94.862  76.930  99.576  1.00  0.00           C  
ATOM    272  C   PHE B 308      96.326  77.277  99.864  1.00  0.00           C  
ATOM    273  O   PHE B 308      97.252  76.579  99.429  1.00  0.00           O  
ATOM    274  CB  PHE B 308      94.549  75.498 100.054  1.00  0.00           C  
ATOM    275  CG  PHE B 308      94.878  75.246 101.507  1.00  0.00           C  
ATOM    276  CD1 PHE B 308      95.502  74.059 101.897  1.00  0.00           C  
ATOM    277  CD2 PHE B 308      94.529  76.162 102.481  1.00  0.00           C  
ATOM    278  CE1 PHE B 308      95.764  73.792 103.235  1.00  0.00           C  
ATOM    279  CE2 PHE B 308      94.784  75.910 103.832  1.00  0.00           C  
ATOM    280  CZ  PHE B 308      95.400  74.725 104.221  1.00  0.00           C  
ATOM    281  N   ILE B 309      96.518  78.353 100.612  1.00  0.00           N  
ATOM    282  CA  ILE B 309      97.836  78.871 100.970  1.00  0.00           C  
ATOM    283  C   ILE B 309      98.198  78.659 102.441  1.00  0.00           C  
ATOM    284  O   ILE B 309      97.319  78.658 103.315  1.00  0.00           O  
ATOM    285  CB  ILE B 309      97.869  80.391 100.775  1.00  0.00           C  
ATOM    286  CG1 ILE B 309      97.653  80.753  99.312  1.00  0.00           C  
ATOM    287  CG2 ILE B 309      99.156  80.967 101.296  1.00  0.00           C  
ATOM    288  CD1 ILE B 309      97.316  82.244  99.189  1.00  0.00           C  
ATOM    289  N   VAL B 310      99.504  78.526 102.701  1.00  0.00           N  
ATOM    290  CA  VAL B 310     100.020  78.405 104.048  1.00  0.00           C  
ATOM    291  C   VAL B 310     100.957  79.584 104.300  1.00  0.00           C  
ATOM    292  O   VAL B 310     101.946  79.802 103.566  1.00  0.00           O  
ATOM    293  CB  VAL B 310     100.808  77.110 104.269  1.00  0.00           C  
ATOM    294  CG1 VAL B 310     101.312  77.084 105.699  1.00  0.00           C  
ATOM    295  CG2 VAL B 310      99.930  75.886 103.990  1.00  0.00           C  
ATOM    296  N   ARG B 311     100.639  80.357 105.336  1.00  0.00           N  
ATOM    297  CA  ARG B 311     101.437  81.511 105.712  1.00  0.00           C  
ATOM    298  C   ARG B 311     101.838  81.302 107.183  1.00  0.00           C  
ATOM    299  O   ARG B 311     100.971  81.043 108.033  1.00  0.00           O  
ATOM    300  CB  ARG B 311     100.602  82.790 105.538  1.00  0.00           C  
ATOM    301  CG  ARG B 311     101.245  84.033 106.121  1.00  0.00           C  
ATOM    302  CD  ARG B 311     100.194  85.006 106.649  1.00  0.00           C  
ATOM    303  NE  ARG B 311      99.287  85.317 105.570  1.00  0.00           N  
ATOM    304  CZ  ARG B 311      98.016  85.670 105.704  1.00  0.00           C  
ATOM    305  NH1 ARG B 311      97.456  85.780 106.899  1.00  0.00           N  
ATOM    306  NH2 ARG B 311      97.300  85.868 104.606  1.00  0.00           N  
ATOM    307  N   ILE B 312     103.136  81.389 107.478  1.00  0.00           N  
ATOM    308  CA  ILE B 312     103.633  81.187 108.835  1.00  0.00           C  
ATOM    309  C   ILE B 312     103.612  82.512 109.562  1.00  0.00           C  
ATOM    310  O   ILE B 312     104.349  83.419 109.202  1.00  0.00           O  
ATOM    311  CB  ILE B 312     105.085  80.663 108.839  1.00  0.00           C  
ATOM    312  CG1 ILE B 312     105.161  79.332 108.103  1.00  0.00           C  
ATOM    313  CG2 ILE B 312     105.591  80.549 110.279  1.00  0.00           C  
ATOM    314  CD1 ILE B 312     104.495  78.201 108.832  1.00  0.00           C  
ATOM    315  N   GLU B 313     102.783  82.633 110.589  1.00  0.00           N  
ATOM    316  CA  GLU B 313     102.705  83.899 111.294  1.00  0.00           C  
ATOM    317  C   GLU B 313     103.606  83.930 112.528  1.00  0.00           C  
ATOM    318  O   GLU B 313     103.155  83.758 113.660  1.00  0.00           O  
ATOM    319  CB  GLU B 313     101.226  84.240 111.612  1.00  0.00           C  
ATOM    320  CG  GLU B 313     100.388  84.603 110.325  1.00  0.00           C  
ATOM    321  CD  GLU B 313      98.977  85.247 110.578  1.00  0.00           C  
ATOM    322  OE1 GLU B 313      98.441  85.903 109.641  1.00  0.00           O  
ATOM    323  OE2 GLU B 313      98.394  85.098 111.683  1.00  0.00           O  
ATOM    324  N   ASP B 314     104.897  84.164 112.270  1.00  0.00           N  
ATOM    325  CA  ASP B 314     105.941  84.230 113.292  1.00  0.00           C  
ATOM    326  C   ASP B 314     106.396  85.663 113.621  1.00  0.00           C  
ATOM    327  O   ASP B 314     107.595  85.940 113.643  1.00  0.00           O  
ATOM    328  CB  ASP B 314     107.159  83.401 112.848  1.00  0.00           C  
ATOM    329  CG  ASP B 314     107.686  83.803 111.451  1.00  0.00           C  
ATOM    330  OD1 ASP B 314     108.668  83.179 110.976  1.00  0.00           O  
ATOM    331  OD2 ASP B 314     107.125  84.727 110.825  1.00  0.00           O  
ATOM    332  N   THR B 315     105.433  86.546 113.894  1.00  0.00           N  
ATOM    333  CA  THR B 315     105.680  87.957 114.215  1.00  0.00           C  
ATOM    334  C   THR B 315     105.922  88.243 115.711  1.00  0.00           C  
ATOM    335  O   THR B 315     106.206  89.387 116.084  1.00  0.00           O  
ATOM    336  CB  THR B 315     104.482  88.861 113.769  1.00  0.00           C  
ATOM    337  OG1 THR B 315     103.363  88.660 114.649  1.00  0.00           O  
ATOM    338  CG2 THR B 315     104.042  88.527 112.363  1.00  0.00           C  
ATOM    339  N   ASP B 316     105.765  87.235 116.568  1.00  0.00           N  
ATOM    340  CA  ASP B 316     105.999  87.449 117.992  1.00  0.00           C  
ATOM    341  C   ASP B 316     107.278  86.763 118.397  1.00  0.00           C  
ATOM    342  O   ASP B 316     107.299  85.582 118.743  1.00  0.00           O  
ATOM    343  CB  ASP B 316     104.850  86.933 118.851  1.00  0.00           C  
ATOM    344  CG  ASP B 316     105.058  87.252 120.321  1.00  0.00           C  
ATOM    345  OD1 ASP B 316     105.536  88.373 120.609  1.00  0.00           O  
ATOM    346  OD2 ASP B 316     104.751  86.397 121.184  1.00  0.00           O  
ATOM    347  N   ARG B 317     108.351  87.534 118.344  1.00  0.00           N  
ATOM    348  CA  ARG B 317     109.673  87.029 118.664  1.00  0.00           C  
ATOM    349  C   ARG B 317     109.721  86.298 119.986  1.00  0.00           C  
ATOM    350  O   ARG B 317     110.376  85.269 120.110  1.00  0.00           O  
ATOM    351  CB  ARG B 317     110.681  88.173 118.726  1.00  0.00           C  
ATOM    352  CG  ARG B 317     110.666  89.094 117.531  1.00  0.00           C  
ATOM    353  CD  ARG B 317     111.815  90.097 117.622  1.00  0.00           C  
ATOM    354  NE  ARG B 317     111.794  90.859 118.870  1.00  0.00           N  
ATOM    355  CZ  ARG B 317     112.643  91.842 119.159  1.00  0.00           C  
ATOM    356  NH1 ARG B 317     113.583  92.183 118.287  1.00  0.00           N  
ATOM    357  NH2 ARG B 317     112.552  92.484 120.319  1.00  0.00           N  
ATOM    358  N   ALA B 333     109.031  86.852 120.975  1.00  0.00           N  
ATOM    359  CA  ALA B 333     109.005  86.289 122.320  1.00  0.00           C  
ATOM    360  C   ALA B 333     108.601  84.817 122.382  1.00  0.00           C  
ATOM    361  O   ALA B 333     109.344  83.984 122.912  1.00  0.00           O  
ATOM    362  CB  ALA B 333     108.072  87.125 123.210  1.00  0.00           C  
ATOM    363  N   ARG B 421     107.433  84.497 121.834  1.00  0.00           N  
ATOM    364  CA  ARG B 421     106.932  83.128 121.871  1.00  0.00           C  
ATOM    365  C   ARG B 421     107.361  82.249 120.698  1.00  0.00           C  
ATOM    366  O   ARG B 421     107.077  81.051 120.681  1.00  0.00           O  
ATOM    367  CB  ARG B 421     105.400  83.147 121.998  1.00  0.00           C  
ATOM    368  CG  ARG B 421     104.925  83.978 123.199  1.00  0.00           C  
ATOM    369  CD  ARG B 421     103.524  83.614 123.720  1.00  0.00           C  
ATOM    370  NE  ARG B 421     102.436  83.992 122.814  1.00  0.00           N  
ATOM    371  CZ  ARG B 421     101.840  83.165 121.954  1.00  0.00           C  
ATOM    372  NH1 ARG B 421     102.218  81.893 121.866  1.00  0.00           N  
ATOM    373  NH2 ARG B 421     100.854  83.609 121.182  1.00  0.00           N  
ATOM    374  N   TYR B 422     108.061  82.842 119.734  1.00  0.00           N  
ATOM    375  CA  TYR B 422     108.530  82.118 118.551  1.00  0.00           C  
ATOM    376  C   TYR B 422     109.353  80.867 118.871  1.00  0.00           C  
ATOM    377  O   TYR B 422     110.338  80.931 119.607  1.00  0.00           O  
ATOM    378  CB  TYR B 422     109.352  83.064 117.661  1.00  0.00           C  
ATOM    379  CG  TYR B 422     110.250  82.349 116.676  1.00  0.00           C  
ATOM    380  CD1 TYR B 422     111.621  82.202 116.929  1.00  0.00           C  
ATOM    381  CD2 TYR B 422     109.724  81.777 115.512  1.00  0.00           C  
ATOM    382  CE1 TYR B 422     112.449  81.500 116.047  1.00  0.00           C  
ATOM    383  CE2 TYR B 422     110.541  81.070 114.619  1.00  0.00           C  
ATOM    384  CZ  TYR B 422     111.904  80.934 114.894  1.00  0.00           C  
ATOM    385  OH  TYR B 422     112.717  80.220 114.027  1.00  0.00           O  
ATOM    386  N   VAL B 423     108.943  79.732 118.313  1.00  0.00           N  
ATOM    387  CA  VAL B 423     109.654  78.477 118.527  1.00  0.00           C  
ATOM    388  C   VAL B 423     110.204  78.039 117.177  1.00  0.00           C  
ATOM    389  O   VAL B 423     109.459  77.546 116.327  1.00  0.00           O  
ATOM    390  CB  VAL B 423     108.713  77.374 119.068  1.00  0.00           C  
ATOM    391  CG1 VAL B 423     109.514  76.112 119.395  1.00  0.00           C  
ATOM    392  CG2 VAL B 423     107.979  77.880 120.301  1.00  0.00           C  
ATOM    393  N   PRO B 424     111.515  78.228 116.946  1.00  0.00           N  
ATOM    394  CA  PRO B 424     112.063  77.813 115.648  1.00  0.00           C  
ATOM    395  C   PRO B 424     111.779  76.338 115.342  1.00  0.00           C  
ATOM    396  O   PRO B 424     111.866  75.483 116.230  1.00  0.00           O  
ATOM    397  CB  PRO B 424     113.557  78.136 115.778  1.00  0.00           C  
ATOM    398  CG  PRO B 424     113.800  78.057 117.268  1.00  0.00           C  
ATOM    399  CD  PRO B 424     112.578  78.734 117.836  1.00  0.00           C  
ATOM    400  N   GLY B 425     111.419  76.046 114.092  1.00  0.00           N  
ATOM    401  CA  GLY B 425     111.128  74.673 113.720  1.00  0.00           C  
ATOM    402  C   GLY B 425     109.673  74.262 113.907  1.00  0.00           C  
ATOM    403  O   GLY B 425     109.238  73.264 113.327  1.00  0.00           O  
ATOM    404  N   ALA B 426     108.916  75.001 114.722  1.00  0.00           N  
ATOM    405  CA  ALA B 426     107.506  74.669 114.929  1.00  0.00           C  
ATOM    406  C   ALA B 426     106.898  74.659 113.539  1.00  0.00           C  
ATOM    407  O   ALA B 426     105.916  73.955 113.271  1.00  0.00           O  
ATOM    408  CB  ALA B 426     106.819  75.710 115.802  1.00  0.00           C  
ATOM    409  N   GLU B 427     107.543  75.412 112.648  1.00  0.00           N  
ATOM    410  CA  GLU B 427     107.106  75.517 111.271  1.00  0.00           C  
ATOM    411  C   GLU B 427     107.265  74.194 110.534  1.00  0.00           C  
ATOM    412  O   GLU B 427     106.297  73.667 109.989  1.00  0.00           O  
ATOM    413  CB  GLU B 427     107.896  76.605 110.558  1.00  0.00           C  
ATOM    414  CG  GLU B 427     107.756  76.600 109.062  1.00  0.00           C  
ATOM    415  CD  GLU B 427     108.701  77.589 108.409  1.00  0.00           C  
ATOM    416  OE1 GLU B 427     108.700  77.680 107.163  1.00  0.00           O  
ATOM    417  OE2 GLU B 427     109.449  78.274 109.147  1.00  0.00           O  
ATOM    418  N   GLU B 429     108.480  73.658 110.508  1.00  0.00           N  
ATOM    419  CA  GLU B 429     108.682  72.395 109.819  1.00  0.00           C  
ATOM    420  C   GLU B 429     107.749  71.305 110.374  1.00  0.00           C  
ATOM    421  O   GLU B 429     107.282  70.444 109.626  1.00  0.00           O  
ATOM    422  CB  GLU B 429     110.169  71.958 109.886  1.00  0.00           C  
ATOM    423  CG  GLU B 429     110.832  72.031 111.284  1.00  0.00           C  
ATOM    424  CD  GLU B 429     112.384  71.884 111.262  1.00  0.00           C  
ATOM    425  OE1 GLU B 429     113.012  71.822 112.357  1.00  0.00           O  
ATOM    426  OE2 GLU B 429     112.976  71.838 110.156  1.00  0.00           O  
ATOM    427  N   ARG B 431     107.450  71.362 111.669  1.00  0.00           N  
ATOM    428  CA  ARG B 431     106.578  70.366 112.280  1.00  0.00           C  
ATOM    429  C   ARG B 431     105.118  70.527 111.865  1.00  0.00           C  
ATOM    430  O   ARG B 431     104.438  69.546 111.592  1.00  0.00           O  
ATOM    431  CB  ARG B 431     106.697  70.413 113.803  1.00  0.00           C  
ATOM    432  CG  ARG B 431     108.037  69.915 114.304  1.00  0.00           C  
ATOM    433  CD  ARG B 431     108.115  70.029 115.805  1.00  0.00           C  
ATOM    434  NE  ARG B 431     107.146  69.167 116.468  1.00  0.00           N  
ATOM    435  CZ  ARG B 431     106.860  69.235 117.764  1.00  0.00           C  
ATOM    436  NH1 ARG B 431     107.470  70.132 118.522  1.00  0.00           N  
ATOM    437  NH2 ARG B 431     105.972  68.405 118.301  1.00  0.00           N  
ATOM    438  N   ILE B 432     104.620  71.753 111.806  1.00  0.00           N  
ATOM    439  CA  ILE B 432     103.240  71.918 111.400  1.00  0.00           C  
ATOM    440  C   ILE B 432     103.073  71.583 109.916  1.00  0.00           C  
ATOM    441  O   ILE B 432     102.063  71.002 109.507  1.00  0.00           O  
ATOM    442  CB  ILE B 432     102.717  73.333 111.690  1.00  0.00           C  
ATOM    443  CG1 ILE B 432     101.267  73.431 111.223  1.00  0.00           C  
ATOM    444  CG2 ILE B 432     103.534  74.360 110.986  1.00  0.00           C  
ATOM    445  CD1 ILE B 432     100.376  72.320 111.795  1.00  0.00           C  
ATOM    446  N   LEU B 433     104.072  71.909 109.103  1.00  0.00           N  
ATOM    447  CA  LEU B 433     103.962  71.598 107.671  1.00  0.00           C  
ATOM    448  C   LEU B 433     103.977  70.087 107.468  1.00  0.00           C  
ATOM    449  O   LEU B 433     103.246  69.556 106.609  1.00  0.00           O  
ATOM    450  CB  LEU B 433     105.100  72.241 106.860  1.00  0.00           C  
ATOM    451  CG  LEU B 433     105.067  73.764 106.823  1.00  0.00           C  
ATOM    452  CD1 LEU B 433     106.255  74.275 106.062  1.00  0.00           C  
ATOM    453  CD2 LEU B 433     103.759  74.239 106.201  1.00  0.00           C  
ATOM    454  N   ALA B 434     104.795  69.400 108.270  1.00  0.00           N  
ATOM    455  CA  ALA B 434     104.890  67.940 108.176  1.00  0.00           C  
ATOM    456  C   ALA B 434     103.564  67.311 108.610  1.00  0.00           C  
ATOM    457  O   ALA B 434     103.097  66.330 108.021  1.00  0.00           O  
ATOM    458  CB  ALA B 434     106.053  67.403 109.080  1.00  0.00           C  
ATOM    459  N   ALA B 435     102.961  67.875 109.648  1.00  0.00           N  
ATOM    460  CA  ALA B 435     101.708  67.335 110.154  1.00  0.00           C  
ATOM    461  C   ALA B 435     100.567  67.487 109.124  1.00  0.00           C  
ATOM    462  O   ALA B 435      99.809  66.537 108.882  1.00  0.00           O  
ATOM    463  CB  ALA B 435     101.357  68.004 111.468  1.00  0.00           C  
ATOM    464  N   LEU B 436     100.462  68.660 108.501  1.00  0.00           N  
ATOM    465  CA  LEU B 436      99.435  68.885 107.491  1.00  0.00           C  
ATOM    466  C   LEU B 436      99.559  67.870 106.350  1.00  0.00           C  
ATOM    467  O   LEU B 436      98.555  67.379 105.845  1.00  0.00           O  
ATOM    468  CB  LEU B 436      99.543  70.289 106.904  1.00  0.00           C  
ATOM    469  CG  LEU B 436      99.133  71.449 107.818  1.00  0.00           C  
ATOM    470  CD1 LEU B 436      99.168  72.738 107.020  1.00  0.00           C  
ATOM    471  CD2 LEU B 436      97.741  71.194 108.398  1.00  0.00           C  
ATOM    472  N   LYS B 437     100.786  67.574 105.928  1.00  0.00           N  
ATOM    473  CA  LYS B 437     100.968  66.600 104.866  1.00  0.00           C  
ATOM    474  C   LYS B 437     100.683  65.192 105.408  1.00  0.00           C  
ATOM    475  O   LYS B 437     100.093  64.359 104.712  1.00  0.00           O  
ATOM    476  CB  LYS B 437     102.380  66.695 104.297  1.00  0.00           C  
ATOM    477  CG  LYS B 437     102.641  68.036 103.612  1.00  0.00           C  
ATOM    478  CD  LYS B 437     104.112  68.177 103.232  1.00  0.00           C  
ATOM    479  CE  LYS B 437     104.435  69.586 102.762  1.00  0.00           C  
ATOM    480  NZ  LYS B 437     105.856  69.657 102.330  1.00  0.00           N  
ATOM    481  N   TRP B 438     101.078  64.927 106.650  1.00  0.00           N  
ATOM    482  CA  TRP B 438     100.797  63.619 107.236  1.00  0.00           C  
ATOM    483  C   TRP B 438      99.285  63.393 107.179  1.00  0.00           C  
ATOM    484  O   TRP B 438      98.820  62.299 106.899  1.00  0.00           O  
ATOM    485  CB  TRP B 438     101.257  63.569 108.687  1.00  0.00           C  
ATOM    486  CG  TRP B 438     100.931  62.277 109.367  1.00  0.00           C  
ATOM    487  CD1 TRP B 438     101.478  61.039 109.104  1.00  0.00           C  
ATOM    488  CD2 TRP B 438      99.972  62.079 110.411  1.00  0.00           C  
ATOM    489  NE1 TRP B 438     100.915  60.094 109.922  1.00  0.00           N  
ATOM    490  CE2 TRP B 438      99.991  60.699 110.736  1.00  0.00           C  
ATOM    491  CE3 TRP B 438      99.095  62.932 111.105  1.00  0.00           C  
ATOM    492  CZ2 TRP B 438      99.166  60.150 111.724  1.00  0.00           C  
ATOM    493  CZ3 TRP B 438      98.270  62.382 112.091  1.00  0.00           C  
ATOM    494  CH2 TRP B 438      98.313  61.005 112.387  1.00  0.00           C  
ATOM    495  N   LEU B 439      98.514  64.449 107.421  1.00  0.00           N  
ATOM    496  CA  LEU B 439      97.068  64.338 107.381  1.00  0.00           C  
ATOM    497  C   LEU B 439      96.505  64.171 105.976  1.00  0.00           C  
ATOM    498  O   LEU B 439      95.334  63.833 105.814  1.00  0.00           O  
ATOM    499  CB  LEU B 439      96.413  65.541 108.060  1.00  0.00           C  
ATOM    500  CG  LEU B 439      96.518  65.494 109.584  1.00  0.00           C  
ATOM    501  CD1 LEU B 439      96.082  66.819 110.167  1.00  0.00           C  
ATOM    502  CD2 LEU B 439      95.658  64.363 110.129  1.00  0.00           C  
ATOM    503  N   GLY B 444      97.318  64.402 104.954  1.00  0.00           N  
ATOM    504  CA  GLY B 444      96.813  64.201 103.604  1.00  0.00           C  
ATOM    505  C   GLY B 444      96.369  65.470 102.912  1.00  0.00           C  
ATOM    506  O   GLY B 444      95.826  65.444 101.817  1.00  0.00           O  
ATOM    507  N   LEU B 445      96.594  66.593 103.558  1.00  0.00           N  
ATOM    508  CA  LEU B 445      96.225  67.850 102.951  1.00  0.00           C  
ATOM    509  C   LEU B 445      97.433  68.229 102.121  1.00  0.00           C  
ATOM    510  O   LEU B 445      98.545  67.751 102.379  1.00  0.00           O  
ATOM    511  CB  LEU B 445      95.975  68.900 104.035  1.00  0.00           C  
ATOM    512  CG  LEU B 445      94.905  68.478 105.043  1.00  0.00           C  
ATOM    513  CD1 LEU B 445      94.753  69.566 106.103  1.00  0.00           C  
ATOM    514  CD2 LEU B 445      93.589  68.223 104.309  1.00  0.00           C  
ATOM    515  N   SER B 457      97.214  69.055 101.114  1.00  0.00           N  
ATOM    516  CA  SER B 457      98.294  69.533 100.262  1.00  0.00           C  
ATOM    517  C   SER B 457      97.929  71.000 100.070  1.00  0.00           C  
ATOM    518  O   SER B 457      96.745  71.352 100.076  1.00  0.00           O  
ATOM    519  CB  SER B 457      98.277  68.797  98.928  1.00  0.00           C  
ATOM    520  OG  SER B 457      97.204  69.262  98.137  1.00  0.00           O  
ATOM    521  N   TYR B 461      98.915  71.862  99.954  1.00  0.00           N  
ATOM    522  CA  TYR B 461      98.622  73.265  99.784  1.00  0.00           C  
ATOM    523  C   TYR B 461      99.250  73.705  98.486  1.00  0.00           C  
ATOM    524  O   TYR B 461     100.131  73.031  97.983  1.00  0.00           O  
ATOM    525  CB  TYR B 461      99.148  74.083 100.965  1.00  0.00           C  
ATOM    526  CG  TYR B 461     100.497  73.655 101.497  1.00  0.00           C  
ATOM    527  CD1 TYR B 461     100.611  72.618 102.430  1.00  0.00           C  
ATOM    528  CD2 TYR B 461     101.664  74.301 101.081  1.00  0.00           C  
ATOM    529  CE1 TYR B 461     101.861  72.240 102.940  1.00  0.00           C  
ATOM    530  CE2 TYR B 461     102.922  73.932 101.582  1.00  0.00           C  
ATOM    531  CZ  TYR B 461     103.012  72.906 102.506  1.00  0.00           C  
ATOM    532  OH  TYR B 461     104.249  72.545 102.993  1.00  0.00           O  
ATOM    533  N   ASP B 463      98.797  74.823  97.940  1.00  0.00           N  
ATOM    534  CA  ASP B 463      99.309  75.288  96.662  1.00  0.00           C  
ATOM    535  C   ASP B 463     100.411  76.338  96.722  1.00  0.00           C  
ATOM    536  O   ASP B 463     101.165  76.489  95.774  1.00  0.00           O  
ATOM    537  CB  ASP B 463      98.124  75.771  95.837  1.00  0.00           C  
ATOM    538  CG  ASP B 463      97.018  74.736  95.796  1.00  0.00           C  
ATOM    539  OD1 ASP B 463      95.871  75.055  96.179  1.00  0.00           O  
ATOM    540  OD2 ASP B 463      97.298  73.584  95.397  1.00  0.00           O  
ATOM    541  N   GLU B 464     100.479  77.080  97.822  1.00  0.00           N  
ATOM    542  CA  GLU B 464     101.518  78.089  98.015  1.00  0.00           C  
ATOM    543  C   GLU B 464     101.893  78.007  99.487  1.00  0.00           C  
ATOM    544  O   GLU B 464     101.027  77.719 100.317  1.00  0.00           O  
ATOM    545  CB  GLU B 464     100.991  79.499  97.736  1.00  0.00           C  
ATOM    546  CG  GLU B 464     100.642  79.786  96.295  1.00  0.00           C  
ATOM    547  CD  GLU B 464     100.049  81.172  96.134  1.00  0.00           C  
ATOM    548  OE1 GLU B 464     100.423  82.077  96.916  1.00  0.00           O  
ATOM    549  OE2 GLU B 464      99.211  81.366  95.229  1.00  0.00           O  
ATOM    550  N   GLY B 465     103.160  78.272  99.804  1.00  0.00           N  
ATOM    551  CA  GLY B 465     103.599  78.231 101.180  1.00  0.00           C  
ATOM    552  C   GLY B 465     105.091  78.476 101.303  1.00  0.00           C  
ATOM    553  O   GLY B 465     105.764  78.668 100.299  1.00  0.00           O  
ATOM    554  N   PRO B 466     105.638  78.459 102.531  1.00  0.00           N  
ATOM    555  CA  PRO B 466     107.057  78.683 102.836  1.00  0.00           C  
ATOM    556  C   PRO B 466     108.008  77.741 102.107  1.00  0.00           C  
ATOM    557  O   PRO B 466     109.019  78.183 101.559  1.00  0.00           O  
ATOM    558  CB  PRO B 466     107.125  78.491 104.351  1.00  0.00           C  
ATOM    559  CG  PRO B 466     105.714  78.794 104.805  1.00  0.00           C  
ATOM    560  CD  PRO B 466     104.901  78.102 103.752  1.00  0.00           C  
ATOM    561  N   ASP B 467     107.690  76.451 102.102  1.00  0.00           N  
ATOM    562  CA  ASP B 467     108.542  75.487 101.435  1.00  0.00           C  
ATOM    563  C   ASP B 467     108.258  75.230  99.954  1.00  0.00           C  
ATOM    564  O   ASP B 467     109.147  74.790  99.246  1.00  0.00           O  
ATOM    565  CB  ASP B 467     108.561  74.161 102.210  1.00  0.00           C  
ATOM    566  CG  ASP B 467     107.176  73.587 102.448  1.00  0.00           C  
ATOM    567  OD1 ASP B 467     106.160  74.178 102.013  1.00  0.00           O  
ATOM    568  OD2 ASP B 467     107.117  72.520 103.081  1.00  0.00           O  
ATOM    569  N   VAL B 468     107.055  75.500  99.461  1.00  0.00           N  
ATOM    570  CA  VAL B 468     106.807  75.254  98.047  1.00  0.00           C  
ATOM    571  C   VAL B 468     106.856  76.549  97.249  1.00  0.00           C  
ATOM    572  O   VAL B 468     106.712  76.535  96.034  1.00  0.00           O  
ATOM    573  CB  VAL B 468     105.438  74.572  97.815  1.00  0.00           C  
ATOM    574  CG1 VAL B 468     105.400  73.241  98.543  1.00  0.00           C  
ATOM    575  CG2 VAL B 468     104.304  75.489  98.294  1.00  0.00           C  
ATOM    576  N   GLY B 469     107.074  77.667  97.936  1.00  0.00           N  
ATOM    577  CA  GLY B 469     107.115  78.958  97.269  1.00  0.00           C  
ATOM    578  C   GLY B 469     105.741  79.377  96.750  1.00  0.00           C  
ATOM    579  O   GLY B 469     104.704  78.807  97.111  1.00  0.00           O  
ATOM    580  N   GLY B 470     105.727  80.384  95.892  1.00  0.00           N  
ATOM    581  CA  GLY B 470     104.478  80.851  95.339  1.00  0.00           C  
ATOM    582  C   GLY B 470     104.727  82.239  94.820  1.00  0.00           C  
ATOM    583  O   GLY B 470     105.771  82.814  95.109  1.00  0.00           O  
ATOM    584  N   PRO B 471     103.770  82.812  94.083  1.00  0.00           N  
ATOM    585  CA  PRO B 471     103.810  84.142  93.475  1.00  0.00           C  
ATOM    586  C   PRO B 471     103.695  85.328  94.417  1.00  0.00           C  
ATOM    587  O   PRO B 471     103.973  86.457  94.011  1.00  0.00           O  
ATOM    588  CB  PRO B 471     102.628  84.120  92.495  1.00  0.00           C  
ATOM    589  CG  PRO B 471     102.247  82.681  92.389  1.00  0.00           C  
ATOM    590  CD  PRO B 471     102.516  82.128  93.739  1.00  0.00           C  
ATOM    591  N   HIS B 472     103.269  85.108  95.658  1.00  0.00           N  
ATOM    592  CA  HIS B 472     103.108  86.251  96.556  1.00  0.00           C  
ATOM    593  C   HIS B 472     103.849  86.091  97.862  1.00  0.00           C  
ATOM    594  O   HIS B 472     103.354  86.517  98.915  1.00  0.00           O  
ATOM    595  CB  HIS B 472     101.620  86.483  96.837  1.00  0.00           C  
ATOM    596  CG  HIS B 472     100.760  86.429  95.615  1.00  0.00           C  
ATOM    597  ND1 HIS B 472     100.797  87.396  94.634  1.00  0.00           N  
ATOM    598  CD2 HIS B 472      99.829  85.526  95.220  1.00  0.00           C  
ATOM    599  CE1 HIS B 472      99.922  87.096  93.689  1.00  0.00           C  
ATOM    600  NE2 HIS B 472      99.320  85.966  94.022  1.00  0.00           N  
ATOM    601  N   GLY B 473     105.026  85.480  97.790  1.00  0.00           N  
ATOM    602  CA  GLY B 473     105.822  85.280  98.982  1.00  0.00           C  
ATOM    603  C   GLY B 473     106.428  86.592  99.389  1.00  0.00           C  
ATOM    604  O   GLY B 473     106.148  87.593  98.749  1.00  0.00           O  
ATOM    605  N   PRO B 474     107.217  86.642 100.479  1.00  0.00           N  
ATOM    606  CA  PRO B 474     107.563  85.516 101.357  1.00  0.00           C  
ATOM    607  C   PRO B 474     106.293  85.040 102.071  1.00  0.00           C  
ATOM    608  O   PRO B 474     105.366  85.822 102.287  1.00  0.00           O  
ATOM    609  CB  PRO B 474     108.521  86.141 102.367  1.00  0.00           C  
ATOM    610  CG  PRO B 474     109.004  87.353 101.709  1.00  0.00           C  
ATOM    611  CD  PRO B 474     107.839  87.876 100.961  1.00  0.00           C  
ATOM    612  N   TYR B 475     106.276  83.777 102.459  1.00  0.00           N  
ATOM    613  CA  TYR B 475     105.143  83.205 103.175  1.00  0.00           C  
ATOM    614  C   TYR B 475     105.419  83.075 104.686  1.00  0.00           C  
ATOM    615  O   TYR B 475     104.781  82.318 105.385  1.00  0.00           O  
ATOM    616  CB  TYR B 475     104.780  81.870 102.534  1.00  0.00           C  
ATOM    617  CG  TYR B 475     104.213  82.087 101.132  1.00  0.00           C  
ATOM    618  CD1 TYR B 475     105.018  81.983  99.989  1.00  0.00           C  
ATOM    619  CD2 TYR B 475     102.875  82.458 100.961  1.00  0.00           C  
ATOM    620  CE1 TYR B 475     104.495  82.240  98.709  1.00  0.00           C  
ATOM    621  CE2 TYR B 475     102.343  82.722  99.699  1.00  0.00           C  
ATOM    622  CZ  TYR B 475     103.153  82.610  98.575  1.00  0.00           C  
ATOM    623  OH  TYR B 475     102.594  82.851  97.340  1.00  0.00           O  
ATOM    624  N   ARG B 476     106.385  83.849 105.167  1.00  0.00           N  
ATOM    625  CA  ARG B 476     106.762  83.885 106.577  1.00  0.00           C  
ATOM    626  C   ARG B 476     106.684  85.351 106.924  1.00  0.00           C  
ATOM    627  O   ARG B 476     107.352  86.186 106.298  1.00  0.00           O  
ATOM    628  CB  ARG B 476     108.196  83.393 106.798  1.00  0.00           C  
ATOM    629  CG  ARG B 476     108.459  81.941 106.380  1.00  0.00           C  
ATOM    630  CD  ARG B 476     109.847  81.472 106.861  1.00  0.00           C  
ATOM    631  NE  ARG B 476     110.158  80.088 106.482  1.00  0.00           N  
ATOM    632  CZ  ARG B 476     110.536  79.696 105.265  1.00  0.00           C  
ATOM    633  NH1 ARG B 476     110.665  80.577 104.275  1.00  0.00           N  
ATOM    634  NH2 ARG B 476     110.771  78.410 105.027  1.00  0.00           N  
ATOM    635  N   GLN B 477     105.880  85.688 107.922  1.00  0.00           N  
ATOM    636  CA  GLN B 477     105.731  87.090 108.272  1.00  0.00           C  
ATOM    637  C   GLN B 477     107.021  87.743 108.780  1.00  0.00           C  
ATOM    638  O   GLN B 477     107.160  88.960 108.740  1.00  0.00           O  
ATOM    639  CB  GLN B 477     104.578  87.266 109.283  1.00  0.00           C  
ATOM    640  CG  GLN B 477     103.232  86.776 108.736  1.00  0.00           C  
ATOM    641  CD  GLN B 477     102.029  87.203 109.578  1.00  0.00           C  
ATOM    642  OE1 GLN B 477     102.044  87.088 110.811  1.00  0.00           O  
ATOM    643  NE2 GLN B 477     100.974  87.685 108.908  1.00  0.00           N  
ATOM    644  N   SER B 478     107.971  86.944 109.240  1.00  0.00           N  
ATOM    645  CA  SER B 478     109.216  87.522 109.728  1.00  0.00           C  
ATOM    646  C   SER B 478     110.062  88.039 108.551  1.00  0.00           C  
ATOM    647  O   SER B 478     110.962  88.853 108.734  1.00  0.00           O  
ATOM    648  CB  SER B 478     110.003  86.490 110.536  1.00  0.00           C  
ATOM    649  OG  SER B 478     110.360  85.390 109.727  1.00  0.00           O  
ATOM    650  N   GLU B 479     109.750  87.563 107.346  1.00  0.00           N  
ATOM    651  CA  GLU B 479     110.458  87.975 106.133  1.00  0.00           C  
ATOM    652  C   GLU B 479     109.787  89.182 105.439  1.00  0.00           C  
ATOM    653  O   GLU B 479     110.205  89.591 104.357  1.00  0.00           O  
ATOM    654  CB  GLU B 479     110.564  86.788 105.156  1.00  0.00           C  
ATOM    655  CG  GLU B 479     111.284  85.560 105.731  1.00  0.00           C  
ATOM    656  CD  GLU B 479     111.289  84.344 104.796  1.00  0.00           C  
ATOM    657  OE1 GLU B 479     110.329  84.176 104.007  1.00  0.00           O  
ATOM    658  OE2 GLU B 479     112.248  83.536 104.868  1.00  0.00           O  
ATOM    659  N   ARG B 482     108.756  89.768 106.047  1.00  0.00           N  
ATOM    660  CA  ARG B 482     108.122  90.913 105.409  1.00  0.00           C  
ATOM    661  C   ARG B 482     107.899  92.129 106.299  1.00  0.00           C  
ATOM    662  O   ARG B 482     107.043  92.979 106.024  1.00  0.00           O  
ATOM    663  CB  ARG B 482     106.813  90.490 104.713  1.00  0.00           C  
ATOM    664  CG  ARG B 482     105.913  89.554 105.480  1.00  0.00           C  
ATOM    665  CD  ARG B 482     104.558  89.388 104.756  1.00  0.00           C  
ATOM    666  NE  ARG B 482     104.713  88.727 103.481  1.00  0.00           N  
ATOM    667  CZ  ARG B 482     103.923  88.899 102.424  1.00  0.00           C  
ATOM    668  NH1 ARG B 482     102.886  89.728 102.471  1.00  0.00           N  
ATOM    669  NH2 ARG B 482     104.191  88.237 101.304  1.00  0.00           N  
ATOM    670  N   LEU B 485     108.692  92.224 107.360  1.00  0.00           N  
ATOM    671  CA  LEU B 485     108.607  93.355 108.281  1.00  0.00           C  
ATOM    672  C   LEU B 485     108.573  94.731 107.621  1.00  0.00           C  
ATOM    673  O   LEU B 485     107.796  95.592 108.021  1.00  0.00           O  
ATOM    674  CB  LEU B 485     109.771  93.304 109.265  1.00  0.00           C  
ATOM    675  CG  LEU B 485     109.442  92.648 110.610  1.00  0.00           C  
ATOM    676  CD1 LEU B 485     108.586  91.397 110.401  1.00  0.00           C  
ATOM    677  CD2 LEU B 485     110.749  92.334 111.339  1.00  0.00           C  
ATOM    678  N   PRO B 490     109.422  94.962 106.603  1.00  0.00           N  
ATOM    679  CA  PRO B 490     109.438  96.268 105.928  1.00  0.00           C  
ATOM    680  C   PRO B 490     108.078  96.605 105.323  1.00  0.00           C  
ATOM    681  O   PRO B 490     107.641  97.760 105.315  1.00  0.00           O  
ATOM    682  CB  PRO B 490     110.512  96.086 104.855  1.00  0.00           C  
ATOM    683  CG  PRO B 490     111.449  95.083 105.483  1.00  0.00           C  
ATOM    684  CD  PRO B 490     110.478  94.083 106.072  1.00  0.00           C  
ATOM    685  N   LEU B 494     107.413  95.578 104.816  1.00  0.00           N  
ATOM    686  CA  LEU B 494     106.108  95.741 104.200  1.00  0.00           C  
ATOM    687  C   LEU B 494     105.088  96.305 105.210  1.00  0.00           C  
ATOM    688  O   LEU B 494     104.400  97.284 104.934  1.00  0.00           O  
ATOM    689  CB  LEU B 494     105.662  94.382 103.648  1.00  0.00           C  
ATOM    690  CG  LEU B 494     104.658  94.317 102.495  1.00  0.00           C  
ATOM    691  CD1 LEU B 494     104.968  95.360 101.421  1.00  0.00           C  
ATOM    692  CD2 LEU B 494     104.721  92.912 101.899  1.00  0.00           C  
ATOM    693  N   TYR B 495     105.021  95.700 106.393  1.00  0.00           N  
ATOM    694  CA  TYR B 495     104.087  96.137 107.432  1.00  0.00           C  
ATOM    695  C   TYR B 495     104.375  97.567 107.888  1.00  0.00           C  
ATOM    696  O   TYR B 495     103.456  98.356 108.146  1.00  0.00           O  
ATOM    697  CB  TYR B 495     104.171  95.189 108.633  1.00  0.00           C  
ATOM    698  CG  TYR B 495     103.956  93.732 108.284  1.00  0.00           C  
ATOM    699  CD1 TYR B 495     102.814  93.314 107.597  1.00  0.00           C  
ATOM    700  CD2 TYR B 495     104.902  92.771 108.642  1.00  0.00           C  
ATOM    701  CE1 TYR B 495     102.625  91.962 107.266  1.00  0.00           C  
ATOM    702  CE2 TYR B 495     104.721  91.432 108.329  1.00  0.00           C  
ATOM    703  CZ  TYR B 495     103.589  91.031 107.637  1.00  0.00           C  
ATOM    704  OH  TYR B 495     103.465  89.705 107.284  1.00  0.00           O  
ATOM    705  N   GLN B 496     105.659  97.896 107.986  1.00  0.00           N  
ATOM    706  CA  GLN B 496     106.058  99.232 108.410  1.00  0.00           C  
ATOM    707  C   GLN B 496     105.518 100.256 107.428  1.00  0.00           C  
ATOM    708  O   GLN B 496     104.994 101.292 107.821  1.00  0.00           O  
ATOM    709  CB  GLN B 496     107.586  99.299 108.548  1.00  0.00           C  
ATOM    710  CG  GLN B 496     108.033  98.953 109.975  1.00  0.00           C  
ATOM    711  CD  GLN B 496     109.397  98.282 110.056  1.00  0.00           C  
ATOM    712  OE1 GLN B 496     110.374  98.756 109.469  1.00  0.00           O  
ATOM    713  NE2 GLN B 496     109.470  97.180 110.799  1.00  0.00           N  
ATOM    714  N   LYS B 498     105.609  99.930 106.147  1.00  0.00           N  
ATOM    715  CA  LYS B 498     105.111 100.791 105.077  1.00  0.00           C  
ATOM    716  C   LYS B 498     103.587 101.012 105.186  1.00  0.00           C  
ATOM    717  O   LYS B 498     103.096 102.153 105.147  1.00  0.00           O  
ATOM    718  CB  LYS B 498     105.480 100.144 103.727  1.00  0.00           C  
ATOM    719  CG  LYS B 498     104.705 100.626 102.509  1.00  0.00           C  
ATOM    720  CD  LYS B 498     104.952  99.682 101.327  1.00  0.00           C  
ATOM    721  CE  LYS B 498     104.075 100.019 100.121  1.00  0.00           C  
ATOM    722  NZ  LYS B 498     104.213  98.986  99.038  1.00  0.00           N  
ATOM    723  N   TYR B 499     102.824  99.927 105.323  1.00  0.00           N  
ATOM    724  CA  TYR B 499     101.380 100.090 105.421  1.00  0.00           C  
ATOM    725  C   TYR B 499     100.988 100.784 106.719  1.00  0.00           C  
ATOM    726  O   TYR B 499      99.990 101.501 106.771  1.00  0.00           O  
ATOM    727  CB  TYR B 499     100.659  98.741 105.276  1.00  0.00           C  
ATOM    728  CG  TYR B 499     100.653  98.245 103.855  1.00  0.00           C  
ATOM    729  CD1 TYR B 499     101.589  97.312 103.413  1.00  0.00           C  
ATOM    730  CD2 TYR B 499      99.752  98.764 102.926  1.00  0.00           C  
ATOM    731  CE1 TYR B 499     101.634  96.910 102.086  1.00  0.00           C  
ATOM    732  CE2 TYR B 499      99.790  98.367 101.583  1.00  0.00           C  
ATOM    733  CZ  TYR B 499     100.736  97.442 101.175  1.00  0.00           C  
ATOM    734  OH  TYR B 499     100.789  97.063  99.851  1.00  0.00           O  
ATOM    735  N   ALA B 500     101.778 100.581 107.768  1.00  0.00           N  
ATOM    736  CA  ALA B 500     101.487 101.230 109.037  1.00  0.00           C  
ATOM    737  C   ALA B 500     101.634 102.739 108.819  1.00  0.00           C  
ATOM    738  O   ALA B 500     100.742 103.538 109.168  1.00  0.00           O  
ATOM    739  CB  ALA B 500     102.457 100.745 110.100  1.00  0.00           C  
ATOM    740  N   GLU B 501     102.763 103.118 108.218  1.00  0.00           N  
ATOM    741  CA  GLU B 501     103.042 104.523 107.932  1.00  0.00           C  
ATOM    742  C   GLU B 501     101.977 105.061 106.978  1.00  0.00           C  
ATOM    743  O   GLU B 501     101.624 106.233 107.029  1.00  0.00           O  
ATOM    744  CB  GLU B 501     104.449 104.659 107.332  1.00  0.00           C  
ATOM    745  CG  GLU B 501     105.547 104.153 108.272  1.00  0.00           C  
ATOM    746  CD  GLU B 501     106.914 104.038 107.610  1.00  0.00           C  
ATOM    747  OE1 GLU B 501     106.978 103.541 106.465  1.00  0.00           O  
ATOM    748  OE2 GLU B 501     107.927 104.427 108.238  1.00  0.00           O  
ATOM    749  N   GLU B 502     101.450 104.191 106.121  1.00  0.00           N  
ATOM    750  CA  GLU B 502     100.409 104.584 105.173  1.00  0.00           C  
ATOM    751  C   GLU B 502      99.123 104.966 105.908  1.00  0.00           C  
ATOM    752  O   GLU B 502      98.443 105.927 105.536  1.00  0.00           O  
ATOM    753  CB  GLU B 502     100.127 103.430 104.204  1.00  0.00           C  
ATOM    754  CG  GLU B 502      98.984 103.666 103.202  1.00  0.00           C  
ATOM    755  CD  GLU B 502      99.302 104.720 102.143  1.00  0.00           C  
ATOM    756  OE1 GLU B 502      99.162 105.931 102.425  1.00  0.00           O  
ATOM    757  OE2 GLU B 502      99.701 104.336 101.020  1.00  0.00           O  
ATOM    758  N   LEU B 503      98.788 104.205 106.950  1.00  0.00           N  
ATOM    759  CA  LEU B 503      97.582 104.474 107.738  1.00  0.00           C  
ATOM    760  C   LEU B 503      97.736 105.816 108.449  1.00  0.00           C  
ATOM    761  O   LEU B 503      96.770 106.559 108.609  1.00  0.00           O  
ATOM    762  CB  LEU B 503      97.348 103.352 108.762  1.00  0.00           C  
ATOM    763  CG  LEU B 503      96.891 101.977 108.230  1.00  0.00           C  
ATOM    764  CD1 LEU B 503      96.920 100.957 109.360  1.00  0.00           C  
ATOM    765  CD2 LEU B 503      95.489 102.074 107.651  1.00  0.00           C  
ATOM    766  N   LEU B 504      98.970 106.105 108.856  1.00  0.00           N  
ATOM    767  CA  LEU B 504      99.318 107.344 109.549  1.00  0.00           C  
ATOM    768  C   LEU B 504      98.970 108.525 108.661  1.00  0.00           C  
ATOM    769  O   LEU B 504      98.211 109.420 109.042  1.00  0.00           O  
ATOM    770  CB  LEU B 504     100.817 107.355 109.847  1.00  0.00           C  
ATOM    771  CG  LEU B 504     101.266 107.630 111.281  1.00  0.00           C  
ATOM    772  CD1 LEU B 504     100.505 106.744 112.254  1.00  0.00           C  
ATOM    773  CD2 LEU B 504     102.764 107.382 111.377  1.00  0.00           C  
ATOM    774  N   LYS B 505      99.537 108.514 107.462  1.00  0.00           N  
ATOM    775  CA  LYS B 505      99.290 109.563 106.490  1.00  0.00           C  
ATOM    776  C   LYS B 505      97.806 109.685 106.159  1.00  0.00           C  
ATOM    777  O   LYS B 505      97.320 110.778 105.877  1.00  0.00           O  
ATOM    778  CB  LYS B 505     100.090 109.280 105.216  1.00  0.00           C  
ATOM    779  CG  LYS B 505     101.519 109.830 105.251  1.00  0.00           C  
ATOM    780  CD  LYS B 505     102.296 109.401 106.500  1.00  0.00           C  
ATOM    781  CE  LYS B 505     103.606 110.183 106.639  1.00  0.00           C  
ATOM    782  NZ  LYS B 505     104.309 109.888 107.920  1.00  0.00           N  
ATOM    783  N   ARG B 506      97.083 108.570 106.196  1.00  0.00           N  
ATOM    784  CA  ARG B 506      95.654 108.592 105.877  1.00  0.00           C  
ATOM    785  C   ARG B 506      94.815 108.955 107.084  1.00  0.00           C  
ATOM    786  O   ARG B 506      93.590 108.946 107.016  1.00  0.00           O  
ATOM    787  CB  ARG B 506      95.198 107.233 105.337  1.00  0.00           C  
ATOM    788  CG  ARG B 506      95.920 106.771 104.073  1.00  0.00           C  
ATOM    789  CD  ARG B 506      95.727 105.283 103.841  1.00  0.00           C  
ATOM    790  NE  ARG B 506      94.701 104.991 102.847  1.00  0.00           N  
ATOM    791  CZ  ARG B 506      94.856 105.180 101.542  1.00  0.00           C  
ATOM    792  NH1 ARG B 506      95.998 105.663 101.076  1.00  0.00           N  
ATOM    793  NH2 ARG B 506      93.876 104.882 100.698  1.00  0.00           N  
ATOM    794  N   GLY B 507      95.480 109.272 108.191  1.00  0.00           N  
ATOM    795  CA  GLY B 507      94.761 109.648 109.395  1.00  0.00           C  
ATOM    796  C   GLY B 507      93.992 108.538 110.105  1.00  0.00           C  
ATOM    797  O   GLY B 507      93.170 108.822 110.984  1.00  0.00           O  
ATOM    798  N   TRP B 508      94.249 107.282 109.733  1.00  0.00           N  
ATOM    799  CA  TRP B 508      93.575 106.149 110.363  1.00  0.00           C  
ATOM    800  C   TRP B 508      94.375 105.537 111.523  1.00  0.00           C  
ATOM    801  O   TRP B 508      93.930 104.586 112.153  1.00  0.00           O  
ATOM    802  CB  TRP B 508      93.250 105.060 109.325  1.00  0.00           C  
ATOM    803  CG  TRP B 508      91.942 105.276 108.604  1.00  0.00           C  
ATOM    804  CD1 TRP B 508      91.740 106.014 107.474  1.00  0.00           C  
ATOM    805  CD2 TRP B 508      90.646 104.815 109.012  1.00  0.00           C  
ATOM    806  NE1 TRP B 508      90.402 106.049 107.158  1.00  0.00           N  
ATOM    807  CE2 TRP B 508      89.709 105.323 108.085  1.00  0.00           C  
ATOM    808  CE3 TRP B 508      90.184 104.026 110.077  1.00  0.00           C  
ATOM    809  CZ2 TRP B 508      88.336 105.070 108.187  1.00  0.00           C  
ATOM    810  CZ3 TRP B 508      88.819 103.774 110.181  1.00  0.00           C  
ATOM    811  CH2 TRP B 508      87.911 104.297 109.238  1.00  0.00           C  
ATOM    812  N   ALA B 509      95.550 106.081 111.813  1.00  0.00           N  
ATOM    813  CA  ALA B 509      96.377 105.568 112.904  1.00  0.00           C  
ATOM    814  C   ALA B 509      97.190 106.713 113.490  1.00  0.00           C  
ATOM    815  O   ALA B 509      97.246 107.791 112.909  1.00  0.00           O  
ATOM    816  CB  ALA B 509      97.306 104.495 112.390  1.00  0.00           C  
ATOM    817  N   TYR B 510      97.824 106.482 114.632  1.00  0.00           N  
ATOM    818  CA  TYR B 510      98.633 107.520 115.246  1.00  0.00           C  
ATOM    819  C   TYR B 510      99.731 106.920 116.100  1.00  0.00           C  
ATOM    820  O   TYR B 510      99.628 105.780 116.565  1.00  0.00           O  
ATOM    821  CB  TYR B 510      97.759 108.438 116.099  1.00  0.00           C  
ATOM    822  CG  TYR B 510      97.021 107.732 117.218  1.00  0.00           C  
ATOM    823  CD1 TYR B 510      97.600 107.571 118.479  1.00  0.00           C  
ATOM    824  CD2 TYR B 510      95.746 107.207 117.009  1.00  0.00           C  
ATOM    825  CE1 TYR B 510      96.920 106.903 119.504  1.00  0.00           C  
ATOM    826  CE2 TYR B 510      95.067 106.541 118.019  1.00  0.00           C  
ATOM    827  CZ  TYR B 510      95.655 106.391 119.260  1.00  0.00           C  
ATOM    828  OH  TYR B 510      94.974 105.717 120.251  1.00  0.00           O  
ATOM    829  N   ARG B 511     100.788 107.698 116.311  1.00  0.00           N  
ATOM    830  CA  ARG B 511     101.902 107.238 117.122  1.00  0.00           C  
ATOM    831  C   ARG B 511     101.581 107.496 118.594  1.00  0.00           C  
ATOM    832  O   ARG B 511     101.017 108.528 118.946  1.00  0.00           O  
ATOM    833  CB  ARG B 511     103.179 107.968 116.728  1.00  0.00           C  
ATOM    834  CG  ARG B 511     103.102 108.637 115.368  1.00  0.00           C  
ATOM    835  CD  ARG B 511     104.489 109.010 114.897  1.00  0.00           C  
ATOM    836  NE  ARG B 511     105.247 107.833 114.486  1.00  0.00           N  
ATOM    837  CZ  ARG B 511     105.645 107.616 113.238  1.00  0.00           C  
ATOM    838  NH1 ARG B 511     105.362 108.501 112.288  1.00  0.00           N  
ATOM    839  NH2 ARG B 511     106.310 106.510 112.936  1.00  0.00           N  
ATOM    840  N   ALA B 512     101.929 106.539 119.445  1.00  0.00           N  
ATOM    841  CA  ALA B 512     101.679 106.636 120.877  1.00  0.00           C  
ATOM    842  C   ALA B 512     103.005 106.316 121.538  1.00  0.00           C  
ATOM    843  O   ALA B 512     103.572 105.242 121.306  1.00  0.00           O  
ATOM    844  CB  ALA B 512     100.622 105.623 121.293  1.00  0.00           C  
ATOM    845  N   PHE B 513     103.499 107.229 122.370  1.00  0.00           N  
ATOM    846  CA  PHE B 513     104.802 107.021 122.997  1.00  0.00           C  
ATOM    847  C   PHE B 513     104.834 106.502 124.424  1.00  0.00           C  
ATOM    848  O   PHE B 513     105.918 106.356 124.993  1.00  0.00           O  
ATOM    849  CB  PHE B 513     105.634 108.311 122.921  1.00  0.00           C  
ATOM    850  CG  PHE B 513     105.734 108.883 121.539  1.00  0.00           C  
ATOM    851  CD1 PHE B 513     104.707 109.670 121.027  1.00  0.00           C  
ATOM    852  CD2 PHE B 513     106.833 108.597 120.731  1.00  0.00           C  
ATOM    853  CE1 PHE B 513     104.769 110.165 119.726  1.00  0.00           C  
ATOM    854  CE2 PHE B 513     106.907 109.088 119.421  1.00  0.00           C  
ATOM    855  CZ  PHE B 513     105.872 109.874 118.918  1.00  0.00           C  
ATOM    856  N   GLU B 514     103.673 106.210 125.003  1.00  0.00           N  
ATOM    857  CA  GLU B 514     103.634 105.721 126.374  1.00  0.00           C  
ATOM    858  C   GLU B 514     104.488 104.479 126.563  1.00  0.00           C  
ATOM    859  O   GLU B 514     104.615 103.649 125.661  1.00  0.00           O  
ATOM    860  CB  GLU B 514     102.202 105.411 126.801  1.00  0.00           C  
ATOM    861  CG  GLU B 514     101.249 106.579 126.675  1.00  0.00           C  
ATOM    862  CD  GLU B 514     100.950 106.924 125.236  1.00  0.00           C  
ATOM    863  OE1 GLU B 514     100.264 107.939 124.998  1.00  0.00           O  
ATOM    864  OE2 GLU B 514     101.395 106.178 124.341  1.00  0.00           O  
ATOM    865  N   THR B 515     105.086 104.369 127.743  1.00  0.00           N  
ATOM    866  CA  THR B 515     105.903 103.216 128.071  1.00  0.00           C  
ATOM    867  C   THR B 515     104.958 102.172 128.622  1.00  0.00           C  
ATOM    868  O   THR B 515     103.839 102.487 129.028  1.00  0.00           O  
ATOM    869  CB  THR B 515     106.937 103.540 129.151  1.00  0.00           C  
ATOM    870  OG1 THR B 515     106.332 104.376 130.147  1.00  0.00           O  
ATOM    871  CG2 THR B 515     108.143 104.229 128.540  1.00  0.00           C  
ATOM    872  N   PRO B 516     105.392 100.908 128.632  1.00  0.00           N  
ATOM    873  CA  PRO B 516     104.557  99.821 129.149  1.00  0.00           C  
ATOM    874  C   PRO B 516     104.013 100.115 130.553  1.00  0.00           C  
ATOM    875  O   PRO B 516     102.834  99.884 130.838  1.00  0.00           O  
ATOM    876  CB  PRO B 516     105.508  98.630 129.117  1.00  0.00           C  
ATOM    877  CG  PRO B 516     106.315  98.909 127.859  1.00  0.00           C  
ATOM    878  CD  PRO B 516     106.618 100.387 127.995  1.00  0.00           C  
ATOM    879  N   GLU B 517     104.877 100.645 131.416  1.00  0.00           N  
ATOM    880  CA  GLU B 517     104.506 100.967 132.788  1.00  0.00           C  
ATOM    881  C   GLU B 517     103.383 101.993 132.839  1.00  0.00           C  
ATOM    882  O   GLU B 517     102.447 101.875 133.633  1.00  0.00           O  
ATOM    883  CB  GLU B 517     105.717 101.512 133.546  1.00  0.00           C  
ATOM    884  CG  GLU B 517     106.912 100.567 133.612  1.00  0.00           C  
ATOM    885  CD  GLU B 517     107.524 100.275 132.249  1.00  0.00           C  
ATOM    886  OE1 GLU B 517     107.777 101.238 131.489  1.00  0.00           O  
ATOM    887  OE2 GLU B 517     107.760  99.083 131.945  1.00  0.00           O  
ATOM    888  N   GLU B 518     103.484 103.007 131.990  1.00  0.00           N  
ATOM    889  CA  GLU B 518     102.478 104.049 131.956  1.00  0.00           C  
ATOM    890  C   GLU B 518     101.150 103.483 131.471  1.00  0.00           C  
ATOM    891  O   GLU B 518     100.091 103.840 131.986  1.00  0.00           O  
ATOM    892  CB  GLU B 518     102.948 105.168 131.039  1.00  0.00           C  
ATOM    893  CG  GLU B 518     102.141 106.429 131.144  1.00  0.00           C  
ATOM    894  CD  GLU B 518     102.741 107.530 130.314  1.00  0.00           C  
ATOM    895  OE1 GLU B 518     103.935 107.843 130.524  1.00  0.00           O  
ATOM    896  OE2 GLU B 518     102.026 108.076 129.449  1.00  0.00           O  
ATOM    897  N   LEU B 519     101.211 102.594 130.483  1.00  0.00           N  
ATOM    898  CA  LEU B 519     100.004 101.981 129.940  1.00  0.00           C  
ATOM    899  C   LEU B 519      99.315 101.139 131.004  1.00  0.00           C  
ATOM    900  O   LEU B 519      98.089 101.089 131.066  1.00  0.00           O  
ATOM    901  CB  LEU B 519     100.348 101.113 128.728  1.00  0.00           C  
ATOM    902  CG  LEU B 519     100.948 101.859 127.533  1.00  0.00           C  
ATOM    903  CD1 LEU B 519     101.330 100.864 126.446  1.00  0.00           C  
ATOM    904  CD2 LEU B 519      99.943 102.874 127.003  1.00  0.00           C  
ATOM    905  N   GLU B 520     100.105 100.483 131.847  1.00  0.00           N  
ATOM    906  CA  GLU B 520      99.532  99.656 132.900  1.00  0.00           C  
ATOM    907  C   GLU B 520      98.809 100.570 133.880  1.00  0.00           C  
ATOM    908  O   GLU B 520      97.754 100.227 134.418  1.00  0.00           O  
ATOM    909  CB  GLU B 520     100.628  98.860 133.612  1.00  0.00           C  
ATOM    910  CG  GLU B 520     100.113  97.644 134.378  1.00  0.00           C  
ATOM    911  CD  GLU B 520      99.164  96.786 133.549  1.00  0.00           C  
ATOM    912  OE1 GLU B 520      98.018  97.229 133.294  1.00  0.00           O  
ATOM    913  OE2 GLU B 520      99.563  95.671 133.146  1.00  0.00           O  
ATOM    914  N   GLN B 743      99.385 101.749 134.084  1.00  0.00           N  
ATOM    915  CA  GLN B 743      98.823 102.755 134.973  1.00  0.00           C  
ATOM    916  C   GLN B 743      97.469 103.226 134.474  1.00  0.00           C  
ATOM    917  O   GLN B 743      96.495 103.245 135.227  1.00  0.00           O  
ATOM    918  CB  GLN B 743      99.761 103.960 135.055  1.00  0.00           C  
ATOM    919  CG  GLN B 743     101.067 103.674 135.767  1.00  0.00           C  
ATOM    920  CD  GLN B 743     100.888 103.558 137.266  1.00  0.00           C  
ATOM    921  OE1 GLN B 743     100.039 102.807 137.749  1.00  0.00           O  
ATOM    922  NE2 GLN B 743     101.687 104.309 138.013  1.00  0.00           N  
ATOM    923  N   ILE B 744      97.404 103.615 133.204  1.00  0.00           N  
ATOM    924  CA  ILE B 744      96.140 104.092 132.666  1.00  0.00           C  
ATOM    925  C   ILE B 744      95.115 102.959 132.574  1.00  0.00           C  
ATOM    926  O   ILE B 744      93.909 103.196 132.666  1.00  0.00           O  
ATOM    927  CB  ILE B 744      96.338 104.835 131.299  1.00  0.00           C  
ATOM    928  CG1 ILE B 744      95.580 104.140 130.165  1.00  0.00           C  
ATOM    929  CG2 ILE B 744      97.814 104.970 131.003  1.00  0.00           C  
ATOM    930  CD1 ILE B 744      96.238 102.870 129.625  1.00  0.00           C  
ATOM    931  N   ARG B 745      95.598 101.727 132.435  1.00  0.00           N  
ATOM    932  CA  ARG B 745      94.708 100.577 132.360  1.00  0.00           C  
ATOM    933  C   ARG B 745      94.075 100.404 133.737  1.00  0.00           C  
ATOM    934  O   ARG B 745      92.917 100.009 133.853  1.00  0.00           O  
ATOM    935  CB  ARG B 745      95.498  99.329 131.964  1.00  0.00           C  
ATOM    936  CG  ARG B 745      94.766  98.431 130.987  1.00  0.00           C  
ATOM    937  CD  ARG B 745      93.624  97.708 131.663  1.00  0.00           C  
ATOM    938  NE  ARG B 745      94.120  96.646 132.532  1.00  0.00           N  
ATOM    939  CZ  ARG B 745      94.632  95.499 132.093  1.00  0.00           C  
ATOM    940  NH1 ARG B 745      94.707  95.263 130.790  1.00  0.00           N  
ATOM    941  NH2 ARG B 745      95.078  94.593 132.955  1.00  0.00           N  
ATOM    942  N   LYS B 746      94.838 100.715 134.783  1.00  0.00           N  
ATOM    943  CA  LYS B 746      94.334 100.604 136.148  1.00  0.00           C  
ATOM    944  C   LYS B 746      93.310 101.710 136.430  1.00  0.00           C  
ATOM    945  O   LYS B 746      92.235 101.455 136.974  1.00  0.00           O  
ATOM    946  CB  LYS B 746      95.485 100.708 137.162  1.00  0.00           C  
ATOM    947  CG  LYS B 746      95.044 100.480 138.618  1.00  0.00           C  
ATOM    948  CD  LYS B 746      96.110 100.857 139.656  1.00  0.00           C  
ATOM    949  CE  LYS B 746      97.325  99.929 139.625  1.00  0.00           C  
ATOM    950  NZ  LYS B 746      98.143 100.046 138.376  1.00  0.00           N  
ATOM    951  N   GLU B 747      93.652 102.935 136.036  1.00  0.00           N  
ATOM    952  CA  GLU B 747      92.802 104.106 136.254  1.00  0.00           C  
ATOM    953  C   GLU B 747      91.510 104.091 135.443  1.00  0.00           C  
ATOM    954  O   GLU B 747      90.414 104.180 136.001  1.00  0.00           O  
ATOM    955  CB  GLU B 747      93.586 105.383 135.925  1.00  0.00           C  
ATOM    956  CG  GLU B 747      94.981 105.429 136.539  1.00  0.00           C  
ATOM    957  CD  GLU B 747      94.952 105.415 138.061  1.00  0.00           C  
ATOM    958  OE1 GLU B 747      95.981 105.043 138.680  1.00  0.00           O  
ATOM    959  OE2 GLU B 747      93.900 105.784 138.637  1.00  0.00           O  
ATOM    960  N   LYS B 750      91.638 103.995 134.122  1.00  0.00           N  
ATOM    961  CA  LYS B 750      90.466 103.982 133.253  1.00  0.00           C  
ATOM    962  C   LYS B 750      90.158 102.623 132.612  1.00  0.00           C  
ATOM    963  O   LYS B 750      89.193 102.499 131.852  1.00  0.00           O  
ATOM    964  CB  LYS B 750      90.596 105.057 132.161  1.00  0.00           C  
ATOM    965  CG  LYS B 750      92.018 105.506 131.867  1.00  0.00           C  
ATOM    966  CD  LYS B 750      92.464 106.591 132.834  1.00  0.00           C  
ATOM    967  CE  LYS B 750      91.651 107.855 132.635  1.00  0.00           C  
ATOM    968  NZ  LYS B 750      91.776 108.352 131.239  1.00  0.00           N  
ATOM    969  N   GLY B 758      90.961 101.608 132.925  1.00  0.00           N  
ATOM    970  CA  GLY B 758      90.736 100.281 132.366  1.00  0.00           C  
ATOM    971  C   GLY B 758      90.815 100.263 130.853  1.00  0.00           C  
ATOM    972  O   GLY B 758      89.793 100.385 130.175  1.00  0.00           O  
ATOM    973  N   GLY B 759      92.025 100.107 130.320  1.00  0.00           N  
ATOM    974  CA  GLY B 759      92.219 100.098 128.876  1.00  0.00           C  
ATOM    975  C   GLY B 759      92.817 101.422 128.434  1.00  0.00           C  
ATOM    976  O   GLY B 759      92.753 102.397 129.177  1.00  0.00           O  
ATOM    977  N   TYR B 760      93.400 101.482 127.242  1.00  0.00           N  
ATOM    978  CA  TYR B 760      93.986 102.736 126.783  1.00  0.00           C  
ATOM    979  C   TYR B 760      92.897 103.756 126.477  1.00  0.00           C  
ATOM    980  O   TYR B 760      91.849 103.417 125.924  1.00  0.00           O  
ATOM    981  CB  TYR B 760      94.835 102.519 125.539  1.00  0.00           C  
ATOM    982  CG  TYR B 760      95.666 103.723 125.174  1.00  0.00           C  
ATOM    983  CD1 TYR B 760      96.679 104.176 126.024  1.00  0.00           C  
ATOM    984  CD2 TYR B 760      95.471 104.390 123.968  1.00  0.00           C  
ATOM    985  CE1 TYR B 760      97.482 105.258 125.677  1.00  0.00           C  
ATOM    986  CE2 TYR B 760      96.268 105.476 123.609  1.00  0.00           C  
ATOM    987  CZ  TYR B 760      97.274 105.902 124.465  1.00  0.00           C  
ATOM    988  OH  TYR B 760      98.085 106.950 124.095  1.00  0.00           O  
ATOM    989  N   ASP B 761      93.159 105.010 126.828  1.00  0.00           N  
ATOM    990  CA  ASP B 761      92.199 106.085 126.627  1.00  0.00           C  
ATOM    991  C   ASP B 761      92.392 106.887 125.346  1.00  0.00           C  
ATOM    992  O   ASP B 761      91.665 107.845 125.103  1.00  0.00           O  
ATOM    993  CB  ASP B 761      92.244 107.031 127.827  1.00  0.00           C  
ATOM    994  CG  ASP B 761      93.668 107.422 128.216  1.00  0.00           C  
ATOM    995  OD1 ASP B 761      94.412 107.946 127.359  1.00  0.00           O  
ATOM    996  OD2 ASP B 761      94.042 107.205 129.389  1.00  0.00           O  
ATOM    997  N   GLY B 762      93.375 106.510 124.536  1.00  0.00           N  
ATOM    998  CA  GLY B 762      93.615 107.225 123.292  1.00  0.00           C  
ATOM    999  C   GLY B 762      94.198 108.617 123.460  1.00  0.00           C  
ATOM   1000  O   GLY B 762      94.103 109.456 122.561  1.00  0.00           O  
ATOM   1001  N   ARG B 763      94.826 108.870 124.601  1.00  0.00           N  
ATOM   1002  CA  ARG B 763      95.397 110.189 124.846  1.00  0.00           C  
ATOM   1003  C   ARG B 763      96.390 110.661 123.784  1.00  0.00           C  
ATOM   1004  O   ARG B 763      96.444 111.853 123.478  1.00  0.00           O  
ATOM   1005  CB  ARG B 763      96.057 110.230 126.222  1.00  0.00           C  
ATOM   1006  CG  ARG B 763      97.181 109.235 126.413  1.00  0.00           C  
ATOM   1007  CD  ARG B 763      97.628 109.252 127.858  1.00  0.00           C  
ATOM   1008  NE  ARG B 763      96.480 109.129 128.756  1.00  0.00           N  
ATOM   1009  CZ  ARG B 763      96.564 109.153 130.083  1.00  0.00           C  
ATOM   1010  NH1 ARG B 763      97.748 109.295 130.673  1.00  0.00           N  
ATOM   1011  NH2 ARG B 763      95.463 109.040 130.818  1.00  0.00           N  
ATOM   1012  N   ALA B 766      97.163 109.740 123.213  1.00  0.00           N  
ATOM   1013  CA  ALA B 766      98.146 110.109 122.196  1.00  0.00           C  
ATOM   1014  C   ALA B 766      97.504 110.698 120.939  1.00  0.00           C  
ATOM   1015  O   ALA B 766      98.196 111.250 120.082  1.00  0.00           O  
ATOM   1016  CB  ALA B 766      99.009 108.897 121.835  1.00  0.00           C  
ATOM   1017  N   ARG B 767      96.186 110.585 120.825  1.00  0.00           N  
ATOM   1018  CA  ARG B 767      95.499 111.133 119.665  1.00  0.00           C  
ATOM   1019  C   ARG B 767      95.675 112.647 119.602  1.00  0.00           C  
ATOM   1020  O   ARG B 767      95.653 113.252 118.527  1.00  0.00           O  
ATOM   1021  CB  ARG B 767      94.006 110.816 119.727  1.00  0.00           C  
ATOM   1022  CG  ARG B 767      93.641 109.350 119.574  1.00  0.00           C  
ATOM   1023  CD  ARG B 767      92.153 109.228 119.240  1.00  0.00           C  
ATOM   1024  NE  ARG B 767      91.739 107.871 118.904  1.00  0.00           N  
ATOM   1025  CZ  ARG B 767      90.616 107.569 118.254  1.00  0.00           C  
ATOM   1026  NH1 ARG B 767      89.791 108.538 117.866  1.00  0.00           N  
ATOM   1027  NH2 ARG B 767      90.319 106.297 117.989  1.00  0.00           N  
ATOM   1028  N   ASN B 768      95.863 113.262 120.761  1.00  0.00           N  
ATOM   1029  CA  ASN B 768      95.991 114.706 120.807  1.00  0.00           C  
ATOM   1030  C   ASN B 768      97.385 115.282 120.611  1.00  0.00           C  
ATOM   1031  O   ASN B 768      97.575 116.496 120.686  1.00  0.00           O  
ATOM   1032  CB  ASN B 768      95.344 115.213 122.091  1.00  0.00           C  
ATOM   1033  CG  ASN B 768      93.854 114.954 122.106  1.00  0.00           C  
ATOM   1034  OD1 ASN B 768      93.117 115.479 121.267  1.00  0.00           O  
ATOM   1035  ND2 ASN B 768      93.401 114.125 123.042  1.00  0.00           N  
ATOM   1036  N   ILE B 769      98.361 114.421 120.350  1.00  0.00           N  
ATOM   1037  CA  ILE B 769      99.708 114.905 120.094  1.00  0.00           C  
ATOM   1038  C   ILE B 769      99.678 115.429 118.651  1.00  0.00           C  
ATOM   1039  O   ILE B 769      99.227 114.729 117.743  1.00  0.00           O  
ATOM   1040  CB  ILE B 769     100.753 113.766 120.230  1.00  0.00           C  
ATOM   1041  CG1 ILE B 769     100.727 113.207 121.658  1.00  0.00           C  
ATOM   1042  CG2 ILE B 769     102.154 114.282 119.889  1.00  0.00           C  
ATOM   1043  CD1 ILE B 769     101.696 112.060 121.891  1.00  0.00           C  
ATOM   1044  N   PRO B 770     100.124 116.682 118.424  1.00  0.00           N  
ATOM   1045  CA  PRO B 770     100.114 117.227 117.061  1.00  0.00           C  
ATOM   1046  C   PRO B 770     100.821 116.288 116.094  1.00  0.00           C  
ATOM   1047  O   PRO B 770     101.900 115.770 116.396  1.00  0.00           O  
ATOM   1048  CB  PRO B 770     100.854 118.556 117.213  1.00  0.00           C  
ATOM   1049  CG  PRO B 770     100.469 118.984 118.593  1.00  0.00           C  
ATOM   1050  CD  PRO B 770     100.607 117.691 119.387  1.00  0.00           C  
ATOM   1051  N   PRO B 771     100.209 116.041 114.925  1.00  0.00           N  
ATOM   1052  CA  PRO B 771     100.783 115.158 113.904  1.00  0.00           C  
ATOM   1053  C   PRO B 771     102.263 115.458 113.644  1.00  0.00           C  
ATOM   1054  O   PRO B 771     103.101 114.544 113.620  1.00  0.00           O  
ATOM   1055  CB  PRO B 771      99.901 115.432 112.692  1.00  0.00           C  
ATOM   1056  CG  PRO B 771      98.549 115.627 113.331  1.00  0.00           C  
ATOM   1057  CD  PRO B 771      98.867 116.512 114.524  1.00  0.00           C  
ATOM   1058  N   GLU B 772     102.584 116.738 113.467  1.00  0.00           N  
ATOM   1059  CA  GLU B 772     103.967 117.137 113.223  1.00  0.00           C  
ATOM   1060  C   GLU B 772     104.894 116.789 114.384  1.00  0.00           C  
ATOM   1061  O   GLU B 772     106.012 116.295 114.179  1.00  0.00           O  
ATOM   1062  CB  GLU B 772     104.045 118.634 112.928  1.00  0.00           C  
ATOM   1063  CG  GLU B 772     103.672 118.962 111.501  1.00  0.00           C  
ATOM   1064  CD  GLU B 772     104.361 118.033 110.514  1.00  0.00           C  
ATOM   1065  OE1 GLU B 772     105.607 117.911 110.576  1.00  0.00           O  
ATOM   1066  OE2 GLU B 772     103.656 117.419 109.680  1.00  0.00           O  
ATOM   1067  N   GLU B 773     104.429 117.055 115.602  1.00  0.00           N  
ATOM   1068  CA  GLU B 773     105.200 116.756 116.804  1.00  0.00           C  
ATOM   1069  C   GLU B 773     105.531 115.264 116.845  1.00  0.00           C  
ATOM   1070  O   GLU B 773     106.678 114.863 117.088  1.00  0.00           O  
ATOM   1071  CB  GLU B 773     104.392 117.139 118.049  1.00  0.00           C  
ATOM   1072  CG  GLU B 773     104.987 116.644 119.366  1.00  0.00           C  
ATOM   1073  CD  GLU B 773     104.271 117.203 120.596  1.00  0.00           C  
ATOM   1074  OE1 GLU B 773     104.656 116.827 121.726  1.00  0.00           O  
ATOM   1075  OE2 GLU B 773     103.331 118.017 120.439  1.00  0.00           O  
ATOM   1076  N   ALA B 791     104.509 114.448 116.603  1.00  0.00           N  
ATOM   1077  CA  ALA B 791     104.660 113.003 116.604  1.00  0.00           C  
ATOM   1078  C   ALA B 791     105.772 112.594 115.651  1.00  0.00           C  
ATOM   1079  O   ALA B 791     106.682 111.847 116.025  1.00  0.00           O  
ATOM   1080  CB  ALA B 791     103.353 112.354 116.189  1.00  0.00           C  
ATOM   1081  N   GLU B 792     105.697 113.098 114.421  1.00  0.00           N  
ATOM   1082  CA  GLU B 792     106.689 112.772 113.399  1.00  0.00           C  
ATOM   1083  C   GLU B 792     108.101 113.173 113.814  1.00  0.00           C  
ATOM   1084  O   GLU B 792     109.061 112.443 113.568  1.00  0.00           O  
ATOM   1085  CB  GLU B 792     106.312 113.434 112.068  1.00  0.00           C  
ATOM   1086  CG  GLU B 792     104.933 113.016 111.554  1.00  0.00           C  
ATOM   1087  CD  GLU B 792     104.745 111.497 111.526  1.00  0.00           C  
ATOM   1088  OE1 GLU B 792     105.524 110.812 110.824  1.00  0.00           O  
ATOM   1089  OE2 GLU B 792     103.819 110.990 112.207  1.00  0.00           O  
ATOM   1090  N   GLU B 794     108.231 114.330 114.451  1.00  0.00           N  
ATOM   1091  CA  GLU B 794     109.544 114.774 114.895  1.00  0.00           C  
ATOM   1092  C   GLU B 794     110.078 113.853 115.984  1.00  0.00           C  
ATOM   1093  O   GLU B 794     111.241 113.447 115.956  1.00  0.00           O  
ATOM   1094  CB  GLU B 794     109.477 116.215 115.415  1.00  0.00           C  
ATOM   1095  CG  GLU B 794     109.622 117.273 114.328  1.00  0.00           C  
ATOM   1096  CD  GLU B 794     111.009 117.277 113.680  1.00  0.00           C  
ATOM   1097  OE1 GLU B 794     111.181 117.968 112.651  1.00  0.00           O  
ATOM   1098  OE2 GLU B 794     111.925 116.596 114.200  1.00  0.00           O  
ATOM   1099  N   ARG B 795     109.217 113.519 116.938  1.00  0.00           N  
ATOM   1100  CA  ARG B 795     109.598 112.661 118.044  1.00  0.00           C  
ATOM   1101  C   ARG B 795     110.043 111.299 117.532  1.00  0.00           C  
ATOM   1102  O   ARG B 795     110.930 110.664 118.109  1.00  0.00           O  
ATOM   1103  CB  ARG B 795     108.418 112.545 119.008  1.00  0.00           C  
ATOM   1104  CG  ARG B 795     107.978 113.908 119.535  1.00  0.00           C  
ATOM   1105  CD  ARG B 795     106.713 113.845 120.372  1.00  0.00           C  
ATOM   1106  NE  ARG B 795     106.856 112.980 121.543  1.00  0.00           N  
ATOM   1107  CZ  ARG B 795     105.916 112.817 122.471  1.00  0.00           C  
ATOM   1108  NH1 ARG B 795     104.758 113.464 122.371  1.00  0.00           N  
ATOM   1109  NH2 ARG B 795     106.128 111.998 123.497  1.00  0.00           N  
ATOM   1110  N   ALA B 826     109.438 110.865 116.430  1.00  0.00           N  
ATOM   1111  CA  ALA B 826     109.784 109.584 115.822  1.00  0.00           C  
ATOM   1112  C   ALA B 826     111.137 109.709 115.123  1.00  0.00           C  
ATOM   1113  O   ALA B 826     111.997 108.835 115.257  1.00  0.00           O  
ATOM   1114  CB  ALA B 826     108.714 109.171 114.826  1.00  0.00           C  
ATOM   1115  N   ARG B 827     111.316 110.799 114.377  1.00  0.00           N  
ATOM   1116  CA  ARG B 827     112.569 111.062 113.664  1.00  0.00           C  
ATOM   1117  C   ARG B 827     113.745 111.071 114.644  1.00  0.00           C  
ATOM   1118  O   ARG B 827     114.799 110.489 114.369  1.00  0.00           O  
ATOM   1119  CB  ARG B 827     112.494 112.413 112.932  1.00  0.00           C  
ATOM   1120  CG  ARG B 827     111.544 112.425 111.736  1.00  0.00           C  
ATOM   1121  CD  ARG B 827     111.070 113.834 111.391  1.00  0.00           C  
ATOM   1122  NE  ARG B 827     110.075 113.832 110.316  1.00  0.00           N  
ATOM   1123  CZ  ARG B 827     109.206 114.817 110.088  1.00  0.00           C  
ATOM   1124  NH1 ARG B 827     109.198 115.898 110.858  1.00  0.00           N  
ATOM   1125  NH2 ARG B 827     108.337 114.718 109.091  1.00  0.00           N  
ATOM   1126  N   ARG B 829     113.555 111.730 115.788  1.00  0.00           N  
ATOM   1127  CA  ARG B 829     114.595 111.813 116.813  1.00  0.00           C  
ATOM   1128  C   ARG B 829     114.945 110.417 117.319  1.00  0.00           C  
ATOM   1129  O   ARG B 829     115.960 110.227 117.991  1.00  0.00           O  
ATOM   1130  CB  ARG B 829     114.129 112.678 117.991  1.00  0.00           C  
ATOM   1131  CG  ARG B 829     113.509 114.018 117.600  1.00  0.00           C  
ATOM   1132  CD  ARG B 829     114.201 114.655 116.393  1.00  0.00           C  
ATOM   1133  NE  ARG B 829     115.648 114.788 116.567  1.00  0.00           N  
ATOM   1134  CZ  ARG B 829     116.479 115.229 115.622  1.00  0.00           C  
ATOM   1135  NH1 ARG B 829     116.008 115.581 114.431  1.00  0.00           N  
ATOM   1136  NH2 ARG B 829     117.781 115.319 115.864  1.00  0.00           N  
ATOM   1137  N   GLY B 830     114.089 109.447 117.000  1.00  0.00           N  
ATOM   1138  CA  GLY B 830     114.326 108.075 117.411  1.00  0.00           C  
ATOM   1139  C   GLY B 830     113.627 107.659 118.690  1.00  0.00           C  
ATOM   1140  O   GLY B 830     113.946 106.612 119.258  1.00  0.00           O  
ATOM   1141  N   GLU B 831     112.675 108.464 119.152  1.00  0.00           N  
ATOM   1142  CA  GLU B 831     111.962 108.124 120.375  1.00  0.00           C  
ATOM   1143  C   GLU B 831     111.103 106.875 120.170  1.00  0.00           C  
ATOM   1144  O   GLU B 831     110.373 106.766 119.183  1.00  0.00           O  
ATOM   1145  CB  GLU B 831     111.088 109.293 120.821  1.00  0.00           C  
ATOM   1146  CG  GLU B 831     110.164 108.955 121.973  1.00  0.00           C  
ATOM   1147  CD  GLU B 831     109.295 110.129 122.370  1.00  0.00           C  
ATOM   1148  OE1 GLU B 831     108.886 110.893 121.465  1.00  0.00           O  
ATOM   1149  OE2 GLU B 831     109.012 110.286 123.578  1.00  0.00           O  
ATOM   1150  N   PRO B 832     111.192 105.912 121.102  1.00  0.00           N  
ATOM   1151  CA  PRO B 832     110.439 104.650 121.061  1.00  0.00           C  
ATOM   1152  C   PRO B 832     108.932 104.891 121.027  1.00  0.00           C  
ATOM   1153  O   PRO B 832     108.418 105.716 121.785  1.00  0.00           O  
ATOM   1154  CB  PRO B 832     110.859 103.952 122.359  1.00  0.00           C  
ATOM   1155  CG  PRO B 832     112.237 104.494 122.608  1.00  0.00           C  
ATOM   1156  CD  PRO B 832     112.066 105.957 122.290  1.00  0.00           C  
ATOM   1157  N   HIS B 833     108.223 104.170 120.163  1.00  0.00           N  
ATOM   1158  CA  HIS B 833     106.777 104.339 120.082  1.00  0.00           C  
ATOM   1159  C   HIS B 833     106.095 103.224 119.288  1.00  0.00           C  
ATOM   1160  O   HIS B 833     106.756 102.410 118.637  1.00  0.00           O  
ATOM   1161  CB  HIS B 833     106.451 105.688 119.450  1.00  0.00           C  
ATOM   1162  CG  HIS B 833     106.786 105.764 117.995  1.00  0.00           C  
ATOM   1163  ND1 HIS B 833     108.020 105.402 117.498  1.00  0.00           N  
ATOM   1164  CD2 HIS B 833     106.045 106.146 116.928  1.00  0.00           C  
ATOM   1165  CE1 HIS B 833     108.024 105.557 116.186  1.00  0.00           C  
ATOM   1166  NE2 HIS B 833     106.838 106.007 115.815  1.00  0.00           N  
ATOM   1167  N   VAL B 834     104.766 103.188 119.371  1.00  0.00           N  
ATOM   1168  CA  VAL B 834     103.965 102.203 118.651  1.00  0.00           C  
ATOM   1169  C   VAL B 834     102.954 102.967 117.826  1.00  0.00           C  
ATOM   1170  O   VAL B 834     102.705 104.140 118.082  1.00  0.00           O  
ATOM   1171  CB  VAL B 834     103.162 101.274 119.598  1.00  0.00           C  
ATOM   1172  CG1 VAL B 834     104.101 100.488 120.496  1.00  0.00           C  
ATOM   1173  CG2 VAL B 834     102.166 102.096 120.415  1.00  0.00           C  
ATOM   1174  N   ILE B 835     102.385 102.311 116.825  1.00  0.00           N  
ATOM   1175  CA  ILE B 835     101.366 102.952 116.010  1.00  0.00           C  
ATOM   1176  C   ILE B 835     100.042 102.251 116.310  1.00  0.00           C  
ATOM   1177  O   ILE B 835      99.947 101.020 116.255  1.00  0.00           O  
ATOM   1178  CB  ILE B 835     101.676 102.856 114.513  1.00  0.00           C  
ATOM   1179  CG1 ILE B 835     102.939 103.670 114.204  1.00  0.00           C  
ATOM   1180  CG2 ILE B 835     100.489 103.391 113.707  1.00  0.00           C  
ATOM   1181  CD1 ILE B 835     103.371 103.623 112.743  1.00  0.00           C  
ATOM   1182  N   ARG B 836      99.030 103.041 116.643  1.00  0.00           N  
ATOM   1183  CA  ARG B 836      97.724 102.494 116.997  1.00  0.00           C  
ATOM   1184  C   ARG B 836      96.647 102.779 115.989  1.00  0.00           C  
ATOM   1185  O   ARG B 836      96.675 103.785 115.289  1.00  0.00           O  
ATOM   1186  CB  ARG B 836      97.257 103.027 118.368  1.00  0.00           C  
ATOM   1187  CG  ARG B 836      97.952 102.398 119.565  1.00  0.00           C  
ATOM   1188  CD  ARG B 836      97.590 103.131 120.850  1.00  0.00           C  
ATOM   1189  NE  ARG B 836      98.248 102.551 122.023  1.00  0.00           N  
ATOM   1190  CZ  ARG B 836      97.764 101.533 122.728  1.00  0.00           C  
ATOM   1191  NH1 ARG B 836      96.609 100.976 122.390  1.00  0.00           N  
ATOM   1192  NH2 ARG B 836      98.435 101.063 123.765  1.00  0.00           N  
ATOM   1193  N   LEU B 837      95.692 101.864 115.919  1.00  0.00           N  
ATOM   1194  CA  LEU B 837      94.560 102.014 115.031  1.00  0.00           C  
ATOM   1195  C   LEU B 837      93.745 103.153 115.598  1.00  0.00           C  
ATOM   1196  O   LEU B 837      93.449 103.176 116.794  1.00  0.00           O  
ATOM   1197  CB  LEU B 837      93.720 100.737 115.028  1.00  0.00           C  
ATOM   1198  CG  LEU B 837      92.415 100.820 114.248  1.00  0.00           C  
ATOM   1199  CD1 LEU B 837      92.695 101.104 112.767  1.00  0.00           C  
ATOM   1200  CD2 LEU B 837      91.661  99.525 114.412  1.00  0.00           C  
ATOM   1201  N   LYS B 838      93.392 104.105 114.748  1.00  0.00           N  
ATOM   1202  CA  LYS B 838      92.601 105.236 115.189  1.00  0.00           C  
ATOM   1203  C   LYS B 838      91.144 104.960 114.887  1.00  0.00           C  
ATOM   1204  O   LYS B 838      90.630 105.376 113.866  1.00  0.00           O  
ATOM   1205  CB  LYS B 838      93.059 106.523 114.492  1.00  0.00           C  
ATOM   1206  CG  LYS B 838      92.312 107.759 114.981  1.00  0.00           C  
ATOM   1207  CD  LYS B 838      93.134 109.043 114.826  1.00  0.00           C  
ATOM   1208  CE  LYS B 838      92.376 110.243 115.435  1.00  0.00           C  
ATOM   1209  NZ  LYS B 838      93.175 111.524 115.447  1.00  0.00           N  
ATOM   1210  N   VAL B 839      90.484 104.247 115.788  1.00  0.00           N  
ATOM   1211  CA  VAL B 839      89.076 103.905 115.614  1.00  0.00           C  
ATOM   1212  C   VAL B 839      88.160 105.124 115.583  1.00  0.00           C  
ATOM   1213  O   VAL B 839      88.291 106.022 116.418  1.00  0.00           O  
ATOM   1214  CB  VAL B 839      88.589 102.989 116.761  1.00  0.00           C  
ATOM   1215  CG1 VAL B 839      87.096 102.652 116.575  1.00  0.00           C  
ATOM   1216  CG2 VAL B 839      89.448 101.709 116.813  1.00  0.00           C  
ATOM   1217  N   PRO B 840      87.217 105.169 114.621  1.00  0.00           N  
ATOM   1218  CA  PRO B 840      86.268 106.289 114.504  1.00  0.00           C  
ATOM   1219  C   PRO B 840      85.324 106.247 115.712  1.00  0.00           C  
ATOM   1220  O   PRO B 840      84.632 105.248 115.917  1.00  0.00           O  
ATOM   1221  CB  PRO B 840      85.495 105.974 113.218  1.00  0.00           C  
ATOM   1222  CG  PRO B 840      86.419 105.055 112.457  1.00  0.00           C  
ATOM   1223  CD  PRO B 840      87.011 104.197 113.534  1.00  0.00           C  
ATOM   1224  N   ARG B 841      85.297 107.306 116.514  1.00  0.00           N  
ATOM   1225  CA  ARG B 841      84.391 107.348 117.674  1.00  0.00           C  
ATOM   1226  C   ARG B 841      83.624 108.671 117.678  1.00  0.00           C  
ATOM   1227  O   ARG B 841      84.213 109.730 117.490  1.00  0.00           O  
ATOM   1228  CB  ARG B 841      85.165 107.233 118.991  1.00  0.00           C  
ATOM   1229  CG  ARG B 841      85.914 105.931 119.197  1.00  0.00           C  
ATOM   1230  CD  ARG B 841      86.890 106.057 120.377  1.00  0.00           C  
ATOM   1231  NE  ARG B 841      87.877 104.979 120.379  1.00  0.00           N  
ATOM   1232  CZ  ARG B 841      87.551 103.693 120.346  1.00  0.00           C  
ATOM   1233  NH1 ARG B 841      86.268 103.344 120.317  1.00  0.00           N  
ATOM   1234  NH2 ARG B 841      88.499 102.767 120.309  1.00  0.00           N  
ATOM   1235  N   PRO B 844      82.298 108.627 117.888  1.00  0.00           N  
ATOM   1236  CA  PRO B 844      81.469 107.438 118.119  1.00  0.00           C  
ATOM   1237  C   PRO B 844      81.189 106.746 116.793  1.00  0.00           C  
ATOM   1238  O   PRO B 844      81.601 107.222 115.737  1.00  0.00           O  
ATOM   1239  CB  PRO B 844      80.171 108.009 118.698  1.00  0.00           C  
ATOM   1240  CG  PRO B 844      80.532 109.389 119.130  1.00  0.00           C  
ATOM   1241  CD  PRO B 844      81.499 109.843 118.084  1.00  0.00           C  
ATOM   1242  N   GLY B 869      80.463 105.639 116.852  1.00  0.00           N  
ATOM   1243  CA  GLY B 869      80.143 104.937 115.631  1.00  0.00           C  
ATOM   1244  C   GLY B 869      79.971 103.456 115.834  1.00  0.00           C  
ATOM   1245  O   GLY B 869      80.141 102.951 116.941  1.00  0.00           O  
ATOM   1246  N   THR B 870      79.618 102.763 114.755  1.00  0.00           N  
ATOM   1247  CA  THR B 870      79.430 101.323 114.790  1.00  0.00           C  
ATOM   1248  C   THR B 870      80.011 100.686 113.535  1.00  0.00           C  
ATOM   1249  O   THR B 870      80.138 101.331 112.488  1.00  0.00           O  
ATOM   1250  CB  THR B 870      77.960 100.952 114.888  1.00  0.00           C  
ATOM   1251  OG1 THR B 870      77.305 101.305 113.671  1.00  0.00           O  
ATOM   1252  CG2 THR B 870      77.306 101.681 116.057  1.00  0.00           C  
ATOM   1253  N   THR B 872      80.340  99.402 113.652  1.00  0.00           N  
ATOM   1254  CA  THR B 872      80.947  98.647 112.579  1.00  0.00           C  
ATOM   1255  C   THR B 872      80.177  97.351 112.364  1.00  0.00           C  
ATOM   1256  O   THR B 872      79.928  96.587 113.301  1.00  0.00           O  
ATOM   1257  CB  THR B 872      82.425  98.360 112.943  1.00  0.00           C  
ATOM   1258  OG1 THR B 872      83.114  99.603 113.091  1.00  0.00           O  
ATOM   1259  CG2 THR B 872      83.121  97.498 111.887  1.00  0.00           C  
ATOM   1260  N   GLU B 873      79.773  97.121 111.121  1.00  0.00           N  
ATOM   1261  CA  GLU B 873      79.040  95.918 110.777  1.00  0.00           C  
ATOM   1262  C   GLU B 873      80.015  94.875 110.281  1.00  0.00           C  
ATOM   1263  O   GLU B 873      80.887  95.166 109.479  1.00  0.00           O  
ATOM   1264  CB  GLU B 873      78.026  96.184 109.666  1.00  0.00           C  
ATOM   1265  CG  GLU B 873      76.605  96.351 110.125  1.00  0.00           C  
ATOM   1266  CD  GLU B 873      75.627  96.413 108.951  1.00  0.00           C  
ATOM   1267  OE1 GLU B 873      74.425  96.676 109.187  1.00  0.00           O  
ATOM   1268  OE2 GLU B 873      76.061  96.188 107.794  1.00  0.00           O  
ATOM   1269  N   VAL B 874      79.858  93.657 110.765  1.00  0.00           N  
ATOM   1270  CA  VAL B 874      80.700  92.561 110.345  1.00  0.00           C  
ATOM   1271  C   VAL B 874      79.770  91.495 109.824  1.00  0.00           C  
ATOM   1272  O   VAL B 874      78.754  91.194 110.437  1.00  0.00           O  
ATOM   1273  CB  VAL B 874      81.521  91.993 111.517  1.00  0.00           C  
ATOM   1274  CG1 VAL B 874      82.138  90.662 111.131  1.00  0.00           C  
ATOM   1275  CG2 VAL B 874      82.604  92.962 111.882  1.00  0.00           C  
ATOM   1276  N   LYS B1082      80.088  90.946 108.665  1.00  0.00           N  
ATOM   1277  CA  LYS B1082      79.255  89.895 108.142  1.00  0.00           C  
ATOM   1278  C   LYS B1082      79.963  88.553 108.153  1.00  0.00           C  
ATOM   1279  O   LYS B1082      81.025  88.376 107.540  1.00  0.00           O  
ATOM   1280  CB  LYS B1082      78.805  90.181 106.720  1.00  0.00           C  
ATOM   1281  CG  LYS B1082      77.560  89.404 106.395  1.00  0.00           C  
ATOM   1282  CD  LYS B1082      77.513  89.034 104.958  1.00  0.00           C  
ATOM   1283  CE  LYS B1082      76.337  88.132 104.723  1.00  0.00           C  
ATOM   1284  NZ  LYS B1082      76.195  87.934 103.271  1.00  0.00           N  
ATOM   1285  N   ASP B1083      79.378  87.617 108.887  1.00  0.00           N  
ATOM   1286  CA  ASP B1083      79.901  86.278 108.938  1.00  0.00           C  
ATOM   1287  C   ASP B1083      78.964  85.457 108.051  1.00  0.00           C  
ATOM   1288  O   ASP B1083      77.736  85.529 108.191  1.00  0.00           O  
ATOM   1289  CB  ASP B1083      79.906  85.762 110.363  1.00  0.00           C  
ATOM   1290  CG  ASP B1083      80.411  84.339 110.440  1.00  0.00           C  
ATOM   1291  OD1 ASP B1083      79.568  83.424 110.403  1.00  0.00           O  
ATOM   1292  OD2 ASP B1083      81.649  84.152 110.497  1.00  0.00           O  
ATOM   1293  N   GLU B1084      79.533  84.682 107.131  1.00  0.00           N  
ATOM   1294  CA  GLU B1084      78.706  83.919 106.202  1.00  0.00           C  
ATOM   1295  C   GLU B1084      77.849  82.848 106.859  1.00  0.00           C  
ATOM   1296  O   GLU B1084      76.861  82.382 106.291  1.00  0.00           O  
ATOM   1297  CB  GLU B1084      79.579  83.294 105.117  1.00  0.00           C  
ATOM   1298  CG  GLU B1084      80.391  84.300 104.308  1.00  0.00           C  
ATOM   1299  CD  GLU B1084      79.519  85.206 103.430  1.00  0.00           C  
ATOM   1300  OE1 GLU B1084      78.708  84.669 102.653  1.00  0.00           O  
ATOM   1301  OE2 GLU B1084      79.645  86.448 103.509  1.00  0.00           O  
ATOM   1302  N   LEU B1085      78.214  82.445 108.063  1.00  0.00           N  
ATOM   1303  CA  LEU B1085      77.443  81.416 108.712  1.00  0.00           C  
ATOM   1304  C   LEU B1085      76.407  81.968 109.688  1.00  0.00           C  
ATOM   1305  O   LEU B1085      75.379  81.326 109.916  1.00  0.00           O  
ATOM   1306  CB  LEU B1085      78.385  80.442 109.428  1.00  0.00           C  
ATOM   1307  CG  LEU B1085      79.495  79.891 108.537  1.00  0.00           C  
ATOM   1308  CD1 LEU B1085      80.359  78.896 109.329  1.00  0.00           C  
ATOM   1309  CD2 LEU B1085      78.877  79.220 107.328  1.00  0.00           C  
ATOM   1310  N   ARG B1087      76.662  83.152 110.238  1.00  0.00           N  
ATOM   1311  CA  ARG B1087      75.754  83.741 111.231  1.00  0.00           C  
ATOM   1312  C   ARG B1087      74.938  84.948 110.786  1.00  0.00           C  
ATOM   1313  O   ARG B1087      73.914  85.275 111.387  1.00  0.00           O  
ATOM   1314  CB  ARG B1087      76.541  84.124 112.495  1.00  0.00           C  
ATOM   1315  CG  ARG B1087      77.275  82.957 113.113  1.00  0.00           C  
ATOM   1316  CD  ARG B1087      78.403  83.416 113.984  1.00  0.00           C  
ATOM   1317  NE  ARG B1087      79.094  82.277 114.596  1.00  0.00           N  
ATOM   1318  CZ  ARG B1087      79.967  81.504 113.962  1.00  0.00           C  
ATOM   1319  NH1 ARG B1087      80.272  81.750 112.687  1.00  0.00           N  
ATOM   1320  NH2 ARG B1087      80.517  80.471 114.594  1.00  0.00           N  
ATOM   1321  N   GLY B1088      75.382  85.622 109.743  1.00  0.00           N  
ATOM   1322  CA  GLY B1088      74.664  86.790 109.298  1.00  0.00           C  
ATOM   1323  C   GLY B1088      75.410  88.013 109.770  1.00  0.00           C  
ATOM   1324  O   GLY B1088      76.552  87.903 110.251  1.00  0.00           O  
ATOM   1325  N   VAL B1089      74.774  89.175 109.648  1.00  0.00           N  
ATOM   1326  CA  VAL B1089      75.384  90.429 110.052  1.00  0.00           C  
ATOM   1327  C   VAL B1089      75.440  90.599 111.573  1.00  0.00           C  
ATOM   1328  O   VAL B1089      74.517  90.215 112.287  1.00  0.00           O  
ATOM   1329  CB  VAL B1089      74.625  91.628 109.433  1.00  0.00           C  
ATOM   1330  CG1 VAL B1089      75.206  92.940 109.941  1.00  0.00           C  
ATOM   1331  CG2 VAL B1089      74.732  91.575 107.930  1.00  0.00           C  
ATOM   1332  N   VAL B1090      76.541  91.172 112.049  1.00  0.00           N  
ATOM   1333  CA  VAL B1090      76.760  91.419 113.469  1.00  0.00           C  
ATOM   1334  C   VAL B1090      77.185  92.869 113.589  1.00  0.00           C  
ATOM   1335  O   VAL B1090      78.148  93.273 112.950  1.00  0.00           O  
ATOM   1336  CB  VAL B1090      77.911  90.550 114.025  1.00  0.00           C  
ATOM   1337  CG1 VAL B1090      78.136  90.885 115.493  1.00  0.00           C  
ATOM   1338  CG2 VAL B1090      77.596  89.071 113.842  1.00  0.00           C  
ATOM   1339  N   VAL B1091      76.482  93.657 114.393  1.00  0.00           N  
ATOM   1340  CA  VAL B1091      76.846  95.053 114.520  1.00  0.00           C  
ATOM   1341  C   VAL B1091      77.546  95.300 115.832  1.00  0.00           C  
ATOM   1342  O   VAL B1091      77.039  94.947 116.894  1.00  0.00           O  
ATOM   1343  CB  VAL B1091      75.616  95.959 114.407  1.00  0.00           C  
ATOM   1344  CG1 VAL B1091      76.050  97.420 114.376  1.00  0.00           C  
ATOM   1345  CG2 VAL B1091      74.835  95.609 113.139  1.00  0.00           C  
ATOM   1346  N   TYR B1093      78.727  95.896 115.749  1.00  0.00           N  
ATOM   1347  CA  TYR B1093      79.535  96.191 116.922  1.00  0.00           C  
ATOM   1348  C   TYR B1093      79.556  97.680 117.219  1.00  0.00           C  
ATOM   1349  O   TYR B1093      79.488  98.511 116.311  1.00  0.00           O  
ATOM   1350  CB  TYR B1093      80.982  95.724 116.712  1.00  0.00           C  
ATOM   1351  CG  TYR B1093      81.219  94.239 116.881  1.00  0.00           C  
ATOM   1352  CD1 TYR B1093      81.560  93.704 118.132  1.00  0.00           C  
ATOM   1353  CD2 TYR B1093      81.122  93.371 115.790  1.00  0.00           C  
ATOM   1354  CE1 TYR B1093      81.805  92.336 118.293  1.00  0.00           C  
ATOM   1355  CE2 TYR B1093      81.365  92.005 115.936  1.00  0.00           C  
ATOM   1356  CZ  TYR B1093      81.709  91.492 117.186  1.00  0.00           C  
ATOM   1357  OH  TYR B1093      81.985  90.149 117.315  1.00  0.00           O  
ATOM   1358  N   ASP B1094      79.651  98.012 118.503  1.00  0.00           N  
ATOM   1359  CA  ASP B1094      79.718  99.401 118.902  1.00  0.00           C  
ATOM   1360  C   ASP B1094      81.192  99.711 118.891  1.00  0.00           C  
ATOM   1361  O   ASP B1094      81.992  98.933 119.439  1.00  0.00           O  
ATOM   1362  CB  ASP B1094      79.181  99.593 120.312  1.00  0.00           C  
ATOM   1363  CG  ASP B1094      78.836 101.036 120.599  1.00  0.00           C  
ATOM   1364  OD1 ASP B1094      77.621 101.340 120.662  1.00  0.00           O  
ATOM   1365  OD2 ASP B1094      79.772 101.864 120.740  1.00  0.00           O  
ATOM   1366  N   ASN B1099      81.568 100.835 118.286  1.00  0.00           N  
ATOM   1367  CA  ASN B1099      82.977 101.170 118.222  1.00  0.00           C  
ATOM   1368  C   ASN B1099      83.564 101.333 119.613  1.00  0.00           C  
ATOM   1369  O   ASN B1099      84.785 101.262 119.801  1.00  0.00           O  
ATOM   1370  CB  ASN B1099      83.184 102.416 117.365  1.00  0.00           C  
ATOM   1371  CG  ASN B1099      83.179 102.090 115.872  1.00  0.00           C  
ATOM   1372  OD1 ASN B1099      82.709 101.020 115.462  1.00  0.00           O  
ATOM   1373  ND2 ASN B1099      83.695 103.008 115.059  1.00  0.00           N  
ATOM   1374  N   GLN B1165      82.680 101.513 120.591  1.00  0.00           N  
ATOM   1375  CA  GLN B1165      83.098 101.655 121.970  1.00  0.00           C  
ATOM   1376  C   GLN B1165      83.780 100.360 122.427  1.00  0.00           C  
ATOM   1377  O   GLN B1165      84.692 100.379 123.249  1.00  0.00           O  
ATOM   1378  CB  GLN B1165      81.885 101.952 122.855  1.00  0.00           C  
ATOM   1379  CG  GLN B1165      82.229 102.312 124.276  1.00  0.00           C  
ATOM   1380  CD  GLN B1165      83.061 103.584 124.379  1.00  0.00           C  
ATOM   1381  OE1 GLN B1165      83.650 103.870 125.431  1.00  0.00           O  
ATOM   1382  NE2 GLN B1165      83.110 104.358 123.290  1.00  0.00           N  
ATOM   1383  N   GLU B1166      83.353  99.233 121.870  1.00  0.00           N  
ATOM   1384  CA  GLU B1166      83.940  97.946 122.236  1.00  0.00           C  
ATOM   1385  C   GLU B1166      85.169  97.609 121.395  1.00  0.00           C  
ATOM   1386  O   GLU B1166      85.834  96.605 121.631  1.00  0.00           O  
ATOM   1387  CB  GLU B1166      82.904  96.824 122.091  1.00  0.00           C  
ATOM   1388  CG  GLU B1166      81.650  97.026 122.928  1.00  0.00           C  
ATOM   1389  CD  GLU B1166      81.900  96.940 124.443  1.00  0.00           C  
ATOM   1390  OE1 GLU B1166      80.983  97.335 125.212  1.00  0.00           O  
ATOM   1391  OE2 GLU B1166      82.996  96.476 124.859  1.00  0.00           O  
ATOM   1392  N   ILE B1168      85.472  98.449 120.414  1.00  0.00           N  
ATOM   1393  CA  ILE B1168      86.613  98.223 119.539  1.00  0.00           C  
ATOM   1394  C   ILE B1168      87.750  99.139 119.953  1.00  0.00           C  
ATOM   1395  O   ILE B1168      87.736 100.337 119.683  1.00  0.00           O  
ATOM   1396  CB  ILE B1168      86.235  98.522 118.076  1.00  0.00           C  
ATOM   1397  CG1 ILE B1168      85.033  97.668 117.673  1.00  0.00           C  
ATOM   1398  CG2 ILE B1168      87.428  98.267 117.164  1.00  0.00           C  
ATOM   1399  CD1 ILE B1168      84.514  97.981 116.293  1.00  0.00           C  
ATOM   1400  N   PRO B1169      88.769  98.584 120.596  1.00  0.00           N  
ATOM   1401  CA  PRO B1169      89.919  99.363 121.052  1.00  0.00           C  
ATOM   1402  C   PRO B1169      90.858  99.838 119.957  1.00  0.00           C  
ATOM   1403  O   PRO B1169      90.888  99.271 118.869  1.00  0.00           O  
ATOM   1404  CB  PRO B1169      90.614  98.399 121.994  1.00  0.00           C  
ATOM   1405  CG  PRO B1169      90.415  97.105 121.300  1.00  0.00           C  
ATOM   1406  CD  PRO B1169      88.980  97.148 120.839  1.00  0.00           C  
ATOM   1407  N   ASP B1170      91.625 100.880 120.265  1.00  0.00           N  
ATOM   1408  CA  ASP B1170      92.612 101.430 119.343  1.00  0.00           C  
ATOM   1409  C   ASP B1170      93.793 100.499 119.485  1.00  0.00           C  
ATOM   1410  O   ASP B1170      94.798 100.853 120.116  1.00  0.00           O  
ATOM   1411  CB  ASP B1170      93.055 102.831 119.782  1.00  0.00           C  
ATOM   1412  CG  ASP B1170      92.060 103.910 119.416  1.00  0.00           C  
ATOM   1413  OD1 ASP B1170      90.929 103.582 118.992  1.00  0.00           O  
ATOM   1414  OD2 ASP B1170      92.427 105.101 119.569  1.00  0.00           O  
ATOM   1415  N   VAL B1171      93.687  99.310 118.899  1.00  0.00           N  
ATOM   1416  CA  VAL B1171      94.747  98.320 119.036  1.00  0.00           C  
ATOM   1417  C   VAL B1171      96.109  98.743 118.479  1.00  0.00           C  
ATOM   1418  O   VAL B1171      96.203  99.567 117.557  1.00  0.00           O  
ATOM   1419  CB  VAL B1171      94.340  96.994 118.355  1.00  0.00           C  
ATOM   1420  CG1 VAL B1171      92.959  96.529 118.879  1.00  0.00           C  
ATOM   1421  CG2 VAL B1171      94.294  97.182 116.826  1.00  0.00           C  
ATOM   1422  N   VAL B1177      97.167  98.182 119.058  1.00  0.00           N  
ATOM   1423  CA  VAL B1177      98.518  98.423 118.578  1.00  0.00           C  
ATOM   1424  C   VAL B1177      98.620  97.655 117.254  1.00  0.00           C  
ATOM   1425  O   VAL B1177      98.273  96.471 117.189  1.00  0.00           O  
ATOM   1426  CB  VAL B1177      99.560  97.861 119.563  1.00  0.00           C  
ATOM   1427  CG1 VAL B1177     100.944  97.786 118.906  1.00  0.00           C  
ATOM   1428  CG2 VAL B1177      99.615  98.748 120.789  1.00  0.00           C  
ATOM   1429  N   LEU B1178      99.066  98.332 116.204  1.00  0.00           N  
ATOM   1430  CA  LEU B1178      99.226  97.732 114.878  1.00  0.00           C  
ATOM   1431  C   LEU B1178     100.701  97.437 114.662  1.00  0.00           C  
ATOM   1432  O   LEU B1178     101.089  96.335 114.249  1.00  0.00           O  
ATOM   1433  CB  LEU B1178      98.727  98.709 113.814  1.00  0.00           C  
ATOM   1434  CG  LEU B1178      97.249  99.055 113.910  1.00  0.00           C  
ATOM   1435  CD1 LEU B1178      96.949 100.123 112.871  1.00  0.00           C  
ATOM   1436  CD2 LEU B1178      96.361  97.811 113.673  1.00  0.00           C  
ATOM   1437  N   LEU B1191     101.527  98.437 114.951  1.00  0.00           N  
ATOM   1438  CA  LEU B1191     102.963  98.285 114.811  1.00  0.00           C  
ATOM   1439  C   LEU B1191     103.562  98.460 116.200  1.00  0.00           C  
ATOM   1440  O   LEU B1191     103.310  99.465 116.858  1.00  0.00           O  
ATOM   1441  CB  LEU B1191     103.520  99.350 113.864  1.00  0.00           C  
ATOM   1442  CG  LEU B1191     104.756  98.945 113.054  1.00  0.00           C  
ATOM   1443  CD1 LEU B1191     105.292 100.171 112.306  1.00  0.00           C  
ATOM   1444  CD2 LEU B1191     105.829  98.379 113.970  1.00  0.00           C  
ATOM   1445  N   LYS B1192     104.342  97.481 116.643  1.00  0.00           N  
ATOM   1446  CA  LYS B1192     104.958  97.536 117.963  1.00  0.00           C  
ATOM   1447  C   LYS B1192     106.271  98.337 117.960  1.00  0.00           C  
ATOM   1448  O   LYS B1192     106.880  98.547 116.908  1.00  0.00           O  
ATOM   1449  CB  LYS B1192     105.209  96.117 118.474  1.00  0.00           C  
ATOM   1450  CG  LYS B1192     103.940  95.373 118.848  1.00  0.00           C  
ATOM   1451  CD  LYS B1192     103.923  93.952 118.316  1.00  0.00           C  
ATOM   1452  CE  LYS B1192     104.869  93.032 119.052  1.00  0.00           C  
ATOM   1453  NZ  LYS B1192     104.577  91.622 118.640  1.00  0.00           N  
ATOM   1454  N   SER B1193     106.708  98.766 119.142  1.00  0.00           N  
ATOM   1455  CA  SER B1193     107.932  99.550 119.257  1.00  0.00           C  
ATOM   1456  C   SER B1193     109.192  98.851 118.739  1.00  0.00           C  
ATOM   1457  O   SER B1193     110.191  99.521 118.466  1.00  0.00           O  
ATOM   1458  CB  SER B1193     108.142 100.000 120.711  1.00  0.00           C  
ATOM   1459  OG  SER B1193     108.295  98.890 121.583  1.00  0.00           O  
ATOM   1460  N   ASP B1194     109.169  97.525 118.597  1.00  0.00           N  
ATOM   1461  CA  ASP B1194     110.356  96.834 118.084  1.00  0.00           C  
ATOM   1462  C   ASP B1194     110.334  96.732 116.553  1.00  0.00           C  
ATOM   1463  O   ASP B1194     111.179  96.062 115.941  1.00  0.00           O  
ATOM   1464  CB  ASP B1194     110.493  95.431 118.697  1.00  0.00           C  
ATOM   1465  CG  ASP B1194     109.448  94.449 118.184  1.00  0.00           C  
ATOM   1466  OD1 ASP B1194     109.671  93.224 118.323  1.00  0.00           O  
ATOM   1467  OD2 ASP B1194     108.405  94.894 117.654  1.00  0.00           O  
ATOM   1468  N   GLY B1195     109.370  97.411 115.937  1.00  0.00           N  
ATOM   1469  CA  GLY B1195     109.257  97.374 114.488  1.00  0.00           C  
ATOM   1470  C   GLY B1195     108.347  96.268 113.974  1.00  0.00           C  
ATOM   1471  O   GLY B1195     107.910  96.308 112.819  1.00  0.00           O  
ATOM   1472  N   TYR B1196     108.062  95.279 114.820  1.00  0.00           N  
ATOM   1473  CA  TYR B1196     107.195  94.174 114.431  1.00  0.00           C  
ATOM   1474  C   TYR B1196     105.716  94.553 114.507  1.00  0.00           C  
ATOM   1475  O   TYR B1196     105.298  95.322 115.367  1.00  0.00           O  
ATOM   1476  CB  TYR B1196     107.475  92.957 115.306  1.00  0.00           C  
ATOM   1477  CG  TYR B1196     108.821  92.326 115.038  1.00  0.00           C  
ATOM   1478  CD1 TYR B1196     108.915  91.031 114.539  1.00  0.00           C  
ATOM   1479  CD2 TYR B1196     110.003  93.018 115.298  1.00  0.00           C  
ATOM   1480  CE1 TYR B1196     110.146  90.435 114.312  1.00  0.00           C  
ATOM   1481  CE2 TYR B1196     111.241  92.431 115.073  1.00  0.00           C  
ATOM   1482  CZ  TYR B1196     111.304  91.140 114.585  1.00  0.00           C  
ATOM   1483  OH  TYR B1196     112.526  90.539 114.414  1.00  0.00           O  
ATOM   1484  N   PRO B1198     104.899  94.024 113.593  1.00  0.00           N  
ATOM   1485  CA  PRO B1198     103.476  94.371 113.636  1.00  0.00           C  
ATOM   1486  C   PRO B1198     102.713  93.417 114.540  1.00  0.00           C  
ATOM   1487  O   PRO B1198     103.232  92.361 114.923  1.00  0.00           O  
ATOM   1488  CB  PRO B1198     103.059  94.187 112.192  1.00  0.00           C  
ATOM   1489  CG  PRO B1198     103.790  92.906 111.851  1.00  0.00           C  
ATOM   1490  CD  PRO B1198     105.190  93.167 112.430  1.00  0.00           C  
ATOM   1491  N   THR B1199     101.489  93.792 114.892  1.00  0.00           N  
ATOM   1492  CA  THR B1199     100.667  92.890 115.679  1.00  0.00           C  
ATOM   1493  C   THR B1199      99.902  92.077 114.645  1.00  0.00           C  
ATOM   1494  O   THR B1199      99.910  92.390 113.444  1.00  0.00           O  
ATOM   1495  CB  THR B1199      99.623  93.621 116.580  1.00  0.00           C  
ATOM   1496  OG1 THR B1199      98.711  94.365 115.766  1.00  0.00           O  
ATOM   1497  CG2 THR B1199     100.325  94.557 117.574  1.00  0.00           C  
ATOM   1498  N   TYR B1200      99.246  91.037 115.133  1.00  0.00           N  
ATOM   1499  CA  TYR B1200      98.449  90.153 114.324  1.00  0.00           C  
ATOM   1500  C   TYR B1200      97.404  90.884 113.468  1.00  0.00           C  
ATOM   1501  O   TYR B1200      97.190  90.524 112.303  1.00  0.00           O  
ATOM   1502  CB  TYR B1200      97.765  89.150 115.247  1.00  0.00           C  
ATOM   1503  CG  TYR B1200      96.533  88.583 114.657  1.00  0.00           C  
ATOM   1504  CD1 TYR B1200      96.598  87.604 113.664  1.00  0.00           C  
ATOM   1505  CD2 TYR B1200      95.292  89.089 115.019  1.00  0.00           C  
ATOM   1506  CE1 TYR B1200      95.454  87.150 113.042  1.00  0.00           C  
ATOM   1507  CE2 TYR B1200      94.149  88.650 114.407  1.00  0.00           C  
ATOM   1508  CZ  TYR B1200      94.227  87.685 113.424  1.00  0.00           C  
ATOM   1509  OH  TYR B1200      93.061  87.248 112.855  1.00  0.00           O  
ATOM   1510  N   HIS B1201      96.762  91.906 114.024  1.00  0.00           N  
ATOM   1511  CA  HIS B1201      95.741  92.645 113.286  1.00  0.00           C  
ATOM   1512  C   HIS B1201      96.224  93.326 112.012  1.00  0.00           C  
ATOM   1513  O   HIS B1201      95.542  93.311 110.977  1.00  0.00           O  
ATOM   1514  CB  HIS B1201      95.109  93.688 114.179  1.00  0.00           C  
ATOM   1515  CG  HIS B1201      94.476  93.115 115.401  1.00  0.00           C  
ATOM   1516  ND1 HIS B1201      93.389  92.269 115.348  1.00  0.00           N  
ATOM   1517  CD2 HIS B1201      94.784  93.253 116.710  1.00  0.00           C  
ATOM   1518  CE1 HIS B1201      93.056  91.909 116.573  1.00  0.00           C  
ATOM   1519  NE2 HIS B1201      93.886  92.490 117.418  1.00  0.00           N  
ATOM   1520  N   LEU B1202      97.394  93.941 112.081  1.00  0.00           N  
ATOM   1521  CA  LEU B1202      97.937  94.616 110.907  1.00  0.00           C  
ATOM   1522  C   LEU B1202      98.394  93.607 109.852  1.00  0.00           C  
ATOM   1523  O   LEU B1202      97.985  93.664 108.699  1.00  0.00           O  
ATOM   1524  CB  LEU B1202      99.124  95.485 111.315  1.00  0.00           C  
ATOM   1525  CG  LEU B1202      99.772  96.159 110.115  1.00  0.00           C  
ATOM   1526  CD1 LEU B1202      98.715  97.025 109.432  1.00  0.00           C  
ATOM   1527  CD2 LEU B1202     100.975  96.976 110.563  1.00  0.00           C  
ATOM   1528  N   ALA B1203      99.243  92.674 110.267  1.00  0.00           N  
ATOM   1529  CA  ALA B1203      99.782  91.662 109.357  1.00  0.00           C  
ATOM   1530  C   ALA B1203      98.711  90.832 108.647  1.00  0.00           C  
ATOM   1531  O   ALA B1203      98.790  90.588 107.448  1.00  0.00           O  
ATOM   1532  CB  ALA B1203     100.743  90.741 110.129  1.00  0.00           C  
ATOM   1533  N   ASN B1204      97.714  90.392 109.401  1.00  0.00           N  
ATOM   1534  CA  ASN B1204      96.623  89.581 108.870  1.00  0.00           C  
ATOM   1535  C   ASN B1204      95.942  90.263 107.682  1.00  0.00           C  
ATOM   1536  O   ASN B1204      95.792  89.687 106.610  1.00  0.00           O  
ATOM   1537  CB  ASN B1204      95.613  89.347 109.996  1.00  0.00           C  
ATOM   1538  CG  ASN B1204      94.629  88.265 109.682  1.00  0.00           C  
ATOM   1539  OD1 ASN B1204      93.489  88.535 109.315  1.00  0.00           O  
ATOM   1540  ND2 ASN B1204      95.065  87.017 109.824  1.00  0.00           N  
ATOM   1541  N   VAL B1205      95.523  91.503 107.876  1.00  0.00           N  
ATOM   1542  CA  VAL B1205      94.869  92.233 106.808  1.00  0.00           C  
ATOM   1543  C   VAL B1205      95.803  92.548 105.613  1.00  0.00           C  
ATOM   1544  O   VAL B1205      95.397  92.410 104.461  1.00  0.00           O  
ATOM   1545  CB  VAL B1205      94.261  93.528 107.359  1.00  0.00           C  
ATOM   1546  CG1 VAL B1205      93.817  94.427 106.213  1.00  0.00           C  
ATOM   1547  CG2 VAL B1205      93.086  93.164 108.283  1.00  0.00           C  
ATOM   1548  N   VAL B1206      97.040  92.960 105.893  1.00  0.00           N  
ATOM   1549  CA  VAL B1206      98.009  93.265 104.829  1.00  0.00           C  
ATOM   1550  C   VAL B1206      98.298  92.019 103.983  1.00  0.00           C  
ATOM   1551  O   VAL B1206      98.175  92.048 102.755  1.00  0.00           O  
ATOM   1552  CB  VAL B1206      99.345  93.809 105.423  1.00  0.00           C  
ATOM   1553  CG1 VAL B1206     100.431  93.890 104.340  1.00  0.00           C  
ATOM   1554  CG2 VAL B1206      99.117  95.190 106.009  1.00  0.00           C  
ATOM   1555  N   ASP B1207      98.674  90.924 104.635  1.00  0.00           N  
ATOM   1556  CA  ASP B1207      98.956  89.679 103.924  1.00  0.00           C  
ATOM   1557  C   ASP B1207      97.722  89.026 103.253  1.00  0.00           C  
ATOM   1558  O   ASP B1207      97.845  88.437 102.183  1.00  0.00           O  
ATOM   1559  CB  ASP B1207      99.627  88.686 104.871  1.00  0.00           C  
ATOM   1560  CG  ASP B1207     100.978  89.191 105.388  1.00  0.00           C  
ATOM   1561  OD1 ASP B1207     101.503  88.611 106.377  1.00  0.00           O  
ATOM   1562  OD2 ASP B1207     101.516  90.170 104.809  1.00  0.00           O  
ATOM   1563  N   ASP B1208      96.540  89.091 103.863  1.00  0.00           N  
ATOM   1564  CA  ASP B1208      95.382  88.494 103.184  1.00  0.00           C  
ATOM   1565  C   ASP B1208      95.114  89.276 101.898  1.00  0.00           C  
ATOM   1566  O   ASP B1208      94.820  88.699 100.853  1.00  0.00           O  
ATOM   1567  CB  ASP B1208      94.134  88.500 104.066  1.00  0.00           C  
ATOM   1568  CG  ASP B1208      94.109  87.346 105.052  1.00  0.00           C  
ATOM   1569  OD1 ASP B1208      93.259  87.387 105.958  1.00  0.00           O  
ATOM   1570  OD2 ASP B1208      94.921  86.401 104.927  1.00  0.00           O  
ATOM   1571  N   HIS B1209      95.208  90.594 101.971  1.00  0.00           N  
ATOM   1572  CA  HIS B1209      95.016  91.391 100.773  1.00  0.00           C  
ATOM   1573  C   HIS B1209      96.112  91.124  99.722  1.00  0.00           C  
ATOM   1574  O   HIS B1209      95.817  90.763  98.604  1.00  0.00           O  
ATOM   1575  CB  HIS B1209      95.010  92.871 101.100  1.00  0.00           C  
ATOM   1576  CG  HIS B1209      94.828  93.733  99.892  1.00  0.00           C  
ATOM   1577  ND1 HIS B1209      95.867  94.427  99.310  1.00  0.00           N  
ATOM   1578  CD2 HIS B1209      93.729  94.001  99.150  1.00  0.00           C  
ATOM   1579  CE1 HIS B1209      95.413  95.093  98.264  1.00  0.00           C  
ATOM   1580  NE2 HIS B1209      94.118  94.854  98.145  1.00  0.00           N  
ATOM   1581  N   LEU B1210      97.374  91.290 100.085  1.00  0.00           N  
ATOM   1582  CA  LEU B1210      98.448  91.044  99.135  1.00  0.00           C  
ATOM   1583  C   LEU B1210      98.488  89.616  98.562  1.00  0.00           C  
ATOM   1584  O   LEU B1210      98.877  89.431  97.406  1.00  0.00           O  
ATOM   1585  CB  LEU B1210      99.794  91.366  99.773  1.00  0.00           C  
ATOM   1586  CG  LEU B1210     100.120  92.841 100.055  1.00  0.00           C  
ATOM   1587  CD1 LEU B1210     101.448  92.922 100.817  1.00  0.00           C  
ATOM   1588  CD2 LEU B1210     100.245  93.620  98.733  1.00  0.00           C  
ATOM   1589  N   MET B1211      98.120  88.599  99.347  1.00  0.00           N  
ATOM   1590  CA  MET B1211      98.151  87.243  98.816  1.00  0.00           C  
ATOM   1591  C   MET B1211      96.863  86.889  98.098  1.00  0.00           C  
ATOM   1592  O   MET B1211      96.678  85.753  97.668  1.00  0.00           O  
ATOM   1593  CB  MET B1211      98.409  86.238  99.926  1.00  0.00           C  
ATOM   1594  CG  MET B1211      99.779  86.405 100.569  1.00  0.00           C  
ATOM   1595  SD  MET B1211     100.066  85.272 101.938  1.00  0.00           S  
ATOM   1596  CE  MET B1211     101.812  85.779 102.453  1.00  0.00           C  
ATOM   1597  N   GLY B1291      95.957  87.856  98.007  1.00  0.00           N  
ATOM   1598  CA  GLY B1291      94.695  87.633  97.314  1.00  0.00           C  
ATOM   1599  C   GLY B1291      93.657  86.762  98.010  1.00  0.00           C  
ATOM   1600  O   GLY B1291      92.820  86.164  97.333  1.00  0.00           O  
ATOM   1601  N   VAL B1292      93.688  86.697  99.341  1.00  0.00           N  
ATOM   1602  CA  VAL B1292      92.735  85.883 100.091  1.00  0.00           C  
ATOM   1603  C   VAL B1292      91.297  86.383  99.875  1.00  0.00           C  
ATOM   1604  O   VAL B1292      91.003  87.542 100.066  1.00  0.00           O  
ATOM   1605  CB  VAL B1292      93.103  85.888 101.627  1.00  0.00           C  
ATOM   1606  CG1 VAL B1292      92.059  85.068 102.462  1.00  0.00           C  
ATOM   1607  CG2 VAL B1292      94.482  85.253 101.812  1.00  0.00           C  
ATOM   1608  N   THR B1293      90.401  85.508  99.467  1.00  0.00           N  
ATOM   1609  CA  THR B1293      89.013  85.924  99.255  1.00  0.00           C  
ATOM   1610  C   THR B1293      88.076  85.299 100.295  1.00  0.00           C  
ATOM   1611  O   THR B1293      86.960  85.762 100.470  1.00  0.00           O  
ATOM   1612  CB  THR B1293      88.479  85.462  97.885  1.00  0.00           C  
ATOM   1613  OG1 THR B1293      88.457  84.032  97.868  1.00  0.00           O  
ATOM   1614  CG2 THR B1293      89.388  85.943  96.731  1.00  0.00           C  
ATOM   1615  N   ASP B1294      88.517  84.224 100.951  1.00  0.00           N  
ATOM   1616  CA  ASP B1294      87.692  83.535 101.943  1.00  0.00           C  
ATOM   1617  C   ASP B1294      88.494  83.218 103.185  1.00  0.00           C  
ATOM   1618  O   ASP B1294      89.385  82.356 103.162  1.00  0.00           O  
ATOM   1619  CB  ASP B1294      87.139  82.243 101.357  1.00  0.00           C  
ATOM   1620  CG  ASP B1294      86.205  82.491 100.182  1.00  0.00           C  
ATOM   1621  OD1 ASP B1294      84.963  82.433 100.362  1.00  0.00           O  
ATOM   1622  OD2 ASP B1294      86.716  82.756  99.073  1.00  0.00           O  
ATOM   1623  N   VAL B1295      88.199  83.947 104.257  1.00  0.00           N  
ATOM   1624  CA  VAL B1295      88.873  83.756 105.523  1.00  0.00           C  
ATOM   1625  C   VAL B1295      88.054  82.781 106.359  1.00  0.00           C  
ATOM   1626  O   VAL B1295      86.952  83.116 106.802  1.00  0.00           O  
ATOM   1627  CB  VAL B1295      89.019  85.098 106.265  1.00  0.00           C  
ATOM   1628  CG1 VAL B1295      89.697  84.897 107.621  1.00  0.00           C  
ATOM   1629  CG2 VAL B1295      89.849  86.034 105.419  1.00  0.00           C  
ATOM   1630  N   ILE B1296      88.572  81.561 106.520  1.00  0.00           N  
ATOM   1631  CA  ILE B1296      87.912  80.535 107.310  1.00  0.00           C  
ATOM   1632  C   ILE B1296      88.793  80.316 108.528  1.00  0.00           C  
ATOM   1633  O   ILE B1296      89.939  79.817 108.420  1.00  0.00           O  
ATOM   1634  CB  ILE B1296      87.791  79.211 106.545  1.00  0.00           C  
ATOM   1635  CG1 ILE B1296      87.112  79.463 105.178  1.00  0.00           C  
ATOM   1636  CG2 ILE B1296      87.059  78.183 107.394  1.00  0.00           C  
ATOM   1637  CD1 ILE B1296      87.167  78.272 104.254  1.00  0.00           C  
ATOM   1638  N   ARG B1297      88.281  80.704 109.689  1.00  0.00           N  
ATOM   1639  CA  ARG B1297      89.057  80.570 110.920  1.00  0.00           C  
ATOM   1640  C   ARG B1297      88.177  80.275 112.143  1.00  0.00           C  
ATOM   1641  O   ARG B1297      86.947  80.396 112.097  1.00  0.00           O  
ATOM   1642  CB  ARG B1297      89.846  81.857 111.152  1.00  0.00           C  
ATOM   1643  CG  ARG B1297      89.020  82.888 111.863  1.00  0.00           C  
ATOM   1644  CD  ARG B1297      88.815  84.186 111.139  1.00  0.00           C  
ATOM   1645  NE  ARG B1297      89.898  85.136 111.271  1.00  0.00           N  
ATOM   1646  CZ  ARG B1297      89.739  86.457 111.178  1.00  0.00           C  
ATOM   1647  NH1 ARG B1297      88.543  86.994 110.992  1.00  0.00           N  
ATOM   1648  NH2 ARG B1297      90.793  87.245 111.135  1.00  0.00           N  
ATOM   1649  N   ALA B1298      88.823  79.902 113.239  1.00  0.00           N  
ATOM   1650  CA  ALA B1298      88.119  79.584 114.468  1.00  0.00           C  
ATOM   1651  C   ALA B1298      87.365  80.801 115.067  1.00  0.00           C  
ATOM   1652  O   ALA B1298      87.826  81.941 114.999  1.00  0.00           O  
ATOM   1653  CB  ALA B1298      89.099  79.001 115.496  1.00  0.00           C  
ATOM   1654  N   GLU B1299      86.212  80.503 115.660  1.00  0.00           N  
ATOM   1655  CA  GLU B1299      85.315  81.480 116.279  1.00  0.00           C  
ATOM   1656  C   GLU B1299      86.009  82.421 117.268  1.00  0.00           C  
ATOM   1657  O   GLU B1299      85.520  83.522 117.529  1.00  0.00           O  
ATOM   1658  CB  GLU B1299      84.160  80.731 116.972  1.00  0.00           C  
ATOM   1659  CG  GLU B1299      83.032  81.600 117.455  1.00  0.00           C  
ATOM   1660  CD  GLU B1299      81.822  80.783 117.913  1.00  0.00           C  
ATOM   1661  OE1 GLU B1299      80.934  81.349 118.597  1.00  0.00           O  
ATOM   1662  OE2 GLU B1299      81.762  79.579 117.586  1.00  0.00           O  
ATOM   1663  N   GLU B1300      87.140  82.005 117.819  1.00  0.00           N  
ATOM   1664  CA  GLU B1300      87.831  82.883 118.737  1.00  0.00           C  
ATOM   1665  C   GLU B1300      88.288  84.195 118.096  1.00  0.00           C  
ATOM   1666  O   GLU B1300      88.638  85.129 118.814  1.00  0.00           O  
ATOM   1667  CB  GLU B1300      89.032  82.177 119.375  1.00  0.00           C  
ATOM   1668  CG  GLU B1300      90.048  81.599 118.397  1.00  0.00           C  
ATOM   1669  CD  GLU B1300      91.200  80.884 119.110  1.00  0.00           C  
ATOM   1670  OE1 GLU B1300      91.772  81.481 120.039  1.00  0.00           O  
ATOM   1671  OE2 GLU B1300      91.544  79.734 118.749  1.00  0.00           O  
ATOM   1672  N   TRP B1301      88.276  84.280 116.761  1.00  0.00           N  
ATOM   1673  CA  TRP B1301      88.710  85.510 116.077  1.00  0.00           C  
ATOM   1674  C   TRP B1301      87.537  86.397 115.655  1.00  0.00           C  
ATOM   1675  O   TRP B1301      87.738  87.489 115.074  1.00  0.00           O  
ATOM   1676  CB  TRP B1301      89.543  85.181 114.808  1.00  0.00           C  
ATOM   1677  CG  TRP B1301      90.644  84.249 115.072  1.00  0.00           C  
ATOM   1678  CD1 TRP B1301      90.636  82.883 114.909  1.00  0.00           C  
ATOM   1679  CD2 TRP B1301      91.869  84.565 115.721  1.00  0.00           C  
ATOM   1680  NE1 TRP B1301      91.782  82.336 115.439  1.00  0.00           N  
ATOM   1681  CE2 TRP B1301      92.555  83.348 115.942  1.00  0.00           C  
ATOM   1682  CE3 TRP B1301      92.458  85.766 116.146  1.00  0.00           C  
ATOM   1683  CZ2 TRP B1301      93.796  83.295 116.571  1.00  0.00           C  
ATOM   1684  CZ3 TRP B1301      93.708  85.714 116.777  1.00  0.00           C  
ATOM   1685  CH2 TRP B1301      94.358  84.485 116.982  1.00  0.00           C  
ATOM   1686  N   LEU B1302      86.321  85.934 115.927  1.00  0.00           N  
ATOM   1687  CA  LEU B1302      85.150  86.684 115.502  1.00  0.00           C  
ATOM   1688  C   LEU B1302      85.174  88.088 116.059  1.00  0.00           C  
ATOM   1689  O   LEU B1302      84.935  89.049 115.333  1.00  0.00           O  
ATOM   1690  CB  LEU B1302      83.856  85.964 115.913  1.00  0.00           C  
ATOM   1691  CG  LEU B1302      82.503  86.555 115.440  1.00  0.00           C  
ATOM   1692  CD1 LEU B1302      82.467  86.805 113.933  1.00  0.00           C  
ATOM   1693  CD2 LEU B1302      81.393  85.580 115.842  1.00  0.00           C  
ATOM   1694  N   VAL B1303      85.506  88.205 117.344  1.00  0.00           N  
ATOM   1695  CA  VAL B1303      85.538  89.491 118.012  1.00  0.00           C  
ATOM   1696  C   VAL B1303      86.581  90.421 117.426  1.00  0.00           C  
ATOM   1697  O   VAL B1303      86.469  91.636 117.568  1.00  0.00           O  
ATOM   1698  CB  VAL B1303      85.760  89.313 119.544  1.00  0.00           C  
ATOM   1699  CG1 VAL B1303      86.048  90.644 120.214  1.00  0.00           C  
ATOM   1700  CG2 VAL B1303      84.499  88.733 120.169  1.00  0.00           C  
ATOM   1701  N   SER B1304      87.605  89.873 116.773  1.00  0.00           N  
ATOM   1702  CA  SER B1304      88.629  90.734 116.162  1.00  0.00           C  
ATOM   1703  C   SER B1304      88.230  91.207 114.767  1.00  0.00           C  
ATOM   1704  O   SER B1304      88.772  92.192 114.274  1.00  0.00           O  
ATOM   1705  CB  SER B1304      89.964  90.011 116.017  1.00  0.00           C  
ATOM   1706  OG  SER B1304      90.512  89.702 117.270  1.00  0.00           O  
ATOM   1707  N   THR B1306      87.278  90.524 114.143  1.00  0.00           N  
ATOM   1708  CA  THR B1306      86.874  90.869 112.774  1.00  0.00           C  
ATOM   1709  C   THR B1306      86.520  92.356 112.557  1.00  0.00           C  
ATOM   1710  O   THR B1306      86.910  92.932 111.558  1.00  0.00           O  
ATOM   1711  CB  THR B1306      85.709  89.945 112.274  1.00  0.00           C  
ATOM   1712  OG1 THR B1306      86.061  88.579 112.520  1.00  0.00           O  
ATOM   1713  CG2 THR B1306      85.510  90.090 110.749  1.00  0.00           C  
ATOM   1714  N   PRO B1310      85.799  92.995 113.502  1.00  0.00           N  
ATOM   1715  CA  PRO B1310      85.428  94.416 113.371  1.00  0.00           C  
ATOM   1716  C   PRO B1310      86.708  95.244 113.206  1.00  0.00           C  
ATOM   1717  O   PRO B1310      86.741  96.222 112.462  1.00  0.00           O  
ATOM   1718  CB  PRO B1310      84.738  94.730 114.705  1.00  0.00           C  
ATOM   1719  CG  PRO B1310      84.333  93.404 115.219  1.00  0.00           C  
ATOM   1720  CD  PRO B1310      85.429  92.486 114.833  1.00  0.00           C  
ATOM   1721  N   ILE B1312      87.758  94.864 113.919  1.00  0.00           N  
ATOM   1722  CA  ILE B1312      89.021  95.569 113.792  1.00  0.00           C  
ATOM   1723  C   ILE B1312      89.532  95.414 112.347  1.00  0.00           C  
ATOM   1724  O   ILE B1312      89.977  96.388 111.726  1.00  0.00           O  
ATOM   1725  CB  ILE B1312      90.073  94.988 114.756  1.00  0.00           C  
ATOM   1726  CG1 ILE B1312      89.712  95.353 116.201  1.00  0.00           C  
ATOM   1727  CG2 ILE B1312      91.458  95.499 114.427  1.00  0.00           C  
ATOM   1728  CD1 ILE B1312      90.536  94.562 117.219  1.00  0.00           C  
ATOM   1729  N   HIS B1314      89.459  94.190 111.818  1.00  0.00           N  
ATOM   1730  CA  HIS B1314      89.952  93.936 110.465  1.00  0.00           C  
ATOM   1731  C   HIS B1314      89.104  94.630 109.404  1.00  0.00           C  
ATOM   1732  O   HIS B1314      89.643  95.137 108.426  1.00  0.00           O  
ATOM   1733  CB  HIS B1314      90.049  92.421 110.207  1.00  0.00           C  
ATOM   1734  CG  HIS B1314      90.861  91.700 111.240  1.00  0.00           C  
ATOM   1735  ND1 HIS B1314      90.644  90.382 111.576  1.00  0.00           N  
ATOM   1736  CD2 HIS B1314      91.829  92.143 112.076  1.00  0.00           C  
ATOM   1737  CE1 HIS B1314      91.433  90.047 112.581  1.00  0.00           C  
ATOM   1738  NE2 HIS B1314      92.162  91.102 112.906  1.00  0.00           N  
ATOM   1739  N   VAL B1316      87.789  94.654 109.601  1.00  0.00           N  
ATOM   1740  CA  VAL B1316      86.896  95.329 108.677  1.00  0.00           C  
ATOM   1741  C   VAL B1316      87.287  96.801 108.603  1.00  0.00           C  
ATOM   1742  O   VAL B1316      87.272  97.410 107.519  1.00  0.00           O  
ATOM   1743  CB  VAL B1316      85.427  95.210 109.139  1.00  0.00           C  
ATOM   1744  CG1 VAL B1316      84.544  96.196 108.368  1.00  0.00           C  
ATOM   1745  CG2 VAL B1316      84.927  93.795 108.880  1.00  0.00           C  
ATOM   1746  N   LEU B1317      87.637  97.362 109.762  1.00  0.00           N  
ATOM   1747  CA  LEU B1317      88.053  98.754 109.856  1.00  0.00           C  
ATOM   1748  C   LEU B1317      89.347  98.978 109.092  1.00  0.00           C  
ATOM   1749  O   LEU B1317      89.484  99.993 108.423  1.00  0.00           O  
ATOM   1750  CB  LEU B1317      88.232  99.168 111.326  1.00  0.00           C  
ATOM   1751  CG  LEU B1317      87.168 100.129 111.884  1.00  0.00           C  
ATOM   1752  CD1 LEU B1317      85.817  99.852 111.282  1.00  0.00           C  
ATOM   1753  CD2 LEU B1317      87.124 100.007 113.395  1.00  0.00           C  
ATOM   1754  N   LEU B1318      90.303  98.050 109.206  1.00  0.00           N  
ATOM   1755  CA  LEU B1318      91.554  98.186 108.476  1.00  0.00           C  
ATOM   1756  C   LEU B1318      91.313  98.068 106.961  1.00  0.00           C  
ATOM   1757  O   LEU B1318      91.932  98.795 106.189  1.00  0.00           O  
ATOM   1758  CB  LEU B1318      92.572  97.137 108.926  1.00  0.00           C  
ATOM   1759  CG  LEU B1318      93.146  97.359 110.323  1.00  0.00           C  
ATOM   1760  CD1 LEU B1318      93.821  96.081 110.803  1.00  0.00           C  
ATOM   1761  CD2 LEU B1318      94.115  98.542 110.311  1.00  0.00           C  
ATOM   1762  N   TYR B1319      90.432  97.164 106.531  1.00  0.00           N  
ATOM   1763  CA  TYR B1319      90.162  97.039 105.107  1.00  0.00           C  
ATOM   1764  C   TYR B1319      89.598  98.381 104.613  1.00  0.00           C  
ATOM   1765  O   TYR B1319      89.931  98.842 103.515  1.00  0.00           O  
ATOM   1766  CB  TYR B1319      89.162  95.905 104.812  1.00  0.00           C  
ATOM   1767  CG  TYR B1319      89.795  94.524 104.654  1.00  0.00           C  
ATOM   1768  CD1 TYR B1319      89.701  93.568 105.675  1.00  0.00           C  
ATOM   1769  CD2 TYR B1319      90.553  94.202 103.508  1.00  0.00           C  
ATOM   1770  CE1 TYR B1319      90.350  92.330 105.577  1.00  0.00           C  
ATOM   1771  CE2 TYR B1319      91.222  92.963 103.400  1.00  0.00           C  
ATOM   1772  CZ  TYR B1319      91.116  92.038 104.442  1.00  0.00           C  
ATOM   1773  OH  TYR B1319      91.784  90.841 104.375  1.00  0.00           O  
ATOM   1774  N   ARG B1321      88.755  99.012 105.428  1.00  0.00           N  
ATOM   1775  CA  ARG B1321      88.169 100.294 105.055  1.00  0.00           C  
ATOM   1776  C   ARG B1321      89.257 101.373 105.040  1.00  0.00           C  
ATOM   1777  O   ARG B1321      89.333 102.169 104.109  1.00  0.00           O  
ATOM   1778  CB  ARG B1321      87.053 100.703 106.031  1.00  0.00           C  
ATOM   1779  CG  ARG B1321      86.280 101.970 105.597  1.00  0.00           C  
ATOM   1780  CD  ARG B1321      85.430 102.547 106.739  1.00  0.00           C  
ATOM   1781  NE  ARG B1321      84.526 101.560 107.334  1.00  0.00           N  
ATOM   1782  CZ  ARG B1321      83.833 101.745 108.466  1.00  0.00           C  
ATOM   1783  NH1 ARG B1321      83.930 102.888 109.145  1.00  0.00           N  
ATOM   1784  NH2 ARG B1321      83.041 100.776 108.928  1.00  0.00           N  
ATOM   1785  N   ALA B1322      90.107 101.399 106.060  1.00  0.00           N  
ATOM   1786  CA  ALA B1322      91.177 102.391 106.116  1.00  0.00           C  
ATOM   1787  C   ALA B1322      92.079 102.352 104.869  1.00  0.00           C  
ATOM   1788  O   ALA B1322      92.442 103.401 104.326  1.00  0.00           O  
ATOM   1789  CB  ALA B1322      92.019 102.174 107.341  1.00  0.00           C  
ATOM   1790  N   PHE B1323      92.446 101.152 104.421  1.00  0.00           N  
ATOM   1791  CA  PHE B1323      93.317 101.010 103.253  1.00  0.00           C  
ATOM   1792  C   PHE B1323      92.578 101.155 101.930  1.00  0.00           C  
ATOM   1793  O   PHE B1323      93.205 101.284 100.884  1.00  0.00           O  
ATOM   1794  CB  PHE B1323      94.008  99.656 103.254  1.00  0.00           C  
ATOM   1795  CG  PHE B1323      95.037  99.500 104.314  1.00  0.00           C  
ATOM   1796  CD1 PHE B1323      96.191 100.268 104.293  1.00  0.00           C  
ATOM   1797  CD2 PHE B1323      94.888  98.549 105.304  1.00  0.00           C  
ATOM   1798  CE1 PHE B1323      97.191 100.086 105.243  1.00  0.00           C  
ATOM   1799  CE2 PHE B1323      95.878  98.359 106.253  1.00  0.00           C  
ATOM   1800  CZ  PHE B1323      97.039  99.134 106.219  1.00  0.00           C  
ATOM   1801  N   GLY B1324      91.252 101.112 101.971  1.00  0.00           N  
ATOM   1802  CA  GLY B1324      90.486 101.243 100.755  1.00  0.00           C  
ATOM   1803  C   GLY B1324      90.385  99.923 100.017  1.00  0.00           C  
ATOM   1804  O   GLY B1324      90.169  99.891  98.796  1.00  0.00           O  
ATOM   1805  N   TRP B1342      90.524  98.823 100.758  1.00  0.00           N  
ATOM   1806  CA  TRP B1342      90.448  97.501 100.156  1.00  0.00           C  
ATOM   1807  C   TRP B1342      89.127  96.796 100.407  1.00  0.00           C  
ATOM   1808  O   TRP B1342      88.419  97.078 101.381  1.00  0.00           O  
ATOM   1809  CB  TRP B1342      91.581  96.607 100.662  1.00  0.00           C  
ATOM   1810  CG  TRP B1342      92.929  97.158 100.440  1.00  0.00           C  
ATOM   1811  CD1 TRP B1342      93.323  97.975  99.412  1.00  0.00           C  
ATOM   1812  CD2 TRP B1342      94.114  96.880 101.210  1.00  0.00           C  
ATOM   1813  NE1 TRP B1342      94.678  98.218  99.499  1.00  0.00           N  
ATOM   1814  CE2 TRP B1342      95.185  97.558 100.588  1.00  0.00           C  
ATOM   1815  CE3 TRP B1342      94.370  96.121 102.357  1.00  0.00           C  
ATOM   1816  CZ2 TRP B1342      96.487  97.499 101.076  1.00  0.00           C  
ATOM   1817  CZ3 TRP B1342      95.655  96.061 102.845  1.00  0.00           C  
ATOM   1818  CH2 TRP B1342      96.705  96.745 102.209  1.00  0.00           C  
ATOM   1819  N   GLU B1344      88.816  95.873  99.501  1.00  0.00           N  
ATOM   1820  CA  GLU B1344      87.609  95.061  99.548  1.00  0.00           C  
ATOM   1821  C   GLU B1344      87.853  93.931 100.552  1.00  0.00           C  
ATOM   1822  O   GLU B1344      88.847  93.194 100.467  1.00  0.00           O  
ATOM   1823  CB  GLU B1344      87.338  94.492  98.156  1.00  0.00           C  
ATOM   1824  CG  GLU B1344      86.084  93.636  98.021  1.00  0.00           C  
ATOM   1825  CD  GLU B1344      86.014  92.941  96.657  1.00  0.00           C  
ATOM   1826  OE1 GLU B1344      87.078  92.453  96.193  1.00  0.00           O  
ATOM   1827  OE2 GLU B1344      84.911  92.874  96.055  1.00  0.00           O  
ATOM   1828  N   ALA B1345      86.946  93.811 101.516  1.00  0.00           N  
ATOM   1829  CA  ALA B1345      87.074  92.790 102.551  1.00  0.00           C  
ATOM   1830  C   ALA B1345      86.640  91.434 102.026  1.00  0.00           C  
ATOM   1831  O   ALA B1345      85.724  91.324 101.216  1.00  0.00           O  
ATOM   1832  CB  ALA B1345      86.241  93.185 103.778  1.00  0.00           C  
ATOM   1833  N   PRO B1347      87.319  90.379 102.462  1.00  0.00           N  
ATOM   1834  CA  PRO B1347      87.008  89.011 102.049  1.00  0.00           C  
ATOM   1835  C   PRO B1347      85.771  88.487 102.766  1.00  0.00           C  
ATOM   1836  O   PRO B1347      85.222  89.155 103.642  1.00  0.00           O  
ATOM   1837  CB  PRO B1347      88.236  88.241 102.485  1.00  0.00           C  
ATOM   1838  CG  PRO B1347      88.658  88.992 103.729  1.00  0.00           C  
ATOM   1839  CD  PRO B1347      88.554  90.417 103.261  1.00  0.00           C  
ATOM   1840  N   ARG B1348      85.320  87.300 102.375  1.00  0.00           N  
ATOM   1841  CA  ARG B1348      84.198  86.704 103.060  1.00  0.00           C  
ATOM   1842  C   ARG B1348      84.796  86.106 104.362  1.00  0.00           C  
ATOM   1843  O   ARG B1348      85.968  85.689 104.388  1.00  0.00           O  
ATOM   1844  CB  ARG B1348      83.564  85.616 102.189  1.00  0.00           C  
ATOM   1845  CG  ARG B1348      82.600  86.143 101.107  1.00  0.00           C  
ATOM   1846  CD  ARG B1348      82.174  85.021 100.166  1.00  0.00           C  
ATOM   1847  NE  ARG B1348      83.316  84.508  99.400  1.00  0.00           N  
ATOM   1848  CZ  ARG B1348      83.657  84.925  98.178  1.00  0.00           C  
ATOM   1849  NH1 ARG B1348      82.941  85.860  97.564  1.00  0.00           N  
ATOM   1850  NH2 ARG B1348      84.721  84.426  97.571  1.00  0.00           N  
ATOM   1851  N   PHE B1349      84.016  86.118 105.437  1.00  0.00           N  
ATOM   1852  CA  PHE B1349      84.464  85.568 106.714  1.00  0.00           C  
ATOM   1853  C   PHE B1349      83.582  84.388 107.128  1.00  0.00           C  
ATOM   1854  O   PHE B1349      82.349  84.492 107.114  1.00  0.00           O  
ATOM   1855  CB  PHE B1349      84.388  86.625 107.808  1.00  0.00           C  
ATOM   1856  CG  PHE B1349      85.389  87.713 107.670  1.00  0.00           C  
ATOM   1857  CD1 PHE B1349      86.735  87.469 107.923  1.00  0.00           C  
ATOM   1858  CD2 PHE B1349      84.999  88.981 107.240  1.00  0.00           C  
ATOM   1859  CE1 PHE B1349      87.696  88.481 107.737  1.00  0.00           C  
ATOM   1860  CE2 PHE B1349      85.940  89.977 107.058  1.00  0.00           C  
ATOM   1861  CZ  PHE B1349      87.298  89.722 107.307  1.00  0.00           C  
ATOM   1862  N   TYR B1350      84.214  83.279 107.501  1.00  0.00           N  
ATOM   1863  CA  TYR B1350      83.500  82.089 107.966  1.00  0.00           C  
ATOM   1864  C   TYR B1350      84.140  81.692 109.288  1.00  0.00           C  
ATOM   1865  O   TYR B1350      85.306  81.245 109.314  1.00  0.00           O  
ATOM   1866  CB  TYR B1350      83.657  80.912 107.009  1.00  0.00           C  
ATOM   1867  CG  TYR B1350      83.235  81.185 105.582  1.00  0.00           C  
ATOM   1868  CD1 TYR B1350      84.023  81.971 104.744  1.00  0.00           C  
ATOM   1869  CD2 TYR B1350      82.081  80.620 105.061  1.00  0.00           C  
ATOM   1870  CE1 TYR B1350      83.667  82.173 103.406  1.00  0.00           C  
ATOM   1871  CE2 TYR B1350      81.714  80.829 103.718  1.00  0.00           C  
ATOM   1872  CZ  TYR B1350      82.517  81.595 102.906  1.00  0.00           C  
ATOM   1873  OH  TYR B1350      82.224  81.735 101.568  1.00  0.00           O  
ATOM   1874  N   HIS B1351      83.410  81.839 110.390  1.00  0.00           N  
ATOM   1875  CA  HIS B1351      84.017  81.459 111.654  1.00  0.00           C  
ATOM   1876  C   HIS B1351      83.544  80.084 112.116  1.00  0.00           C  
ATOM   1877  O   HIS B1351      82.347  79.842 112.317  1.00  0.00           O  
ATOM   1878  CB  HIS B1351      83.782  82.551 112.692  1.00  0.00           C  
ATOM   1879  CG  HIS B1351      84.593  83.784 112.446  1.00  0.00           C  
ATOM   1880  ND1 HIS B1351      84.166  84.812 111.631  1.00  0.00           N  
ATOM   1881  CD2 HIS B1351      85.849  84.115 112.842  1.00  0.00           C  
ATOM   1882  CE1 HIS B1351      85.124  85.718 111.532  1.00  0.00           C  
ATOM   1883  NE2 HIS B1351      86.157  85.319 112.260  1.00  0.00           N  
ATOM   1884  N   MET B1352      84.508  79.186 112.251  1.00  0.00           N  
ATOM   1885  CA  MET B1352      84.265  77.800 112.639  1.00  0.00           C  
ATOM   1886  C   MET B1352      84.180  77.664 114.159  1.00  0.00           C  
ATOM   1887  O   MET B1352      84.817  78.422 114.863  1.00  0.00           O  
ATOM   1888  CB  MET B1352      85.416  76.898 112.139  1.00  0.00           C  
ATOM   1889  CG  MET B1352      85.520  76.775 110.608  1.00  0.00           C  
ATOM   1890  SD  MET B1352      83.954  76.157 109.938  1.00  0.00           S  
ATOM   1891  CE  MET B1352      84.109  74.350 110.263  1.00  0.00           C  
ATOM   1892  N   PRO B1356      83.398  76.694 114.657  1.00  0.00           N  
ATOM   1893  CA  PRO B1356      83.196  76.395 116.089  1.00  0.00           C  
ATOM   1894  C   PRO B1356      84.521  75.914 116.662  1.00  0.00           C  
ATOM   1895  O   PRO B1356      85.354  75.348 115.937  1.00  0.00           O  
ATOM   1896  CB  PRO B1356      82.180  75.252 116.086  1.00  0.00           C  
ATOM   1897  CG  PRO B1356      81.480  75.363 114.764  1.00  0.00           C  
ATOM   1898  CD  PRO B1356      82.578  75.806 113.809  1.00  0.00           C  
ATOM   1899  N   LEU B1360      84.720  76.140 117.951  1.00  0.00           N  
ATOM   1900  CA  LEU B1360      85.941  75.713 118.625  1.00  0.00           C  
ATOM   1901  C   LEU B1360      85.767  74.281 119.139  1.00  0.00           C  
ATOM   1902  O   LEU B1360      84.736  73.952 119.740  1.00  0.00           O  
ATOM   1903  CB  LEU B1360      86.247  76.639 119.801  1.00  0.00           C  
ATOM   1904  CG  LEU B1360      86.719  78.057 119.453  1.00  0.00           C  
ATOM   1905  CD1 LEU B1360      86.784  78.940 120.703  1.00  0.00           C  
ATOM   1906  CD2 LEU B1360      88.102  77.946 118.838  1.00  0.00           C  
ATOM   1907  N   LEU B1361      86.754  73.430 118.866  1.00  0.00           N  
ATOM   1908  CA  LEU B1361      86.721  72.055 119.338  1.00  0.00           C  
ATOM   1909  C   LEU B1361      86.794  72.201 120.859  1.00  0.00           C  
ATOM   1910  O   LEU B1361      87.460  73.090 121.356  1.00  0.00           O  
ATOM   1911  CB  LEU B1361      87.948  71.289 118.823  1.00  0.00           C  
ATOM   1912  CG  LEU B1361      87.897  70.470 117.515  1.00  0.00           C  
ATOM   1913  CD1 LEU B1361      86.869  70.960 116.529  1.00  0.00           C  
ATOM   1914  CD2 LEU B1361      89.288  70.510 116.912  1.00  0.00           C  
ATOM   1915  N   ARG B1365      86.162  71.314 121.601  1.00  0.00           N  
ATOM   1916  CA  ARG B1365      86.187  71.448 123.048  1.00  0.00           C  
ATOM   1917  C   ARG B1365      86.697  70.208 123.795  1.00  0.00           C  
ATOM   1918  O   ARG B1365      86.668  69.088 123.269  1.00  0.00           O  
ATOM   1919  CB  ARG B1365      84.761  71.787 123.533  1.00  0.00           C  
ATOM   1920  CG  ARG B1365      83.941  72.731 122.596  1.00  0.00           C  
ATOM   1921  CD  ARG B1365      84.311  74.219 122.744  1.00  0.00           C  
ATOM   1922  NE  ARG B1365      83.338  74.869 123.625  1.00  0.00           N  
ATOM   1923  CZ  ARG B1365      82.353  75.660 123.220  1.00  0.00           C  
ATOM   1924  NH1 ARG B1365      82.191  75.958 121.944  1.00  0.00           N  
ATOM   1925  NH2 ARG B1365      81.461  76.077 124.101  1.00  0.00           N  
ATOM   1926  N   ASN B1366      87.195  70.422 125.012  1.00  0.00           N  
ATOM   1927  CA  ASN B1366      87.636  69.330 125.883  1.00  0.00           C  
ATOM   1928  C   ASN B1366      86.302  68.719 126.306  1.00  0.00           C  
ATOM   1929  O   ASN B1366      85.251  69.281 126.047  1.00  0.00           O  
ATOM   1930  CB  ASN B1366      88.328  69.838 127.158  1.00  0.00           C  
ATOM   1931  CG  ASN B1366      89.649  70.522 126.894  1.00  0.00           C  
ATOM   1932  OD1 ASN B1366      90.568  69.938 126.298  1.00  0.00           O  
ATOM   1933  ND2 ASN B1366      89.769  71.774 127.353  1.00  0.00           N  
ATOM   1934  N   PRO B1368      86.320  67.559 126.965  1.00  0.00           N  
ATOM   1935  CA  PRO B1368      84.983  67.081 127.324  1.00  0.00           C  
ATOM   1936  C   PRO B1368      84.252  67.989 128.337  1.00  0.00           C  
ATOM   1937  O   PRO B1368      83.029  67.994 128.371  1.00  0.00           O  
ATOM   1938  CB  PRO B1368      85.241  65.654 127.821  1.00  0.00           C  
ATOM   1939  CG  PRO B1368      86.675  65.656 128.211  1.00  0.00           C  
ATOM   1940  CD  PRO B1368      87.337  66.515 127.169  1.00  0.00           C  
ATOM   1941  N   ASP B1369      84.973  68.785 129.135  1.00  0.00           N  
ATOM   1942  CA  ASP B1369      84.282  69.689 130.075  1.00  0.00           C  
ATOM   1943  C   ASP B1369      83.725  70.925 129.357  1.00  0.00           C  
ATOM   1944  O   ASP B1369      83.203  71.830 129.994  1.00  0.00           O  
ATOM   1945  CB  ASP B1369      85.197  70.126 131.233  1.00  0.00           C  
ATOM   1946  CG  ASP B1369      86.270  71.153 130.818  1.00  0.00           C  
ATOM   1947  OD1 ASP B1369      86.284  71.614 129.644  1.00  0.00           O  
ATOM   1948  OD2 ASP B1369      87.107  71.501 131.697  1.00  0.00           O  
ATOM   1949  N   LYS B1370      83.856  70.948 128.029  1.00  0.00           N  
ATOM   1950  CA  LYS B1370      83.362  72.021 127.162  1.00  0.00           C  
ATOM   1951  C   LYS B1370      84.208  73.289 126.967  1.00  0.00           C  
ATOM   1952  O   LYS B1370      83.811  74.159 126.193  1.00  0.00           O  
ATOM   1953  CB  LYS B1370      81.938  72.420 127.557  1.00  0.00           C  
ATOM   1954  CG  LYS B1370      80.968  71.258 127.680  1.00  0.00           C  
ATOM   1955  CD  LYS B1370      81.004  70.355 126.477  1.00  0.00           C  
ATOM   1956  CE  LYS B1370      80.100  69.131 126.674  1.00  0.00           C  
ATOM   1957  NZ  LYS B1370      78.621  69.438 126.639  1.00  0.00           N  
ATOM   1958  N   THR B1373      85.348  73.415 127.650  1.00  0.00           N  
ATOM   1959  CA  THR B1373      86.209  74.581 127.434  1.00  0.00           C  
ATOM   1960  C   THR B1373      86.959  74.336 126.114  1.00  0.00           C  
ATOM   1961  O   THR B1373      87.006  73.194 125.649  1.00  0.00           O  
ATOM   1962  CB  THR B1373      87.255  74.771 128.571  1.00  0.00           C  
ATOM   1963  OG1 THR B1373      88.143  73.647 128.624  1.00  0.00           O  
ATOM   1964  CG2 THR B1373      86.552  74.920 129.929  1.00  0.00           C  
ATOM   1965  N   LYS B1412      87.545  75.374 125.511  1.00  0.00           N  
ATOM   1966  CA  LYS B1412      88.255  75.159 124.251  1.00  0.00           C  
ATOM   1967  C   LYS B1412      89.353  74.133 124.502  1.00  0.00           C  
ATOM   1968  O   LYS B1412      90.095  74.209 125.491  1.00  0.00           O  
ATOM   1969  CB  LYS B1412      88.809  76.459 123.665  1.00  0.00           C  
ATOM   1970  CG  LYS B1412      89.776  77.196 124.528  1.00  0.00           C  
ATOM   1971  CD  LYS B1412      89.751  78.674 124.163  1.00  0.00           C  
ATOM   1972  CE  LYS B1412      90.234  78.913 122.749  1.00  0.00           C  
ATOM   1973  NZ  LYS B1412      91.719  78.776 122.665  1.00  0.00           N  
ATOM   1974  N   ILE B1415      89.415  73.150 123.612  1.00  0.00           N  
ATOM   1975  CA  ILE B1415      90.339  72.045 123.751  1.00  0.00           C  
ATOM   1976  C   ILE B1415      91.729  72.529 124.178  1.00  0.00           C  
ATOM   1977  O   ILE B1415      92.268  73.486 123.619  1.00  0.00           O  
ATOM   1978  CB  ILE B1415      90.353  71.228 122.438  1.00  0.00           C  
ATOM   1979  CG1 ILE B1415      90.913  69.833 122.693  1.00  0.00           C  
ATOM   1980  CG2 ILE B1415      91.121  71.961 121.387  1.00  0.00           C  
ATOM   1981  CD1 ILE B1415      90.605  68.858 121.559  1.00  0.00           C  
ATOM   1982  N   SER B1416      92.288  71.876 125.199  1.00  0.00           N  
ATOM   1983  CA  SER B1416      93.597  72.260 125.737  1.00  0.00           C  
ATOM   1984  C   SER B1416      94.475  71.076 126.101  1.00  0.00           C  
ATOM   1985  O   SER B1416      93.986  69.994 126.416  1.00  0.00           O  
ATOM   1986  CB  SER B1416      93.417  73.159 126.965  1.00  0.00           C  
ATOM   1987  OG  SER B1416      92.525  72.563 127.888  1.00  0.00           O  
ATOM   1988  N   LYS B1441      95.783  71.318 126.081  1.00  0.00           N  
ATOM   1989  CA  LYS B1441      96.782  70.287 126.327  1.00  0.00           C  
ATOM   1990  C   LYS B1441      96.695  69.568 127.652  1.00  0.00           C  
ATOM   1991  O   LYS B1441      97.161  68.431 127.770  1.00  0.00           O  
ATOM   1992  CB  LYS B1441      98.191  70.863 126.150  1.00  0.00           C  
ATOM   1993  CG  LYS B1441      98.598  71.918 127.173  1.00  0.00           C  
ATOM   1994  CD  LYS B1441      99.930  72.576 126.782  1.00  0.00           C  
ATOM   1995  CE  LYS B1441      99.811  73.378 125.468  1.00  0.00           C  
ATOM   1996  NZ  LYS B1441     101.112  73.974 125.008  1.00  0.00           N  
ATOM   1997  N   ARG B1442      96.098  70.213 128.648  1.00  0.00           N  
ATOM   1998  CA  ARG B1442      95.987  69.590 129.956  1.00  0.00           C  
ATOM   1999  C   ARG B1442      94.796  68.657 130.098  1.00  0.00           C  
ATOM   2000  O   ARG B1442      94.897  67.621 130.755  1.00  0.00           O  
ATOM   2001  CB  ARG B1442      95.926  70.664 131.044  1.00  0.00           C  
ATOM   2002  CG  ARG B1442      97.164  71.547 131.082  1.00  0.00           C  
ATOM   2003  CD  ARG B1442      97.099  72.531 132.232  1.00  0.00           C  
ATOM   2004  NE  ARG B1442      96.903  71.841 133.499  1.00  0.00           N  
ATOM   2005  CZ  ARG B1442      96.812  72.445 134.679  1.00  0.00           C  
ATOM   2006  NH1 ARG B1442      96.901  73.771 134.757  1.00  0.00           N  
ATOM   2007  NH2 ARG B1442      96.624  71.717 135.780  1.00  0.00           N  
ATOM   2008  N   LYS B1450      93.682  69.009 129.462  1.00  0.00           N  
ATOM   2009  CA  LYS B1450      92.452  68.227 129.569  1.00  0.00           C  
ATOM   2010  C   LYS B1450      92.121  67.293 128.384  1.00  0.00           C  
ATOM   2011  O   LYS B1450      91.132  66.557 128.410  1.00  0.00           O  
ATOM   2012  CB  LYS B1450      91.298  69.192 129.813  1.00  0.00           C  
ATOM   2013  CG  LYS B1450      91.562  70.209 130.930  1.00  0.00           C  
ATOM   2014  CD  LYS B1450      90.543  71.340 130.855  1.00  0.00           C  
ATOM   2015  CE  LYS B1450      90.736  72.399 131.942  1.00  0.00           C  
ATOM   2016  NZ  LYS B1450      89.781  73.546 131.759  1.00  0.00           N  
ATOM   2017  N   SER B1452      92.950  67.317 127.350  1.00  0.00           N  
ATOM   2018  CA  SER B1452      92.730  66.466 126.184  1.00  0.00           C  
ATOM   2019  C   SER B1452      94.053  66.393 125.461  1.00  0.00           C  
ATOM   2020  O   SER B1452      95.011  67.087 125.836  1.00  0.00           O  
ATOM   2021  CB  SER B1452      91.696  67.090 125.228  1.00  0.00           C  
ATOM   2022  OG  SER B1452      90.386  67.130 125.773  1.00  0.00           O  
ATOM   2023  N   HIS B1455      94.114  65.564 124.424  1.00  0.00           N  
ATOM   2024  CA  HIS B1455      95.321  65.472 123.630  1.00  0.00           C  
ATOM   2025  C   HIS B1455      95.101  66.385 122.457  1.00  0.00           C  
ATOM   2026  O   HIS B1455      94.151  66.201 121.689  1.00  0.00           O  
ATOM   2027  CB  HIS B1455      95.531  64.046 123.169  1.00  0.00           C  
ATOM   2028  CG  HIS B1455      95.648  63.092 124.303  1.00  0.00           C  
ATOM   2029  ND1 HIS B1455      96.715  63.115 125.175  1.00  0.00           N  
ATOM   2030  CD2 HIS B1455      94.795  62.150 124.769  1.00  0.00           C  
ATOM   2031  CE1 HIS B1455      96.513  62.225 126.132  1.00  0.00           C  
ATOM   2032  NE2 HIS B1455      95.355  61.627 125.907  1.00  0.00           N  
ATOM   2033  N   THR B1456      95.965  67.378 122.327  1.00  0.00           N  
ATOM   2034  CA  THR B1456      95.843  68.336 121.253  1.00  0.00           C  
ATOM   2035  C   THR B1456      96.989  68.198 120.261  1.00  0.00           C  
ATOM   2036  O   THR B1456      96.927  68.718 119.151  1.00  0.00           O  
ATOM   2037  CB  THR B1456      95.823  69.781 121.812  1.00  0.00           C  
ATOM   2038  OG1 THR B1456      97.057  70.053 122.493  1.00  0.00           O  
ATOM   2039  CG2 THR B1456      94.690  69.952 122.795  1.00  0.00           C  
ATOM   2040  N   SER B1457      98.045  67.500 120.659  1.00  0.00           N  
ATOM   2041  CA  SER B1457      99.202  67.319 119.788  1.00  0.00           C  
ATOM   2042  C   SER B1457      98.938  66.249 118.752  1.00  0.00           C  
ATOM   2043  O   SER B1457      98.611  65.114 119.090  1.00  0.00           O  
ATOM   2044  CB  SER B1457     100.428  66.907 120.604  1.00  0.00           C  
ATOM   2045  OG  SER B1457     101.527  66.647 119.738  1.00  0.00           O  
ATOM   2046  N   LEU B1458      99.079  66.602 117.488  1.00  0.00           N  
ATOM   2047  CA  LEU B1458      98.878  65.631 116.422  1.00  0.00           C  
ATOM   2048  C   LEU B1458      99.919  64.513 116.541  1.00  0.00           C  
ATOM   2049  O   LEU B1458      99.656  63.372 116.147  1.00  0.00           O  
ATOM   2050  CB  LEU B1458      99.005  66.309 115.053  1.00  0.00           C  
ATOM   2051  CG  LEU B1458      97.888  67.320 114.824  1.00  0.00           C  
ATOM   2052  CD1 LEU B1458      98.182  68.191 113.594  1.00  0.00           C  
ATOM   2053  CD2 LEU B1458      96.574  66.543 114.690  1.00  0.00           C  
ATOM   2054  N   ASP B1459     101.098  64.839 117.067  1.00  0.00           N  
ATOM   2055  CA  ASP B1459     102.154  63.836 117.234  1.00  0.00           C  
ATOM   2056  C   ASP B1459     101.748  62.748 118.227  1.00  0.00           C  
ATOM   2057  O   ASP B1459     102.217  61.606 118.140  1.00  0.00           O  
ATOM   2058  CB  ASP B1459     103.467  64.485 117.698  1.00  0.00           C  
ATOM   2059  CG  ASP B1459     104.140  65.255 116.599  1.00  0.00           C  
ATOM   2060  OD1 ASP B1459     105.026  66.088 116.897  1.00  0.00           O  
ATOM   2061  OD2 ASP B1459     103.787  65.028 115.419  1.00  0.00           O  
ATOM   2062  N   TRP B1460     100.879  63.093 119.172  1.00  0.00           N  
ATOM   2063  CA  TRP B1460     100.410  62.101 120.121  1.00  0.00           C  
ATOM   2064  C   TRP B1460      99.449  61.125 119.400  1.00  0.00           C  
ATOM   2065  O   TRP B1460      99.444  59.924 119.669  1.00  0.00           O  
ATOM   2066  CB  TRP B1460      99.691  62.783 121.289  1.00  0.00           C  
ATOM   2067  CG  TRP B1460      99.120  61.812 122.286  1.00  0.00           C  
ATOM   2068  CD1 TRP B1460      99.736  61.344 123.406  1.00  0.00           C  
ATOM   2069  CD2 TRP B1460      97.846  61.155 122.225  1.00  0.00           C  
ATOM   2070  NE1 TRP B1460      98.929  60.437 124.051  1.00  0.00           N  
ATOM   2071  CE2 TRP B1460      97.763  60.300 123.352  1.00  0.00           C  
ATOM   2072  CE3 TRP B1460      96.765  61.200 121.327  1.00  0.00           C  
ATOM   2073  CZ2 TRP B1460      96.645  59.494 123.611  1.00  0.00           C  
ATOM   2074  CZ3 TRP B1460      95.645  60.395 121.584  1.00  0.00           C  
ATOM   2075  CH2 TRP B1460      95.597  59.549 122.723  1.00  0.00           C  
ATOM   2076  N   TYR B1461      98.641  61.642 118.481  1.00  0.00           N  
ATOM   2077  CA  TYR B1461      97.703  60.795 117.755  1.00  0.00           C  
ATOM   2078  C   TYR B1461      98.486  59.886 116.855  1.00  0.00           C  
ATOM   2079  O   TYR B1461      98.165  58.707 116.713  1.00  0.00           O  
ATOM   2080  CB  TYR B1461      96.727  61.625 116.917  1.00  0.00           C  
ATOM   2081  CG  TYR B1461      95.735  62.325 117.781  1.00  0.00           C  
ATOM   2082  CD1 TYR B1461      95.918  63.656 118.153  1.00  0.00           C  
ATOM   2083  CD2 TYR B1461      94.666  61.623 118.330  1.00  0.00           C  
ATOM   2084  CE1 TYR B1461      95.063  64.265 119.065  1.00  0.00           C  
ATOM   2085  CE2 TYR B1461      93.820  62.207 119.230  1.00  0.00           C  
ATOM   2086  CZ  TYR B1461      94.020  63.521 119.601  1.00  0.00           C  
ATOM   2087  OH  TYR B1461      93.193  64.063 120.553  1.00  0.00           O  
ATOM   2088  N   LYS B1462      99.539  60.416 116.250  1.00  0.00           N  
ATOM   2089  CA  LYS B1462     100.337  59.569 115.376  1.00  0.00           C  
ATOM   2090  C   LYS B1462     101.084  58.511 116.216  1.00  0.00           C  
ATOM   2091  O   LYS B1462     101.108  57.326 115.866  1.00  0.00           O  
ATOM   2092  CB  LYS B1462     101.330  60.414 114.577  1.00  0.00           C  
ATOM   2093  CG  LYS B1462     102.332  59.559 113.851  1.00  0.00           C  
ATOM   2094  CD  LYS B1462     103.223  60.364 112.938  1.00  0.00           C  
ATOM   2095  CE  LYS B1462     104.418  59.508 112.525  1.00  0.00           C  
ATOM   2096  NZ  LYS B1462     105.271  60.269 111.583  1.00  0.00           N  
ATOM   2097  N   ALA B1463     101.665  58.921 117.339  1.00  0.00           N  
ATOM   2098  CA  ALA B1463     102.421  57.975 118.179  1.00  0.00           C  
ATOM   2099  C   ALA B1463     101.510  56.934 118.815  1.00  0.00           C  
ATOM   2100  O   ALA B1463     101.964  55.859 119.216  1.00  0.00           O  
ATOM   2101  CB  ALA B1463     103.243  58.741 119.296  1.00  0.00           C  
ATOM   2102  N   GLU B1464     100.218  57.233 118.876  1.00  0.00           N  
ATOM   2103  CA  GLU B1464      99.274  56.303 119.486  1.00  0.00           C  
ATOM   2104  C   GLU B1464      98.709  55.276 118.521  1.00  0.00           C  
ATOM   2105  O   GLU B1464      97.960  54.381 118.911  1.00  0.00           O  
ATOM   2106  CB  GLU B1464      98.128  57.062 120.115  1.00  0.00           C  
ATOM   2107  CG  GLU B1464      97.955  56.733 121.558  1.00  0.00           C  
ATOM   2108  CD  GLU B1464      99.269  56.842 122.278  1.00  0.00           C  
ATOM   2109  OE1 GLU B1464      99.956  57.877 122.115  1.00  0.00           O  
ATOM   2110  OE2 GLU B1464      99.612  55.895 122.994  1.00  0.00           O  
ATOM   2111  N   GLY B1465      99.049  55.409 117.252  1.00  0.00           N  
ATOM   2112  CA  GLY B1465      98.558  54.434 116.310  1.00  0.00           C  
ATOM   2113  C   GLY B1465      97.244  54.797 115.653  1.00  0.00           C  
ATOM   2114  O   GLY B1465      96.509  53.908 115.208  1.00  0.00           O  
ATOM   2115  N   PHE B1467      96.935  56.087 115.603  1.00  0.00           N  
ATOM   2116  CA  PHE B1467      95.737  56.526 114.913  1.00  0.00           C  
ATOM   2117  C   PHE B1467      96.134  56.750 113.462  1.00  0.00           C  
ATOM   2118  O   PHE B1467      97.207  57.280 113.164  1.00  0.00           O  
ATOM   2119  CB  PHE B1467      95.191  57.826 115.510  1.00  0.00           C  
ATOM   2120  CG  PHE B1467      94.468  57.621 116.793  1.00  0.00           C  
ATOM   2121  CD1 PHE B1467      95.142  57.700 118.009  1.00  0.00           C  
ATOM   2122  CD2 PHE B1467      93.109  57.303 116.790  1.00  0.00           C  
ATOM   2123  CE1 PHE B1467      94.469  57.465 119.215  1.00  0.00           C  
ATOM   2124  CE2 PHE B1467      92.431  57.065 117.983  1.00  0.00           C  
ATOM   2125  CZ  PHE B1467      93.115  57.146 119.200  1.00  0.00           C  
ATOM   2126  N   LEU B1506      95.276  56.333 112.554  1.00  0.00           N  
ATOM   2127  CA  LEU B1506      95.553  56.511 111.141  1.00  0.00           C  
ATOM   2128  C   LEU B1506      95.235  57.952 110.776  1.00  0.00           C  
ATOM   2129  O   LEU B1506      94.231  58.486 111.211  1.00  0.00           O  
ATOM   2130  CB  LEU B1506      94.661  55.574 110.324  1.00  0.00           C  
ATOM   2131  CG  LEU B1506      94.854  54.087 110.588  1.00  0.00           C  
ATOM   2132  CD1 LEU B1506      93.780  53.279 109.814  1.00  0.00           C  
ATOM   2133  CD2 LEU B1506      96.254  53.696 110.127  1.00  0.00           C  
ATOM   2134  N   PRO B1507      96.089  58.607 109.963  1.00  0.00           N  
ATOM   2135  CA  PRO B1507      95.748  59.993 109.629  1.00  0.00           C  
ATOM   2136  C   PRO B1507      94.424  60.124 108.851  1.00  0.00           C  
ATOM   2137  O   PRO B1507      93.742  61.145 108.962  1.00  0.00           O  
ATOM   2138  CB  PRO B1507      96.953  60.478 108.821  1.00  0.00           C  
ATOM   2139  CG  PRO B1507      97.507  59.210 108.224  1.00  0.00           C  
ATOM   2140  CD  PRO B1507      97.384  58.223 109.392  1.00  0.00           C  
ATOM   2141  N   GLU B1508      94.067  59.107 108.076  1.00  0.00           N  
ATOM   2142  CA  GLU B1508      92.832  59.146 107.289  1.00  0.00           C  
ATOM   2143  C   GLU B1508      91.611  59.084 108.205  1.00  0.00           C  
ATOM   2144  O   GLU B1508      90.586  59.706 107.936  1.00  0.00           O  
ATOM   2145  CB  GLU B1508      92.775  57.985 106.285  1.00  0.00           C  
ATOM   2146  CG  GLU B1508      93.895  58.026 105.218  1.00  0.00           C  
ATOM   2147  CD  GLU B1508      95.109  57.212 105.641  1.00  0.00           C  
ATOM   2148  OE1 GLU B1508      95.225  56.876 106.849  1.00  0.00           O  
ATOM   2149  OE2 GLU B1508      95.952  56.912 104.771  1.00  0.00           O  
ATOM   2150  N   ALA B1509      91.713  58.323 109.280  1.00  0.00           N  
ATOM   2151  CA  ALA B1509      90.613  58.261 110.232  1.00  0.00           C  
ATOM   2152  C   ALA B1509      90.485  59.570 111.015  1.00  0.00           C  
ATOM   2153  O   ALA B1509      89.372  60.094 111.185  1.00  0.00           O  
ATOM   2154  CB  ALA B1509      90.817  57.098 111.200  1.00  0.00           C  
ATOM   2155  N   LEU B1510      91.625  60.098 111.480  1.00  0.00           N  
ATOM   2156  CA  LEU B1510      91.654  61.343 112.259  1.00  0.00           C  
ATOM   2157  C   LEU B1510      91.034  62.484 111.447  1.00  0.00           C  
ATOM   2158  O   LEU B1510      90.301  63.323 111.967  1.00  0.00           O  
ATOM   2159  CB  LEU B1510      93.086  61.752 112.580  1.00  0.00           C  
ATOM   2160  CG  LEU B1510      93.336  62.584 113.865  1.00  0.00           C  
ATOM   2161  CD1 LEU B1510      94.546  63.476 113.675  1.00  0.00           C  
ATOM   2162  CD2 LEU B1510      92.124  63.390 114.234  1.00  0.00           C  
ATOM   2163  N   ARG B1511      91.370  62.500 110.166  1.00  0.00           N  
ATOM   2164  CA  ARG B1511      90.910  63.503 109.230  1.00  0.00           C  
ATOM   2165  C   ARG B1511      89.418  63.314 108.990  1.00  0.00           C  
ATOM   2166  O   ARG B1511      88.655  64.263 108.996  1.00  0.00           O  
ATOM   2167  CB  ARG B1511      91.716  63.362 107.942  1.00  0.00           C  
ATOM   2168  CG  ARG B1511      91.186  64.118 106.760  1.00  0.00           C  
ATOM   2169  CD  ARG B1511      90.911  63.100 105.646  1.00  0.00           C  
ATOM   2170  NE  ARG B1511      89.486  62.989 105.447  1.00  0.00           N  
ATOM   2171  CZ  ARG B1511      88.819  61.870 105.198  1.00  0.00           C  
ATOM   2172  NH1 ARG B1511      89.444  60.682 105.104  1.00  0.00           N  
ATOM   2173  NH2 ARG B1511      87.491  61.970 105.052  1.00  0.00           N  
ATOM   2174  N   ASN B1516      89.001  62.075 108.806  1.00  0.00           N  
ATOM   2175  CA  ASN B1516      87.601  61.786 108.619  1.00  0.00           C  
ATOM   2176  C   ASN B1516      86.836  62.234 109.899  1.00  0.00           C  
ATOM   2177  O   ASN B1516      85.744  62.772 109.810  1.00  0.00           O  
ATOM   2178  CB  ASN B1516      87.446  60.275 108.395  1.00  0.00           C  
ATOM   2179  CG  ASN B1516      86.054  59.878 107.940  1.00  0.00           C  
ATOM   2180  OD1 ASN B1516      85.890  58.858 107.289  1.00  0.00           O  
ATOM   2181  ND2 ASN B1516      85.059  60.677 108.272  1.00  0.00           N  
ATOM   2182  N   TYR B1517      87.420  62.009 111.079  1.00  0.00           N  
ATOM   2183  CA  TYR B1517      86.750  62.380 112.320  1.00  0.00           C  
ATOM   2184  C   TYR B1517      86.603  63.898 112.407  1.00  0.00           C  
ATOM   2185  O   TYR B1517      85.540  64.403 112.761  1.00  0.00           O  
ATOM   2186  CB  TYR B1517      87.506  61.853 113.555  1.00  0.00           C  
ATOM   2187  CG  TYR B1517      86.761  62.122 114.860  1.00  0.00           C  
ATOM   2188  CD1 TYR B1517      85.500  61.547 115.099  1.00  0.00           C  
ATOM   2189  CD2 TYR B1517      87.275  63.006 115.819  1.00  0.00           C  
ATOM   2190  CE1 TYR B1517      84.755  61.853 116.263  1.00  0.00           C  
ATOM   2191  CE2 TYR B1517      86.546  63.321 116.984  1.00  0.00           C  
ATOM   2192  CZ  TYR B1517      85.291  62.742 117.198  1.00  0.00           C  
ATOM   2193  OH  TYR B1517      84.578  63.037 118.351  1.00  0.00           O  
ATOM   2194  N   LEU B1518      87.684  64.612 112.109  1.00  0.00           N  
ATOM   2195  CA  LEU B1518      87.663  66.067 112.112  1.00  0.00           C  
ATOM   2196  C   LEU B1518      86.549  66.603 111.196  1.00  0.00           C  
ATOM   2197  O   LEU B1518      85.917  67.601 111.516  1.00  0.00           O  
ATOM   2198  CB  LEU B1518      89.024  66.604 111.646  1.00  0.00           C  
ATOM   2199  CG  LEU B1518      89.908  67.316 112.671  1.00  0.00           C  
ATOM   2200  CD1 LEU B1518      89.419  67.034 114.106  1.00  0.00           C  
ATOM   2201  CD2 LEU B1518      91.363  66.888 112.485  1.00  0.00           C  
ATOM   2202  N   CYS B1527      86.313  65.936 110.063  1.00  0.00           N  
ATOM   2203  CA  CYS B1527      85.276  66.349 109.124  1.00  0.00           C  
ATOM   2204  C   CYS B1527      83.905  66.318 109.799  1.00  0.00           C  
ATOM   2205  O   CYS B1527      83.054  67.149 109.500  1.00  0.00           O  
ATOM   2206  CB  CYS B1527      85.208  65.421 107.895  1.00  0.00           C  
ATOM   2207  SG  CYS B1527      86.502  65.576 106.687  1.00  0.00           S  
ATOM   2208  N   LEU B1528      83.684  65.349 110.682  1.00  0.00           N  
ATOM   2209  CA  LEU B1528      82.412  65.235 111.381  1.00  0.00           C  
ATOM   2210  C   LEU B1528      82.233  66.241 112.531  1.00  0.00           C  
ATOM   2211  O   LEU B1528      81.208  66.259 113.211  1.00  0.00           O  
ATOM   2212  CB  LEU B1528      82.208  63.798 111.880  1.00  0.00           C  
ATOM   2213  CG  LEU B1528      81.614  62.748 110.899  1.00  0.00           C  
ATOM   2214  CD1 LEU B1528      80.598  63.390 109.981  1.00  0.00           C  
ATOM   2215  CD2 LEU B1528      82.679  62.151 110.042  1.00  0.00           C  
ATOM   2216  N   MET B1549      83.238  67.072 112.765  1.00  0.00           N  
ATOM   2217  CA  MET B1549      83.147  68.123 113.789  1.00  0.00           C  
ATOM   2218  C   MET B1549      82.577  69.348 113.055  1.00  0.00           C  
ATOM   2219  O   MET B1549      83.328  70.169 112.510  1.00  0.00           O  
ATOM   2220  CB  MET B1549      84.531  68.485 114.340  1.00  0.00           C  
ATOM   2221  CG  MET B1549      85.289  67.374 115.027  1.00  0.00           C  
ATOM   2222  SD  MET B1549      84.649  66.880 116.654  1.00  0.00           S  
ATOM   2223  CE  MET B1549      83.517  65.636 116.217  1.00  0.00           C  
ATOM   2224  N   GLY B1563      81.257  69.468 112.998  1.00  0.00           N  
ATOM   2225  CA  GLY B1563      80.697  70.623 112.316  1.00  0.00           C  
ATOM   2226  C   GLY B1563      80.151  70.349 110.934  1.00  0.00           C  
ATOM   2227  O   GLY B1563      79.507  71.207 110.355  1.00  0.00           O  
ATOM   2228  N   PHE B1569      80.426  69.184 110.368  1.00  0.00           N  
ATOM   2229  CA  PHE B1569      79.873  68.866 109.061  1.00  0.00           C  
ATOM   2230  C   PHE B1569      79.321  67.449 109.047  1.00  0.00           C  
ATOM   2231  O   PHE B1569      79.761  66.589 109.814  1.00  0.00           O  
ATOM   2232  CB  PHE B1569      80.930  69.038 107.956  1.00  0.00           C  
ATOM   2233  CG  PHE B1569      80.492  68.541 106.598  1.00  0.00           C  
ATOM   2234  CD1 PHE B1569      80.554  67.194 106.284  1.00  0.00           C  
ATOM   2235  CD2 PHE B1569      79.990  69.423 105.647  1.00  0.00           C  
ATOM   2236  CE1 PHE B1569      80.121  66.716 105.046  1.00  0.00           C  
ATOM   2237  CE2 PHE B1569      79.556  68.962 104.405  1.00  0.00           C  
ATOM   2238  CZ  PHE B1569      79.619  67.603 104.104  1.00  0.00           C  
ATOM   2239  N   SER B1570      78.335  67.228 108.181  1.00  0.00           N  
ATOM   2240  CA  SER B1570      77.717  65.923 108.015  1.00  0.00           C  
ATOM   2241  C   SER B1570      77.330  65.765 106.551  1.00  0.00           C  
ATOM   2242  O   SER B1570      77.013  66.745 105.874  1.00  0.00           O  
ATOM   2243  CB  SER B1570      76.467  65.794 108.900  1.00  0.00           C  
ATOM   2244  OG  SER B1570      75.415  66.613 108.416  1.00  0.00           O  
ATOM   2245  N   MET B1571      77.374  64.527 106.076  1.00  0.00           N  
ATOM   2246  CA  MET B1571      77.021  64.182 104.706  1.00  0.00           C  
ATOM   2247  C   MET B1571      75.511  64.190 104.559  1.00  0.00           C  
ATOM   2248  O   MET B1571      74.787  63.900 105.513  1.00  0.00           O  
ATOM   2249  CB  MET B1571      77.522  62.779 104.370  1.00  0.00           C  
ATOM   2250  CG  MET B1571      79.020  62.680 104.193  1.00  0.00           C  
ATOM   2251  SD  MET B1571      79.453  63.521 102.672  1.00  0.00           S  
ATOM   2252  CE  MET B1571      80.931  62.587 102.135  1.00  0.00           C  
ATOM   2253  N   PRO B1572      75.010  64.527 103.361  1.00  0.00           N  
ATOM   2254  CA  PRO B1572      73.552  64.538 103.172  1.00  0.00           C  
ATOM   2255  C   PRO B1572      72.908  63.190 103.540  1.00  0.00           C  
ATOM   2256  O   PRO B1572      71.948  63.151 104.305  1.00  0.00           O  
ATOM   2257  CB  PRO B1572      73.392  64.912 101.697  1.00  0.00           C  
ATOM   2258  CG  PRO B1572      74.727  64.495 101.079  1.00  0.00           C  
ATOM   2259  CD  PRO B1572      75.711  64.926 102.133  1.00  0.00           C  
ATOM   2260  N   ASP B1573      73.450  62.084 103.032  1.00  0.00           N  
ATOM   2261  CA  ASP B1573      72.880  60.777 103.362  1.00  0.00           C  
ATOM   2262  C   ASP B1573      73.303  60.238 104.731  1.00  0.00           C  
ATOM   2263  O   ASP B1573      73.013  59.086 105.057  1.00  0.00           O  
ATOM   2264  CB  ASP B1573      73.223  59.743 102.288  1.00  0.00           C  
ATOM   2265  CG  ASP B1573      74.702  59.416 102.240  1.00  0.00           C  
ATOM   2266  OD1 ASP B1573      75.110  58.685 101.305  1.00  0.00           O  
ATOM   2267  OD2 ASP B1573      75.449  59.889 103.131  1.00  0.00           O  
ATOM   2268  N   GLY B1574      74.002  61.050 105.524  1.00  0.00           N  
ATOM   2269  CA  GLY B1574      74.391  60.611 106.853  1.00  0.00           C  
ATOM   2270  C   GLY B1574      75.525  59.600 106.991  1.00  0.00           C  
ATOM   2271  O   GLY B1574      75.799  59.126 108.095  1.00  0.00           O  
ATOM   2272  N   ARG B1575      76.200  59.262 105.900  1.00  0.00           N  
ATOM   2273  CA  ARG B1575      77.292  58.298 106.008  1.00  0.00           C  
ATOM   2274  C   ARG B1575      78.423  58.936 106.813  1.00  0.00           C  
ATOM   2275  O   ARG B1575      78.678  60.137 106.695  1.00  0.00           O  
ATOM   2276  CB  ARG B1575      77.794  57.901 104.625  1.00  0.00           C  
ATOM   2277  CG  ARG B1575      78.588  58.971 103.956  1.00  0.00           C  
ATOM   2278  CD  ARG B1575      79.585  58.351 103.008  1.00  0.00           C  
ATOM   2279  NE  ARG B1575      78.954  57.856 101.805  1.00  0.00           N  
ATOM   2280  CZ  ARG B1575      78.483  58.637 100.839  1.00  0.00           C  
ATOM   2281  NH1 ARG B1575      78.575  59.961 100.946  1.00  0.00           N  
ATOM   2282  NH2 ARG B1575      77.925  58.086  99.759  1.00  0.00           N  
ATOM   2283  N   GLU B1576      79.101  58.138 107.629  1.00  0.00           N  
ATOM   2284  CA  GLU B1576      80.190  58.652 108.466  1.00  0.00           C  
ATOM   2285  C   GLU B1576      81.583  58.362 107.976  1.00  0.00           C  
ATOM   2286  O   GLU B1576      82.506  59.090 108.297  1.00  0.00           O  
ATOM   2287  CB  GLU B1576      80.064  58.115 109.879  1.00  0.00           C  
ATOM   2288  CG  GLU B1576      78.839  58.640 110.562  1.00  0.00           C  
ATOM   2289  CD  GLU B1576      78.729  58.170 111.991  1.00  0.00           C  
ATOM   2290  OE1 GLU B1576      78.616  56.942 112.203  1.00  0.00           O  
ATOM   2291  OE2 GLU B1576      78.754  59.036 112.897  1.00  0.00           O  
ATOM   2292  N   ILE B1577      81.746  57.300 107.204  1.00  0.00           N  
ATOM   2293  CA  ILE B1577      83.074  56.961 106.708  1.00  0.00           C  
ATOM   2294  C   ILE B1577      83.170  57.392 105.268  1.00  0.00           C  
ATOM   2295  O   ILE B1577      82.409  56.937 104.438  1.00  0.00           O  
ATOM   2296  CB  ILE B1577      83.347  55.447 106.787  1.00  0.00           C  
ATOM   2297  CG1 ILE B1577      83.139  54.961 108.226  1.00  0.00           C  
ATOM   2298  CG2 ILE B1577      84.767  55.147 106.285  1.00  0.00           C  
ATOM   2299  CD1 ILE B1577      83.980  55.666 109.226  1.00  0.00           C  
ATOM   2300  N   PHE B1578      84.078  58.318 104.979  1.00  0.00           N  
ATOM   2301  CA  PHE B1578      84.267  58.781 103.606  1.00  0.00           C  
ATOM   2302  C   PHE B1578      85.668  59.321 103.435  1.00  0.00           C  
ATOM   2303  O   PHE B1578      86.353  59.668 104.419  1.00  0.00           O  
ATOM   2304  CB  PHE B1578      83.245  59.855 103.234  1.00  0.00           C  
ATOM   2305  CG  PHE B1578      83.118  60.952 104.254  1.00  0.00           C  
ATOM   2306  CD1 PHE B1578      82.173  60.866 105.269  1.00  0.00           C  
ATOM   2307  CD2 PHE B1578      83.964  62.045 104.228  1.00  0.00           C  
ATOM   2308  CE1 PHE B1578      82.067  61.851 106.256  1.00  0.00           C  
ATOM   2309  CE2 PHE B1578      83.862  63.047 105.225  1.00  0.00           C  
ATOM   2310  CZ  PHE B1578      82.904  62.932 106.237  1.00  0.00           C  
ATOM   2311  N   THR B1579      86.085  59.399 102.173  1.00  0.00           N  
ATOM   2312  CA  THR B1579      87.416  59.896 101.825  1.00  0.00           C  
ATOM   2313  C   THR B1579      87.484  61.428 101.817  1.00  0.00           C  
ATOM   2314  O   THR B1579      86.459  62.122 101.775  1.00  0.00           O  
ATOM   2315  CB  THR B1579      87.822  59.422 100.407  1.00  0.00           C  
ATOM   2316  OG1 THR B1579      87.005  60.091  99.443  1.00  0.00           O  
ATOM   2317  CG2 THR B1579      87.615  57.904 100.253  1.00  0.00           C  
ATOM   2318  N   LEU B1580      88.701  61.948 101.854  1.00  0.00           N  
ATOM   2319  CA  LEU B1580      88.903  63.380 101.769  1.00  0.00           C  
ATOM   2320  C   LEU B1580      88.266  63.887 100.456  1.00  0.00           C  
ATOM   2321  O   LEU B1580      87.640  64.967 100.442  1.00  0.00           O  
ATOM   2322  CB  LEU B1580      90.404  63.714 101.765  1.00  0.00           C  
ATOM   2323  CG  LEU B1580      90.835  65.172 101.549  1.00  0.00           C  
ATOM   2324  CD1 LEU B1580      90.237  66.074 102.599  1.00  0.00           C  
ATOM   2325  CD2 LEU B1580      92.417  65.198 101.629  1.00  0.00           C  
ATOM   2326  N   GLU B1581      88.414  63.119  99.369  1.00  0.00           N  
ATOM   2327  CA  GLU B1581      87.851  63.542  98.073  1.00  0.00           C  
ATOM   2328  C   GLU B1581      86.345  63.621  98.129  1.00  0.00           C  
ATOM   2329  O   GLU B1581      85.745  64.540  97.570  1.00  0.00           O  
ATOM   2330  CB  GLU B1581      88.240  62.599  96.927  1.00  0.00           C  
ATOM   2331  CG  GLU B1581      89.209  63.236  95.976  1.00  0.00           C  
ATOM   2332  CD  GLU B1581      88.631  64.467  95.290  1.00  0.00           C  
ATOM   2333  OE1 GLU B1581      89.323  65.506  95.236  1.00  0.00           O  
ATOM   2334  OE2 GLU B1581      87.482  64.397  94.793  1.00  0.00           O  
ATOM   2335  N   GLU B1582      85.723  62.662  98.796  1.00  0.00           N  
ATOM   2336  CA  GLU B1582      84.273  62.707  98.908  1.00  0.00           C  
ATOM   2337  C   GLU B1582      83.859  63.917  99.749  1.00  0.00           C  
ATOM   2338  O   GLU B1582      82.819  64.533  99.500  1.00  0.00           O  
ATOM   2339  CB  GLU B1582      83.749  61.437  99.554  1.00  0.00           C  
ATOM   2340  CG  GLU B1582      83.891  60.180  98.702  1.00  0.00           C  
ATOM   2341  CD  GLU B1582      83.428  58.938  99.457  1.00  0.00           C  
ATOM   2342  OE1 GLU B1582      84.198  58.427 100.310  1.00  0.00           O  
ATOM   2343  OE2 GLU B1582      82.276  58.492  99.226  1.00  0.00           O  
ATOM   2344  N   PHE B1583      84.686  64.259 100.739  1.00  0.00           N  
ATOM   2345  CA  PHE B1583      84.410  65.400 101.627  1.00  0.00           C  
ATOM   2346  C   PHE B1583      84.423  66.680 100.797  1.00  0.00           C  
ATOM   2347  O   PHE B1583      83.470  67.468 100.822  1.00  0.00           O  
ATOM   2348  CB  PHE B1583      85.477  65.481 102.758  1.00  0.00           C  
ATOM   2349  CG  PHE B1583      85.396  66.732 103.608  1.00  0.00           C  
ATOM   2350  CD1 PHE B1583      84.251  67.028 104.347  1.00  0.00           C  
ATOM   2351  CD2 PHE B1583      86.485  67.582 103.714  1.00  0.00           C  
ATOM   2352  CE1 PHE B1583      84.206  68.155 105.182  1.00  0.00           C  
ATOM   2353  CE2 PHE B1583      86.442  68.705 104.546  1.00  0.00           C  
ATOM   2354  CZ  PHE B1583      85.295  68.982 105.277  1.00  0.00           C  
ATOM   2355  N   ILE B1584      85.477  66.898 100.029  1.00  0.00           N  
ATOM   2356  CA  ILE B1584      85.462  68.134  99.283  1.00  0.00           C  
ATOM   2357  C   ILE B1584      84.362  68.199  98.228  1.00  0.00           C  
ATOM   2358  O   ILE B1584      83.802  69.264  98.004  1.00  0.00           O  
ATOM   2359  CB  ILE B1584      86.838  68.469  98.669  1.00  0.00           C  
ATOM   2360  CG1 ILE B1584      87.329  67.383  97.750  1.00  0.00           C  
ATOM   2361  CG2 ILE B1584      87.839  68.640  99.772  1.00  0.00           C  
ATOM   2362  CD1 ILE B1584      88.858  67.531  97.416  1.00  0.00           C  
ATOM   2363  N   GLN B1585      84.007  67.069  97.630  1.00  0.00           N  
ATOM   2364  CA  GLN B1585      82.969  67.075  96.600  1.00  0.00           C  
ATOM   2365  C   GLN B1585      81.605  67.419  97.159  1.00  0.00           C  
ATOM   2366  O   GLN B1585      80.833  68.119  96.510  1.00  0.00           O  
ATOM   2367  CB  GLN B1585      82.886  65.718  95.891  1.00  0.00           C  
ATOM   2368  CG  GLN B1585      83.312  65.758  94.433  1.00  0.00           C  
ATOM   2369  CD  GLN B1585      84.413  64.760  94.129  1.00  0.00           C  
ATOM   2370  OE1 GLN B1585      84.356  63.594  94.570  1.00  0.00           O  
ATOM   2371  NE2 GLN B1585      85.429  65.204  93.368  1.00  0.00           N  
ATOM   2372  N   ALA B1586      81.320  66.940  98.363  1.00  0.00           N  
ATOM   2373  CA  ALA B1586      80.031  67.186  98.987  1.00  0.00           C  
ATOM   2374  C   ALA B1586      80.036  68.379  99.942  1.00  0.00           C  
ATOM   2375  O   ALA B1586      79.016  68.715 100.525  1.00  0.00           O  
ATOM   2376  CB  ALA B1586      79.573  65.932  99.740  1.00  0.00           C  
ATOM   2377  N   PHE B1587      81.176  69.028 100.114  1.00  0.00           N  
ATOM   2378  CA  PHE B1587      81.213  70.141 101.038  1.00  0.00           C  
ATOM   2379  C   PHE B1587      80.307  71.326 100.649  1.00  0.00           C  
ATOM   2380  O   PHE B1587      80.246  71.733  99.484  1.00  0.00           O  
ATOM   2381  CB  PHE B1587      82.637  70.651 101.202  1.00  0.00           C  
ATOM   2382  CG  PHE B1587      82.763  71.708 102.243  1.00  0.00           C  
ATOM   2383  CD1 PHE B1587      82.720  71.374 103.595  1.00  0.00           C  
ATOM   2384  CD2 PHE B1587      82.862  73.042 101.884  1.00  0.00           C  
ATOM   2385  CE1 PHE B1587      82.770  72.360 104.586  1.00  0.00           C  
ATOM   2386  CE2 PHE B1587      82.915  74.044 102.864  1.00  0.00           C  
ATOM   2387  CZ  PHE B1587      82.868  73.703 104.219  1.00  0.00           C  
ATOM   2388  N   THR B1588      79.624  71.869 101.649  1.00  0.00           N  
ATOM   2389  CA  THR B1588      78.744  73.030 101.488  1.00  0.00           C  
ATOM   2390  C   THR B1588      78.545  73.660 102.861  1.00  0.00           C  
ATOM   2391  O   THR B1588      78.405  72.951 103.865  1.00  0.00           O  
ATOM   2392  CB  THR B1588      77.348  72.647 100.936  1.00  0.00           C  
ATOM   2393  OG1 THR B1588      76.433  73.719 101.175  1.00  0.00           O  
ATOM   2394  CG2 THR B1588      76.818  71.465 101.628  1.00  0.00           C  
ATOM   2395  N   TRP B1589      78.517  74.986 102.914  1.00  0.00           N  
ATOM   2396  CA  TRP B1589      78.334  75.666 104.188  1.00  0.00           C  
ATOM   2397  C   TRP B1589      76.951  75.430 104.758  1.00  0.00           C  
ATOM   2398  O   TRP B1589      76.718  75.663 105.932  1.00  0.00           O  
ATOM   2399  CB  TRP B1589      78.604  77.165 104.050  1.00  0.00           C  
ATOM   2400  CG  TRP B1589      80.021  77.446 103.722  1.00  0.00           C  
ATOM   2401  CD1 TRP B1589      80.513  77.851 102.522  1.00  0.00           C  
ATOM   2402  CD2 TRP B1589      81.157  77.277 104.587  1.00  0.00           C  
ATOM   2403  NE1 TRP B1589      81.875  77.945 102.577  1.00  0.00           N  
ATOM   2404  CE2 TRP B1589      82.301  77.596 103.832  1.00  0.00           C  
ATOM   2405  CE3 TRP B1589      81.315  76.886 105.921  1.00  0.00           C  
ATOM   2406  CZ2 TRP B1589      83.596  77.535 104.362  1.00  0.00           C  
ATOM   2407  CZ3 TRP B1589      82.619  76.822 106.456  1.00  0.00           C  
ATOM   2408  CH2 TRP B1589      83.736  77.145 105.670  1.00  0.00           C  
ATOM   2409  N   GLU B1591      76.034  74.940 103.937  1.00  0.00           N  
ATOM   2410  CA  GLU B1591      74.685  74.681 104.437  1.00  0.00           C  
ATOM   2411  C   GLU B1591      74.692  73.486 105.387  1.00  0.00           C  
ATOM   2412  O   GLU B1591      73.795  73.355 106.222  1.00  0.00           O  
ATOM   2413  CB  GLU B1591      73.699  74.402 103.291  1.00  0.00           C  
ATOM   2414  CG  GLU B1591      73.379  75.603 102.426  1.00  0.00           C  
ATOM   2415  CD  GLU B1591      74.438  75.885 101.368  1.00  0.00           C  
ATOM   2416  OE1 GLU B1591      75.642  75.937 101.713  1.00  0.00           O  
ATOM   2417  OE2 GLU B1591      74.068  76.069 100.183  1.00  0.00           O  
ATOM   2418  N   ARG B1592      75.697  72.620 105.263  1.00  0.00           N  
ATOM   2419  CA  ARG B1592      75.781  71.437 106.127  1.00  0.00           C  
ATOM   2420  C   ARG B1592      76.726  71.637 107.320  1.00  0.00           C  
ATOM   2421  O   ARG B1592      77.114  70.660 107.951  1.00  0.00           O  
ATOM   2422  CB  ARG B1592      76.280  70.221 105.340  1.00  0.00           C  
ATOM   2423  CG  ARG B1592      75.645  69.962 103.953  1.00  0.00           C  
ATOM   2424  CD  ARG B1592      74.354  69.165 103.987  1.00  0.00           C  
ATOM   2425  NE  ARG B1592      74.398  68.073 104.957  1.00  0.00           N  
ATOM   2426  CZ  ARG B1592      73.315  67.455 105.417  1.00  0.00           C  
ATOM   2427  NH1 ARG B1592      72.116  67.813 104.976  1.00  0.00           N  
ATOM   2428  NH2 ARG B1592      73.413  66.537 106.367  1.00  0.00           N  
ATOM   2429  N   VAL B1593      77.124  72.872 107.616  1.00  0.00           N  
ATOM   2430  CA  VAL B1593      78.018  73.114 108.748  1.00  0.00           C  
ATOM   2431  C   VAL B1593      77.230  73.528 109.973  1.00  0.00           C  
ATOM   2432  O   VAL B1593      76.383  74.401 109.883  1.00  0.00           O  
ATOM   2433  CB  VAL B1593      79.044  74.219 108.456  1.00  0.00           C  
ATOM   2434  CG1 VAL B1593      79.701  74.698 109.769  1.00  0.00           C  
ATOM   2435  CG2 VAL B1593      80.109  73.680 107.514  1.00  0.00           C  
ATOM   2436  N   SER B1594      77.487  72.902 111.118  1.00  0.00           N  
ATOM   2437  CA  SER B1594      76.761  73.254 112.341  1.00  0.00           C  
ATOM   2438  C   SER B1594      77.667  74.103 113.229  1.00  0.00           C  
ATOM   2439  O   SER B1594      78.899  73.919 113.259  1.00  0.00           O  
ATOM   2440  CB  SER B1594      76.284  71.994 113.091  1.00  0.00           C  
ATOM   2441  OG  SER B1594      77.365  71.140 113.428  1.00  0.00           O  
ATOM   2442  N   LEU B1596      77.050  75.024 113.959  1.00  0.00           N  
ATOM   2443  CA  LEU B1596      77.787  75.948 114.785  1.00  0.00           C  
ATOM   2444  C   LEU B1596      77.964  75.648 116.256  1.00  0.00           C  
ATOM   2445  O   LEU B1596      78.575  76.442 116.961  1.00  0.00           O  
ATOM   2446  CB  LEU B1596      77.192  77.343 114.630  1.00  0.00           C  
ATOM   2447  CG  LEU B1596      77.092  77.852 113.187  1.00  0.00           C  
ATOM   2448  CD1 LEU B1596      76.610  79.307 113.200  1.00  0.00           C  
ATOM   2449  CD2 LEU B1596      78.475  77.737 112.494  1.00  0.00           C  
ATOM   2450  N   GLY B1601      77.434  74.543 116.748  1.00  0.00           N  
ATOM   2451  CA  GLY B1601      77.647  74.250 118.156  1.00  0.00           C  
ATOM   2452  C   GLY B1601      79.092  73.815 118.362  1.00  0.00           C  
ATOM   2453  O   GLY B1601      79.659  73.163 117.484  1.00  0.00           O  
ATOM   2454  N   GLY B1602      79.703  74.179 119.487  1.00  0.00           N  
ATOM   2455  CA  GLY B1602      81.087  73.786 119.757  1.00  0.00           C  
ATOM   2456  C   GLY B1602      81.179  72.298 120.095  1.00  0.00           C  
ATOM   2457  O   GLY B1602      80.774  71.877 121.183  1.00  0.00           O  
ATOM   2458  N   PRO B1603      81.741  71.475 119.197  1.00  0.00           N  
ATOM   2459  CA  PRO B1603      81.834  70.042 119.466  1.00  0.00           C  
ATOM   2460  C   PRO B1603      82.930  69.505 120.399  1.00  0.00           C  
ATOM   2461  O   PRO B1603      84.097  69.905 120.342  1.00  0.00           O  
ATOM   2462  CB  PRO B1603      81.943  69.449 118.057  1.00  0.00           C  
ATOM   2463  CG  PRO B1603      82.823  70.495 117.343  1.00  0.00           C  
ATOM   2464  CD  PRO B1603      82.209  71.802 117.828  1.00  0.00           C  
ATOM   2465  N   VAL B1604      82.536  68.587 121.269  1.00  0.00           N  
ATOM   2466  CA  VAL B1604      83.502  67.946 122.144  1.00  0.00           C  
ATOM   2467  C   VAL B1604      84.255  66.904 121.288  1.00  0.00           C  
ATOM   2468  O   VAL B1604      83.646  66.137 120.566  1.00  0.00           O  
ATOM   2469  CB  VAL B1604      82.807  67.216 123.315  1.00  0.00           C  
ATOM   2470  CG1 VAL B1604      83.752  66.152 123.907  1.00  0.00           C  
ATOM   2471  CG2 VAL B1604      82.421  68.221 124.391  1.00  0.00           C  
ATOM   2472  N   PHE B1613      85.577  66.918 121.348  1.00  0.00           N  
ATOM   2473  CA  PHE B1613      86.377  65.955 120.615  1.00  0.00           C  
ATOM   2474  C   PHE B1613      86.250  64.696 121.458  1.00  0.00           C  
ATOM   2475  O   PHE B1613      86.630  64.690 122.636  1.00  0.00           O  
ATOM   2476  CB  PHE B1613      87.829  66.421 120.568  1.00  0.00           C  
ATOM   2477  CG  PHE B1613      88.708  65.580 119.698  1.00  0.00           C  
ATOM   2478  CD1 PHE B1613      89.231  64.384 120.170  1.00  0.00           C  
ATOM   2479  CD2 PHE B1613      89.029  65.995 118.410  1.00  0.00           C  
ATOM   2480  CE1 PHE B1613      90.064  63.613 119.375  1.00  0.00           C  
ATOM   2481  CE2 PHE B1613      89.858  65.234 117.608  1.00  0.00           C  
ATOM   2482  CZ  PHE B1613      90.378  64.045 118.087  1.00  0.00           C  
ATOM   2483  N   ASP B1614      85.704  63.642 120.858  1.00  0.00           N  
ATOM   2484  CA  ASP B1614      85.486  62.380 121.568  1.00  0.00           C  
ATOM   2485  C   ASP B1614      86.458  61.245 121.191  1.00  0.00           C  
ATOM   2486  O   ASP B1614      86.261  60.544 120.206  1.00  0.00           O  
ATOM   2487  CB  ASP B1614      84.031  61.927 121.348  1.00  0.00           C  
ATOM   2488  CG  ASP B1614      83.732  60.605 121.987  1.00  0.00           C  
ATOM   2489  OD1 ASP B1614      82.597  60.093 121.784  1.00  0.00           O  
ATOM   2490  OD2 ASP B1614      84.634  60.071 122.685  1.00  0.00           O  
ATOM   2491  N   LEU B1615      87.473  61.070 122.025  1.00  0.00           N  
ATOM   2492  CA  LEU B1615      88.490  60.044 121.854  1.00  0.00           C  
ATOM   2493  C   LEU B1615      87.881  58.680 121.560  1.00  0.00           C  
ATOM   2494  O   LEU B1615      88.414  57.898 120.755  1.00  0.00           O  
ATOM   2495  CB  LEU B1615      89.311  59.935 123.124  1.00  0.00           C  
ATOM   2496  CG  LEU B1615      90.819  60.023 122.947  1.00  0.00           C  
ATOM   2497  CD1 LEU B1615      91.471  59.421 124.203  1.00  0.00           C  
ATOM   2498  CD2 LEU B1615      91.264  59.280 121.691  1.00  0.00           C  
ATOM   2499  N   GLU B1616      86.760  58.397 122.218  1.00  0.00           N  
ATOM   2500  CA  GLU B1616      86.083  57.114 122.031  1.00  0.00           C  
ATOM   2501  C   GLU B1616      85.474  56.948 120.638  1.00  0.00           C  
ATOM   2502  O   GLU B1616      85.490  55.856 120.082  1.00  0.00           O  
ATOM   2503  CB  GLU B1616      85.001  56.920 123.096  1.00  0.00           C  
ATOM   2504  CG  GLU B1616      84.760  55.470 123.437  1.00  0.00           C  
ATOM   2505  CD  GLU B1616      85.994  54.815 124.070  1.00  0.00           C  
ATOM   2506  OE1 GLU B1616      86.483  55.355 125.100  1.00  0.00           O  
ATOM   2507  OE2 GLU B1616      86.472  53.774 123.534  1.00  0.00           O  
ATOM   2508  N   LYS B1617      84.918  58.003 120.066  1.00  0.00           N  
ATOM   2509  CA  LYS B1617      84.365  57.843 118.726  1.00  0.00           C  
ATOM   2510  C   LYS B1617      85.554  57.798 117.734  1.00  0.00           C  
ATOM   2511  O   LYS B1617      85.525  57.064 116.754  1.00  0.00           O  
ATOM   2512  CB  LYS B1617      83.417  58.987 118.400  1.00  0.00           C  
ATOM   2513  CG  LYS B1617      82.192  58.569 117.600  1.00  0.00           C  
ATOM   2514  CD  LYS B1617      82.397  58.663 116.121  1.00  0.00           C  
ATOM   2515  CE  LYS B1617      81.092  58.380 115.370  1.00  0.00           C  
ATOM   2516  NZ  LYS B1617      79.982  59.336 115.701  1.00  0.00           N  
ATOM   2517  N   LEU B1619      86.611  58.559 118.013  1.00  0.00           N  
ATOM   2518  CA  LEU B1619      87.778  58.542 117.141  1.00  0.00           C  
ATOM   2519  C   LEU B1619      88.332  57.114 117.103  1.00  0.00           C  
ATOM   2520  O   LEU B1619      88.630  56.586 116.037  1.00  0.00           O  
ATOM   2521  CB  LEU B1619      88.849  59.508 117.639  1.00  0.00           C  
ATOM   2522  CG  LEU B1619      90.128  59.471 116.787  1.00  0.00           C  
ATOM   2523  CD1 LEU B1619      89.790  59.926 115.348  1.00  0.00           C  
ATOM   2524  CD2 LEU B1619      91.209  60.351 117.396  1.00  0.00           C  
ATOM   2525  N   ARG B1620      88.446  56.479 118.266  1.00  0.00           N  
ATOM   2526  CA  ARG B1620      88.947  55.094 118.322  1.00  0.00           C  
ATOM   2527  C   ARG B1620      88.046  54.149 117.537  1.00  0.00           C  
ATOM   2528  O   ARG B1620      88.533  53.257 116.849  1.00  0.00           O  
ATOM   2529  CB  ARG B1620      89.075  54.588 119.781  1.00  0.00           C  
ATOM   2530  CG  ARG B1620      90.311  55.117 120.515  1.00  0.00           C  
ATOM   2531  CD  ARG B1620      90.397  54.609 121.954  1.00  0.00           C  
ATOM   2532  NE  ARG B1620      90.847  53.216 122.012  1.00  0.00           N  
ATOM   2533  CZ  ARG B1620      90.059  52.159 121.831  1.00  0.00           C  
ATOM   2534  NH1 ARG B1620      88.760  52.311 121.580  1.00  0.00           N  
ATOM   2535  NH2 ARG B1620      90.571  50.939 121.900  1.00  0.00           N  
ATOM   2536  N   TRP B1621      86.735  54.331 117.643  1.00  0.00           N  
ATOM   2537  CA  TRP B1621      85.841  53.464 116.905  1.00  0.00           C  
ATOM   2538  C   TRP B1621      86.060  53.687 115.420  1.00  0.00           C  
ATOM   2539  O   TRP B1621      86.040  52.743 114.629  1.00  0.00           O  
ATOM   2540  CB  TRP B1621      84.388  53.778 117.225  1.00  0.00           C  
ATOM   2541  CG  TRP B1621      83.475  53.206 116.209  1.00  0.00           C  
ATOM   2542  CD1 TRP B1621      83.007  51.916 116.144  1.00  0.00           C  
ATOM   2543  CD2 TRP B1621      82.923  53.895 115.099  1.00  0.00           C  
ATOM   2544  NE1 TRP B1621      82.184  51.768 115.054  1.00  0.00           N  
ATOM   2545  CE2 TRP B1621      82.111  52.970 114.392  1.00  0.00           C  
ATOM   2546  CE3 TRP B1621      83.022  55.211 114.629  1.00  0.00           C  
ATOM   2547  CZ2 TRP B1621      81.392  53.326 113.236  1.00  0.00           C  
ATOM   2548  CZ3 TRP B1621      82.308  55.568 113.481  1.00  0.00           C  
ATOM   2549  CH2 TRP B1621      81.504  54.625 112.802  1.00  0.00           C  
ATOM   2550  N   MET B1622      86.231  54.944 115.037  1.00  0.00           N  
ATOM   2551  CA  MET B1622      86.436  55.238 113.635  1.00  0.00           C  
ATOM   2552  C   MET B1622      87.776  54.666 113.130  1.00  0.00           C  
ATOM   2553  O   MET B1622      87.884  54.184 112.000  1.00  0.00           O  
ATOM   2554  CB  MET B1622      86.401  56.740 113.409  1.00  0.00           C  
ATOM   2555  CG  MET B1622      86.606  57.087 111.947  1.00  0.00           C  
ATOM   2556  SD  MET B1622      86.107  58.746 111.507  1.00  0.00           S  
ATOM   2557  CE  MET B1622      84.321  58.589 111.594  1.00  0.00           C  
ATOM   2558  N   ASN B1632      88.786  54.704 113.983  1.00  0.00           N  
ATOM   2559  CA  ASN B1632      90.091  54.226 113.582  1.00  0.00           C  
ATOM   2560  C   ASN B1632      89.974  52.722 113.340  1.00  0.00           C  
ATOM   2561  O   ASN B1632      90.504  52.195 112.370  1.00  0.00           O  
ATOM   2562  CB  ASN B1632      91.131  54.579 114.663  1.00  0.00           C  
ATOM   2563  CG  ASN B1632      92.550  54.626 114.105  1.00  0.00           C  
ATOM   2564  OD1 ASN B1632      92.902  55.505 113.287  1.00  0.00           O  
ATOM   2565  ND2 ASN B1632      93.378  53.672 114.533  1.00  0.00           N  
ATOM   2566  N   GLY B1635      89.221  52.046 114.204  1.00  0.00           N  
ATOM   2567  CA  GLY B1635      89.002  50.613 114.058  1.00  0.00           C  
ATOM   2568  C   GLY B1635      88.220  50.330 112.776  1.00  0.00           C  
ATOM   2569  O   GLY B1635      88.475  49.346 112.083  1.00  0.00           O  
ATOM   2570  N   LYS B1636      87.269  51.196 112.451  1.00  0.00           N  
ATOM   2571  CA  LYS B1636      86.482  51.003 111.240  1.00  0.00           C  
ATOM   2572  C   LYS B1636      87.384  51.067 109.972  1.00  0.00           C  
ATOM   2573  O   LYS B1636      87.226  50.287 109.049  1.00  0.00           O  
ATOM   2574  CB  LYS B1636      85.402  52.082 111.155  1.00  0.00           C  
ATOM   2575  CG  LYS B1636      84.256  51.707 110.279  1.00  0.00           C  
ATOM   2576  CD  LYS B1636      83.092  51.280 111.129  1.00  0.00           C  
ATOM   2577  CE  LYS B1636      81.777  51.413 110.343  1.00  0.00           C  
ATOM   2578  NZ  LYS B1636      81.389  50.158 109.667  1.00  0.00           N  
ATOM   2579  N   TYR B1637      88.313  52.008 109.935  1.00  0.00           N  
ATOM   2580  CA  TYR B1637      89.238  52.132 108.799  1.00  0.00           C  
ATOM   2581  C   TYR B1637      90.120  50.896 108.696  1.00  0.00           C  
ATOM   2582  O   TYR B1637      90.356  50.380 107.611  1.00  0.00           O  
ATOM   2583  CB  TYR B1637      90.145  53.354 108.967  1.00  0.00           C  
ATOM   2584  CG  TYR B1637      89.596  54.595 108.308  1.00  0.00           C  
ATOM   2585  CD1 TYR B1637      90.134  55.055 107.103  1.00  0.00           C  
ATOM   2586  CD2 TYR B1637      88.482  55.250 108.827  1.00  0.00           C  
ATOM   2587  CE1 TYR B1637      89.573  56.121 106.421  1.00  0.00           C  
ATOM   2588  CE2 TYR B1637      87.906  56.334 108.140  1.00  0.00           C  
ATOM   2589  CZ  TYR B1637      88.454  56.751 106.935  1.00  0.00           C  
ATOM   2590  OH  TYR B1637      87.837  57.738 106.199  1.00  0.00           O  
ATOM   2591  N   ILE B1638      90.597  50.420 109.840  1.00  0.00           N  
ATOM   2592  CA  ILE B1638      91.456  49.247 109.874  1.00  0.00           C  
ATOM   2593  C   ILE B1638      90.738  48.028 109.326  1.00  0.00           C  
ATOM   2594  O   ILE B1638      91.320  47.236 108.584  1.00  0.00           O  
ATOM   2595  CB  ILE B1638      91.931  48.961 111.310  1.00  0.00           C  
ATOM   2596  CG1 ILE B1638      92.987  50.003 111.709  1.00  0.00           C  
ATOM   2597  CG2 ILE B1638      92.498  47.537 111.401  1.00  0.00           C  
ATOM   2598  CD1 ILE B1638      93.362  49.992 113.193  1.00  0.00           C  
ATOM   2599  N   ARG B1639      89.463  47.883 109.670  1.00  0.00           N  
ATOM   2600  CA  ARG B1639      88.726  46.719 109.219  1.00  0.00           C  
ATOM   2601  C   ARG B1639      88.092  46.862 107.847  1.00  0.00           C  
ATOM   2602  O   ARG B1639      87.955  45.877 107.136  1.00  0.00           O  
ATOM   2603  CB  ARG B1639      87.586  46.369 110.192  1.00  0.00           C  
ATOM   2604  CG  ARG B1639      87.962  46.123 111.662  1.00  0.00           C  
ATOM   2605  CD  ARG B1639      86.728  45.631 112.418  1.00  0.00           C  
ATOM   2606  NE  ARG B1639      85.705  46.658 112.565  1.00  0.00           N  
ATOM   2607  CZ  ARG B1639      85.704  47.592 113.515  1.00  0.00           C  
ATOM   2608  NH1 ARG B1639      84.703  48.478 113.560  1.00  0.00           N  
ATOM   2609  NH2 ARG B1639      86.695  47.648 114.421  1.00  0.00           N  
ATOM   2610  N   GLU B1640      87.709  48.077 107.476  1.00  0.00           N  
ATOM   2611  CA  GLU B1640      86.960  48.252 106.241  1.00  0.00           C  
ATOM   2612  C   GLU B1640      87.479  49.154 105.157  1.00  0.00           C  
ATOM   2613  O   GLU B1640      87.035  49.055 104.021  1.00  0.00           O  
ATOM   2614  CB  GLU B1640      85.541  48.729 106.590  1.00  0.00           C  
ATOM   2615  CG  GLU B1640      84.840  47.934 107.687  1.00  0.00           C  
ATOM   2616  CD  GLU B1640      83.437  48.476 107.961  1.00  0.00           C  
ATOM   2617  OE1 GLU B1640      82.836  48.120 109.008  1.00  0.00           O  
ATOM   2618  OE2 GLU B1640      82.934  49.260 107.113  1.00  0.00           O  
ATOM   2619  N   VAL B1641      88.395  50.049 105.464  1.00  0.00           N  
ATOM   2620  CA  VAL B1641      88.861  50.932 104.400  1.00  0.00           C  
ATOM   2621  C   VAL B1641      90.213  50.531 103.861  1.00  0.00           C  
ATOM   2622  O   VAL B1641      90.393  50.429 102.654  1.00  0.00           O  
ATOM   2623  CB  VAL B1641      88.912  52.395 104.874  1.00  0.00           C  
ATOM   2624  CG1 VAL B1641      89.266  53.329 103.691  1.00  0.00           C  
ATOM   2625  CG2 VAL B1641      87.568  52.772 105.433  1.00  0.00           C  
ATOM   2626  N   LEU B1642      91.165  50.296 104.755  1.00  0.00           N  
ATOM   2627  CA  LEU B1642      92.496  49.909 104.332  1.00  0.00           C  
ATOM   2628  C   LEU B1642      92.466  48.458 103.899  1.00  0.00           C  
ATOM   2629  O   LEU B1642      91.592  47.702 104.304  1.00  0.00           O  
ATOM   2630  CB  LEU B1642      93.495  50.028 105.477  1.00  0.00           C  
ATOM   2631  CG  LEU B1642      93.762  51.335 106.244  1.00  0.00           C  
ATOM   2632  CD1 LEU B1642      95.232  51.289 106.725  1.00  0.00           C  
ATOM   2633  CD2 LEU B1642      93.484  52.558 105.411  1.00  0.00           C  
ATOM   2634  N   SER B1662      93.421  48.071 103.067  1.00  0.00           N  
ATOM   2635  CA  SER B1662      93.501  46.683 102.654  1.00  0.00           C  
ATOM   2636  C   SER B1662      94.316  45.976 103.757  1.00  0.00           C  
ATOM   2637  O   SER B1662      95.031  46.619 104.566  1.00  0.00           O  
ATOM   2638  CB  SER B1662      94.251  46.563 101.324  1.00  0.00           C  
ATOM   2639  OG  SER B1662      95.615  46.925 101.500  1.00  0.00           O  
ATOM   2640  N   LEU B1663      94.201  44.657 103.776  1.00  0.00           N  
ATOM   2641  CA  LEU B1663      94.920  43.821 104.719  1.00  0.00           C  
ATOM   2642  C   LEU B1663      96.415  44.166 104.596  1.00  0.00           C  
ATOM   2643  O   LEU B1663      97.114  44.320 105.600  1.00  0.00           O  
ATOM   2644  CB  LEU B1663      94.670  42.351 104.355  1.00  0.00           C  
ATOM   2645  CG  LEU B1663      94.695  41.273 105.437  1.00  0.00           C  
ATOM   2646  CD1 LEU B1663      94.961  39.895 104.785  1.00  0.00           C  
ATOM   2647  CD2 LEU B1663      95.749  41.598 106.451  1.00  0.00           C  
ATOM   2648  N   GLU B1664      96.895  44.313 103.360  1.00  0.00           N  
ATOM   2649  CA  GLU B1664      98.309  44.641 103.129  1.00  0.00           C  
ATOM   2650  C   GLU B1664      98.727  46.000 103.688  1.00  0.00           C  
ATOM   2651  O   GLU B1664      99.837  46.140 104.192  1.00  0.00           O  
ATOM   2652  CB  GLU B1664      98.651  44.601 101.618  1.00  0.00           C  
ATOM   2653  CG  GLU B1664      98.631  43.170 101.003  1.00  0.00           C  
ATOM   2654  CD  GLU B1664      97.213  42.555 100.876  1.00  0.00           C  
ATOM   2655  OE1 GLU B1664      97.101  41.298 100.920  1.00  0.00           O  
ATOM   2656  OE2 GLU B1664      96.224  43.314 100.714  1.00  0.00           O  
ATOM   2657  N   GLU B1665      97.856  47.004 103.588  1.00  0.00           N  
ATOM   2658  CA  GLU B1665      98.200  48.321 104.105  1.00  0.00           C  
ATOM   2659  C   GLU B1665      98.260  48.290 105.630  1.00  0.00           C  
ATOM   2660  O   GLU B1665      99.130  48.921 106.227  1.00  0.00           O  
ATOM   2661  CB  GLU B1665      97.192  49.388 103.654  1.00  0.00           C  
ATOM   2662  CG  GLU B1665      97.767  50.363 102.635  1.00  0.00           C  
ATOM   2663  CD  GLU B1665      99.087  51.026 103.107  1.00  0.00           C  
ATOM   2664  OE1 GLU B1665      99.057  51.928 103.982  1.00  0.00           O  
ATOM   2665  OE2 GLU B1665     100.174  50.633 102.599  1.00  0.00           O  
ATOM   2666  N   VAL B1666      97.335  47.575 106.263  1.00  0.00           N  
ATOM   2667  CA  VAL B1666      97.360  47.480 107.714  1.00  0.00           C  
ATOM   2668  C   VAL B1666      98.662  46.772 108.154  1.00  0.00           C  
ATOM   2669  O   VAL B1666      99.324  47.217 109.072  1.00  0.00           O  
ATOM   2670  CB  VAL B1666      96.151  46.705 108.259  1.00  0.00           C  
ATOM   2671  CG1 VAL B1666      96.281  46.567 109.782  1.00  0.00           C  
ATOM   2672  CG2 VAL B1666      94.837  47.482 107.943  1.00  0.00           C  
ATOM   2673  N   ALA B1667      99.033  45.691 107.479  1.00  0.00           N  
ATOM   2674  CA  ALA B1667     100.240  44.972 107.836  1.00  0.00           C  
ATOM   2675  C   ALA B1667     101.442  45.895 107.754  1.00  0.00           C  
ATOM   2676  O   ALA B1667     102.310  45.842 108.627  1.00  0.00           O  
ATOM   2677  CB  ALA B1667     100.417  43.728 106.948  1.00  0.00           C  
ATOM   2678  N   GLU B1668     101.484  46.773 106.745  1.00  0.00           N  
ATOM   2679  CA  GLU B1668     102.592  47.706 106.633  1.00  0.00           C  
ATOM   2680  C   GLU B1668     102.587  48.718 107.758  1.00  0.00           C  
ATOM   2681  O   GLU B1668     103.622  49.028 108.330  1.00  0.00           O  
ATOM   2682  CB  GLU B1668     102.541  48.477 105.315  1.00  0.00           C  
ATOM   2683  CG  GLU B1668     102.845  47.598 104.110  1.00  0.00           C  
ATOM   2684  CD  GLU B1668     104.107  46.747 104.311  1.00  0.00           C  
ATOM   2685  OE1 GLU B1668     105.208  47.332 104.491  1.00  0.00           O  
ATOM   2686  OE2 GLU B1668     103.982  45.492 104.300  1.00  0.00           O  
ATOM   2687  N   ARG B1669     101.412  49.234 108.089  1.00  0.00           N  
ATOM   2688  CA  ARG B1669     101.340  50.238 109.115  1.00  0.00           C  
ATOM   2689  C   ARG B1669     101.611  49.756 110.531  1.00  0.00           C  
ATOM   2690  O   ARG B1669     101.979  50.556 111.376  1.00  0.00           O  
ATOM   2691  CB  ARG B1669     100.001  50.943 109.025  1.00  0.00           C  
ATOM   2692  CG  ARG B1669      99.785  51.544 107.638  1.00  0.00           C  
ATOM   2693  CD  ARG B1669      98.578  52.406 107.613  1.00  0.00           C  
ATOM   2694  NE  ARG B1669      98.335  53.004 106.307  1.00  0.00           N  
ATOM   2695  CZ  ARG B1669      97.546  54.066 106.119  1.00  0.00           C  
ATOM   2696  NH1 ARG B1669      96.955  54.633 107.168  1.00  0.00           N  
ATOM   2697  NH2 ARG B1669      97.298  54.530 104.884  1.00  0.00           N  
ATOM   2698  N   VAL B1670     101.452  48.468 110.806  1.00  0.00           N  
ATOM   2699  CA  VAL B1670     101.734  48.016 112.158  1.00  0.00           C  
ATOM   2700  C   VAL B1670     103.237  47.815 112.370  1.00  0.00           C  
ATOM   2701  O   VAL B1670     103.690  47.798 113.500  1.00  0.00           O  
ATOM   2702  CB  VAL B1670     101.018  46.659 112.528  1.00  0.00           C  
ATOM   2703  CG1 VAL B1670      99.453  46.815 112.481  1.00  0.00           C  
ATOM   2704  CG2 VAL B1670     101.453  45.573 111.576  1.00  0.00           C  
ATOM   2705  N   LYS B1671     104.016  47.676 111.300  1.00  0.00           N  
ATOM   2706  CA  LYS B1671     105.462  47.417 111.459  1.00  0.00           C  
ATOM   2707  C   LYS B1671     106.204  48.322 112.424  1.00  0.00           C  
ATOM   2708  O   LYS B1671     106.945  47.843 113.288  1.00  0.00           O  
ATOM   2709  CB  LYS B1671     106.168  47.427 110.108  1.00  0.00           C  
ATOM   2710  CG  LYS B1671     105.886  46.164 109.327  1.00  0.00           C  
ATOM   2711  CD  LYS B1671     106.394  46.251 107.895  1.00  0.00           C  
ATOM   2712  CE  LYS B1671     106.123  44.937 107.190  1.00  0.00           C  
ATOM   2713  NZ  LYS B1671     106.717  44.865 105.824  1.00  0.00           N  
ATOM   2714  N   PRO B1672     106.022  49.640 112.309  1.00  0.00           N  
ATOM   2715  CA  PRO B1672     106.775  50.443 113.277  1.00  0.00           C  
ATOM   2716  C   PRO B1672     106.328  50.265 114.738  1.00  0.00           C  
ATOM   2717  O   PRO B1672     107.115  50.489 115.654  1.00  0.00           O  
ATOM   2718  CB  PRO B1672     106.626  51.866 112.752  1.00  0.00           C  
ATOM   2719  CG  PRO B1672     105.464  51.788 111.773  1.00  0.00           C  
ATOM   2720  CD  PRO B1672     105.540  50.446 111.182  1.00  0.00           C  
ATOM   2721  N   PHE B1673     105.093  49.817 114.963  1.00  0.00           N  
ATOM   2722  CA  PHE B1673     104.625  49.628 116.325  1.00  0.00           C  
ATOM   2723  C   PHE B1673     105.171  48.296 116.841  1.00  0.00           C  
ATOM   2724  O   PHE B1673     105.440  48.150 118.038  1.00  0.00           O  
ATOM   2725  CB  PHE B1673     103.077  49.706 116.379  1.00  0.00           C  
ATOM   2726  CG  PHE B1673     102.539  51.107 116.110  1.00  0.00           C  
ATOM   2727  CD1 PHE B1673     102.352  52.011 117.159  1.00  0.00           C  
ATOM   2728  CD2 PHE B1673     102.376  51.560 114.791  1.00  0.00           C  
ATOM   2729  CE1 PHE B1673     102.035  53.355 116.890  1.00  0.00           C  
ATOM   2730  CE2 PHE B1673     102.061  52.885 114.519  1.00  0.00           C  
ATOM   2731  CZ  PHE B1673     101.897  53.790 115.562  1.00  0.00           C  
ATOM   2732  N   LEU B1684     105.331  47.329 115.949  1.00  0.00           N  
ATOM   2733  CA  LEU B1684     105.904  46.054 116.346  1.00  0.00           C  
ATOM   2734  C   LEU B1684     107.384  46.325 116.668  1.00  0.00           C  
ATOM   2735  O   LEU B1684     107.920  45.792 117.641  1.00  0.00           O  
ATOM   2736  CB  LEU B1684     105.806  45.055 115.212  1.00  0.00           C  
ATOM   2737  CG  LEU B1684     104.430  44.411 114.973  1.00  0.00           C  
ATOM   2738  CD1 LEU B1684     104.383  43.780 113.584  1.00  0.00           C  
ATOM   2739  CD2 LEU B1684     104.178  43.360 116.056  1.00  0.00           C  
ATOM   2740  N   ARG B1685     108.031  47.167 115.861  1.00  0.00           N  
ATOM   2741  CA  ARG B1685     109.446  47.490 116.087  1.00  0.00           C  
ATOM   2742  C   ARG B1685     109.657  48.214 117.401  1.00  0.00           C  
ATOM   2743  O   ARG B1685     110.589  47.906 118.150  1.00  0.00           O  
ATOM   2744  CB  ARG B1685     110.008  48.321 114.921  1.00  0.00           C  
ATOM   2745  CG  ARG B1685     110.604  47.419 113.860  1.00  0.00           C  
ATOM   2746  CD  ARG B1685     110.774  48.053 112.484  1.00  0.00           C  
ATOM   2747  NE  ARG B1685     111.259  47.041 111.542  1.00  0.00           N  
ATOM   2748  CZ  ARG B1685     111.071  47.076 110.226  1.00  0.00           C  
ATOM   2749  NH1 ARG B1685     110.400  48.086 109.684  1.00  0.00           N  
ATOM   2750  NH2 ARG B1685     111.545  46.098 109.451  1.00  0.00           N  
ATOM   2751  N   GLU B1688     108.772  49.159 117.690  1.00  0.00           N  
ATOM   2752  CA  GLU B1688     108.852  49.924 118.928  1.00  0.00           C  
ATOM   2753  C   GLU B1688     108.663  49.006 120.149  1.00  0.00           C  
ATOM   2754  O   GLU B1688     109.277  49.235 121.196  1.00  0.00           O  
ATOM   2755  CB  GLU B1688     107.787  51.026 118.897  1.00  0.00           C  
ATOM   2756  CG  GLU B1688     107.628  51.871 120.147  1.00  0.00           C  
ATOM   2757  CD  GLU B1688     106.206  52.457 120.254  1.00  0.00           C  
ATOM   2758  OE1 GLU B1688     105.737  53.095 119.281  1.00  0.00           O  
ATOM   2759  OE2 GLU B1688     105.548  52.272 121.310  1.00  0.00           O  
ATOM   2760  N   ALA B1689     107.832  47.969 120.016  1.00  0.00           N  
ATOM   2761  CA  ALA B1689     107.598  47.054 121.128  1.00  0.00           C  
ATOM   2762  C   ALA B1689     108.690  45.978 121.254  1.00  0.00           C  
ATOM   2763  O   ALA B1689     108.626  45.125 122.140  1.00  0.00           O  
ATOM   2764  CB  ALA B1689     106.227  46.395 121.003  1.00  0.00           C  
ATOM   2765  N   GLY B1690     109.700  46.055 120.389  1.00  0.00           N  
ATOM   2766  CA  GLY B1690     110.780  45.082 120.403  1.00  0.00           C  
ATOM   2767  C   GLY B1690     110.406  43.719 119.838  1.00  0.00           C  
ATOM   2768  O   GLY B1690     111.038  42.715 120.155  1.00  0.00           O  
ATOM   2769  N   LEU B1691     109.396  43.675 118.980  1.00  0.00           N  
ATOM   2770  CA  LEU B1691     108.936  42.417 118.398  1.00  0.00           C  
ATOM   2771  C   LEU B1691     109.279  42.304 116.924  1.00  0.00           C  
ATOM   2772  O   LEU B1691     109.199  43.280 116.185  1.00  0.00           O  
ATOM   2773  CB  LEU B1691     107.424  42.311 118.554  1.00  0.00           C  
ATOM   2774  CG  LEU B1691     106.893  42.360 119.982  1.00  0.00           C  
ATOM   2775  CD1 LEU B1691     105.395  42.500 119.972  1.00  0.00           C  
ATOM   2776  CD2 LEU B1691     107.310  41.073 120.714  1.00  0.00           C  
ATOM   2777  N   SER B1694     109.653  41.104 116.502  1.00  0.00           N  
ATOM   2778  CA  SER B1694     109.978  40.846 115.116  1.00  0.00           C  
ATOM   2779  C   SER B1694     108.956  39.852 114.558  1.00  0.00           C  
ATOM   2780  O   SER B1694     108.200  39.219 115.315  1.00  0.00           O  
ATOM   2781  CB  SER B1694     111.382  40.256 114.992  1.00  0.00           C  
ATOM   2782  OG  SER B1694     111.423  38.968 115.575  1.00  0.00           O  
ATOM   2783  N   TRP B1695     108.935  39.707 113.239  1.00  0.00           N  
ATOM   2784  CA  TRP B1695     108.007  38.792 112.601  1.00  0.00           C  
ATOM   2785  C   TRP B1695     108.855  37.928 111.670  1.00  0.00           C  
ATOM   2786  O   TRP B1695     109.826  38.417 111.088  1.00  0.00           O  
ATOM   2787  CB  TRP B1695     106.924  39.600 111.861  1.00  0.00           C  
ATOM   2788  CG  TRP B1695     107.438  40.645 110.905  1.00  0.00           C  
ATOM   2789  CD1 TRP B1695     107.573  40.521 109.541  1.00  0.00           C  
ATOM   2790  CD2 TRP B1695     107.835  41.987 111.223  1.00  0.00           C  
ATOM   2791  NE1 TRP B1695     108.020  41.710 108.998  1.00  0.00           N  
ATOM   2792  CE2 TRP B1695     108.186  42.623 110.003  1.00  0.00           C  
ATOM   2793  CE3 TRP B1695     107.928  42.713 112.416  1.00  0.00           C  
ATOM   2794  CZ2 TRP B1695     108.616  43.953 109.943  1.00  0.00           C  
ATOM   2795  CZ3 TRP B1695     108.355  44.039 112.359  1.00  0.00           C  
ATOM   2796  CH2 TRP B1695     108.692  44.644 111.125  1.00  0.00           C  
ATOM   2797  N   GLU B1698     108.496  36.656 111.531  1.00  0.00           N  
ATOM   2798  CA  GLU B1698     109.299  35.744 110.732  1.00  0.00           C  
ATOM   2799  C   GLU B1698     109.319  35.954 109.220  1.00  0.00           C  
ATOM   2800  O   GLU B1698     110.333  35.665 108.565  1.00  0.00           O  
ATOM   2801  CB  GLU B1698     108.929  34.288 111.059  1.00  0.00           C  
ATOM   2802  CG  GLU B1698     107.759  33.728 110.287  1.00  0.00           C  
ATOM   2803  CD  GLU B1698     107.542  32.243 110.562  1.00  0.00           C  
ATOM   2804  OE1 GLU B1698     106.764  31.602 109.812  1.00  0.00           O  
ATOM   2805  OE2 GLU B1698     108.140  31.715 111.527  1.00  0.00           O  
ATOM   2806  N   SER B1708     108.227  36.475 108.676  1.00  0.00           N  
ATOM   2807  CA  SER B1708     108.121  36.714 107.243  1.00  0.00           C  
ATOM   2808  C   SER B1708     106.949  37.634 106.973  1.00  0.00           C  
ATOM   2809  O   SER B1708     106.141  37.903 107.874  1.00  0.00           O  
ATOM   2810  CB  SER B1708     107.858  35.398 106.529  1.00  0.00           C  
ATOM   2811  OG  SER B1708     106.590  34.891 106.947  1.00  0.00           O  
ATOM   2812  N   GLU B1716     106.834  38.083 105.721  1.00  0.00           N  
ATOM   2813  CA  GLU B1716     105.734  38.939 105.340  1.00  0.00           C  
ATOM   2814  C   GLU B1716     104.450  38.145 105.380  1.00  0.00           C  
ATOM   2815  O   GLU B1716     103.418  38.655 105.809  1.00  0.00           O  
ATOM   2816  CB  GLU B1716     105.955  39.514 103.936  1.00  0.00           C  
ATOM   2817  CG  GLU B1716     107.103  40.519 103.885  1.00  0.00           C  
ATOM   2818  CD  GLU B1716     106.861  41.670 104.831  1.00  0.00           C  
ATOM   2819  OE1 GLU B1716     107.623  41.797 105.828  1.00  0.00           O  
ATOM   2820  OE2 GLU B1716     105.897  42.434 104.587  1.00  0.00           O  
ATOM   2821  N   ALA B1717     104.500  36.895 104.940  1.00  0.00           N  
ATOM   2822  CA  ALA B1717     103.294  36.071 104.941  1.00  0.00           C  
ATOM   2823  C   ALA B1717     102.788  35.833 106.364  1.00  0.00           C  
ATOM   2824  O   ALA B1717     101.590  35.827 106.611  1.00  0.00           O  
ATOM   2825  CB  ALA B1717     103.574  34.738 104.271  1.00  0.00           C  
ATOM   2826  N   TYR B1718     103.704  35.616 107.299  1.00  0.00           N  
ATOM   2827  CA  TYR B1718     103.296  35.362 108.682  1.00  0.00           C  
ATOM   2828  C   TYR B1718     102.590  36.582 109.255  1.00  0.00           C  
ATOM   2829  O   TYR B1718     101.499  36.474 109.826  1.00  0.00           O  
ATOM   2830  CB  TYR B1718     104.501  35.036 109.561  1.00  0.00           C  
ATOM   2831  CG  TYR B1718     104.099  34.636 110.956  1.00  0.00           C  
ATOM   2832  CD1 TYR B1718     103.752  33.327 111.251  1.00  0.00           C  
ATOM   2833  CD2 TYR B1718     104.039  35.583 111.976  1.00  0.00           C  
ATOM   2834  CE1 TYR B1718     103.347  32.964 112.555  1.00  0.00           C  
ATOM   2835  CE2 TYR B1718     103.642  35.240 113.259  1.00  0.00           C  
ATOM   2836  CZ  TYR B1718     103.299  33.929 113.535  1.00  0.00           C  
ATOM   2837  OH  TYR B1718     102.922  33.610 114.807  1.00  0.00           O  
ATOM   2838  N   LEU B1719     103.243  37.731 109.112  1.00  0.00           N  
ATOM   2839  CA  LEU B1719     102.711  38.989 109.591  1.00  0.00           C  
ATOM   2840  C   LEU B1719     101.317  39.287 108.996  1.00  0.00           C  
ATOM   2841  O   LEU B1719     100.408  39.740 109.691  1.00  0.00           O  
ATOM   2842  CB  LEU B1719     103.647  40.122 109.205  1.00  0.00           C  
ATOM   2843  CG  LEU B1719     103.129  41.522 109.559  1.00  0.00           C  
ATOM   2844  CD1 LEU B1719     102.927  41.631 111.098  1.00  0.00           C  
ATOM   2845  CD2 LEU B1719     104.125  42.564 109.094  1.00  0.00           C  
ATOM   2846  N   ARG B1720     101.164  39.043 107.704  1.00  0.00           N  
ATOM   2847  CA  ARG B1720      99.917  39.323 107.042  1.00  0.00           C  
ATOM   2848  C   ARG B1720      98.819  38.472 107.663  1.00  0.00           C  
ATOM   2849  O   ARG B1720      97.726  38.954 107.943  1.00  0.00           O  
ATOM   2850  CB  ARG B1720     100.052  39.032 105.547  1.00  0.00           C  
ATOM   2851  CG  ARG B1720      98.770  39.234 104.741  1.00  0.00           C  
ATOM   2852  CD  ARG B1720      98.972  38.867 103.263  1.00  0.00           C  
ATOM   2853  NE  ARG B1720      99.952  39.736 102.620  1.00  0.00           N  
ATOM   2854  CZ  ARG B1720     100.341  39.642 101.349  1.00  0.00           C  
ATOM   2855  NH1 ARG B1720     101.241  40.505 100.865  1.00  0.00           N  
ATOM   2856  NH2 ARG B1720      99.844  38.692 100.557  1.00  0.00           N  
ATOM   2857  N   ARG B1721      99.111  37.203 107.876  1.00  0.00           N  
ATOM   2858  CA  ARG B1721      98.146  36.298 108.464  1.00  0.00           C  
ATOM   2859  C   ARG B1721      97.828  36.686 109.925  1.00  0.00           C  
ATOM   2860  O   ARG B1721      96.693  36.621 110.374  1.00  0.00           O  
ATOM   2861  CB  ARG B1721      98.680  34.869 108.396  1.00  0.00           C  
ATOM   2862  CG  ARG B1721      97.707  33.823 108.965  1.00  0.00           C  
ATOM   2863  CD  ARG B1721      96.249  33.965 108.451  1.00  0.00           C  
ATOM   2864  NE  ARG B1721      95.431  32.797 108.827  1.00  0.00           N  
ATOM   2865  CZ  ARG B1721      94.102  32.751 108.712  1.00  0.00           C  
ATOM   2866  NH1 ARG B1721      93.443  33.804 108.236  1.00  0.00           N  
ATOM   2867  NH2 ARG B1721      93.415  31.668 109.075  1.00  0.00           N  
ATOM   2868  N   ALA B1722      98.835  37.107 110.659  1.00  0.00           N  
ATOM   2869  CA  ALA B1722      98.640  37.492 112.048  1.00  0.00           C  
ATOM   2870  C   ALA B1722      97.726  38.717 112.080  1.00  0.00           C  
ATOM   2871  O   ALA B1722      96.817  38.826 112.919  1.00  0.00           O  
ATOM   2872  CB  ALA B1722      99.995  37.851 112.681  1.00  0.00           C  
ATOM   2873  N   VAL B1723      97.986  39.644 111.164  1.00  0.00           N  
ATOM   2874  CA  VAL B1723      97.210  40.867 111.096  1.00  0.00           C  
ATOM   2875  C   VAL B1723      95.773  40.556 110.711  1.00  0.00           C  
ATOM   2876  O   VAL B1723      94.835  41.168 111.218  1.00  0.00           O  
ATOM   2877  CB  VAL B1723      97.830  41.870 110.095  1.00  0.00           C  
ATOM   2878  CG1 VAL B1723      96.817  43.011 109.749  1.00  0.00           C  
ATOM   2879  CG2 VAL B1723      99.109  42.473 110.726  1.00  0.00           C  
ATOM   2880  N   GLU B1724      95.603  39.589 109.822  1.00  0.00           N  
ATOM   2881  CA  GLU B1724      94.286  39.205 109.384  1.00  0.00           C  
ATOM   2882  C   GLU B1724      93.436  38.604 110.525  1.00  0.00           C  
ATOM   2883  O   GLU B1724      92.268  38.934 110.685  1.00  0.00           O  
ATOM   2884  CB  GLU B1724      94.422  38.202 108.242  1.00  0.00           C  
ATOM   2885  CG  GLU B1724      93.084  37.737 107.716  1.00  0.00           C  
ATOM   2886  CD  GLU B1724      93.237  36.858 106.486  1.00  0.00           C  
ATOM   2887  OE1 GLU B1724      92.486  37.099 105.509  1.00  0.00           O  
ATOM   2888  OE2 GLU B1724      94.103  35.942 106.496  1.00  0.00           O  
ATOM   2889  N   LEU B1725      94.026  37.710 111.307  1.00  0.00           N  
ATOM   2890  CA  LEU B1725      93.320  37.089 112.420  1.00  0.00           C  
ATOM   2891  C   LEU B1725      92.950  38.126 113.463  1.00  0.00           C  
ATOM   2892  O   LEU B1725      91.948  38.026 114.143  1.00  0.00           O  
ATOM   2893  CB  LEU B1725      94.208  36.024 113.071  1.00  0.00           C  
ATOM   2894  CG  LEU B1725      94.488  34.820 112.167  1.00  0.00           C  
ATOM   2895  CD1 LEU B1725      95.351  33.816 112.928  1.00  0.00           C  
ATOM   2896  CD2 LEU B1725      93.120  34.174 111.728  1.00  0.00           C  
ATOM   2897  N   MET B1726      93.750  39.160 113.539  1.00  0.00           N  
ATOM   2898  CA  MET B1726      93.567  40.180 114.536  1.00  0.00           C  
ATOM   2899  C   MET B1726      92.816  41.425 114.109  1.00  0.00           C  
ATOM   2900  O   MET B1726      92.418  42.217 114.974  1.00  0.00           O  
ATOM   2901  CB  MET B1726      94.951  40.564 115.015  1.00  0.00           C  
ATOM   2902  CG  MET B1726      95.097  40.665 116.476  1.00  0.00           C  
ATOM   2903  SD  MET B1726      94.716  39.239 117.530  1.00  0.00           S  
ATOM   2904  CE  MET B1726      94.703  40.188 118.978  1.00  0.00           C  
ATOM   2905  N   ARG B1727      92.603  41.611 112.806  1.00  0.00           N  
ATOM   2906  CA  ARG B1727      91.957  42.838 112.332  1.00  0.00           C  
ATOM   2907  C   ARG B1727      90.713  43.328 113.053  1.00  0.00           C  
ATOM   2908  O   ARG B1727      90.610  44.510 113.380  1.00  0.00           O  
ATOM   2909  CB  ARG B1727      91.652  42.769 110.840  1.00  0.00           C  
ATOM   2910  CG  ARG B1727      92.732  43.419 110.006  1.00  0.00           C  
ATOM   2911  CD  ARG B1727      92.190  44.351 108.931  1.00  0.00           C  
ATOM   2912  NE  ARG B1727      91.565  43.630 107.844  1.00  0.00           N  
ATOM   2913  CZ  ARG B1727      91.310  44.141 106.645  1.00  0.00           C  
ATOM   2914  NH1 ARG B1727      91.618  45.394 106.358  1.00  0.00           N  
ATOM   2915  NH2 ARG B1727      90.769  43.373 105.715  1.00  0.00           N  
ATOM   2916  N   PRO B1728      89.755  42.437 113.318  1.00  0.00           N  
ATOM   2917  CA  PRO B1728      88.567  42.939 114.006  1.00  0.00           C  
ATOM   2918  C   PRO B1728      88.778  43.119 115.510  1.00  0.00           C  
ATOM   2919  O   PRO B1728      87.823  43.436 116.223  1.00  0.00           O  
ATOM   2920  CB  PRO B1728      87.513  41.874 113.687  1.00  0.00           C  
ATOM   2921  CG  PRO B1728      88.329  40.582 113.699  1.00  0.00           C  
ATOM   2922  CD  PRO B1728      89.655  40.989 113.019  1.00  0.00           C  
ATOM   2923  N   ARG B1729      90.024  42.962 115.985  1.00  0.00           N  
ATOM   2924  CA  ARG B1729      90.316  43.041 117.423  1.00  0.00           C  
ATOM   2925  C   ARG B1729      91.204  44.183 117.936  1.00  0.00           C  
ATOM   2926  O   ARG B1729      91.602  44.175 119.092  1.00  0.00           O  
ATOM   2927  CB  ARG B1729      90.873  41.680 117.902  1.00  0.00           C  
ATOM   2928  CG  ARG B1729      89.830  40.537 117.748  1.00  0.00           C  
ATOM   2929  CD  ARG B1729      90.386  39.100 118.016  1.00  0.00           C  
ATOM   2930  NE  ARG B1729      89.289  38.141 117.969  1.00  0.00           N  
ATOM   2931  CZ  ARG B1729      88.837  37.533 116.874  1.00  0.00           C  
ATOM   2932  NH1 ARG B1729      89.396  37.750 115.689  1.00  0.00           N  
ATOM   2933  NH2 ARG B1729      87.772  36.751 116.950  1.00  0.00           N  
ATOM   2934  N   PHE B1730      91.549  45.149 117.091  1.00  0.00           N  
ATOM   2935  CA  PHE B1730      92.326  46.300 117.576  1.00  0.00           C  
ATOM   2936  C   PHE B1730      91.829  47.543 116.879  1.00  0.00           C  
ATOM   2937  O   PHE B1730      91.538  47.511 115.660  1.00  0.00           O  
ATOM   2938  CB  PHE B1730      93.862  46.132 117.400  1.00  0.00           C  
ATOM   2939  CG  PHE B1730      94.326  45.917 115.975  1.00  0.00           C  
ATOM   2940  CD1 PHE B1730      94.782  46.987 115.205  1.00  0.00           C  
ATOM   2941  CD2 PHE B1730      94.415  44.630 115.449  1.00  0.00           C  
ATOM   2942  CE1 PHE B1730      95.334  46.786 113.934  1.00  0.00           C  
ATOM   2943  CE2 PHE B1730      94.963  44.403 114.189  1.00  0.00           C  
ATOM   2944  CZ  PHE B1730      95.430  45.483 113.420  1.00  0.00           C  
ATOM   2945  N   ASP B1731      91.685  48.612 117.664  1.00  0.00           N  
ATOM   2946  CA  ASP B1731      91.210  49.903 117.159  1.00  0.00           C  
ATOM   2947  C   ASP B1731      92.333  50.887 116.845  1.00  0.00           C  
ATOM   2948  O   ASP B1731      92.122  51.873 116.138  1.00  0.00           O  
ATOM   2949  CB  ASP B1731      90.231  50.551 118.136  1.00  0.00           C  
ATOM   2950  CG  ASP B1731      88.895  49.840 118.170  1.00  0.00           C  
ATOM   2951  OD1 ASP B1731      88.514  49.237 117.149  1.00  0.00           O  
ATOM   2952  OD2 ASP B1731      88.220  49.895 119.222  1.00  0.00           O  
ATOM   2953  N   THR B1732      93.520  50.640 117.382  1.00  0.00           N  
ATOM   2954  CA  THR B1732      94.658  51.498 117.054  1.00  0.00           C  
ATOM   2955  C   THR B1732      95.838  50.592 116.717  1.00  0.00           C  
ATOM   2956  O   THR B1732      95.897  49.429 117.141  1.00  0.00           O  
ATOM   2957  CB  THR B1732      95.071  52.423 118.198  1.00  0.00           C  
ATOM   2958  OG1 THR B1732      95.717  51.660 119.215  1.00  0.00           O  
ATOM   2959  CG2 THR B1732      93.866  53.139 118.767  1.00  0.00           C  
ATOM   2960  N   LEU B1733      96.791  51.130 115.977  1.00  0.00           N  
ATOM   2961  CA  LEU B1733      97.948  50.354 115.573  1.00  0.00           C  
ATOM   2962  C   LEU B1733      98.781  49.895 116.774  1.00  0.00           C  
ATOM   2963  O   LEU B1733      99.386  48.816 116.753  1.00  0.00           O  
ATOM   2964  CB  LEU B1733      98.805  51.191 114.613  1.00  0.00           C  
ATOM   2965  CG  LEU B1733      98.063  51.599 113.329  1.00  0.00           C  
ATOM   2966  CD1 LEU B1733      98.895  52.575 112.555  1.00  0.00           C  
ATOM   2967  CD2 LEU B1733      97.732  50.343 112.468  1.00  0.00           C  
ATOM   2968  N   LYS B1734      98.807  50.714 117.812  1.00  0.00           N  
ATOM   2969  CA  LYS B1734      99.586  50.406 119.007  1.00  0.00           C  
ATOM   2970  C   LYS B1734      99.010  49.199 119.750  1.00  0.00           C  
ATOM   2971  O   LYS B1734      99.737  48.450 120.398  1.00  0.00           O  
ATOM   2972  CB  LYS B1734      99.653  51.643 119.915  1.00  0.00           C  
ATOM   2973  CG  LYS B1734     100.715  51.577 121.010  1.00  0.00           C  
ATOM   2974  CD  LYS B1734     101.260  52.973 121.344  1.00  0.00           C  
ATOM   2975  CE  LYS B1734     101.709  53.075 122.799  1.00  0.00           C  
ATOM   2976  NZ  LYS B1734     100.525  52.854 123.701  1.00  0.00           N  
ATOM   2977  N   GLU B1735      97.704  49.005 119.634  1.00  0.00           N  
ATOM   2978  CA  GLU B1735      97.032  47.866 120.263  1.00  0.00           C  
ATOM   2979  C   GLU B1735      97.426  46.511 119.665  1.00  0.00           C  
ATOM   2980  O   GLU B1735      97.383  45.493 120.371  1.00  0.00           O  
ATOM   2981  CB  GLU B1735      95.509  48.020 120.137  1.00  0.00           C  
ATOM   2982  CG  GLU B1735      94.866  48.780 121.265  1.00  0.00           C  
ATOM   2983  CD  GLU B1735      93.418  49.157 120.970  1.00  0.00           C  
ATOM   2984  OE1 GLU B1735      92.667  48.360 120.342  1.00  0.00           O  
ATOM   2985  OE2 GLU B1735      93.027  50.263 121.381  1.00  0.00           O  
ATOM   2986  N   PHE B1736      97.785  46.487 118.375  1.00  0.00           N  
ATOM   2987  CA  PHE B1736      98.134  45.234 117.720  1.00  0.00           C  
ATOM   2988  C   PHE B1736      99.213  44.410 118.433  1.00  0.00           C  
ATOM   2989  O   PHE B1736      98.956  43.265 118.807  1.00  0.00           O  
ATOM   2990  CB  PHE B1736      98.551  45.460 116.266  1.00  0.00           C  
ATOM   2991  CG  PHE B1736      98.893  44.187 115.555  1.00  0.00           C  
ATOM   2992  CD1 PHE B1736      97.930  43.198 115.398  1.00  0.00           C  
ATOM   2993  CD2 PHE B1736     100.199  43.954 115.083  1.00  0.00           C  
ATOM   2994  CE1 PHE B1736      98.249  41.957 114.770  1.00  0.00           C  
ATOM   2995  CE2 PHE B1736     100.530  42.746 114.464  1.00  0.00           C  
ATOM   2996  CZ  PHE B1736      99.557  41.736 114.305  1.00  0.00           C  
ATOM   2997  N   PRO B1737     100.422  44.985 118.638  1.00  0.00           N  
ATOM   2998  CA  PRO B1737     101.529  44.289 119.317  1.00  0.00           C  
ATOM   2999  C   PRO B1737     101.154  43.899 120.764  1.00  0.00           C  
ATOM   3000  O   PRO B1737     101.627  42.892 121.281  1.00  0.00           O  
ATOM   3001  CB  PRO B1737     102.671  45.310 119.299  1.00  0.00           C  
ATOM   3002  CG  PRO B1737     102.288  46.274 118.190  1.00  0.00           C  
ATOM   3003  CD  PRO B1737     100.797  46.372 118.311  1.00  0.00           C  
ATOM   3004  N   GLU B1738     100.298  44.694 121.400  1.00  0.00           N  
ATOM   3005  CA  GLU B1738      99.873  44.437 122.765  1.00  0.00           C  
ATOM   3006  C   GLU B1738      98.949  43.220 122.821  1.00  0.00           C  
ATOM   3007  O   GLU B1738      99.243  42.229 123.514  1.00  0.00           O  
ATOM   3008  CB  GLU B1738      99.159  45.667 123.327  1.00  0.00           C  
ATOM   3009  CG  GLU B1738     100.007  46.940 123.320  1.00  0.00           C  
ATOM   3010  CD  GLU B1738      99.245  48.199 123.795  1.00  0.00           C  
ATOM   3011  OE1 GLU B1738      98.075  48.072 124.239  1.00  0.00           O  
ATOM   3012  OE2 GLU B1738      99.827  49.318 123.732  1.00  0.00           O  
ATOM   3013  N   LYS B1739      97.850  43.268 122.070  1.00  0.00           N  
ATOM   3014  CA  LYS B1739      96.903  42.164 122.083  1.00  0.00           C  
ATOM   3015  C   LYS B1739      97.342  40.897 121.349  1.00  0.00           C  
ATOM   3016  O   LYS B1739      96.831  39.812 121.612  1.00  0.00           O  
ATOM   3017  CB  LYS B1739      95.562  42.639 121.534  1.00  0.00           C  
ATOM   3018  CG  LYS B1739      95.047  43.912 122.215  1.00  0.00           C  
ATOM   3019  CD  LYS B1739      93.590  43.736 122.622  1.00  0.00           C  
ATOM   3020  CE  LYS B1739      92.628  44.529 121.756  1.00  0.00           C  
ATOM   3021  NZ  LYS B1739      91.263  43.887 121.753  1.00  0.00           N  
ATOM   3022  N   ALA B1740      98.301  41.015 120.442  1.00  0.00           N  
ATOM   3023  CA  ALA B1740      98.742  39.843 119.691  1.00  0.00           C  
ATOM   3024  C   ALA B1740     100.185  39.483 120.046  1.00  0.00           C  
ATOM   3025  O   ALA B1740     100.846  38.769 119.303  1.00  0.00           O  
ATOM   3026  CB  ALA B1740      98.624  40.144 118.175  1.00  0.00           C  
ATOM   3027  N   ARG B1741     100.649  39.963 121.194  1.00  0.00           N  
ATOM   3028  CA  ARG B1741     102.026  39.737 121.603  1.00  0.00           C  
ATOM   3029  C   ARG B1741     102.466  38.268 121.508  1.00  0.00           C  
ATOM   3030  O   ARG B1741     103.565  37.973 121.030  1.00  0.00           O  
ATOM   3031  CB  ARG B1741     102.224  40.306 123.020  1.00  0.00           C  
ATOM   3032  CG  ARG B1741     103.608  40.106 123.562  1.00  0.00           C  
ATOM   3033  CD  ARG B1741     103.911  41.002 124.766  1.00  0.00           C  
ATOM   3034  NE  ARG B1741     105.331  40.876 125.082  1.00  0.00           N  
ATOM   3035  CZ  ARG B1741     106.271  41.734 124.700  1.00  0.00           C  
ATOM   3036  NH1 ARG B1741     105.961  42.820 123.995  1.00  0.00           N  
ATOM   3037  NH2 ARG B1741     107.538  41.476 124.993  1.00  0.00           N  
ATOM   3038  N   TYR B1742     101.575  37.361 121.905  1.00  0.00           N  
ATOM   3039  CA  TYR B1742     101.857  35.937 121.896  1.00  0.00           C  
ATOM   3040  C   TYR B1742     102.123  35.335 120.518  1.00  0.00           C  
ATOM   3041  O   TYR B1742     102.667  34.233 120.423  1.00  0.00           O  
ATOM   3042  CB  TYR B1742     100.721  35.164 122.581  1.00  0.00           C  
ATOM   3043  CG  TYR B1742      99.358  35.381 121.960  1.00  0.00           C  
ATOM   3044  CD1 TYR B1742      98.463  36.274 122.520  1.00  0.00           C  
ATOM   3045  CD2 TYR B1742      98.964  34.679 120.806  1.00  0.00           C  
ATOM   3046  CE1 TYR B1742      97.198  36.475 121.960  1.00  0.00           C  
ATOM   3047  CE2 TYR B1742      97.698  34.877 120.232  1.00  0.00           C  
ATOM   3048  CZ  TYR B1742      96.830  35.780 120.820  1.00  0.00           C  
ATOM   3049  OH  TYR B1742      95.594  36.031 120.265  1.00  0.00           O  
ATOM   3050  N   LEU B1743     101.731  36.034 119.459  1.00  0.00           N  
ATOM   3051  CA  LEU B1743     101.987  35.532 118.106  1.00  0.00           C  
ATOM   3052  C   LEU B1743     103.409  35.862 117.639  1.00  0.00           C  
ATOM   3053  O   LEU B1743     103.888  35.278 116.676  1.00  0.00           O  
ATOM   3054  CB  LEU B1743     101.006  36.147 117.111  1.00  0.00           C  
ATOM   3055  CG  LEU B1743      99.535  35.770 117.224  1.00  0.00           C  
ATOM   3056  CD1 LEU B1743      98.776  36.483 116.131  1.00  0.00           C  
ATOM   3057  CD2 LEU B1743      99.371  34.242 117.075  1.00  0.00           C  
ATOM   3058  N   PHE B1744     104.104  36.762 118.336  1.00  0.00           N  
ATOM   3059  CA  PHE B1744     105.444  37.183 117.911  1.00  0.00           C  
ATOM   3060  C   PHE B1744     106.596  36.866 118.856  1.00  0.00           C  
ATOM   3061  O   PHE B1744     107.785  37.021 118.496  1.00  0.00           O  
ATOM   3062  CB  PHE B1744     105.418  38.695 117.664  1.00  0.00           C  
ATOM   3063  CG  PHE B1744     104.447  39.107 116.604  1.00  0.00           C  
ATOM   3064  CD1 PHE B1744     104.761  38.941 115.256  1.00  0.00           C  
ATOM   3065  CD2 PHE B1744     103.210  39.628 116.942  1.00  0.00           C  
ATOM   3066  CE1 PHE B1744     103.856  39.290 114.261  1.00  0.00           C  
ATOM   3067  CE2 PHE B1744     102.295  39.981 115.948  1.00  0.00           C  
ATOM   3068  CZ  PHE B1744     102.624  39.812 114.603  1.00  0.00           C  
ATOM   3069  N   THR B1745     106.271  36.437 120.068  1.00  0.00           N  
ATOM   3070  CA  THR B1745     107.333  36.153 121.025  1.00  0.00           C  
ATOM   3071  C   THR B1745     106.851  35.150 122.057  1.00  0.00           C  
ATOM   3072  O   THR B1745     105.654  34.934 122.218  1.00  0.00           O  
ATOM   3073  CB  THR B1745     107.781  37.470 121.732  1.00  0.00           C  
ATOM   3074  OG1 THR B1745     108.851  37.208 122.664  1.00  0.00           O  
ATOM   3075  CG2 THR B1745     106.581  38.095 122.480  1.00  0.00           C  
ATOM   3076  N   GLU B1746     107.797  34.523 122.733  1.00  0.00           N  
ATOM   3077  CA  GLU B1746     107.481  33.566 123.768  1.00  0.00           C  
ATOM   3078  C   GLU B1746     107.305  34.362 125.081  1.00  0.00           C  
ATOM   3079  O   GLU B1746     106.815  33.839 126.083  1.00  0.00           O  
ATOM   3080  CB  GLU B1746     108.640  32.566 123.856  1.00  0.00           C  
ATOM   3081  CG  GLU B1746     108.206  31.132 123.865  1.00  0.00           C  
ATOM   3082  CD  GLU B1746     107.374  30.738 122.663  1.00  0.00           C  
ATOM   3083  OE1 GLU B1746     106.587  29.793 122.815  1.00  0.00           O  
ATOM   3084  OE2 GLU B1746     107.499  31.337 121.575  1.00  0.00           O  
ATOM   3085  N   ASP B1747     107.671  35.643 125.058  1.00  0.00           N  
ATOM   3086  CA  ASP B1747     107.576  36.521 126.234  1.00  0.00           C  
ATOM   3087  C   ASP B1747     106.223  37.245 126.326  1.00  0.00           C  
ATOM   3088  O   ASP B1747     106.136  38.468 126.170  1.00  0.00           O  
ATOM   3089  CB  ASP B1747     108.684  37.575 126.202  1.00  0.00           C  
ATOM   3090  CG  ASP B1747     108.635  38.507 127.404  1.00  0.00           C  
ATOM   3091  OD1 ASP B1747     108.919  39.713 127.239  1.00  0.00           O  
ATOM   3092  OD2 ASP B1747     108.322  38.035 128.519  1.00  0.00           O  
ATOM   3093  N   TYR B1748     105.174  36.485 126.610  1.00  0.00           N  
ATOM   3094  CA  TYR B1748     103.841  37.064 126.686  1.00  0.00           C  
ATOM   3095  C   TYR B1748     103.227  36.810 128.057  1.00  0.00           C  
ATOM   3096  O   TYR B1748     103.563  35.842 128.723  1.00  0.00           O  
ATOM   3097  CB  TYR B1748     102.954  36.475 125.569  1.00  0.00           C  
ATOM   3098  CG  TYR B1748     102.912  34.961 125.527  1.00  0.00           C  
ATOM   3099  CD1 TYR B1748     103.861  34.232 124.818  1.00  0.00           C  
ATOM   3100  CD2 TYR B1748     101.954  34.261 126.245  1.00  0.00           C  
ATOM   3101  CE1 TYR B1748     103.853  32.823 124.836  1.00  0.00           C  
ATOM   3102  CE2 TYR B1748     101.929  32.869 126.276  1.00  0.00           C  
ATOM   3103  CZ  TYR B1748     102.880  32.150 125.576  1.00  0.00           C  
ATOM   3104  OH  TYR B1748     102.877  30.758 125.670  1.00  0.00           O  
ATOM   3105  N   PRO B1749     102.308  37.684 128.488  1.00  0.00           N  
ATOM   3106  CA  PRO B1749     101.665  37.528 129.792  1.00  0.00           C  
ATOM   3107  C   PRO B1749     100.588  36.447 129.810  1.00  0.00           C  
ATOM   3108  O   PRO B1749      99.950  36.149 128.790  1.00  0.00           O  
ATOM   3109  CB  PRO B1749     101.107  38.925 130.054  1.00  0.00           C  
ATOM   3110  CG  PRO B1749     100.654  39.334 128.673  1.00  0.00           C  
ATOM   3111  CD  PRO B1749     101.829  38.896 127.799  1.00  0.00           C  
ATOM   3112  N   VAL B1750     100.412  35.826 130.970  1.00  0.00           N  
ATOM   3113  CA  VAL B1750      99.388  34.800 131.138  1.00  0.00           C  
ATOM   3114  C   VAL B1750      98.406  35.347 132.182  1.00  0.00           C  
ATOM   3115  O   VAL B1750      98.779  35.538 133.351  1.00  0.00           O  
ATOM   3116  CB  VAL B1750      99.976  33.469 131.660  1.00  0.00           C  
ATOM   3117  CG1 VAL B1750      98.839  32.445 131.840  1.00  0.00           C  
ATOM   3118  CG2 VAL B1750     101.038  32.930 130.690  1.00  0.00           C  
ATOM   3119  N   SER B1751      97.165  35.597 131.768  1.00  0.00           N  
ATOM   3120  CA  SER B1751      96.184  36.131 132.696  1.00  0.00           C  
ATOM   3121  C   SER B1751      95.807  35.106 133.763  1.00  0.00           C  
ATOM   3122  O   SER B1751      96.027  33.914 133.597  1.00  0.00           O  
ATOM   3123  CB  SER B1751      94.920  36.599 131.945  1.00  0.00           C  
ATOM   3124  OG  SER B1751      94.260  35.520 131.301  1.00  0.00           O  
ATOM   3125  N   GLU B1752      95.241  35.578 134.867  1.00  0.00           N  
ATOM   3126  CA  GLU B1752      94.823  34.680 135.933  1.00  0.00           C  
ATOM   3127  C   GLU B1752      93.740  33.773 135.378  1.00  0.00           C  
ATOM   3128  O   GLU B1752      93.772  32.565 135.558  1.00  0.00           O  
ATOM   3129  CB  GLU B1752      94.251  35.473 137.105  1.00  0.00           C  
ATOM   3130  CG  GLU B1752      93.750  34.579 138.254  1.00  0.00           C  
ATOM   3131  CD  GLU B1752      92.785  35.305 139.195  1.00  0.00           C  
ATOM   3132  OE1 GLU B1752      93.004  36.518 139.443  1.00  0.00           O  
ATOM   3133  OE2 GLU B1752      91.817  34.660 139.693  1.00  0.00           O  
ATOM   3134  N   LYS B1753      92.776  34.371 134.696  1.00  0.00           N  
ATOM   3135  CA  LYS B1753      91.678  33.611 134.114  1.00  0.00           C  
ATOM   3136  C   LYS B1753      92.162  32.497 133.185  1.00  0.00           C  
ATOM   3137  O   LYS B1753      91.628  31.395 133.199  1.00  0.00           O  
ATOM   3138  CB  LYS B1753      90.756  34.546 133.336  1.00  0.00           C  
ATOM   3139  CG  LYS B1753      89.911  35.445 134.216  1.00  0.00           C  
ATOM   3140  CD  LYS B1753      88.731  34.693 134.816  1.00  0.00           C  
ATOM   3141  CE  LYS B1753      87.625  34.451 133.785  1.00  0.00           C  
ATOM   3142  NZ  LYS B1753      88.009  33.467 132.721  1.00  0.00           N  
ATOM   3143  N   ALA B1754      93.162  32.787 132.362  1.00  0.00           N  
ATOM   3144  CA  ALA B1754      93.662  31.775 131.443  1.00  0.00           C  
ATOM   3145  C   ALA B1754      94.395  30.698 132.244  1.00  0.00           C  
ATOM   3146  O   ALA B1754      94.220  29.504 131.999  1.00  0.00           O  
ATOM   3147  CB  ALA B1754      94.572  32.410 130.416  1.00  0.00           C  
ATOM   3148  N   GLN B1755      95.190  31.135 133.221  1.00  0.00           N  
ATOM   3149  CA  GLN B1755      95.933  30.224 134.090  1.00  0.00           C  
ATOM   3150  C   GLN B1755      94.982  29.220 134.779  1.00  0.00           C  
ATOM   3151  O   GLN B1755      95.276  28.030 134.846  1.00  0.00           O  
ATOM   3152  CB  GLN B1755      96.721  31.041 135.132  1.00  0.00           C  
ATOM   3153  CG  GLN B1755      97.623  30.231 136.055  1.00  0.00           C  
ATOM   3154  CD  GLN B1755      98.457  29.208 135.301  1.00  0.00           C  
ATOM   3155  OE1 GLN B1755      99.337  29.559 134.498  1.00  0.00           O  
ATOM   3156  NE2 GLN B1755      98.173  27.927 135.546  1.00  0.00           N  
ATOM   3157  N   ARG B1756      93.828  29.687 135.258  1.00  0.00           N  
ATOM   3158  CA  ARG B1756      92.870  28.795 135.920  1.00  0.00           C  
ATOM   3159  C   ARG B1756      92.264  27.821 134.946  1.00  0.00           C  
ATOM   3160  O   ARG B1756      92.118  26.635 135.258  1.00  0.00           O  
ATOM   3161  CB  ARG B1756      91.733  29.583 136.589  1.00  0.00           C  
ATOM   3162  CG  ARG B1756      92.082  30.177 137.941  1.00  0.00           C  
ATOM   3163  CD  ARG B1756      90.941  31.054 138.467  1.00  0.00           C  
ATOM   3164  NE  ARG B1756      89.651  30.354 138.479  1.00  0.00           N  
ATOM   3165  CZ  ARG B1756      88.549  30.782 137.852  1.00  0.00           C  
ATOM   3166  NH1 ARG B1756      88.562  31.915 137.150  1.00  0.00           N  
ATOM   3167  NH2 ARG B1756      87.425  30.075 137.928  1.00  0.00           N  
ATOM   3168  N   LYS B1757      91.897  28.320 133.766  1.00  0.00           N  
ATOM   3169  CA  LYS B1757      91.294  27.471 132.744  1.00  0.00           C  
ATOM   3170  C   LYS B1757      92.261  26.371 132.337  1.00  0.00           C  
ATOM   3171  O   LYS B1757      91.854  25.255 132.030  1.00  0.00           O  
ATOM   3172  CB  LYS B1757      90.925  28.283 131.498  1.00  0.00           C  
ATOM   3173  CG  LYS B1757      89.836  27.624 130.676  1.00  0.00           C  
ATOM   3174  CD  LYS B1757      88.668  27.267 131.599  1.00  0.00           C  
ATOM   3175  CE  LYS B1757      87.319  27.332 130.904  1.00  0.00           C  
ATOM   3176  NZ  LYS B1757      87.037  28.715 130.478  1.00  0.00           N  
ATOM   3177  N   LEU B1759      93.543  26.700 132.327  1.00  0.00           N  
ATOM   3178  CA  LEU B1759      94.568  25.733 131.949  1.00  0.00           C  
ATOM   3179  C   LEU B1759      94.693  24.625 133.004  1.00  0.00           C  
ATOM   3180  O   LEU B1759      94.716  23.438 132.665  1.00  0.00           O  
ATOM   3181  CB  LEU B1759      95.906  26.455 131.747  1.00  0.00           C  
ATOM   3182  CG  LEU B1759      97.106  25.601 131.358  1.00  0.00           C  
ATOM   3183  CD1 LEU B1759      96.799  24.804 130.091  1.00  0.00           C  
ATOM   3184  CD2 LEU B1759      98.312  26.520 131.161  1.00  0.00           C  
ATOM   3185  N   GLU B1760      94.760  25.006 134.278  1.00  0.00           N  
ATOM   3186  CA  GLU B1760      94.857  24.022 135.363  1.00  0.00           C  
ATOM   3187  C   GLU B1760      93.667  23.071 135.324  1.00  0.00           C  
ATOM   3188  O   GLU B1760      93.815  21.857 135.425  1.00  0.00           O  
ATOM   3189  CB  GLU B1760      94.900  24.725 136.715  1.00  0.00           C  
ATOM   3190  CG  GLU B1760      96.126  25.589 136.869  1.00  0.00           C  
ATOM   3191  CD  GLU B1760      96.025  26.578 138.021  1.00  0.00           C  
ATOM   3192  OE1 GLU B1760      97.001  27.336 138.230  1.00  0.00           O  
ATOM   3193  OE2 GLU B1760      94.977  26.605 138.710  1.00  0.00           O  
ATOM   3194  N   GLU B1761      92.480  23.627 135.152  1.00  0.00           N  
ATOM   3195  CA  GLU B1761      91.277  22.814 135.115  1.00  0.00           C  
ATOM   3196  C   GLU B1761      91.210  21.854 133.929  1.00  0.00           C  
ATOM   3197  O   GLU B1761      90.606  20.787 134.027  1.00  0.00           O  
ATOM   3198  CB  GLU B1761      90.060  23.733 135.112  1.00  0.00           C  
ATOM   3199  CG  GLU B1761      88.733  23.033 134.973  1.00  0.00           C  
ATOM   3200  CD  GLU B1761      87.562  24.011 135.021  1.00  0.00           C  
ATOM   3201  OE1 GLU B1761      86.419  23.541 135.223  1.00  0.00           O  
ATOM   3202  OE2 GLU B1761      87.782  25.237 134.853  1.00  0.00           O  
ATOM   3203  N   GLY B1762      91.815  22.233 132.802  1.00  0.00           N  
ATOM   3204  CA  GLY B1762      91.777  21.368 131.630  1.00  0.00           C  
ATOM   3205  C   GLY B1762      93.047  20.561 131.382  1.00  0.00           C  
ATOM   3206  O   GLY B1762      93.185  19.896 130.344  1.00  0.00           O  
ATOM   3207  N   LEU B1763      93.974  20.626 132.331  1.00  0.00           N  
ATOM   3208  CA  LEU B1763      95.237  19.905 132.229  1.00  0.00           C  
ATOM   3209  C   LEU B1763      95.059  18.421 131.927  1.00  0.00           C  
ATOM   3210  O   LEU B1763      95.719  17.877 131.034  1.00  0.00           O  
ATOM   3211  CB  LEU B1763      96.027  20.080 133.516  1.00  0.00           C  
ATOM   3212  CG  LEU B1763      97.453  20.615 133.398  1.00  0.00           C  
ATOM   3213  CD1 LEU B1763      97.545  21.756 132.402  1.00  0.00           C  
ATOM   3214  CD2 LEU B1763      97.889  21.069 134.781  1.00  0.00           C  
ATOM   3215  N   PRO B1764      94.163  17.735 132.659  1.00  0.00           N  
ATOM   3216  CA  PRO B1764      94.014  16.312 132.343  1.00  0.00           C  
ATOM   3217  C   PRO B1764      93.496  16.054 130.924  1.00  0.00           C  
ATOM   3218  O   PRO B1764      93.941  15.117 130.255  1.00  0.00           O  
ATOM   3219  CB  PRO B1764      93.084  15.794 133.453  1.00  0.00           C  
ATOM   3220  CG  PRO B1764      92.317  17.019 133.885  1.00  0.00           C  
ATOM   3221  CD  PRO B1764      93.354  18.119 133.831  1.00  0.00           C  
ATOM   3222  N   LEU B1765      92.554  16.866 130.460  1.00  0.00           N  
ATOM   3223  CA  LEU B1765      92.052  16.690 129.101  1.00  0.00           C  
ATOM   3224  C   LEU B1765      93.165  16.956 128.073  1.00  0.00           C  
ATOM   3225  O   LEU B1765      93.264  16.265 127.069  1.00  0.00           O  
ATOM   3226  CB  LEU B1765      90.898  17.651 128.813  1.00  0.00           C  
ATOM   3227  CG  LEU B1765      89.462  17.151 128.938  1.00  0.00           C  
ATOM   3228  CD1 LEU B1765      88.532  18.284 128.490  1.00  0.00           C  
ATOM   3229  CD2 LEU B1765      89.242  15.901 128.099  1.00  0.00           C  
ATOM   3230  N   LEU B1795      93.973  17.984 128.328  1.00  0.00           N  
ATOM   3231  CA  LEU B1795      95.058  18.353 127.429  1.00  0.00           C  
ATOM   3232  C   LEU B1795      96.117  17.262 127.341  1.00  0.00           C  
ATOM   3233  O   LEU B1795      96.651  16.978 126.261  1.00  0.00           O  
ATOM   3234  CB  LEU B1795      95.712  19.673 127.873  1.00  0.00           C  
ATOM   3235  CG  LEU B1795      94.875  20.941 127.640  1.00  0.00           C  
ATOM   3236  CD1 LEU B1795      95.728  22.171 127.851  1.00  0.00           C  
ATOM   3237  CD2 LEU B1795      94.311  20.946 126.226  1.00  0.00           C  
ATOM   3238  N   LYS B1796      96.416  16.641 128.471  1.00  0.00           N  
ATOM   3239  CA  LYS B1796      97.408  15.583 128.463  1.00  0.00           C  
ATOM   3240  C   LYS B1796      96.933  14.404 127.616  1.00  0.00           C  
ATOM   3241  O   LYS B1796      97.749  13.729 126.985  1.00  0.00           O  
ATOM   3242  CB  LYS B1796      97.751  15.165 129.897  1.00  0.00           C  
ATOM   3243  CG  LYS B1796      98.441  16.292 130.623  1.00  0.00           C  
ATOM   3244  CD  LYS B1796      98.906  15.955 132.031  1.00  0.00           C  
ATOM   3245  CE  LYS B1796      99.584  17.203 132.621  1.00  0.00           C  
ATOM   3246  NZ  LYS B1796     100.077  17.039 134.025  1.00  0.00           N  
ATOM   3247  N   GLU B1797      95.623  14.171 127.561  1.00  0.00           N  
ATOM   3248  CA  GLU B1797      95.117  13.083 126.738  1.00  0.00           C  
ATOM   3249  C   GLU B1797      95.071  13.542 125.277  1.00  0.00           C  
ATOM   3250  O   GLU B1797      95.145  12.737 124.351  1.00  0.00           O  
ATOM   3251  CB  GLU B1797      93.713  12.680 127.156  1.00  0.00           C  
ATOM   3252  CG  GLU B1797      93.572  12.081 128.533  1.00  0.00           C  
ATOM   3253  CD  GLU B1797      92.096  11.891 128.878  1.00  0.00           C  
ATOM   3254  OE1 GLU B1797      91.460  11.002 128.262  1.00  0.00           O  
ATOM   3255  OE2 GLU B1797      91.569  12.647 129.738  1.00  0.00           O  
ATOM   3256  N   LEU B1805      94.916  14.836 125.060  1.00  0.00           N  
ATOM   3257  CA  LEU B1805      94.883  15.339 123.694  1.00  0.00           C  
ATOM   3258  C   LEU B1805      96.302  15.416 123.095  1.00  0.00           C  
ATOM   3259  O   LEU B1805      96.491  15.183 121.907  1.00  0.00           O  
ATOM   3260  CB  LEU B1805      94.226  16.728 123.659  1.00  0.00           C  
ATOM   3261  CG  LEU B1805      94.214  17.437 122.294  1.00  0.00           C  
ATOM   3262  CD1 LEU B1805      93.363  16.622 121.292  1.00  0.00           C  
ATOM   3263  CD2 LEU B1805      93.675  18.883 122.453  1.00  0.00           C  
ATOM   3264  N   TYR B1810      97.300  15.721 123.913  1.00  0.00           N  
ATOM   3265  CA  TYR B1810      98.668  15.860 123.398  1.00  0.00           C  
ATOM   3266  C   TYR B1810      99.144  14.775 122.427  1.00  0.00           C  
ATOM   3267  O   TYR B1810      99.612  15.096 121.331  1.00  0.00           O  
ATOM   3268  CB  TYR B1810      99.668  15.986 124.546  1.00  0.00           C  
ATOM   3269  CG  TYR B1810     101.103  16.127 124.080  1.00  0.00           C  
ATOM   3270  CD1 TYR B1810     101.631  17.371 123.702  1.00  0.00           C  
ATOM   3271  CD2 TYR B1810     101.930  15.014 124.002  1.00  0.00           C  
ATOM   3272  CE1 TYR B1810     102.938  17.490 123.265  1.00  0.00           C  
ATOM   3273  CE2 TYR B1810     103.238  15.120 123.569  1.00  0.00           C  
ATOM   3274  CZ  TYR B1810     103.743  16.361 123.205  1.00  0.00           C  
ATOM   3275  OH  TYR B1810     105.072  16.443 122.847  1.00  0.00           O  
ATOM   3276  N   PRO B1811      99.029  13.481 122.798  1.00  0.00           N  
ATOM   3277  CA  PRO B1811      99.486  12.426 121.873  1.00  0.00           C  
ATOM   3278  C   PRO B1811      98.747  12.446 120.536  1.00  0.00           C  
ATOM   3279  O   PRO B1811      99.326  12.130 119.492  1.00  0.00           O  
ATOM   3280  CB  PRO B1811      99.235  11.121 122.647  1.00  0.00           C  
ATOM   3281  CG  PRO B1811      99.281  11.562 124.103  1.00  0.00           C  
ATOM   3282  CD  PRO B1811      98.579  12.910 124.082  1.00  0.00           C  
ATOM   3283  N   ARG B1989      97.472  12.816 120.539  1.00  0.00           N  
ATOM   3284  CA  ARG B1989      96.769  12.853 119.264  1.00  0.00           C  
ATOM   3285  C   ARG B1989      97.333  13.980 118.400  1.00  0.00           C  
ATOM   3286  O   ARG B1989      97.430  13.849 117.173  1.00  0.00           O  
ATOM   3287  CB  ARG B1989      95.265  13.040 119.462  1.00  0.00           C  
ATOM   3288  CG  ARG B1989      94.553  11.781 119.971  1.00  0.00           C  
ATOM   3289  CD  ARG B1989      93.791  12.150 121.227  1.00  0.00           C  
ATOM   3290  NE  ARG B1989      93.255  11.015 121.985  1.00  0.00           N  
ATOM   3291  CZ  ARG B1989      92.252  10.240 121.594  1.00  0.00           C  
ATOM   3292  NH1 ARG B1989      91.641  10.432 120.423  1.00  0.00           N  
ATOM   3293  NH2 ARG B1989      91.822   9.306 122.422  1.00  0.00           N  
ATOM   3294  N   LEU B1990      97.699  15.091 119.033  1.00  0.00           N  
ATOM   3295  CA  LEU B1990      98.261  16.196 118.277  1.00  0.00           C  
ATOM   3296  C   LEU B1990      99.663  15.827 117.795  1.00  0.00           C  
ATOM   3297  O   LEU B1990     100.041  16.162 116.697  1.00  0.00           O  
ATOM   3298  CB  LEU B1990      98.351  17.458 119.129  1.00  0.00           C  
ATOM   3299  CG  LEU B1990      97.027  18.164 119.404  1.00  0.00           C  
ATOM   3300  CD1 LEU B1990      97.278  19.374 120.277  1.00  0.00           C  
ATOM   3301  CD2 LEU B1990      96.378  18.585 118.087  1.00  0.00           C  
ATOM   3302  N   ARG B1991     100.425  15.126 118.622  1.00  0.00           N  
ATOM   3303  CA  ARG B1991     101.776  14.749 118.254  1.00  0.00           C  
ATOM   3304  C   ARG B1991     101.790  13.797 117.067  1.00  0.00           C  
ATOM   3305  O   ARG B1991     102.774  13.723 116.332  1.00  0.00           O  
ATOM   3306  CB  ARG B1991     102.474  14.094 119.436  1.00  0.00           C  
ATOM   3307  CG  ARG B1991     103.968  14.062 119.297  1.00  0.00           C  
ATOM   3308  CD  ARG B1991     104.601  13.006 120.193  1.00  0.00           C  
ATOM   3309  NE  ARG B1991     106.062  13.056 120.123  1.00  0.00           N  
ATOM   3310  CZ  ARG B1991     106.768  13.116 118.991  1.00  0.00           C  
ATOM   3311  NH1 ARG B1991     106.168  13.138 117.799  1.00  0.00           N  
ATOM   3312  NH2 ARG B1991     108.092  13.158 119.051  1.00  0.00           N  
ATOM   3313  N   ALA B1992     100.692  13.079 116.864  1.00  0.00           N  
ATOM   3314  CA  ALA B1992     100.613  12.140 115.760  1.00  0.00           C  
ATOM   3315  C   ALA B1992      99.896  12.709 114.550  1.00  0.00           C  
ATOM   3316  O   ALA B1992      99.859  12.059 113.513  1.00  0.00           O  
ATOM   3317  CB  ALA B1992      99.917  10.877 116.209  1.00  0.00           C  
ATOM   3318  N   GLN B1993      99.321  13.904 114.676  1.00  0.00           N  
ATOM   3319  CA  GLN B1993      98.610  14.525 113.556  1.00  0.00           C  
ATOM   3320  C   GLN B1993      99.555  14.930 112.420  1.00  0.00           C  
ATOM   3321  O   GLN B1993     100.425  15.782 112.596  1.00  0.00           O  
ATOM   3322  CB  GLN B1993      97.842  15.765 114.033  1.00  0.00           C  
ATOM   3323  CG  GLN B1993      97.068  16.435 112.922  1.00  0.00           C  
ATOM   3324  CD  GLN B1993      95.901  15.587 112.420  1.00  0.00           C  
ATOM   3325  OE1 GLN B1993      95.262  15.913 111.414  1.00  0.00           O  
ATOM   3326  NE2 GLN B1993      95.613  14.507 113.129  1.00  0.00           N  
ATOM   3327  N   GLU B1994      99.373  14.330 111.253  1.00  0.00           N  
ATOM   3328  CA  GLU B1994     100.216  14.630 110.098  1.00  0.00           C  
ATOM   3329  C   GLU B1994      99.784  15.904 109.379  1.00  0.00           C  
ATOM   3330  O   GLU B1994     100.597  16.767 109.083  1.00  0.00           O  
ATOM   3331  CB  GLU B1994     100.175  13.457 109.125  1.00  0.00           C  
ATOM   3332  CG  GLU B1994     101.410  12.585 109.157  1.00  0.00           C  
ATOM   3333  CD  GLU B1994     102.558  13.184 108.354  1.00  0.00           C  
ATOM   3334  OE1 GLU B1994     103.610  12.507 108.217  1.00  0.00           O  
ATOM   3335  OE2 GLU B1994     102.404  14.328 107.859  1.00  0.00           O  
ATOM   3336  N   GLU B1995      98.493  16.007 109.100  1.00  0.00           N  
ATOM   3337  CA  GLU B1995      97.922  17.154 108.411  1.00  0.00           C  
ATOM   3338  C   GLU B1995      97.641  18.292 109.400  1.00  0.00           C  
ATOM   3339  O   GLU B1995      96.646  18.256 110.115  1.00  0.00           O  
ATOM   3340  CB  GLU B1995      96.614  16.724 107.748  1.00  0.00           C  
ATOM   3341  CG  GLU B1995      95.922  17.819 106.988  1.00  0.00           C  
ATOM   3342  CD  GLU B1995      96.308  17.841 105.517  1.00  0.00           C  
ATOM   3343  OE1 GLU B1995      97.518  17.993 105.203  1.00  0.00           O  
ATOM   3344  OE2 GLU B1995      95.390  17.706 104.674  1.00  0.00           O  
ATOM   3345  N   TRP B2012      98.497  19.302 109.432  1.00  0.00           N  
ATOM   3346  CA  TRP B2012      98.315  20.417 110.354  1.00  0.00           C  
ATOM   3347  C   TRP B2012      97.648  21.601 109.686  1.00  0.00           C  
ATOM   3348  O   TRP B2012      98.300  22.615 109.393  1.00  0.00           O  
ATOM   3349  CB  TRP B2012      99.670  20.851 110.919  1.00  0.00           C  
ATOM   3350  CG  TRP B2012      99.554  21.577 112.216  1.00  0.00           C  
ATOM   3351  CD1 TRP B2012      99.544  22.925 112.402  1.00  0.00           C  
ATOM   3352  CD2 TRP B2012      99.412  20.989 113.518  1.00  0.00           C  
ATOM   3353  NE1 TRP B2012      99.408  23.219 113.737  1.00  0.00           N  
ATOM   3354  CE2 TRP B2012      99.325  22.049 114.446  1.00  0.00           C  
ATOM   3355  CE3 TRP B2012      99.352  19.669 113.985  1.00  0.00           C  
ATOM   3356  CZ2 TRP B2012      99.185  21.837 115.823  1.00  0.00           C  
ATOM   3357  CZ3 TRP B2012      99.214  19.454 115.350  1.00  0.00           C  
ATOM   3358  CH2 TRP B2012      99.133  20.538 116.260  1.00  0.00           C  
ATOM   3359  N   THR B2013      96.347  21.469 109.443  1.00  0.00           N  
ATOM   3360  CA  THR B2013      95.571  22.528 108.811  1.00  0.00           C  
ATOM   3361  C   THR B2013      94.350  22.801 109.670  1.00  0.00           C  
ATOM   3362  O   THR B2013      93.969  21.985 110.508  1.00  0.00           O  
ATOM   3363  CB  THR B2013      95.100  22.115 107.397  1.00  0.00           C  
ATOM   3364  OG1 THR B2013      94.319  20.922 107.495  1.00  0.00           O  
ATOM   3365  CG2 THR B2013      96.293  21.840 106.482  1.00  0.00           C  
ATOM   3366  N   GLU B2014      93.732  23.951 109.453  1.00  0.00           N  
ATOM   3367  CA  GLU B2014      92.554  24.330 110.216  1.00  0.00           C  
ATOM   3368  C   GLU B2014      91.439  23.313 110.090  1.00  0.00           C  
ATOM   3369  O   GLU B2014      90.799  22.973 111.087  1.00  0.00           O  
ATOM   3370  CB  GLU B2014      92.050  25.693 109.757  1.00  0.00           C  
ATOM   3371  CG  GLU B2014      93.112  26.759 109.926  1.00  0.00           C  
ATOM   3372  CD  GLU B2014      92.849  27.989 109.087  1.00  0.00           C  
ATOM   3373  OE1 GLU B2014      93.815  28.453 108.428  1.00  0.00           O  
ATOM   3374  OE2 GLU B2014      91.690  28.490 109.091  1.00  0.00           O  
ATOM   3375  N   ALA B2015      91.195  22.848 108.870  1.00  0.00           N  
ATOM   3376  CA  ALA B2015      90.140  21.862 108.617  1.00  0.00           C  
ATOM   3377  C   ALA B2015      90.408  20.571 109.373  1.00  0.00           C  
ATOM   3378  O   ALA B2015      89.580  20.118 110.156  1.00  0.00           O  
ATOM   3379  CB  ALA B2015      90.018  21.567 107.082  1.00  0.00           C  
ATOM   3380  N   ALA B2016      91.584  19.988 109.154  1.00  0.00           N  
ATOM   3381  CA  ALA B2016      91.934  18.732 109.809  1.00  0.00           C  
ATOM   3382  C   ALA B2016      91.990  18.852 111.321  1.00  0.00           C  
ATOM   3383  O   ALA B2016      91.534  17.958 112.030  1.00  0.00           O  
ATOM   3384  CB  ALA B2016      93.269  18.211 109.279  1.00  0.00           C  
ATOM   3385  N   LEU B2017      92.545  19.951 111.823  1.00  0.00           N  
ATOM   3386  CA  LEU B2017      92.635  20.126 113.270  1.00  0.00           C  
ATOM   3387  C   LEU B2017      91.229  20.300 113.871  1.00  0.00           C  
ATOM   3388  O   LEU B2017      90.957  19.834 114.981  1.00  0.00           O  
ATOM   3389  CB  LEU B2017      93.537  21.324 113.607  1.00  0.00           C  
ATOM   3390  CG  LEU B2017      95.040  21.148 113.288  1.00  0.00           C  
ATOM   3391  CD1 LEU B2017      95.772  22.489 113.352  1.00  0.00           C  
ATOM   3392  CD2 LEU B2017      95.679  20.181 114.280  1.00  0.00           C  
ATOM   3393  N   GLU B2018      90.336  20.975 113.148  1.00  0.00           N  
ATOM   3394  CA  GLU B2018      88.979  21.142 113.664  1.00  0.00           C  
ATOM   3395  C   GLU B2018      88.308  19.765 113.772  1.00  0.00           C  
ATOM   3396  O   GLU B2018      87.741  19.419 114.808  1.00  0.00           O  
ATOM   3397  CB  GLU B2018      88.132  22.074 112.783  1.00  0.00           C  
ATOM   3398  CG  GLU B2018      86.656  21.987 113.194  1.00  0.00           C  
ATOM   3399  CD  GLU B2018      85.788  23.148 112.740  1.00  0.00           C  
ATOM   3400  OE1 GLU B2018      86.217  23.959 111.878  1.00  0.00           O  
ATOM   3401  OE2 GLU B2018      84.653  23.235 113.262  1.00  0.00           O  
ATOM   3402  N   ALA B2019      88.407  18.964 112.721  1.00  0.00           N  
ATOM   3403  CA  ALA B2019      87.811  17.624 112.763  1.00  0.00           C  
ATOM   3404  C   ALA B2019      88.399  16.791 113.917  1.00  0.00           C  
ATOM   3405  O   ALA B2019      87.664  16.087 114.623  1.00  0.00           O  
ATOM   3406  CB  ALA B2019      88.037  16.910 111.436  1.00  0.00           C  
ATOM   3407  N   LEU B2020      89.716  16.888 114.109  1.00  0.00           N  
ATOM   3408  CA  LEU B2020      90.403  16.156 115.166  1.00  0.00           C  
ATOM   3409  C   LEU B2020      89.925  16.575 116.563  1.00  0.00           C  
ATOM   3410  O   LEU B2020      89.699  15.727 117.443  1.00  0.00           O  
ATOM   3411  CB  LEU B2020      91.915  16.382 115.068  1.00  0.00           C  
ATOM   3412  CG  LEU B2020      92.767  15.642 116.123  1.00  0.00           C  
ATOM   3413  CD1 LEU B2020      92.935  14.171 115.696  1.00  0.00           C  
ATOM   3414  CD2 LEU B2020      94.143  16.254 116.211  1.00  0.00           C  
ATOM   3415  N   LEU B2021      89.771  17.880 116.776  1.00  0.00           N  
ATOM   3416  CA  LEU B2021      89.346  18.360 118.090  1.00  0.00           C  
ATOM   3417  C   LEU B2021      87.857  18.089 118.409  1.00  0.00           C  
ATOM   3418  O   LEU B2021      87.507  17.794 119.552  1.00  0.00           O  
ATOM   3419  CB  LEU B2021      89.651  19.854 118.225  1.00  0.00           C  
ATOM   3420  CG  LEU B2021      91.138  20.208 118.307  1.00  0.00           C  
ATOM   3421  CD1 LEU B2021      91.299  21.703 118.095  1.00  0.00           C  
ATOM   3422  CD2 LEU B2021      91.709  19.786 119.669  1.00  0.00           C  
ATOM   3423  N   ARG B2022      86.983  18.195 117.413  1.00  0.00           N  
ATOM   3424  CA  ARG B2022      85.566  17.910 117.659  1.00  0.00           C  
ATOM   3425  C   ARG B2022      85.423  16.406 117.902  1.00  0.00           C  
ATOM   3426  O   ARG B2022      84.646  15.973 118.760  1.00  0.00           O  
ATOM   3427  CB  ARG B2022      84.713  18.337 116.476  1.00  0.00           C  
ATOM   3428  CG  ARG B2022      84.547  19.837 116.358  1.00  0.00           C  
ATOM   3429  CD  ARG B2022      83.632  20.175 115.181  1.00  0.00           C  
ATOM   3430  NE  ARG B2022      83.508  21.614 114.975  1.00  0.00           N  
ATOM   3431  CZ  ARG B2022      82.898  22.426 115.827  1.00  0.00           C  
ATOM   3432  NH1 ARG B2022      82.362  21.941 116.936  1.00  0.00           N  
ATOM   3433  NH2 ARG B2022      82.812  23.714 115.567  1.00  0.00           N  
ATOM   3434  N   GLY B2023      86.197  15.613 117.162  1.00  0.00           N  
ATOM   3435  CA  GLY B2023      86.148  14.175 117.350  1.00  0.00           C  
ATOM   3436  C   GLY B2023      86.631  13.805 118.741  1.00  0.00           C  
ATOM   3437  O   GLY B2023      86.104  12.893 119.382  1.00  0.00           O  
ATOM   3438  N   PHE B2024      87.641  14.512 119.225  1.00  0.00           N  
ATOM   3439  CA  PHE B2024      88.174  14.241 120.555  1.00  0.00           C  
ATOM   3440  C   PHE B2024      87.180  14.663 121.614  1.00  0.00           C  
ATOM   3441  O   PHE B2024      86.984  13.961 122.591  1.00  0.00           O  
ATOM   3442  CB  PHE B2024      89.475  14.992 120.762  1.00  0.00           C  
ATOM   3443  CG  PHE B2024      90.041  14.851 122.133  1.00  0.00           C  
ATOM   3444  CD1 PHE B2024      89.863  15.855 123.075  1.00  0.00           C  
ATOM   3445  CD2 PHE B2024      90.789  13.736 122.472  1.00  0.00           C  
ATOM   3446  CE1 PHE B2024      90.430  15.763 124.343  1.00  0.00           C  
ATOM   3447  CE2 PHE B2024      91.362  13.632 123.735  1.00  0.00           C  
ATOM   3448  CZ  PHE B2024      91.183  14.650 124.670  1.00  0.00           C  
ATOM   3449  N   ALA B2025      86.554  15.817 121.416  1.00  0.00           N  
ATOM   3450  CA  ALA B2025      85.568  16.315 122.369  1.00  0.00           C  
ATOM   3451  C   ALA B2025      84.434  15.287 122.510  1.00  0.00           C  
ATOM   3452  O   ALA B2025      84.082  14.886 123.610  1.00  0.00           O  
ATOM   3453  CB  ALA B2025      85.004  17.656 121.891  1.00  0.00           C  
ATOM   3454  N   ALA B2026      83.877  14.878 121.377  1.00  0.00           N  
ATOM   3455  CA  ALA B2026      82.790  13.908 121.344  1.00  0.00           C  
ATOM   3456  C   ALA B2026      83.190  12.584 122.001  1.00  0.00           C  
ATOM   3457  O   ALA B2026      82.472  12.068 122.855  1.00  0.00           O  
ATOM   3458  CB  ALA B2026      82.360  13.667 119.902  1.00  0.00           C  
ATOM   3459  N   GLU B2027      84.337  12.044 121.596  1.00  0.00           N  
ATOM   3460  CA  GLU B2027      84.863  10.785 122.132  1.00  0.00           C  
ATOM   3461  C   GLU B2027      85.064  10.867 123.649  1.00  0.00           C  
ATOM   3462  O   GLU B2027      85.051   9.859 124.352  1.00  0.00           O  
ATOM   3463  CB  GLU B2027      86.209  10.481 121.454  1.00  0.00           C  
ATOM   3464  CG  GLU B2027      86.927   9.207 121.912  1.00  0.00           C  
ATOM   3465  CD  GLU B2027      88.450   9.253 121.672  1.00  0.00           C  
ATOM   3466  OE1 GLU B2027      88.889   9.808 120.639  1.00  0.00           O  
ATOM   3467  OE2 GLU B2027      89.209   8.726 122.516  1.00  0.00           O  
ATOM   3468  N   LYS B2039      85.253  12.073 124.158  1.00  0.00           N  
ATOM   3469  CA  LYS B2039      85.487  12.239 125.577  1.00  0.00           C  
ATOM   3470  C   LYS B2039      84.215  12.690 126.258  1.00  0.00           C  
ATOM   3471  O   LYS B2039      84.206  12.944 127.460  1.00  0.00           O  
ATOM   3472  CB  LYS B2039      86.596  13.266 125.807  1.00  0.00           C  
ATOM   3473  CG  LYS B2039      87.172  13.251 127.205  1.00  0.00           C  
ATOM   3474  CD  LYS B2039      88.558  12.599 127.236  1.00  0.00           C  
ATOM   3475  CE  LYS B2039      88.564  11.176 126.692  1.00  0.00           C  
ATOM   3476  NZ  LYS B2039      88.289  11.121 125.220  1.00  0.00           N  
ATOM   3477  N   GLY B2040      83.146  12.801 125.475  1.00  0.00           N  
ATOM   3478  CA  GLY B2040      81.868  13.228 126.016  1.00  0.00           C  
ATOM   3479  C   GLY B2040      81.854  14.618 126.645  1.00  0.00           C  
ATOM   3480  O   GLY B2040      81.264  14.807 127.719  1.00  0.00           O  
ATOM   3481  N   VAL B2041      82.525  15.585 126.013  1.00  0.00           N  
ATOM   3482  CA  VAL B2041      82.545  16.957 126.515  1.00  0.00           C  
ATOM   3483  C   VAL B2041      82.276  17.897 125.349  1.00  0.00           C  
ATOM   3484  O   VAL B2041      82.379  17.490 124.178  1.00  0.00           O  
ATOM   3485  CB  VAL B2041      83.915  17.333 127.153  1.00  0.00           C  
ATOM   3486  CG1 VAL B2041      84.265  16.350 128.261  1.00  0.00           C  
ATOM   3487  CG2 VAL B2041      85.013  17.352 126.091  1.00  0.00           C  
ATOM   3488  N   LYS B2042      81.916  19.143 125.668  1.00  0.00           N  
ATOM   3489  CA  LYS B2042      81.651  20.161 124.644  1.00  0.00           C  
ATOM   3490  C   LYS B2042      83.004  20.622 124.071  1.00  0.00           C  
ATOM   3491  O   LYS B2042      84.022  20.581 124.766  1.00  0.00           O  
ATOM   3492  CB  LYS B2042      80.942  21.377 125.258  1.00  0.00           C  
ATOM   3493  CG  LYS B2042      79.689  21.051 126.072  1.00  0.00           C  
ATOM   3494  CD  LYS B2042      78.621  20.439 125.180  1.00  0.00           C  
ATOM   3495  CE  LYS B2042      77.500  21.426 124.886  1.00  0.00           C  
ATOM   3496  NZ  LYS B2042      78.033  22.804 124.764  1.00  0.00           N  
ATOM   3497  N   LEU B2043      83.018  21.061 122.818  1.00  0.00           N  
ATOM   3498  CA  LEU B2043      84.260  21.539 122.206  1.00  0.00           C  
ATOM   3499  C   LEU B2043      84.891  22.612 123.087  1.00  0.00           C  
ATOM   3500  O   LEU B2043      86.108  22.622 123.319  1.00  0.00           O  
ATOM   3501  CB  LEU B2043      83.989  22.107 120.819  1.00  0.00           C  
ATOM   3502  CG  LEU B2043      85.219  22.757 120.188  1.00  0.00           C  
ATOM   3503  CD1 LEU B2043      86.342  21.731 120.080  1.00  0.00           C  
ATOM   3504  CD2 LEU B2043      84.848  23.331 118.819  1.00  0.00           C  
ATOM   3505  N   GLY B2044      84.048  23.502 123.607  1.00  0.00           N  
ATOM   3506  CA  GLY B2044      84.525  24.571 124.468  1.00  0.00           C  
ATOM   3507  C   GLY B2044      85.410  24.109 125.609  1.00  0.00           C  
ATOM   3508  O   GLY B2044      86.334  24.833 126.018  1.00  0.00           O  
ATOM   3509  N   GLN B2045      85.136  22.913 126.133  1.00  0.00           N  
ATOM   3510  CA  GLN B2045      85.926  22.380 127.246  1.00  0.00           C  
ATOM   3511  C   GLN B2045      87.350  21.981 126.848  1.00  0.00           C  
ATOM   3512  O   GLN B2045      88.246  21.924 127.693  1.00  0.00           O  
ATOM   3513  CB  GLN B2045      85.201  21.197 127.881  1.00  0.00           C  
ATOM   3514  CG  GLN B2045      84.054  21.630 128.761  1.00  0.00           C  
ATOM   3515  CD  GLN B2045      83.250  20.458 129.284  1.00  0.00           C  
ATOM   3516  OE1 GLN B2045      82.351  19.958 128.612  1.00  0.00           O  
ATOM   3517  NE2 GLN B2045      83.590  20.004 130.482  1.00  0.00           N  
ATOM   3518  N   VAL B2046      87.552  21.712 125.562  1.00  0.00           N  
ATOM   3519  CA  VAL B2046      88.878  21.349 125.068  1.00  0.00           C  
ATOM   3520  C   VAL B2046      89.544  22.613 124.519  1.00  0.00           C  
ATOM   3521  O   VAL B2046      90.696  22.907 124.822  1.00  0.00           O  
ATOM   3522  CB  VAL B2046      88.799  20.290 123.937  1.00  0.00           C  
ATOM   3523  CG1 VAL B2046      90.197  19.947 123.445  1.00  0.00           C  
ATOM   3524  CG2 VAL B2046      88.098  19.023 124.445  1.00  0.00           C  
ATOM   3525  N   ALA B2047      88.785  23.361 123.724  1.00  0.00           N  
ATOM   3526  CA  ALA B2047      89.234  24.603 123.095  1.00  0.00           C  
ATOM   3527  C   ALA B2047      89.763  25.681 124.043  1.00  0.00           C  
ATOM   3528  O   ALA B2047      90.833  26.249 123.812  1.00  0.00           O  
ATOM   3529  CB  ALA B2047      88.089  25.185 122.253  1.00  0.00           C  
ATOM   3530  N   GLN B2048      89.012  25.978 125.096  1.00  0.00           N  
ATOM   3531  CA  GLN B2048      89.410  27.009 126.061  1.00  0.00           C  
ATOM   3532  C   GLN B2048      90.762  26.738 126.753  1.00  0.00           C  
ATOM   3533  O   GLN B2048      91.611  27.618 126.842  1.00  0.00           O  
ATOM   3534  CB  GLN B2048      88.288  27.166 127.092  1.00  0.00           C  
ATOM   3535  CG  GLN B2048      88.069  28.558 127.609  1.00  0.00           C  
ATOM   3536  CD  GLN B2048      87.507  29.508 126.552  1.00  0.00           C  
ATOM   3537  OE1 GLN B2048      87.235  30.673 126.837  1.00  0.00           O  
ATOM   3538  NE2 GLN B2048      87.337  29.015 125.341  1.00  0.00           N  
ATOM   3539  N   PRO B2049      90.969  25.521 127.284  1.00  0.00           N  
ATOM   3540  CA  PRO B2049      92.275  25.299 127.926  1.00  0.00           C  
ATOM   3541  C   PRO B2049      93.438  25.307 126.913  1.00  0.00           C  
ATOM   3542  O   PRO B2049      94.544  25.798 127.188  1.00  0.00           O  
ATOM   3543  CB  PRO B2049      92.092  23.958 128.680  1.00  0.00           C  
ATOM   3544  CG  PRO B2049      90.857  23.350 128.129  1.00  0.00           C  
ATOM   3545  CD  PRO B2049      89.977  24.512 127.704  1.00  0.00           C  
ATOM   3546  N   LEU B2050      93.176  24.808 125.721  1.00  0.00           N  
ATOM   3547  CA  LEU B2050      94.192  24.801 124.672  1.00  0.00           C  
ATOM   3548  C   LEU B2050      94.533  26.263 124.289  1.00  0.00           C  
ATOM   3549  O   LEU B2050      95.702  26.636 124.113  1.00  0.00           O  
ATOM   3550  CB  LEU B2050      93.648  24.014 123.488  1.00  0.00           C  
ATOM   3551  CG  LEU B2050      94.547  23.792 122.301  1.00  0.00           C  
ATOM   3552  CD1 LEU B2050      95.909  23.325 122.763  1.00  0.00           C  
ATOM   3553  CD2 LEU B2050      93.858  22.759 121.375  1.00  0.00           C  
ATOM   3554  N   ARG B2074      93.499  27.085 124.167  1.00  0.00           N  
ATOM   3555  CA  ARG B2074      93.669  28.501 123.864  1.00  0.00           C  
ATOM   3556  C   ARG B2074      94.572  29.138 124.924  1.00  0.00           C  
ATOM   3557  O   ARG B2074      95.506  29.903 124.611  1.00  0.00           O  
ATOM   3558  CB  ARG B2074      92.298  29.199 123.844  1.00  0.00           C  
ATOM   3559  CG  ARG B2074      92.363  30.724 123.844  1.00  0.00           C  
ATOM   3560  CD  ARG B2074      91.012  31.340 123.524  1.00  0.00           C  
ATOM   3561  NE  ARG B2074      90.687  31.202 122.107  1.00  0.00           N  
ATOM   3562  CZ  ARG B2074      89.684  30.479 121.611  1.00  0.00           C  
ATOM   3563  NH1 ARG B2074      88.875  29.814 122.418  1.00  0.00           N  
ATOM   3564  NH2 ARG B2074      89.507  30.394 120.288  1.00  0.00           N  
ATOM   3565  N   ALA B2083      94.309  28.817 126.186  1.00  0.00           N  
ATOM   3566  CA  ALA B2083      95.101  29.367 127.280  1.00  0.00           C  
ATOM   3567  C   ALA B2083      96.566  28.897 127.185  1.00  0.00           C  
ATOM   3568  O   ALA B2083      97.498  29.673 127.407  1.00  0.00           O  
ATOM   3569  CB  ALA B2083      94.496  28.919 128.610  1.00  0.00           C  
ATOM   3570  N   ALA B2086      96.775  27.627 126.852  1.00  0.00           N  
ATOM   3571  CA  ALA B2086      98.145  27.109 126.751  1.00  0.00           C  
ATOM   3572  C   ALA B2086      98.926  27.745 125.589  1.00  0.00           C  
ATOM   3573  O   ALA B2086     100.121  28.004 125.702  1.00  0.00           O  
ATOM   3574  CB  ALA B2086      98.108  25.604 126.577  1.00  0.00           C  
ATOM   3575  N   LEU B2087      98.241  27.992 124.476  1.00  0.00           N  
ATOM   3576  CA  LEU B2087      98.875  28.570 123.304  1.00  0.00           C  
ATOM   3577  C   LEU B2087      99.034  30.089 123.289  1.00  0.00           C  
ATOM   3578  O   LEU B2087      99.862  30.613 122.523  1.00  0.00           O  
ATOM   3579  CB  LEU B2087      98.088  28.180 122.061  1.00  0.00           C  
ATOM   3580  CG  LEU B2087      98.033  26.688 121.756  1.00  0.00           C  
ATOM   3581  CD1 LEU B2087      97.045  26.446 120.609  1.00  0.00           C  
ATOM   3582  CD2 LEU B2087      99.419  26.171 121.394  1.00  0.00           C  
ATOM   3583  N   THR B2088      98.249  30.798 124.104  1.00  0.00           N  
ATOM   3584  CA  THR B2088      98.283  32.249 124.059  1.00  0.00           C  
ATOM   3585  C   THR B2088      98.411  32.990 125.380  1.00  0.00           C  
ATOM   3586  O   THR B2088      98.721  34.173 125.377  1.00  0.00           O  
ATOM   3587  CB  THR B2088      97.017  32.783 123.354  1.00  0.00           C  
ATOM   3588  OG1 THR B2088      95.884  32.665 124.241  1.00  0.00           O  
ATOM   3589  CG2 THR B2088      96.725  31.960 122.090  1.00  0.00           C  
ATOM   3590  N   GLY B2089      98.183  32.304 126.495  1.00  0.00           N  
ATOM   3591  CA  GLY B2089      98.249  32.980 127.786  1.00  0.00           C  
ATOM   3592  C   GLY B2089      96.990  33.829 127.976  1.00  0.00           C  
ATOM   3593  O   GLY B2089      96.869  34.593 128.935  1.00  0.00           O  
ATOM   3594  N   SER B2090      96.040  33.680 127.058  1.00  0.00           N  
ATOM   3595  CA  SER B2090      94.813  34.462 127.122  1.00  0.00           C  
ATOM   3596  C   SER B2090      93.541  33.672 126.764  1.00  0.00           C  
ATOM   3597  O   SER B2090      93.585  32.609 126.140  1.00  0.00           O  
ATOM   3598  CB  SER B2090      94.939  35.677 126.191  1.00  0.00           C  
ATOM   3599  OG  SER B2090      93.670  36.264 125.910  1.00  0.00           O  
ATOM   3600  N   LEU B2091      92.403  34.203 127.186  1.00  0.00           N  
ATOM   3601  CA  LEU B2091      91.132  33.582 126.877  1.00  0.00           C  
ATOM   3602  C   LEU B2091      90.353  34.454 125.851  1.00  0.00           C  
ATOM   3603  O   LEU B2091      89.199  34.149 125.518  1.00  0.00           O  
ATOM   3604  CB  LEU B2091      90.325  33.388 128.164  1.00  0.00           C  
ATOM   3605  CG  LEU B2091      90.209  31.964 128.739  1.00  0.00           C  
ATOM   3606  CD1 LEU B2091      91.416  31.101 128.400  1.00  0.00           C  
ATOM   3607  CD2 LEU B2091      89.973  32.058 130.250  1.00  0.00           C  
ATOM   3608  N   GLU B2092      91.009  35.499 125.330  1.00  0.00           N  
ATOM   3609  CA  GLU B2092      90.401  36.413 124.341  1.00  0.00           C  
ATOM   3610  C   GLU B2092      91.310  36.502 123.103  1.00  0.00           C  
ATOM   3611  O   GLU B2092      92.222  37.346 123.031  1.00  0.00           O  
ATOM   3612  CB  GLU B2092      90.225  37.816 124.931  1.00  0.00           C  
ATOM   3613  CG  GLU B2092      89.647  37.837 126.331  1.00  0.00           C  
ATOM   3614  CD  GLU B2092      89.709  39.228 126.952  1.00  0.00           C  
ATOM   3615  OE1 GLU B2092      88.896  40.102 126.566  1.00  0.00           O  
ATOM   3616  OE2 GLU B2092      90.592  39.460 127.815  1.00  0.00           O  
ATOM   3617  N   THR B2093      91.052  35.639 122.125  1.00  0.00           N  
ATOM   3618  CA  THR B2093      91.884  35.592 120.933  1.00  0.00           C  
ATOM   3619  C   THR B2093      91.024  35.242 119.712  1.00  0.00           C  
ATOM   3620  O   THR B2093      89.801  35.114 119.816  1.00  0.00           O  
ATOM   3621  CB  THR B2093      92.925  34.453 121.048  1.00  0.00           C  
ATOM   3622  OG1 THR B2093      92.255  33.205 120.841  1.00  0.00           O  
ATOM   3623  CG2 THR B2093      93.607  34.437 122.422  1.00  0.00           C  
ATOM   3624  N   PRO B2094      91.663  35.112 118.538  1.00  0.00           N  
ATOM   3625  CA  PRO B2094      90.929  34.742 117.312  1.00  0.00           C  
ATOM   3626  C   PRO B2094      90.544  33.276 117.489  1.00  0.00           C  
ATOM   3627  O   PRO B2094      90.804  32.681 118.537  1.00  0.00           O  
ATOM   3628  CB  PRO B2094      91.963  34.856 116.196  1.00  0.00           C  
ATOM   3629  CG  PRO B2094      93.010  35.824 116.737  1.00  0.00           C  
ATOM   3630  CD  PRO B2094      92.916  35.838 118.249  1.00  0.00           C  
ATOM   3631  N   GLY B2095      89.985  32.690 116.434  1.00  0.00           N  
ATOM   3632  CA  GLY B2095      89.572  31.299 116.466  1.00  0.00           C  
ATOM   3633  C   GLY B2095      90.696  30.351 116.833  1.00  0.00           C  
ATOM   3634  O   GLY B2095      91.878  30.585 116.506  1.00  0.00           O  
ATOM   3635  N   LEU B2096      90.327  29.262 117.505  1.00  0.00           N  
ATOM   3636  CA  LEU B2096      91.311  28.276 117.937  1.00  0.00           C  
ATOM   3637  C   LEU B2096      92.043  27.552 116.793  1.00  0.00           C  
ATOM   3638  O   LEU B2096      93.278  27.398 116.811  1.00  0.00           O  
ATOM   3639  CB  LEU B2096      90.642  27.237 118.834  1.00  0.00           C  
ATOM   3640  CG  LEU B2096      91.614  26.195 119.360  1.00  0.00           C  
ATOM   3641  CD1 LEU B2096      92.627  26.885 120.280  1.00  0.00           C  
ATOM   3642  CD2 LEU B2096      90.839  25.086 120.086  1.00  0.00           C  
ATOM   3643  N   PHE B2097      91.282  27.099 115.811  1.00  0.00           N  
ATOM   3644  CA  PHE B2097      91.866  26.369 114.688  1.00  0.00           C  
ATOM   3645  C   PHE B2097      92.851  27.200 113.887  1.00  0.00           C  
ATOM   3646  O   PHE B2097      93.900  26.694 113.489  1.00  0.00           O  
ATOM   3647  CB  PHE B2097      90.740  25.813 113.811  1.00  0.00           C  
ATOM   3648  CG  PHE B2097      89.647  25.159 114.607  1.00  0.00           C  
ATOM   3649  CD1 PHE B2097      89.943  24.121 115.480  1.00  0.00           C  
ATOM   3650  CD2 PHE B2097      88.345  25.632 114.540  1.00  0.00           C  
ATOM   3651  CE1 PHE B2097      88.952  23.560 116.292  1.00  0.00           C  
ATOM   3652  CE2 PHE B2097      87.338  25.088 115.341  1.00  0.00           C  
ATOM   3653  CZ  PHE B2097      87.643  24.047 116.222  1.00  0.00           C  
ATOM   3654  N   GLU B2098      92.555  28.477 113.665  1.00  0.00           N  
ATOM   3655  CA  GLU B2098      93.506  29.296 112.915  1.00  0.00           C  
ATOM   3656  C   GLU B2098      94.745  29.648 113.745  1.00  0.00           C  
ATOM   3657  O   GLU B2098      95.838  29.793 113.205  1.00  0.00           O  
ATOM   3658  CB  GLU B2098      92.851  30.574 112.384  1.00  0.00           C  
ATOM   3659  CG  GLU B2098      91.843  31.205 113.285  1.00  0.00           C  
ATOM   3660  CD  GLU B2098      90.418  30.781 112.937  1.00  0.00           C  
ATOM   3661  OE1 GLU B2098      89.898  29.788 113.548  1.00  0.00           O  
ATOM   3662  OE2 GLU B2098      89.841  31.454 112.043  1.00  0.00           O  
ATOM   3663  N   ILE B2099      94.559  29.791 115.052  1.00  0.00           N  
ATOM   3664  CA  ILE B2099      95.643  30.106 115.963  1.00  0.00           C  
ATOM   3665  C   ILE B2099      96.537  28.858 116.101  1.00  0.00           C  
ATOM   3666  O   ILE B2099      97.747  28.960 116.155  1.00  0.00           O  
ATOM   3667  CB  ILE B2099      95.082  30.510 117.348  1.00  0.00           C  
ATOM   3668  CG1 ILE B2099      94.613  31.967 117.321  1.00  0.00           C  
ATOM   3669  CG2 ILE B2099      96.102  30.301 118.400  1.00  0.00           C  
ATOM   3670  CD1 ILE B2099      95.712  32.956 116.996  1.00  0.00           C  
ATOM   3671  N   LEU B2100      95.920  27.685 116.133  1.00  0.00           N  
ATOM   3672  CA  LEU B2100      96.663  26.441 116.252  1.00  0.00           C  
ATOM   3673  C   LEU B2100      97.434  26.171 114.962  1.00  0.00           C  
ATOM   3674  O   LEU B2100      98.593  25.730 114.986  1.00  0.00           O  
ATOM   3675  CB  LEU B2100      95.674  25.314 116.530  1.00  0.00           C  
ATOM   3676  CG  LEU B2100      96.159  23.965 117.017  1.00  0.00           C  
ATOM   3677  CD1 LEU B2100      96.945  24.139 118.294  1.00  0.00           C  
ATOM   3678  CD2 LEU B2100      94.954  23.068 117.234  1.00  0.00           C  
ATOM   3679  N   ALA B2101      96.794  26.450 113.830  1.00  0.00           N  
ATOM   3680  CA  ALA B2101      97.424  26.218 112.541  1.00  0.00           C  
ATOM   3681  C   ALA B2101      98.535  27.222 112.201  1.00  0.00           C  
ATOM   3682  O   ALA B2101      99.564  26.825 111.669  1.00  0.00           O  
ATOM   3683  CB  ALA B2101      96.352  26.212 111.413  1.00  0.00           C  
ATOM   3684  N   LEU B2102      98.341  28.501 112.525  1.00  0.00           N  
ATOM   3685  CA  LEU B2102      99.317  29.546 112.213  1.00  0.00           C  
ATOM   3686  C   LEU B2102     100.794  29.257 112.554  1.00  0.00           C  
ATOM   3687  O   LEU B2102     101.652  29.363 111.695  1.00  0.00           O  
ATOM   3688  CB  LEU B2102      98.906  30.881 112.866  1.00  0.00           C  
ATOM   3689  CG  LEU B2102      99.883  32.037 112.611  1.00  0.00           C  
ATOM   3690  CD1 LEU B2102     100.144  32.161 111.116  1.00  0.00           C  
ATOM   3691  CD2 LEU B2102      99.312  33.340 113.129  1.00  0.00           C  
ATOM   3692  N   LEU B2103     101.100  28.888 113.792  1.00  0.00           N  
ATOM   3693  CA  LEU B2103     102.502  28.634 114.112  1.00  0.00           C  
ATOM   3694  C   LEU B2103     103.089  27.337 113.567  1.00  0.00           C  
ATOM   3695  O   LEU B2103     104.303  27.153 113.594  1.00  0.00           O  
ATOM   3696  CB  LEU B2103     102.715  28.654 115.623  1.00  0.00           C  
ATOM   3697  CG  LEU B2103     101.478  28.826 116.488  1.00  0.00           C  
ATOM   3698  CD1 LEU B2103     100.828  30.201 116.234  1.00  0.00           C  
ATOM   3699  CD2 LEU B2103     100.538  27.685 116.179  1.00  0.00           C  
ATOM   3700  N   GLY B2104     102.247  26.433 113.078  1.00  0.00           N  
ATOM   3701  CA  GLY B2104     102.771  25.162 112.583  1.00  0.00           C  
ATOM   3702  C   GLY B2104     102.831  24.143 113.717  1.00  0.00           C  
ATOM   3703  O   GLY B2104     102.846  24.511 114.898  1.00  0.00           O  
ATOM   3704  N   LYS B2105     102.908  22.864 113.383  1.00  0.00           N  
ATOM   3705  CA  LYS B2105     102.910  21.808 114.409  1.00  0.00           C  
ATOM   3706  C   LYS B2105     103.992  21.860 115.517  1.00  0.00           C  
ATOM   3707  O   LYS B2105     103.686  21.954 116.711  1.00  0.00           O  
ATOM   3708  CB  LYS B2105     102.985  20.446 113.723  1.00  0.00           C  
ATOM   3709  CG  LYS B2105     102.884  19.260 114.676  1.00  0.00           C  
ATOM   3710  CD  LYS B2105     103.066  17.984 113.879  1.00  0.00           C  
ATOM   3711  CE  LYS B2105     103.041  16.777 114.768  1.00  0.00           C  
ATOM   3712  NZ  LYS B2105     102.831  15.575 113.949  1.00  0.00           N  
ATOM   3713  N   GLU B2107     105.257  21.783 115.134  1.00  0.00           N  
ATOM   3714  CA  GLU B2107     106.310  21.772 116.147  1.00  0.00           C  
ATOM   3715  C   GLU B2107     106.229  22.947 117.122  1.00  0.00           C  
ATOM   3716  O   GLU B2107     106.339  22.774 118.344  1.00  0.00           O  
ATOM   3717  CB  GLU B2107     107.686  21.693 115.478  1.00  0.00           C  
ATOM   3718  CG  GLU B2107     107.853  20.421 114.627  1.00  0.00           C  
ATOM   3719  CD  GLU B2107     107.540  19.143 115.405  1.00  0.00           C  
ATOM   3720  OE1 GLU B2107     108.047  18.992 116.539  1.00  0.00           O  
ATOM   3721  OE2 GLU B2107     106.791  18.274 114.898  1.00  0.00           O  
ATOM   3722  N   ARG B2108     105.996  24.134 116.592  1.00  0.00           N  
ATOM   3723  CA  ARG B2108     105.908  25.315 117.421  1.00  0.00           C  
ATOM   3724  C   ARG B2108     104.705  25.225 118.371  1.00  0.00           C  
ATOM   3725  O   ARG B2108     104.792  25.613 119.541  1.00  0.00           O  
ATOM   3726  CB  ARG B2108     105.806  26.536 116.510  1.00  0.00           C  
ATOM   3727  CG  ARG B2108     106.187  27.840 117.146  1.00  0.00           C  
ATOM   3728  CD  ARG B2108     106.151  28.963 116.106  1.00  0.00           C  
ATOM   3729  NE  ARG B2108     107.171  28.803 115.075  1.00  0.00           N  
ATOM   3730  CZ  ARG B2108     107.159  29.440 113.904  1.00  0.00           C  
ATOM   3731  NH1 ARG B2108     106.160  30.283 113.612  1.00  0.00           N  
ATOM   3732  NH2 ARG B2108     108.151  29.244 113.026  1.00  0.00           N  
ATOM   3733  N   ALA B2109     103.572  24.733 117.871  1.00  0.00           N  
ATOM   3734  CA  ALA B2109     102.402  24.572 118.740  1.00  0.00           C  
ATOM   3735  C   ALA B2109     102.696  23.548 119.847  1.00  0.00           C  
ATOM   3736  O   ALA B2109     102.357  23.760 121.005  1.00  0.00           O  
ATOM   3737  CB  ALA B2109     101.205  24.105 117.928  1.00  0.00           C  
ATOM   3738  N   LEU B2110     103.317  22.425 119.488  1.00  0.00           N  
ATOM   3739  CA  LEU B2110     103.627  21.403 120.478  1.00  0.00           C  
ATOM   3740  C   LEU B2110     104.584  21.925 121.530  1.00  0.00           C  
ATOM   3741  O   LEU B2110     104.412  21.656 122.707  1.00  0.00           O  
ATOM   3742  CB  LEU B2110     104.251  20.180 119.817  1.00  0.00           C  
ATOM   3743  CG  LEU B2110     103.378  19.469 118.779  1.00  0.00           C  
ATOM   3744  CD1 LEU B2110     104.115  18.253 118.241  1.00  0.00           C  
ATOM   3745  CD2 LEU B2110     102.048  19.041 119.418  1.00  0.00           C  
ATOM   3746  N   ARG B2111     105.615  22.662 121.112  1.00  0.00           N  
ATOM   3747  CA  ARG B2111     106.554  23.184 122.097  1.00  0.00           C  
ATOM   3748  C   ARG B2111     105.836  24.012 123.150  1.00  0.00           C  
ATOM   3749  O   ARG B2111     106.133  23.895 124.325  1.00  0.00           O  
ATOM   3750  CB  ARG B2111     107.654  24.037 121.446  1.00  0.00           C  
ATOM   3751  CG  ARG B2111     108.568  23.248 120.490  1.00  0.00           C  
ATOM   3752  CD  ARG B2111     109.206  22.013 121.178  1.00  0.00           C  
ATOM   3753  NE  ARG B2111     108.430  20.766 121.064  1.00  0.00           N  
ATOM   3754  CZ  ARG B2111     108.329  20.034 119.958  1.00  0.00           C  
ATOM   3755  NH1 ARG B2111     108.940  20.405 118.842  1.00  0.00           N  
ATOM   3756  NH2 ARG B2111     107.623  18.915 119.965  1.00  0.00           N  
ATOM   3757  N   ARG B2112     104.892  24.853 122.745  1.00  0.00           N  
ATOM   3758  CA  ARG B2112     104.177  25.670 123.729  1.00  0.00           C  
ATOM   3759  C   ARG B2112     103.258  24.840 124.591  1.00  0.00           C  
ATOM   3760  O   ARG B2112     103.139  25.077 125.783  1.00  0.00           O  
ATOM   3761  CB  ARG B2112     103.345  26.744 123.052  1.00  0.00           C  
ATOM   3762  CG  ARG B2112     104.139  27.915 122.654  1.00  0.00           C  
ATOM   3763  CD  ARG B2112     103.253  29.101 122.469  1.00  0.00           C  
ATOM   3764  NE  ARG B2112     104.090  30.179 122.024  1.00  0.00           N  
ATOM   3765  CZ  ARG B2112     103.652  31.371 121.659  1.00  0.00           C  
ATOM   3766  NH1 ARG B2112     102.348  31.651 121.694  1.00  0.00           N  
ATOM   3767  NH2 ARG B2112     104.529  32.273 121.238  1.00  0.00           N  
ATOM   3768  N   LEU B2113     102.584  23.883 123.968  1.00  0.00           N  
ATOM   3769  CA  LEU B2113     101.685  23.006 124.698  1.00  0.00           C  
ATOM   3770  C   LEU B2113     102.477  22.237 125.743  1.00  0.00           C  
ATOM   3771  O   LEU B2113     102.003  22.057 126.859  1.00  0.00           O  
ATOM   3772  CB  LEU B2113     101.033  22.002 123.762  1.00  0.00           C  
ATOM   3773  CG  LEU B2113      99.574  21.652 124.060  1.00  0.00           C  
ATOM   3774  CD1 LEU B2113      99.208  20.329 123.412  1.00  0.00           C  
ATOM   3775  CD2 LEU B2113      99.364  21.583 125.557  1.00  0.00           C  
ATOM   3776  N   GLU B2121     103.680  21.776 125.379  1.00  0.00           N  
ATOM   3777  CA  GLU B2121     104.510  21.022 126.317  1.00  0.00           C  
ATOM   3778  C   GLU B2121     104.877  21.860 127.537  1.00  0.00           C  
ATOM   3779  O   GLU B2121     104.844  21.367 128.668  1.00  0.00           O  
ATOM   3780  CB  GLU B2121     105.787  20.504 125.638  1.00  0.00           C  
ATOM   3781  CG  GLU B2121     105.544  19.364 124.627  1.00  0.00           C  
ATOM   3782  CD  GLU B2121     106.650  19.234 123.554  1.00  0.00           C  
ATOM   3783  OE1 GLU B2121     106.435  18.480 122.591  1.00  0.00           O  
ATOM   3784  OE2 GLU B2121     107.719  19.877 123.662  1.00  0.00           O  
ATOM   3785  N   ARG B2122     105.230  23.120 127.320  1.00  0.00           N  
ATOM   3786  CA  ARG B2122     105.588  23.985 128.433  1.00  0.00           C  
ATOM   3787  C   ARG B2122     104.413  24.130 129.378  1.00  0.00           C  
ATOM   3788  O   ARG B2122     104.579  24.079 130.585  1.00  0.00           O  
ATOM   3789  CB  ARG B2122     105.981  25.368 127.949  1.00  0.00           C  
ATOM   3790  CG  ARG B2122     107.460  25.630 127.960  1.00  0.00           C  
ATOM   3791  CD  ARG B2122     107.770  27.077 128.365  1.00  0.00           C  
ATOM   3792  NE  ARG B2122     107.328  28.082 127.398  1.00  0.00           N  
ATOM   3793  CZ  ARG B2122     106.074  28.516 127.262  1.00  0.00           C  
ATOM   3794  NH1 ARG B2122     105.106  28.029 128.037  1.00  0.00           N  
ATOM   3795  NH2 ARG B2122     105.786  29.454 126.356  1.00  0.00           N  
ATOM   3796  N   ALA B2123     103.223  24.304 128.816  1.00  0.00           N  
ATOM   3797  CA  ALA B2123     102.017  24.466 129.610  1.00  0.00           C  
ATOM   3798  C   ALA B2123     101.614  23.201 130.350  1.00  0.00           C  
ATOM   3799  O   ALA B2123     100.888  23.263 131.331  1.00  0.00           O  
ATOM   3800  CB  ALA B2123     100.876  24.934 128.722  1.00  0.00           C  
ATOM   3801  N   LEU B2124     102.061  22.049 129.881  1.00  0.00           N  
ATOM   3802  CA  LEU B2124     101.727  20.799 130.549  1.00  0.00           C  
ATOM   3803  C   LEU B2124     102.924  20.326 131.388  1.00  0.00           C  
ATOM   3804  O   LEU B2124     102.882  19.264 132.017  1.00  0.00           O  
ATOM   3805  CB  LEU B2124     101.362  19.730 129.517  1.00  0.00           C  
ATOM   3806  CG  LEU B2124     100.161  19.990 128.602  1.00  0.00           C  
ATOM   3807  CD1 LEU B2124      99.925  18.768 127.710  1.00  0.00           C  
ATOM   3808  CD2 LEU B2124      98.925  20.285 129.441  1.00  0.00           C  
ATOM   3809  N   ALA B2126     103.985  21.131 131.398  1.00  0.00           N  
ATOM   3810  CA  ALA B2126     105.208  20.810 132.129  1.00  0.00           C  
ATOM   3811  C   ALA B2126     105.007  20.762 133.636  1.00  0.00           C  
ATOM   3812  O   ALA B2126     105.339  19.707 134.223  1.00  0.00           O  
ATOM   3813  CB  ALA B2126     106.304  21.824 131.783  1.00  0.00           C  
ATOM   3814  OXT ALA B2126     104.542  21.781 134.206  1.00  0.00           O  
HETATM 3815  PG  ATP B 602      99.391  78.625 120.794  1.00  0.00           P  
HETATM 3816  O1G ATP B 602     100.091  79.950 120.499  1.00  0.00           O  
HETATM 3817  O2G ATP B 602      99.397  78.391 122.309  1.00  0.00           O  
HETATM 3818  O3G ATP B 602     100.120  77.451 120.139  1.00  0.00           O  
HETATM 3819  PB  ATP B 602      96.979  77.533 119.519  1.00  0.00           P  
HETATM 3820  O1B ATP B 602      95.496  77.681 119.612  1.00  0.00           O  
HETATM 3821  O2B ATP B 602      97.401  76.174 119.985  1.00  0.00           O  
HETATM 3822  O3B ATP B 602      97.780  78.689 120.391  1.00  0.00           O  
HETATM 3823  PA  ATP B 602      97.394  79.022 117.032  1.00  0.00           P  
HETATM 3824  O1A ATP B 602      97.231  80.323 117.755  1.00  0.00           O  
HETATM 3825  O2A ATP B 602      98.518  79.075 116.040  1.00  0.00           O  
HETATM 3826  O3A ATP B 602      97.565  77.718 118.028  1.00  0.00           O  
HETATM 3827  O5' ATP B 602      96.050  78.663 116.312  1.00  0.00           O  
HETATM 3828  C5' ATP B 602      96.017  77.429 115.560  1.00  0.00           C  
HETATM 3829  C4' ATP B 602      94.929  77.425 114.511  1.00  0.00           C  
HETATM 3830  O4' ATP B 602      93.861  76.533 114.923  1.00  0.00           O  
HETATM 3831  C3' ATP B 602      94.209  78.749 114.214  1.00  0.00           C  
HETATM 3832  O3' ATP B 602      93.757  78.779 112.856  1.00  0.00           O  
HETATM 3833  C2' ATP B 602      93.092  78.761 115.253  1.00  0.00           C  
HETATM 3834  O2' ATP B 602      91.968  79.554 114.854  1.00  0.00           O  
HETATM 3835  C1' ATP B 602      92.723  77.270 115.360  1.00  0.00           C  
HETATM 3836  N9  ATP B 602      92.367  76.774 116.711  1.00  0.00           N  
HETATM 3837  C8  ATP B 602      93.057  76.900 117.906  1.00  0.00           C  
HETATM 3838  N7  ATP B 602      92.461  76.338 118.932  1.00  0.00           N  
HETATM 3839  C5  ATP B 602      91.299  75.803 118.395  1.00  0.00           C  
HETATM 3840  C6  ATP B 602      90.212  75.066 118.965  1.00  0.00           C  
HETATM 3841  N6  ATP B 602      90.149  74.757 120.267  1.00  0.00           N  
HETATM 3842  N1  ATP B 602      89.185  74.668 118.130  1.00  0.00           N  
HETATM 3843  C2  ATP B 602      89.248  74.987 116.812  1.00  0.00           C  
HETATM 3844  N3  ATP B 602      90.221  75.678 116.168  1.00  0.00           N  
HETATM 3845  C4  ATP B 602      91.227  76.059 117.018  1.00  0.00           C  
HETATM 3846  N   GAU B 702      97.995  83.182 113.260  1.00  0.00           N  
HETATM 3847  CA  GAU B 702      96.596  83.282 113.668  1.00  0.00           C  
HETATM 3848  CB  GAU B 702      95.708  83.373 112.427  1.00  0.00           C  
HETATM 3849  CG  GAU B 702      94.243  83.566 112.713  1.00  0.00           C  
HETATM 3850  CD  GAU B 702      93.489  83.989 111.476  1.00  0.00           C  
HETATM 3851  OE2 GAU B 702      92.985  83.092 110.760  1.00  0.00           O  
HETATM 3852  OE1 GAU B 702      93.414  85.212 111.210  1.00  0.00           O  
HETATM 3853  C   GAU B 702      96.206  82.074 114.522  1.00  0.00           C  
HETATM 3854  OXT GAU B 702      96.265  80.882 113.774  1.00  0.00           O  
TER
END
