# Supplementary material for: Backbone Brackets and Arginine Tweezers delineate Class I and Class II aminoacyl tRNA synthetases
Source: PLoS Comput Biol. 2018 Apr 16;14(4):e1006101. doi: 10.1371/journal.pcbi.1006101 (PMC5919687; doi:10.1371/journal.pcbi.1006101)
Supplement: S11 File — All structures of Class I aaRS with residues renumbered according to the MSA. (GZ) [file pcbi.1006101.s023.tar.gz › 2el7_A_renum.pdb]

ATOM      1  N   MET A 265      -8.279  23.913  60.620  1.00  0.00           N  
ATOM      2  CA  MET A 265      -6.779  23.805  60.705  1.00  0.00           C  
ATOM      3  C   MET A 265      -6.283  22.392  60.416  1.00  0.00           C  
ATOM      4  O   MET A 265      -6.411  21.512  61.268  1.00  0.00           O  
ATOM      5  CB  MET A 265      -6.314  24.230  62.100  1.00  0.00           C  
ATOM      6  CG  MET A 265      -4.817  24.304  62.306  1.00  0.00           C  
ATOM      7  SD  MET A 265      -4.364  24.664  64.044  1.00  0.00           S  
ATOM      8  CE  MET A 265      -3.734  26.283  63.941  1.00  0.00           C  
ATOM      9  N   LYS A 266      -5.737  22.166  59.222  1.00  0.00           N  
ATOM     10  CA  LYS A 266      -5.194  20.845  58.860  1.00  0.00           C  
ATOM     11  C   LYS A 266      -3.665  20.883  58.747  1.00  0.00           C  
ATOM     12  O   LYS A 266      -2.968  19.989  59.219  1.00  0.00           O  
ATOM     13  CB  LYS A 266      -5.734  20.359  57.512  1.00  0.00           C  
ATOM     14  CG  LYS A 266      -7.213  20.013  57.447  1.00  0.00           C  
ATOM     15  CD  LYS A 266      -7.528  19.574  56.030  1.00  0.00           C  
ATOM     16  CE  LYS A 266      -8.973  19.152  55.863  1.00  0.00           C  
ATOM     17  NZ  LYS A 266      -9.232  18.729  54.454  1.00  0.00           N  
ATOM     18  N   ARG A 267      -3.142  21.902  58.084  1.00  0.00           N  
ATOM     19  CA  ARG A 267      -1.703  22.005  57.943  1.00  0.00           C  
ATOM     20  C   ARG A 267      -1.278  23.425  58.192  1.00  0.00           C  
ATOM     21  O   ARG A 267      -1.823  24.361  57.615  1.00  0.00           O  
ATOM     22  CB  ARG A 267      -1.239  21.581  56.555  1.00  0.00           C  
ATOM     23  CG  ARG A 267       0.273  21.699  56.408  1.00  0.00           C  
ATOM     24  CD  ARG A 267       0.722  21.117  55.102  1.00  0.00           C  
ATOM     25  NE  ARG A 267       0.581  19.671  55.118  1.00  0.00           N  
ATOM     26  CZ  ARG A 267       0.443  18.922  54.032  1.00  0.00           C  
ATOM     27  NH1 ARG A 267       0.330  17.623  54.164  1.00  0.00           N  
ATOM     28  NH2 ARG A 267       0.410  19.468  52.819  1.00  0.00           N  
ATOM     29  N   VAL A 268      -0.306  23.578  59.067  1.00  0.00           N  
ATOM     30  CA  VAL A 268       0.174  24.890  59.418  1.00  0.00           C  
ATOM     31  C   VAL A 268       1.603  25.136  58.946  1.00  0.00           C  
ATOM     32  O   VAL A 268       2.423  24.227  58.955  1.00  0.00           O  
ATOM     33  CB  VAL A 268       0.093  25.092  60.962  1.00  0.00           C  
ATOM     34  CG1 VAL A 268       0.822  26.377  61.382  1.00  0.00           C  
ATOM     35  CG2 VAL A 268      -1.372  25.175  61.380  1.00  0.00           C  
ATOM     36  N   LEU A 269       1.880  26.352  58.486  1.00  0.00           N  
ATOM     37  CA  LEU A 269       3.227  26.686  58.088  1.00  0.00           C  
ATOM     38  C   LEU A 269       3.662  27.835  58.973  1.00  0.00           C  
ATOM     39  O   LEU A 269       3.031  28.899  58.973  1.00  0.00           O  
ATOM     40  CB  LEU A 269       3.321  27.117  56.628  1.00  0.00           C  
ATOM     41  CG  LEU A 269       4.786  27.528  56.333  1.00  0.00           C  
ATOM     42  CD1 LEU A 269       5.716  26.308  56.308  1.00  0.00           C  
ATOM     43  CD2 LEU A 269       4.873  28.251  55.016  1.00  0.00           C  
ATOM     44  N   SER A 270       4.719  27.622  59.750  1.00  0.00           N  
ATOM     45  CA  SER A 270       5.221  28.679  60.628  1.00  0.00           C  
ATOM     46  C   SER A 270       6.648  29.065  60.250  1.00  0.00           C  
ATOM     47  O   SER A 270       7.521  28.207  60.143  1.00  0.00           O  
ATOM     48  CB  SER A 270       5.159  28.233  62.095  1.00  0.00           C  
ATOM     49  OG  SER A 270       3.834  27.844  62.458  1.00  0.00           O  
ATOM     50  N   GLY A 272       6.874  30.362  60.057  1.00  0.00           N  
ATOM     51  CA  GLY A 272       8.182  30.851  59.680  1.00  0.00           C  
ATOM     52  C   GLY A 272       9.084  31.188  60.843  1.00  0.00           C  
ATOM     53  O   GLY A 272       8.695  31.930  61.757  1.00  0.00           O  
ATOM     54  N   ILE A 273      10.301  30.641  60.798  1.00  0.00           N  
ATOM     55  CA  ILE A 273      11.318  30.851  61.821  1.00  0.00           C  
ATOM     56  C   ILE A 273      12.468  31.681  61.244  1.00  0.00           C  
ATOM     57  O   ILE A 273      13.064  31.317  60.219  1.00  0.00           O  
ATOM     58  CB  ILE A 273      11.872  29.500  62.308  1.00  0.00           C  
ATOM     59  CG1 ILE A 273      10.819  28.793  63.162  1.00  0.00           C  
ATOM     60  CG2 ILE A 273      13.190  29.696  63.095  1.00  0.00           C  
ATOM     61  CD1 ILE A 273      11.294  27.448  63.678  1.00  0.00           C  
ATOM     62  N   GLN A 274      12.792  32.791  61.895  1.00  0.00           N  
ATOM     63  CA  GLN A 274      13.895  33.611  61.391  1.00  0.00           C  
ATOM     64  C   GLN A 274      15.233  32.882  61.560  1.00  0.00           C  
ATOM     65  O   GLN A 274      15.457  32.195  62.562  1.00  0.00           O  
ATOM     66  CB  GLN A 274      13.912  34.969  62.105  1.00  0.00           C  
ATOM     67  CG  GLN A 274      12.679  35.791  61.797  1.00  0.00           C  
ATOM     68  CD  GLN A 274      12.437  35.897  60.299  1.00  0.00           C  
ATOM     69  OE1 GLN A 274      13.367  36.189  59.535  1.00  0.00           O  
ATOM     70  NE2 GLN A 274      11.190  35.658  59.864  1.00  0.00           N  
ATOM     71  N   PRO A 275      16.140  33.026  60.579  1.00  0.00           N  
ATOM     72  CA  PRO A 275      17.456  32.381  60.620  1.00  0.00           C  
ATOM     73  C   PRO A 275      18.387  33.035  61.672  1.00  0.00           C  
ATOM     74  O   PRO A 275      19.259  33.851  61.339  1.00  0.00           O  
ATOM     75  CB  PRO A 275      17.950  32.563  59.193  1.00  0.00           C  
ATOM     76  CG  PRO A 275      17.449  33.922  58.858  1.00  0.00           C  
ATOM     77  CD  PRO A 275      16.026  33.901  59.397  1.00  0.00           C  
ATOM     78  N   SER A 276      18.184  32.685  62.939  1.00  0.00           N  
ATOM     79  CA  SER A 276      18.982  33.259  64.025  1.00  0.00           C  
ATOM     80  C   SER A 276      18.947  32.407  65.288  1.00  0.00           C  
ATOM     81  O   SER A 276      17.911  31.845  65.633  1.00  0.00           O  
ATOM     82  CB  SER A 276      18.461  34.657  64.370  1.00  0.00           C  
ATOM     83  OG  SER A 276      18.815  35.012  65.698  1.00  0.00           O  
ATOM     84  N   GLY A 277      20.073  32.331  65.992  1.00  0.00           N  
ATOM     85  CA  GLY A 277      20.102  31.554  67.223  1.00  0.00           C  
ATOM     86  C   GLY A 277      19.820  32.370  68.483  1.00  0.00           C  
ATOM     87  O   GLY A 277      20.069  31.900  69.584  1.00  0.00           O  
ATOM     88  N   GLU A 279      19.301  33.585  68.343  1.00  0.00           N  
ATOM     89  CA  GLU A 279      19.015  34.435  69.509  1.00  0.00           C  
ATOM     90  C   GLU A 279      17.535  34.457  69.889  1.00  0.00           C  
ATOM     91  O   GLU A 279      16.788  35.336  69.454  1.00  0.00           O  
ATOM     92  CB  GLU A 279      19.454  35.877  69.234  1.00  0.00           C  
ATOM     93  CG  GLU A 279      20.866  36.018  68.695  1.00  0.00           C  
ATOM     94  CD  GLU A 279      21.913  35.638  69.720  1.00  0.00           C  
ATOM     95  OE1 GLU A 279      21.858  36.181  70.846  1.00  0.00           O  
ATOM     96  OE2 GLU A 279      22.791  34.806  69.402  1.00  0.00           O  
ATOM     97  N   ILE A 280      17.113  33.508  70.710  1.00  0.00           N  
ATOM     98  CA  ILE A 280      15.722  33.453  71.139  1.00  0.00           C  
ATOM     99  C   ILE A 280      15.652  34.065  72.541  1.00  0.00           C  
ATOM    100  O   ILE A 280      16.417  33.667  73.426  1.00  0.00           O  
ATOM    101  CB  ILE A 280      15.206  31.972  71.211  1.00  0.00           C  
ATOM    102  CG1 ILE A 280      15.651  31.191  69.967  1.00  0.00           C  
ATOM    103  CG2 ILE A 280      13.678  31.941  71.356  1.00  0.00           C  
ATOM    104  CD1 ILE A 280      15.358  31.888  68.647  1.00  0.00           C  
ATOM    105  N   HIS A 281      14.757  35.031  72.747  1.00  0.00           N  
ATOM    106  CA  HIS A 281      14.617  35.638  74.071  1.00  0.00           C  
ATOM    107  C   HIS A 281      13.299  35.218  74.727  1.00  0.00           C  
ATOM    108  O   HIS A 281      12.469  34.568  74.089  1.00  0.00           O  
ATOM    109  CB  HIS A 281      14.761  37.164  74.000  1.00  0.00           C  
ATOM    110  CG  HIS A 281      13.895  37.815  72.972  1.00  0.00           C  
ATOM    111  ND1 HIS A 281      12.519  37.785  73.031  1.00  0.00           N  
ATOM    112  CD2 HIS A 281      14.208  38.564  71.885  1.00  0.00           C  
ATOM    113  CE1 HIS A 281      12.020  38.491  72.030  1.00  0.00           C  
ATOM    114  NE2 HIS A 281      13.023  38.975  71.320  1.00  0.00           N  
ATOM    115  N   ILE A 282      13.108  35.565  75.997  1.00  0.00           N  
ATOM    116  CA  ILE A 282      11.909  35.138  76.700  1.00  0.00           C  
ATOM    117  C   ILE A 282      10.655  35.730  76.112  1.00  0.00           C  
ATOM    118  O   ILE A 282       9.535  35.312  76.448  1.00  0.00           O  
ATOM    119  CB  ILE A 282      11.979  35.486  78.208  1.00  0.00           C  
ATOM    120  CG1 ILE A 282      11.977  36.997  78.412  1.00  0.00           C  
ATOM    121  CG2 ILE A 282      13.227  34.852  78.829  1.00  0.00           C  
ATOM    122  CD1 ILE A 282      11.845  37.386  79.863  1.00  0.00           C  
ATOM    123  N   GLY A 283      10.853  36.719  75.243  1.00  0.00           N  
ATOM    124  CA  GLY A 283       9.737  37.363  74.579  1.00  0.00           C  
ATOM    125  C   GLY A 283       9.236  36.399  73.519  1.00  0.00           C  
ATOM    126  O   GLY A 283       8.036  36.147  73.413  1.00  0.00           O  
ATOM    127  N   ASN A 284      10.167  35.855  72.736  1.00  0.00           N  
ATOM    128  CA  ASN A 284       9.832  34.876  71.692  1.00  0.00           C  
ATOM    129  C   ASN A 284       9.235  33.647  72.385  1.00  0.00           C  
ATOM    130  O   ASN A 284       8.197  33.114  71.993  1.00  0.00           O  
ATOM    131  CB  ASN A 284      11.096  34.410  70.945  1.00  0.00           C  
ATOM    132  CG  ASN A 284      11.828  35.543  70.232  1.00  0.00           C  
ATOM    133  OD1 ASN A 284      13.075  35.629  70.279  1.00  0.00           O  
ATOM    134  ND2 ASN A 284      11.071  36.408  69.552  1.00  0.00           N  
ATOM    135  N   TYR A 285       9.917  33.207  73.432  1.00  0.00           N  
ATOM    136  CA  TYR A 285       9.513  32.021  74.152  1.00  0.00           C  
ATOM    137  C   TYR A 285       8.105  32.059  74.718  1.00  0.00           C  
ATOM    138  O   TYR A 285       7.275  31.221  74.354  1.00  0.00           O  
ATOM    139  CB  TYR A 285      10.515  31.723  75.257  1.00  0.00           C  
ATOM    140  CG  TYR A 285      10.173  30.484  76.030  1.00  0.00           C  
ATOM    141  CD1 TYR A 285      10.099  29.247  75.398  1.00  0.00           C  
ATOM    142  CD2 TYR A 285       9.905  30.546  77.395  1.00  0.00           C  
ATOM    143  CE1 TYR A 285       9.759  28.093  76.113  1.00  0.00           C  
ATOM    144  CE2 TYR A 285       9.571  29.405  78.118  1.00  0.00           C  
ATOM    145  CZ  TYR A 285       9.497  28.184  77.470  1.00  0.00           C  
ATOM    146  OH  TYR A 285       9.141  27.064  78.186  1.00  0.00           O  
ATOM    147  N   LEU A 286       7.844  33.015  75.607  1.00  0.00           N  
ATOM    148  CA  LEU A 286       6.537  33.166  76.233  1.00  0.00           C  
ATOM    149  C   LEU A 286       5.374  33.378  75.264  1.00  0.00           C  
ATOM    150  O   LEU A 286       4.215  33.141  75.626  1.00  0.00           O  
ATOM    151  CB  LEU A 286       6.578  34.321  77.229  1.00  0.00           C  
ATOM    152  CG  LEU A 286       7.464  33.980  78.426  1.00  0.00           C  
ATOM    153  CD1 LEU A 286       7.583  35.155  79.382  1.00  0.00           C  
ATOM    154  CD2 LEU A 286       6.852  32.772  79.127  1.00  0.00           C  
ATOM    155  N   GLY A 287       5.670  33.813  74.040  1.00  0.00           N  
ATOM    156  CA  GLY A 287       4.606  34.057  73.087  1.00  0.00           C  
ATOM    157  C   GLY A 287       4.429  33.074  71.936  1.00  0.00           C  
ATOM    158  O   GLY A 287       3.612  32.150  72.003  1.00  0.00           O  
ATOM    159  N   ALA A 288       5.199  33.271  70.874  1.00  0.00           N  
ATOM    160  CA  ALA A 288       5.098  32.446  69.679  1.00  0.00           C  
ATOM    161  C   ALA A 288       5.498  30.992  69.833  1.00  0.00           C  
ATOM    162  O   ALA A 288       4.825  30.105  69.307  1.00  0.00           O  
ATOM    163  CB  ALA A 288       5.920  33.081  68.562  1.00  0.00           C  
ATOM    164  N   ILE A 289       6.593  30.749  70.548  1.00  0.00           N  
ATOM    165  CA  ILE A 289       7.088  29.404  70.733  1.00  0.00           C  
ATOM    166  C   ILE A 289       6.099  28.541  71.493  1.00  0.00           C  
ATOM    167  O   ILE A 289       5.840  27.391  71.124  1.00  0.00           O  
ATOM    168  CB  ILE A 289       8.474  29.423  71.444  1.00  0.00           C  
ATOM    169  CG1 ILE A 289       9.531  30.004  70.495  1.00  0.00           C  
ATOM    170  CG2 ILE A 289       8.906  28.010  71.828  1.00  0.00           C  
ATOM    171  CD1 ILE A 289      10.889  30.133  71.105  1.00  0.00           C  
ATOM    172  N   LYS A 290       5.540  29.090  72.558  1.00  0.00           N  
ATOM    173  CA  LYS A 290       4.567  28.350  73.337  1.00  0.00           C  
ATOM    174  C   LYS A 290       3.416  27.941  72.417  1.00  0.00           C  
ATOM    175  O   LYS A 290       2.849  26.857  72.570  1.00  0.00           O  
ATOM    176  CB  LYS A 290       4.051  29.202  74.499  1.00  0.00           C  
ATOM    177  CG  LYS A 290       2.746  28.699  75.100  1.00  0.00           C  
ATOM    178  CD  LYS A 290       2.485  29.326  76.478  1.00  0.00           C  
ATOM    179  CE  LYS A 290       3.356  28.681  77.576  1.00  0.00           C  
ATOM    180  NZ  LYS A 290       4.831  28.673  77.279  1.00  0.00           N  
ATOM    181  N   GLN A 291       3.095  28.788  71.440  1.00  0.00           N  
ATOM    182  CA  GLN A 291       2.005  28.473  70.535  1.00  0.00           C  
ATOM    183  C   GLN A 291       2.415  27.433  69.499  1.00  0.00           C  
ATOM    184  O   GLN A 291       1.639  26.534  69.154  1.00  0.00           O  
ATOM    185  CB  GLN A 291       1.509  29.743  69.848  1.00  0.00           C  
ATOM    186  CG  GLN A 291       0.293  29.519  68.977  1.00  0.00           C  
ATOM    187  CD  GLN A 291      -0.173  30.797  68.294  1.00  0.00           C  
ATOM    188  OE1 GLN A 291       0.577  31.424  67.532  1.00  0.00           O  
ATOM    189  NE2 GLN A 291      -1.421  31.196  68.567  1.00  0.00           N  
ATOM    190  N   TRP A 292       3.637  27.567  68.997  1.00  0.00           N  
ATOM    191  CA  TRP A 292       4.160  26.629  68.008  1.00  0.00           C  
ATOM    192  C   TRP A 292       4.141  25.232  68.602  1.00  0.00           C  
ATOM    193  O   TRP A 292       3.808  24.262  67.928  1.00  0.00           O  
ATOM    194  CB  TRP A 292       5.605  26.980  67.627  1.00  0.00           C  
ATOM    195  CG  TRP A 292       5.746  28.241  66.861  1.00  0.00           C  
ATOM    196  CD1 TRP A 292       4.742  28.979  66.293  1.00  0.00           C  
ATOM    197  CD2 TRP A 292       6.974  28.898  66.512  1.00  0.00           C  
ATOM    198  NE1 TRP A 292       5.271  30.048  65.610  1.00  0.00           N  
ATOM    199  CE2 TRP A 292       6.638  30.022  65.726  1.00  0.00           C  
ATOM    200  CE3 TRP A 292       8.325  28.643  66.787  1.00  0.00           C  
ATOM    201  CZ2 TRP A 292       7.602  30.891  65.210  1.00  0.00           C  
ATOM    202  CZ3 TRP A 292       9.283  29.508  66.274  1.00  0.00           C  
ATOM    203  CH2 TRP A 292       8.915  30.620  65.492  1.00  0.00           C  
ATOM    204  N   VAL A 293       4.530  25.145  69.872  1.00  0.00           N  
ATOM    205  CA  VAL A 293       4.550  23.873  70.589  1.00  0.00           C  
ATOM    206  C   VAL A 293       3.134  23.292  70.637  1.00  0.00           C  
ATOM    207  O   VAL A 293       2.940  22.088  70.405  1.00  0.00           O  
ATOM    208  CB  VAL A 293       5.108  24.067  72.035  1.00  0.00           C  
ATOM    209  CG1 VAL A 293       4.971  22.793  72.820  1.00  0.00           C  
ATOM    210  CG2 VAL A 293       6.588  24.457  71.979  1.00  0.00           C  
ATOM    211  N   ALA A 294       2.144  24.144  70.921  1.00  0.00           N  
ATOM    212  CA  ALA A 294       0.750  23.677  70.976  1.00  0.00           C  
ATOM    213  C   ALA A 294       0.296  23.160  69.618  1.00  0.00           C  
ATOM    214  O   ALA A 294      -0.380  22.138  69.538  1.00  0.00           O  
ATOM    215  CB  ALA A 294      -0.221  24.807  71.475  1.00  0.00           C  
ATOM    216  N   ILE A 295       0.678  23.855  68.547  1.00  0.00           N  
ATOM    217  CA  ILE A 295       0.299  23.442  67.200  1.00  0.00           C  
ATOM    218  C   ILE A 295       0.906  22.093  66.854  1.00  0.00           C  
ATOM    219  O   ILE A 295       0.276  21.268  66.196  1.00  0.00           O  
ATOM    220  CB  ILE A 295       0.722  24.487  66.190  1.00  0.00           C  
ATOM    221  CG1 ILE A 295      -0.143  25.742  66.395  1.00  0.00           C  
ATOM    222  CG2 ILE A 295       0.600  23.927  64.764  1.00  0.00           C  
ATOM    223  CD1 ILE A 295       0.531  27.036  65.931  1.00  0.00           C  
ATOM    224  N   GLY A 296       2.126  21.853  67.318  1.00  0.00           N  
ATOM    225  CA  GLY A 296       2.757  20.567  67.066  1.00  0.00           C  
ATOM    226  C   GLY A 296       2.048  19.424  67.787  1.00  0.00           C  
ATOM    227  O   GLY A 296       1.941  18.333  67.249  1.00  0.00           O  
ATOM    228  N   GLU A 297       1.569  19.658  69.007  1.00  0.00           N  
ATOM    229  CA  GLU A 297       0.867  18.603  69.744  1.00  0.00           C  
ATOM    230  C   GLU A 297      -0.415  18.243  69.003  1.00  0.00           C  
ATOM    231  O   GLU A 297      -0.830  17.083  68.964  1.00  0.00           O  
ATOM    232  CB  GLU A 297       0.485  19.070  71.156  1.00  0.00           C  
ATOM    233  CG  GLU A 297       1.653  19.467  72.026  1.00  0.00           C  
ATOM    234  CD  GLU A 297       2.384  18.273  72.564  1.00  0.00           C  
ATOM    235  OE1 GLU A 297       3.632  18.301  72.594  1.00  0.00           O  
ATOM    236  OE2 GLU A 297       1.711  17.299  72.964  1.00  0.00           O  
ATOM    237  N   LYS A 298      -1.028  19.249  68.395  1.00  0.00           N  
ATOM    238  CA  LYS A 298      -2.282  19.054  67.698  1.00  0.00           C  
ATOM    239  C   LYS A 298      -2.168  18.535  66.260  1.00  0.00           C  
ATOM    240  O   LYS A 298      -2.960  17.677  65.825  1.00  0.00           O  
ATOM    241  CB  LYS A 298      -3.057  20.377  67.722  1.00  0.00           C  
ATOM    242  CG  LYS A 298      -4.470  20.301  67.200  1.00  0.00           C  
ATOM    243  CD  LYS A 298      -5.244  21.567  67.555  1.00  0.00           C  
ATOM    244  CE  LYS A 298      -6.651  21.557  66.961  1.00  0.00           C  
ATOM    245  NZ  LYS A 298      -7.469  20.397  67.421  1.00  0.00           N  
ATOM    246  N   LEU A 299      -1.183  19.031  65.523  1.00  0.00           N  
ATOM    247  CA  LEU A 299      -1.070  18.624  64.132  1.00  0.00           C  
ATOM    248  C   LEU A 299      -0.001  17.595  63.830  1.00  0.00           C  
ATOM    249  O   LEU A 299      -0.029  16.966  62.782  1.00  0.00           O  
ATOM    250  CB  LEU A 299      -0.902  19.864  63.247  1.00  0.00           C  
ATOM    251  CG  LEU A 299      -2.033  20.875  63.497  1.00  0.00           C  
ATOM    252  CD1 LEU A 299      -1.777  22.187  62.747  1.00  0.00           C  
ATOM    253  CD2 LEU A 299      -3.355  20.247  63.083  1.00  0.00           C  
ATOM    254  N   GLY A 305       0.932  17.415  64.748  1.00  0.00           N  
ATOM    255  CA  GLY A 305       1.963  16.429  64.533  1.00  0.00           C  
ATOM    256  C   GLY A 305       2.839  16.764  63.342  1.00  0.00           C  
ATOM    257  O   GLY A 305       3.464  17.831  63.321  1.00  0.00           O  
ATOM    258  N   ARG A 306       2.872  15.868  62.348  1.00  0.00           N  
ATOM    259  CA  ARG A 306       3.706  16.043  61.164  1.00  0.00           C  
ATOM    260  C   ARG A 306       3.200  17.133  60.218  1.00  0.00           C  
ATOM    261  O   ARG A 306       3.938  17.674  59.406  1.00  0.00           O  
ATOM    262  CB  ARG A 306       3.816  14.719  60.421  1.00  0.00           C  
ATOM    263  CG  ARG A 306       5.223  14.187  60.284  1.00  0.00           C  
ATOM    264  CD  ARG A 306       5.728  13.298  61.413  1.00  0.00           C  
ATOM    265  NE  ARG A 306       6.926  13.878  62.034  1.00  0.00           N  
ATOM    266  CZ  ARG A 306       7.983  13.205  62.500  1.00  0.00           C  
ATOM    267  NH1 ARG A 306       8.976  13.877  63.051  1.00  0.00           N  
ATOM    268  NH2 ARG A 306       8.078  11.887  62.406  1.00  0.00           N  
ATOM    269  N   ASP A 307       1.927  17.462  60.322  1.00  0.00           N  
ATOM    270  CA  ASP A 307       1.373  18.507  59.490  1.00  0.00           C  
ATOM    271  C   ASP A 307       1.562  19.876  60.098  1.00  0.00           C  
ATOM    272  O   ASP A 307       0.908  20.842  59.717  1.00  0.00           O  
ATOM    273  CB  ASP A 307      -0.084  18.219  59.192  1.00  0.00           C  
ATOM    274  CG  ASP A 307      -0.234  17.322  57.988  1.00  0.00           C  
ATOM    275  OD1 ASP A 307      -1.049  16.379  58.045  1.00  0.00           O  
ATOM    276  OD2 ASP A 307       0.473  17.566  56.975  1.00  0.00           O  
ATOM    277  N   ALA A 308       2.471  19.952  61.059  1.00  0.00           N  
ATOM    278  CA  ALA A 308       2.816  21.234  61.648  1.00  0.00           C  
ATOM    279  C   ALA A 308       4.171  21.544  61.018  1.00  0.00           C  
ATOM    280  O   ALA A 308       5.193  21.187  61.575  1.00  0.00           O  
ATOM    281  CB  ALA A 308       2.953  21.126  63.172  1.00  0.00           C  
ATOM    282  N   PHE A 309       4.173  22.164  59.836  1.00  0.00           N  
ATOM    283  CA  PHE A 309       5.428  22.517  59.163  1.00  0.00           C  
ATOM    284  C   PHE A 309       6.105  23.740  59.750  1.00  0.00           C  
ATOM    285  O   PHE A 309       5.471  24.789  59.955  1.00  0.00           O  
ATOM    286  CB  PHE A 309       5.205  22.780  57.680  1.00  0.00           C  
ATOM    287  CG  PHE A 309       4.921  21.543  56.874  1.00  0.00           C  
ATOM    288  CD1 PHE A 309       5.152  21.532  55.504  1.00  0.00           C  
ATOM    289  CD2 PHE A 309       4.430  20.400  57.475  1.00  0.00           C  
ATOM    290  CE1 PHE A 309       4.905  20.410  54.759  1.00  0.00           C  
ATOM    291  CE2 PHE A 309       4.183  19.275  56.734  1.00  0.00           C  
ATOM    292  CZ  PHE A 309       4.422  19.280  55.367  1.00  0.00           C  
ATOM    293  N   PHE A 310       7.401  23.619  60.016  1.00  0.00           N  
ATOM    294  CA  PHE A 310       8.155  24.752  60.565  1.00  0.00           C  
ATOM    295  C   PHE A 310       9.296  24.998  59.625  1.00  0.00           C  
ATOM    296  O   PHE A 310      10.140  24.127  59.439  1.00  0.00           O  
ATOM    297  CB  PHE A 310       8.655  24.461  61.988  1.00  0.00           C  
ATOM    298  CG  PHE A 310       7.542  24.333  63.008  1.00  0.00           C  
ATOM    299  CD1 PHE A 310       6.961  23.084  63.281  1.00  0.00           C  
ATOM    300  CD2 PHE A 310       7.092  25.454  63.709  1.00  0.00           C  
ATOM    301  CE1 PHE A 310       5.961  22.953  64.234  1.00  0.00           C  
ATOM    302  CE2 PHE A 310       6.079  25.343  64.680  1.00  0.00           C  
ATOM    303  CZ  PHE A 310       5.509  24.097  64.949  1.00  0.00           C  
ATOM    304  N   CYS A 311       9.304  26.194  59.029  1.00  0.00           N  
ATOM    305  CA  CYS A 311      10.287  26.587  58.014  1.00  0.00           C  
ATOM    306  C   CYS A 311      11.243  27.701  58.432  1.00  0.00           C  
ATOM    307  O   CYS A 311      10.812  28.820  58.695  1.00  0.00           O  
ATOM    308  CB  CYS A 311       9.525  27.013  56.747  1.00  0.00           C  
ATOM    309  SG  CYS A 311      10.475  27.332  55.224  1.00  0.00           S  
ATOM    310  N   ILE A 312      12.540  27.383  58.483  1.00  0.00           N  
ATOM    311  CA  ILE A 312      13.570  28.346  58.833  1.00  0.00           C  
ATOM    312  C   ILE A 312      13.790  29.130  57.528  1.00  0.00           C  
ATOM    313  O   ILE A 312      14.392  28.619  56.578  1.00  0.00           O  
ATOM    314  CB  ILE A 312      14.875  27.619  59.269  1.00  0.00           C  
ATOM    315  CG1 ILE A 312      14.663  26.922  60.619  1.00  0.00           C  
ATOM    316  CG2 ILE A 312      16.033  28.614  59.368  1.00  0.00           C  
ATOM    317  CD1 ILE A 312      15.855  26.087  61.089  1.00  0.00           C  
ATOM    318  N   VAL A 313      13.319  30.371  57.478  1.00  0.00           N  
ATOM    319  CA  VAL A 313      13.428  31.147  56.241  1.00  0.00           C  
ATOM    320  C   VAL A 313      14.765  31.837  55.946  1.00  0.00           C  
ATOM    321  O   VAL A 313      14.848  33.061  55.929  1.00  0.00           O  
ATOM    322  CB  VAL A 313      12.268  32.193  56.136  1.00  0.00           C  
ATOM    323  CG1 VAL A 313      10.949  31.472  55.983  1.00  0.00           C  
ATOM    324  CG2 VAL A 313      12.228  33.076  57.365  1.00  0.00           C  
ATOM    325  N   ASP A 314      15.781  31.035  55.635  1.00  0.00           N  
ATOM    326  CA  ASP A 314      17.112  31.558  55.364  1.00  0.00           C  
ATOM    327  C   ASP A 314      17.140  32.524  54.173  1.00  0.00           C  
ATOM    328  O   ASP A 314      17.920  33.477  54.168  1.00  0.00           O  
ATOM    329  CB  ASP A 314      18.115  30.397  55.185  1.00  0.00           C  
ATOM    330  CG  ASP A 314      17.718  29.413  54.081  1.00  0.00           C  
ATOM    331  OD1 ASP A 314      18.571  28.597  53.693  1.00  0.00           O  
ATOM    332  OD2 ASP A 314      16.572  29.443  53.593  1.00  0.00           O  
ATOM    333  N   TYR A 315      16.281  32.302  53.181  1.00  0.00           N  
ATOM    334  CA  TYR A 315      16.210  33.196  52.027  1.00  0.00           C  
ATOM    335  C   TYR A 315      15.818  34.623  52.402  1.00  0.00           C  
ATOM    336  O   TYR A 315      16.068  35.546  51.637  1.00  0.00           O  
ATOM    337  CB  TYR A 315      15.227  32.662  50.977  1.00  0.00           C  
ATOM    338  CG  TYR A 315      15.875  31.711  49.987  1.00  0.00           C  
ATOM    339  CD1 TYR A 315      15.132  30.711  49.351  1.00  0.00           C  
ATOM    340  CD2 TYR A 315      17.235  31.800  49.701  1.00  0.00           C  
ATOM    341  CE1 TYR A 315      15.733  29.818  48.462  1.00  0.00           C  
ATOM    342  CE2 TYR A 315      17.849  30.916  48.809  1.00  0.00           C  
ATOM    343  CZ  TYR A 315      17.096  29.929  48.196  1.00  0.00           C  
ATOM    344  OH  TYR A 315      17.712  29.049  47.326  1.00  0.00           O  
ATOM    345  N   HIS A 316      15.215  34.802  53.579  1.00  0.00           N  
ATOM    346  CA  HIS A 316      14.800  36.128  54.050  1.00  0.00           C  
ATOM    347  C   HIS A 316      16.027  36.972  54.422  1.00  0.00           C  
ATOM    348  O   HIS A 316      15.979  38.208  54.368  1.00  0.00           O  
ATOM    349  CB  HIS A 316      13.856  35.971  55.251  1.00  0.00           C  
ATOM    350  CG  HIS A 316      13.357  37.259  55.836  1.00  0.00           C  
ATOM    351  ND1 HIS A 316      12.997  38.348  55.067  1.00  0.00           N  
ATOM    352  CD2 HIS A 316      13.107  37.610  57.122  1.00  0.00           C  
ATOM    353  CE1 HIS A 316      12.549  39.312  55.852  1.00  0.00           C  
ATOM    354  NE2 HIS A 316      12.605  38.888  57.104  1.00  0.00           N  
ATOM    355  N   ALA A 317      17.125  36.304  54.782  1.00  0.00           N  
ATOM    356  CA  ALA A 317      18.343  37.017  55.146  1.00  0.00           C  
ATOM    357  C   ALA A 317      18.927  37.748  53.936  1.00  0.00           C  
ATOM    358  O   ALA A 317      19.495  38.818  54.098  1.00  0.00           O  
ATOM    359  CB  ALA A 317      19.391  36.045  55.721  1.00  0.00           C  
ATOM    360  N   LEU A 333      18.799  37.179  52.733  1.00  0.00           N  
ATOM    361  CA  LEU A 333      19.341  37.825  51.523  1.00  0.00           C  
ATOM    362  C   LEU A 333      18.696  39.163  51.114  1.00  0.00           C  
ATOM    363  O   LEU A 333      19.248  39.868  50.271  1.00  0.00           O  
ATOM    364  CB  LEU A 333      19.277  36.892  50.310  1.00  0.00           C  
ATOM    365  CG  LEU A 333      19.788  35.446  50.338  1.00  0.00           C  
ATOM    366  CD1 LEU A 333      19.957  34.959  48.915  1.00  0.00           C  
ATOM    367  CD2 LEU A 333      21.082  35.341  51.058  1.00  0.00           C  
ATOM    368  N   THR A 334      17.546  39.515  51.695  1.00  0.00           N  
ATOM    369  CA  THR A 334      16.861  40.774  51.358  1.00  0.00           C  
ATOM    370  C   THR A 334      17.628  42.039  51.773  1.00  0.00           C  
ATOM    371  O   THR A 334      17.258  43.152  51.395  1.00  0.00           O  
ATOM    372  CB  THR A 334      15.441  40.820  51.953  1.00  0.00           C  
ATOM    373  OG1 THR A 334      15.435  40.171  53.222  1.00  0.00           O  
ATOM    374  CG2 THR A 334      14.484  40.115  51.066  1.00  0.00           C  
ATOM    375  N   ASN A 336      18.689  41.869  52.554  1.00  0.00           N  
ATOM    376  CA  ASN A 336      19.538  42.999  52.934  1.00  0.00           C  
ATOM    377  C   ASN A 336      20.967  42.551  52.569  1.00  0.00           C  
ATOM    378  O   ASN A 336      21.808  42.267  53.436  1.00  0.00           O  
ATOM    379  CB  ASN A 336      19.360  43.305  54.420  1.00  0.00           C  
ATOM    380  CG  ASN A 336      17.925  43.764  54.744  1.00  0.00           C  
ATOM    381  OD1 ASN A 336      17.482  44.836  54.303  1.00  0.00           O  
ATOM    382  ND2 ASN A 336      17.191  42.940  55.498  1.00  0.00           N  
ATOM    383  N   PRO A 345      21.245  42.501  51.248  1.00  0.00           N  
ATOM    384  CA  PRO A 345      22.513  42.085  50.649  1.00  0.00           C  
ATOM    385  C   PRO A 345      23.825  42.651  51.153  1.00  0.00           C  
ATOM    386  O   PRO A 345      24.787  41.906  51.263  1.00  0.00           O  
ATOM    387  CB  PRO A 345      22.282  42.313  49.147  1.00  0.00           C  
ATOM    388  CG  PRO A 345      21.333  43.416  49.108  1.00  0.00           C  
ATOM    389  CD  PRO A 345      20.361  43.076  50.214  1.00  0.00           C  
ATOM    390  N   LEU A 407      23.885  43.938  51.477  1.00  0.00           N  
ATOM    391  CA  LEU A 407      25.151  44.501  51.948  1.00  0.00           C  
ATOM    392  C   LEU A 407      25.348  44.374  53.434  1.00  0.00           C  
ATOM    393  O   LEU A 407      26.479  44.520  53.919  1.00  0.00           O  
ATOM    394  CB  LEU A 407      25.273  45.977  51.582  1.00  0.00           C  
ATOM    395  CG  LEU A 407      25.024  46.428  50.141  1.00  0.00           C  
ATOM    396  CD1 LEU A 407      25.767  47.713  49.899  1.00  0.00           C  
ATOM    397  CD2 LEU A 407      25.491  45.379  49.165  1.00  0.00           C  
ATOM    398  N   ALA A 408      24.257  44.089  54.148  1.00  0.00           N  
ATOM    399  CA  ALA A 408      24.265  43.969  55.607  1.00  0.00           C  
ATOM    400  C   ALA A 408      24.382  42.554  56.200  1.00  0.00           C  
ATOM    401  O   ALA A 408      25.148  42.354  57.143  1.00  0.00           O  
ATOM    402  CB  ALA A 408      23.022  44.675  56.191  1.00  0.00           C  
ATOM    403  N   TYR A 418      23.618  41.585  55.690  1.00  0.00           N  
ATOM    404  CA  TYR A 418      23.706  40.217  56.214  1.00  0.00           C  
ATOM    405  C   TYR A 418      25.105  39.658  55.870  1.00  0.00           C  
ATOM    406  O   TYR A 418      25.703  40.018  54.840  1.00  0.00           O  
ATOM    407  CB  TYR A 418      22.570  39.351  55.630  1.00  0.00           C  
ATOM    408  CG  TYR A 418      22.928  38.489  54.445  1.00  0.00           C  
ATOM    409  CD1 TYR A 418      23.222  37.137  54.613  1.00  0.00           C  
ATOM    410  CD2 TYR A 418      23.001  39.022  53.163  1.00  0.00           C  
ATOM    411  CE1 TYR A 418      23.581  36.342  53.543  1.00  0.00           C  
ATOM    412  CE2 TYR A 418      23.369  38.225  52.073  1.00  0.00           C  
ATOM    413  CZ  TYR A 418      23.658  36.885  52.276  1.00  0.00           C  
ATOM    414  OH  TYR A 418      24.046  36.086  51.215  1.00  0.00           O  
ATOM    415  N   ASP A 419      25.655  38.815  56.737  1.00  0.00           N  
ATOM    416  CA  ASP A 419      26.994  38.282  56.489  1.00  0.00           C  
ATOM    417  C   ASP A 419      26.925  36.854  55.968  1.00  0.00           C  
ATOM    418  O   ASP A 419      26.640  35.929  56.705  1.00  0.00           O  
ATOM    419  CB  ASP A 419      27.834  38.345  57.771  1.00  0.00           C  
ATOM    420  CG  ASP A 419      29.280  37.894  57.550  1.00  0.00           C  
ATOM    421  OD1 ASP A 419      30.034  37.869  58.550  1.00  0.00           O  
ATOM    422  OD2 ASP A 419      29.669  37.562  56.394  1.00  0.00           O  
ATOM    423  N   PRO A 420      27.199  36.662  54.680  1.00  0.00           N  
ATOM    424  CA  PRO A 420      27.144  35.323  54.106  1.00  0.00           C  
ATOM    425  C   PRO A 420      28.061  34.292  54.734  1.00  0.00           C  
ATOM    426  O   PRO A 420      27.740  33.102  54.751  1.00  0.00           O  
ATOM    427  CB  PRO A 420      27.452  35.571  52.629  1.00  0.00           C  
ATOM    428  CG  PRO A 420      28.274  36.814  52.650  1.00  0.00           C  
ATOM    429  CD  PRO A 420      27.566  37.659  53.655  1.00  0.00           C  
ATOM    430  N   SER A 421      29.204  34.718  55.249  1.00  0.00           N  
ATOM    431  CA  SER A 421      30.133  33.765  55.860  1.00  0.00           C  
ATOM    432  C   SER A 421      29.561  33.320  57.205  1.00  0.00           C  
ATOM    433  O   SER A 421      30.087  32.430  57.864  1.00  0.00           O  
ATOM    434  CB  SER A 421      31.482  34.429  56.107  1.00  0.00           C  
ATOM    435  OG  SER A 421      31.370  35.331  57.202  1.00  0.00           O  
ATOM    436  N   THR A 422      28.461  33.932  57.597  1.00  0.00           N  
ATOM    437  CA  THR A 422      27.868  33.621  58.868  1.00  0.00           C  
ATOM    438  C   THR A 422      26.444  33.022  58.851  1.00  0.00           C  
ATOM    439  O   THR A 422      25.973  32.542  59.887  1.00  0.00           O  
ATOM    440  CB  THR A 422      27.943  34.900  59.707  1.00  0.00           C  
ATOM    441  OG1 THR A 422      28.700  34.624  60.884  1.00  0.00           O  
ATOM    442  CG2 THR A 422      26.585  35.460  60.037  1.00  0.00           C  
ATOM    443  N   LEU A 423      25.791  32.997  57.683  1.00  0.00           N  
ATOM    444  CA  LEU A 423      24.401  32.511  57.588  1.00  0.00           C  
ATOM    445  C   LEU A 423      24.153  31.023  57.780  1.00  0.00           C  
ATOM    446  O   LEU A 423      23.159  30.635  58.378  1.00  0.00           O  
ATOM    447  CB  LEU A 423      23.783  32.954  56.259  1.00  0.00           C  
ATOM    448  CG  LEU A 423      22.325  32.632  55.916  1.00  0.00           C  
ATOM    449  CD1 LEU A 423      21.399  33.197  56.970  1.00  0.00           C  
ATOM    450  CD2 LEU A 423      22.008  33.226  54.540  1.00  0.00           C  
ATOM    451  N   ALA A 424      25.037  30.184  57.263  1.00  0.00           N  
ATOM    452  CA  ALA A 424      24.881  28.741  57.430  1.00  0.00           C  
ATOM    453  C   ALA A 424      24.837  28.404  58.932  1.00  0.00           C  
ATOM    454  O   ALA A 424      23.932  27.702  59.404  1.00  0.00           O  
ATOM    455  CB  ALA A 424      26.041  28.005  56.737  1.00  0.00           C  
ATOM    456  N   GLN A 425      25.800  28.932  59.684  1.00  0.00           N  
ATOM    457  CA  GLN A 425      25.840  28.690  61.120  1.00  0.00           C  
ATOM    458  C   GLN A 425      24.601  29.251  61.816  1.00  0.00           C  
ATOM    459  O   GLN A 425      24.047  28.588  62.698  1.00  0.00           O  
ATOM    460  CB  GLN A 425      27.092  29.300  61.750  1.00  0.00           C  
ATOM    461  CG  GLN A 425      27.282  28.999  63.266  1.00  0.00           C  
ATOM    462  CD  GLN A 425      27.346  27.482  63.583  1.00  0.00           C  
ATOM    463  OE1 GLN A 425      27.811  26.685  62.754  1.00  0.00           O  
ATOM    464  NE2 GLN A 425      26.891  27.087  64.797  1.00  0.00           N  
ATOM    465  N   ARG A 426      24.167  30.458  61.437  1.00  0.00           N  
ATOM    466  CA  ARG A 426      22.988  31.049  62.069  1.00  0.00           C  
ATOM    467  C   ARG A 426      21.734  30.229  61.763  1.00  0.00           C  
ATOM    468  O   ARG A 426      20.824  30.145  62.588  1.00  0.00           O  
ATOM    469  CB  ARG A 426      22.772  32.497  61.610  1.00  0.00           C  
ATOM    470  CG  ARG A 426      23.497  33.527  62.460  1.00  0.00           C  
ATOM    471  CD  ARG A 426      23.873  34.731  61.642  1.00  0.00           C  
ATOM    472  NE  ARG A 426      22.723  35.324  60.979  1.00  0.00           N  
ATOM    473  CZ  ARG A 426      22.782  35.899  59.781  1.00  0.00           C  
ATOM    474  NH1 ARG A 426      23.942  35.943  59.129  1.00  0.00           N  
ATOM    475  NH2 ARG A 426      21.691  36.435  59.237  1.00  0.00           N  
ATOM    476  N   THR A 427      21.697  29.614  60.588  1.00  0.00           N  
ATOM    477  CA  THR A 427      20.543  28.820  60.217  1.00  0.00           C  
ATOM    478  C   THR A 427      20.505  27.550  61.026  1.00  0.00           C  
ATOM    479  O   THR A 427      19.438  27.112  61.462  1.00  0.00           O  
ATOM    480  CB  THR A 427      20.582  28.469  58.741  1.00  0.00           C  
ATOM    481  OG1 THR A 427      20.492  29.676  57.971  1.00  0.00           O  
ATOM    482  CG2 THR A 427      19.456  27.512  58.375  1.00  0.00           C  
ATOM    483  N   PHE A 429      21.685  26.973  61.248  1.00  0.00           N  
ATOM    484  CA  PHE A 429      21.791  25.733  62.004  1.00  0.00           C  
ATOM    485  C   PHE A 429      21.464  25.970  63.479  1.00  0.00           C  
ATOM    486  O   PHE A 429      20.851  25.114  64.122  1.00  0.00           O  
ATOM    487  CB  PHE A 429      23.206  25.158  61.858  1.00  0.00           C  
ATOM    488  CG  PHE A 429      23.509  24.054  62.823  1.00  0.00           C  
ATOM    489  CD1 PHE A 429      23.118  22.759  62.552  1.00  0.00           C  
ATOM    490  CD2 PHE A 429      24.110  24.338  64.049  1.00  0.00           C  
ATOM    491  CE1 PHE A 429      23.312  21.759  63.493  1.00  0.00           C  
ATOM    492  CE2 PHE A 429      24.306  23.352  64.990  1.00  0.00           C  
ATOM    493  CZ  PHE A 429      23.903  22.056  64.711  1.00  0.00           C  
ATOM    494  N   GLU A 431      21.891  27.121  64.014  1.00  0.00           N  
ATOM    495  CA  GLU A 431      21.628  27.466  65.411  1.00  0.00           C  
ATOM    496  C   GLU A 431      20.145  27.741  65.593  1.00  0.00           C  
ATOM    497  O   GLU A 431      19.595  27.439  66.638  1.00  0.00           O  
ATOM    498  CB  GLU A 431      22.452  28.688  65.847  1.00  0.00           C  
ATOM    499  CG  GLU A 431      23.932  28.400  66.063  1.00  0.00           C  
ATOM    500  CD  GLU A 431      24.765  29.658  66.341  1.00  0.00           C  
ATOM    501  OE1 GLU A 431      24.222  30.785  66.236  1.00  0.00           O  
ATOM    502  OE2 GLU A 431      25.975  29.521  66.658  1.00  0.00           O  
ATOM    503  N   ALA A 432      19.505  28.319  64.575  1.00  0.00           N  
ATOM    504  CA  ALA A 432      18.066  28.596  64.612  1.00  0.00           C  
ATOM    505  C   ALA A 432      17.330  27.290  64.866  1.00  0.00           C  
ATOM    506  O   ALA A 432      16.395  27.232  65.663  1.00  0.00           O  
ATOM    507  CB  ALA A 432      17.594  29.202  63.290  1.00  0.00           C  
ATOM    508  N   ALA A 433      17.750  26.236  64.181  1.00  0.00           N  
ATOM    509  CA  ALA A 433      17.123  24.942  64.371  1.00  0.00           C  
ATOM    510  C   ALA A 433      17.432  24.412  65.762  1.00  0.00           C  
ATOM    511  O   ALA A 433      16.546  23.951  66.481  1.00  0.00           O  
ATOM    512  CB  ALA A 433      17.615  23.941  63.313  1.00  0.00           C  
ATOM    513  N   LEU A 434      18.697  24.475  66.142  1.00  0.00           N  
ATOM    514  CA  LEU A 434      19.090  23.966  67.440  1.00  0.00           C  
ATOM    515  C   LEU A 434      18.338  24.632  68.573  1.00  0.00           C  
ATOM    516  O   LEU A 434      17.733  23.958  69.401  1.00  0.00           O  
ATOM    517  CB  LEU A 434      20.602  24.132  67.657  1.00  0.00           C  
ATOM    518  CG  LEU A 434      21.197  23.572  68.966  1.00  0.00           C  
ATOM    519  CD1 LEU A 434      22.681  23.358  68.757  1.00  0.00           C  
ATOM    520  CD2 LEU A 434      20.940  24.532  70.160  1.00  0.00           C  
ATOM    521  N   VAL A 435      18.358  25.951  68.609  1.00  0.00           N  
ATOM    522  CA  VAL A 435      17.695  26.626  69.709  1.00  0.00           C  
ATOM    523  C   VAL A 435      16.177  26.449  69.749  1.00  0.00           C  
ATOM    524  O   VAL A 435      15.601  26.302  70.828  1.00  0.00           O  
ATOM    525  CB  VAL A 435      18.057  28.126  69.756  1.00  0.00           C  
ATOM    526  CG1 VAL A 435      17.404  28.756  70.980  1.00  0.00           C  
ATOM    527  CG2 VAL A 435      19.578  28.294  69.847  1.00  0.00           C  
ATOM    528  N   ASN A 436      15.528  26.451  68.598  1.00  0.00           N  
ATOM    529  CA  ASN A 436      14.090  26.257  68.595  1.00  0.00           C  
ATOM    530  C   ASN A 436      13.739  24.836  68.989  1.00  0.00           C  
ATOM    531  O   ASN A 436      12.708  24.595  69.609  1.00  0.00           O  
ATOM    532  CB  ASN A 436      13.501  26.620  67.242  1.00  0.00           C  
ATOM    533  CG  ASN A 436      13.285  28.103  67.110  1.00  0.00           C  
ATOM    534  OD1 ASN A 436      12.387  28.646  67.718  1.00  0.00           O  
ATOM    535  ND2 ASN A 436      14.138  28.767  66.349  1.00  0.00           N  
ATOM    536  N   ILE A 437      14.591  23.884  68.639  1.00  0.00           N  
ATOM    537  CA  ILE A 437      14.341  22.523  69.065  1.00  0.00           C  
ATOM    538  C   ILE A 437      14.572  22.505  70.587  1.00  0.00           C  
ATOM    539  O   ILE A 437      13.820  21.866  71.319  1.00  0.00           O  
ATOM    540  CB  ILE A 437      15.288  21.539  68.384  1.00  0.00           C  
ATOM    541  CG1 ILE A 437      14.921  21.439  66.902  1.00  0.00           C  
ATOM    542  CG2 ILE A 437      15.211  20.168  69.067  1.00  0.00           C  
ATOM    543  CD1 ILE A 437      15.904  20.618  66.070  1.00  0.00           C  
ATOM    544  N   ALA A 438      15.597  23.215  71.067  1.00  0.00           N  
ATOM    545  CA  ALA A 438      15.847  23.236  72.518  1.00  0.00           C  
ATOM    546  C   ALA A 438      14.667  23.865  73.257  1.00  0.00           C  
ATOM    547  O   ALA A 438      14.287  23.398  74.325  1.00  0.00           O  
ATOM    548  CB  ALA A 438      17.137  24.006  72.853  1.00  0.00           C  
ATOM    549  N   ALA A 439      14.103  24.925  72.674  1.00  0.00           N  
ATOM    550  CA  ALA A 439      12.957  25.628  73.253  1.00  0.00           C  
ATOM    551  C   ALA A 439      11.674  24.791  73.244  1.00  0.00           C  
ATOM    552  O   ALA A 439      10.727  25.133  73.954  1.00  0.00           O  
ATOM    553  CB  ALA A 439      12.717  26.977  72.519  1.00  0.00           C  
ATOM    554  N   GLY A 444      11.627  23.718  72.437  1.00  0.00           N  
ATOM    555  CA  GLY A 444      10.442  22.870  72.426  1.00  0.00           C  
ATOM    556  C   GLY A 444       9.926  22.294  71.124  1.00  0.00           C  
ATOM    557  O   GLY A 444       9.063  21.416  71.173  1.00  0.00           O  
ATOM    558  N   LEU A 445      10.394  22.777  69.968  1.00  0.00           N  
ATOM    559  CA  LEU A 445       9.939  22.234  68.689  1.00  0.00           C  
ATOM    560  C   LEU A 445      10.534  20.844  68.613  1.00  0.00           C  
ATOM    561  O   LEU A 445      11.754  20.705  68.581  1.00  0.00           O  
ATOM    562  CB  LEU A 445      10.425  23.104  67.525  1.00  0.00           C  
ATOM    563  CG  LEU A 445       9.678  24.443  67.407  1.00  0.00           C  
ATOM    564  CD1 LEU A 445       9.892  24.994  66.017  1.00  0.00           C  
ATOM    565  CD2 LEU A 445       8.162  24.255  67.627  1.00  0.00           C  
ATOM    566  N   ASP A 460       9.683  19.818  68.594  1.00  0.00           N  
ATOM    567  CA  ASP A 460      10.130  18.424  68.617  1.00  0.00           C  
ATOM    568  C   ASP A 460      10.109  17.673  67.285  1.00  0.00           C  
ATOM    569  O   ASP A 460       9.053  17.293  66.776  1.00  0.00           O  
ATOM    570  CB  ASP A 460       9.294  17.700  69.675  1.00  0.00           C  
ATOM    571  CG  ASP A 460       9.719  16.266  69.914  1.00  0.00           C  
ATOM    572  OD1 ASP A 460       9.072  15.640  70.787  1.00  0.00           O  
ATOM    573  OD2 ASP A 460      10.665  15.763  69.252  1.00  0.00           O  
ATOM    574  N   PRO A 461      11.297  17.412  66.721  1.00  0.00           N  
ATOM    575  CA  PRO A 461      11.472  16.714  65.440  1.00  0.00           C  
ATOM    576  C   PRO A 461      10.918  15.302  65.410  1.00  0.00           C  
ATOM    577  O   PRO A 461      10.828  14.714  64.346  1.00  0.00           O  
ATOM    578  CB  PRO A 461      12.979  16.739  65.225  1.00  0.00           C  
ATOM    579  CG  PRO A 461      13.461  17.870  66.141  1.00  0.00           C  
ATOM    580  CD  PRO A 461      12.605  17.687  67.340  1.00  0.00           C  
ATOM    581  N   GLU A 463      10.561  14.753  66.572  1.00  0.00           N  
ATOM    582  CA  GLU A 463       9.971  13.411  66.625  1.00  0.00           C  
ATOM    583  C   GLU A 463       8.472  13.514  66.382  1.00  0.00           C  
ATOM    584  O   GLU A 463       7.812  12.509  66.131  1.00  0.00           O  
ATOM    585  CB  GLU A 463      10.176  12.747  67.998  1.00  0.00           C  
ATOM    586  CG  GLU A 463      11.633  12.547  68.400  1.00  0.00           C  
ATOM    587  CD  GLU A 463      12.446  11.919  67.294  1.00  0.00           C  
ATOM    588  OE1 GLU A 463      13.594  12.374  67.087  1.00  0.00           O  
ATOM    589  OE2 GLU A 463      11.928  10.982  66.635  1.00  0.00           O  
ATOM    590  N   LYS A 471       7.944  14.733  66.482  1.00  0.00           N  
ATOM    591  CA  LYS A 471       6.526  15.001  66.287  1.00  0.00           C  
ATOM    592  C   LYS A 471       6.219  15.894  65.086  1.00  0.00           C  
ATOM    593  O   LYS A 471       5.270  15.616  64.348  1.00  0.00           O  
ATOM    594  CB  LYS A 471       5.947  15.673  67.520  1.00  0.00           C  
ATOM    595  CG  LYS A 471       5.980  14.840  68.801  1.00  0.00           C  
ATOM    596  CD  LYS A 471       5.327  15.616  69.919  1.00  0.00           C  
ATOM    597  CE  LYS A 471       5.662  15.044  71.276  1.00  0.00           C  
ATOM    598  NZ  LYS A 471       5.264  16.019  72.337  1.00  0.00           N  
ATOM    599  N   VAL A 472       7.018  16.946  64.865  1.00  0.00           N  
ATOM    600  CA  VAL A 472       6.726  17.857  63.761  1.00  0.00           C  
ATOM    601  C   VAL A 472       7.574  17.733  62.499  1.00  0.00           C  
ATOM    602  O   VAL A 472       8.272  16.725  62.298  1.00  0.00           O  
ATOM    603  CB  VAL A 472       6.755  19.330  64.238  1.00  0.00           C  
ATOM    604  CG1 VAL A 472       5.987  19.453  65.551  1.00  0.00           C  
ATOM    605  CG2 VAL A 472       8.205  19.836  64.382  1.00  0.00           C  
ATOM    606  N   THR A 473       7.485  18.753  61.638  1.00  0.00           N  
ATOM    607  CA  THR A 473       8.233  18.773  60.378  1.00  0.00           C  
ATOM    608  C   THR A 473       8.977  20.076  60.273  1.00  0.00           C  
ATOM    609  O   THR A 473       8.403  21.092  59.942  1.00  0.00           O  
ATOM    610  CB  THR A 473       7.284  18.580  59.175  1.00  0.00           C  
ATOM    611  OG1 THR A 473       6.764  17.250  59.231  1.00  0.00           O  
ATOM    612  CG2 THR A 473       7.997  18.758  57.829  1.00  0.00           C  
ATOM    613  N   LEU A 474      10.271  20.022  60.570  1.00  0.00           N  
ATOM    614  CA  LEU A 474      11.160  21.180  60.564  1.00  0.00           C  
ATOM    615  C   LEU A 474      12.141  21.084  59.434  1.00  0.00           C  
ATOM    616  O   LEU A 474      12.804  20.068  59.280  1.00  0.00           O  
ATOM    617  CB  LEU A 474      11.928  21.235  61.874  1.00  0.00           C  
ATOM    618  CG  LEU A 474      12.918  22.375  62.135  1.00  0.00           C  
ATOM    619  CD1 LEU A 474      12.191  23.714  62.140  1.00  0.00           C  
ATOM    620  CD2 LEU A 474      13.581  22.134  63.504  1.00  0.00           C  
ATOM    621  N   PHE A 475      12.245  22.154  58.656  1.00  0.00           N  
ATOM    622  CA  PHE A 475      13.141  22.191  57.513  1.00  0.00           C  
ATOM    623  C   PHE A 475      13.609  23.610  57.188  1.00  0.00           C  
ATOM    624  O   PHE A 475      13.067  24.596  57.710  1.00  0.00           O  
ATOM    625  CB  PHE A 475      12.436  21.576  56.310  1.00  0.00           C  
ATOM    626  CG  PHE A 475      11.203  22.313  55.882  1.00  0.00           C  
ATOM    627  CD1 PHE A 475      11.273  23.286  54.904  1.00  0.00           C  
ATOM    628  CD2 PHE A 475       9.962  22.005  56.436  1.00  0.00           C  
ATOM    629  CE1 PHE A 475      10.111  23.954  54.465  1.00  0.00           C  
ATOM    630  CE2 PHE A 475       8.806  22.655  56.018  1.00  0.00           C  
ATOM    631  CZ  PHE A 475       8.881  23.641  55.021  1.00  0.00           C  
ATOM    632  N   VAL A 476      14.630  23.703  56.339  1.00  0.00           N  
ATOM    633  CA  VAL A 476      15.197  24.984  55.928  1.00  0.00           C  
ATOM    634  C   VAL A 476      14.624  25.371  54.569  1.00  0.00           C  
ATOM    635  O   VAL A 476      14.666  24.578  53.629  1.00  0.00           O  
ATOM    636  CB  VAL A 476      16.734  24.905  55.794  1.00  0.00           C  
ATOM    637  CG1 VAL A 476      17.274  26.224  55.223  1.00  0.00           C  
ATOM    638  CG2 VAL A 476      17.356  24.604  57.142  1.00  0.00           C  
ATOM    639  N   GLN A 477      14.113  26.593  54.461  1.00  0.00           N  
ATOM    640  CA  GLN A 477      13.508  27.068  53.220  1.00  0.00           C  
ATOM    641  C   GLN A 477      14.294  26.686  51.954  1.00  0.00           C  
ATOM    642  O   GLN A 477      13.752  25.991  51.093  1.00  0.00           O  
ATOM    643  CB  GLN A 477      13.282  28.579  53.320  1.00  0.00           C  
ATOM    644  CG  GLN A 477      12.690  29.241  52.097  1.00  0.00           C  
ATOM    645  CD  GLN A 477      12.329  30.716  52.349  1.00  0.00           C  
ATOM    646  OE1 GLN A 477      12.810  31.354  53.297  1.00  0.00           O  
ATOM    647  NE2 GLN A 477      11.480  31.253  51.493  1.00  0.00           N  
ATOM    648  N   SER A 478      15.563  27.099  51.849  1.00  0.00           N  
ATOM    649  CA  SER A 478      16.384  26.763  50.672  1.00  0.00           C  
ATOM    650  C   SER A 478      16.560  25.269  50.363  1.00  0.00           C  
ATOM    651  O   SER A 478      17.013  24.917  49.276  1.00  0.00           O  
ATOM    652  CB  SER A 478      17.782  27.427  50.754  1.00  0.00           C  
ATOM    653  OG  SER A 478      18.621  26.880  51.760  1.00  0.00           O  
ATOM    654  N   HIS A 479      16.219  24.381  51.290  1.00  0.00           N  
ATOM    655  CA  HIS A 479      16.352  22.950  51.014  1.00  0.00           C  
ATOM    656  C   HIS A 479      15.246  22.411  50.114  1.00  0.00           C  
ATOM    657  O   HIS A 479      15.378  21.339  49.557  1.00  0.00           O  
ATOM    658  CB  HIS A 479      16.444  22.148  52.315  1.00  0.00           C  
ATOM    659  CG  HIS A 479      17.718  22.400  53.066  1.00  0.00           C  
ATOM    660  ND1 HIS A 479      18.108  21.651  54.154  1.00  0.00           N  
ATOM    661  CD2 HIS A 479      18.679  23.344  52.893  1.00  0.00           C  
ATOM    662  CE1 HIS A 479      19.252  22.127  54.622  1.00  0.00           C  
ATOM    663  NE2 HIS A 479      19.618  23.153  53.875  1.00  0.00           N  
ATOM    664  N   VAL A 482      14.161  23.161  49.962  1.00  0.00           N  
ATOM    665  CA  VAL A 482      13.091  22.764  49.053  1.00  0.00           C  
ATOM    666  C   VAL A 482      12.929  23.947  48.099  1.00  0.00           C  
ATOM    667  O   VAL A 482      12.096  24.818  48.287  1.00  0.00           O  
ATOM    668  CB  VAL A 482      11.803  22.478  49.796  1.00  0.00           C  
ATOM    669  CG1 VAL A 482      10.751  21.962  48.825  1.00  0.00           C  
ATOM    670  CG2 VAL A 482      12.088  21.462  50.894  1.00  0.00           C  
ATOM    671  N   PRO A 483      13.750  23.980  47.055  1.00  0.00           N  
ATOM    672  CA  PRO A 483      13.792  25.022  46.028  1.00  0.00           C  
ATOM    673  C   PRO A 483      12.573  25.207  45.128  1.00  0.00           C  
ATOM    674  O   PRO A 483      12.443  26.261  44.499  1.00  0.00           O  
ATOM    675  CB  PRO A 483      15.040  24.642  45.240  1.00  0.00           C  
ATOM    676  CG  PRO A 483      14.911  23.128  45.213  1.00  0.00           C  
ATOM    677  CD  PRO A 483      14.624  22.849  46.681  1.00  0.00           C  
ATOM    678  N   GLU A 485      11.707  24.191  45.048  1.00  0.00           N  
ATOM    679  CA  GLU A 485      10.504  24.246  44.228  1.00  0.00           C  
ATOM    680  C   GLU A 485       9.701  25.530  44.463  1.00  0.00           C  
ATOM    681  O   GLU A 485       9.127  26.084  43.530  1.00  0.00           O  
ATOM    682  CB  GLU A 485       9.557  23.060  44.526  1.00  0.00           C  
ATOM    683  CG  GLU A 485       9.865  21.696  43.917  1.00  0.00           C  
ATOM    684  CD  GLU A 485      11.073  21.022  44.520  1.00  0.00           C  
ATOM    685  OE1 GLU A 485      11.426  21.317  45.678  1.00  0.00           O  
ATOM    686  OE2 GLU A 485      11.669  20.171  43.836  1.00  0.00           O  
ATOM    687  N   HIS A 486       9.631  26.013  45.700  1.00  0.00           N  
ATOM    688  CA  HIS A 486       8.828  27.197  45.897  1.00  0.00           C  
ATOM    689  C   HIS A 486       9.309  28.418  45.142  1.00  0.00           C  
ATOM    690  O   HIS A 486       8.492  29.294  44.848  1.00  0.00           O  
ATOM    691  CB  HIS A 486       8.598  27.502  47.405  1.00  0.00           C  
ATOM    692  CG  HIS A 486       9.710  28.244  48.077  1.00  0.00           C  
ATOM    693  ND1 HIS A 486      10.849  27.621  48.537  1.00  0.00           N  
ATOM    694  CD2 HIS A 486       9.860  29.559  48.352  1.00  0.00           C  
ATOM    695  CE1 HIS A 486      11.657  28.524  49.064  1.00  0.00           C  
ATOM    696  NE2 HIS A 486      11.078  29.708  48.963  1.00  0.00           N  
ATOM    697  N   THR A 489      10.598  28.495  44.799  1.00  0.00           N  
ATOM    698  CA  THR A 489      11.063  29.659  44.035  1.00  0.00           C  
ATOM    699  C   THR A 489      10.530  29.590  42.636  1.00  0.00           C  
ATOM    700  O   THR A 489      10.534  30.580  41.925  1.00  0.00           O  
ATOM    701  CB  THR A 489      12.648  29.820  43.906  1.00  0.00           C  
ATOM    702  OG1 THR A 489      13.221  28.719  43.187  1.00  0.00           O  
ATOM    703  CG2 THR A 489      13.286  29.979  45.262  1.00  0.00           C  
ATOM    704  N   GLU A 490      10.113  28.407  42.217  1.00  0.00           N  
ATOM    705  CA  GLU A 490       9.567  28.244  40.877  1.00  0.00           C  
ATOM    706  C   GLU A 490       8.092  28.668  40.892  1.00  0.00           C  
ATOM    707  O   GLU A 490       7.612  29.379  39.991  1.00  0.00           O  
ATOM    708  CB  GLU A 490       9.692  26.806  40.430  1.00  0.00           C  
ATOM    709  CG  GLU A 490       9.185  26.589  39.034  1.00  0.00           C  
ATOM    710  CD  GLU A 490       9.165  25.136  38.653  1.00  0.00           C  
ATOM    711  OE1 GLU A 490       9.811  24.349  39.368  1.00  0.00           O  
ATOM    712  OE2 GLU A 490       8.512  24.782  37.638  1.00  0.00           O  
ATOM    713  N   LEU A 494       7.382  28.228  41.929  1.00  0.00           N  
ATOM    714  CA  LEU A 494       5.987  28.582  42.110  1.00  0.00           C  
ATOM    715  C   LEU A 494       5.997  30.101  42.263  1.00  0.00           C  
ATOM    716  O   LEU A 494       5.049  30.806  41.885  1.00  0.00           O  
ATOM    717  CB  LEU A 494       5.449  27.936  43.391  1.00  0.00           C  
ATOM    718  CG  LEU A 494       4.005  28.292  43.709  1.00  0.00           C  
ATOM    719  CD1 LEU A 494       3.149  28.030  42.466  1.00  0.00           C  
ATOM    720  CD2 LEU A 494       3.523  27.435  44.884  1.00  0.00           C  
ATOM    721  N   SER A 495       7.105  30.593  42.811  1.00  0.00           N  
ATOM    722  CA  SER A 495       7.277  32.025  43.046  1.00  0.00           C  
ATOM    723  C   SER A 495       7.208  32.852  41.756  1.00  0.00           C  
ATOM    724  O   SER A 495       6.657  33.966  41.733  1.00  0.00           O  
ATOM    725  CB  SER A 495       8.609  32.269  43.745  1.00  0.00           C  
ATOM    726  OG  SER A 495       8.601  33.536  44.336  1.00  0.00           O  
ATOM    727  N   TRP A 496       7.777  32.315  40.684  1.00  0.00           N  
ATOM    728  CA  TRP A 496       7.740  33.028  39.417  1.00  0.00           C  
ATOM    729  C   TRP A 496       6.302  33.082  38.941  1.00  0.00           C  
ATOM    730  O   TRP A 496       5.827  34.145  38.525  1.00  0.00           O  
ATOM    731  CB  TRP A 496       8.622  32.351  38.355  1.00  0.00           C  
ATOM    732  CG  TRP A 496       8.324  32.868  36.976  1.00  0.00           C  
ATOM    733  CD1 TRP A 496       7.840  32.153  35.919  1.00  0.00           C  
ATOM    734  CD2 TRP A 496       8.429  34.224  36.521  1.00  0.00           C  
ATOM    735  NE1 TRP A 496       7.632  32.980  34.834  1.00  0.00           N  
ATOM    736  CE2 TRP A 496       7.989  34.254  35.178  1.00  0.00           C  
ATOM    737  CE3 TRP A 496       8.852  35.418  37.116  1.00  0.00           C  
ATOM    738  CZ2 TRP A 496       7.964  35.423  34.424  1.00  0.00           C  
ATOM    739  CZ3 TRP A 496       8.827  36.589  36.357  1.00  0.00           C  
ATOM    740  CH2 TRP A 496       8.386  36.579  35.030  1.00  0.00           C  
ATOM    741  N   VAL A 498       5.605  31.943  39.018  1.00  0.00           N  
ATOM    742  CA  VAL A 498       4.208  31.874  38.574  1.00  0.00           C  
ATOM    743  C   VAL A 498       3.407  32.932  39.297  1.00  0.00           C  
ATOM    744  O   VAL A 498       2.737  33.736  38.672  1.00  0.00           O  
ATOM    745  CB  VAL A 498       3.573  30.470  38.826  1.00  0.00           C  
ATOM    746  CG1 VAL A 498       2.115  30.462  38.347  1.00  0.00           C  
ATOM    747  CG2 VAL A 498       4.364  29.396  38.065  1.00  0.00           C  
ATOM    748  N   PHE A 499       3.510  32.936  40.619  1.00  0.00           N  
ATOM    749  CA  PHE A 499       2.806  33.900  41.450  1.00  0.00           C  
ATOM    750  C   PHE A 499       3.159  35.339  41.070  1.00  0.00           C  
ATOM    751  O   PHE A 499       2.275  36.181  40.938  1.00  0.00           O  
ATOM    752  CB  PHE A 499       3.117  33.629  42.928  1.00  0.00           C  
ATOM    753  CG  PHE A 499       2.342  32.469  43.516  1.00  0.00           C  
ATOM    754  CD1 PHE A 499       1.565  31.640  42.707  1.00  0.00           C  
ATOM    755  CD2 PHE A 499       2.413  32.191  44.877  1.00  0.00           C  
ATOM    756  CE1 PHE A 499       0.872  30.552  43.244  1.00  0.00           C  
ATOM    757  CE2 PHE A 499       1.728  31.104  45.428  1.00  0.00           C  
ATOM    758  CZ  PHE A 499       0.950  30.277  44.603  1.00  0.00           C  
ATOM    759  N   THR A 500       4.447  35.617  40.902  1.00  0.00           N  
ATOM    760  CA  THR A 500       4.901  36.942  40.502  1.00  0.00           C  
ATOM    761  C   THR A 500       4.081  37.412  39.286  1.00  0.00           C  
ATOM    762  O   THR A 500       3.594  38.549  39.269  1.00  0.00           O  
ATOM    763  CB  THR A 500       6.441  36.923  40.145  1.00  0.00           C  
ATOM    764  OG1 THR A 500       7.213  36.857  41.350  1.00  0.00           O  
ATOM    765  CG2 THR A 500       6.864  38.153  39.371  1.00  0.00           C  
ATOM    766  N   THR A 501       3.897  36.546  38.288  1.00  0.00           N  
ATOM    767  CA  THR A 501       3.146  36.950  37.086  1.00  0.00           C  
ATOM    768  C   THR A 501       1.668  37.210  37.375  1.00  0.00           C  
ATOM    769  O   THR A 501       0.986  37.886  36.596  1.00  0.00           O  
ATOM    770  CB  THR A 501       3.215  35.891  35.913  1.00  0.00           C  
ATOM    771  OG1 THR A 501       2.553  34.675  36.304  1.00  0.00           O  
ATOM    772  CG2 THR A 501       4.676  35.566  35.526  1.00  0.00           C  
ATOM    773  N   LEU A 502       1.172  36.680  38.490  1.00  0.00           N  
ATOM    774  CA  LEU A 502      -0.237  36.858  38.825  1.00  0.00           C  
ATOM    775  C   LEU A 502      -0.456  37.888  39.926  1.00  0.00           C  
ATOM    776  O   LEU A 502      -1.506  37.864  40.561  1.00  0.00           O  
ATOM    777  CB  LEU A 502      -0.845  35.537  39.291  1.00  0.00           C  
ATOM    778  CG  LEU A 502      -0.730  34.297  38.407  1.00  0.00           C  
ATOM    779  CD1 LEU A 502      -1.186  33.085  39.212  1.00  0.00           C  
ATOM    780  CD2 LEU A 502      -1.564  34.472  37.155  1.00  0.00           C  
ATOM    781  N   THR A 503       0.523  38.769  40.152  1.00  0.00           N  
ATOM    782  CA  THR A 503       0.428  39.789  41.196  1.00  0.00           C  
ATOM    783  C   THR A 503       0.540  41.223  40.677  1.00  0.00           C  
ATOM    784  O   THR A 503       1.544  41.611  40.080  1.00  0.00           O  
ATOM    785  CB  THR A 503       1.516  39.575  42.285  1.00  0.00           C  
ATOM    786  OG1 THR A 503       1.426  38.235  42.783  1.00  0.00           O  
ATOM    787  CG2 THR A 503       1.319  40.542  43.475  1.00  0.00           C  
ATOM    788  N   PRO A 846      -0.506  42.035  40.891  1.00  0.00           N  
ATOM    789  CA  PRO A 846      -0.489  43.437  40.438  1.00  0.00           C  
ATOM    790  C   PRO A 846       0.636  44.178  41.175  1.00  0.00           C  
ATOM    791  O   PRO A 846       0.749  44.077  42.400  1.00  0.00           O  
ATOM    792  CB  PRO A 846      -1.864  43.964  40.860  1.00  0.00           C  
ATOM    793  CG  PRO A 846      -2.725  42.730  40.906  1.00  0.00           C  
ATOM    794  CD  PRO A 846      -1.802  41.685  41.509  1.00  0.00           C  
ATOM    795  N   LEU A 847       1.452  44.925  40.439  1.00  0.00           N  
ATOM    796  CA  LEU A 847       2.557  45.665  41.033  1.00  0.00           C  
ATOM    797  C   LEU A 847       2.107  46.546  42.202  1.00  0.00           C  
ATOM    798  O   LEU A 847       2.744  46.556  43.269  1.00  0.00           O  
ATOM    799  CB  LEU A 847       3.212  46.548  39.973  1.00  0.00           C  
ATOM    800  CG  LEU A 847       4.732  46.696  39.958  1.00  0.00           C  
ATOM    801  CD1 LEU A 847       5.080  48.016  39.328  1.00  0.00           C  
ATOM    802  CD2 LEU A 847       5.307  46.620  41.335  1.00  0.00           C  
ATOM    803  N   GLY A 848       1.017  47.292  41.976  1.00  0.00           N  
ATOM    804  CA  GLY A 848       0.461  48.193  42.975  1.00  0.00           C  
ATOM    805  C   GLY A 848       0.232  47.562  44.338  1.00  0.00           C  
ATOM    806  O   GLY A 848       0.528  48.174  45.358  1.00  0.00           O  
ATOM    807  N   ASP A 849      -0.307  46.352  44.377  1.00  0.00           N  
ATOM    808  CA  ASP A 849      -0.519  45.684  45.658  1.00  0.00           C  
ATOM    809  C   ASP A 849       0.797  45.458  46.411  1.00  0.00           C  
ATOM    810  O   ASP A 849       0.810  45.430  47.646  1.00  0.00           O  
ATOM    811  CB  ASP A 849      -1.214  44.333  45.460  1.00  0.00           C  
ATOM    812  CG  ASP A 849      -2.621  44.479  44.901  1.00  0.00           C  
ATOM    813  OD1 ASP A 849      -3.137  43.474  44.354  1.00  0.00           O  
ATOM    814  OD2 ASP A 849      -3.203  45.593  45.015  1.00  0.00           O  
ATOM    815  N   LEU A1084       1.903  45.284  45.683  1.00  0.00           N  
ATOM    816  CA  LEU A1084       3.185  45.079  46.351  1.00  0.00           C  
ATOM    817  C   LEU A1084       3.773  46.403  46.803  1.00  0.00           C  
ATOM    818  O   LEU A1084       4.212  46.534  47.944  1.00  0.00           O  
ATOM    819  CB  LEU A1084       4.170  44.352  45.438  1.00  0.00           C  
ATOM    820  CG  LEU A1084       3.787  42.907  45.145  1.00  0.00           C  
ATOM    821  CD1 LEU A1084       4.668  42.347  44.068  1.00  0.00           C  
ATOM    822  CD2 LEU A1084       3.892  42.105  46.408  1.00  0.00           C  
ATOM    823  N   THR A1085       3.769  47.394  45.925  1.00  0.00           N  
ATOM    824  CA  THR A1085       4.318  48.690  46.293  1.00  0.00           C  
ATOM    825  C   THR A1085       3.597  49.294  47.510  1.00  0.00           C  
ATOM    826  O   THR A1085       4.177  50.094  48.249  1.00  0.00           O  
ATOM    827  CB  THR A1085       4.294  49.657  45.081  1.00  0.00           C  
ATOM    828  OG1 THR A1085       2.952  49.845  44.628  1.00  0.00           O  
ATOM    829  CG2 THR A1085       5.077  49.061  43.923  1.00  0.00           C  
ATOM    830  N   ARG A1087       2.359  48.869  47.762  1.00  0.00           N  
ATOM    831  CA  ARG A1087       1.610  49.382  48.905  1.00  0.00           C  
ATOM    832  C   ARG A1087       1.679  48.537  50.166  1.00  0.00           C  
ATOM    833  O   ARG A1087       1.023  48.870  51.157  1.00  0.00           O  
ATOM    834  CB  ARG A1087       0.138  49.577  48.548  1.00  0.00           C  
ATOM    835  CG  ARG A1087      -0.081  50.618  47.514  1.00  0.00           C  
ATOM    836  CD  ARG A1087      -1.535  50.770  47.171  1.00  0.00           C  
ATOM    837  NE  ARG A1087      -1.599  51.113  45.766  1.00  0.00           N  
ATOM    838  CZ  ARG A1087      -1.980  50.272  44.822  1.00  0.00           C  
ATOM    839  NH1 ARG A1087      -1.989  50.655  43.552  1.00  0.00           N  
ATOM    840  NH2 ARG A1087      -2.392  49.059  45.155  1.00  0.00           N  
ATOM    841  N   MET A1088       2.424  47.435  50.141  1.00  0.00           N  
ATOM    842  CA  MET A1088       2.532  46.616  51.345  1.00  0.00           C  
ATOM    843  C   MET A1088       3.247  47.500  52.347  1.00  0.00           C  
ATOM    844  O   MET A1088       4.229  48.170  52.009  1.00  0.00           O  
ATOM    845  CB  MET A1088       3.355  45.353  51.102  1.00  0.00           C  
ATOM    846  CG  MET A1088       2.738  44.401  50.073  1.00  0.00           C  
ATOM    847  SD  MET A1088       1.346  43.435  50.661  1.00  0.00           S  
ATOM    848  CE  MET A1088       2.181  42.366  51.913  1.00  0.00           C  
ATOM    849  N   THR A1089       2.738  47.508  53.571  1.00  0.00           N  
ATOM    850  CA  THR A1089       3.294  48.315  54.621  1.00  0.00           C  
ATOM    851  C   THR A1089       4.793  48.162  54.822  1.00  0.00           C  
ATOM    852  O   THR A1089       5.487  49.157  54.988  1.00  0.00           O  
ATOM    853  CB  THR A1089       2.617  48.012  55.950  1.00  0.00           C  
ATOM    854  OG1 THR A1089       1.208  48.138  55.794  1.00  0.00           O  
ATOM    855  CG2 THR A1089       3.089  48.981  57.027  1.00  0.00           C  
ATOM    856  N   GLN A1090       5.301  46.934  54.808  1.00  0.00           N  
ATOM    857  CA  GLN A1090       6.723  46.747  55.058  1.00  0.00           C  
ATOM    858  C   GLN A1090       7.574  47.390  54.002  1.00  0.00           C  
ATOM    859  O   GLN A1090       8.474  48.164  54.318  1.00  0.00           O  
ATOM    860  CB  GLN A1090       7.079  45.260  55.218  1.00  0.00           C  
ATOM    861  CG  GLN A1090       6.702  44.717  56.592  1.00  0.00           C  
ATOM    862  CD  GLN A1090       7.642  43.607  57.090  1.00  0.00           C  
ATOM    863  OE1 GLN A1090       8.873  43.704  56.965  1.00  0.00           O  
ATOM    864  NE2 GLN A1090       7.068  42.567  57.680  1.00  0.00           N  
ATOM    865  N   PHE A1099       7.292  47.083  52.743  1.00  0.00           N  
ATOM    866  CA  PHE A1099       8.049  47.669  51.646  1.00  0.00           C  
ATOM    867  C   PHE A1099       8.003  49.195  51.683  1.00  0.00           C  
ATOM    868  O   PHE A1099       9.026  49.857  51.515  1.00  0.00           O  
ATOM    869  CB  PHE A1099       7.500  47.205  50.298  1.00  0.00           C  
ATOM    870  CG  PHE A1099       8.001  48.020  49.141  1.00  0.00           C  
ATOM    871  CD1 PHE A1099       9.286  47.818  48.631  1.00  0.00           C  
ATOM    872  CD2 PHE A1099       7.201  49.001  48.575  1.00  0.00           C  
ATOM    873  CE1 PHE A1099       9.759  48.579  47.576  1.00  0.00           C  
ATOM    874  CE2 PHE A1099       7.666  49.783  47.503  1.00  0.00           C  
ATOM    875  CZ  PHE A1099       8.945  49.572  47.003  1.00  0.00           C  
ATOM    876  N   LYS A1100       6.807  49.734  51.906  1.00  0.00           N  
ATOM    877  CA  LYS A1100       6.564  51.169  51.940  1.00  0.00           C  
ATOM    878  C   LYS A1100       7.371  51.918  52.991  1.00  0.00           C  
ATOM    879  O   LYS A1100       7.907  52.990  52.718  1.00  0.00           O  
ATOM    880  CB  LYS A1100       5.072  51.423  52.163  1.00  0.00           C  
ATOM    881  CG  LYS A1100       4.682  52.893  52.134  1.00  0.00           C  
ATOM    882  CD  LYS A1100       3.625  53.179  53.165  1.00  0.00           C  
ATOM    883  CE  LYS A1100       4.229  53.376  54.522  1.00  0.00           C  
ATOM    884  NZ  LYS A1100       3.219  53.435  55.612  1.00  0.00           N  
ATOM    885  N   ASP A1101       7.439  51.367  54.198  1.00  0.00           N  
ATOM    886  CA  ASP A1101       8.191  52.007  55.276  1.00  0.00           C  
ATOM    887  C   ASP A1101       9.687  52.021  55.002  1.00  0.00           C  
ATOM    888  O   ASP A1101      10.371  52.985  55.338  1.00  0.00           O  
ATOM    889  CB  ASP A1101       7.953  51.309  56.617  1.00  0.00           C  
ATOM    890  CG  ASP A1101       6.565  51.579  57.189  1.00  0.00           C  
ATOM    891  OD1 ASP A1101       5.972  52.628  56.867  1.00  0.00           O  
ATOM    892  OD2 ASP A1101       6.071  50.753  57.987  1.00  0.00           O  
ATOM    893  N   LYS A1102      10.209  50.954  54.406  1.00  0.00           N  
ATOM    894  CA  LYS A1102      11.634  50.898  54.119  1.00  0.00           C  
ATOM    895  C   LYS A1102      11.909  51.819  52.946  1.00  0.00           C  
ATOM    896  O   LYS A1102      12.932  52.503  52.899  1.00  0.00           O  
ATOM    897  CB  LYS A1102      12.065  49.456  53.803  1.00  0.00           C  
ATOM    898  CG  LYS A1102      12.844  49.281  52.493  1.00  0.00           C  
ATOM    899  CD  LYS A1102      14.302  49.744  52.583  1.00  0.00           C  
ATOM    900  CE  LYS A1102      15.075  48.880  53.562  1.00  0.00           C  
ATOM    901  NZ  LYS A1102      16.480  49.322  53.668  1.00  0.00           N  
ATOM    902  N   ALA A1103      10.980  51.848  52.004  1.00  0.00           N  
ATOM    903  CA  ALA A1103      11.130  52.689  50.822  1.00  0.00           C  
ATOM    904  C   ALA A1103      11.083  54.174  51.177  1.00  0.00           C  
ATOM    905  O   ALA A1103      11.382  55.025  50.342  1.00  0.00           O  
ATOM    906  CB  ALA A1103      10.039  52.356  49.792  1.00  0.00           C  
ATOM    907  N   SER A1104      10.724  54.487  52.417  1.00  0.00           N  
ATOM    908  CA  SER A1104      10.644  55.883  52.821  1.00  0.00           C  
ATOM    909  C   SER A1104      11.918  56.347  53.503  1.00  0.00           C  
ATOM    910  O   SER A1104      11.939  57.391  54.155  1.00  0.00           O  
ATOM    911  CB  SER A1104       9.438  56.116  53.745  1.00  0.00           C  
ATOM    912  OG  SER A1104       9.517  55.331  54.921  1.00  0.00           O  
ATOM    913  N   LYS A1105      12.982  55.570  53.351  1.00  0.00           N  
ATOM    914  CA  LYS A1105      14.262  55.928  53.950  1.00  0.00           C  
ATOM    915  C   LYS A1105      15.272  56.003  52.820  1.00  0.00           C  
ATOM    916  O   LYS A1105      15.074  55.359  51.790  1.00  0.00           O  
ATOM    917  CB  LYS A1105      14.686  54.859  54.955  1.00  0.00           C  
ATOM    918  CG  LYS A1105      13.633  54.518  56.003  1.00  0.00           C  
ATOM    919  CD  LYS A1105      14.190  53.476  56.944  1.00  0.00           C  
ATOM    920  CE  LYS A1105      13.223  53.103  58.047  1.00  0.00           C  
ATOM    921  NZ  LYS A1105      13.931  52.252  59.052  1.00  0.00           N  
ATOM    922  N   GLN A1106      16.337  56.786  52.988  1.00  0.00           N  
ATOM    923  CA  GLN A1106      17.346  56.876  51.923  1.00  0.00           C  
ATOM    924  C   GLN A1106      18.196  55.613  51.917  1.00  0.00           C  
ATOM    925  O   GLN A1106      19.426  55.654  51.967  1.00  0.00           O  
ATOM    926  CB  GLN A1106      18.258  58.102  52.089  1.00  0.00           C  
ATOM    927  CG  GLN A1106      19.237  58.056  53.261  1.00  0.00           C  
ATOM    928  CD  GLN A1106      20.195  59.238  53.240  1.00  0.00           C  
ATOM    929  OE1 GLN A1106      20.913  59.501  54.214  1.00  0.00           O  
ATOM    930  NE2 GLN A1106      20.211  59.959  52.118  1.00  0.00           N  
ATOM    931  N   GLU A1107      17.519  54.480  51.882  1.00  0.00           N  
ATOM    932  CA  GLU A1107      18.200  53.216  51.851  1.00  0.00           C  
ATOM    933  C   GLU A1107      17.918  52.607  50.491  1.00  0.00           C  
ATOM    934  O   GLU A1107      16.992  53.019  49.788  1.00  0.00           O  
ATOM    935  CB  GLU A1107      17.722  52.361  53.021  1.00  0.00           C  
ATOM    936  CG  GLU A1107      18.120  52.994  54.361  1.00  0.00           C  
ATOM    937  CD  GLU A1107      17.498  52.322  55.567  1.00  0.00           C  
ATOM    938  OE1 GLU A1107      16.597  51.468  55.385  1.00  0.00           O  
ATOM    939  OE2 GLU A1107      17.899  52.659  56.706  1.00  0.00           O  
ATOM    940  N   THR A1179      18.741  51.665  50.074  1.00  0.00           N  
ATOM    941  CA  THR A1179      18.518  51.098  48.763  1.00  0.00           C  
ATOM    942  C   THR A1179      17.233  50.296  48.744  1.00  0.00           C  
ATOM    943  O   THR A1179      17.022  49.434  49.608  1.00  0.00           O  
ATOM    944  CB  THR A1179      19.665  50.188  48.355  1.00  0.00           C  
ATOM    945  OG1 THR A1179      20.861  50.964  48.264  1.00  0.00           O  
ATOM    946  CG2 THR A1179      19.365  49.548  47.009  1.00  0.00           C  
ATOM    947  N   VAL A1192      16.370  50.576  47.773  1.00  0.00           N  
ATOM    948  CA  VAL A1192      15.140  49.825  47.708  1.00  0.00           C  
ATOM    949  C   VAL A1192      15.353  48.651  46.759  1.00  0.00           C  
ATOM    950  O   VAL A1192      15.184  48.766  45.545  1.00  0.00           O  
ATOM    951  CB  VAL A1192      13.893  50.743  47.329  1.00  0.00           C  
ATOM    952  CG1 VAL A1192      14.304  51.850  46.409  1.00  0.00           C  
ATOM    953  CG2 VAL A1192      12.774  49.912  46.702  1.00  0.00           C  
ATOM    954  N   TRP A1193      15.769  47.524  47.339  1.00  0.00           N  
ATOM    955  CA  TRP A1193      16.011  46.303  46.586  1.00  0.00           C  
ATOM    956  C   TRP A1193      14.700  45.631  46.128  1.00  0.00           C  
ATOM    957  O   TRP A1193      13.666  45.687  46.820  1.00  0.00           O  
ATOM    958  CB  TRP A1193      16.816  45.304  47.429  1.00  0.00           C  
ATOM    959  CG  TRP A1193      18.158  45.819  47.903  1.00  0.00           C  
ATOM    960  CD1 TRP A1193      18.490  46.206  49.184  1.00  0.00           C  
ATOM    961  CD2 TRP A1193      19.337  46.016  47.111  1.00  0.00           C  
ATOM    962  NE1 TRP A1193      19.792  46.627  49.225  1.00  0.00           N  
ATOM    963  CE2 TRP A1193      20.337  46.521  47.969  1.00  0.00           C  
ATOM    964  CE3 TRP A1193      19.642  45.815  45.767  1.00  0.00           C  
ATOM    965  CZ2 TRP A1193      21.625  46.831  47.520  1.00  0.00           C  
ATOM    966  CZ3 TRP A1193      20.917  46.119  45.319  1.00  0.00           C  
ATOM    967  CH2 TRP A1193      21.896  46.624  46.195  1.00  0.00           C  
ATOM    968  N   SER A1194      14.740  44.996  44.962  1.00  0.00           N  
ATOM    969  CA  SER A1194      13.556  44.314  44.440  1.00  0.00           C  
ATOM    970  C   SER A1194      13.211  43.184  45.410  1.00  0.00           C  
ATOM    971  O   SER A1194      12.071  42.746  45.490  1.00  0.00           O  
ATOM    972  CB  SER A1194      13.827  43.762  43.031  1.00  0.00           C  
ATOM    973  OG  SER A1194      14.233  44.802  42.170  1.00  0.00           O  
ATOM    974  N   GLY A1195      14.221  42.730  46.145  1.00  0.00           N  
ATOM    975  CA  GLY A1195      14.015  41.700  47.144  1.00  0.00           C  
ATOM    976  C   GLY A1195      13.010  42.161  48.185  1.00  0.00           C  
ATOM    977  O   GLY A1195      12.133  41.387  48.568  1.00  0.00           O  
ATOM    978  N   LEU A1196      13.126  43.402  48.654  1.00  0.00           N  
ATOM    979  CA  LEU A1196      12.163  43.932  49.624  1.00  0.00           C  
ATOM    980  C   LEU A1196      10.758  43.915  48.990  1.00  0.00           C  
ATOM    981  O   LEU A1196       9.793  43.438  49.608  1.00  0.00           O  
ATOM    982  CB  LEU A1196      12.486  45.393  50.030  1.00  0.00           C  
ATOM    983  CG  LEU A1196      13.684  45.814  50.904  1.00  0.00           C  
ATOM    984  CD1 LEU A1196      14.246  44.593  51.664  1.00  0.00           C  
ATOM    985  CD2 LEU A1196      14.772  46.491  50.024  1.00  0.00           C  
ATOM    986  N   LEU A1198      10.646  44.433  47.761  1.00  0.00           N  
ATOM    987  CA  LEU A1198       9.346  44.478  47.098  1.00  0.00           C  
ATOM    988  C   LEU A1198       8.726  43.099  46.842  1.00  0.00           C  
ATOM    989  O   LEU A1198       7.551  42.882  47.138  1.00  0.00           O  
ATOM    990  CB  LEU A1198       9.429  45.231  45.759  1.00  0.00           C  
ATOM    991  CG  LEU A1198       8.105  45.274  44.964  1.00  0.00           C  
ATOM    992  CD1 LEU A1198       7.161  46.267  45.624  1.00  0.00           C  
ATOM    993  CD2 LEU A1198       8.348  45.690  43.517  1.00  0.00           C  
ATOM    994  N   MET A1199       9.526  42.180  46.302  1.00  0.00           N  
ATOM    995  CA  MET A1199       9.068  40.834  45.949  1.00  0.00           C  
ATOM    996  C   MET A1199       9.005  39.787  47.089  1.00  0.00           C  
ATOM    997  O   MET A1199       8.456  38.698  46.895  1.00  0.00           O  
ATOM    998  CB  MET A1199       9.939  40.278  44.806  1.00  0.00           C  
ATOM    999  CG  MET A1199      10.042  41.175  43.588  1.00  0.00           C  
ATOM   1000  SD  MET A1199       8.391  41.657  43.009  1.00  0.00           S  
ATOM   1001  CE  MET A1199       7.603  40.095  42.883  1.00  0.00           C  
ATOM   1002  N   TYR A1200       9.532  40.097  48.268  1.00  0.00           N  
ATOM   1003  CA  TYR A1200       9.508  39.095  49.338  1.00  0.00           C  
ATOM   1004  C   TYR A1200       8.134  38.525  49.668  1.00  0.00           C  
ATOM   1005  O   TYR A1200       7.989  37.318  49.881  1.00  0.00           O  
ATOM   1006  CB  TYR A1200      10.136  39.645  50.614  1.00  0.00           C  
ATOM   1007  CG  TYR A1200      10.341  38.596  51.685  1.00  0.00           C  
ATOM   1008  CD1 TYR A1200      11.156  37.494  51.459  1.00  0.00           C  
ATOM   1009  CD2 TYR A1200       9.694  38.699  52.934  1.00  0.00           C  
ATOM   1010  CE1 TYR A1200      11.324  36.511  52.449  1.00  0.00           C  
ATOM   1011  CE2 TYR A1200       9.858  37.733  53.917  1.00  0.00           C  
ATOM   1012  CZ  TYR A1200      10.671  36.642  53.672  1.00  0.00           C  
ATOM   1013  OH  TYR A1200      10.825  35.676  54.651  1.00  0.00           O  
ATOM   1014  N   PRO A1201       7.096  39.373  49.720  1.00  0.00           N  
ATOM   1015  CA  PRO A1201       5.788  38.783  50.043  1.00  0.00           C  
ATOM   1016  C   PRO A1201       5.340  37.702  49.053  1.00  0.00           C  
ATOM   1017  O   PRO A1201       4.646  36.750  49.435  1.00  0.00           O  
ATOM   1018  CB  PRO A1201       4.863  39.993  50.070  1.00  0.00           C  
ATOM   1019  CG  PRO A1201       5.805  41.099  50.581  1.00  0.00           C  
ATOM   1020  CD  PRO A1201       7.046  40.850  49.754  1.00  0.00           C  
ATOM   1021  N   VAL A1202       5.726  37.833  47.783  1.00  0.00           N  
ATOM   1022  CA  VAL A1202       5.352  36.819  46.786  1.00  0.00           C  
ATOM   1023  C   VAL A1202       6.087  35.509  47.112  1.00  0.00           C  
ATOM   1024  O   VAL A1202       5.495  34.427  47.021  1.00  0.00           O  
ATOM   1025  CB  VAL A1202       5.669  37.293  45.355  1.00  0.00           C  
ATOM   1026  CG1 VAL A1202       5.248  36.211  44.323  1.00  0.00           C  
ATOM   1027  CG2 VAL A1202       4.901  38.597  45.089  1.00  0.00           C  
ATOM   1028  N   LEU A1203       7.353  35.615  47.542  1.00  0.00           N  
ATOM   1029  CA  LEU A1203       8.138  34.452  47.950  1.00  0.00           C  
ATOM   1030  C   LEU A1203       7.435  33.766  49.125  1.00  0.00           C  
ATOM   1031  O   LEU A1203       7.276  32.545  49.122  1.00  0.00           O  
ATOM   1032  CB  LEU A1203       9.546  34.868  48.376  1.00  0.00           C  
ATOM   1033  CG  LEU A1203      10.554  33.748  48.678  1.00  0.00           C  
ATOM   1034  CD1 LEU A1203      10.793  32.971  47.436  1.00  0.00           C  
ATOM   1035  CD2 LEU A1203      11.885  34.322  49.174  1.00  0.00           C  
ATOM   1036  N   GLN A1204       6.999  34.550  50.116  1.00  0.00           N  
ATOM   1037  CA  GLN A1204       6.292  33.995  51.271  1.00  0.00           C  
ATOM   1038  C   GLN A1204       4.986  33.299  50.829  1.00  0.00           C  
ATOM   1039  O   GLN A1204       4.617  32.240  51.351  1.00  0.00           O  
ATOM   1040  CB  GLN A1204       5.950  35.089  52.281  1.00  0.00           C  
ATOM   1041  CG  GLN A1204       7.128  35.709  53.012  1.00  0.00           C  
ATOM   1042  CD  GLN A1204       6.678  36.788  54.012  1.00  0.00           C  
ATOM   1043  OE1 GLN A1204       6.162  37.854  53.621  1.00  0.00           O  
ATOM   1044  NE2 GLN A1204       6.855  36.506  55.303  1.00  0.00           N  
ATOM   1045  N   ALA A1205       4.274  33.904  49.882  1.00  0.00           N  
ATOM   1046  CA  ALA A1205       3.037  33.295  49.392  1.00  0.00           C  
ATOM   1047  C   ALA A1205       3.267  31.907  48.756  1.00  0.00           C  
ATOM   1048  O   ALA A1205       2.445  30.993  48.899  1.00  0.00           O  
ATOM   1049  CB  ALA A1205       2.370  34.223  48.373  1.00  0.00           C  
ATOM   1050  N   ALA A1206       4.378  31.757  48.038  1.00  0.00           N  
ATOM   1051  CA  ALA A1206       4.689  30.487  47.383  1.00  0.00           C  
ATOM   1052  C   ALA A1206       5.122  29.461  48.411  1.00  0.00           C  
ATOM   1053  O   ALA A1206       4.888  28.283  48.262  1.00  0.00           O  
ATOM   1054  CB  ALA A1206       5.772  30.692  46.369  1.00  0.00           C  
ATOM   1055  N   ASP A1207       5.772  29.929  49.461  1.00  0.00           N  
ATOM   1056  CA  ASP A1207       6.225  29.050  50.527  1.00  0.00           C  
ATOM   1057  C   ASP A1207       4.967  28.495  51.218  1.00  0.00           C  
ATOM   1058  O   ASP A1207       4.879  27.308  51.501  1.00  0.00           O  
ATOM   1059  CB  ASP A1207       7.091  29.863  51.503  1.00  0.00           C  
ATOM   1060  CG  ASP A1207       8.330  29.112  51.981  1.00  0.00           C  
ATOM   1061  OD1 ASP A1207       8.691  28.065  51.384  1.00  0.00           O  
ATOM   1062  OD2 ASP A1207       8.946  29.598  52.966  1.00  0.00           O  
ATOM   1063  N   ILE A1208       3.992  29.362  51.465  1.00  0.00           N  
ATOM   1064  CA  ILE A1208       2.753  28.964  52.112  1.00  0.00           C  
ATOM   1065  C   ILE A1208       1.908  28.028  51.232  1.00  0.00           C  
ATOM   1066  O   ILE A1208       1.466  26.962  51.687  1.00  0.00           O  
ATOM   1067  CB  ILE A1208       1.881  30.206  52.497  1.00  0.00           C  
ATOM   1068  CG1 ILE A1208       2.583  31.032  53.579  1.00  0.00           C  
ATOM   1069  CG2 ILE A1208       0.505  29.756  52.983  1.00  0.00           C  
ATOM   1070  CD1 ILE A1208       1.813  32.262  54.008  1.00  0.00           C  
ATOM   1071  N   LEU A1209       1.712  28.399  49.970  1.00  0.00           N  
ATOM   1072  CA  LEU A1209       0.895  27.570  49.110  1.00  0.00           C  
ATOM   1073  C   LEU A1209       1.538  26.306  48.505  1.00  0.00           C  
ATOM   1074  O   LEU A1209       0.827  25.333  48.184  1.00  0.00           O  
ATOM   1075  CB  LEU A1209       0.268  28.446  48.031  1.00  0.00           C  
ATOM   1076  CG  LEU A1209      -0.490  29.639  48.644  1.00  0.00           C  
ATOM   1077  CD1 LEU A1209      -1.047  30.551  47.533  1.00  0.00           C  
ATOM   1078  CD2 LEU A1209      -1.604  29.138  49.563  1.00  0.00           C  
ATOM   1079  N   ILE A1210       2.863  26.287  48.352  1.00  0.00           N  
ATOM   1080  CA  ILE A1210       3.511  25.096  47.780  1.00  0.00           C  
ATOM   1081  C   ILE A1210       3.238  23.864  48.665  1.00  0.00           C  
ATOM   1082  O   ILE A1210       3.257  22.719  48.181  1.00  0.00           O  
ATOM   1083  CB  ILE A1210       5.029  25.265  47.686  1.00  0.00           C  
ATOM   1084  CG1 ILE A1210       5.613  24.213  46.753  1.00  0.00           C  
ATOM   1085  CG2 ILE A1210       5.676  25.051  49.071  1.00  0.00           C  
ATOM   1086  CD1 ILE A1210       5.738  24.648  45.353  1.00  0.00           C  
ATOM   1087  N   TYR A1211       2.993  24.117  49.956  1.00  0.00           N  
ATOM   1088  CA  TYR A1211       2.742  23.079  50.951  1.00  0.00           C  
ATOM   1089  C   TYR A1211       1.260  22.996  51.310  1.00  0.00           C  
ATOM   1090  O   TYR A1211       0.870  22.245  52.224  1.00  0.00           O  
ATOM   1091  CB  TYR A1211       3.546  23.354  52.238  1.00  0.00           C  
ATOM   1092  CG  TYR A1211       5.048  23.448  52.041  1.00  0.00           C  
ATOM   1093  CD1 TYR A1211       5.750  24.615  52.374  1.00  0.00           C  
ATOM   1094  CD2 TYR A1211       5.752  22.402  51.460  1.00  0.00           C  
ATOM   1095  CE1 TYR A1211       7.111  24.728  52.110  1.00  0.00           C  
ATOM   1096  CE2 TYR A1211       7.091  22.502  51.196  1.00  0.00           C  
ATOM   1097  CZ  TYR A1211       7.775  23.668  51.507  1.00  0.00           C  
ATOM   1098  OH  TYR A1211       9.089  23.785  51.094  1.00  0.00           O  
ATOM   1099  N   LYS A1291       0.446  23.775  50.594  1.00  0.00           N  
ATOM   1100  CA  LYS A1291      -0.993  23.810  50.816  1.00  0.00           C  
ATOM   1101  C   LYS A1291      -1.327  24.048  52.278  1.00  0.00           C  
ATOM   1102  O   LYS A1291      -2.279  23.475  52.787  1.00  0.00           O  
ATOM   1103  CB  LYS A1291      -1.643  22.494  50.374  1.00  0.00           C  
ATOM   1104  CG  LYS A1291      -2.384  22.529  49.033  1.00  0.00           C  
ATOM   1105  CD  LYS A1291      -1.468  22.314  47.851  1.00  0.00           C  
ATOM   1106  CE  LYS A1291      -2.219  22.283  46.506  1.00  0.00           C  
ATOM   1107  NZ  LYS A1291      -2.941  21.019  46.192  1.00  0.00           N  
ATOM   1108  N   ALA A1292      -0.541  24.862  52.963  1.00  0.00           N  
ATOM   1109  CA  ALA A1292      -0.830  25.159  54.371  1.00  0.00           C  
ATOM   1110  C   ALA A1292      -2.074  26.040  54.414  1.00  0.00           C  
ATOM   1111  O   ALA A1292      -2.222  26.929  53.594  1.00  0.00           O  
ATOM   1112  CB  ALA A1292       0.364  25.906  55.053  1.00  0.00           C  
ATOM   1113  N   ASP A1293      -2.956  25.816  55.377  1.00  0.00           N  
ATOM   1114  CA  ASP A1293      -4.170  26.627  55.470  1.00  0.00           C  
ATOM   1115  C   ASP A1293      -4.131  27.569  56.667  1.00  0.00           C  
ATOM   1116  O   ASP A1293      -5.025  28.385  56.853  1.00  0.00           O  
ATOM   1117  CB  ASP A1293      -5.413  25.721  55.554  1.00  0.00           C  
ATOM   1118  CG  ASP A1293      -5.417  24.851  56.801  1.00  0.00           C  
ATOM   1119  OD1 ASP A1293      -5.450  23.614  56.687  1.00  0.00           O  
ATOM   1120  OD2 ASP A1293      -5.383  25.404  57.910  1.00  0.00           O  
ATOM   1121  N   THR A1294      -3.095  27.468  57.486  1.00  0.00           N  
ATOM   1122  CA  THR A1294      -3.003  28.338  58.642  1.00  0.00           C  
ATOM   1123  C   THR A1294      -1.576  28.812  58.810  1.00  0.00           C  
ATOM   1124  O   THR A1294      -0.614  28.063  58.593  1.00  0.00           O  
ATOM   1125  CB  THR A1294      -3.462  27.611  59.906  1.00  0.00           C  
ATOM   1126  OG1 THR A1294      -4.791  27.112  59.699  1.00  0.00           O  
ATOM   1127  CG2 THR A1294      -3.470  28.559  61.109  1.00  0.00           C  
ATOM   1128  N   VAL A1295      -1.431  30.065  59.198  1.00  0.00           N  
ATOM   1129  CA  VAL A1295      -0.115  30.614  59.362  1.00  0.00           C  
ATOM   1130  C   VAL A1295      -0.064  31.499  60.584  1.00  0.00           C  
ATOM   1131  O   VAL A1295      -0.738  32.513  60.631  1.00  0.00           O  
ATOM   1132  CB  VAL A1295       0.285  31.445  58.137  1.00  0.00           C  
ATOM   1133  CG1 VAL A1295       1.739  31.931  58.291  1.00  0.00           C  
ATOM   1134  CG2 VAL A1295       0.141  30.619  56.859  1.00  0.00           C  
ATOM   1135  N   PRO A1296       0.724  31.122  61.600  1.00  0.00           N  
ATOM   1136  CA  PRO A1296       0.806  31.965  62.796  1.00  0.00           C  
ATOM   1137  C   PRO A1296       1.646  33.190  62.505  1.00  0.00           C  
ATOM   1138  O   PRO A1296       2.734  33.076  61.954  1.00  0.00           O  
ATOM   1139  CB  PRO A1296       1.450  31.050  63.826  1.00  0.00           C  
ATOM   1140  CG  PRO A1296       2.313  30.170  62.997  1.00  0.00           C  
ATOM   1141  CD  PRO A1296       1.440  29.850  61.801  1.00  0.00           C  
ATOM   1142  N   VAL A1297       1.124  34.362  62.858  1.00  0.00           N  
ATOM   1143  CA  VAL A1297       1.817  35.631  62.622  1.00  0.00           C  
ATOM   1144  C   VAL A1297       1.460  36.697  63.675  1.00  0.00           C  
ATOM   1145  O   VAL A1297       0.413  36.612  64.332  1.00  0.00           O  
ATOM   1146  CB  VAL A1297       1.436  36.218  61.246  1.00  0.00           C  
ATOM   1147  CG1 VAL A1297       1.892  35.297  60.118  1.00  0.00           C  
ATOM   1148  CG2 VAL A1297      -0.072  36.429  61.197  1.00  0.00           C  
ATOM   1149  N   GLY A1298       2.332  37.700  63.814  1.00  0.00           N  
ATOM   1150  CA  GLY A1298       2.090  38.795  64.739  1.00  0.00           C  
ATOM   1151  C   GLY A1298       1.000  39.658  64.139  1.00  0.00           C  
ATOM   1152  O   GLY A1298       0.728  39.559  62.949  1.00  0.00           O  
ATOM   1153  N   GLU A1299       0.369  40.512  64.930  1.00  0.00           N  
ATOM   1154  CA  GLU A1299      -0.708  41.337  64.390  1.00  0.00           C  
ATOM   1155  C   GLU A1299      -0.294  42.280  63.257  1.00  0.00           C  
ATOM   1156  O   GLU A1299      -1.104  42.634  62.407  1.00  0.00           O  
ATOM   1157  CB  GLU A1299      -1.394  42.126  65.516  1.00  0.00           C  
ATOM   1158  CG  GLU A1299      -0.472  42.562  66.651  1.00  0.00           C  
ATOM   1159  CD  GLU A1299      -1.192  43.417  67.695  1.00  0.00           C  
ATOM   1160  OE1 GLU A1299      -0.583  43.723  68.749  1.00  0.00           O  
ATOM   1161  OE2 GLU A1299      -2.366  43.787  67.455  1.00  0.00           O  
ATOM   1162  N   ASP A1300       0.967  42.677  63.223  1.00  0.00           N  
ATOM   1163  CA  ASP A1300       1.413  43.574  62.171  1.00  0.00           C  
ATOM   1164  C   ASP A1300       1.995  42.814  60.987  1.00  0.00           C  
ATOM   1165  O   ASP A1300       2.855  43.337  60.281  1.00  0.00           O  
ATOM   1166  CB  ASP A1300       2.458  44.554  62.720  1.00  0.00           C  
ATOM   1167  CG  ASP A1300       3.609  43.847  63.428  1.00  0.00           C  
ATOM   1168  OD1 ASP A1300       4.583  44.536  63.817  1.00  0.00           O  
ATOM   1169  OD2 ASP A1300       3.539  42.605  63.599  1.00  0.00           O  
ATOM   1170  N   GLN A1301       1.541  41.584  60.765  1.00  0.00           N  
ATOM   1171  CA  GLN A1301       2.064  40.800  59.644  1.00  0.00           C  
ATOM   1172  C   GLN A1301       0.989  40.022  58.939  1.00  0.00           C  
ATOM   1173  O   GLN A1301       1.253  39.017  58.285  1.00  0.00           O  
ATOM   1174  CB  GLN A1301       3.127  39.835  60.120  1.00  0.00           C  
ATOM   1175  CG  GLN A1301       4.177  40.520  60.913  1.00  0.00           C  
ATOM   1176  CD  GLN A1301       5.365  39.657  61.088  1.00  0.00           C  
ATOM   1177  OE1 GLN A1301       5.277  38.580  61.680  1.00  0.00           O  
ATOM   1178  NE2 GLN A1301       6.503  40.109  60.558  1.00  0.00           N  
ATOM   1179  N   VAL A1302      -0.228  40.509  59.087  1.00  0.00           N  
ATOM   1180  CA  VAL A1302      -1.380  39.903  58.485  1.00  0.00           C  
ATOM   1181  C   VAL A1302      -1.428  40.192  56.977  1.00  0.00           C  
ATOM   1182  O   VAL A1302      -1.845  39.332  56.196  1.00  0.00           O  
ATOM   1183  CB  VAL A1302      -2.643  40.422  59.207  1.00  0.00           C  
ATOM   1184  CG1 VAL A1302      -3.906  40.018  58.463  1.00  0.00           C  
ATOM   1185  CG2 VAL A1302      -2.672  39.847  60.605  1.00  0.00           C  
ATOM   1186  N   GLN A1303      -0.977  41.385  56.570  1.00  0.00           N  
ATOM   1187  CA  GLN A1303      -0.987  41.781  55.155  1.00  0.00           C  
ATOM   1188  C   GLN A1303      -0.492  40.729  54.170  1.00  0.00           C  
ATOM   1189  O   GLN A1303      -1.116  40.522  53.123  1.00  0.00           O  
ATOM   1190  CB  GLN A1303      -0.184  43.070  54.929  1.00  0.00           C  
ATOM   1191  CG  GLN A1303      -1.028  44.322  54.910  1.00  0.00           C  
ATOM   1192  CD  GLN A1303      -0.460  45.435  54.033  1.00  0.00           C  
ATOM   1193  OE1 GLN A1303       0.692  45.847  54.187  1.00  0.00           O  
ATOM   1194  NE2 GLN A1303      -1.278  45.930  53.110  1.00  0.00           N  
ATOM   1195  N   HIS A1304       0.615  40.054  54.482  1.00  0.00           N  
ATOM   1196  CA  HIS A1304       1.100  39.060  53.539  1.00  0.00           C  
ATOM   1197  C   HIS A1304       0.217  37.811  53.510  1.00  0.00           C  
ATOM   1198  O   HIS A1304       0.238  37.057  52.540  1.00  0.00           O  
ATOM   1199  CB  HIS A1304       2.595  38.721  53.774  1.00  0.00           C  
ATOM   1200  CG  HIS A1304       2.866  37.759  54.896  1.00  0.00           C  
ATOM   1201  ND1 HIS A1304       2.837  38.127  56.228  1.00  0.00           N  
ATOM   1202  CD2 HIS A1304       3.275  36.470  54.874  1.00  0.00           C  
ATOM   1203  CE1 HIS A1304       3.230  37.107  56.974  1.00  0.00           C  
ATOM   1204  NE2 HIS A1304       3.502  36.090  56.174  1.00  0.00           N  
ATOM   1205  N   ILE A1306      -0.569  37.574  54.550  1.00  0.00           N  
ATOM   1206  CA  ILE A1306      -1.459  36.426  54.466  1.00  0.00           C  
ATOM   1207  C   ILE A1306      -2.611  36.838  53.546  1.00  0.00           C  
ATOM   1208  O   ILE A1306      -3.119  36.017  52.791  1.00  0.00           O  
ATOM   1209  CB  ILE A1306      -2.018  35.956  55.838  1.00  0.00           C  
ATOM   1210  CG1 ILE A1306      -0.987  35.135  56.621  1.00  0.00           C  
ATOM   1211  CG2 ILE A1306      -3.085  34.928  55.613  1.00  0.00           C  
ATOM   1212  CD1 ILE A1306       0.453  35.514  56.470  1.00  0.00           C  
ATOM   1213  N   GLU A1310      -3.025  38.102  53.596  1.00  0.00           N  
ATOM   1214  CA  GLU A1310      -4.092  38.568  52.707  1.00  0.00           C  
ATOM   1215  C   GLU A1310      -3.634  38.523  51.242  1.00  0.00           C  
ATOM   1216  O   GLU A1310      -4.413  38.174  50.355  1.00  0.00           O  
ATOM   1217  CB  GLU A1310      -4.544  39.987  53.088  1.00  0.00           C  
ATOM   1218  CG  GLU A1310      -5.391  40.002  54.373  1.00  0.00           C  
ATOM   1219  CD  GLU A1310      -5.539  41.394  55.042  1.00  0.00           C  
ATOM   1220  OE1 GLU A1310      -6.254  41.465  56.081  1.00  0.00           O  
ATOM   1221  OE2 GLU A1310      -4.952  42.399  54.546  1.00  0.00           O  
ATOM   1222  N   LEU A1312      -2.372  38.858  50.985  1.00  0.00           N  
ATOM   1223  CA  LEU A1312      -1.861  38.812  49.622  1.00  0.00           C  
ATOM   1224  C   LEU A1312      -1.927  37.378  49.139  1.00  0.00           C  
ATOM   1225  O   LEU A1312      -2.337  37.111  48.007  1.00  0.00           O  
ATOM   1226  CB  LEU A1312      -0.406  39.302  49.562  1.00  0.00           C  
ATOM   1227  CG  LEU A1312       0.276  39.201  48.186  1.00  0.00           C  
ATOM   1228  CD1 LEU A1312      -0.324  40.238  47.250  1.00  0.00           C  
ATOM   1229  CD2 LEU A1312       1.786  39.386  48.308  1.00  0.00           C  
ATOM   1230  N   THR A1314      -1.526  36.451  50.002  1.00  0.00           N  
ATOM   1231  CA  THR A1314      -1.526  35.030  49.677  1.00  0.00           C  
ATOM   1232  C   THR A1314      -2.915  34.517  49.294  1.00  0.00           C  
ATOM   1233  O   THR A1314      -3.043  33.748  48.319  1.00  0.00           O  
ATOM   1234  CB  THR A1314      -0.974  34.217  50.858  1.00  0.00           C  
ATOM   1235  OG1 THR A1314       0.312  34.742  51.213  1.00  0.00           O  
ATOM   1236  CG2 THR A1314      -0.814  32.731  50.500  1.00  0.00           C  
ATOM   1237  N   ARG A1316      -3.956  34.934  50.021  1.00  0.00           N  
ATOM   1238  CA  ARG A1316      -5.314  34.479  49.692  1.00  0.00           C  
ATOM   1239  C   ARG A1316      -5.726  35.083  48.354  1.00  0.00           C  
ATOM   1240  O   ARG A1316      -6.322  34.411  47.523  1.00  0.00           O  
ATOM   1241  CB  ARG A1316      -6.355  34.869  50.765  1.00  0.00           C  
ATOM   1242  CG  ARG A1316      -6.170  34.236  52.142  1.00  0.00           C  
ATOM   1243  CD  ARG A1316      -7.425  34.424  53.024  1.00  0.00           C  
ATOM   1244  NE  ARG A1316      -7.630  35.815  53.392  1.00  0.00           N  
ATOM   1245  CZ  ARG A1316      -7.203  36.365  54.523  1.00  0.00           C  
ATOM   1246  NH1 ARG A1316      -7.432  37.655  54.757  1.00  0.00           N  
ATOM   1247  NH2 ARG A1316      -6.574  35.628  55.435  1.00  0.00           N  
ATOM   1248  N   GLU A1317      -5.405  36.349  48.138  1.00  0.00           N  
ATOM   1249  CA  GLU A1317      -5.749  36.978  46.876  1.00  0.00           C  
ATOM   1250  C   GLU A1317      -5.139  36.195  45.716  1.00  0.00           C  
ATOM   1251  O   GLU A1317      -5.807  35.958  44.719  1.00  0.00           O  
ATOM   1252  CB  GLU A1317      -5.283  38.449  46.854  1.00  0.00           C  
ATOM   1253  CG  GLU A1317      -6.326  39.427  47.444  1.00  0.00           C  
ATOM   1254  CD  GLU A1317      -5.767  40.819  47.757  1.00  0.00           C  
ATOM   1255  OE1 GLU A1317      -6.460  41.607  48.444  1.00  0.00           O  
ATOM   1256  OE2 GLU A1317      -4.637  41.129  47.325  1.00  0.00           O  
ATOM   1257  N   ILE A1318      -3.878  35.791  45.867  1.00  0.00           N  
ATOM   1258  CA  ILE A1318      -3.163  35.036  44.848  1.00  0.00           C  
ATOM   1259  C   ILE A1318      -3.776  33.653  44.665  1.00  0.00           C  
ATOM   1260  O   ILE A1318      -3.859  33.146  43.553  1.00  0.00           O  
ATOM   1261  CB  ILE A1318      -1.631  34.903  45.213  1.00  0.00           C  
ATOM   1262  CG1 ILE A1318      -0.945  36.272  45.082  1.00  0.00           C  
ATOM   1263  CG2 ILE A1318      -0.935  33.901  44.298  1.00  0.00           C  
ATOM   1264  CD1 ILE A1318       0.473  36.274  45.508  1.00  0.00           C  
ATOM   1265  N   ALA A1319      -4.225  33.046  45.753  1.00  0.00           N  
ATOM   1266  CA  ALA A1319      -4.824  31.735  45.656  1.00  0.00           C  
ATOM   1267  C   ALA A1319      -6.117  31.829  44.864  1.00  0.00           C  
ATOM   1268  O   ALA A1319      -6.374  31.017  43.964  1.00  0.00           O  
ATOM   1269  CB  ALA A1319      -5.089  31.183  47.034  1.00  0.00           C  
ATOM   1270  N   ARG A1321      -6.937  32.821  45.197  1.00  0.00           N  
ATOM   1271  CA  ARG A1321      -8.195  33.004  44.495  1.00  0.00           C  
ATOM   1272  C   ARG A1321      -7.945  33.254  43.022  1.00  0.00           C  
ATOM   1273  O   ARG A1321      -8.602  32.646  42.172  1.00  0.00           O  
ATOM   1274  CB  ARG A1321      -9.001  34.163  45.088  1.00  0.00           C  
ATOM   1275  CG  ARG A1321      -9.545  33.876  46.489  1.00  0.00           C  
ATOM   1276  CD  ARG A1321     -10.712  34.790  46.832  1.00  0.00           C  
ATOM   1277  NE  ARG A1321     -10.295  36.168  46.964  1.00  0.00           N  
ATOM   1278  CZ  ARG A1321      -9.777  36.674  48.075  1.00  0.00           C  
ATOM   1279  NH1 ARG A1321      -9.631  35.896  49.139  1.00  0.00           N  
ATOM   1280  NH2 ARG A1321      -9.391  37.949  48.117  1.00  0.00           N  
ATOM   1281  N   ARG A1322      -6.984  34.121  42.714  1.00  0.00           N  
ATOM   1282  CA  ARG A1322      -6.686  34.429  41.321  1.00  0.00           C  
ATOM   1283  C   ARG A1322      -6.248  33.179  40.583  1.00  0.00           C  
ATOM   1284  O   ARG A1322      -6.684  32.947  39.453  1.00  0.00           O  
ATOM   1285  CB  ARG A1322      -5.605  35.506  41.232  1.00  0.00           C  
ATOM   1286  CG  ARG A1322      -5.458  36.095  39.855  1.00  0.00           C  
ATOM   1287  CD  ARG A1322      -4.605  37.380  39.896  1.00  0.00           C  
ATOM   1288  NE  ARG A1322      -5.192  38.485  40.671  1.00  0.00           N  
ATOM   1289  CZ  ARG A1322      -4.699  38.961  41.812  1.00  0.00           C  
ATOM   1290  NH1 ARG A1322      -5.313  39.971  42.429  1.00  0.00           N  
ATOM   1291  NH2 ARG A1322      -3.599  38.431  42.343  1.00  0.00           N  
ATOM   1292  N   PHE A1323      -5.407  32.364  41.233  1.00  0.00           N  
ATOM   1293  CA  PHE A1323      -4.928  31.136  40.633  1.00  0.00           C  
ATOM   1294  C   PHE A1323      -6.073  30.146  40.468  1.00  0.00           C  
ATOM   1295  O   PHE A1323      -6.263  29.587  39.381  1.00  0.00           O  
ATOM   1296  CB  PHE A1323      -3.818  30.490  41.483  1.00  0.00           C  
ATOM   1297  CG  PHE A1323      -3.139  29.310  40.812  1.00  0.00           C  
ATOM   1298  CD1 PHE A1323      -1.906  29.466  40.162  1.00  0.00           C  
ATOM   1299  CD2 PHE A1323      -3.746  28.047  40.796  1.00  0.00           C  
ATOM   1300  CE1 PHE A1323      -1.287  28.384  39.503  1.00  0.00           C  
ATOM   1301  CE2 PHE A1323      -3.141  26.960  40.142  1.00  0.00           C  
ATOM   1302  CZ  PHE A1323      -1.909  27.131  39.494  1.00  0.00           C  
ATOM   1303  N   ASN A1324      -6.829  29.912  41.535  1.00  0.00           N  
ATOM   1304  CA  ASN A1324      -7.943  28.960  41.463  1.00  0.00           C  
ATOM   1305  C   ASN A1324      -8.957  29.287  40.360  1.00  0.00           C  
ATOM   1306  O   ASN A1324      -9.422  28.389  39.658  1.00  0.00           O  
ATOM   1307  CB  ASN A1324      -8.663  28.846  42.810  1.00  0.00           C  
ATOM   1308  CG  ASN A1324      -7.793  28.195  43.893  1.00  0.00           C  
ATOM   1309  OD1 ASN A1324      -6.816  27.490  43.602  1.00  0.00           O  
ATOM   1310  ND2 ASN A1324      -8.160  28.414  45.149  1.00  0.00           N  
ATOM   1311  N   HIS A1325      -9.280  30.566  40.197  1.00  0.00           N  
ATOM   1312  CA  HIS A1325     -10.228  30.980  39.179  1.00  0.00           C  
ATOM   1313  C   HIS A1325      -9.696  30.790  37.761  1.00  0.00           C  
ATOM   1314  O   HIS A1325     -10.441  30.343  36.875  1.00  0.00           O  
ATOM   1315  CB  HIS A1325     -10.623  32.457  39.378  1.00  0.00           C  
ATOM   1316  CG  HIS A1325     -11.378  33.044  38.218  1.00  0.00           C  
ATOM   1317  ND1 HIS A1325     -12.640  32.619  37.856  1.00  0.00           N  
ATOM   1318  CD2 HIS A1325     -11.058  34.045  37.359  1.00  0.00           C  
ATOM   1319  CE1 HIS A1325     -13.068  33.338  36.830  1.00  0.00           C  
ATOM   1320  NE2 HIS A1325     -12.127  34.211  36.510  1.00  0.00           N  
ATOM   1321  N   LEU A1326      -8.424  31.134  37.544  1.00  0.00           N  
ATOM   1322  CA  LEU A1326      -7.795  31.017  36.220  1.00  0.00           C  
ATOM   1323  C   LEU A1326      -7.368  29.608  35.790  1.00  0.00           C  
ATOM   1324  O   LEU A1326      -7.326  29.327  34.606  1.00  0.00           O  
ATOM   1325  CB  LEU A1326      -6.534  31.894  36.133  1.00  0.00           C  
ATOM   1326  CG  LEU A1326      -6.550  33.392  36.423  1.00  0.00           C  
ATOM   1327  CD1 LEU A1326      -5.101  33.908  36.485  1.00  0.00           C  
ATOM   1328  CD2 LEU A1326      -7.348  34.121  35.340  1.00  0.00           C  
ATOM   1329  N   PHE A1327      -7.011  28.729  36.724  1.00  0.00           N  
ATOM   1330  CA  PHE A1327      -6.553  27.420  36.293  1.00  0.00           C  
ATOM   1331  C   PHE A1327      -7.252  26.210  36.867  1.00  0.00           C  
ATOM   1332  O   PHE A1327      -6.892  25.097  36.506  1.00  0.00           O  
ATOM   1333  CB  PHE A1327      -5.040  27.275  36.554  1.00  0.00           C  
ATOM   1334  CG  PHE A1327      -4.224  28.461  36.106  1.00  0.00           C  
ATOM   1335  CD1 PHE A1327      -3.667  29.338  37.046  1.00  0.00           C  
ATOM   1336  CD2 PHE A1327      -4.011  28.710  34.745  1.00  0.00           C  
ATOM   1337  CE1 PHE A1327      -2.909  30.441  36.644  1.00  0.00           C  
ATOM   1338  CE2 PHE A1327      -3.257  29.814  34.325  1.00  0.00           C  
ATOM   1339  CZ  PHE A1327      -2.703  30.682  35.272  1.00  0.00           C  
ATOM   1340  N   GLY A1328      -8.245  26.405  37.728  1.00  0.00           N  
ATOM   1341  CA  GLY A1328      -8.923  25.272  38.343  1.00  0.00           C  
ATOM   1342  C   GLY A1328      -8.564  25.256  39.823  1.00  0.00           C  
ATOM   1343  O   GLY A1328      -7.422  25.575  40.171  1.00  0.00           O  
ATOM   1344  N   GLU A1329      -9.504  24.888  40.695  1.00  0.00           N  
ATOM   1345  CA  GLU A1329      -9.258  24.901  42.140  1.00  0.00           C  
ATOM   1346  C   GLU A1329      -7.968  24.185  42.493  1.00  0.00           C  
ATOM   1347  O   GLU A1329      -7.814  22.996  42.236  1.00  0.00           O  
ATOM   1348  CB  GLU A1329     -10.429  24.272  42.922  1.00  0.00           C  
ATOM   1349  CG  GLU A1329     -10.322  24.538  44.443  1.00  0.00           C  
ATOM   1350  CD  GLU A1329     -11.447  23.932  45.274  1.00  0.00           C  
ATOM   1351  OE1 GLU A1329     -11.594  22.693  45.241  1.00  0.00           O  
ATOM   1352  OE2 GLU A1329     -12.170  24.694  45.972  1.00  0.00           O  
ATOM   1353  N   THR A1341      -7.035  24.902  43.101  1.00  0.00           N  
ATOM   1354  CA  THR A1341      -5.765  24.282  43.422  1.00  0.00           C  
ATOM   1355  C   THR A1341      -5.253  24.531  44.829  1.00  0.00           C  
ATOM   1356  O   THR A1341      -4.738  23.610  45.481  1.00  0.00           O  
ATOM   1357  CB  THR A1341      -4.669  24.768  42.466  1.00  0.00           C  
ATOM   1358  OG1 THR A1341      -5.070  24.540  41.106  1.00  0.00           O  
ATOM   1359  CG2 THR A1341      -3.386  24.041  42.750  1.00  0.00           C  
ATOM   1360  N   PHE A1342      -5.387  25.777  45.281  1.00  0.00           N  
ATOM   1361  CA  PHE A1342      -4.865  26.182  46.573  1.00  0.00           C  
ATOM   1362  C   PHE A1342      -5.888  26.628  47.607  1.00  0.00           C  
ATOM   1363  O   PHE A1342      -6.918  27.208  47.270  1.00  0.00           O  
ATOM   1364  CB  PHE A1342      -3.882  27.348  46.387  1.00  0.00           C  
ATOM   1365  CG  PHE A1342      -2.674  27.028  45.555  1.00  0.00           C  
ATOM   1366  CD1 PHE A1342      -2.530  27.566  44.291  1.00  0.00           C  
ATOM   1367  CD2 PHE A1342      -1.642  26.265  46.073  1.00  0.00           C  
ATOM   1368  CE1 PHE A1342      -1.364  27.357  43.545  1.00  0.00           C  
ATOM   1369  CE2 PHE A1342      -0.473  26.049  45.345  1.00  0.00           C  
ATOM   1370  CZ  PHE A1342      -0.334  26.598  44.074  1.00  0.00           C  
ATOM   1371  N   PRO A1344      -5.604  26.363  48.892  1.00  0.00           N  
ATOM   1372  CA  PRO A1344      -6.516  26.767  49.965  1.00  0.00           C  
ATOM   1373  C   PRO A1344      -6.191  28.220  50.164  1.00  0.00           C  
ATOM   1374  O   PRO A1344      -5.139  28.659  49.723  1.00  0.00           O  
ATOM   1375  CB  PRO A1344      -6.043  25.929  51.153  1.00  0.00           C  
ATOM   1376  CG  PRO A1344      -4.520  25.915  50.919  1.00  0.00           C  
ATOM   1377  CD  PRO A1344      -4.484  25.570  49.430  1.00  0.00           C  
ATOM   1378  N   GLU A1345      -7.082  28.962  50.807  1.00  0.00           N  
ATOM   1379  CA  GLU A1345      -6.868  30.378  51.115  1.00  0.00           C  
ATOM   1380  C   GLU A1345      -6.418  30.369  52.566  1.00  0.00           C  
ATOM   1381  O   GLU A1345      -7.226  30.229  53.468  1.00  0.00           O  
ATOM   1382  CB  GLU A1345      -8.177  31.159  50.984  1.00  0.00           C  
ATOM   1383  CG  GLU A1345      -8.623  31.339  49.538  1.00  0.00           C  
ATOM   1384  CD  GLU A1345      -9.945  32.060  49.405  1.00  0.00           C  
ATOM   1385  OE1 GLU A1345     -10.071  33.172  49.957  1.00  0.00           O  
ATOM   1386  OE2 GLU A1345     -10.855  31.513  48.742  1.00  0.00           O  
ATOM   1387  N   PRO A1347      -5.122  30.514  52.812  1.00  0.00           N  
ATOM   1388  CA  PRO A1347      -4.667  30.494  54.203  1.00  0.00           C  
ATOM   1389  C   PRO A1347      -5.232  31.561  55.102  1.00  0.00           C  
ATOM   1390  O   PRO A1347      -5.528  32.671  54.663  1.00  0.00           O  
ATOM   1391  CB  PRO A1347      -3.146  30.591  54.076  1.00  0.00           C  
ATOM   1392  CG  PRO A1347      -2.979  31.321  52.799  1.00  0.00           C  
ATOM   1393  CD  PRO A1347      -3.997  30.733  51.890  1.00  0.00           C  
ATOM   1394  N   GLN A1348      -5.388  31.204  56.371  1.00  0.00           N  
ATOM   1395  CA  GLN A1348      -5.882  32.146  57.353  1.00  0.00           C  
ATOM   1396  C   GLN A1348      -4.797  32.415  58.381  1.00  0.00           C  
ATOM   1397  O   GLN A1348      -4.032  31.514  58.734  1.00  0.00           O  
ATOM   1398  CB  GLN A1348      -7.135  31.598  58.035  1.00  0.00           C  
ATOM   1399  CG  GLN A1348      -8.405  31.882  57.255  1.00  0.00           C  
ATOM   1400  CD  GLN A1348      -9.602  31.139  57.814  1.00  0.00           C  
ATOM   1401  OE1 GLN A1348      -9.804  31.097  59.035  1.00  0.00           O  
ATOM   1402  NE2 GLN A1348     -10.414  30.552  56.925  1.00  0.00           N  
ATOM   1403  N   ALA A1349      -4.721  33.663  58.829  1.00  0.00           N  
ATOM   1404  CA  ALA A1349      -3.754  34.072  59.830  1.00  0.00           C  
ATOM   1405  C   ALA A1349      -4.189  33.548  61.195  1.00  0.00           C  
ATOM   1406  O   ALA A1349      -5.386  33.506  61.509  1.00  0.00           O  
ATOM   1407  CB  ALA A1349      -3.666  35.573  59.876  1.00  0.00           C  
ATOM   1408  N   LEU A1350      -3.220  33.114  61.994  1.00  0.00           N  
ATOM   1409  CA  LEU A1350      -3.509  32.639  63.340  1.00  0.00           C  
ATOM   1410  C   LEU A1350      -2.784  33.595  64.266  1.00  0.00           C  
ATOM   1411  O   LEU A1350      -1.548  33.590  64.324  1.00  0.00           O  
ATOM   1412  CB  LEU A1350      -2.978  31.218  63.564  1.00  0.00           C  
ATOM   1413  CG  LEU A1350      -3.068  30.643  64.992  1.00  0.00           C  
ATOM   1414  CD1 LEU A1350      -4.538  30.562  65.413  1.00  0.00           C  
ATOM   1415  CD2 LEU A1350      -2.428  29.247  65.043  1.00  0.00           C  
ATOM   1416  N   LEU A1351      -3.549  34.435  64.958  1.00  0.00           N  
ATOM   1417  CA  LEU A1351      -2.966  35.387  65.894  1.00  0.00           C  
ATOM   1418  C   LEU A1351      -2.754  34.696  67.230  1.00  0.00           C  
ATOM   1419  O   LEU A1351      -3.177  33.558  67.421  1.00  0.00           O  
ATOM   1420  CB  LEU A1351      -3.878  36.597  66.052  1.00  0.00           C  
ATOM   1421  CG  LEU A1351      -3.958  37.409  64.758  1.00  0.00           C  
ATOM   1422  CD1 LEU A1351      -4.993  38.508  64.861  1.00  0.00           C  
ATOM   1423  CD2 LEU A1351      -2.607  37.999  64.478  1.00  0.00           C  
ATOM   1424  N   ASN A1352      -2.129  35.406  68.159  1.00  0.00           N  
ATOM   1425  CA  ASN A1352      -1.796  34.865  69.475  1.00  0.00           C  
ATOM   1426  C   ASN A1352      -2.072  35.899  70.585  1.00  0.00           C  
ATOM   1427  O   ASN A1352      -1.156  36.311  71.326  1.00  0.00           O  
ATOM   1428  CB  ASN A1352      -0.310  34.480  69.432  1.00  0.00           C  
ATOM   1429  CG  ASN A1352       0.138  33.696  70.637  1.00  0.00           C  
ATOM   1430  OD1 ASN A1352      -0.643  32.967  71.241  1.00  0.00           O  
ATOM   1431  ND2 ASN A1352       1.420  33.822  70.976  1.00  0.00           N  
ATOM   1432  N   PRO A1356      -3.347  36.307  70.736  1.00  0.00           N  
ATOM   1433  CA  PRO A1356      -3.796  37.293  71.728  1.00  0.00           C  
ATOM   1434  C   PRO A1356      -3.521  36.910  73.184  1.00  0.00           C  
ATOM   1435  O   PRO A1356      -3.213  37.774  74.017  1.00  0.00           O  
ATOM   1436  CB  PRO A1356      -5.279  37.413  71.434  1.00  0.00           C  
ATOM   1437  CG  PRO A1356      -5.638  36.001  71.082  1.00  0.00           C  
ATOM   1438  CD  PRO A1356      -4.506  35.613  70.143  1.00  0.00           C  
ATOM   1439  N   GLU A1357      -3.630  35.622  73.493  1.00  0.00           N  
ATOM   1440  CA  GLU A1357      -3.382  35.166  74.850  1.00  0.00           C  
ATOM   1441  C   GLU A1357      -1.913  35.271  75.288  1.00  0.00           C  
ATOM   1442  O   GLU A1357      -1.607  35.099  76.463  1.00  0.00           O  
ATOM   1443  CB  GLU A1357      -3.877  33.728  75.024  1.00  0.00           C  
ATOM   1444  CG  GLU A1357      -5.227  33.647  75.731  1.00  0.00           C  
ATOM   1445  CD  GLU A1357      -5.312  34.595  76.939  1.00  0.00           C  
ATOM   1446  OE1 GLU A1357      -5.393  35.829  76.725  1.00  0.00           O  
ATOM   1447  OE2 GLU A1357      -5.289  34.114  78.101  1.00  0.00           O  
ATOM   1448  N   ALA A1358      -1.018  35.567  74.346  1.00  0.00           N  
ATOM   1449  CA  ALA A1358       0.401  35.677  74.642  1.00  0.00           C  
ATOM   1450  C   ALA A1358       0.751  37.002  75.272  1.00  0.00           C  
ATOM   1451  O   ALA A1358       0.184  38.032  74.942  1.00  0.00           O  
ATOM   1452  CB  ALA A1358       1.216  35.493  73.383  1.00  0.00           C  
ATOM   1453  N   PRO A1359       1.711  36.992  76.195  1.00  0.00           N  
ATOM   1454  CA  PRO A1359       2.143  38.209  76.880  1.00  0.00           C  
ATOM   1455  C   PRO A1359       2.983  39.114  75.986  1.00  0.00           C  
ATOM   1456  O   PRO A1359       3.759  38.640  75.149  1.00  0.00           O  
ATOM   1457  CB  PRO A1359       2.969  37.670  78.046  1.00  0.00           C  
ATOM   1458  CG  PRO A1359       2.439  36.271  78.238  1.00  0.00           C  
ATOM   1459  CD  PRO A1359       2.274  35.799  76.844  1.00  0.00           C  
ATOM   1460  N   ARG A1360       2.824  40.418  76.149  1.00  0.00           N  
ATOM   1461  CA  ARG A1360       3.637  41.345  75.377  1.00  0.00           C  
ATOM   1462  C   ARG A1360       4.754  41.692  76.368  1.00  0.00           C  
ATOM   1463  O   ARG A1360       4.599  42.562  77.233  1.00  0.00           O  
ATOM   1464  CB  ARG A1360       2.817  42.581  74.966  1.00  0.00           C  
ATOM   1465  CG  ARG A1360       1.444  42.239  74.339  1.00  0.00           C  
ATOM   1466  CD  ARG A1360       1.536  41.301  73.103  1.00  0.00           C  
ATOM   1467  NE  ARG A1360       0.262  40.629  72.789  1.00  0.00           N  
ATOM   1468  CZ  ARG A1360      -0.855  41.245  72.391  1.00  0.00           C  
ATOM   1469  NH1 ARG A1360      -1.952  40.539  72.141  1.00  0.00           N  
ATOM   1470  NH2 ARG A1360      -0.879  42.565  72.236  1.00  0.00           N  
ATOM   1471  N   VAL A1361       5.865  40.967  76.238  1.00  0.00           N  
ATOM   1472  CA  VAL A1361       7.025  41.094  77.114  1.00  0.00           C  
ATOM   1473  C   VAL A1361       7.887  42.351  76.991  1.00  0.00           C  
ATOM   1474  O   VAL A1361       8.473  42.624  75.946  1.00  0.00           O  
ATOM   1475  CB  VAL A1361       7.933  39.864  76.953  1.00  0.00           C  
ATOM   1476  CG1 VAL A1361       9.022  39.881  78.004  1.00  0.00           C  
ATOM   1477  CG2 VAL A1361       7.086  38.586  77.044  1.00  0.00           C  
ATOM   1478  N   PRO A1365       7.978  43.132  78.079  1.00  0.00           N  
ATOM   1479  CA  PRO A1365       8.760  44.372  78.148  1.00  0.00           C  
ATOM   1480  C   PRO A1365      10.281  44.175  78.217  1.00  0.00           C  
ATOM   1481  O   PRO A1365      10.765  43.224  78.829  1.00  0.00           O  
ATOM   1482  CB  PRO A1365       8.209  45.050  79.398  1.00  0.00           C  
ATOM   1483  CG  PRO A1365       7.782  43.899  80.246  1.00  0.00           C  
ATOM   1484  CD  PRO A1365       7.102  43.001  79.252  1.00  0.00           C  
ATOM   1485  N   GLY A1366      11.021  45.090  77.593  1.00  0.00           N  
ATOM   1486  CA  GLY A1366      12.470  45.008  77.575  1.00  0.00           C  
ATOM   1487  C   GLY A1366      13.132  45.349  78.896  1.00  0.00           C  
ATOM   1488  O   GLY A1366      12.499  45.923  79.773  1.00  0.00           O  
ATOM   1489  N   ILE A1368      14.411  45.013  79.037  1.00  0.00           N  
ATOM   1490  CA  ILE A1368      15.133  45.267  80.287  1.00  0.00           C  
ATOM   1491  C   ILE A1368      15.280  46.742  80.690  1.00  0.00           C  
ATOM   1492  O   ILE A1368      15.466  47.055  81.864  1.00  0.00           O  
ATOM   1493  CB  ILE A1368      16.533  44.608  80.264  1.00  0.00           C  
ATOM   1494  CG1 ILE A1368      17.434  45.299  79.240  1.00  0.00           C  
ATOM   1495  CG2 ILE A1368      16.397  43.125  79.941  1.00  0.00           C  
ATOM   1496  CD1 ILE A1368      18.819  44.654  79.126  1.00  0.00           C  
ATOM   1497  N   ASP A1369      15.204  47.645  79.719  1.00  0.00           N  
ATOM   1498  CA  ASP A1369      15.296  49.074  79.995  1.00  0.00           C  
ATOM   1499  C   ASP A1369      13.907  49.520  80.415  1.00  0.00           C  
ATOM   1500  O   ASP A1369      13.677  50.681  80.749  1.00  0.00           O  
ATOM   1501  CB  ASP A1369      15.724  49.832  78.743  1.00  0.00           C  
ATOM   1502  CG  ASP A1369      17.209  49.716  78.470  1.00  0.00           C  
ATOM   1503  OD1 ASP A1369      17.630  50.158  77.376  1.00  0.00           O  
ATOM   1504  OD2 ASP A1369      17.955  49.199  79.341  1.00  0.00           O  
ATOM   1505  N   GLY A1370      12.981  48.572  80.375  1.00  0.00           N  
ATOM   1506  CA  GLY A1370      11.618  48.847  80.764  1.00  0.00           C  
ATOM   1507  C   GLY A1370      10.867  49.784  79.848  1.00  0.00           C  
ATOM   1508  O   GLY A1370       9.855  50.365  80.252  1.00  0.00           O  
ATOM   1509  N   LYS A1372      11.341  49.938  78.616  1.00  0.00           N  
ATOM   1510  CA  LYS A1372      10.661  50.819  77.679  1.00  0.00           C  
ATOM   1511  C   LYS A1372       9.731  50.040  76.750  1.00  0.00           C  
ATOM   1512  O   LYS A1372       8.728  49.480  77.206  1.00  0.00           O  
ATOM   1513  CB  LYS A1372      11.693  51.625  76.893  1.00  0.00           C  
ATOM   1514  CG  LYS A1372      12.575  52.444  77.818  1.00  0.00           C  
ATOM   1515  CD  LYS A1372      13.828  52.947  77.145  1.00  0.00           C  
ATOM   1516  CE  LYS A1372      14.755  53.580  78.172  1.00  0.00           C  
ATOM   1517  NZ  LYS A1372      15.987  54.127  77.552  1.00  0.00           N  
ATOM   1518  N   ALA A1373      10.050  49.992  75.459  1.00  0.00           N  
ATOM   1519  CA  ALA A1373       9.195  49.278  74.512  1.00  0.00           C  
ATOM   1520  C   ALA A1373       9.331  47.767  74.658  1.00  0.00           C  
ATOM   1521  O   ALA A1373      10.297  47.287  75.256  1.00  0.00           O  
ATOM   1522  CB  ALA A1373       9.527  49.700  73.083  1.00  0.00           C  
ATOM   1523  N   LYS A1414       8.367  47.026  74.106  1.00  0.00           N  
ATOM   1524  CA  LYS A1414       8.380  45.564  74.177  1.00  0.00           C  
ATOM   1525  C   LYS A1414       9.770  44.985  73.866  1.00  0.00           C  
ATOM   1526  O   LYS A1414      10.592  45.622  73.192  1.00  0.00           O  
ATOM   1527  CB  LYS A1414       7.321  44.980  73.231  1.00  0.00           C  
ATOM   1528  CG  LYS A1414       7.528  45.318  71.769  1.00  0.00           C  
ATOM   1529  CD  LYS A1414       7.922  44.081  70.970  1.00  0.00           C  
ATOM   1530  CE  LYS A1414       6.733  43.130  70.737  1.00  0.00           C  
ATOM   1531  NZ  LYS A1414       5.774  43.613  69.680  1.00  0.00           N  
ATOM   1532  N   MET A1415      10.034  43.784  74.379  1.00  0.00           N  
ATOM   1533  CA  MET A1415      11.322  43.138  74.170  1.00  0.00           C  
ATOM   1534  C   MET A1415      11.471  42.784  72.700  1.00  0.00           C  
ATOM   1535  O   MET A1415      10.628  42.106  72.119  1.00  0.00           O  
ATOM   1536  CB  MET A1415      11.448  41.885  75.049  1.00  0.00           C  
ATOM   1537  CG  MET A1415      12.843  41.277  75.054  1.00  0.00           C  
ATOM   1538  SD  MET A1415      13.013  39.847  76.144  1.00  0.00           S  
ATOM   1539  CE  MET A1415      13.054  40.601  77.783  1.00  0.00           C  
ATOM   1540  N   SER A1416      12.552  43.269  72.104  1.00  0.00           N  
ATOM   1541  CA  SER A1416      12.838  43.036  70.699  1.00  0.00           C  
ATOM   1542  C   SER A1416      14.303  42.634  70.546  1.00  0.00           C  
ATOM   1543  O   SER A1416      15.156  43.098  71.286  1.00  0.00           O  
ATOM   1544  CB  SER A1416      12.552  44.311  69.908  1.00  0.00           C  
ATOM   1545  OG  SER A1416      12.783  44.117  68.525  1.00  0.00           O  
ATOM   1546  N   LYS A1417      14.588  41.756  69.594  1.00  0.00           N  
ATOM   1547  CA  LYS A1417      15.955  41.299  69.358  1.00  0.00           C  
ATOM   1548  C   LYS A1417      16.809  42.483  68.919  1.00  0.00           C  
ATOM   1549  O   LYS A1417      17.996  42.574  69.244  1.00  0.00           O  
ATOM   1550  CB  LYS A1417      15.975  40.212  68.263  1.00  0.00           C  
ATOM   1551  CG  LYS A1417      14.729  39.309  68.250  1.00  0.00           C  
ATOM   1552  CD  LYS A1417      13.491  40.118  67.832  1.00  0.00           C  
ATOM   1553  CE  LYS A1417      12.200  39.523  68.345  1.00  0.00           C  
ATOM   1554  NZ  LYS A1417      11.123  40.555  68.302  1.00  0.00           N  
ATOM   1555  N   SER A1441      16.183  43.401  68.191  1.00  0.00           N  
ATOM   1556  CA  SER A1441      16.860  44.582  67.672  1.00  0.00           C  
ATOM   1557  C   SER A1441      17.200  45.639  68.722  1.00  0.00           C  
ATOM   1558  O   SER A1441      18.303  46.181  68.719  1.00  0.00           O  
ATOM   1559  CB  SER A1441      16.013  45.211  66.553  1.00  0.00           C  
ATOM   1560  OG  SER A1441      14.723  45.586  67.014  1.00  0.00           O  
ATOM   1561  N   LEU A1444      16.264  45.944  69.615  1.00  0.00           N  
ATOM   1562  CA  LEU A1444      16.521  46.946  70.646  1.00  0.00           C  
ATOM   1563  C   LEU A1444      17.559  46.509  71.666  1.00  0.00           C  
ATOM   1564  O   LEU A1444      17.852  47.254  72.603  1.00  0.00           O  
ATOM   1565  CB  LEU A1444      15.241  47.299  71.394  1.00  0.00           C  
ATOM   1566  CG  LEU A1444      14.093  47.873  70.573  1.00  0.00           C  
ATOM   1567  CD1 LEU A1444      13.119  48.586  71.505  1.00  0.00           C  
ATOM   1568  CD2 LEU A1444      14.637  48.850  69.544  1.00  0.00           C  
ATOM   1569  N   GLY A1450      18.113  45.309  71.491  1.00  0.00           N  
ATOM   1570  CA  GLY A1450      19.104  44.806  72.432  1.00  0.00           C  
ATOM   1571  C   GLY A1450      18.659  44.797  73.895  1.00  0.00           C  
ATOM   1572  O   GLY A1450      19.491  44.671  74.788  1.00  0.00           O  
ATOM   1573  N   ASN A1452      17.355  44.924  74.133  1.00  0.00           N  
ATOM   1574  CA  ASN A1452      16.777  44.940  75.481  1.00  0.00           C  
ATOM   1575  C   ASN A1452      16.227  43.541  75.859  1.00  0.00           C  
ATOM   1576  O   ASN A1452      15.091  43.407  76.326  1.00  0.00           O  
ATOM   1577  CB  ASN A1452      15.638  45.958  75.497  1.00  0.00           C  
ATOM   1578  CG  ASN A1452      14.501  45.572  74.550  1.00  0.00           C  
ATOM   1579  OD1 ASN A1452      14.661  44.693  73.705  1.00  0.00           O  
ATOM   1580  ND2 ASN A1452      13.352  46.229  74.689  1.00  0.00           N  
ATOM   1581  N   THR A1455      17.047  42.506  75.697  1.00  0.00           N  
ATOM   1582  CA  THR A1455      16.566  41.156  75.941  1.00  0.00           C  
ATOM   1583  C   THR A1455      17.248  40.311  76.988  1.00  0.00           C  
ATOM   1584  O   THR A1455      18.297  40.651  77.516  1.00  0.00           O  
ATOM   1585  CB  THR A1455      16.629  40.324  74.640  1.00  0.00           C  
ATOM   1586  OG1 THR A1455      18.001  40.035  74.338  1.00  0.00           O  
ATOM   1587  CG2 THR A1455      15.996  41.081  73.470  1.00  0.00           C  
ATOM   1588  N   ILE A1456      16.606  39.184  77.259  1.00  0.00           N  
ATOM   1589  CA  ILE A1456      17.093  38.171  78.169  1.00  0.00           C  
ATOM   1590  C   ILE A1456      16.987  36.907  77.317  1.00  0.00           C  
ATOM   1591  O   ILE A1456      15.882  36.417  77.051  1.00  0.00           O  
ATOM   1592  CB  ILE A1456      16.199  38.038  79.415  1.00  0.00           C  
ATOM   1593  CG1 ILE A1456      16.303  39.308  80.263  1.00  0.00           C  
ATOM   1594  CG2 ILE A1456      16.658  36.844  80.258  1.00  0.00           C  
ATOM   1595  CD1 ILE A1456      15.532  39.260  81.582  1.00  0.00           C  
ATOM   1596  N   GLY A1457      18.132  36.404  76.862  1.00  0.00           N  
ATOM   1597  CA  GLY A1457      18.143  35.223  76.017  1.00  0.00           C  
ATOM   1598  C   GLY A1457      17.942  33.929  76.780  1.00  0.00           C  
ATOM   1599  O   GLY A1457      18.312  33.826  77.953  1.00  0.00           O  
ATOM   1600  N   LEU A1458      17.361  32.930  76.121  1.00  0.00           N  
ATOM   1601  CA  LEU A1458      17.124  31.642  76.767  1.00  0.00           C  
ATOM   1602  C   LEU A1458      18.439  30.945  77.070  1.00  0.00           C  
ATOM   1603  O   LEU A1458      18.523  30.159  78.013  1.00  0.00           O  
ATOM   1604  CB  LEU A1458      16.275  30.723  75.879  1.00  0.00           C  
ATOM   1605  CG  LEU A1458      15.053  31.327  75.189  1.00  0.00           C  
ATOM   1606  CD1 LEU A1458      14.276  30.192  74.546  1.00  0.00           C  
ATOM   1607  CD2 LEU A1458      14.174  32.084  76.182  1.00  0.00           C  
ATOM   1608  N   LEU A1459      19.464  31.230  76.272  1.00  0.00           N  
ATOM   1609  CA  LEU A1459      20.760  30.591  76.457  1.00  0.00           C  
ATOM   1610  C   LEU A1459      21.832  31.566  76.920  1.00  0.00           C  
ATOM   1611  O   LEU A1459      23.008  31.211  77.007  1.00  0.00           O  
ATOM   1612  CB  LEU A1459      21.197  29.912  75.153  1.00  0.00           C  
ATOM   1613  CG  LEU A1459      20.233  28.855  74.582  1.00  0.00           C  
ATOM   1614  CD1 LEU A1459      20.901  28.203  73.376  1.00  0.00           C  
ATOM   1615  CD2 LEU A1459      19.880  27.779  75.630  1.00  0.00           C  
ATOM   1616  N   GLU A1460      21.416  32.790  77.224  1.00  0.00           N  
ATOM   1617  CA  GLU A1460      22.320  33.836  77.676  1.00  0.00           C  
ATOM   1618  C   GLU A1460      23.088  33.353  78.901  1.00  0.00           C  
ATOM   1619  O   GLU A1460      22.555  32.616  79.719  1.00  0.00           O  
ATOM   1620  CB  GLU A1460      21.504  35.103  77.993  1.00  0.00           C  
ATOM   1621  CG  GLU A1460      22.317  36.333  78.333  1.00  0.00           C  
ATOM   1622  CD  GLU A1460      21.474  37.601  78.411  1.00  0.00           C  
ATOM   1623  OE1 GLU A1460      21.977  38.609  78.957  1.00  0.00           O  
ATOM   1624  OE2 GLU A1460      20.316  37.608  77.930  1.00  0.00           O  
ATOM   1625  N   PRO A1461      24.368  33.744  79.042  1.00  0.00           N  
ATOM   1626  CA  PRO A1461      25.082  33.264  80.234  1.00  0.00           C  
ATOM   1627  C   PRO A1461      24.399  33.702  81.549  1.00  0.00           C  
ATOM   1628  O   PRO A1461      23.958  34.853  81.700  1.00  0.00           O  
ATOM   1629  CB  PRO A1461      26.469  33.869  80.067  1.00  0.00           C  
ATOM   1630  CG  PRO A1461      26.627  33.932  78.592  1.00  0.00           C  
ATOM   1631  CD  PRO A1461      25.280  34.477  78.151  1.00  0.00           C  
ATOM   1632  N   GLU A1462      24.315  32.765  82.489  1.00  0.00           N  
ATOM   1633  CA  GLU A1462      23.696  32.999  83.788  1.00  0.00           C  
ATOM   1634  C   GLU A1462      24.144  34.307  84.442  1.00  0.00           C  
ATOM   1635  O   GLU A1462      23.329  35.103  84.910  1.00  0.00           O  
ATOM   1636  CB  GLU A1462      24.038  31.836  84.705  1.00  0.00           C  
ATOM   1637  CG  GLU A1462      23.174  31.746  85.919  1.00  0.00           C  
ATOM   1638  CD  GLU A1462      23.467  30.504  86.737  1.00  0.00           C  
ATOM   1639  OE1 GLU A1462      24.566  30.443  87.326  1.00  0.00           O  
ATOM   1640  OE2 GLU A1462      22.602  29.593  86.788  1.00  0.00           O  
ATOM   1641  N   GLU A1463      25.454  34.525  84.466  1.00  0.00           N  
ATOM   1642  CA  GLU A1463      26.008  35.719  85.078  1.00  0.00           C  
ATOM   1643  C   GLU A1463      25.515  36.969  84.378  1.00  0.00           C  
ATOM   1644  O   GLU A1463      25.467  38.047  84.969  1.00  0.00           O  
ATOM   1645  CB  GLU A1463      27.541  35.664  85.051  1.00  0.00           C  
ATOM   1646  CG  GLU A1463      28.227  36.908  85.615  1.00  0.00           C  
ATOM   1647  CD  GLU A1463      27.697  37.317  86.994  1.00  0.00           C  
ATOM   1648  OE1 GLU A1463      27.650  36.445  87.902  1.00  0.00           O  
ATOM   1649  OE2 GLU A1463      27.335  38.511  87.169  1.00  0.00           O  
ATOM   1650  N   SER A1465      25.145  36.824  83.113  1.00  0.00           N  
ATOM   1651  CA  SER A1465      24.675  37.964  82.348  1.00  0.00           C  
ATOM   1652  C   SER A1465      23.202  38.238  82.585  1.00  0.00           C  
ATOM   1653  O   SER A1465      22.786  39.392  82.638  1.00  0.00           O  
ATOM   1654  CB  SER A1465      24.932  37.755  80.859  1.00  0.00           C  
ATOM   1655  OG  SER A1465      24.508  38.896  80.144  1.00  0.00           O  
ATOM   1656  N   ILE A1467      22.406  37.185  82.718  1.00  0.00           N  
ATOM   1657  CA  ILE A1467      20.984  37.375  82.982  1.00  0.00           C  
ATOM   1658  C   ILE A1467      20.847  37.994  84.370  1.00  0.00           C  
ATOM   1659  O   ILE A1467      19.953  38.806  84.622  1.00  0.00           O  
ATOM   1660  CB  ILE A1467      20.224  36.032  82.943  1.00  0.00           C  
ATOM   1661  CG1 ILE A1467      20.011  35.598  81.484  1.00  0.00           C  
ATOM   1662  CG2 ILE A1467      18.901  36.156  83.683  1.00  0.00           C  
ATOM   1663  CD1 ILE A1467      19.640  34.123  81.328  1.00  0.00           C  
ATOM   1664  N   TRP A1468      21.750  37.606  85.267  1.00  0.00           N  
ATOM   1665  CA  TRP A1468      21.728  38.118  86.631  1.00  0.00           C  
ATOM   1666  C   TRP A1468      21.903  39.629  86.630  1.00  0.00           C  
ATOM   1667  O   TRP A1468      21.062  40.361  87.169  1.00  0.00           O  
ATOM   1668  CB  TRP A1468      22.845  37.475  87.463  1.00  0.00           C  
ATOM   1669  CG  TRP A1468      22.918  37.947  88.907  1.00  0.00           C  
ATOM   1670  CD1 TRP A1468      24.057  38.193  89.631  1.00  0.00           C  
ATOM   1671  CD2 TRP A1468      21.819  38.195  89.797  1.00  0.00           C  
ATOM   1672  NE1 TRP A1468      23.733  38.581  90.909  1.00  0.00           N  
ATOM   1673  CE2 TRP A1468      22.369  38.590  91.041  1.00  0.00           C  
ATOM   1674  CE3 TRP A1468      20.425  38.122  89.666  1.00  0.00           C  
ATOM   1675  CZ2 TRP A1468      21.570  38.911  92.151  1.00  0.00           C  
ATOM   1676  CZ3 TRP A1468      19.627  38.442  90.769  1.00  0.00           C  
ATOM   1677  CH2 TRP A1468      20.204  38.832  91.996  1.00  0.00           C  
ATOM   1678  N   GLN A1507      22.987  40.092  86.012  1.00  0.00           N  
ATOM   1679  CA  GLN A1507      23.263  41.518  85.970  1.00  0.00           C  
ATOM   1680  C   GLN A1507      22.077  42.314  85.435  1.00  0.00           C  
ATOM   1681  O   GLN A1507      21.814  43.416  85.908  1.00  0.00           O  
ATOM   1682  CB  GLN A1507      24.525  41.809  85.141  1.00  0.00           C  
ATOM   1683  CG  GLN A1507      25.821  41.356  85.797  1.00  0.00           C  
ATOM   1684  CD  GLN A1507      26.033  41.979  87.179  1.00  0.00           C  
ATOM   1685  OE1 GLN A1507      26.056  43.211  87.329  1.00  0.00           O  
ATOM   1686  NE2 GLN A1507      26.189  41.132  88.194  1.00  0.00           N  
ATOM   1687  N   LYS A1508      21.355  41.760  84.462  1.00  0.00           N  
ATOM   1688  CA  LYS A1508      20.201  42.462  83.901  1.00  0.00           C  
ATOM   1689  C   LYS A1508      19.042  42.571  84.895  1.00  0.00           C  
ATOM   1690  O   LYS A1508      18.349  43.585  84.941  1.00  0.00           O  
ATOM   1691  CB  LYS A1508      19.744  41.782  82.609  1.00  0.00           C  
ATOM   1692  CG  LYS A1508      20.691  42.031  81.446  1.00  0.00           C  
ATOM   1693  CD  LYS A1508      20.219  41.332  80.198  1.00  0.00           C  
ATOM   1694  CE  LYS A1508      21.179  41.521  79.038  1.00  0.00           C  
ATOM   1695  NZ  LYS A1508      20.745  40.721  77.848  1.00  0.00           N  
ATOM   1696  N   ILE A1509      18.830  41.531  85.695  1.00  0.00           N  
ATOM   1697  CA  ILE A1509      17.760  41.557  86.694  1.00  0.00           C  
ATOM   1698  C   ILE A1509      18.188  42.569  87.757  1.00  0.00           C  
ATOM   1699  O   ILE A1509      17.398  43.371  88.255  1.00  0.00           O  
ATOM   1700  CB  ILE A1509      17.597  40.174  87.378  1.00  0.00           C  
ATOM   1701  CG1 ILE A1509      17.398  39.087  86.319  1.00  0.00           C  
ATOM   1702  CG2 ILE A1509      16.422  40.197  88.337  1.00  0.00           C  
ATOM   1703  CD1 ILE A1509      16.244  39.345  85.427  1.00  0.00           C  
ATOM   1704  N   GLN A1510      19.470  42.497  88.086  1.00  0.00           N  
ATOM   1705  CA  GLN A1510      20.102  43.356  89.068  1.00  0.00           C  
ATOM   1706  C   GLN A1510      19.826  44.812  88.748  1.00  0.00           C  
ATOM   1707  O   GLN A1510      19.597  45.616  89.654  1.00  0.00           O  
ATOM   1708  CB  GLN A1510      21.605  43.128  89.026  1.00  0.00           C  
ATOM   1709  CG  GLN A1510      22.355  43.592  90.242  1.00  0.00           C  
ATOM   1710  CD  GLN A1510      22.123  42.680  91.420  1.00  0.00           C  
ATOM   1711  OE1 GLN A1510      22.164  41.456  91.281  1.00  0.00           O  
ATOM   1712  NE2 GLN A1510      21.884  43.268  92.591  1.00  0.00           N  
ATOM   1713  N   HIS A1511      19.853  45.135  87.452  1.00  0.00           N  
ATOM   1714  CA  HIS A1511      19.645  46.496  86.972  1.00  0.00           C  
ATOM   1715  C   HIS A1511      18.250  46.827  86.468  1.00  0.00           C  
ATOM   1716  O   HIS A1511      18.040  47.920  85.945  1.00  0.00           O  
ATOM   1717  CB  HIS A1511      20.650  46.828  85.868  1.00  0.00           C  
ATOM   1718  CG  HIS A1511      22.053  47.035  86.355  1.00  0.00           C  
ATOM   1719  ND1 HIS A1511      22.784  46.044  86.977  1.00  0.00           N  
ATOM   1720  CD2 HIS A1511      22.873  48.111  86.276  1.00  0.00           C  
ATOM   1721  CE1 HIS A1511      23.994  46.498  87.255  1.00  0.00           C  
ATOM   1722  NE2 HIS A1511      24.074  47.750  86.840  1.00  0.00           N  
ATOM   1723  N   LEU A1516      17.295  45.908  86.603  1.00  0.00           N  
ATOM   1724  CA  LEU A1516      15.942  46.211  86.145  1.00  0.00           C  
ATOM   1725  C   LEU A1516      15.544  47.507  86.820  1.00  0.00           C  
ATOM   1726  O   LEU A1516      15.732  47.674  88.026  1.00  0.00           O  
ATOM   1727  CB  LEU A1516      14.943  45.118  86.526  1.00  0.00           C  
ATOM   1728  CG  LEU A1516      15.079  43.739  85.884  1.00  0.00           C  
ATOM   1729  CD1 LEU A1516      13.839  42.926  86.233  1.00  0.00           C  
ATOM   1730  CD2 LEU A1516      15.224  43.854  84.373  1.00  0.00           C  
ATOM   1731  N   PRO A1517      15.009  48.455  86.044  1.00  0.00           N  
ATOM   1732  CA  PRO A1517      14.584  49.756  86.568  1.00  0.00           C  
ATOM   1733  C   PRO A1517      13.441  49.633  87.571  1.00  0.00           C  
ATOM   1734  O   PRO A1517      12.840  48.569  87.707  1.00  0.00           O  
ATOM   1735  CB  PRO A1517      14.169  50.516  85.307  1.00  0.00           C  
ATOM   1736  CG  PRO A1517      14.990  49.871  84.224  1.00  0.00           C  
ATOM   1737  CD  PRO A1517      14.883  48.415  84.579  1.00  0.00           C  
ATOM   1738  N   ASP A1518      13.150  50.733  88.262  1.00  0.00           N  
ATOM   1739  CA  ASP A1518      12.079  50.790  89.259  1.00  0.00           C  
ATOM   1740  C   ASP A1518      11.857  52.234  89.697  1.00  0.00           C  
ATOM   1741  O   ASP A1518      12.692  52.794  90.413  1.00  0.00           O  
ATOM   1742  CB  ASP A1518      12.452  49.955  90.483  1.00  0.00           C  
ATOM   1743  CG  ASP A1518      11.457  50.108  91.616  1.00  0.00           C  
ATOM   1744  OD1 ASP A1518      11.744  49.600  92.720  1.00  0.00           O  
ATOM   1745  OD2 ASP A1518      10.390  50.731  91.404  1.00  0.00           O  
ATOM   1746  N   ASP A1527      10.737  52.831  89.288  1.00  0.00           N  
ATOM   1747  CA  ASP A1527      10.447  54.221  89.653  1.00  0.00           C  
ATOM   1748  C   ASP A1527      10.095  54.414  91.126  1.00  0.00           C  
ATOM   1749  O   ASP A1527       9.593  53.495  91.776  1.00  0.00           O  
ATOM   1750  CB  ASP A1527       9.316  54.774  88.790  1.00  0.00           C  
ATOM   1751  CG  ASP A1527       9.785  55.884  87.870  1.00  0.00           C  
ATOM   1752  OD1 ASP A1527      10.367  56.872  88.370  1.00  0.00           O  
ATOM   1753  OD2 ASP A1527       9.572  55.772  86.644  1.00  0.00           O  
ATOM   1754  N   PRO A1608      10.357  55.619  91.671  1.00  0.00           N  
ATOM   1755  CA  PRO A1608      10.068  55.939  93.075  1.00  0.00           C  
ATOM   1756  C   PRO A1608       8.589  56.247  93.322  1.00  0.00           C  
ATOM   1757  O   PRO A1608       8.156  57.397  93.232  1.00  0.00           O  
ATOM   1758  CB  PRO A1608      10.965  57.143  93.334  1.00  0.00           C  
ATOM   1759  CG  PRO A1608      10.902  57.866  92.023  1.00  0.00           C  
ATOM   1760  CD  PRO A1608      11.072  56.736  91.024  1.00  0.00           C  
ATOM   1761  N   THR A1609       6.405  47.666  88.248  1.00  0.00           N  
ATOM   1762  CA  THR A1609       7.777  47.510  87.763  1.00  0.00           C  
ATOM   1763  C   THR A1609       7.928  46.265  86.870  1.00  0.00           C  
ATOM   1764  O   THR A1609       7.303  45.226  87.122  1.00  0.00           O  
ATOM   1765  CB  THR A1609       8.755  47.387  88.941  1.00  0.00           C  
ATOM   1766  OG1 THR A1609       8.405  48.347  89.947  1.00  0.00           O  
ATOM   1767  CG2 THR A1609      10.188  47.630  88.477  1.00  0.00           C  
ATOM   1768  N   ILE A1610       8.756  46.358  85.831  1.00  0.00           N  
ATOM   1769  CA  ILE A1610       8.929  45.210  84.950  1.00  0.00           C  
ATOM   1770  C   ILE A1610       9.382  44.047  85.827  1.00  0.00           C  
ATOM   1771  O   ILE A1610       9.207  42.878  85.476  1.00  0.00           O  
ATOM   1772  CB  ILE A1610       9.971  45.478  83.814  1.00  0.00           C  
ATOM   1773  CG1 ILE A1610      11.395  45.455  84.360  1.00  0.00           C  
ATOM   1774  CG2 ILE A1610       9.692  46.824  83.160  1.00  0.00           C  
ATOM   1775  CD1 ILE A1610      12.456  45.544  83.266  1.00  0.00           C  
ATOM   1776  N   LEU A1611       9.934  44.389  86.988  1.00  0.00           N  
ATOM   1777  CA  LEU A1611      10.409  43.404  87.947  1.00  0.00           C  
ATOM   1778  C   LEU A1611       9.303  42.428  88.358  1.00  0.00           C  
ATOM   1779  O   LEU A1611       9.543  41.217  88.444  1.00  0.00           O  
ATOM   1780  CB  LEU A1611      10.957  44.104  89.187  1.00  0.00           C  
ATOM   1781  CG  LEU A1611      11.650  43.207  90.209  1.00  0.00           C  
ATOM   1782  CD1 LEU A1611      13.016  42.793  89.691  1.00  0.00           C  
ATOM   1783  CD2 LEU A1611      11.799  43.963  91.515  1.00  0.00           C  
ATOM   1784  N   PHE A1612       8.100  42.940  88.616  1.00  0.00           N  
ATOM   1785  CA  PHE A1612       6.989  42.072  89.005  1.00  0.00           C  
ATOM   1786  C   PHE A1612       6.251  41.515  87.807  1.00  0.00           C  
ATOM   1787  O   PHE A1612       5.416  40.620  87.955  1.00  0.00           O  
ATOM   1788  CB  PHE A1612       6.014  42.812  89.917  1.00  0.00           C  
ATOM   1789  CG  PHE A1612       6.353  42.693  91.372  1.00  0.00           C  
ATOM   1790  CD1 PHE A1612       5.867  41.633  92.125  1.00  0.00           C  
ATOM   1791  CD2 PHE A1612       7.220  43.604  91.977  1.00  0.00           C  
ATOM   1792  CE1 PHE A1612       6.244  41.476  93.461  1.00  0.00           C  
ATOM   1793  CE2 PHE A1612       7.605  43.458  93.314  1.00  0.00           C  
ATOM   1794  CZ  PHE A1612       7.118  42.393  94.054  1.00  0.00           C  
ATOM   1795  N   THR A1613       6.552  42.048  86.622  1.00  0.00           N  
ATOM   1796  CA  THR A1613       5.931  41.569  85.388  1.00  0.00           C  
ATOM   1797  C   THR A1613       6.626  40.251  85.055  1.00  0.00           C  
ATOM   1798  O   THR A1613       5.976  39.219  84.849  1.00  0.00           O  
ATOM   1799  CB  THR A1613       6.130  42.574  84.237  1.00  0.00           C  
ATOM   1800  OG1 THR A1613       5.428  43.787  84.540  1.00  0.00           O  
ATOM   1801  CG2 THR A1613       5.603  42.014  82.931  1.00  0.00           C  
ATOM   1802  N   TYR A1614       7.954  40.293  85.022  1.00  0.00           N  
ATOM   1803  CA  TYR A1614       8.747  39.107  84.761  1.00  0.00           C  
ATOM   1804  C   TYR A1614       8.416  38.094  85.832  1.00  0.00           C  
ATOM   1805  O   TYR A1614       8.166  36.930  85.532  1.00  0.00           O  
ATOM   1806  CB  TYR A1614      10.234  39.413  84.839  1.00  0.00           C  
ATOM   1807  CG  TYR A1614      10.787  40.245  83.709  1.00  0.00           C  
ATOM   1808  CD1 TYR A1614      12.142  40.558  83.669  1.00  0.00           C  
ATOM   1809  CD2 TYR A1614       9.973  40.708  82.672  1.00  0.00           C  
ATOM   1810  CE1 TYR A1614      12.686  41.313  82.631  1.00  0.00           C  
ATOM   1811  CE2 TYR A1614      10.514  41.468  81.618  1.00  0.00           C  
ATOM   1812  CZ  TYR A1614      11.873  41.767  81.614  1.00  0.00           C  
ATOM   1813  OH  TYR A1614      12.428  42.563  80.632  1.00  0.00           O  
ATOM   1814  N   LEU A1615       8.412  38.531  87.089  1.00  0.00           N  
ATOM   1815  CA  LEU A1615       8.115  37.619  88.193  1.00  0.00           C  
ATOM   1816  C   LEU A1615       6.834  36.836  87.915  1.00  0.00           C  
ATOM   1817  O   LEU A1615       6.745  35.642  88.199  1.00  0.00           O  
ATOM   1818  CB  LEU A1615       7.969  38.394  89.508  1.00  0.00           C  
ATOM   1819  CG  LEU A1615       7.720  37.561  90.775  1.00  0.00           C  
ATOM   1820  CD1 LEU A1615       8.975  36.792  91.130  1.00  0.00           C  
ATOM   1821  CD2 LEU A1615       7.316  38.468  91.925  1.00  0.00           C  
ATOM   1822  N   SER A1616       5.849  37.520  87.347  1.00  0.00           N  
ATOM   1823  CA  SER A1616       4.551  36.919  87.029  1.00  0.00           C  
ATOM   1824  C   SER A1616       4.665  35.797  86.000  1.00  0.00           C  
ATOM   1825  O   SER A1616       3.966  34.777  86.076  1.00  0.00           O  
ATOM   1826  CB  SER A1616       3.619  38.005  86.498  1.00  0.00           C  
ATOM   1827  OG  SER A1616       3.655  39.123  87.370  1.00  0.00           O  
ATOM   1828  N   TYR A1617       5.551  36.009  85.034  1.00  0.00           N  
ATOM   1829  CA  TYR A1617       5.794  35.048  83.970  1.00  0.00           C  
ATOM   1830  C   TYR A1617       6.375  33.738  84.473  1.00  0.00           C  
ATOM   1831  O   TYR A1617       6.050  32.682  83.940  1.00  0.00           O  
ATOM   1832  CB  TYR A1617       6.792  35.617  82.972  1.00  0.00           C  
ATOM   1833  CG  TYR A1617       6.364  36.870  82.235  1.00  0.00           C  
ATOM   1834  CD1 TYR A1617       7.317  37.668  81.602  1.00  0.00           C  
ATOM   1835  CD2 TYR A1617       5.018  37.233  82.125  1.00  0.00           C  
ATOM   1836  CE1 TYR A1617       6.951  38.787  80.874  1.00  0.00           C  
ATOM   1837  CE2 TYR A1617       4.638  38.373  81.400  1.00  0.00           C  
ATOM   1838  CZ  TYR A1617       5.612  39.141  80.779  1.00  0.00           C  
ATOM   1839  OH  TYR A1617       5.277  40.288  80.076  1.00  0.00           O  
ATOM   1840  N   PHE A1619       7.223  33.805  85.502  1.00  0.00           N  
ATOM   1841  CA  PHE A1619       7.917  32.616  86.000  1.00  0.00           C  
ATOM   1842  C   PHE A1619       7.751  32.073  87.410  1.00  0.00           C  
ATOM   1843  O   PHE A1619       8.488  31.161  87.793  1.00  0.00           O  
ATOM   1844  CB  PHE A1619       9.403  32.807  85.774  1.00  0.00           C  
ATOM   1845  CG  PHE A1619       9.729  33.266  84.407  1.00  0.00           C  
ATOM   1846  CD1 PHE A1619       9.995  34.616  84.161  1.00  0.00           C  
ATOM   1847  CD2 PHE A1619       9.705  32.364  83.345  1.00  0.00           C  
ATOM   1848  CE1 PHE A1619      10.228  35.063  82.885  1.00  0.00           C  
ATOM   1849  CE2 PHE A1619       9.936  32.798  82.046  1.00  0.00           C  
ATOM   1850  CZ  PHE A1619      10.199  34.153  81.807  1.00  0.00           C  
ATOM   1851  N   ALA A1620       6.824  32.621  88.190  1.00  0.00           N  
ATOM   1852  CA  ALA A1620       6.627  32.142  89.550  1.00  0.00           C  
ATOM   1853  C   ALA A1620       5.137  32.040  89.814  1.00  0.00           C  
ATOM   1854  O   ALA A1620       4.354  32.848  89.301  1.00  0.00           O  
ATOM   1855  CB  ALA A1620       7.287  33.087  90.540  1.00  0.00           C  
ATOM   1856  N   PRO A1723       4.724  31.054  90.631  1.00  0.00           N  
ATOM   1857  CA  PRO A1723       3.314  30.828  90.966  1.00  0.00           C  
ATOM   1858  C   PRO A1723       2.561  32.049  91.493  1.00  0.00           C  
ATOM   1859  O   PRO A1723       3.148  32.917  92.140  1.00  0.00           O  
ATOM   1860  CB  PRO A1723       3.380  29.676  91.971  1.00  0.00           C  
ATOM   1861  CG  PRO A1723       4.745  29.808  92.582  1.00  0.00           C  
ATOM   1862  CD  PRO A1723       5.608  30.179  91.428  1.00  0.00           C  
ATOM   1863  N   LYS A1724       1.264  32.118  91.189  1.00  0.00           N  
ATOM   1864  CA  LYS A1724       0.414  33.234  91.629  1.00  0.00           C  
ATOM   1865  C   LYS A1724       0.585  33.494  93.126  1.00  0.00           C  
ATOM   1866  O   LYS A1724       0.999  34.574  93.533  1.00  0.00           O  
ATOM   1867  CB  LYS A1724      -1.068  32.928  91.373  1.00  0.00           C  
ATOM   1868  CG  LYS A1724      -1.414  32.379  90.001  1.00  0.00           C  
ATOM   1869  CD  LYS A1724      -2.915  32.030  89.946  1.00  0.00           C  
ATOM   1870  CE  LYS A1724      -3.321  31.388  88.613  1.00  0.00           C  
ATOM   1871  NZ  LYS A1724      -3.095  32.272  87.427  1.00  0.00           N  
ATOM   1872  N   ASP A1725       0.248  32.491  93.935  1.00  0.00           N  
ATOM   1873  CA  ASP A1725       0.348  32.585  95.383  1.00  0.00           C  
ATOM   1874  C   ASP A1725       1.585  33.345  95.831  1.00  0.00           C  
ATOM   1875  O   ASP A1725       1.485  34.363  96.522  1.00  0.00           O  
ATOM   1876  CB  ASP A1725       0.336  31.187  95.992  1.00  0.00           C  
ATOM   1877  CG  ASP A1725      -1.073  30.608  96.091  1.00  0.00           C  
ATOM   1878  OD1 ASP A1725      -1.872  30.795  95.142  1.00  0.00           O  
ATOM   1879  OD2 ASP A1725      -1.385  29.960  97.116  1.00  0.00           O  
ATOM   1880  N   LEU A1756       2.755  32.863  95.430  1.00  0.00           N  
ATOM   1881  CA  LEU A1756       4.002  33.523  95.799  1.00  0.00           C  
ATOM   1882  C   LEU A1756       4.084  34.954  95.271  1.00  0.00           C  
ATOM   1883  O   LEU A1756       4.547  35.858  95.977  1.00  0.00           O  
ATOM   1884  CB  LEU A1756       5.195  32.704  95.297  1.00  0.00           C  
ATOM   1885  CG  LEU A1756       6.592  33.332  95.306  1.00  0.00           C  
ATOM   1886  CD1 LEU A1756       6.855  34.046  96.638  1.00  0.00           C  
ATOM   1887  CD2 LEU A1756       7.635  32.236  95.050  1.00  0.00           C  
ATOM   1888  N   VAL A1757       3.620  35.167  94.043  1.00  0.00           N  
ATOM   1889  CA  VAL A1757       3.675  36.494  93.438  1.00  0.00           C  
ATOM   1890  C   VAL A1757       2.728  37.480  94.116  1.00  0.00           C  
ATOM   1891  O   VAL A1757       3.094  38.625  94.359  1.00  0.00           O  
ATOM   1892  CB  VAL A1757       3.351  36.439  91.908  1.00  0.00           C  
ATOM   1893  CG1 VAL A1757       3.216  37.856  91.358  1.00  0.00           C  
ATOM   1894  CG2 VAL A1757       4.458  35.682  91.149  1.00  0.00           C  
ATOM   1895  N   GLU A1758       1.515  37.031  94.426  1.00  0.00           N  
ATOM   1896  CA  GLU A1758       0.511  37.886  95.065  1.00  0.00           C  
ATOM   1897  C   GLU A1758       0.967  38.377  96.445  1.00  0.00           C  
ATOM   1898  O   GLU A1758       0.802  39.556  96.789  1.00  0.00           O  
ATOM   1899  CB  GLU A1758      -0.814  37.123  95.205  1.00  0.00           C  
ATOM   1900  CG  GLU A1758      -0.860  36.181  96.411  1.00  0.00           C  
ATOM   1901  CD  GLU A1758      -2.207  35.484  96.585  1.00  0.00           C  
ATOM   1902  OE1 GLU A1758      -2.489  35.005  97.714  1.00  0.00           O  
ATOM   1903  OE2 GLU A1758      -2.976  35.408  95.595  1.00  0.00           O  
ATOM   1904  N   ALA A1760       1.546  37.462  97.222  1.00  0.00           N  
ATOM   1905  CA  ALA A1760       2.029  37.755  98.574  1.00  0.00           C  
ATOM   1906  C   ALA A1760       3.218  38.698  98.556  1.00  0.00           C  
ATOM   1907  O   ALA A1760       3.325  39.597  99.395  1.00  0.00           O  
ATOM   1908  CB  ALA A1760       2.414  36.476  99.284  1.00  0.00           C  
ATOM   1909  N   LEU A1761       4.115  38.485  97.602  1.00  0.00           N  
ATOM   1910  CA  LEU A1761       5.303  39.319  97.481  1.00  0.00           C  
ATOM   1911  C   LEU A1761       4.886  40.737  97.123  1.00  0.00           C  
ATOM   1912  O   LEU A1761       5.496  41.706  97.580  1.00  0.00           O  
ATOM   1913  CB  LEU A1761       6.226  38.742  96.408  1.00  0.00           C  
ATOM   1914  CG  LEU A1761       7.668  38.356  96.756  1.00  0.00           C  
ATOM   1915  CD1 LEU A1761       7.758  37.686  98.110  1.00  0.00           C  
ATOM   1916  CD2 LEU A1761       8.182  37.433  95.655  1.00  0.00           C  
ATOM   1917  N   LYS A1762       3.839  40.859  96.309  1.00  0.00           N  
ATOM   1918  CA  LYS A1762       3.349  42.179  95.912  1.00  0.00           C  
ATOM   1919  C   LYS A1762       2.763  42.935  97.101  1.00  0.00           C  
ATOM   1920  O   LYS A1762       3.163  44.067  97.382  1.00  0.00           O  
ATOM   1921  CB  LYS A1762       2.307  42.070  94.791  1.00  0.00           C  
ATOM   1922  CG  LYS A1762       2.921  41.928  93.405  1.00  0.00           C  
ATOM   1923  CD  LYS A1762       1.900  42.095  92.295  1.00  0.00           C  
ATOM   1924  CE  LYS A1762       0.805  41.053  92.385  1.00  0.00           C  
ATOM   1925  NZ  LYS A1762      -0.150  41.188  91.247  1.00  0.00           N  
ATOM   1926  N   GLU A1798       1.818  42.313  97.795  1.00  0.00           N  
ATOM   1927  CA  GLU A1798       1.215  42.944  98.959  1.00  0.00           C  
ATOM   1928  C   GLU A1798       2.357  43.496  99.833  1.00  0.00           C  
ATOM   1929  O   GLU A1798       2.352  44.670 100.217  1.00  0.00           O  
ATOM   1930  CB  GLU A1798       0.392  41.913  99.742  1.00  0.00           C  
ATOM   1931  CG  GLU A1798      -0.626  42.523 100.701  1.00  0.00           C  
ATOM   1932  CD  GLU A1798      -1.634  43.428  99.992  1.00  0.00           C  
ATOM   1933  OE1 GLU A1798      -2.308  42.948  99.052  1.00  0.00           O  
ATOM   1934  OE2 GLU A1798      -1.755  44.614 100.374  1.00  0.00           O  
ATOM   1935  N   GLU A1799       3.346  42.644 100.099  1.00  0.00           N  
ATOM   1936  CA  GLU A1799       4.508  42.977 100.914  1.00  0.00           C  
ATOM   1937  C   GLU A1799       5.389  44.073 100.294  1.00  0.00           C  
ATOM   1938  O   GLU A1799       5.973  44.881 101.011  1.00  0.00           O  
ATOM   1939  CB  GLU A1799       5.333  41.704 101.140  1.00  0.00           C  
ATOM   1940  CG  GLU A1799       6.184  41.662 102.394  1.00  0.00           C  
ATOM   1941  CD  GLU A1799       5.366  41.756 103.667  1.00  0.00           C  
ATOM   1942  OE1 GLU A1799       4.319  41.081 103.757  1.00  0.00           O  
ATOM   1943  OE2 GLU A1799       5.780  42.502 104.586  1.00  0.00           O  
ATOM   1944  N   TYR A1800       5.491  44.103  98.969  1.00  0.00           N  
ATOM   1945  CA  TYR A1800       6.306  45.117  98.300  1.00  0.00           C  
ATOM   1946  C   TYR A1800       5.658  46.484  98.529  1.00  0.00           C  
ATOM   1947  O   TYR A1800       6.338  47.512  98.621  1.00  0.00           O  
ATOM   1948  CB  TYR A1800       6.378  44.828  96.793  1.00  0.00           C  
ATOM   1949  CG  TYR A1800       7.282  45.761  95.998  1.00  0.00           C  
ATOM   1950  CD1 TYR A1800       8.663  45.576  95.973  1.00  0.00           C  
ATOM   1951  CD2 TYR A1800       6.751  46.823  95.266  1.00  0.00           C  
ATOM   1952  CE1 TYR A1800       9.501  46.424  95.238  1.00  0.00           C  
ATOM   1953  CE2 TYR A1800       7.576  47.681  94.523  1.00  0.00           C  
ATOM   1954  CZ  TYR A1800       8.951  47.473  94.515  1.00  0.00           C  
ATOM   1955  OH  TYR A1800       9.771  48.316  93.792  1.00  0.00           O  
ATOM   1956  N   ARG A1801       4.330  46.478  98.606  1.00  0.00           N  
ATOM   1957  CA  ARG A1801       3.545  47.692  98.828  1.00  0.00           C  
ATOM   1958  C   ARG A1801       3.678  48.209 100.264  1.00  0.00           C  
ATOM   1959  O   ARG A1801       3.520  49.400 100.510  1.00  0.00           O  
ATOM   1960  CB  ARG A1801       2.063  47.428  98.515  1.00  0.00           C  
ATOM   1961  CG  ARG A1801       1.714  47.384  97.035  1.00  0.00           C  
ATOM   1962  CD  ARG A1801       0.274  46.952  96.834  1.00  0.00           C  
ATOM   1963  NE  ARG A1801      -0.277  47.433  95.566  1.00  0.00           N  
ATOM   1964  CZ  ARG A1801       0.218  47.151  94.362  1.00  0.00           C  
ATOM   1965  NH1 ARG A1801      -0.366  47.649  93.273  1.00  0.00           N  
ATOM   1966  NH2 ARG A1801       1.293  46.374  94.242  1.00  0.00           N  
ATOM   1967  N   LYS A1802       3.966  47.310 101.203  1.00  0.00           N  
ATOM   1968  CA  LYS A1802       4.118  47.670 102.613  1.00  0.00           C  
ATOM   1969  C   LYS A1802       5.571  47.907 103.002  1.00  0.00           C  
ATOM   1970  O   LYS A1802       5.884  47.992 104.188  1.00  0.00           O  
ATOM   1971  CB  LYS A1802       3.555  46.564 103.515  1.00  0.00           C  
ATOM   1972  CG  LYS A1802       2.059  46.636 103.789  1.00  0.00           C  
ATOM   1973  CD  LYS A1802       1.204  46.462 102.535  1.00  0.00           C  
ATOM   1974  CE  LYS A1802      -0.294  46.534 102.866  1.00  0.00           C  
ATOM   1975  NZ  LYS A1802      -0.715  45.473 103.833  1.00  0.00           N  
ATOM   1976  N   ALA A1803       6.457  48.008 102.017  1.00  0.00           N  
ATOM   1977  CA  ALA A1803       7.873  48.210 102.307  1.00  0.00           C  
ATOM   1978  C   ALA A1803       8.386  47.131 103.279  1.00  0.00           C  
ATOM   1979  O   ALA A1803       9.205  47.417 104.163  1.00  0.00           O  
ATOM   1980  CB  ALA A1803       8.090  49.594 102.908  1.00  0.00           C  
ATOM   1981  N   GLY A1808       7.883  45.905 103.123  1.00  0.00           N  
ATOM   1982  CA  GLY A1808       8.302  44.802 103.972  1.00  0.00           C  
ATOM   1983  C   GLY A1808       9.466  44.097 103.306  1.00  0.00           C  
ATOM   1984  O   GLY A1808      10.576  44.060 103.843  1.00  0.00           O  
ATOM   1985  N   VAL A1809       9.206  43.534 102.129  1.00  0.00           N  
ATOM   1986  CA  VAL A1809      10.238  42.860 101.354  1.00  0.00           C  
ATOM   1987  C   VAL A1809      10.780  43.883 100.366  1.00  0.00           C  
ATOM   1988  O   VAL A1809      10.019  44.624  99.746  1.00  0.00           O  
ATOM   1989  CB  VAL A1809       9.679  41.635 100.580  1.00  0.00           C  
ATOM   1990  CG1 VAL A1809       9.263  40.538 101.565  1.00  0.00           C  
ATOM   1991  CG2 VAL A1809       8.490  42.051  99.714  1.00  0.00           C  
ATOM   1992  N   GLY A1810      12.102  43.924 100.236  1.00  0.00           N  
ATOM   1993  CA  GLY A1810      12.742  44.874  99.344  1.00  0.00           C  
ATOM   1994  C   GLY A1810      13.155  44.337  97.984  1.00  0.00           C  
ATOM   1995  O   GLY A1810      13.184  43.131  97.738  1.00  0.00           O  
ATOM   1996  N   THR A1812      13.472  45.267  97.096  1.00  0.00           N  
ATOM   1997  CA  THR A1812      13.886  44.972  95.738  1.00  0.00           C  
ATOM   1998  C   THR A1812      14.837  43.777  95.607  1.00  0.00           C  
ATOM   1999  O   THR A1812      14.564  42.838  94.855  1.00  0.00           O  
ATOM   2000  CB  THR A1812      14.509  46.256  95.107  1.00  0.00           C  
ATOM   2001  OG1 THR A1812      13.453  47.109  94.648  1.00  0.00           O  
ATOM   2002  CG2 THR A1812      15.426  45.933  93.954  1.00  0.00           C  
ATOM   2003  N   TYR A1813      15.936  43.792  96.346  1.00  0.00           N  
ATOM   2004  CA  TYR A1813      16.905  42.708  96.252  1.00  0.00           C  
ATOM   2005  C   TYR A1813      16.339  41.307  96.399  1.00  0.00           C  
ATOM   2006  O   TYR A1813      16.696  40.395  95.647  1.00  0.00           O  
ATOM   2007  CB  TYR A1813      18.009  42.860  97.291  1.00  0.00           C  
ATOM   2008  CG  TYR A1813      19.098  41.837  97.082  1.00  0.00           C  
ATOM   2009  CD1 TYR A1813      20.038  41.995  96.061  1.00  0.00           C  
ATOM   2010  CD2 TYR A1813      19.150  40.675  97.853  1.00  0.00           C  
ATOM   2011  CE1 TYR A1813      21.004  41.020  95.809  1.00  0.00           C  
ATOM   2012  CE2 TYR A1813      20.106  39.688  97.612  1.00  0.00           C  
ATOM   2013  CZ  TYR A1813      21.031  39.866  96.588  1.00  0.00           C  
ATOM   2014  OH  TYR A1813      21.982  38.896  96.337  1.00  0.00           O  
ATOM   2015  N   VAL A1814      15.482  41.128  97.395  1.00  0.00           N  
ATOM   2016  CA  VAL A1814      14.898  39.829  97.645  1.00  0.00           C  
ATOM   2017  C   VAL A1814      14.067  39.384  96.461  1.00  0.00           C  
ATOM   2018  O   VAL A1814      14.103  38.227  96.073  1.00  0.00           O  
ATOM   2019  CB  VAL A1814      14.009  39.859  98.874  1.00  0.00           C  
ATOM   2020  CG1 VAL A1814      13.398  38.500  99.083  1.00  0.00           C  
ATOM   2021  CG2 VAL A1814      14.813  40.277 100.083  1.00  0.00           C  
ATOM   2022  N   VAL A1815      13.316  40.312  95.886  1.00  0.00           N  
ATOM   2023  CA  VAL A1815      12.474  39.991  94.751  1.00  0.00           C  
ATOM   2024  C   VAL A1815      13.297  39.594  93.529  1.00  0.00           C  
ATOM   2025  O   VAL A1815      12.955  38.650  92.812  1.00  0.00           O  
ATOM   2026  CB  VAL A1815      11.581  41.170  94.390  1.00  0.00           C  
ATOM   2027  CG1 VAL A1815      10.702  40.795  93.217  1.00  0.00           C  
ATOM   2028  CG2 VAL A1815      10.741  41.561  95.593  1.00  0.00           C  
ATOM   2029  N   LYS A1816      14.395  40.302  93.304  1.00  0.00           N  
ATOM   2030  CA  LYS A1816      15.249  40.012  92.165  1.00  0.00           C  
ATOM   2031  C   LYS A1816      15.818  38.597  92.188  1.00  0.00           C  
ATOM   2032  O   LYS A1816      15.916  37.945  91.147  1.00  0.00           O  
ATOM   2033  CB  LYS A1816      16.360  41.050  92.090  1.00  0.00           C  
ATOM   2034  CG  LYS A1816      15.825  42.428  91.717  1.00  0.00           C  
ATOM   2035  CD  LYS A1816      16.916  43.484  91.724  1.00  0.00           C  
ATOM   2036  CE  LYS A1816      16.429  44.772  91.083  1.00  0.00           C  
ATOM   2037  NZ  LYS A1816      17.398  45.874  91.252  1.00  0.00           N  
ATOM   2038  N   ARG A1817      16.177  38.120  93.375  1.00  0.00           N  
ATOM   2039  CA  ARG A1817      16.712  36.772  93.535  1.00  0.00           C  
ATOM   2040  C   ARG A1817      15.588  35.750  93.376  1.00  0.00           C  
ATOM   2041  O   ARG A1817      15.818  34.650  92.861  1.00  0.00           O  
ATOM   2042  CB  ARG A1817      17.347  36.599  94.918  1.00  0.00           C  
ATOM   2043  CG  ARG A1817      18.444  37.593  95.260  1.00  0.00           C  
ATOM   2044  CD  ARG A1817      19.844  36.994  95.148  1.00  0.00           C  
ATOM   2045  NE  ARG A1817      19.984  35.738  95.891  1.00  0.00           N  
ATOM   2046  CZ  ARG A1817      21.140  35.245  96.342  1.00  0.00           C  
ATOM   2047  NH1 ARG A1817      22.281  35.901  96.143  1.00  0.00           N  
ATOM   2048  NH2 ARG A1817      21.157  34.079  96.976  1.00  0.00           N  
ATOM   2049  N   ILE A1818      14.379  36.086  93.830  1.00  0.00           N  
ATOM   2050  CA  ILE A1818      13.269  35.143  93.683  1.00  0.00           C  
ATOM   2051  C   ILE A1818      12.991  35.049  92.183  1.00  0.00           C  
ATOM   2052  O   ILE A1818      12.728  33.963  91.662  1.00  0.00           O  
ATOM   2053  CB  ILE A1818      11.974  35.611  94.359  1.00  0.00           C  
ATOM   2054  CG1 ILE A1818      12.177  35.807  95.864  1.00  0.00           C  
ATOM   2055  CG2 ILE A1818      10.883  34.584  94.104  1.00  0.00           C  
ATOM   2056  CD1 ILE A1818      12.067  34.535  96.681  1.00  0.00           C  
ATOM   2057  N   LEU A1819      13.046  36.197  91.502  1.00  0.00           N  
ATOM   2058  CA  LEU A1819      12.827  36.247  90.060  1.00  0.00           C  
ATOM   2059  C   LEU A1819      13.896  35.423  89.324  1.00  0.00           C  
ATOM   2060  O   LEU A1819      13.582  34.570  88.501  1.00  0.00           O  
ATOM   2061  CB  LEU A1819      12.880  37.690  89.562  1.00  0.00           C  
ATOM   2062  CG  LEU A1819      12.920  37.834  88.033  1.00  0.00           C  
ATOM   2063  CD1 LEU A1819      11.664  37.193  87.402  1.00  0.00           C  
ATOM   2064  CD2 LEU A1819      13.028  39.300  87.668  1.00  0.00           C  
ATOM   2065  N   PHE A1820      15.158  35.694  89.637  1.00  0.00           N  
ATOM   2066  CA  PHE A1820      16.275  34.994  89.036  1.00  0.00           C  
ATOM   2067  C   PHE A1820      16.146  33.479  89.208  1.00  0.00           C  
ATOM   2068  O   PHE A1820      16.086  32.741  88.219  1.00  0.00           O  
ATOM   2069  CB  PHE A1820      17.579  35.484  89.664  1.00  0.00           C  
ATOM   2070  CG  PHE A1820      18.807  34.815  89.123  1.00  0.00           C  
ATOM   2071  CD1 PHE A1820      19.256  35.087  87.838  1.00  0.00           C  
ATOM   2072  CD2 PHE A1820      19.514  33.906  89.899  1.00  0.00           C  
ATOM   2073  CE1 PHE A1820      20.392  34.463  87.334  1.00  0.00           C  
ATOM   2074  CE2 PHE A1820      20.660  33.272  89.403  1.00  0.00           C  
ATOM   2075  CZ  PHE A1820      21.096  33.555  88.114  1.00  0.00           C  
ATOM   2076  N   ASP A1821      16.093  33.007  90.452  1.00  0.00           N  
ATOM   2077  CA  ASP A1821      15.976  31.568  90.689  1.00  0.00           C  
ATOM   2078  C   ASP A1821      14.853  30.923  89.877  1.00  0.00           C  
ATOM   2079  O   ASP A1821      15.034  29.843  89.289  1.00  0.00           O  
ATOM   2080  CB  ASP A1821      15.749  31.260  92.182  1.00  0.00           C  
ATOM   2081  CG  ASP A1821      16.905  31.705  93.048  1.00  0.00           C  
ATOM   2082  OD1 ASP A1821      18.057  31.610  92.561  1.00  0.00           O  
ATOM   2083  OD2 ASP A1821      16.664  32.139  94.206  1.00  0.00           O  
ATOM   2084  N   HIS A1822      13.693  31.578  89.866  1.00  0.00           N  
ATOM   2085  CA  HIS A1822      12.536  31.064  89.142  1.00  0.00           C  
ATOM   2086  C   HIS A1822      12.760  31.150  87.641  1.00  0.00           C  
ATOM   2087  O   HIS A1822      12.324  30.280  86.891  1.00  0.00           O  
ATOM   2088  CB  HIS A1822      11.273  31.827  89.561  1.00  0.00           C  
ATOM   2089  CG  HIS A1822      10.670  31.321  90.836  1.00  0.00           C  
ATOM   2090  ND1 HIS A1822       9.620  30.425  90.861  1.00  0.00           N  
ATOM   2091  CD2 HIS A1822      11.015  31.528  92.129  1.00  0.00           C  
ATOM   2092  CE1 HIS A1822       9.347  30.104  92.114  1.00  0.00           C  
ATOM   2093  NE2 HIS A1822      10.179  30.758  92.902  1.00  0.00           N  
ATOM   2094  N   LEU A1823      13.468  32.186  87.207  1.00  0.00           N  
ATOM   2095  CA  LEU A1823      13.738  32.338  85.797  1.00  0.00           C  
ATOM   2096  C   LEU A1823      14.668  31.225  85.326  1.00  0.00           C  
ATOM   2097  O   LEU A1823      14.355  30.556  84.353  1.00  0.00           O  
ATOM   2098  CB  LEU A1823      14.344  33.710  85.514  1.00  0.00           C  
ATOM   2099  CG  LEU A1823      14.774  33.892  84.065  1.00  0.00           C  
ATOM   2100  CD1 LEU A1823      13.583  33.625  83.155  1.00  0.00           C  
ATOM   2101  CD2 LEU A1823      15.335  35.290  83.864  1.00  0.00           C  
ATOM   2102  N   MET A1824      15.783  31.022  86.029  1.00  0.00           N  
ATOM   2103  CA  MET A1824      16.769  29.983  85.693  1.00  0.00           C  
ATOM   2104  C   MET A1824      16.191  28.583  85.761  1.00  0.00           C  
ATOM   2105  O   MET A1824      16.642  27.672  85.056  1.00  0.00           O  
ATOM   2106  CB  MET A1824      17.980  30.027  86.633  1.00  0.00           C  
ATOM   2107  CG  MET A1824      18.876  31.255  86.488  1.00  0.00           C  
ATOM   2108  SD  MET A1824      19.141  31.707  84.750  1.00  0.00           S  
ATOM   2109  CE  MET A1824      19.915  30.244  84.120  1.00  0.00           C  
ATOM   2110  N   GLU A1825      15.201  28.397  86.617  1.00  0.00           N  
ATOM   2111  CA  GLU A1825      14.593  27.093  86.734  1.00  0.00           C  
ATOM   2112  C   GLU A1825      13.687  26.834  85.529  1.00  0.00           C  
ATOM   2113  O   GLU A1825      13.486  25.683  85.126  1.00  0.00           O  
ATOM   2114  CB  GLU A1825      13.790  27.001  88.044  1.00  0.00           C  
ATOM   2115  CG  GLU A1825      13.194  25.618  88.333  1.00  0.00           C  
ATOM   2116  CD  GLU A1825      14.201  24.497  88.110  1.00  0.00           C  
ATOM   2117  OE1 GLU A1825      15.373  24.643  88.544  1.00  0.00           O  
ATOM   2118  OE2 GLU A1825      13.818  23.471  87.503  1.00  0.00           O  
ATOM   2119  N   ALA A1826      13.148  27.902  84.947  1.00  0.00           N  
ATOM   2120  CA  ALA A1826      12.258  27.769  83.795  1.00  0.00           C  
ATOM   2121  C   ALA A1826      13.046  27.413  82.538  1.00  0.00           C  
ATOM   2122  O   ALA A1826      12.606  26.596  81.733  1.00  0.00           O  
ATOM   2123  CB  ALA A1826      11.475  29.072  83.577  1.00  0.00           C  
ATOM   2124  N   LEU A1827      14.214  28.029  82.384  1.00  0.00           N  
ATOM   2125  CA  LEU A1827      15.069  27.792  81.231  1.00  0.00           C  
ATOM   2126  C   LEU A1827      15.886  26.503  81.355  1.00  0.00           C  
ATOM   2127  O   LEU A1827      16.301  25.923  80.351  1.00  0.00           O  
ATOM   2128  CB  LEU A1827      16.031  28.951  81.069  1.00  0.00           C  
ATOM   2129  CG  LEU A1827      15.450  30.348  81.202  1.00  0.00           C  
ATOM   2130  CD1 LEU A1827      16.602  31.357  81.212  1.00  0.00           C  
ATOM   2131  CD2 LEU A1827      14.471  30.613  80.061  1.00  0.00           C  
ATOM   2132  N   ARG A1828      16.129  26.074  82.587  1.00  0.00           N  
ATOM   2133  CA  ARG A1828      16.905  24.873  82.860  1.00  0.00           C  
ATOM   2134  C   ARG A1828      16.742  23.793  81.788  1.00  0.00           C  
ATOM   2135  O   ARG A1828      17.714  23.430  81.133  1.00  0.00           O  
ATOM   2136  CB  ARG A1828      16.534  24.327  84.244  1.00  0.00           C  
ATOM   2137  CG  ARG A1828      17.416  23.211  84.780  1.00  0.00           C  
ATOM   2138  CD  ARG A1828      16.921  22.759  86.149  1.00  0.00           C  
ATOM   2139  NE  ARG A1828      17.079  21.324  86.325  1.00  0.00           N  
ATOM   2140  CZ  ARG A1828      16.389  20.400  85.651  1.00  0.00           C  
ATOM   2141  NH1 ARG A1828      15.474  20.759  84.748  1.00  0.00           N  
ATOM   2142  NH2 ARG A1828      16.631  19.105  85.863  1.00  0.00           N  
ATOM   2143  N   PRO A1829      15.518  23.274  81.585  1.00  0.00           N  
ATOM   2144  CA  PRO A1829      15.284  22.230  80.571  1.00  0.00           C  
ATOM   2145  C   PRO A1829      15.659  22.661  79.137  1.00  0.00           C  
ATOM   2146  O   PRO A1829      16.102  21.848  78.322  1.00  0.00           O  
ATOM   2147  CB  PRO A1829      13.782  21.943  80.687  1.00  0.00           C  
ATOM   2148  CG  PRO A1829      13.436  22.414  82.069  1.00  0.00           C  
ATOM   2149  CD  PRO A1829      14.261  23.651  82.248  1.00  0.00           C  
ATOM   2150  N   ILE A1830      15.471  23.931  78.820  1.00  0.00           N  
ATOM   2151  CA  ILE A1830      15.800  24.404  77.489  1.00  0.00           C  
ATOM   2152  C   ILE A1830      17.309  24.355  77.315  1.00  0.00           C  
ATOM   2153  O   ILE A1830      17.819  23.885  76.290  1.00  0.00           O  
ATOM   2154  CB  ILE A1830      15.298  25.853  77.285  1.00  0.00           C  
ATOM   2155  CG1 ILE A1830      13.769  25.885  77.465  1.00  0.00           C  
ATOM   2156  CG2 ILE A1830      15.732  26.382  75.931  1.00  0.00           C  
ATOM   2157  CD1 ILE A1830      13.158  27.273  77.412  1.00  0.00           C  
ATOM   2158  N   ARG A1831      18.017  24.821  78.339  1.00  0.00           N  
ATOM   2159  CA  ARG A1831      19.480  24.865  78.330  1.00  0.00           C  
ATOM   2160  C   ARG A1831      20.120  23.489  78.309  1.00  0.00           C  
ATOM   2161  O   ARG A1831      21.114  23.263  77.614  1.00  0.00           O  
ATOM   2162  CB  ARG A1831      19.981  25.615  79.550  1.00  0.00           C  
ATOM   2163  CG  ARG A1831      19.445  26.996  79.674  1.00  0.00           C  
ATOM   2164  CD  ARG A1831      20.241  27.720  80.744  1.00  0.00           C  
ATOM   2165  NE  ARG A1831      20.148  29.133  80.504  1.00  0.00           N  
ATOM   2166  CZ  ARG A1831      21.119  29.986  80.735  1.00  0.00           C  
ATOM   2167  NH1 ARG A1831      20.929  31.264  80.463  1.00  0.00           N  
ATOM   2168  NH2 ARG A1831      22.262  29.568  81.243  1.00  0.00           N  
ATOM   2169  N   GLU A1832      19.568  22.572  79.097  1.00  0.00           N  
ATOM   2170  CA  GLU A1832      20.092  21.213  79.113  1.00  0.00           C  
ATOM   2171  C   GLU A1832      19.921  20.651  77.700  1.00  0.00           C  
ATOM   2172  O   GLU A1832      20.870  20.066  77.172  1.00  0.00           O  
ATOM   2173  CB  GLU A1832      19.365  20.357  80.149  1.00  0.00           C  
ATOM   2174  CG  GLU A1832      20.062  20.360  81.506  1.00  0.00           C  
ATOM   2175  CD  GLU A1832      19.129  20.091  82.689  1.00  0.00           C  
ATOM   2176  OE1 GLU A1832      18.108  19.383  82.509  1.00  0.00           O  
ATOM   2177  OE2 GLU A1832      19.436  20.590  83.802  1.00  0.00           O  
ATOM   2178  N   ARG A1833      18.748  20.855  77.072  1.00  0.00           N  
ATOM   2179  CA  ARG A1833      18.555  20.365  75.701  1.00  0.00           C  
ATOM   2180  C   ARG A1833      19.571  21.014  74.757  1.00  0.00           C  
ATOM   2181  O   ARG A1833      20.230  20.331  73.975  1.00  0.00           O  
ATOM   2182  CB  ARG A1833      17.158  20.659  75.160  1.00  0.00           C  
ATOM   2183  CG  ARG A1833      16.024  19.795  75.684  1.00  0.00           C  
ATOM   2184  CD  ARG A1833      14.720  20.046  74.881  1.00  0.00           C  
ATOM   2185  NE  ARG A1833      13.529  19.798  75.689  1.00  0.00           N  
ATOM   2186  CZ  ARG A1833      12.983  20.669  76.542  1.00  0.00           C  
ATOM   2187  NH1 ARG A1833      11.906  20.331  77.238  1.00  0.00           N  
ATOM   2188  NH2 ARG A1833      13.487  21.883  76.685  1.00  0.00           N  
ATOM   2189  N   ALA A1834      19.698  22.333  74.826  1.00  0.00           N  
ATOM   2190  CA  ALA A1834      20.661  23.023  73.963  1.00  0.00           C  
ATOM   2191  C   ALA A1834      22.053  22.397  74.089  1.00  0.00           C  
ATOM   2192  O   ALA A1834      22.735  22.186  73.094  1.00  0.00           O  
ATOM   2193  CB  ALA A1834      20.723  24.511  74.305  1.00  0.00           C  
ATOM   2194  N   GLU A1835      22.464  22.094  75.313  1.00  0.00           N  
ATOM   2195  CA  GLU A1835      23.776  21.483  75.550  1.00  0.00           C  
ATOM   2196  C   GLU A1835      23.879  20.077  74.927  1.00  0.00           C  
ATOM   2197  O   GLU A1835      24.914  19.689  74.381  1.00  0.00           O  
ATOM   2198  CB  GLU A1835      24.055  21.415  77.060  1.00  0.00           C  
ATOM   2199  CG  GLU A1835      25.492  21.077  77.387  1.00  0.00           C  
ATOM   2200  CD  GLU A1835      26.491  21.684  76.377  1.00  0.00           C  
ATOM   2201  OE1 GLU A1835      27.016  20.927  75.508  1.00  0.00           O  
ATOM   2202  OE2 GLU A1835      26.741  22.919  76.450  1.00  0.00           O  
ATOM   2203  N   ALA A1836      22.800  19.319  75.011  1.00  0.00           N  
ATOM   2204  CA  ALA A1836      22.787  17.985  74.437  1.00  0.00           C  
ATOM   2205  C   ALA A1836      22.810  18.085  72.904  1.00  0.00           C  
ATOM   2206  O   ALA A1836      23.510  17.316  72.236  1.00  0.00           O  
ATOM   2207  CB  ALA A1836      21.536  17.213  74.914  1.00  0.00           C  
ATOM   2208  N   LEU A1837      22.058  19.028  72.339  1.00  0.00           N  
ATOM   2209  CA  LEU A1837      22.059  19.162  70.889  1.00  0.00           C  
ATOM   2210  C   LEU A1837      23.414  19.691  70.438  1.00  0.00           C  
ATOM   2211  O   LEU A1837      23.941  19.265  69.428  1.00  0.00           O  
ATOM   2212  CB  LEU A1837      20.934  20.088  70.430  1.00  0.00           C  
ATOM   2213  CG  LEU A1837      19.548  19.558  70.815  1.00  0.00           C  
ATOM   2214  CD1 LEU A1837      18.516  20.679  70.771  1.00  0.00           C  
ATOM   2215  CD2 LEU A1837      19.165  18.409  69.880  1.00  0.00           C  
ATOM   2216  N   LYS A1838      23.986  20.610  71.201  1.00  0.00           N  
ATOM   2217  CA  LYS A1838      25.289  21.147  70.845  1.00  0.00           C  
ATOM   2218  C   LYS A1838      26.346  20.020  70.762  1.00  0.00           C  
ATOM   2219  O   LYS A1838      27.223  20.066  69.895  1.00  0.00           O  
ATOM   2220  CB  LYS A1838      25.713  22.221  71.848  1.00  0.00           C  
ATOM   2221  CG  LYS A1838      26.985  22.964  71.453  1.00  0.00           C  
ATOM   2222  CD  LYS A1838      27.384  24.031  72.491  1.00  0.00           C  
ATOM   2223  CE  LYS A1838      28.844  24.525  72.302  1.00  0.00           C  
ATOM   2224  NZ  LYS A1838      29.270  25.474  73.387  1.00  0.00           N  
ATOM   2225  N   LYS A1839      26.259  19.009  71.635  1.00  0.00           N  
ATOM   2226  CA  LYS A1839      27.212  17.887  71.590  1.00  0.00           C  
ATOM   2227  C   LYS A1839      26.896  16.899  70.460  1.00  0.00           C  
ATOM   2228  O   LYS A1839      27.764  16.144  70.035  1.00  0.00           O  
ATOM   2229  CB  LYS A1839      27.196  17.070  72.886  1.00  0.00           C  
ATOM   2230  CG  LYS A1839      28.139  17.529  73.979  1.00  0.00           C  
ATOM   2231  CD  LYS A1839      28.042  16.560  75.161  1.00  0.00           C  
ATOM   2232  CE  LYS A1839      28.859  17.018  76.368  1.00  0.00           C  
ATOM   2233  NZ  LYS A1839      28.211  18.157  77.100  1.00  0.00           N  
ATOM   2234  N   ASP A1840      25.647  16.897  69.998  1.00  0.00           N  
ATOM   2235  CA  ASP A1840      25.185  15.970  68.962  1.00  0.00           C  
ATOM   2236  C   ASP A1840      24.508  16.730  67.815  1.00  0.00           C  
ATOM   2237  O   ASP A1840      23.307  16.624  67.611  1.00  0.00           O  
ATOM   2238  CB  ASP A1840      24.199  14.987  69.604  1.00  0.00           C  
ATOM   2239  CG  ASP A1840      23.711  13.926  68.660  1.00  0.00           C  
ATOM   2240  OD1 ASP A1840      22.760  13.191  69.034  1.00  0.00           O  
ATOM   2241  OD2 ASP A1840      24.273  13.796  67.553  1.00  0.00           O  
ATOM   2242  N   PRO A1841      25.273  17.533  67.063  1.00  0.00           N  
ATOM   2243  CA  PRO A1841      24.642  18.266  65.958  1.00  0.00           C  
ATOM   2244  C   PRO A1841      24.090  17.368  64.822  1.00  0.00           C  
ATOM   2245  O   PRO A1841      23.362  17.844  63.955  1.00  0.00           O  
ATOM   2246  CB  PRO A1841      25.753  19.222  65.496  1.00  0.00           C  
ATOM   2247  CG  PRO A1841      27.053  18.480  65.881  1.00  0.00           C  
ATOM   2248  CD  PRO A1841      26.679  17.945  67.258  1.00  0.00           C  
ATOM   2249  N   ASP A1842      24.424  16.075  64.818  1.00  0.00           N  
ATOM   2250  CA  ASP A1842      23.890  15.180  63.781  1.00  0.00           C  
ATOM   2251  C   ASP A1842      22.377  15.070  63.954  1.00  0.00           C  
ATOM   2252  O   ASP A1842      21.642  14.924  62.984  1.00  0.00           O  
ATOM   2253  CB  ASP A1842      24.482  13.773  63.878  1.00  0.00           C  
ATOM   2254  CG  ASP A1842      25.922  13.691  63.396  1.00  0.00           C  
ATOM   2255  OD1 ASP A1842      26.508  14.725  63.003  1.00  0.00           O  
ATOM   2256  OD2 ASP A1842      26.470  12.565  63.419  1.00  0.00           O  
ATOM   2257  N   TYR A1843      21.917  15.122  65.200  1.00  0.00           N  
ATOM   2258  CA  TYR A1843      20.487  15.042  65.481  1.00  0.00           C  
ATOM   2259  C   TYR A1843      19.764  16.208  64.797  1.00  0.00           C  
ATOM   2260  O   TYR A1843      18.702  16.030  64.220  1.00  0.00           O  
ATOM   2261  CB  TYR A1843      20.230  15.126  66.989  1.00  0.00           C  
ATOM   2262  CG  TYR A1843      18.779  14.950  67.362  1.00  0.00           C  
ATOM   2263  CD1 TYR A1843      18.179  13.692  67.327  1.00  0.00           C  
ATOM   2264  CD2 TYR A1843      17.983  16.054  67.653  1.00  0.00           C  
ATOM   2265  CE1 TYR A1843      16.807  13.541  67.560  1.00  0.00           C  
ATOM   2266  CE2 TYR A1843      16.619  15.923  67.887  1.00  0.00           C  
ATOM   2267  CZ  TYR A1843      16.029  14.664  67.839  1.00  0.00           C  
ATOM   2268  OH  TYR A1843      14.663  14.538  68.068  1.00  0.00           O  
ATOM   2269  N   VAL A1844      20.345  17.403  64.868  1.00  0.00           N  
ATOM   2270  CA  VAL A1844      19.712  18.565  64.278  1.00  0.00           C  
ATOM   2271  C   VAL A1844      19.716  18.478  62.777  1.00  0.00           C  
ATOM   2272  O   VAL A1844      18.685  18.684  62.143  1.00  0.00           O  
ATOM   2273  CB  VAL A1844      20.418  19.837  64.719  1.00  0.00           C  
ATOM   2274  CG1 VAL A1844      19.763  21.062  64.076  1.00  0.00           C  
ATOM   2275  CG2 VAL A1844      20.395  19.908  66.246  1.00  0.00           C  
ATOM   2276  N   MET A1845      20.874  18.158  62.204  1.00  0.00           N  
ATOM   2277  CA  MET A1845      20.975  18.052  60.756  1.00  0.00           C  
ATOM   2278  C   MET A1845      20.092  16.946  60.177  1.00  0.00           C  
ATOM   2279  O   MET A1845      19.572  17.087  59.071  1.00  0.00           O  
ATOM   2280  CB  MET A1845      22.430  17.850  60.331  1.00  0.00           C  
ATOM   2281  CG  MET A1845      23.326  19.073  60.602  1.00  0.00           C  
ATOM   2282  SD  MET A1845      22.800  20.579  59.724  1.00  0.00           S  
ATOM   2283  CE  MET A1845      22.478  19.906  58.118  1.00  0.00           C  
ATOM   2284  N   ASP A1846      19.907  15.868  60.934  1.00  0.00           N  
ATOM   2285  CA  ASP A1846      19.091  14.739  60.502  1.00  0.00           C  
ATOM   2286  C   ASP A1846      17.600  15.104  60.586  1.00  0.00           C  
ATOM   2287  O   ASP A1846      16.801  14.686  59.735  1.00  0.00           O  
ATOM   2288  CB  ASP A1846      19.406  13.510  61.367  1.00  0.00           C  
ATOM   2289  CG  ASP A1846      18.731  12.236  60.861  1.00  0.00           C  
ATOM   2290  OD1 ASP A1846      17.694  11.841  61.407  1.00  0.00           O  
ATOM   2291  OD2 ASP A1846      19.240  11.624  59.906  1.00  0.00           O  
ATOM   2292  N   ALA A1847      17.229  15.873  61.609  1.00  0.00           N  
ATOM   2293  CA  ALA A1847      15.858  16.317  61.738  1.00  0.00           C  
ATOM   2294  C   ALA A1847      15.551  17.249  60.542  1.00  0.00           C  
ATOM   2295  O   ALA A1847      14.453  17.203  59.964  1.00  0.00           O  
ATOM   2296  CB  ALA A1847      15.665  17.058  63.045  1.00  0.00           C  
ATOM   2297  N   LEU A1848      16.522  18.081  60.172  1.00  0.00           N  
ATOM   2298  CA  LEU A1848      16.357  18.990  59.039  1.00  0.00           C  
ATOM   2299  C   LEU A1848      16.250  18.210  57.722  1.00  0.00           C  
ATOM   2300  O   LEU A1848      15.411  18.508  56.880  1.00  0.00           O  
ATOM   2301  CB  LEU A1848      17.536  19.990  58.956  1.00  0.00           C  
ATOM   2302  CG  LEU A1848      17.691  20.951  60.148  1.00  0.00           C  
ATOM   2303  CD1 LEU A1848      18.823  21.921  59.901  1.00  0.00           C  
ATOM   2304  CD2 LEU A1848      16.383  21.720  60.343  1.00  0.00           C  
ATOM   2305  N   LEU A1991      17.086  17.192  57.574  1.00  0.00           N  
ATOM   2306  CA  LEU A1991      17.125  16.372  56.374  1.00  0.00           C  
ATOM   2307  C   LEU A1991      15.813  15.645  56.180  1.00  0.00           C  
ATOM   2308  O   LEU A1991      15.286  15.574  55.074  1.00  0.00           O  
ATOM   2309  CB  LEU A1991      18.253  15.357  56.489  1.00  0.00           C  
ATOM   2310  CG  LEU A1991      18.838  14.785  55.193  1.00  0.00           C  
ATOM   2311  CD1 LEU A1991      19.631  15.885  54.491  1.00  0.00           C  
ATOM   2312  CD2 LEU A1991      19.755  13.569  55.497  1.00  0.00           C  
ATOM   2313  N   GLU A1992      15.293  15.102  57.271  1.00  0.00           N  
ATOM   2314  CA  GLU A1992      14.041  14.357  57.255  1.00  0.00           C  
ATOM   2315  C   GLU A1992      12.828  15.311  57.120  1.00  0.00           C  
ATOM   2316  O   GLU A1992      11.833  14.976  56.486  1.00  0.00           O  
ATOM   2317  CB  GLU A1992      13.935  13.516  58.548  1.00  0.00           C  
ATOM   2318  CG  GLU A1992      13.136  12.211  58.406  1.00  0.00           C  
ATOM   2319  CD  GLU A1992      13.914  11.116  57.661  1.00  0.00           C  
ATOM   2320  OE1 GLU A1992      13.266  10.203  57.088  1.00  0.00           O  
ATOM   2321  OE2 GLU A1992      15.172  11.163  57.652  1.00  0.00           O  
ATOM   2322  N   GLY A1993      12.918  16.488  57.729  1.00  0.00           N  
ATOM   2323  CA  GLY A1993      11.835  17.428  57.615  1.00  0.00           C  
ATOM   2324  C   GLY A1993      11.710  17.841  56.155  1.00  0.00           C  
ATOM   2325  O   GLY A1993      10.603  18.033  55.616  1.00  0.00           O  
ATOM   2326  N   ALA A1994      12.860  17.956  55.499  1.00  0.00           N  
ATOM   2327  CA  ALA A1994      12.886  18.354  54.108  1.00  0.00           C  
ATOM   2328  C   ALA A1994      12.324  17.285  53.166  1.00  0.00           C  
ATOM   2329  O   ALA A1994      11.601  17.620  52.213  1.00  0.00           O  
ATOM   2330  CB  ALA A1994      14.317  18.732  53.700  1.00  0.00           C  
ATOM   2331  N   LYS A2011      12.634  16.012  53.419  1.00  0.00           N  
ATOM   2332  CA  LYS A2011      12.140  14.930  52.551  1.00  0.00           C  
ATOM   2333  C   LYS A2011      10.634  14.987  52.519  1.00  0.00           C  
ATOM   2334  O   LYS A2011      10.013  14.981  51.459  1.00  0.00           O  
ATOM   2335  CB  LYS A2011      12.575  13.551  53.069  1.00  0.00           C  
ATOM   2336  CG  LYS A2011      14.068  13.411  53.199  1.00  0.00           C  
ATOM   2337  CD  LYS A2011      14.507  11.968  53.400  1.00  0.00           C  
ATOM   2338  CE  LYS A2011      16.026  11.927  53.631  1.00  0.00           C  
ATOM   2339  NZ  LYS A2011      16.559  10.551  53.791  1.00  0.00           N  
ATOM   2340  N   ARG A2012      10.076  15.061  53.718  1.00  0.00           N  
ATOM   2341  CA  ARG A2012       8.645  15.133  53.961  1.00  0.00           C  
ATOM   2342  C   ARG A2012       7.965  16.351  53.309  1.00  0.00           C  
ATOM   2343  O   ARG A2012       6.918  16.212  52.678  1.00  0.00           O  
ATOM   2344  CB  ARG A2012       8.439  15.157  55.477  1.00  0.00           C  
ATOM   2345  CG  ARG A2012       7.030  15.004  55.932  1.00  0.00           C  
ATOM   2346  CD  ARG A2012       7.014  14.982  57.472  1.00  0.00           C  
ATOM   2347  NE  ARG A2012       7.837  13.920  58.050  1.00  0.00           N  
ATOM   2348  CZ  ARG A2012       8.708  14.082  59.052  1.00  0.00           C  
ATOM   2349  NH1 ARG A2012       9.398  13.043  59.502  1.00  0.00           N  
ATOM   2350  NH2 ARG A2012       8.904  15.269  59.599  1.00  0.00           N  
ATOM   2351  N   ALA A2013       8.557  17.540  53.464  1.00  0.00           N  
ATOM   2352  CA  ALA A2013       7.981  18.739  52.885  1.00  0.00           C  
ATOM   2353  C   ALA A2013       8.095  18.699  51.353  1.00  0.00           C  
ATOM   2354  O   ALA A2013       7.164  19.083  50.640  1.00  0.00           O  
ATOM   2355  CB  ALA A2013       8.682  19.970  53.440  1.00  0.00           C  
ATOM   2356  N   ARG A2014       9.241  18.226  50.857  1.00  0.00           N  
ATOM   2357  CA  ARG A2014       9.502  18.128  49.422  1.00  0.00           C  
ATOM   2358  C   ARG A2014       8.583  17.133  48.699  1.00  0.00           C  
ATOM   2359  O   ARG A2014       8.293  17.296  47.514  1.00  0.00           O  
ATOM   2360  CB  ARG A2014      10.969  17.746  49.185  1.00  0.00           C  
ATOM   2361  CG  ARG A2014      11.353  17.628  47.702  1.00  0.00           C  
ATOM   2362  CD  ARG A2014      12.855  17.773  47.478  1.00  0.00           C  
ATOM   2363  NE  ARG A2014      13.603  16.868  48.349  1.00  0.00           N  
ATOM   2364  CZ  ARG A2014      14.416  17.260  49.332  1.00  0.00           C  
ATOM   2365  NH1 ARG A2014      14.614  18.558  49.573  1.00  0.00           N  
ATOM   2366  NH2 ARG A2014      14.989  16.341  50.113  1.00  0.00           N  
ATOM   2367  N   ALA A2015       8.144  16.095  49.399  1.00  0.00           N  
ATOM   2368  CA  ALA A2015       7.243  15.118  48.800  1.00  0.00           C  
ATOM   2369  C   ALA A2015       5.970  15.893  48.433  1.00  0.00           C  
ATOM   2370  O   ALA A2015       5.417  15.736  47.331  1.00  0.00           O  
ATOM   2371  CB  ALA A2015       6.929  13.970  49.808  1.00  0.00           C  
ATOM   2372  N   VAL A2016       5.515  16.737  49.356  1.00  0.00           N  
ATOM   2373  CA  VAL A2016       4.336  17.566  49.106  1.00  0.00           C  
ATOM   2374  C   VAL A2016       4.620  18.624  48.024  1.00  0.00           C  
ATOM   2375  O   VAL A2016       3.840  18.765  47.080  1.00  0.00           O  
ATOM   2376  CB  VAL A2016       3.873  18.286  50.399  1.00  0.00           C  
ATOM   2377  CG1 VAL A2016       2.828  19.323  50.089  1.00  0.00           C  
ATOM   2378  CG2 VAL A2016       3.314  17.268  51.382  1.00  0.00           C  
ATOM   2379  N   ALA A2017       5.735  19.348  48.144  1.00  0.00           N  
ATOM   2380  CA  ALA A2017       6.078  20.415  47.180  1.00  0.00           C  
ATOM   2381  C   ALA A2017       6.156  19.962  45.723  1.00  0.00           C  
ATOM   2382  O   ALA A2017       5.654  20.645  44.835  1.00  0.00           O  
ATOM   2383  CB  ALA A2017       7.383  21.096  47.578  1.00  0.00           C  
ATOM   2384  N   GLN A2018       6.789  18.820  45.475  1.00  0.00           N  
ATOM   2385  CA  GLN A2018       6.898  18.308  44.114  1.00  0.00           C  
ATOM   2386  C   GLN A2018       5.546  17.922  43.577  1.00  0.00           C  
ATOM   2387  O   GLN A2018       5.275  18.105  42.386  1.00  0.00           O  
ATOM   2388  CB  GLN A2018       7.833  17.113  44.068  1.00  0.00           C  
ATOM   2389  CG  GLN A2018       9.109  17.445  44.783  1.00  0.00           C  
ATOM   2390  CD  GLN A2018      10.226  16.508  44.451  1.00  0.00           C  
ATOM   2391  OE1 GLN A2018      10.020  15.301  44.343  1.00  0.00           O  
ATOM   2392  NE2 GLN A2018      11.435  17.054  44.305  1.00  0.00           N  
ATOM   2393  N   ALA A2019       4.690  17.384  44.445  1.00  0.00           N  
ATOM   2394  CA  ALA A2019       3.348  17.026  44.008  1.00  0.00           C  
ATOM   2395  C   ALA A2019       2.660  18.343  43.613  1.00  0.00           C  
ATOM   2396  O   ALA A2019       2.126  18.465  42.506  1.00  0.00           O  
ATOM   2397  CB  ALA A2019       2.572  16.313  45.140  1.00  0.00           C  
ATOM   2398  N   THR A2020       2.731  19.345  44.482  1.00  0.00           N  
ATOM   2399  CA  THR A2020       2.088  20.614  44.179  1.00  0.00           C  
ATOM   2400  C   THR A2020       2.618  21.236  42.910  1.00  0.00           C  
ATOM   2401  O   THR A2020       1.849  21.724  42.084  1.00  0.00           O  
ATOM   2402  CB  THR A2020       2.273  21.682  45.282  1.00  0.00           C  
ATOM   2403  OG1 THR A2020       1.714  21.228  46.527  1.00  0.00           O  
ATOM   2404  CG2 THR A2020       1.559  22.973  44.852  1.00  0.00           C  
ATOM   2405  N   MET A2021       3.935  21.232  42.756  1.00  0.00           N  
ATOM   2406  CA  MET A2021       4.559  21.829  41.588  1.00  0.00           C  
ATOM   2407  C   MET A2021       4.199  21.079  40.285  1.00  0.00           C  
ATOM   2408  O   MET A2021       4.164  21.672  39.210  1.00  0.00           O  
ATOM   2409  CB  MET A2021       6.084  21.892  41.798  1.00  0.00           C  
ATOM   2410  CG  MET A2021       6.814  22.913  40.927  1.00  0.00           C  
ATOM   2411  SD  MET A2021       6.160  24.606  41.221  1.00  0.00           S  
ATOM   2412  CE  MET A2021       5.607  25.060  39.634  1.00  0.00           C  
ATOM   2413  N   GLU A2022       3.931  19.784  40.360  1.00  0.00           N  
ATOM   2414  CA  GLU A2022       3.564  19.073  39.146  1.00  0.00           C  
ATOM   2415  C   GLU A2022       2.155  19.502  38.810  1.00  0.00           C  
ATOM   2416  O   GLU A2022       1.837  19.757  37.658  1.00  0.00           O  
ATOM   2417  CB  GLU A2022       3.629  17.554  39.338  1.00  0.00           C  
ATOM   2418  CG  GLU A2022       5.008  16.978  39.065  1.00  0.00           C  
ATOM   2419  CD  GLU A2022       5.091  15.495  39.370  1.00  0.00           C  
ATOM   2420  OE1 GLU A2022       4.377  14.718  38.698  1.00  0.00           O  
ATOM   2421  OE2 GLU A2022       5.865  15.111  40.286  1.00  0.00           O  
ATOM   2422  N   GLU A2023       1.306  19.582  39.827  1.00  0.00           N  
ATOM   2423  CA  GLU A2023      -0.060  20.021  39.618  1.00  0.00           C  
ATOM   2424  C   GLU A2023      -0.070  21.405  38.939  1.00  0.00           C  
ATOM   2425  O   GLU A2023      -0.769  21.604  37.944  1.00  0.00           O  
ATOM   2426  CB  GLU A2023      -0.789  20.065  40.952  1.00  0.00           C  
ATOM   2427  CG  GLU A2023      -2.249  20.351  40.864  1.00  0.00           C  
ATOM   2428  CD  GLU A2023      -2.873  20.484  42.238  1.00  0.00           C  
ATOM   2429  OE1 GLU A2023      -4.115  20.676  42.334  1.00  0.00           O  
ATOM   2430  OE2 GLU A2023      -2.111  20.390  43.227  1.00  0.00           O  
ATOM   2431  N   VAL A2024       0.723  22.350  39.450  1.00  0.00           N  
ATOM   2432  CA  VAL A2024       0.789  23.700  38.866  1.00  0.00           C  
ATOM   2433  C   VAL A2024       1.344  23.728  37.438  1.00  0.00           C  
ATOM   2434  O   VAL A2024       0.756  24.339  36.559  1.00  0.00           O  
ATOM   2435  CB  VAL A2024       1.640  24.679  39.745  1.00  0.00           C  
ATOM   2436  CG1 VAL A2024       1.839  26.014  39.015  1.00  0.00           C  
ATOM   2437  CG2 VAL A2024       0.954  24.919  41.082  1.00  0.00           C  
ATOM   2438  N   ARG A2025       2.462  23.062  37.190  1.00  0.00           N  
ATOM   2439  CA  ARG A2025       3.036  23.073  35.846  1.00  0.00           C  
ATOM   2440  C   ARG A2025       2.024  22.614  34.790  1.00  0.00           C  
ATOM   2441  O   ARG A2025       1.946  23.168  33.684  1.00  0.00           O  
ATOM   2442  CB  ARG A2025       4.317  22.204  35.800  1.00  0.00           C  
ATOM   2443  CG  ARG A2025       5.494  22.851  36.528  1.00  0.00           C  
ATOM   2444  CD  ARG A2025       6.841  22.181  36.329  1.00  0.00           C  
ATOM   2445  NE  ARG A2025       6.958  21.046  37.223  1.00  0.00           N  
ATOM   2446  CZ  ARG A2025       7.940  20.847  38.097  1.00  0.00           C  
ATOM   2447  NH1 ARG A2025       7.899  19.765  38.853  1.00  0.00           N  
ATOM   2448  NH2 ARG A2025       8.952  21.703  38.229  1.00  0.00           N  
ATOM   2449  N   GLU A2026       1.231  21.619  35.141  1.00  0.00           N  
ATOM   2450  CA  GLU A2026       0.235  21.074  34.223  1.00  0.00           C  
ATOM   2451  C   GLU A2026      -0.960  22.006  33.980  1.00  0.00           C  
ATOM   2452  O   GLU A2026      -1.413  22.154  32.841  1.00  0.00           O  
ATOM   2453  CB  GLU A2026      -0.266  19.749  34.767  1.00  0.00           C  
ATOM   2454  CG  GLU A2026      -1.197  19.038  33.841  1.00  0.00           C  
ATOM   2455  CD  GLU A2026      -2.235  18.259  34.606  1.00  0.00           C  
ATOM   2456  OE1 GLU A2026      -3.144  18.898  35.196  1.00  0.00           O  
ATOM   2457  OE2 GLU A2026      -2.130  17.010  34.636  1.00  0.00           O  
ATOM   2458  N   LYS A2027      -1.462  22.628  35.056  1.00  0.00           N  
ATOM   2459  CA  LYS A2027      -2.600  23.538  34.973  1.00  0.00           C  
ATOM   2460  C   LYS A2027      -2.266  24.861  34.302  1.00  0.00           C  
ATOM   2461  O   LYS A2027      -3.118  25.494  33.702  1.00  0.00           O  
ATOM   2462  CB  LYS A2027      -3.181  23.796  36.366  1.00  0.00           C  
ATOM   2463  CG  LYS A2027      -3.905  22.581  36.968  1.00  0.00           C  
ATOM   2464  CD  LYS A2027      -4.668  22.936  38.241  1.00  0.00           C  
ATOM   2465  CE  LYS A2027      -5.395  21.727  38.786  1.00  0.00           C  
ATOM   2466  NZ  LYS A2027      -5.731  21.885  40.225  1.00  0.00           N  
ATOM   2467  N   VAL A2039      -1.016  25.276  34.418  1.00  0.00           N  
ATOM   2468  CA  VAL A2039      -0.531  26.514  33.816  1.00  0.00           C  
ATOM   2469  C   VAL A2039      -0.327  26.239  32.319  1.00  0.00           C  
ATOM   2470  O   VAL A2039      -0.133  27.152  31.521  1.00  0.00           O  
ATOM   2471  CB  VAL A2039       0.790  26.928  34.545  1.00  0.00           C  
ATOM   2472  CG1 VAL A2039       1.845  27.399  33.576  1.00  0.00           C  
ATOM   2473  CG2 VAL A2039       0.468  27.976  35.599  1.00  0.00           C  
ATOM   2474  N   GLY A2040      -0.374  24.960  31.946  1.00  0.00           N  
ATOM   2475  CA  GLY A2040      -0.223  24.581  30.553  1.00  0.00           C  
ATOM   2476  C   GLY A2040       1.173  24.430  29.973  1.00  0.00           C  
ATOM   2477  O   GLY A2040       1.343  24.562  28.753  1.00  0.00           O  
ATOM   2478  N   LEU A2041       2.170  24.150  30.814  1.00  0.00           N  
ATOM   2479  CA  LEU A2041       3.535  24.007  30.327  1.00  0.00           C  
ATOM   2480  C   LEU A2041       3.716  22.706  29.566  1.00  0.00           C  
ATOM   2481  O   LEU A2041       2.989  21.740  29.797  1.00  0.00           O  
ATOM   2482  CB  LEU A2041       4.523  24.026  31.500  1.00  0.00           C  
ATOM   2483  CG  LEU A2041       5.186  25.329  31.959  1.00  0.00           C  
ATOM   2484  CD1 LEU A2041       4.353  26.525  31.625  1.00  0.00           C  
ATOM   2485  CD2 LEU A2041       5.468  25.221  33.455  1.00  0.00           C  
ATOM   2486  N   LEU A2042       4.680  22.687  28.652  1.00  0.00           N  
ATOM   2487  CA  LEU A2042       4.998  21.468  27.904  1.00  0.00           C  
ATOM   2488  C   LEU A2042       5.822  20.693  28.923  1.00  0.00           C  
ATOM   2489  O   LEU A2042       6.911  21.123  29.310  1.00  0.00           O  
ATOM   2490  CB  LEU A2042       5.876  21.774  26.682  1.00  0.00           C  
ATOM   2491  CG  LEU A2042       6.425  20.515  25.986  1.00  0.00           C  
ATOM   2492  CD1 LEU A2042       5.257  19.685  25.425  1.00  0.00           C  
ATOM   2493  CD2 LEU A2042       7.403  20.908  24.857  1.00  0.00           C  
ATOM   2494  N   LEU A2043       5.287  19.571  29.386  1.00  0.00           N  
ATOM   2495  CA  LEU A2043       5.977  18.787  30.385  1.00  0.00           C  
ATOM   2496  C   LEU A2043       7.006  17.874  29.740  1.00  0.00           C  
ATOM   2497  O   LEU A2043       6.771  17.317  28.670  1.00  0.00           O  
ATOM   2498  CB  LEU A2043       4.955  18.011  31.197  1.00  0.00           C  
ATOM   2499  CG  LEU A2043       3.935  18.970  31.820  1.00  0.00           C  
ATOM   2500  CD1 LEU A2043       2.788  18.196  32.436  1.00  0.00           C  
ATOM   2501  CD2 LEU A2043       4.614  19.830  32.858  1.00  0.00           C  
ATOM   2502  N   PRO A2044       8.177  17.731  30.389  1.00  0.00           N  
ATOM   2503  CA  PRO A2044       9.331  16.915  29.971  1.00  0.00           C  
ATOM   2504  C   PRO A2044       8.956  15.463  29.781  1.00  0.00           C  
ATOM   2505  O   PRO A2044       9.409  14.618  30.553  1.00  0.00           O  
ATOM   2506  CB  PRO A2044      10.318  17.062  31.132  1.00  0.00           C  
ATOM   2507  CG  PRO A2044       9.905  18.358  31.808  1.00  0.00           C  
ATOM   2508  CD  PRO A2044       8.398  18.296  31.733  1.00  0.00           C  
ATOM   2509  N   ARG A2091       8.155  15.167  28.759  1.00  0.00           N  
ATOM   2510  CA  ARG A2091       7.713  13.797  28.530  1.00  0.00           C  
ATOM   2511  C   ARG A2091       6.788  13.607  27.311  1.00  0.00           C  
ATOM   2512  O   ARG A2091       6.915  12.540  26.668  1.00  0.00           O  
ATOM   2513  CB  ARG A2091       7.033  13.296  29.813  1.00  0.00           C  
ATOM   2514  CG  ARG A2091       6.183  14.371  30.508  1.00  0.00           C  
ATOM   2515  CD  ARG A2091       6.046  14.161  32.028  1.00  0.00           C  
ATOM   2516  NE  ARG A2091       7.260  14.499  32.782  1.00  0.00           N  
ATOM   2517  CZ  ARG A2091       8.235  13.642  33.079  1.00  0.00           C  
ATOM   2518  NH1 ARG A2091       8.162  12.373  32.691  1.00  0.00           N  
ATOM   2519  NH2 ARG A2091       9.282  14.053  33.781  1.00  0.00           N  
TER
END
