# Supplementary material for: Backbone Brackets and Arginine Tweezers delineate Class I and Class II aminoacyl tRNA synthetases
Source: PLoS Comput Biol. 2018 Apr 16;14(4):e1006101. doi: 10.1371/journal.pcbi.1006101 (PMC5919687; doi:10.1371/journal.pcbi.1006101)
Supplement: S11 File — All structures of Class I aaRS with residues renumbered according to the MSA. (GZ) [file pcbi.1006101.s023.tar.gz › 2el7_B_renum.pdb]

ATOM      1  N   MET B 265      33.892  34.199  22.055  1.00  0.00           N  
ATOM      2  CA  MET B 265      32.796  33.505  22.797  1.00  0.00           C  
ATOM      3  C   MET B 265      33.145  32.049  23.106  1.00  0.00           C  
ATOM      4  O   MET B 265      33.741  31.356  22.270  1.00  0.00           O  
ATOM      5  CB  MET B 265      31.500  33.570  21.985  1.00  0.00           C  
ATOM      6  CG  MET B 265      31.661  33.163  20.542  1.00  0.00           C  
ATOM      7  SD  MET B 265      30.183  33.379  19.508  1.00  0.00           S  
ATOM      8  CE  MET B 265      30.580  32.317  18.167  1.00  0.00           C  
ATOM      9  N   LYS B 266      32.780  31.605  24.315  1.00  0.00           N  
ATOM     10  CA  LYS B 266      33.023  30.232  24.766  1.00  0.00           C  
ATOM     11  C   LYS B 266      31.676  29.506  24.959  1.00  0.00           C  
ATOM     12  O   LYS B 266      31.535  28.347  24.580  1.00  0.00           O  
ATOM     13  CB  LYS B 266      33.821  30.233  26.076  1.00  0.00           C  
ATOM     14  CG  LYS B 266      34.765  29.035  26.222  1.00  0.00           C  
ATOM     15  CD  LYS B 266      35.384  28.937  27.630  1.00  0.00           C  
ATOM     16  CE  LYS B 266      34.378  28.393  28.654  1.00  0.00           C  
ATOM     17  NZ  LYS B 266      33.937  26.994  28.324  1.00  0.00           N  
ATOM     18  N   ARG B 267      30.700  30.182  25.569  1.00  0.00           N  
ATOM     19  CA  ARG B 267      29.353  29.626  25.746  1.00  0.00           C  
ATOM     20  C   ARG B 267      28.328  30.694  25.404  1.00  0.00           C  
ATOM     21  O   ARG B 267      28.344  31.789  25.976  1.00  0.00           O  
ATOM     22  CB  ARG B 267      29.094  29.152  27.173  1.00  0.00           C  
ATOM     23  CG  ARG B 267      27.681  28.586  27.338  1.00  0.00           C  
ATOM     24  CD  ARG B 267      27.700  27.129  27.769  1.00  0.00           C  
ATOM     25  NE  ARG B 267      28.150  27.015  29.149  1.00  0.00           N  
ATOM     26  CZ  ARG B 267      28.695  25.930  29.674  1.00  0.00           C  
ATOM     27  NH1 ARG B 267      28.865  24.852  28.932  1.00  0.00           N  
ATOM     28  NH2 ARG B 267      29.065  25.929  30.946  1.00  0.00           N  
ATOM     29  N   VAL B 268      27.432  30.373  24.478  1.00  0.00           N  
ATOM     30  CA  VAL B 268      26.412  31.316  24.044  1.00  0.00           C  
ATOM     31  C   VAL B 268      25.017  30.887  24.437  1.00  0.00           C  
ATOM     32  O   VAL B 268      24.683  29.704  24.342  1.00  0.00           O  
ATOM     33  CB  VAL B 268      26.418  31.475  22.504  1.00  0.00           C  
ATOM     34  CG1 VAL B 268      25.222  32.320  22.051  1.00  0.00           C  
ATOM     35  CG2 VAL B 268      27.700  32.112  22.063  1.00  0.00           C  
ATOM     36  N   LEU B 269      24.201  31.843  24.873  1.00  0.00           N  
ATOM     37  CA  LEU B 269      22.811  31.541  25.220  1.00  0.00           C  
ATOM     38  C   LEU B 269      21.872  32.392  24.364  1.00  0.00           C  
ATOM     39  O   LEU B 269      21.884  33.618  24.456  1.00  0.00           O  
ATOM     40  CB  LEU B 269      22.513  31.820  26.693  1.00  0.00           C  
ATOM     41  CG  LEU B 269      21.045  31.463  27.003  1.00  0.00           C  
ATOM     42  CD1 LEU B 269      20.919  29.969  27.186  1.00  0.00           C  
ATOM     43  CD2 LEU B 269      20.559  32.170  28.237  1.00  0.00           C  
ATOM     44  N   SER B 270      21.062  31.736  23.543  1.00  0.00           N  
ATOM     45  CA  SER B 270      20.116  32.422  22.670  1.00  0.00           C  
ATOM     46  C   SER B 270      18.698  32.074  23.094  1.00  0.00           C  
ATOM     47  O   SER B 270      18.370  30.899  23.220  1.00  0.00           O  
ATOM     48  CB  SER B 270      20.285  31.976  21.204  1.00  0.00           C  
ATOM     49  OG  SER B 270      21.586  32.219  20.694  1.00  0.00           O  
ATOM     50  N   GLY B 272      17.862  33.086  23.300  1.00  0.00           N  
ATOM     51  CA  GLY B 272      16.485  32.847  23.680  1.00  0.00           C  
ATOM     52  C   GLY B 272      15.601  32.710  22.445  1.00  0.00           C  
ATOM     53  O   GLY B 272      15.785  33.425  21.455  1.00  0.00           O  
ATOM     54  N   ILE B 273      14.643  31.789  22.505  1.00  0.00           N  
ATOM     55  CA  ILE B 273      13.705  31.522  21.419  1.00  0.00           C  
ATOM     56  C   ILE B 273      12.288  31.673  21.978  1.00  0.00           C  
ATOM     57  O   ILE B 273      11.903  30.912  22.868  1.00  0.00           O  
ATOM     58  CB  ILE B 273      13.870  30.076  20.928  1.00  0.00           C  
ATOM     59  CG1 ILE B 273      15.278  29.875  20.377  1.00  0.00           C  
ATOM     60  CG2 ILE B 273      12.834  29.742  19.862  1.00  0.00           C  
ATOM     61  CD1 ILE B 273      15.480  28.489  19.790  1.00  0.00           C  
ATOM     62  N   GLN B 274      11.518  32.640  21.484  1.00  0.00           N  
ATOM     63  CA  GLN B 274      10.147  32.817  21.975  1.00  0.00           C  
ATOM     64  C   GLN B 274       9.346  31.524  21.755  1.00  0.00           C  
ATOM     65  O   GLN B 274       9.619  30.765  20.836  1.00  0.00           O  
ATOM     66  CB  GLN B 274       9.439  33.998  21.268  1.00  0.00           C  
ATOM     67  CG  GLN B 274      10.149  35.347  21.418  1.00  0.00           C  
ATOM     68  CD  GLN B 274      10.532  35.672  22.858  1.00  0.00           C  
ATOM     69  OE1 GLN B 274      11.703  35.931  23.158  1.00  0.00           O  
ATOM     70  NE2 GLN B 274       9.553  35.652  23.755  1.00  0.00           N  
ATOM     71  N   PRO B 275       8.350  31.263  22.610  1.00  0.00           N  
ATOM     72  CA  PRO B 275       7.512  30.058  22.513  1.00  0.00           C  
ATOM     73  C   PRO B 275       6.441  30.155  21.453  1.00  0.00           C  
ATOM     74  O   PRO B 275       5.245  30.233  21.767  1.00  0.00           O  
ATOM     75  CB  PRO B 275       6.914  29.942  23.906  1.00  0.00           C  
ATOM     76  CG  PRO B 275       6.761  31.391  24.301  1.00  0.00           C  
ATOM     77  CD  PRO B 275       8.071  32.000  23.857  1.00  0.00           C  
ATOM     78  N   SER B 276       6.871  30.121  20.194  1.00  0.00           N  
ATOM     79  CA  SER B 276       5.938  30.229  19.074  1.00  0.00           C  
ATOM     80  C   SER B 276       6.348  29.445  17.837  1.00  0.00           C  
ATOM     81  O   SER B 276       7.537  29.293  17.549  1.00  0.00           O  
ATOM     82  CB  SER B 276       5.767  31.700  18.701  1.00  0.00           C  
ATOM     83  OG  SER B 276       4.997  31.843  17.527  1.00  0.00           O  
ATOM     84  N   GLY B 277       5.341  28.967  17.106  1.00  0.00           N  
ATOM     85  CA  GLY B 277       5.561  28.221  15.872  1.00  0.00           C  
ATOM     86  C   GLY B 277       5.532  29.138  14.651  1.00  0.00           C  
ATOM     87  O   GLY B 277       5.915  28.733  13.554  1.00  0.00           O  
ATOM     88  N   GLU B 279       5.070  30.373  14.839  1.00  0.00           N  
ATOM     89  CA  GLU B 279       5.017  31.356  13.762  1.00  0.00           C  
ATOM     90  C   GLU B 279       6.406  31.925  13.525  1.00  0.00           C  
ATOM     91  O   GLU B 279       6.900  32.702  14.346  1.00  0.00           O  
ATOM     92  CB  GLU B 279       4.099  32.523  14.128  1.00  0.00           C  
ATOM     93  CG  GLU B 279       2.607  32.265  14.072  1.00  0.00           C  
ATOM     94  CD  GLU B 279       1.799  33.568  14.146  1.00  0.00           C  
ATOM     95  OE1 GLU B 279       0.549  33.500  14.192  1.00  0.00           O  
ATOM     96  OE2 GLU B 279       2.412  34.665  14.151  1.00  0.00           O  
ATOM     97  N   ILE B 280       7.030  31.552  12.408  1.00  0.00           N  
ATOM     98  CA  ILE B 280       8.368  32.043  12.062  1.00  0.00           C  
ATOM     99  C   ILE B 280       8.391  32.529  10.612  1.00  0.00           C  
ATOM    100  O   ILE B 280       8.001  31.803   9.693  1.00  0.00           O  
ATOM    101  CB  ILE B 280       9.430  30.946  12.251  1.00  0.00           C  
ATOM    102  CG1 ILE B 280       9.460  30.498  13.717  1.00  0.00           C  
ATOM    103  CG2 ILE B 280      10.798  31.458  11.828  1.00  0.00           C  
ATOM    104  CD1 ILE B 280       9.593  31.638  14.722  1.00  0.00           C  
ATOM    105  N   HIS B 281       8.854  33.762  10.421  1.00  0.00           N  
ATOM    106  CA  HIS B 281       8.913  34.388   9.104  1.00  0.00           C  
ATOM    107  C   HIS B 281      10.324  34.612   8.552  1.00  0.00           C  
ATOM    108  O   HIS B 281      11.316  34.469   9.271  1.00  0.00           O  
ATOM    109  CB  HIS B 281       8.147  35.714   9.143  1.00  0.00           C  
ATOM    110  CG  HIS B 281       8.630  36.673  10.187  1.00  0.00           C  
ATOM    111  ND1 HIS B 281       9.804  37.383  10.059  1.00  0.00           N  
ATOM    112  CD2 HIS B 281       8.063  37.090  11.348  1.00  0.00           C  
ATOM    113  CE1 HIS B 281       9.935  38.202  11.089  1.00  0.00           C  
ATOM    114  NE2 HIS B 281       8.892  38.044  11.885  1.00  0.00           N  
ATOM    115  N   ILE B 282      10.399  34.983   7.276  1.00  0.00           N  
ATOM    116  CA  ILE B 282      11.675  35.203   6.593  1.00  0.00           C  
ATOM    117  C   ILE B 282      12.574  36.243   7.244  1.00  0.00           C  
ATOM    118  O   ILE B 282      13.780  36.264   7.016  1.00  0.00           O  
ATOM    119  CB  ILE B 282      11.457  35.574   5.097  1.00  0.00           C  
ATOM    120  CG1 ILE B 282      10.716  36.902   4.972  1.00  0.00           C  
ATOM    121  CG2 ILE B 282      10.618  34.494   4.406  1.00  0.00           C  
ATOM    122  CD1 ILE B 282      10.507  37.344   3.525  1.00  0.00           C  
ATOM    123  N   GLY B 283      11.986  37.107   8.055  1.00  0.00           N  
ATOM    124  CA  GLY B 283      12.779  38.107   8.736  1.00  0.00           C  
ATOM    125  C   GLY B 283      13.626  37.421   9.792  1.00  0.00           C  
ATOM    126  O   GLY B 283      14.815  37.718   9.925  1.00  0.00           O  
ATOM    127  N   ASN B 284      13.006  36.509  10.546  1.00  0.00           N  
ATOM    128  CA  ASN B 284      13.699  35.738  11.586  1.00  0.00           C  
ATOM    129  C   ASN B 284      14.767  34.886  10.894  1.00  0.00           C  
ATOM    130  O   ASN B 284      15.961  34.986  11.179  1.00  0.00           O  
ATOM    131  CB  ASN B 284      12.743  34.761  12.314  1.00  0.00           C  
ATOM    132  CG  ASN B 284      11.635  35.457  13.100  1.00  0.00           C  
ATOM    133  OD1 ASN B 284      11.875  36.426  13.830  1.00  0.00           O  
ATOM    134  ND2 ASN B 284      10.410  34.941  12.970  1.00  0.00           N  
ATOM    135  N   TYR B 285      14.309  34.043   9.975  1.00  0.00           N  
ATOM    136  CA  TYR B 285      15.190  33.148   9.257  1.00  0.00           C  
ATOM    137  C   TYR B 285      16.379  33.852   8.632  1.00  0.00           C  
ATOM    138  O   TYR B 285      17.492  33.368   8.730  1.00  0.00           O  
ATOM    139  CB  TYR B 285      14.417  32.383   8.175  1.00  0.00           C  
ATOM    140  CG  TYR B 285      15.291  31.442   7.376  1.00  0.00           C  
ATOM    141  CD1 TYR B 285      15.881  30.321   7.976  1.00  0.00           C  
ATOM    142  CD2 TYR B 285      15.590  31.704   6.040  1.00  0.00           C  
ATOM    143  CE1 TYR B 285      16.751  29.488   7.264  1.00  0.00           C  
ATOM    144  CE2 TYR B 285      16.456  30.882   5.318  1.00  0.00           C  
ATOM    145  CZ  TYR B 285      17.031  29.778   5.938  1.00  0.00           C  
ATOM    146  OH  TYR B 285      17.872  28.963   5.216  1.00  0.00           O  
ATOM    147  N   LEU B 286      16.152  34.989   7.991  1.00  0.00           N  
ATOM    148  CA  LEU B 286      17.234  35.711   7.333  1.00  0.00           C  
ATOM    149  C   LEU B 286      18.166  36.446   8.262  1.00  0.00           C  
ATOM    150  O   LEU B 286      19.348  36.630   7.949  1.00  0.00           O  
ATOM    151  CB  LEU B 286      16.673  36.708   6.319  1.00  0.00           C  
ATOM    152  CG  LEU B 286      16.302  36.067   4.991  1.00  0.00           C  
ATOM    153  CD1 LEU B 286      15.804  37.137   4.030  1.00  0.00           C  
ATOM    154  CD2 LEU B 286      17.527  35.353   4.438  1.00  0.00           C  
ATOM    155  N   GLY B 287      17.629  36.887   9.393  1.00  0.00           N  
ATOM    156  CA  GLY B 287      18.439  37.612  10.352  1.00  0.00           C  
ATOM    157  C   GLY B 287      19.063  36.717  11.405  1.00  0.00           C  
ATOM    158  O   GLY B 287      20.150  36.148  11.213  1.00  0.00           O  
ATOM    159  N   ALA B 288      18.352  36.592  12.521  1.00  0.00           N  
ATOM    160  CA  ALA B 288      18.779  35.800  13.662  1.00  0.00           C  
ATOM    161  C   ALA B 288      19.075  34.323  13.421  1.00  0.00           C  
ATOM    162  O   ALA B 288      20.124  33.826  13.823  1.00  0.00           O  
ATOM    163  CB  ALA B 288      17.741  35.928  14.773  1.00  0.00           C  
ATOM    164  N   ILE B 289      18.165  33.614  12.766  1.00  0.00           N  
ATOM    165  CA  ILE B 289      18.367  32.186  12.579  1.00  0.00           C  
ATOM    166  C   ILE B 289      19.679  31.774  11.911  1.00  0.00           C  
ATOM    167  O   ILE B 289      20.301  30.783  12.320  1.00  0.00           O  
ATOM    168  CB  ILE B 289      17.155  31.550  11.869  1.00  0.00           C  
ATOM    169  CG1 ILE B 289      15.904  31.809  12.716  1.00  0.00           C  
ATOM    170  CG2 ILE B 289      17.361  30.045  11.705  1.00  0.00           C  
ATOM    171  CD1 ILE B 289      14.677  31.004  12.349  1.00  0.00           C  
ATOM    172  N   LYS B 290      20.124  32.536  10.919  1.00  0.00           N  
ATOM    173  CA  LYS B 290      21.366  32.203  10.230  1.00  0.00           C  
ATOM    174  C   LYS B 290      22.557  32.464  11.122  1.00  0.00           C  
ATOM    175  O   LYS B 290      23.582  31.801  10.993  1.00  0.00           O  
ATOM    176  CB  LYS B 290      21.490  32.983   8.928  1.00  0.00           C  
ATOM    177  CG  LYS B 290      20.378  32.625   7.960  1.00  0.00           C  
ATOM    178  CD  LYS B 290      20.680  33.052   6.534  1.00  0.00           C  
ATOM    179  CE  LYS B 290      19.778  32.296   5.561  1.00  0.00           C  
ATOM    180  NZ  LYS B 290      19.928  30.811   5.718  1.00  0.00           N  
ATOM    181  N   GLN B 291      22.423  33.427  12.028  1.00  0.00           N  
ATOM    182  CA  GLN B 291      23.501  33.723  12.962  1.00  0.00           C  
ATOM    183  C   GLN B 291      23.539  32.564  13.962  1.00  0.00           C  
ATOM    184  O   GLN B 291      24.614  32.043  14.262  1.00  0.00           O  
ATOM    185  CB  GLN B 291      23.253  35.049  13.680  1.00  0.00           C  
ATOM    186  CG  GLN B 291      24.338  35.384  14.703  1.00  0.00           C  
ATOM    187  CD  GLN B 291      24.177  36.752  15.321  1.00  0.00           C  
ATOM    188  OE1 GLN B 291      23.119  37.083  15.850  1.00  0.00           O  
ATOM    189  NE2 GLN B 291      25.234  37.558  15.259  1.00  0.00           N  
ATOM    190  N   TRP B 292      22.363  32.148  14.450  1.00  0.00           N  
ATOM    191  CA  TRP B 292      22.268  31.014  15.383  1.00  0.00           C  
ATOM    192  C   TRP B 292      22.944  29.784  14.789  1.00  0.00           C  
ATOM    193  O   TRP B 292      23.708  29.115  15.481  1.00  0.00           O  
ATOM    194  CB  TRP B 292      20.815  30.622  15.686  1.00  0.00           C  
ATOM    195  CG  TRP B 292      20.030  31.602  16.508  1.00  0.00           C  
ATOM    196  CD1 TRP B 292      20.518  32.675  17.199  1.00  0.00           C  
ATOM    197  CD2 TRP B 292      18.611  31.580  16.744  1.00  0.00           C  
ATOM    198  NE1 TRP B 292      19.492  33.319  17.844  1.00  0.00           N  
ATOM    199  CE2 TRP B 292      18.312  32.670  17.583  1.00  0.00           C  
ATOM    200  CE3 TRP B 292      17.568  30.744  16.324  1.00  0.00           C  
ATOM    201  CZ2 TRP B 292      17.007  32.951  18.016  1.00  0.00           C  
ATOM    202  CZ3 TRP B 292      16.271  31.026  16.752  1.00  0.00           C  
ATOM    203  CH2 TRP B 292      16.005  32.124  17.592  1.00  0.00           C  
ATOM    204  N   VAL B 293      22.649  29.475  13.520  1.00  0.00           N  
ATOM    205  CA  VAL B 293      23.261  28.310  12.873  1.00  0.00           C  
ATOM    206  C   VAL B 293      24.770  28.472  12.822  1.00  0.00           C  
ATOM    207  O   VAL B 293      25.518  27.521  13.058  1.00  0.00           O  
ATOM    208  CB  VAL B 293      22.758  28.095  11.430  1.00  0.00           C  
ATOM    209  CG1 VAL B 293      23.589  27.020  10.756  1.00  0.00           C  
ATOM    210  CG2 VAL B 293      21.317  27.663  11.439  1.00  0.00           C  
ATOM    211  N   ALA B 294      25.220  29.684  12.523  1.00  0.00           N  
ATOM    212  CA  ALA B 294      26.647  29.923  12.476  1.00  0.00           C  
ATOM    213  C   ALA B 294      27.203  29.689  13.889  1.00  0.00           C  
ATOM    214  O   ALA B 294      28.269  29.086  14.044  1.00  0.00           O  
ATOM    215  CB  ALA B 294      26.938  31.345  11.991  1.00  0.00           C  
ATOM    216  N   ILE B 295      26.483  30.150  14.917  1.00  0.00           N  
ATOM    217  CA  ILE B 295      26.929  29.943  16.296  1.00  0.00           C  
ATOM    218  C   ILE B 295      27.055  28.440  16.579  1.00  0.00           C  
ATOM    219  O   ILE B 295      27.985  27.996  17.252  1.00  0.00           O  
ATOM    220  CB  ILE B 295      25.936  30.524  17.331  1.00  0.00           C  
ATOM    221  CG1 ILE B 295      25.676  32.007  17.056  1.00  0.00           C  
ATOM    222  CG2 ILE B 295      26.487  30.337  18.717  1.00  0.00           C  
ATOM    223  CD1 ILE B 295      26.914  32.836  17.003  1.00  0.00           C  
ATOM    224  N   GLY B 296      26.110  27.659  16.065  1.00  0.00           N  
ATOM    225  CA  GLY B 296      26.148  26.226  16.285  1.00  0.00           C  
ATOM    226  C   GLY B 296      27.314  25.556  15.577  1.00  0.00           C  
ATOM    227  O   GLY B 296      27.733  24.460  15.945  1.00  0.00           O  
ATOM    228  N   GLU B 297      27.842  26.218  14.552  1.00  0.00           N  
ATOM    229  CA  GLU B 297      28.958  25.669  13.802  1.00  0.00           C  
ATOM    230  C   GLU B 297      30.282  25.945  14.514  1.00  0.00           C  
ATOM    231  O   GLU B 297      31.182  25.098  14.477  1.00  0.00           O  
ATOM    232  CB  GLU B 297      28.979  26.258  12.389  1.00  0.00           C  
ATOM    233  CG  GLU B 297      29.222  25.229  11.305  1.00  0.00           C  
ATOM    234  CD  GLU B 297      28.138  24.160  11.252  1.00  0.00           C  
ATOM    235  OE1 GLU B 297      26.946  24.513  11.126  1.00  0.00           O  
ATOM    236  OE2 GLU B 297      28.479  22.961  11.330  1.00  0.00           O  
ATOM    237  N   LYS B 298      30.405  27.117  15.152  1.00  0.00           N  
ATOM    238  CA  LYS B 298      31.629  27.479  15.880  1.00  0.00           C  
ATOM    239  C   LYS B 298      31.622  26.733  17.198  1.00  0.00           C  
ATOM    240  O   LYS B 298      32.493  25.918  17.469  1.00  0.00           O  
ATOM    241  CB  LYS B 298      31.700  28.982  16.190  1.00  0.00           C  
ATOM    242  CG  LYS B 298      31.512  29.934  15.013  1.00  0.00           C  
ATOM    243  CD  LYS B 298      32.571  29.796  13.901  1.00  0.00           C  
ATOM    244  CE  LYS B 298      32.199  28.729  12.855  1.00  0.00           C  
ATOM    245  NZ  LYS B 298      33.131  28.754  11.690  1.00  0.00           N  
ATOM    246  N   LEU B 299      30.636  27.028  18.033  1.00  0.00           N  
ATOM    247  CA  LEU B 299      30.523  26.351  19.318  1.00  0.00           C  
ATOM    248  C   LEU B 299      29.680  25.138  19.000  1.00  0.00           C  
ATOM    249  O   LEU B 299      28.947  25.140  18.009  1.00  0.00           O  
ATOM    250  CB  LEU B 299      29.807  27.238  20.321  1.00  0.00           C  
ATOM    251  CG  LEU B 299      30.475  28.595  20.506  1.00  0.00           C  
ATOM    252  CD1 LEU B 299      29.709  29.388  21.540  1.00  0.00           C  
ATOM    253  CD2 LEU B 299      31.923  28.410  20.936  1.00  0.00           C  
ATOM    254  N   GLY B 305      29.773  24.096  19.806  1.00  0.00           N  
ATOM    255  CA  GLY B 305      28.974  22.931  19.494  1.00  0.00           C  
ATOM    256  C   GLY B 305      27.845  22.838  20.482  1.00  0.00           C  
ATOM    257  O   GLY B 305      26.890  23.621  20.421  1.00  0.00           O  
ATOM    258  N   ARG B 306      27.965  21.878  21.394  1.00  0.00           N  
ATOM    259  CA  ARG B 306      26.970  21.686  22.426  1.00  0.00           C  
ATOM    260  C   ARG B 306      26.960  22.959  23.291  1.00  0.00           C  
ATOM    261  O   ARG B 306      26.072  23.148  24.120  1.00  0.00           O  
ATOM    262  CB  ARG B 306      27.328  20.477  23.289  1.00  0.00           C  
ATOM    263  CG  ARG B 306      27.874  19.307  22.523  1.00  0.00           C  
ATOM    264  CD  ARG B 306      26.943  18.089  22.477  1.00  0.00           C  
ATOM    265  NE  ARG B 306      25.765  18.289  21.647  1.00  0.00           N  
ATOM    266  CZ  ARG B 306      25.012  17.303  21.173  1.00  0.00           C  
ATOM    267  NH1 ARG B 306      25.309  16.041  21.447  1.00  0.00           N  
ATOM    268  NH2 ARG B 306      23.964  17.582  20.413  1.00  0.00           N  
ATOM    269  N   ASP B 307      27.953  23.825  23.104  1.00  0.00           N  
ATOM    270  CA  ASP B 307      28.005  25.064  23.873  1.00  0.00           C  
ATOM    271  C   ASP B 307      27.248  26.207  23.229  1.00  0.00           C  
ATOM    272  O   ASP B 307      27.453  27.366  23.573  1.00  0.00           O  
ATOM    273  CB  ASP B 307      29.445  25.479  24.143  1.00  0.00           C  
ATOM    274  CG  ASP B 307      30.055  24.669  25.242  1.00  0.00           C  
ATOM    275  OD1 ASP B 307      29.393  24.571  26.303  1.00  0.00           O  
ATOM    276  OD2 ASP B 307      31.168  24.128  25.053  1.00  0.00           O  
ATOM    277  N   ALA B 308      26.406  25.877  22.261  1.00  0.00           N  
ATOM    278  CA  ALA B 308      25.562  26.873  21.639  1.00  0.00           C  
ATOM    279  C   ALA B 308      24.249  26.520  22.309  1.00  0.00           C  
ATOM    280  O   ALA B 308      23.587  25.546  21.937  1.00  0.00           O  
ATOM    281  CB  ALA B 308      25.476  26.664  20.136  1.00  0.00           C  
ATOM    282  N   PHE B 309      23.899  27.284  23.340  1.00  0.00           N  
ATOM    283  CA  PHE B 309      22.669  27.030  24.099  1.00  0.00           C  
ATOM    284  C   PHE B 309      21.467  27.793  23.561  1.00  0.00           C  
ATOM    285  O   PHE B 309      21.481  29.026  23.459  1.00  0.00           O  
ATOM    286  CB  PHE B 309      22.874  27.395  25.583  1.00  0.00           C  
ATOM    287  CG  PHE B 309      23.514  26.307  26.418  1.00  0.00           C  
ATOM    288  CD1 PHE B 309      24.535  25.512  25.908  1.00  0.00           C  
ATOM    289  CD2 PHE B 309      23.113  26.112  27.739  1.00  0.00           C  
ATOM    290  CE1 PHE B 309      25.160  24.529  26.709  1.00  0.00           C  
ATOM    291  CE2 PHE B 309      23.724  25.141  28.550  1.00  0.00           C  
ATOM    292  CZ  PHE B 309      24.755  24.344  28.032  1.00  0.00           C  
ATOM    293  N   PHE B 310      20.431  27.047  23.214  1.00  0.00           N  
ATOM    294  CA  PHE B 310      19.198  27.627  22.723  1.00  0.00           C  
ATOM    295  C   PHE B 310      18.087  27.218  23.669  1.00  0.00           C  
ATOM    296  O   PHE B 310      17.794  26.021  23.829  1.00  0.00           O  
ATOM    297  CB  PHE B 310      18.879  27.147  21.309  1.00  0.00           C  
ATOM    298  CG  PHE B 310      19.876  27.585  20.301  1.00  0.00           C  
ATOM    299  CD1 PHE B 310      21.022  26.825  20.062  1.00  0.00           C  
ATOM    300  CD2 PHE B 310      19.716  28.795  19.638  1.00  0.00           C  
ATOM    301  CE1 PHE B 310      21.995  27.263  19.186  1.00  0.00           C  
ATOM    302  CE2 PHE B 310      20.696  29.243  18.751  1.00  0.00           C  
ATOM    303  CZ  PHE B 310      21.839  28.472  18.528  1.00  0.00           C  
ATOM    304  N   CYS B 311      17.459  28.231  24.261  1.00  0.00           N  
ATOM    305  CA  CYS B 311      16.403  28.047  25.251  1.00  0.00           C  
ATOM    306  C   CYS B 311      15.052  28.687  24.853  1.00  0.00           C  
ATOM    307  O   CYS B 311      14.934  29.918  24.663  1.00  0.00           O  
ATOM    308  CB  CYS B 311      16.924  28.619  26.588  1.00  0.00           C  
ATOM    309  SG  CYS B 311      15.772  28.781  27.985  1.00  0.00           S  
ATOM    310  N   ILE B 312      14.044  27.833  24.719  1.00  0.00           N  
ATOM    311  CA  ILE B 312      12.698  28.259  24.367  1.00  0.00           C  
ATOM    312  C   ILE B 312      12.105  28.765  25.681  1.00  0.00           C  
ATOM    313  O   ILE B 312      11.810  27.971  26.582  1.00  0.00           O  
ATOM    314  CB  ILE B 312      11.890  27.059  23.820  1.00  0.00           C  
ATOM    315  CG1 ILE B 312      12.557  26.551  22.534  1.00  0.00           C  
ATOM    316  CG2 ILE B 312      10.445  27.455  23.590  1.00  0.00           C  
ATOM    317  CD1 ILE B 312      11.957  25.259  21.954  1.00  0.00           C  
ATOM    318  N   VAL B 313      11.938  30.082  25.786  1.00  0.00           N  
ATOM    319  CA  VAL B 313      11.462  30.710  27.021  1.00  0.00           C  
ATOM    320  C   VAL B 313       9.959  30.659  27.256  1.00  0.00           C  
ATOM    321  O   VAL B 313       9.268  31.679  27.229  1.00  0.00           O  
ATOM    322  CB  VAL B 313      11.949  32.189  27.096  1.00  0.00           C  
ATOM    323  CG1 VAL B 313      13.481  32.244  27.136  1.00  0.00           C  
ATOM    324  CG2 VAL B 313      11.448  32.957  25.898  1.00  0.00           C  
ATOM    325  N   ASP B 314       9.454  29.464  27.519  1.00  0.00           N  
ATOM    326  CA  ASP B 314       8.038  29.304  27.744  1.00  0.00           C  
ATOM    327  C   ASP B 314       7.531  30.097  28.976  1.00  0.00           C  
ATOM    328  O   ASP B 314       6.373  30.524  29.002  1.00  0.00           O  
ATOM    329  CB  ASP B 314       7.685  27.793  27.807  1.00  0.00           C  
ATOM    330  CG  ASP B 314       8.458  27.022  28.885  1.00  0.00           C  
ATOM    331  OD1 ASP B 314       9.579  27.426  29.231  1.00  0.00           O  
ATOM    332  OD2 ASP B 314       7.939  25.983  29.376  1.00  0.00           O  
ATOM    333  N   TYR B 315       8.390  30.344  29.966  1.00  0.00           N  
ATOM    334  CA  TYR B 315       7.952  31.084  31.158  1.00  0.00           C  
ATOM    335  C   TYR B 315       7.677  32.561  30.866  1.00  0.00           C  
ATOM    336  O   TYR B 315       7.046  33.257  31.667  1.00  0.00           O  
ATOM    337  CB  TYR B 315       8.957  30.914  32.324  1.00  0.00           C  
ATOM    338  CG  TYR B 315       8.527  29.857  33.339  1.00  0.00           C  
ATOM    339  CD1 TYR B 315       9.467  29.076  34.041  1.00  0.00           C  
ATOM    340  CD2 TYR B 315       7.176  29.616  33.578  1.00  0.00           C  
ATOM    341  CE1 TYR B 315       9.055  28.062  34.955  1.00  0.00           C  
ATOM    342  CE2 TYR B 315       6.752  28.616  34.483  1.00  0.00           C  
ATOM    343  CZ  TYR B 315       7.683  27.842  35.162  1.00  0.00           C  
ATOM    344  OH  TYR B 315       7.206  26.847  36.011  1.00  0.00           O  
ATOM    345  N   HIS B 316       8.132  33.028  29.709  1.00  0.00           N  
ATOM    346  CA  HIS B 316       7.889  34.410  29.274  1.00  0.00           C  
ATOM    347  C   HIS B 316       6.398  34.540  28.875  1.00  0.00           C  
ATOM    348  O   HIS B 316       5.811  35.599  28.964  1.00  0.00           O  
ATOM    349  CB  HIS B 316       8.783  34.728  28.058  1.00  0.00           C  
ATOM    350  CG  HIS B 316       8.653  36.129  27.535  1.00  0.00           C  
ATOM    351  ND1 HIS B 316       9.005  36.474  26.243  1.00  0.00           N  
ATOM    352  CD2 HIS B 316       8.234  37.274  28.125  1.00  0.00           C  
ATOM    353  CE1 HIS B 316       8.802  37.766  26.060  1.00  0.00           C  
ATOM    354  NE2 HIS B 316       8.336  38.274  27.187  1.00  0.00           N  
ATOM    355  N   ALA B 317       5.783  33.448  28.441  1.00  0.00           N  
ATOM    356  CA  ALA B 317       4.380  33.503  28.029  1.00  0.00           C  
ATOM    357  C   ALA B 317       3.484  34.017  29.145  1.00  0.00           C  
ATOM    358  O   ALA B 317       2.525  34.740  28.878  1.00  0.00           O  
ATOM    359  CB  ALA B 317       3.899  32.120  27.578  1.00  0.00           C  
ATOM    360  N   LEU B 333       3.807  33.657  30.388  1.00  0.00           N  
ATOM    361  CA  LEU B 333       2.999  34.046  31.542  1.00  0.00           C  
ATOM    362  C   LEU B 333       2.973  35.534  31.953  1.00  0.00           C  
ATOM    363  O   LEU B 333       2.073  35.953  32.688  1.00  0.00           O  
ATOM    364  CB  LEU B 333       3.385  33.200  32.770  1.00  0.00           C  
ATOM    365  CG  LEU B 333       3.465  31.662  32.682  1.00  0.00           C  
ATOM    366  CD1 LEU B 333       3.136  31.082  34.039  1.00  0.00           C  
ATOM    367  CD2 LEU B 333       2.502  31.096  31.676  1.00  0.00           C  
ATOM    368  N   THR B 334       3.923  36.340  31.486  1.00  0.00           N  
ATOM    369  CA  THR B 334       3.932  37.740  31.890  1.00  0.00           C  
ATOM    370  C   THR B 334       2.619  38.486  31.603  1.00  0.00           C  
ATOM    371  O   THR B 334       2.358  39.541  32.204  1.00  0.00           O  
ATOM    372  CB  THR B 334       5.116  38.473  31.274  1.00  0.00           C  
ATOM    373  OG1 THR B 334       5.063  38.380  29.848  1.00  0.00           O  
ATOM    374  CG2 THR B 334       6.418  37.844  31.773  1.00  0.00           C  
ATOM    375  N   ASN B 336       1.805  37.953  30.685  1.00  0.00           N  
ATOM    376  CA  ASN B 336       0.476  38.521  30.378  1.00  0.00           C  
ATOM    377  C   ASN B 336      -0.544  37.466  30.853  1.00  0.00           C  
ATOM    378  O   ASN B 336      -1.120  36.720  30.057  1.00  0.00           O  
ATOM    379  CB  ASN B 336       0.317  38.797  28.885  1.00  0.00           C  
ATOM    380  CG  ASN B 336       1.270  39.875  28.400  1.00  0.00           C  
ATOM    381  OD1 ASN B 336       2.256  39.586  27.727  1.00  0.00           O  
ATOM    382  ND2 ASN B 336       0.988  41.128  28.762  1.00  0.00           N  
ATOM    383  N   PRO B 345      -0.787  37.429  32.175  1.00  0.00           N  
ATOM    384  CA  PRO B 345      -1.671  36.542  32.928  1.00  0.00           C  
ATOM    385  C   PRO B 345      -3.008  36.219  32.287  1.00  0.00           C  
ATOM    386  O   PRO B 345      -3.410  35.057  32.222  1.00  0.00           O  
ATOM    387  CB  PRO B 345      -1.858  37.276  34.260  1.00  0.00           C  
ATOM    388  CG  PRO B 345      -0.704  38.195  34.336  1.00  0.00           C  
ATOM    389  CD  PRO B 345      -0.542  38.661  32.948  1.00  0.00           C  
ATOM    390  N   LEU B 407      -3.706  37.246  31.822  1.00  0.00           N  
ATOM    391  CA  LEU B 407      -5.019  37.029  31.237  1.00  0.00           C  
ATOM    392  C   LEU B 407      -5.041  36.775  29.717  1.00  0.00           C  
ATOM    393  O   LEU B 407      -5.831  35.962  29.246  1.00  0.00           O  
ATOM    394  CB  LEU B 407      -5.937  38.210  31.614  1.00  0.00           C  
ATOM    395  CG  LEU B 407      -5.848  38.701  33.079  1.00  0.00           C  
ATOM    396  CD1 LEU B 407      -6.632  39.999  33.249  1.00  0.00           C  
ATOM    397  CD2 LEU B 407      -6.349  37.635  34.039  1.00  0.00           C  
ATOM    398  N   ALA B 408      -4.161  37.432  28.966  1.00  0.00           N  
ATOM    399  CA  ALA B 408      -4.122  37.285  27.509  1.00  0.00           C  
ATOM    400  C   ALA B 408      -3.488  36.007  26.947  1.00  0.00           C  
ATOM    401  O   ALA B 408      -3.859  35.561  25.855  1.00  0.00           O  
ATOM    402  CB  ALA B 408      -3.439  38.492  26.896  1.00  0.00           C  
ATOM    403  N   TYR B 418      -2.523  35.426  27.657  1.00  0.00           N  
ATOM    404  CA  TYR B 418      -1.870  34.206  27.171  1.00  0.00           C  
ATOM    405  C   TYR B 418      -2.899  33.070  27.278  1.00  0.00           C  
ATOM    406  O   TYR B 418      -3.948  33.250  27.910  1.00  0.00           O  
ATOM    407  CB  TYR B 418      -0.588  33.956  27.990  1.00  0.00           C  
ATOM    408  CG  TYR B 418      -0.660  32.888  29.052  1.00  0.00           C  
ATOM    409  CD1 TYR B 418      -0.331  31.570  28.753  1.00  0.00           C  
ATOM    410  CD2 TYR B 418      -1.013  33.201  30.362  1.00  0.00           C  
ATOM    411  CE1 TYR B 418      -0.346  30.589  29.724  1.00  0.00           C  
ATOM    412  CE2 TYR B 418      -1.029  32.226  31.352  1.00  0.00           C  
ATOM    413  CZ  TYR B 418      -0.694  30.914  31.027  1.00  0.00           C  
ATOM    414  OH  TYR B 418      -0.699  29.926  31.991  1.00  0.00           O  
ATOM    415  N   ASP B 419      -2.641  31.918  26.667  1.00  0.00           N  
ATOM    416  CA  ASP B 419      -3.633  30.840  26.699  1.00  0.00           C  
ATOM    417  C   ASP B 419      -3.050  29.503  27.172  1.00  0.00           C  
ATOM    418  O   ASP B 419      -2.398  28.782  26.416  1.00  0.00           O  
ATOM    419  CB  ASP B 419      -4.261  30.702  25.296  1.00  0.00           C  
ATOM    420  CG  ASP B 419      -5.364  29.637  25.226  1.00  0.00           C  
ATOM    421  OD1 ASP B 419      -5.732  29.272  24.089  1.00  0.00           O  
ATOM    422  OD2 ASP B 419      -5.868  29.167  26.280  1.00  0.00           O  
ATOM    423  N   PRO B 420      -3.314  29.144  28.439  1.00  0.00           N  
ATOM    424  CA  PRO B 420      -2.824  27.899  29.049  1.00  0.00           C  
ATOM    425  C   PRO B 420      -3.134  26.644  28.238  1.00  0.00           C  
ATOM    426  O   PRO B 420      -2.361  25.680  28.250  1.00  0.00           O  
ATOM    427  CB  PRO B 420      -3.525  27.874  30.410  1.00  0.00           C  
ATOM    428  CG  PRO B 420      -3.800  29.326  30.686  1.00  0.00           C  
ATOM    429  CD  PRO B 420      -4.224  29.861  29.357  1.00  0.00           C  
ATOM    430  N   SER B 421      -4.261  26.650  27.540  1.00  0.00           N  
ATOM    431  CA  SER B 421      -4.656  25.483  26.763  1.00  0.00           C  
ATOM    432  C   SER B 421      -3.809  25.223  25.522  1.00  0.00           C  
ATOM    433  O   SER B 421      -3.860  24.143  24.969  1.00  0.00           O  
ATOM    434  CB  SER B 421      -6.151  25.570  26.385  1.00  0.00           C  
ATOM    435  OG  SER B 421      -6.478  26.827  25.811  1.00  0.00           O  
ATOM    436  N   THR B 422      -3.007  26.191  25.099  1.00  0.00           N  
ATOM    437  CA  THR B 422      -2.171  25.998  23.913  1.00  0.00           C  
ATOM    438  C   THR B 422      -0.664  26.205  24.132  1.00  0.00           C  
ATOM    439  O   THR B 422       0.145  25.899  23.238  1.00  0.00           O  
ATOM    440  CB  THR B 422      -2.620  26.939  22.779  1.00  0.00           C  
ATOM    441  OG1 THR B 422      -2.595  28.301  23.249  1.00  0.00           O  
ATOM    442  CG2 THR B 422      -4.031  26.581  22.328  1.00  0.00           C  
ATOM    443  N   LEU B 423      -0.281  26.708  25.303  1.00  0.00           N  
ATOM    444  CA  LEU B 423       1.132  26.961  25.573  1.00  0.00           C  
ATOM    445  C   LEU B 423       2.016  25.754  25.254  1.00  0.00           C  
ATOM    446  O   LEU B 423       3.112  25.899  24.691  1.00  0.00           O  
ATOM    447  CB  LEU B 423       1.339  27.378  27.031  1.00  0.00           C  
ATOM    448  CG  LEU B 423       2.776  27.802  27.359  1.00  0.00           C  
ATOM    449  CD1 LEU B 423       3.259  28.765  26.278  1.00  0.00           C  
ATOM    450  CD2 LEU B 423       2.847  28.469  28.730  1.00  0.00           C  
ATOM    451  N   ALA B 424       1.546  24.565  25.614  1.00  0.00           N  
ATOM    452  CA  ALA B 424       2.317  23.362  25.341  1.00  0.00           C  
ATOM    453  C   ALA B 424       2.547  23.202  23.840  1.00  0.00           C  
ATOM    454  O   ALA B 424       3.697  23.052  23.409  1.00  0.00           O  
ATOM    455  CB  ALA B 424       1.620  22.125  25.913  1.00  0.00           C  
ATOM    456  N   GLN B 425       1.482  23.241  23.035  1.00  0.00           N  
ATOM    457  CA  GLN B 425       1.685  23.092  21.592  1.00  0.00           C  
ATOM    458  C   GLN B 425       2.520  24.217  21.012  1.00  0.00           C  
ATOM    459  O   GLN B 425       3.283  23.984  20.082  1.00  0.00           O  
ATOM    460  CB  GLN B 425       0.374  22.982  20.805  1.00  0.00           C  
ATOM    461  CG  GLN B 425      -0.821  23.677  21.393  1.00  0.00           C  
ATOM    462  CD  GLN B 425      -1.563  22.820  22.436  1.00  0.00           C  
ATOM    463  OE1 GLN B 425      -1.126  22.689  23.610  1.00  0.00           O  
ATOM    464  NE2 GLN B 425      -2.691  22.226  22.011  1.00  0.00           N  
ATOM    465  N   ARG B 426       2.387  25.427  21.551  1.00  0.00           N  
ATOM    466  CA  ARG B 426       3.172  26.549  21.047  1.00  0.00           C  
ATOM    467  C   ARG B 426       4.644  26.328  21.373  1.00  0.00           C  
ATOM    468  O   ARG B 426       5.523  26.654  20.577  1.00  0.00           O  
ATOM    469  CB  ARG B 426       2.728  27.885  21.661  1.00  0.00           C  
ATOM    470  CG  ARG B 426       1.320  28.311  21.319  1.00  0.00           C  
ATOM    471  CD  ARG B 426       1.224  29.812  21.136  1.00  0.00           C  
ATOM    472  NE  ARG B 426       1.691  30.586  22.286  1.00  0.00           N  
ATOM    473  CZ  ARG B 426       1.093  30.601  23.476  1.00  0.00           C  
ATOM    474  NH1 ARG B 426       1.589  31.352  24.454  1.00  0.00           N  
ATOM    475  NH2 ARG B 426       0.007  29.855  23.694  1.00  0.00           N  
ATOM    476  N   THR B 427       4.913  25.771  22.545  1.00  0.00           N  
ATOM    477  CA  THR B 427       6.291  25.523  22.943  1.00  0.00           C  
ATOM    478  C   THR B 427       6.894  24.407  22.086  1.00  0.00           C  
ATOM    479  O   THR B 427       8.026  24.512  21.617  1.00  0.00           O  
ATOM    480  CB  THR B 427       6.368  25.161  24.442  1.00  0.00           C  
ATOM    481  OG1 THR B 427       5.767  26.215  25.221  1.00  0.00           O  
ATOM    482  CG2 THR B 427       7.804  24.974  24.851  1.00  0.00           C  
ATOM    483  N   PHE B 429       6.122  23.348  21.865  1.00  0.00           N  
ATOM    484  CA  PHE B 429       6.569  22.230  21.048  1.00  0.00           C  
ATOM    485  C   PHE B 429       6.769  22.716  19.612  1.00  0.00           C  
ATOM    486  O   PHE B 429       7.812  22.461  19.003  1.00  0.00           O  
ATOM    487  CB  PHE B 429       5.521  21.112  21.079  1.00  0.00           C  
ATOM    488  CG  PHE B 429       5.958  19.838  20.393  1.00  0.00           C  
ATOM    489  CD1 PHE B 429       6.778  18.919  21.047  1.00  0.00           C  
ATOM    490  CD2 PHE B 429       5.516  19.537  19.106  1.00  0.00           C  
ATOM    491  CE1 PHE B 429       7.146  17.712  20.423  1.00  0.00           C  
ATOM    492  CE2 PHE B 429       5.880  18.338  18.482  1.00  0.00           C  
ATOM    493  CZ  PHE B 429       6.690  17.429  19.138  1.00  0.00           C  
ATOM    494  N   GLU B 431       5.775  23.423  19.074  1.00  0.00           N  
ATOM    495  CA  GLU B 431       5.886  23.934  17.712  1.00  0.00           C  
ATOM    496  C   GLU B 431       7.134  24.788  17.516  1.00  0.00           C  
ATOM    497  O   GLU B 431       7.774  24.712  16.468  1.00  0.00           O  
ATOM    498  CB  GLU B 431       4.646  24.738  17.325  1.00  0.00           C  
ATOM    499  CG  GLU B 431       3.678  23.975  16.428  1.00  0.00           C  
ATOM    500  CD  GLU B 431       2.275  24.564  16.441  1.00  0.00           C  
ATOM    501  OE1 GLU B 431       2.141  25.797  16.279  1.00  0.00           O  
ATOM    502  OE2 GLU B 431       1.305  23.790  16.612  1.00  0.00           O  
ATOM    503  N   ALA B 432       7.486  25.595  18.517  1.00  0.00           N  
ATOM    504  CA  ALA B 432       8.677  26.434  18.417  1.00  0.00           C  
ATOM    505  C   ALA B 432       9.929  25.559  18.263  1.00  0.00           C  
ATOM    506  O   ALA B 432      10.883  25.939  17.577  1.00  0.00           O  
ATOM    507  CB  ALA B 432       8.806  27.333  19.653  1.00  0.00           C  
ATOM    508  N   ALA B 433       9.933  24.393  18.901  1.00  0.00           N  
ATOM    509  CA  ALA B 433      11.084  23.517  18.791  1.00  0.00           C  
ATOM    510  C   ALA B 433      11.134  22.885  17.395  1.00  0.00           C  
ATOM    511  O   ALA B 433      12.188  22.851  16.754  1.00  0.00           O  
ATOM    512  CB  ALA B 433      11.027  22.431  19.863  1.00  0.00           C  
ATOM    513  N   LEU B 434       9.992  22.375  16.936  1.00  0.00           N  
ATOM    514  CA  LEU B 434       9.911  21.754  15.623  1.00  0.00           C  
ATOM    515  C   LEU B 434      10.388  22.725  14.522  1.00  0.00           C  
ATOM    516  O   LEU B 434      11.381  22.468  13.845  1.00  0.00           O  
ATOM    517  CB  LEU B 434       8.468  21.275  15.348  1.00  0.00           C  
ATOM    518  CG  LEU B 434       8.204  20.590  13.984  1.00  0.00           C  
ATOM    519  CD1 LEU B 434       7.075  19.541  14.102  1.00  0.00           C  
ATOM    520  CD2 LEU B 434       7.875  21.634  12.925  1.00  0.00           C  
ATOM    521  N   VAL B 435       9.709  23.854  14.375  1.00  0.00           N  
ATOM    522  CA  VAL B 435      10.062  24.811  13.344  1.00  0.00           C  
ATOM    523  C   VAL B 435      11.510  25.345  13.365  1.00  0.00           C  
ATOM    524  O   VAL B 435      12.162  25.436  12.313  1.00  0.00           O  
ATOM    525  CB  VAL B 435       9.061  25.998  13.355  1.00  0.00           C  
ATOM    526  CG1 VAL B 435       9.303  26.884  12.147  1.00  0.00           C  
ATOM    527  CG2 VAL B 435       7.605  25.463  13.351  1.00  0.00           C  
ATOM    528  N   ASN B 436      12.038  25.694  14.532  1.00  0.00           N  
ATOM    529  CA  ASN B 436      13.405  26.205  14.542  1.00  0.00           C  
ATOM    530  C   ASN B 436      14.372  25.073  14.201  1.00  0.00           C  
ATOM    531  O   ASN B 436      15.467  25.308  13.686  1.00  0.00           O  
ATOM    532  CB  ASN B 436      13.765  26.859  15.900  1.00  0.00           C  
ATOM    533  CG  ASN B 436      13.107  28.232  16.092  1.00  0.00           C  
ATOM    534  OD1 ASN B 436      12.060  28.350  16.740  1.00  0.00           O  
ATOM    535  ND2 ASN B 436      13.718  29.270  15.521  1.00  0.00           N  
ATOM    536  N   ILE B 437      13.986  23.844  14.512  1.00  0.00           N  
ATOM    537  CA  ILE B 437      14.838  22.707  14.172  1.00  0.00           C  
ATOM    538  C   ILE B 437      14.803  22.593  12.639  1.00  0.00           C  
ATOM    539  O   ILE B 437      15.833  22.518  11.977  1.00  0.00           O  
ATOM    540  CB  ILE B 437      14.319  21.382  14.795  1.00  0.00           C  
ATOM    541  CG1 ILE B 437      14.732  21.295  16.267  1.00  0.00           C  
ATOM    542  CG2 ILE B 437      14.859  20.205  14.023  1.00  0.00           C  
ATOM    543  CD1 ILE B 437      14.226  20.052  16.966  1.00  0.00           C  
ATOM    544  N   ALA B 438      13.600  22.608  12.084  1.00  0.00           N  
ATOM    545  CA  ALA B 438      13.444  22.518  10.643  1.00  0.00           C  
ATOM    546  C   ALA B 438      14.218  23.646   9.984  1.00  0.00           C  
ATOM    547  O   ALA B 438      14.811  23.463   8.935  1.00  0.00           O  
ATOM    548  CB  ALA B 438      11.961  22.599  10.262  1.00  0.00           C  
ATOM    549  N   ALA B 439      14.225  24.814  10.612  1.00  0.00           N  
ATOM    550  CA  ALA B 439      14.916  25.954  10.035  1.00  0.00           C  
ATOM    551  C   ALA B 439      16.424  25.872  10.130  1.00  0.00           C  
ATOM    552  O   ALA B 439      17.112  26.698   9.548  1.00  0.00           O  
ATOM    553  CB  ALA B 439      14.411  27.267  10.664  1.00  0.00           C  
ATOM    554  N   GLY B 444      16.958  24.888  10.842  1.00  0.00           N  
ATOM    555  CA  GLY B 444      18.411  24.801  10.916  1.00  0.00           C  
ATOM    556  C   GLY B 444      19.057  24.441  12.238  1.00  0.00           C  
ATOM    557  O   GLY B 444      20.203  23.990  12.254  1.00  0.00           O  
ATOM    558  N   LEU B 445      18.368  24.656  13.352  1.00  0.00           N  
ATOM    559  CA  LEU B 445      18.955  24.289  14.630  1.00  0.00           C  
ATOM    560  C   LEU B 445      18.987  22.780  14.652  1.00  0.00           C  
ATOM    561  O   LEU B 445      17.946  22.130  14.668  1.00  0.00           O  
ATOM    562  CB  LEU B 445      18.123  24.798  15.792  1.00  0.00           C  
ATOM    563  CG  LEU B 445      18.224  26.295  16.037  1.00  0.00           C  
ATOM    564  CD1 LEU B 445      17.438  26.616  17.302  1.00  0.00           C  
ATOM    565  CD2 LEU B 445      19.695  26.707  16.175  1.00  0.00           C  
ATOM    566  N   ASP B 460      20.194  22.238  14.657  1.00  0.00           N  
ATOM    567  CA  ASP B 460      20.419  20.801  14.632  1.00  0.00           C  
ATOM    568  C   ASP B 460      20.673  20.219  16.015  1.00  0.00           C  
ATOM    569  O   ASP B 460      21.779  20.342  16.555  1.00  0.00           O  
ATOM    570  CB  ASP B 460      21.624  20.503  13.723  1.00  0.00           C  
ATOM    571  CG  ASP B 460      21.920  19.022  13.583  1.00  0.00           C  
ATOM    572  OD1 ASP B 460      22.916  18.706  12.898  1.00  0.00           O  
ATOM    573  OD2 ASP B 460      21.176  18.179  14.141  1.00  0.00           O  
ATOM    574  N   PRO B 461      19.658  19.566  16.592  1.00  0.00           N  
ATOM    575  CA  PRO B 461      19.713  18.931  17.918  1.00  0.00           C  
ATOM    576  C   PRO B 461      20.925  18.008  18.123  1.00  0.00           C  
ATOM    577  O   PRO B 461      21.388  17.830  19.248  1.00  0.00           O  
ATOM    578  CB  PRO B 461      18.390  18.167  17.993  1.00  0.00           C  
ATOM    579  CG  PRO B 461      17.444  19.065  17.184  1.00  0.00           C  
ATOM    580  CD  PRO B 461      18.304  19.486  16.008  1.00  0.00           C  
ATOM    581  N   GLU B 463      21.442  17.428  17.040  1.00  0.00           N  
ATOM    582  CA  GLU B 463      22.602  16.530  17.131  1.00  0.00           C  
ATOM    583  C   GLU B 463      23.907  17.328  17.196  1.00  0.00           C  
ATOM    584  O   GLU B 463      24.978  16.762  17.395  1.00  0.00           O  
ATOM    585  CB  GLU B 463      22.671  15.586  15.914  1.00  0.00           C  
ATOM    586  CG  GLU B 463      21.366  14.853  15.550  1.00  0.00           C  
ATOM    587  CD  GLU B 463      20.930  13.798  16.568  1.00  0.00           C  
ATOM    588  OE1 GLU B 463      20.627  14.152  17.732  1.00  0.00           O  
ATOM    589  OE2 GLU B 463      20.883  12.605  16.195  1.00  0.00           O  
ATOM    590  N   LYS B 471      23.813  18.643  17.032  1.00  0.00           N  
ATOM    591  CA  LYS B 471      24.998  19.480  17.051  1.00  0.00           C  
ATOM    592  C   LYS B 471      24.950  20.566  18.137  1.00  0.00           C  
ATOM    593  O   LYS B 471      25.997  20.969  18.660  1.00  0.00           O  
ATOM    594  CB  LYS B 471      25.182  20.107  15.662  1.00  0.00           C  
ATOM    595  CG  LYS B 471      26.601  20.530  15.326  1.00  0.00           C  
ATOM    596  CD  LYS B 471      26.687  21.082  13.906  1.00  0.00           C  
ATOM    597  CE  LYS B 471      26.396  20.005  12.855  1.00  0.00           C  
ATOM    598  NZ  LYS B 471      26.249  20.550  11.465  1.00  0.00           N  
ATOM    599  N   VAL B 472      23.750  21.045  18.472  1.00  0.00           N  
ATOM    600  CA  VAL B 472      23.619  22.082  19.494  1.00  0.00           C  
ATOM    601  C   VAL B 472      22.891  21.626  20.750  1.00  0.00           C  
ATOM    602  O   VAL B 472      22.628  20.436  20.955  1.00  0.00           O  
ATOM    603  CB  VAL B 472      22.865  23.341  18.963  1.00  0.00           C  
ATOM    604  CG1 VAL B 472      23.518  23.852  17.714  1.00  0.00           C  
ATOM    605  CG2 VAL B 472      21.391  23.016  18.707  1.00  0.00           C  
ATOM    606  N   THR B 473      22.557  22.604  21.590  1.00  0.00           N  
ATOM    607  CA  THR B 473      21.841  22.345  22.837  1.00  0.00           C  
ATOM    608  C   THR B 473      20.525  23.096  22.868  1.00  0.00           C  
ATOM    609  O   THR B 473      20.489  24.277  23.172  1.00  0.00           O  
ATOM    610  CB  THR B 473      22.666  22.778  24.025  1.00  0.00           C  
ATOM    611  OG1 THR B 473      23.949  22.142  23.962  1.00  0.00           O  
ATOM    612  CG2 THR B 473      21.976  22.387  25.306  1.00  0.00           C  
ATOM    613  N   LEU B 474      19.444  22.403  22.547  1.00  0.00           N  
ATOM    614  CA  LEU B 474      18.127  23.010  22.540  1.00  0.00           C  
ATOM    615  C   LEU B 474      17.316  22.452  23.692  1.00  0.00           C  
ATOM    616  O   LEU B 474      17.280  21.244  23.895  1.00  0.00           O  
ATOM    617  CB  LEU B 474      17.408  22.706  21.229  1.00  0.00           C  
ATOM    618  CG  LEU B 474      15.988  23.251  21.127  1.00  0.00           C  
ATOM    619  CD1 LEU B 474      16.028  24.762  21.005  1.00  0.00           C  
ATOM    620  CD2 LEU B 474      15.304  22.621  19.916  1.00  0.00           C  
ATOM    621  N   PHE B 475      16.668  23.336  24.447  1.00  0.00           N  
ATOM    622  CA  PHE B 475      15.851  22.912  25.578  1.00  0.00           C  
ATOM    623  C   PHE B 475      14.793  23.948  25.903  1.00  0.00           C  
ATOM    624  O   PHE B 475      14.871  25.096  25.462  1.00  0.00           O  
ATOM    625  CB  PHE B 475      16.731  22.670  26.801  1.00  0.00           C  
ATOM    626  CG  PHE B 475      17.509  23.873  27.230  1.00  0.00           C  
ATOM    627  CD1 PHE B 475      17.052  24.680  28.271  1.00  0.00           C  
ATOM    628  CD2 PHE B 475      18.721  24.188  26.612  1.00  0.00           C  
ATOM    629  CE1 PHE B 475      17.803  25.788  28.699  1.00  0.00           C  
ATOM    630  CE2 PHE B 475      19.478  25.287  27.031  1.00  0.00           C  
ATOM    631  CZ  PHE B 475      19.010  26.090  28.087  1.00  0.00           C  
ATOM    632  N   VAL B 476      13.805  23.526  26.683  1.00  0.00           N  
ATOM    633  CA  VAL B 476      12.708  24.386  27.082  1.00  0.00           C  
ATOM    634  C   VAL B 476      13.018  25.006  28.429  1.00  0.00           C  
ATOM    635  O   VAL B 476      13.411  24.307  29.362  1.00  0.00           O  
ATOM    636  CB  VAL B 476      11.424  23.576  27.144  1.00  0.00           C  
ATOM    637  CG1 VAL B 476      10.278  24.425  27.668  1.00  0.00           C  
ATOM    638  CG2 VAL B 476      11.098  23.063  25.734  1.00  0.00           C  
ATOM    639  N   GLN B 477      12.842  26.324  28.523  1.00  0.00           N  
ATOM    640  CA  GLN B 477      13.127  27.055  29.761  1.00  0.00           C  
ATOM    641  C   GLN B 477      12.654  26.383  31.072  1.00  0.00           C  
ATOM    642  O   GLN B 477      13.454  26.171  31.986  1.00  0.00           O  
ATOM    643  CB  GLN B 477      12.570  28.493  29.675  1.00  0.00           C  
ATOM    644  CG  GLN B 477      12.987  29.374  30.877  1.00  0.00           C  
ATOM    645  CD  GLN B 477      12.606  30.861  30.742  1.00  0.00           C  
ATOM    646  OE1 GLN B 477      11.816  31.251  29.880  1.00  0.00           O  
ATOM    647  NE2 GLN B 477      13.167  31.688  31.616  1.00  0.00           N  
ATOM    648  N   SER B 478      11.369  26.037  31.159  1.00  0.00           N  
ATOM    649  CA  SER B 478      10.828  25.414  32.376  1.00  0.00           C  
ATOM    650  C   SER B 478      11.290  23.995  32.658  1.00  0.00           C  
ATOM    651  O   SER B 478      10.952  23.442  33.692  1.00  0.00           O  
ATOM    652  CB  SER B 478       9.296  25.426  32.359  1.00  0.00           C  
ATOM    653  OG  SER B 478       8.769  24.705  31.252  1.00  0.00           O  
ATOM    654  N   HIS B 479      12.049  23.390  31.753  1.00  0.00           N  
ATOM    655  CA  HIS B 479      12.522  22.030  32.004  1.00  0.00           C  
ATOM    656  C   HIS B 479      13.754  22.014  32.902  1.00  0.00           C  
ATOM    657  O   HIS B 479      14.168  20.963  33.353  1.00  0.00           O  
ATOM    658  CB  HIS B 479      12.796  21.278  30.687  1.00  0.00           C  
ATOM    659  CG  HIS B 479      11.552  20.929  29.925  1.00  0.00           C  
ATOM    660  ND1 HIS B 479      11.565  20.145  28.789  1.00  0.00           N  
ATOM    661  CD2 HIS B 479      10.262  21.308  30.106  1.00  0.00           C  
ATOM    662  CE1 HIS B 479      10.336  20.060  28.304  1.00  0.00           C  
ATOM    663  NE2 HIS B 479       9.530  20.758  29.084  1.00  0.00           N  
ATOM    664  N   VAL B 482      14.328  23.188  33.152  1.00  0.00           N  
ATOM    665  CA  VAL B 482      15.476  23.346  34.041  1.00  0.00           C  
ATOM    666  C   VAL B 482      15.060  24.383  35.085  1.00  0.00           C  
ATOM    667  O   VAL B 482      15.342  25.567  34.948  1.00  0.00           O  
ATOM    668  CB  VAL B 482      16.709  23.896  33.310  1.00  0.00           C  
ATOM    669  CG1 VAL B 482      17.855  24.006  34.297  1.00  0.00           C  
ATOM    670  CG2 VAL B 482      17.083  23.002  32.124  1.00  0.00           C  
ATOM    671  N   PRO B 483      14.396  23.942  36.155  1.00  0.00           N  
ATOM    672  CA  PRO B 483      13.902  24.781  37.253  1.00  0.00           C  
ATOM    673  C   PRO B 483      14.938  25.550  38.074  1.00  0.00           C  
ATOM    674  O   PRO B 483      14.623  26.574  38.697  1.00  0.00           O  
ATOM    675  CB  PRO B 483      13.135  23.779  38.107  1.00  0.00           C  
ATOM    676  CG  PRO B 483      14.017  22.555  38.007  1.00  0.00           C  
ATOM    677  CD  PRO B 483      14.235  22.511  36.493  1.00  0.00           C  
ATOM    678  N   GLU B 485      16.162  25.050  38.109  1.00  0.00           N  
ATOM    679  CA  GLU B 485      17.193  25.724  38.873  1.00  0.00           C  
ATOM    680  C   GLU B 485      17.256  27.225  38.604  1.00  0.00           C  
ATOM    681  O   GLU B 485      17.537  28.017  39.504  1.00  0.00           O  
ATOM    682  CB  GLU B 485      18.576  25.137  38.565  1.00  0.00           C  
ATOM    683  CG  GLU B 485      18.927  23.844  39.260  1.00  0.00           C  
ATOM    684  CD  GLU B 485      18.106  22.689  38.786  1.00  0.00           C  
ATOM    685  OE1 GLU B 485      17.718  22.669  37.602  1.00  0.00           O  
ATOM    686  OE2 GLU B 485      17.861  21.783  39.601  1.00  0.00           O  
ATOM    687  N   HIS B 486      16.980  27.659  37.389  1.00  0.00           N  
ATOM    688  CA  HIS B 486      17.148  29.079  37.202  1.00  0.00           C  
ATOM    689  C   HIS B 486      16.137  29.983  37.856  1.00  0.00           C  
ATOM    690  O   HIS B 486      16.407  31.164  37.978  1.00  0.00           O  
ATOM    691  CB  HIS B 486      17.331  29.444  35.722  1.00  0.00           C  
ATOM    692  CG  HIS B 486      16.064  29.777  35.016  1.00  0.00           C  
ATOM    693  ND1 HIS B 486      15.252  28.818  34.461  1.00  0.00           N  
ATOM    694  CD2 HIS B 486      15.454  30.967  34.805  1.00  0.00           C  
ATOM    695  CE1 HIS B 486      14.189  29.405  33.938  1.00  0.00           C  
ATOM    696  NE2 HIS B 486      14.289  30.710  34.134  1.00  0.00           N  
ATOM    697  N   THR B 489      14.988  29.472  38.288  1.00  0.00           N  
ATOM    698  CA  THR B 489      14.051  30.362  38.969  1.00  0.00           C  
ATOM    699  C   THR B 489      14.566  30.573  40.385  1.00  0.00           C  
ATOM    700  O   THR B 489      14.255  31.578  41.032  1.00  0.00           O  
ATOM    701  CB  THR B 489      12.621  29.796  39.064  1.00  0.00           C  
ATOM    702  OG1 THR B 489      12.632  28.573  39.813  1.00  0.00           O  
ATOM    703  CG2 THR B 489      12.043  29.596  37.684  1.00  0.00           C  
ATOM    704  N   GLU B 490      15.341  29.605  40.871  1.00  0.00           N  
ATOM    705  CA  GLU B 490      15.916  29.713  42.196  1.00  0.00           C  
ATOM    706  C   GLU B 490      17.000  30.772  42.126  1.00  0.00           C  
ATOM    707  O   GLU B 490      17.124  31.598  43.020  1.00  0.00           O  
ATOM    708  CB  GLU B 490      16.521  28.386  42.658  1.00  0.00           C  
ATOM    709  CG  GLU B 490      17.199  28.510  44.019  1.00  0.00           C  
ATOM    710  CD  GLU B 490      17.919  27.248  44.451  1.00  0.00           C  
ATOM    711  OE1 GLU B 490      18.619  27.294  45.493  1.00  0.00           O  
ATOM    712  OE2 GLU B 490      17.781  26.214  43.757  1.00  0.00           O  
ATOM    713  N   LEU B 494      17.796  30.746  41.065  1.00  0.00           N  
ATOM    714  CA  LEU B 494      18.866  31.729  40.900  1.00  0.00           C  
ATOM    715  C   LEU B 494      18.214  33.093  40.704  1.00  0.00           C  
ATOM    716  O   LEU B 494      18.759  34.137  41.100  1.00  0.00           O  
ATOM    717  CB  LEU B 494      19.740  31.376  39.687  1.00  0.00           C  
ATOM    718  CG  LEU B 494      20.879  32.345  39.353  1.00  0.00           C  
ATOM    719  CD1 LEU B 494      21.853  32.500  40.558  1.00  0.00           C  
ATOM    720  CD2 LEU B 494      21.603  31.812  38.136  1.00  0.00           C  
ATOM    721  N   SER B 495      17.020  33.066  40.120  1.00  0.00           N  
ATOM    722  CA  SER B 495      16.264  34.284  39.869  1.00  0.00           C  
ATOM    723  C   SER B 495      15.917  35.021  41.177  1.00  0.00           C  
ATOM    724  O   SER B 495      15.945  36.266  41.244  1.00  0.00           O  
ATOM    725  CB  SER B 495      14.997  33.930  39.091  1.00  0.00           C  
ATOM    726  OG  SER B 495      14.336  35.091  38.644  1.00  0.00           O  
ATOM    727  N   TRP B 496      15.581  34.265  42.222  1.00  0.00           N  
ATOM    728  CA  TRP B 496      15.263  34.900  43.501  1.00  0.00           C  
ATOM    729  C   TRP B 496      16.510  35.560  44.020  1.00  0.00           C  
ATOM    730  O   TRP B 496      16.452  36.669  44.518  1.00  0.00           O  
ATOM    731  CB  TRP B 496      14.774  33.897  44.557  1.00  0.00           C  
ATOM    732  CG  TRP B 496      14.870  34.465  45.966  1.00  0.00           C  
ATOM    733  CD1 TRP B 496      15.699  34.038  46.967  1.00  0.00           C  
ATOM    734  CD2 TRP B 496      14.181  35.621  46.485  1.00  0.00           C  
ATOM    735  NE1 TRP B 496      15.573  34.855  48.078  1.00  0.00           N  
ATOM    736  CE2 TRP B 496      14.651  35.833  47.807  1.00  0.00           C  
ATOM    737  CE3 TRP B 496      13.220  36.495  45.959  1.00  0.00           C  
ATOM    738  CZ2 TRP B 496      14.194  36.885  48.611  1.00  0.00           C  
ATOM    739  CZ3 TRP B 496      12.758  37.547  46.757  1.00  0.00           C  
ATOM    740  CH2 TRP B 496      13.252  37.732  48.075  1.00  0.00           C  
ATOM    741  N   VAL B 498      17.645  34.871  43.919  1.00  0.00           N  
ATOM    742  CA  VAL B 498      18.906  35.456  44.402  1.00  0.00           C  
ATOM    743  C   VAL B 498      19.233  36.776  43.713  1.00  0.00           C  
ATOM    744  O   VAL B 498      19.607  37.731  44.383  1.00  0.00           O  
ATOM    745  CB  VAL B 498      20.096  34.492  44.224  1.00  0.00           C  
ATOM    746  CG1 VAL B 498      21.392  35.206  44.533  1.00  0.00           C  
ATOM    747  CG2 VAL B 498      19.916  33.290  45.150  1.00  0.00           C  
ATOM    748  N   PHE B 499      19.089  36.833  42.386  1.00  0.00           N  
ATOM    749  CA  PHE B 499      19.356  38.069  41.651  1.00  0.00           C  
ATOM    750  C   PHE B 499      18.336  39.168  41.969  1.00  0.00           C  
ATOM    751  O   PHE B 499      18.661  40.371  41.935  1.00  0.00           O  
ATOM    752  CB  PHE B 499      19.386  37.815  40.145  1.00  0.00           C  
ATOM    753  CG  PHE B 499      20.598  37.022  39.672  1.00  0.00           C  
ATOM    754  CD1 PHE B 499      21.670  36.756  40.534  1.00  0.00           C  
ATOM    755  CD2 PHE B 499      20.692  36.595  38.350  1.00  0.00           C  
ATOM    756  CE1 PHE B 499      22.810  36.088  40.086  1.00  0.00           C  
ATOM    757  CE2 PHE B 499      21.839  35.925  37.896  1.00  0.00           C  
ATOM    758  CZ  PHE B 499      22.894  35.678  38.775  1.00  0.00           C  
ATOM    759  N   THR B 500      17.106  38.773  42.290  1.00  0.00           N  
ATOM    760  CA  THR B 500      16.082  39.755  42.624  1.00  0.00           C  
ATOM    761  C   THR B 500      16.567  40.535  43.858  1.00  0.00           C  
ATOM    762  O   THR B 500      16.442  41.774  43.923  1.00  0.00           O  
ATOM    763  CB  THR B 500      14.734  39.064  42.915  1.00  0.00           C  
ATOM    764  OG1 THR B 500      14.218  38.488  41.707  1.00  0.00           O  
ATOM    765  CG2 THR B 500      13.760  40.011  43.483  1.00  0.00           C  
ATOM    766  N   THR B 501      17.144  39.821  44.825  1.00  0.00           N  
ATOM    767  CA  THR B 501      17.636  40.506  46.022  1.00  0.00           C  
ATOM    768  C   THR B 501      18.782  41.467  45.688  1.00  0.00           C  
ATOM    769  O   THR B 501      19.010  42.425  46.419  1.00  0.00           O  
ATOM    770  CB  THR B 501      18.168  39.536  47.125  1.00  0.00           C  
ATOM    771  OG1 THR B 501      19.293  38.798  46.619  1.00  0.00           O  
ATOM    772  CG2 THR B 501      17.068  38.572  47.611  1.00  0.00           C  
ATOM    773  N   LEU B 502      19.491  41.223  44.586  1.00  0.00           N  
ATOM    774  CA  LEU B 502      20.625  42.073  44.223  1.00  0.00           C  
ATOM    775  C   LEU B 502      20.312  43.154  43.193  1.00  0.00           C  
ATOM    776  O   LEU B 502      21.223  43.796  42.700  1.00  0.00           O  
ATOM    777  CB  LEU B 502      21.774  41.219  43.675  1.00  0.00           C  
ATOM    778  CG  LEU B 502      22.367  40.037  44.480  1.00  0.00           C  
ATOM    779  CD1 LEU B 502      23.524  39.455  43.708  1.00  0.00           C  
ATOM    780  CD2 LEU B 502      22.839  40.483  45.854  1.00  0.00           C  
ATOM    781  N   THR B 503      19.040  43.378  42.892  1.00  0.00           N  
ATOM    782  CA  THR B 503      18.654  44.352  41.881  1.00  0.00           C  
ATOM    783  C   THR B 503      17.887  45.574  42.400  1.00  0.00           C  
ATOM    784  O   THR B 503      16.795  45.454  42.955  1.00  0.00           O  
ATOM    785  CB  THR B 503      17.794  43.658  40.784  1.00  0.00           C  
ATOM    786  OG1 THR B 503      18.506  42.517  40.270  1.00  0.00           O  
ATOM    787  CG2 THR B 503      17.477  44.628  39.641  1.00  0.00           C  
ATOM    788  N   PRO B 846      18.459  46.772  42.241  1.00  0.00           N  
ATOM    789  CA  PRO B 846      17.730  47.956  42.732  1.00  0.00           C  
ATOM    790  C   PRO B 846      16.430  48.155  41.946  1.00  0.00           C  
ATOM    791  O   PRO B 846      16.445  48.148  40.709  1.00  0.00           O  
ATOM    792  CB  PRO B 846      18.727  49.104  42.500  1.00  0.00           C  
ATOM    793  CG  PRO B 846      20.086  48.412  42.641  1.00  0.00           C  
ATOM    794  CD  PRO B 846      19.868  47.087  41.911  1.00  0.00           C  
ATOM    795  N   LEU B 847      15.315  48.359  42.649  1.00  0.00           N  
ATOM    796  CA  LEU B 847      14.018  48.549  41.985  1.00  0.00           C  
ATOM    797  C   LEU B 847      14.096  49.546  40.805  1.00  0.00           C  
ATOM    798  O   LEU B 847      13.571  49.276  39.711  1.00  0.00           O  
ATOM    799  CB  LEU B 847      12.939  48.987  43.003  1.00  0.00           C  
ATOM    800  CG  LEU B 847      11.510  49.192  42.438  1.00  0.00           C  
ATOM    801  CD1 LEU B 847      11.084  47.933  41.644  1.00  0.00           C  
ATOM    802  CD2 LEU B 847      10.499  49.468  43.550  1.00  0.00           C  
ATOM    803  N   GLY B 848      14.750  50.686  41.022  1.00  0.00           N  
ATOM    804  CA  GLY B 848      14.894  51.665  39.962  1.00  0.00           C  
ATOM    805  C   GLY B 848      15.489  51.142  38.656  1.00  0.00           C  
ATOM    806  O   GLY B 848      15.190  51.671  37.590  1.00  0.00           O  
ATOM    807  N   ASP B 849      16.338  50.120  38.711  1.00  0.00           N  
ATOM    808  CA  ASP B 849      16.918  49.566  37.487  1.00  0.00           C  
ATOM    809  C   ASP B 849      15.872  48.854  36.645  1.00  0.00           C  
ATOM    810  O   ASP B 849      16.029  48.702  35.443  1.00  0.00           O  
ATOM    811  CB  ASP B 849      17.986  48.540  37.823  1.00  0.00           C  
ATOM    812  CG  ASP B 849      19.282  49.159  38.185  1.00  0.00           C  
ATOM    813  OD1 ASP B 849      20.092  48.440  38.796  1.00  0.00           O  
ATOM    814  OD2 ASP B 849      19.499  50.346  37.851  1.00  0.00           O  
ATOM    815  N   LEU B1084      14.826  48.368  37.301  1.00  0.00           N  
ATOM    816  CA  LEU B1084      13.759  47.652  36.625  1.00  0.00           C  
ATOM    817  C   LEU B1084      12.677  48.595  36.119  1.00  0.00           C  
ATOM    818  O   LEU B1084      12.204  48.418  35.006  1.00  0.00           O  
ATOM    819  CB  LEU B1084      13.156  46.593  37.564  1.00  0.00           C  
ATOM    820  CG  LEU B1084      14.081  45.395  37.844  1.00  0.00           C  
ATOM    821  CD1 LEU B1084      13.411  44.417  38.826  1.00  0.00           C  
ATOM    822  CD2 LEU B1084      14.426  44.693  36.518  1.00  0.00           C  
ATOM    823  N   THR B1085      12.308  49.603  36.911  1.00  0.00           N  
ATOM    824  CA  THR B1085      11.250  50.537  36.508  1.00  0.00           C  
ATOM    825  C   THR B1085      11.603  51.487  35.364  1.00  0.00           C  
ATOM    826  O   THR B1085      10.711  52.039  34.709  1.00  0.00           O  
ATOM    827  CB  THR B1085      10.766  51.398  37.683  1.00  0.00           C  
ATOM    828  OG1 THR B1085      11.869  52.143  38.217  1.00  0.00           O  
ATOM    829  CG2 THR B1085      10.149  50.517  38.774  1.00  0.00           C  
ATOM    830  N   ARG B1087      12.893  51.677  35.128  1.00  0.00           N  
ATOM    831  CA  ARG B1087      13.348  52.550  34.064  1.00  0.00           C  
ATOM    832  C   ARG B1087      13.538  51.800  32.749  1.00  0.00           C  
ATOM    833  O   ARG B1087      13.628  52.425  31.693  1.00  0.00           O  
ATOM    834  CB  ARG B1087      14.654  53.233  34.474  1.00  0.00           C  
ATOM    835  CG  ARG B1087      14.514  53.951  35.796  1.00  0.00           C  
ATOM    836  CD  ARG B1087      15.817  54.561  36.289  1.00  0.00           C  
ATOM    837  NE  ARG B1087      15.718  54.889  37.710  1.00  0.00           N  
ATOM    838  CZ  ARG B1087      16.456  55.810  38.325  1.00  0.00           C  
ATOM    839  NH1 ARG B1087      16.294  56.033  39.624  1.00  0.00           N  
ATOM    840  NH2 ARG B1087      17.346  56.520  37.638  1.00  0.00           N  
ATOM    841  N   MET B1088      13.599  50.468  32.804  1.00  0.00           N  
ATOM    842  CA  MET B1088      13.763  49.678  31.575  1.00  0.00           C  
ATOM    843  C   MET B1088      12.769  50.206  30.549  1.00  0.00           C  
ATOM    844  O   MET B1088      11.594  50.445  30.874  1.00  0.00           O  
ATOM    845  CB  MET B1088      13.478  48.196  31.831  1.00  0.00           C  
ATOM    846  CG  MET B1088      14.397  47.531  32.837  1.00  0.00           C  
ATOM    847  SD  MET B1088      16.055  47.285  32.205  1.00  0.00           S  
ATOM    848  CE  MET B1088      15.747  46.023  30.967  1.00  0.00           C  
ATOM    849  N   THR B1089      13.224  50.409  29.319  1.00  0.00           N  
ATOM    850  CA  THR B1089      12.303  50.922  28.313  1.00  0.00           C  
ATOM    851  C   THR B1089      11.123  49.980  28.062  1.00  0.00           C  
ATOM    852  O   THR B1089       9.986  50.440  27.944  1.00  0.00           O  
ATOM    853  CB  THR B1089      13.003  51.235  26.949  1.00  0.00           C  
ATOM    854  OG1 THR B1089      13.407  50.015  26.314  1.00  0.00           O  
ATOM    855  CG2 THR B1089      14.220  52.111  27.164  1.00  0.00           C  
ATOM    856  N   GLN B1090      11.361  48.671  28.016  1.00  0.00           N  
ATOM    857  CA  GLN B1090      10.244  47.759  27.740  1.00  0.00           C  
ATOM    858  C   GLN B1090       9.156  47.757  28.786  1.00  0.00           C  
ATOM    859  O   GLN B1090       8.004  47.493  28.468  1.00  0.00           O  
ATOM    860  CB  GLN B1090      10.733  46.328  27.487  1.00  0.00           C  
ATOM    861  CG  GLN B1090      11.305  46.158  26.091  1.00  0.00           C  
ATOM    862  CD  GLN B1090      11.855  44.778  25.834  1.00  0.00           C  
ATOM    863  OE1 GLN B1090      11.112  43.799  25.769  1.00  0.00           O  
ATOM    864  NE2 GLN B1090      13.174  44.687  25.694  1.00  0.00           N  
ATOM    865  N   PHE B1099       9.515  48.049  30.035  1.00  0.00           N  
ATOM    866  CA  PHE B1099       8.537  48.104  31.123  1.00  0.00           C  
ATOM    867  C   PHE B1099       7.706  49.381  31.015  1.00  0.00           C  
ATOM    868  O   PHE B1099       6.483  49.319  31.043  1.00  0.00           O  
ATOM    869  CB  PHE B1099       9.227  48.055  32.496  1.00  0.00           C  
ATOM    870  CG  PHE B1099       8.298  48.349  33.647  1.00  0.00           C  
ATOM    871  CD1 PHE B1099       7.276  47.472  33.973  1.00  0.00           C  
ATOM    872  CD2 PHE B1099       8.417  49.534  34.376  1.00  0.00           C  
ATOM    873  CE1 PHE B1099       6.381  47.771  35.004  1.00  0.00           C  
ATOM    874  CE2 PHE B1099       7.525  49.840  35.408  1.00  0.00           C  
ATOM    875  CZ  PHE B1099       6.506  48.960  35.722  1.00  0.00           C  
ATOM    876  N   LYS B1100       8.363  50.534  30.894  1.00  0.00           N  
ATOM    877  CA  LYS B1100       7.642  51.810  30.773  1.00  0.00           C  
ATOM    878  C   LYS B1100       6.585  51.723  29.669  1.00  0.00           C  
ATOM    879  O   LYS B1100       5.397  51.971  29.894  1.00  0.00           O  
ATOM    880  CB  LYS B1100       8.602  52.946  30.432  1.00  0.00           C  
ATOM    881  CG  LYS B1100       9.570  53.337  31.533  1.00  0.00           C  
ATOM    882  CD  LYS B1100      10.568  54.349  30.974  1.00  0.00           C  
ATOM    883  CE  LYS B1100      11.531  54.874  32.023  1.00  0.00           C  
ATOM    884  NZ  LYS B1100      12.620  55.709  31.421  1.00  0.00           N  
ATOM    885  N   ASP B1101       7.034  51.349  28.478  1.00  0.00           N  
ATOM    886  CA  ASP B1101       6.156  51.222  27.336  1.00  0.00           C  
ATOM    887  C   ASP B1101       4.986  50.252  27.506  1.00  0.00           C  
ATOM    888  O   ASP B1101       3.864  50.576  27.121  1.00  0.00           O  
ATOM    889  CB  ASP B1101       6.966  50.834  26.096  1.00  0.00           C  
ATOM    890  CG  ASP B1101       7.934  51.926  25.660  1.00  0.00           C  
ATOM    891  OD1 ASP B1101       7.629  53.132  25.831  1.00  0.00           O  
ATOM    892  OD2 ASP B1101       9.001  51.571  25.125  1.00  0.00           O  
ATOM    893  N   LYS B1102       5.229  49.068  28.062  1.00  0.00           N  
ATOM    894  CA  LYS B1102       4.149  48.107  28.240  1.00  0.00           C  
ATOM    895  C   LYS B1102       3.243  48.450  29.419  1.00  0.00           C  
ATOM    896  O   LYS B1102       2.025  48.295  29.329  1.00  0.00           O  
ATOM    897  CB  LYS B1102       4.710  46.695  28.399  1.00  0.00           C  
ATOM    898  CG  LYS B1102       5.491  46.202  27.189  1.00  0.00           C  
ATOM    899  CD  LYS B1102       5.928  44.767  27.370  1.00  0.00           C  
ATOM    900  CE  LYS B1102       6.695  44.254  26.156  1.00  0.00           C  
ATOM    901  NZ  LYS B1102       8.015  44.924  26.020  1.00  0.00           N  
ATOM    902  N   ALA B1103       3.835  48.913  30.518  1.00  0.00           N  
ATOM    903  CA  ALA B1103       3.071  49.299  31.707  1.00  0.00           C  
ATOM    904  C   ALA B1103       2.514  50.683  31.463  1.00  0.00           C  
ATOM    905  O   ALA B1103       2.452  51.517  32.366  1.00  0.00           O  
ATOM    906  CB  ALA B1103       3.963  49.327  32.934  1.00  0.00           C  
ATOM    907  N   SER B1104       2.120  50.920  30.226  1.00  0.00           N  
ATOM    908  CA  SER B1104       1.582  52.206  29.819  1.00  0.00           C  
ATOM    909  C   SER B1104       0.326  51.868  29.036  1.00  0.00           C  
ATOM    910  O   SER B1104      -0.670  52.579  29.082  1.00  0.00           O  
ATOM    911  CB  SER B1104       2.602  52.913  28.924  1.00  0.00           C  
ATOM    912  OG  SER B1104       2.243  54.254  28.679  1.00  0.00           O  
ATOM    913  N   LYS B1105       0.402  50.751  28.323  1.00  0.00           N  
ATOM    914  CA  LYS B1105      -0.699  50.246  27.524  1.00  0.00           C  
ATOM    915  C   LYS B1105      -1.416  49.166  28.338  1.00  0.00           C  
ATOM    916  O   LYS B1105      -1.880  48.174  27.771  1.00  0.00           O  
ATOM    917  CB  LYS B1105      -0.170  49.622  26.223  1.00  0.00           C  
ATOM    918  CG  LYS B1105       0.865  50.459  25.490  1.00  0.00           C  
ATOM    919  CD  LYS B1105       1.284  49.816  24.170  1.00  0.00           C  
ATOM    920  CE  LYS B1105       2.538  50.473  23.602  1.00  0.00           C  
ATOM    921  NZ  LYS B1105       2.453  51.963  23.594  1.00  0.00           N  
ATOM    922  N   GLN B1106      -1.500  49.346  29.656  1.00  0.00           N  
ATOM    923  CA  GLN B1106      -2.156  48.354  30.516  1.00  0.00           C  
ATOM    924  C   GLN B1106      -2.925  48.955  31.691  1.00  0.00           C  
ATOM    925  O   GLN B1106      -2.439  49.869  32.364  1.00  0.00           O  
ATOM    926  CB  GLN B1106      -1.128  47.365  31.066  1.00  0.00           C  
ATOM    927  CG  GLN B1106      -0.377  46.589  30.010  1.00  0.00           C  
ATOM    928  CD  GLN B1106       0.177  45.279  30.536  1.00  0.00           C  
ATOM    929  OE1 GLN B1106       0.906  44.571  29.831  1.00  0.00           O  
ATOM    930  NE2 GLN B1106      -0.170  44.942  31.777  1.00  0.00           N  
ATOM    931  N   GLU B1107      -4.121  48.427  31.941  1.00  0.00           N  
ATOM    932  CA  GLU B1107      -4.952  48.910  33.043  1.00  0.00           C  
ATOM    933  C   GLU B1107      -4.565  48.218  34.353  1.00  0.00           C  
ATOM    934  O   GLU B1107      -5.095  48.527  35.421  1.00  0.00           O  
ATOM    935  CB  GLU B1107      -6.440  48.692  32.734  1.00  0.00           C  
ATOM    936  CG  GLU B1107      -7.414  49.323  33.751  1.00  0.00           C  
ATOM    937  CD  GLU B1107      -7.059  50.771  34.145  1.00  0.00           C  
ATOM    938  OE1 GLU B1107      -6.202  50.957  35.041  1.00  0.00           O  
ATOM    939  OE2 GLU B1107      -7.636  51.724  33.560  1.00  0.00           O  
ATOM    940  N   THR B1179      -3.649  47.261  34.263  1.00  0.00           N  
ATOM    941  CA  THR B1179      -3.144  46.575  35.444  1.00  0.00           C  
ATOM    942  C   THR B1179      -1.714  46.197  35.169  1.00  0.00           C  
ATOM    943  O   THR B1179      -1.429  45.442  34.238  1.00  0.00           O  
ATOM    944  CB  THR B1179      -3.899  45.294  35.782  1.00  0.00           C  
ATOM    945  OG1 THR B1179      -5.235  45.616  36.184  1.00  0.00           O  
ATOM    946  CG2 THR B1179      -3.188  44.563  36.924  1.00  0.00           C  
ATOM    947  N   VAL B1192      -0.811  46.725  35.980  1.00  0.00           N  
ATOM    948  CA  VAL B1192       0.588  46.425  35.805  1.00  0.00           C  
ATOM    949  C   VAL B1192       0.936  45.152  36.580  1.00  0.00           C  
ATOM    950  O   VAL B1192       1.053  45.166  37.803  1.00  0.00           O  
ATOM    951  CB  VAL B1192       1.441  47.634  36.260  1.00  0.00           C  
ATOM    952  CG1 VAL B1192       2.904  47.348  36.056  1.00  0.00           C  
ATOM    953  CG2 VAL B1192       1.024  48.896  35.445  1.00  0.00           C  
ATOM    954  N   TRP B1193       1.063  44.035  35.871  1.00  0.00           N  
ATOM    955  CA  TRP B1193       1.406  42.790  36.541  1.00  0.00           C  
ATOM    956  C   TRP B1193       2.911  42.767  36.791  1.00  0.00           C  
ATOM    957  O   TRP B1193       3.693  43.193  35.937  1.00  0.00           O  
ATOM    958  CB  TRP B1193       0.983  41.583  35.705  1.00  0.00           C  
ATOM    959  CG  TRP B1193      -0.476  41.586  35.358  1.00  0.00           C  
ATOM    960  CD1 TRP B1193      -1.049  42.092  34.220  1.00  0.00           C  
ATOM    961  CD2 TRP B1193      -1.561  41.131  36.185  1.00  0.00           C  
ATOM    962  NE1 TRP B1193      -2.415  41.984  34.295  1.00  0.00           N  
ATOM    963  CE2 TRP B1193      -2.758  41.400  35.487  1.00  0.00           C  
ATOM    964  CE3 TRP B1193      -1.637  40.524  37.451  1.00  0.00           C  
ATOM    965  CZ2 TRP B1193      -4.021  41.088  36.011  1.00  0.00           C  
ATOM    966  CZ3 TRP B1193      -2.892  40.212  37.972  1.00  0.00           C  
ATOM    967  CH2 TRP B1193      -4.069  40.498  37.249  1.00  0.00           C  
ATOM    968  N   SER B1194       3.305  42.265  37.963  1.00  0.00           N  
ATOM    969  CA  SER B1194       4.715  42.211  38.366  1.00  0.00           C  
ATOM    970  C   SER B1194       5.642  41.462  37.437  1.00  0.00           C  
ATOM    971  O   SER B1194       6.830  41.740  37.406  1.00  0.00           O  
ATOM    972  CB  SER B1194       4.841  41.637  39.773  1.00  0.00           C  
ATOM    973  OG  SER B1194       4.213  42.497  40.719  1.00  0.00           O  
ATOM    974  N   GLY B1195       5.092  40.517  36.685  1.00  0.00           N  
ATOM    975  CA  GLY B1195       5.874  39.740  35.741  1.00  0.00           C  
ATOM    976  C   GLY B1195       6.462  40.659  34.695  1.00  0.00           C  
ATOM    977  O   GLY B1195       7.547  40.413  34.173  1.00  0.00           O  
ATOM    978  N   LEU B1196       5.745  41.730  34.387  1.00  0.00           N  
ATOM    979  CA  LEU B1196       6.233  42.692  33.421  1.00  0.00           C  
ATOM    980  C   LEU B1196       7.493  43.367  33.973  1.00  0.00           C  
ATOM    981  O   LEU B1196       8.478  43.536  33.265  1.00  0.00           O  
ATOM    982  CB  LEU B1196       5.125  43.717  33.108  1.00  0.00           C  
ATOM    983  CG  LEU B1196       3.991  43.050  32.308  1.00  0.00           C  
ATOM    984  CD1 LEU B1196       2.679  43.835  32.341  1.00  0.00           C  
ATOM    985  CD2 LEU B1196       4.495  42.881  30.881  1.00  0.00           C  
ATOM    986  N   LEU B1198       7.477  43.733  35.244  1.00  0.00           N  
ATOM    987  CA  LEU B1198       8.629  44.397  35.840  1.00  0.00           C  
ATOM    988  C   LEU B1198       9.843  43.486  36.029  1.00  0.00           C  
ATOM    989  O   LEU B1198      10.968  43.841  35.659  1.00  0.00           O  
ATOM    990  CB  LEU B1198       8.246  44.963  37.199  1.00  0.00           C  
ATOM    991  CG  LEU B1198       9.376  45.667  37.966  1.00  0.00           C  
ATOM    992  CD1 LEU B1198       9.694  47.006  37.296  1.00  0.00           C  
ATOM    993  CD2 LEU B1198       8.958  45.896  39.396  1.00  0.00           C  
ATOM    994  N   MET B1199       9.591  42.314  36.616  1.00  0.00           N  
ATOM    995  CA  MET B1199      10.622  41.339  36.938  1.00  0.00           C  
ATOM    996  C   MET B1199      11.146  40.424  35.839  1.00  0.00           C  
ATOM    997  O   MET B1199      12.131  39.733  36.076  1.00  0.00           O  
ATOM    998  CB  MET B1199      10.143  40.425  38.071  1.00  0.00           C  
ATOM    999  CG  MET B1199       9.642  41.115  39.330  1.00  0.00           C  
ATOM   1000  SD  MET B1199      10.792  42.315  40.030  1.00  0.00           S  
ATOM   1001  CE  MET B1199      12.232  41.303  40.309  1.00  0.00           C  
ATOM   1002  N   TYR B1200      10.512  40.371  34.665  1.00  0.00           N  
ATOM   1003  CA  TYR B1200      11.005  39.457  33.636  1.00  0.00           C  
ATOM   1004  C   TYR B1200      12.516  39.579  33.390  1.00  0.00           C  
ATOM   1005  O   TYR B1200      13.231  38.579  33.362  1.00  0.00           O  
ATOM   1006  CB  TYR B1200      10.269  39.646  32.310  1.00  0.00           C  
ATOM   1007  CG  TYR B1200      10.673  38.615  31.257  1.00  0.00           C  
ATOM   1008  CD1 TYR B1200      10.490  37.235  31.493  1.00  0.00           C  
ATOM   1009  CD2 TYR B1200      11.264  39.006  30.037  1.00  0.00           C  
ATOM   1010  CE1 TYR B1200      10.884  36.281  30.552  1.00  0.00           C  
ATOM   1011  CE2 TYR B1200      11.663  38.044  29.077  1.00  0.00           C  
ATOM   1012  CZ  TYR B1200      11.467  36.689  29.349  1.00  0.00           C  
ATOM   1013  OH  TYR B1200      11.846  35.734  28.435  1.00  0.00           O  
ATOM   1014  N   PRO B1201      13.023  40.812  33.248  1.00  0.00           N  
ATOM   1015  CA  PRO B1201      14.459  40.980  33.003  1.00  0.00           C  
ATOM   1016  C   PRO B1201      15.366  40.281  34.028  1.00  0.00           C  
ATOM   1017  O   PRO B1201      16.496  39.872  33.706  1.00  0.00           O  
ATOM   1018  CB  PRO B1201      14.632  42.503  32.984  1.00  0.00           C  
ATOM   1019  CG  PRO B1201      13.230  42.994  32.541  1.00  0.00           C  
ATOM   1020  CD  PRO B1201      12.349  42.119  33.376  1.00  0.00           C  
ATOM   1021  N   VAL B1202      14.886  40.134  35.256  1.00  0.00           N  
ATOM   1022  CA  VAL B1202      15.694  39.467  36.268  1.00  0.00           C  
ATOM   1023  C   VAL B1202      15.715  37.973  35.954  1.00  0.00           C  
ATOM   1024  O   VAL B1202      16.761  37.304  36.089  1.00  0.00           O  
ATOM   1025  CB  VAL B1202      15.147  39.732  37.697  1.00  0.00           C  
ATOM   1026  CG1 VAL B1202      15.935  38.972  38.697  1.00  0.00           C  
ATOM   1027  CG2 VAL B1202      15.244  41.253  38.023  1.00  0.00           C  
ATOM   1028  N   LEU B1203      14.577  37.455  35.492  1.00  0.00           N  
ATOM   1029  CA  LEU B1203      14.488  36.029  35.143  1.00  0.00           C  
ATOM   1030  C   LEU B1203      15.405  35.740  33.952  1.00  0.00           C  
ATOM   1031  O   LEU B1203      16.011  34.668  33.863  1.00  0.00           O  
ATOM   1032  CB  LEU B1203      13.043  35.634  34.790  1.00  0.00           C  
ATOM   1033  CG  LEU B1203      12.836  34.160  34.407  1.00  0.00           C  
ATOM   1034  CD1 LEU B1203      13.203  33.290  35.612  1.00  0.00           C  
ATOM   1035  CD2 LEU B1203      11.365  33.906  33.986  1.00  0.00           C  
ATOM   1036  N   GLN B1204      15.505  36.706  33.039  1.00  0.00           N  
ATOM   1037  CA  GLN B1204      16.370  36.559  31.881  1.00  0.00           C  
ATOM   1038  C   GLN B1204      17.852  36.570  32.333  1.00  0.00           C  
ATOM   1039  O   GLN B1204      18.670  35.766  31.853  1.00  0.00           O  
ATOM   1040  CB  GLN B1204      16.129  37.695  30.874  1.00  0.00           C  
ATOM   1041  CG  GLN B1204      14.779  37.725  30.221  1.00  0.00           C  
ATOM   1042  CD  GLN B1204      14.666  38.873  29.203  1.00  0.00           C  
ATOM   1043  OE1 GLN B1204      14.621  40.051  29.583  1.00  0.00           O  
ATOM   1044  NE2 GLN B1204      14.635  38.532  27.905  1.00  0.00           N  
ATOM   1045  N   ALA B1205      18.199  37.472  33.253  1.00  0.00           N  
ATOM   1046  CA  ALA B1205      19.581  37.533  33.720  1.00  0.00           C  
ATOM   1047  C   ALA B1205      19.944  36.179  34.323  1.00  0.00           C  
ATOM   1048  O   ALA B1205      21.057  35.682  34.137  1.00  0.00           O  
ATOM   1049  CB  ALA B1205      19.775  38.676  34.767  1.00  0.00           C  
ATOM   1050  N   ALA B1206      18.985  35.576  35.018  1.00  0.00           N  
ATOM   1051  CA  ALA B1206      19.212  34.281  35.647  1.00  0.00           C  
ATOM   1052  C   ALA B1206      19.404  33.186  34.607  1.00  0.00           C  
ATOM   1053  O   ALA B1206      20.263  32.314  34.765  1.00  0.00           O  
ATOM   1054  CB  ALA B1206      18.068  33.936  36.550  1.00  0.00           C  
ATOM   1055  N   ASP B1207      18.597  33.228  33.556  1.00  0.00           N  
ATOM   1056  CA  ASP B1207      18.695  32.255  32.484  1.00  0.00           C  
ATOM   1057  C   ASP B1207      20.090  32.348  31.876  1.00  0.00           C  
ATOM   1058  O   ASP B1207      20.735  31.345  31.610  1.00  0.00           O  
ATOM   1059  CB  ASP B1207      17.677  32.581  31.409  1.00  0.00           C  
ATOM   1060  CG  ASP B1207      16.767  31.430  31.104  1.00  0.00           C  
ATOM   1061  OD1 ASP B1207      16.897  30.387  31.787  1.00  0.00           O  
ATOM   1062  OD2 ASP B1207      15.925  31.579  30.180  1.00  0.00           O  
ATOM   1063  N   ILE B1208      20.557  33.570  31.660  1.00  0.00           N  
ATOM   1064  CA  ILE B1208      21.866  33.770  31.068  1.00  0.00           C  
ATOM   1065  C   ILE B1208      23.008  33.361  32.007  1.00  0.00           C  
ATOM   1066  O   ILE B1208      23.886  32.586  31.620  1.00  0.00           O  
ATOM   1067  CB  ILE B1208      22.097  35.241  30.679  1.00  0.00           C  
ATOM   1068  CG1 ILE B1208      21.151  35.657  29.559  1.00  0.00           C  
ATOM   1069  CG2 ILE B1208      23.547  35.439  30.254  1.00  0.00           C  
ATOM   1070  CD1 ILE B1208      21.406  37.064  29.098  1.00  0.00           C  
ATOM   1071  N   LEU B1209      23.005  33.879  33.234  1.00  0.00           N  
ATOM   1072  CA  LEU B1209      24.091  33.556  34.124  1.00  0.00           C  
ATOM   1073  C   LEU B1209      24.106  32.127  34.709  1.00  0.00           C  
ATOM   1074  O   LEU B1209      25.170  31.636  35.085  1.00  0.00           O  
ATOM   1075  CB  LEU B1209      24.189  34.629  35.218  1.00  0.00           C  
ATOM   1076  CG  LEU B1209      24.603  36.011  34.658  1.00  0.00           C  
ATOM   1077  CD1 LEU B1209      24.634  37.091  35.761  1.00  0.00           C  
ATOM   1078  CD2 LEU B1209      25.976  35.905  33.991  1.00  0.00           C  
ATOM   1079  N   ILE B1210      22.967  31.430  34.751  1.00  0.00           N  
ATOM   1080  CA  ILE B1210      23.010  30.087  35.310  1.00  0.00           C  
ATOM   1081  C   ILE B1210      23.787  29.150  34.402  1.00  0.00           C  
ATOM   1082  O   ILE B1210      24.290  28.125  34.840  1.00  0.00           O  
ATOM   1083  CB  ILE B1210      21.608  29.494  35.602  1.00  0.00           C  
ATOM   1084  CG1 ILE B1210      21.757  28.401  36.673  1.00  0.00           C  
ATOM   1085  CG2 ILE B1210      20.987  28.899  34.344  1.00  0.00           C  
ATOM   1086  CD1 ILE B1210      20.449  27.832  37.162  1.00  0.00           C  
ATOM   1087  N   TYR B1211      23.909  29.519  33.135  1.00  0.00           N  
ATOM   1088  CA  TYR B1211      24.654  28.703  32.179  1.00  0.00           C  
ATOM   1089  C   TYR B1211      26.045  29.316  31.959  1.00  0.00           C  
ATOM   1090  O   TYR B1211      26.817  28.881  31.103  1.00  0.00           O  
ATOM   1091  CB  TYR B1211      23.859  28.586  30.860  1.00  0.00           C  
ATOM   1092  CG  TYR B1211      22.553  27.867  31.047  1.00  0.00           C  
ATOM   1093  CD1 TYR B1211      21.342  28.510  30.832  1.00  0.00           C  
ATOM   1094  CD2 TYR B1211      22.531  26.569  31.544  1.00  0.00           C  
ATOM   1095  CE1 TYR B1211      20.125  27.875  31.127  1.00  0.00           C  
ATOM   1096  CE2 TYR B1211      21.333  25.919  31.839  1.00  0.00           C  
ATOM   1097  CZ  TYR B1211      20.139  26.578  31.635  1.00  0.00           C  
ATOM   1098  OH  TYR B1211      18.973  25.947  31.981  1.00  0.00           O  
ATOM   1099  N   LYS B1291      26.356  30.316  32.769  1.00  0.00           N  
ATOM   1100  CA  LYS B1291      27.629  31.011  32.694  1.00  0.00           C  
ATOM   1101  C   LYS B1291      27.911  31.469  31.275  1.00  0.00           C  
ATOM   1102  O   LYS B1291      29.070  31.478  30.846  1.00  0.00           O  
ATOM   1103  CB  LYS B1291      28.767  30.108  33.165  1.00  0.00           C  
ATOM   1104  CG  LYS B1291      29.337  30.462  34.539  1.00  0.00           C  
ATOM   1105  CD  LYS B1291      28.589  29.816  35.664  1.00  0.00           C  
ATOM   1106  CE  LYS B1291      29.218  30.103  37.043  1.00  0.00           C  
ATOM   1107  NZ  LYS B1291      30.615  29.591  37.278  1.00  0.00           N  
ATOM   1108  N   ALA B1292      26.862  31.863  30.557  1.00  0.00           N  
ATOM   1109  CA  ALA B1292      27.009  32.315  29.172  1.00  0.00           C  
ATOM   1110  C   ALA B1292      27.752  33.651  29.109  1.00  0.00           C  
ATOM   1111  O   ALA B1292      27.523  34.534  29.931  1.00  0.00           O  
ATOM   1112  CB  ALA B1292      25.638  32.438  28.512  1.00  0.00           C  
ATOM   1113  N   ASP B1293      28.645  33.796  28.138  1.00  0.00           N  
ATOM   1114  CA  ASP B1293      29.410  35.027  28.001  1.00  0.00           C  
ATOM   1115  C   ASP B1293      28.966  35.845  26.803  1.00  0.00           C  
ATOM   1116  O   ASP B1293      29.365  36.999  26.657  1.00  0.00           O  
ATOM   1117  CB  ASP B1293      30.916  34.718  27.890  1.00  0.00           C  
ATOM   1118  CG  ASP B1293      31.237  33.789  26.743  1.00  0.00           C  
ATOM   1119  OD1 ASP B1293      31.034  34.178  25.577  1.00  0.00           O  
ATOM   1120  OD2 ASP B1293      31.690  32.657  27.008  1.00  0.00           O  
ATOM   1121  N   THR B1294      28.140  35.251  25.948  1.00  0.00           N  
ATOM   1122  CA  THR B1294      27.665  35.950  24.757  1.00  0.00           C  
ATOM   1123  C   THR B1294      26.191  35.631  24.536  1.00  0.00           C  
ATOM   1124  O   THR B1294      25.761  34.490  24.682  1.00  0.00           O  
ATOM   1125  CB  THR B1294      28.521  35.539  23.500  1.00  0.00           C  
ATOM   1126  OG1 THR B1294      29.897  35.859  23.745  1.00  0.00           O  
ATOM   1127  CG2 THR B1294      28.068  36.283  22.244  1.00  0.00           C  
ATOM   1128  N   VAL B1295      25.413  36.647  24.199  1.00  0.00           N  
ATOM   1129  CA  VAL B1295      23.987  36.455  23.980  1.00  0.00           C  
ATOM   1130  C   VAL B1295      23.539  37.226  22.745  1.00  0.00           C  
ATOM   1131  O   VAL B1295      23.647  38.447  22.696  1.00  0.00           O  
ATOM   1132  CB  VAL B1295      23.165  36.976  25.189  1.00  0.00           C  
ATOM   1133  CG1 VAL B1295      21.685  36.815  24.923  1.00  0.00           C  
ATOM   1134  CG2 VAL B1295      23.559  36.233  26.458  1.00  0.00           C  
ATOM   1135  N   PRO B1296      23.074  36.522  21.712  1.00  0.00           N  
ATOM   1136  CA  PRO B1296      22.625  37.265  20.533  1.00  0.00           C  
ATOM   1137  C   PRO B1296      21.270  37.923  20.797  1.00  0.00           C  
ATOM   1138  O   PRO B1296      20.316  37.280  21.243  1.00  0.00           O  
ATOM   1139  CB  PRO B1296      22.557  36.191  19.442  1.00  0.00           C  
ATOM   1140  CG  PRO B1296      22.367  34.913  20.222  1.00  0.00           C  
ATOM   1141  CD  PRO B1296      23.286  35.103  21.390  1.00  0.00           C  
ATOM   1142  N   VAL B1297      21.203  39.216  20.521  1.00  0.00           N  
ATOM   1143  CA  VAL B1297      19.991  39.978  20.732  1.00  0.00           C  
ATOM   1144  C   VAL B1297      19.828  40.995  19.626  1.00  0.00           C  
ATOM   1145  O   VAL B1297      20.775  41.300  18.887  1.00  0.00           O  
ATOM   1146  CB  VAL B1297      20.034  40.728  22.086  1.00  0.00           C  
ATOM   1147  CG1 VAL B1297      20.093  39.705  23.246  1.00  0.00           C  
ATOM   1148  CG2 VAL B1297      21.260  41.675  22.126  1.00  0.00           C  
ATOM   1149  N   GLY B1298      18.612  41.517  19.520  1.00  0.00           N  
ATOM   1150  CA  GLY B1298      18.326  42.509  18.510  1.00  0.00           C  
ATOM   1151  C   GLY B1298      18.698  43.864  19.058  1.00  0.00           C  
ATOM   1152  O   GLY B1298      18.900  44.013  20.265  1.00  0.00           O  
ATOM   1153  N   GLU B1299      18.790  44.848  18.168  1.00  0.00           N  
ATOM   1154  CA  GLU B1299      19.131  46.222  18.545  1.00  0.00           C  
ATOM   1155  C   GLU B1299      18.299  46.708  19.746  1.00  0.00           C  
ATOM   1156  O   GLU B1299      18.807  47.428  20.613  1.00  0.00           O  
ATOM   1157  CB  GLU B1299      18.898  47.162  17.344  1.00  0.00           C  
ATOM   1158  CG  GLU B1299      19.819  46.914  16.138  1.00  0.00           C  
ATOM   1159  CD  GLU B1299      21.196  47.573  16.284  1.00  0.00           C  
ATOM   1160  OE1 GLU B1299      21.265  48.823  16.273  1.00  0.00           O  
ATOM   1161  OE2 GLU B1299      22.212  46.849  16.406  1.00  0.00           O  
ATOM   1162  N   ASP B1300      17.032  46.292  19.795  1.00  0.00           N  
ATOM   1163  CA  ASP B1300      16.117  46.706  20.857  1.00  0.00           C  
ATOM   1164  C   ASP B1300      15.925  45.796  22.086  1.00  0.00           C  
ATOM   1165  O   ASP B1300      14.933  45.937  22.799  1.00  0.00           O  
ATOM   1166  CB  ASP B1300      14.743  46.998  20.248  1.00  0.00           C  
ATOM   1167  CG  ASP B1300      14.156  45.795  19.526  1.00  0.00           C  
ATOM   1168  OD1 ASP B1300      12.930  45.802  19.270  1.00  0.00           O  
ATOM   1169  OD2 ASP B1300      14.915  44.846  19.208  1.00  0.00           O  
ATOM   1170  N   GLN B1301      16.861  44.886  22.346  1.00  0.00           N  
ATOM   1171  CA  GLN B1301      16.762  43.979  23.497  1.00  0.00           C  
ATOM   1172  C   GLN B1301      18.115  43.919  24.202  1.00  0.00           C  
ATOM   1173  O   GLN B1301      18.426  42.945  24.876  1.00  0.00           O  
ATOM   1174  CB  GLN B1301      16.394  42.560  23.035  1.00  0.00           C  
ATOM   1175  CG  GLN B1301      15.087  42.417  22.245  1.00  0.00           C  
ATOM   1176  CD  GLN B1301      13.842  42.406  23.136  1.00  0.00           C  
ATOM   1177  OE1 GLN B1301      13.942  42.310  24.363  1.00  0.00           O  
ATOM   1178  NE2 GLN B1301      12.664  42.485  22.516  1.00  0.00           N  
ATOM   1179  N   VAL B1302      18.925  44.958  24.038  1.00  0.00           N  
ATOM   1180  CA  VAL B1302      20.254  44.978  24.636  1.00  0.00           C  
ATOM   1181  C   VAL B1302      20.254  45.475  26.076  1.00  0.00           C  
ATOM   1182  O   VAL B1302      21.228  45.305  26.808  1.00  0.00           O  
ATOM   1183  CB  VAL B1302      21.193  45.876  23.814  1.00  0.00           C  
ATOM   1184  CG1 VAL B1302      20.917  45.672  22.345  1.00  0.00           C  
ATOM   1185  CG2 VAL B1302      20.996  47.333  24.183  1.00  0.00           C  
ATOM   1186  N   GLN B1303      19.155  46.095  26.481  1.00  0.00           N  
ATOM   1187  CA  GLN B1303      19.073  46.630  27.819  1.00  0.00           C  
ATOM   1188  C   GLN B1303      19.111  45.540  28.913  1.00  0.00           C  
ATOM   1189  O   GLN B1303      19.681  45.774  29.986  1.00  0.00           O  
ATOM   1190  CB  GLN B1303      17.822  47.497  27.939  1.00  0.00           C  
ATOM   1191  CG  GLN B1303      17.996  48.710  28.833  1.00  0.00           C  
ATOM   1192  CD  GLN B1303      16.755  49.597  28.850  1.00  0.00           C  
ATOM   1193  OE1 GLN B1303      15.651  49.158  28.477  1.00  0.00           O  
ATOM   1194  NE2 GLN B1303      16.921  50.842  29.301  1.00  0.00           N  
ATOM   1195  N   HIS B1304      18.522  44.364  28.665  1.00  0.00           N  
ATOM   1196  CA  HIS B1304      18.581  43.338  29.690  1.00  0.00           C  
ATOM   1197  C   HIS B1304      19.990  42.775  29.805  1.00  0.00           C  
ATOM   1198  O   HIS B1304      20.356  42.249  30.855  1.00  0.00           O  
ATOM   1199  CB  HIS B1304      17.505  42.211  29.519  1.00  0.00           C  
ATOM   1200  CG  HIS B1304      17.734  41.249  28.389  1.00  0.00           C  
ATOM   1201  ND1 HIS B1304      17.496  41.570  27.067  1.00  0.00           N  
ATOM   1202  CD2 HIS B1304      18.092  39.942  28.394  1.00  0.00           C  
ATOM   1203  CE1 HIS B1304      17.697  40.506  26.307  1.00  0.00           C  
ATOM   1204  NE2 HIS B1304      18.060  39.503  27.089  1.00  0.00           N  
ATOM   1205  N   ILE B1306      20.805  42.901  28.763  1.00  0.00           N  
ATOM   1206  CA  ILE B1306      22.164  42.379  28.897  1.00  0.00           C  
ATOM   1207  C   ILE B1306      22.957  43.335  29.775  1.00  0.00           C  
ATOM   1208  O   ILE B1306      23.818  42.907  30.524  1.00  0.00           O  
ATOM   1209  CB  ILE B1306      22.894  42.159  27.531  1.00  0.00           C  
ATOM   1210  CG1 ILE B1306      22.324  40.929  26.815  1.00  0.00           C  
ATOM   1211  CG2 ILE B1306      24.370  41.859  27.766  1.00  0.00           C  
ATOM   1212  CD1 ILE B1306      20.923  41.068  26.361  1.00  0.00           C  
ATOM   1213  N   GLU B1310      22.660  44.624  29.707  1.00  0.00           N  
ATOM   1214  CA  GLU B1310      23.356  45.587  30.572  1.00  0.00           C  
ATOM   1215  C   GLU B1310      23.044  45.252  32.057  1.00  0.00           C  
ATOM   1216  O   GLU B1310      23.938  45.258  32.922  1.00  0.00           O  
ATOM   1217  CB  GLU B1310      22.916  47.013  30.227  1.00  0.00           C  
ATOM   1218  CG  GLU B1310      23.175  48.075  31.290  1.00  0.00           C  
ATOM   1219  CD  GLU B1310      24.629  48.557  31.382  1.00  0.00           C  
ATOM   1220  OE1 GLU B1310      25.502  47.795  31.873  1.00  0.00           O  
ATOM   1221  OE2 GLU B1310      24.891  49.718  30.970  1.00  0.00           O  
ATOM   1222  N   LEU B1312      21.780  44.943  32.330  1.00  0.00           N  
ATOM   1223  CA  LEU B1312      21.334  44.581  33.668  1.00  0.00           C  
ATOM   1224  C   LEU B1312      22.056  43.306  34.093  1.00  0.00           C  
ATOM   1225  O   LEU B1312      22.596  43.213  35.201  1.00  0.00           O  
ATOM   1226  CB  LEU B1312      19.825  44.330  33.663  1.00  0.00           C  
ATOM   1227  CG  LEU B1312      19.135  43.833  34.937  1.00  0.00           C  
ATOM   1228  CD1 LEU B1312      19.125  44.946  35.956  1.00  0.00           C  
ATOM   1229  CD2 LEU B1312      17.705  43.385  34.615  1.00  0.00           C  
ATOM   1230  N   THR B1314      22.062  42.322  33.206  1.00  0.00           N  
ATOM   1231  CA  THR B1314      22.723  41.071  33.495  1.00  0.00           C  
ATOM   1232  C   THR B1314      24.181  41.316  33.896  1.00  0.00           C  
ATOM   1233  O   THR B1314      24.685  40.649  34.805  1.00  0.00           O  
ATOM   1234  CB  THR B1314      22.621  40.132  32.277  1.00  0.00           C  
ATOM   1235  OG1 THR B1314      21.238  39.892  32.013  1.00  0.00           O  
ATOM   1236  CG2 THR B1314      23.304  38.786  32.542  1.00  0.00           C  
ATOM   1237  N   ARG B1316      24.845  42.279  33.237  1.00  0.00           N  
ATOM   1238  CA  ARG B1316      26.230  42.620  33.554  1.00  0.00           C  
ATOM   1239  C   ARG B1316      26.322  43.254  34.944  1.00  0.00           C  
ATOM   1240  O   ARG B1316      27.230  42.937  35.722  1.00  0.00           O  
ATOM   1241  CB  ARG B1316      26.829  43.592  32.523  1.00  0.00           C  
ATOM   1242  CG  ARG B1316      27.149  42.984  31.166  1.00  0.00           C  
ATOM   1243  CD  ARG B1316      28.262  43.753  30.419  1.00  0.00           C  
ATOM   1244  NE  ARG B1316      27.806  44.925  29.679  1.00  0.00           N  
ATOM   1245  CZ  ARG B1316      27.705  46.161  30.179  1.00  0.00           C  
ATOM   1246  NH1 ARG B1316      27.287  47.158  29.405  1.00  0.00           N  
ATOM   1247  NH2 ARG B1316      28.021  46.417  31.446  1.00  0.00           N  
ATOM   1248  N   GLU B1317      25.389  44.147  35.256  1.00  0.00           N  
ATOM   1249  CA  GLU B1317      25.378  44.805  36.552  1.00  0.00           C  
ATOM   1250  C   GLU B1317      25.196  43.812  37.685  1.00  0.00           C  
ATOM   1251  O   GLU B1317      25.845  43.929  38.725  1.00  0.00           O  
ATOM   1252  CB  GLU B1317      24.274  45.862  36.613  1.00  0.00           C  
ATOM   1253  CG  GLU B1317      24.547  47.066  35.714  1.00  0.00           C  
ATOM   1254  CD  GLU B1317      23.406  48.073  35.677  1.00  0.00           C  
ATOM   1255  OE1 GLU B1317      23.591  49.149  35.054  1.00  0.00           O  
ATOM   1256  OE2 GLU B1317      22.324  47.792  36.257  1.00  0.00           O  
ATOM   1257  N   ILE B1318      24.320  42.828  37.495  1.00  0.00           N  
ATOM   1258  CA  ILE B1318      24.089  41.826  38.543  1.00  0.00           C  
ATOM   1259  C   ILE B1318      25.333  40.959  38.718  1.00  0.00           C  
ATOM   1260  O   ILE B1318      25.734  40.621  39.851  1.00  0.00           O  
ATOM   1261  CB  ILE B1318      22.885  40.922  38.194  1.00  0.00           C  
ATOM   1262  CG1 ILE B1318      21.624  41.778  38.169  1.00  0.00           C  
ATOM   1263  CG2 ILE B1318      22.796  39.743  39.175  1.00  0.00           C  
ATOM   1264  CD1 ILE B1318      20.414  41.030  37.708  1.00  0.00           C  
ATOM   1265  N   ALA B1319      25.937  40.591  37.594  1.00  0.00           N  
ATOM   1266  CA  ALA B1319      27.157  39.794  37.640  1.00  0.00           C  
ATOM   1267  C   ALA B1319      28.193  40.577  38.478  1.00  0.00           C  
ATOM   1268  O   ALA B1319      28.794  40.033  39.418  1.00  0.00           O  
ATOM   1269  CB  ALA B1319      27.674  39.565  36.240  1.00  0.00           C  
ATOM   1270  N   ARG B1321      28.381  41.864  38.171  1.00  0.00           N  
ATOM   1271  CA  ARG B1321      29.371  42.626  38.930  1.00  0.00           C  
ATOM   1272  C   ARG B1321      29.035  42.705  40.416  1.00  0.00           C  
ATOM   1273  O   ARG B1321      29.884  42.398  41.256  1.00  0.00           O  
ATOM   1274  CB  ARG B1321      29.576  44.033  38.337  1.00  0.00           C  
ATOM   1275  CG  ARG B1321      30.392  44.018  37.047  1.00  0.00           C  
ATOM   1276  CD  ARG B1321      30.867  45.403  36.631  1.00  0.00           C  
ATOM   1277  NE  ARG B1321      29.765  46.335  36.429  1.00  0.00           N  
ATOM   1278  CZ  ARG B1321      29.065  46.437  35.305  1.00  0.00           C  
ATOM   1279  NH1 ARG B1321      29.360  45.663  34.264  1.00  0.00           N  
ATOM   1280  NH2 ARG B1321      28.056  47.304  35.229  1.00  0.00           N  
ATOM   1281  N   ARG B1322      27.796  43.089  40.736  1.00  0.00           N  
ATOM   1282  CA  ARG B1322      27.345  43.204  42.121  1.00  0.00           C  
ATOM   1283  C   ARG B1322      27.541  41.877  42.881  1.00  0.00           C  
ATOM   1284  O   ARG B1322      28.028  41.881  44.026  1.00  0.00           O  
ATOM   1285  CB  ARG B1322      25.873  43.665  42.141  1.00  0.00           C  
ATOM   1286  CG  ARG B1322      25.198  43.726  43.517  1.00  0.00           C  
ATOM   1287  CD  ARG B1322      24.502  45.075  43.705  1.00  0.00           C  
ATOM   1288  NE  ARG B1322      23.967  45.530  42.428  1.00  0.00           N  
ATOM   1289  CZ  ARG B1322      23.866  46.795  42.058  1.00  0.00           C  
ATOM   1290  NH1 ARG B1322      23.370  47.088  40.868  1.00  0.00           N  
ATOM   1291  NH2 ARG B1322      24.258  47.762  42.879  1.00  0.00           N  
ATOM   1292  N   PHE B1323      27.195  40.758  42.230  1.00  0.00           N  
ATOM   1293  CA  PHE B1323      27.329  39.416  42.823  1.00  0.00           C  
ATOM   1294  C   PHE B1323      28.790  39.045  43.086  1.00  0.00           C  
ATOM   1295  O   PHE B1323      29.151  38.650  44.200  1.00  0.00           O  
ATOM   1296  CB  PHE B1323      26.721  38.361  41.895  1.00  0.00           C  
ATOM   1297  CG  PHE B1323      26.642  36.985  42.501  1.00  0.00           C  
ATOM   1298  CD1 PHE B1323      25.431  36.477  42.936  1.00  0.00           C  
ATOM   1299  CD2 PHE B1323      27.784  36.200  42.643  1.00  0.00           C  
ATOM   1300  CE1 PHE B1323      25.358  35.207  43.508  1.00  0.00           C  
ATOM   1301  CE2 PHE B1323      27.725  34.941  43.211  1.00  0.00           C  
ATOM   1302  CZ  PHE B1323      26.509  34.441  43.646  1.00  0.00           C  
ATOM   1303  N   ASN B1324      29.614  39.146  42.045  1.00  0.00           N  
ATOM   1304  CA  ASN B1324      31.031  38.846  42.148  1.00  0.00           C  
ATOM   1305  C   ASN B1324      31.620  39.645  43.297  1.00  0.00           C  
ATOM   1306  O   ASN B1324      32.365  39.113  44.130  1.00  0.00           O  
ATOM   1307  CB  ASN B1324      31.761  39.221  40.852  1.00  0.00           C  
ATOM   1308  CG  ASN B1324      31.407  38.311  39.712  1.00  0.00           C  
ATOM   1309  OD1 ASN B1324      31.025  37.162  39.935  1.00  0.00           O  
ATOM   1310  ND2 ASN B1324      31.540  38.806  38.473  1.00  0.00           N  
ATOM   1311  N   HIS B1325      31.261  40.922  43.347  1.00  0.00           N  
ATOM   1312  CA  HIS B1325      31.759  41.808  44.391  1.00  0.00           C  
ATOM   1313  C   HIS B1325      31.357  41.379  45.799  1.00  0.00           C  
ATOM   1314  O   HIS B1325      32.184  41.349  46.688  1.00  0.00           O  
ATOM   1315  CB  HIS B1325      31.291  43.252  44.131  1.00  0.00           C  
ATOM   1316  CG  HIS B1325      31.625  44.200  45.236  1.00  0.00           C  
ATOM   1317  ND1 HIS B1325      30.711  44.574  46.200  1.00  0.00           N  
ATOM   1318  CD2 HIS B1325      32.784  44.823  45.559  1.00  0.00           C  
ATOM   1319  CE1 HIS B1325      31.290  45.386  47.066  1.00  0.00           C  
ATOM   1320  NE2 HIS B1325      32.548  45.553  46.700  1.00  0.00           N  
ATOM   1321  N   LEU B1326      30.088  41.042  45.996  1.00  0.00           N  
ATOM   1322  CA  LEU B1326      29.591  40.649  47.308  1.00  0.00           C  
ATOM   1323  C   LEU B1326      29.959  39.249  47.742  1.00  0.00           C  
ATOM   1324  O   LEU B1326      30.213  39.013  48.928  1.00  0.00           O  
ATOM   1325  CB  LEU B1326      28.066  40.759  47.340  1.00  0.00           C  
ATOM   1326  CG  LEU B1326      27.310  41.964  47.913  1.00  0.00           C  
ATOM   1327  CD1 LEU B1326      28.190  43.183  48.141  1.00  0.00           C  
ATOM   1328  CD2 LEU B1326      26.160  42.247  46.945  1.00  0.00           C  
ATOM   1329  N   PHE B1327      30.009  38.327  46.785  1.00  0.00           N  
ATOM   1330  CA  PHE B1327      30.260  36.931  47.113  1.00  0.00           C  
ATOM   1331  C   PHE B1327      31.486  36.278  46.506  1.00  0.00           C  
ATOM   1332  O   PHE B1327      31.762  35.122  46.803  1.00  0.00           O  
ATOM   1333  CB  PHE B1327      29.012  36.109  46.738  1.00  0.00           C  
ATOM   1334  CG  PHE B1327      27.705  36.748  47.180  1.00  0.00           C  
ATOM   1335  CD1 PHE B1327      26.807  37.256  46.238  1.00  0.00           C  
ATOM   1336  CD2 PHE B1327      27.398  36.875  48.531  1.00  0.00           C  
ATOM   1337  CE1 PHE B1327      25.620  37.887  46.631  1.00  0.00           C  
ATOM   1338  CE2 PHE B1327      26.208  37.504  48.942  1.00  0.00           C  
ATOM   1339  CZ  PHE B1327      25.318  38.011  47.993  1.00  0.00           C  
ATOM   1340  N   GLY B1328      32.219  37.009  45.667  1.00  0.00           N  
ATOM   1341  CA  GLY B1328      33.390  36.446  45.018  1.00  0.00           C  
ATOM   1342  C   GLY B1328      33.154  36.132  43.540  1.00  0.00           C  
ATOM   1343  O   GLY B1328      32.021  35.790  43.149  1.00  0.00           O  
ATOM   1344  N   GLU B1329      34.215  36.244  42.730  1.00  0.00           N  
ATOM   1345  CA  GLU B1329      34.164  35.967  41.289  1.00  0.00           C  
ATOM   1346  C   GLU B1329      33.451  34.655  40.995  1.00  0.00           C  
ATOM   1347  O   GLU B1329      33.920  33.591  41.388  1.00  0.00           O  
ATOM   1348  CB  GLU B1329      35.570  35.902  40.704  1.00  0.00           C  
ATOM   1349  CG  GLU B1329      36.150  37.238  40.352  1.00  0.00           C  
ATOM   1350  CD  GLU B1329      36.003  37.572  38.872  1.00  0.00           C  
ATOM   1351  OE1 GLU B1329      36.683  36.916  38.045  1.00  0.00           O  
ATOM   1352  OE2 GLU B1329      35.214  38.494  38.543  1.00  0.00           O  
ATOM   1353  N   THR B1341      32.333  34.747  40.273  1.00  0.00           N  
ATOM   1354  CA  THR B1341      31.513  33.597  39.939  1.00  0.00           C  
ATOM   1355  C   THR B1341      31.035  33.632  38.488  1.00  0.00           C  
ATOM   1356  O   THR B1341      31.170  32.646  37.754  1.00  0.00           O  
ATOM   1357  CB  THR B1341      30.286  33.564  40.864  1.00  0.00           C  
ATOM   1358  OG1 THR B1341      30.730  33.676  42.219  1.00  0.00           O  
ATOM   1359  CG2 THR B1341      29.500  32.273  40.711  1.00  0.00           C  
ATOM   1360  N   PHE B1342      30.498  34.790  38.087  1.00  0.00           N  
ATOM   1361  CA  PHE B1342      29.942  34.985  36.755  1.00  0.00           C  
ATOM   1362  C   PHE B1342      30.691  35.951  35.834  1.00  0.00           C  
ATOM   1363  O   PHE B1342      31.305  36.925  36.297  1.00  0.00           O  
ATOM   1364  CB  PHE B1342      28.502  35.529  36.845  1.00  0.00           C  
ATOM   1365  CG  PHE B1342      27.580  34.712  37.686  1.00  0.00           C  
ATOM   1366  CD1 PHE B1342      27.189  35.166  38.949  1.00  0.00           C  
ATOM   1367  CD2 PHE B1342      27.061  33.509  37.206  1.00  0.00           C  
ATOM   1368  CE1 PHE B1342      26.290  34.447  39.727  1.00  0.00           C  
ATOM   1369  CE2 PHE B1342      26.156  32.773  37.975  1.00  0.00           C  
ATOM   1370  CZ  PHE B1342      25.765  33.252  39.252  1.00  0.00           C  
ATOM   1371  N   PRO B1344      30.623  35.700  34.509  1.00  0.00           N  
ATOM   1372  CA  PRO B1344      31.262  36.549  33.502  1.00  0.00           C  
ATOM   1373  C   PRO B1344      30.279  37.694  33.245  1.00  0.00           C  
ATOM   1374  O   PRO B1344      29.128  37.628  33.681  1.00  0.00           O  
ATOM   1375  CB  PRO B1344      31.352  35.641  32.292  1.00  0.00           C  
ATOM   1376  CG  PRO B1344      30.067  34.850  32.403  1.00  0.00           C  
ATOM   1377  CD  PRO B1344      30.044  34.493  33.886  1.00  0.00           C  
ATOM   1378  N   GLU B1345      30.732  38.742  32.564  1.00  0.00           N  
ATOM   1379  CA  GLU B1345      29.854  39.851  32.224  1.00  0.00           C  
ATOM   1380  C   GLU B1345      29.511  39.573  30.774  1.00  0.00           C  
ATOM   1381  O   GLU B1345      30.332  39.767  29.883  1.00  0.00           O  
ATOM   1382  CB  GLU B1345      30.562  41.199  32.374  1.00  0.00           C  
ATOM   1383  CG  GLU B1345      31.052  41.464  33.792  1.00  0.00           C  
ATOM   1384  CD  GLU B1345      31.564  42.886  34.005  1.00  0.00           C  
ATOM   1385  OE1 GLU B1345      32.395  43.096  34.920  1.00  0.00           O  
ATOM   1386  OE2 GLU B1345      31.125  43.797  33.274  1.00  0.00           O  
ATOM   1387  N   PRO B1347      28.290  39.073  30.526  1.00  0.00           N  
ATOM   1388  CA  PRO B1347      27.827  38.748  29.183  1.00  0.00           C  
ATOM   1389  C   PRO B1347      27.874  39.959  28.273  1.00  0.00           C  
ATOM   1390  O   PRO B1347      27.626  41.086  28.707  1.00  0.00           O  
ATOM   1391  CB  PRO B1347      26.390  38.273  29.417  1.00  0.00           C  
ATOM   1392  CG  PRO B1347      26.417  37.774  30.797  1.00  0.00           C  
ATOM   1393  CD  PRO B1347      27.221  38.819  31.504  1.00  0.00           C  
ATOM   1394  N   GLN B1348      28.200  39.708  27.013  1.00  0.00           N  
ATOM   1395  CA  GLN B1348      28.243  40.745  25.996  1.00  0.00           C  
ATOM   1396  C   GLN B1348      27.139  40.438  24.991  1.00  0.00           C  
ATOM   1397  O   GLN B1348      26.868  39.270  24.679  1.00  0.00           O  
ATOM   1398  CB  GLN B1348      29.595  40.747  25.273  1.00  0.00           C  
ATOM   1399  CG  GLN B1348      30.664  41.611  25.928  1.00  0.00           C  
ATOM   1400  CD  GLN B1348      30.208  43.063  26.142  1.00  0.00           C  
ATOM   1401  OE1 GLN B1348      29.482  43.625  25.316  1.00  0.00           O  
ATOM   1402  NE2 GLN B1348      30.645  43.675  27.252  1.00  0.00           N  
ATOM   1403  N   ALA B1349      26.492  41.482  24.496  1.00  0.00           N  
ATOM   1404  CA  ALA B1349      25.441  41.308  23.509  1.00  0.00           C  
ATOM   1405  C   ALA B1349      26.079  41.059  22.139  1.00  0.00           C  
ATOM   1406  O   ALA B1349      27.049  41.721  21.785  1.00  0.00           O  
ATOM   1407  CB  ALA B1349      24.566  42.564  23.453  1.00  0.00           C  
ATOM   1408  N   LEU B1350      25.555  40.093  21.387  1.00  0.00           N  
ATOM   1409  CA  LEU B1350      26.054  39.810  20.033  1.00  0.00           C  
ATOM   1410  C   LEU B1350      24.970  40.326  19.077  1.00  0.00           C  
ATOM   1411  O   LEU B1350      23.836  39.849  19.104  1.00  0.00           O  
ATOM   1412  CB  LEU B1350      26.235  38.309  19.805  1.00  0.00           C  
ATOM   1413  CG  LEU B1350      27.411  37.765  18.964  1.00  0.00           C  
ATOM   1414  CD1 LEU B1350      27.052  36.366  18.397  1.00  0.00           C  
ATOM   1415  CD2 LEU B1350      27.753  38.710  17.834  1.00  0.00           C  
ATOM   1416  N   LEU B1351      25.317  41.315  18.256  1.00  0.00           N  
ATOM   1417  CA  LEU B1351      24.385  41.893  17.284  1.00  0.00           C  
ATOM   1418  C   LEU B1351      24.594  41.313  15.874  1.00  0.00           C  
ATOM   1419  O   LEU B1351      25.592  40.638  15.611  1.00  0.00           O  
ATOM   1420  CB  LEU B1351      24.539  43.412  17.273  1.00  0.00           C  
ATOM   1421  CG  LEU B1351      24.259  44.047  18.651  1.00  0.00           C  
ATOM   1422  CD1 LEU B1351      24.521  45.554  18.608  1.00  0.00           C  
ATOM   1423  CD2 LEU B1351      22.808  43.776  19.059  1.00  0.00           C  
ATOM   1424  N   ASN B1352      23.654  41.571  14.969  1.00  0.00           N  
ATOM   1425  CA  ASN B1352      23.741  41.033  13.617  1.00  0.00           C  
ATOM   1426  C   ASN B1352      23.664  42.132  12.564  1.00  0.00           C  
ATOM   1427  O   ASN B1352      22.720  42.184  11.776  1.00  0.00           O  
ATOM   1428  CB  ASN B1352      22.604  40.049  13.401  1.00  0.00           C  
ATOM   1429  CG  ASN B1352      22.917  39.033  12.336  1.00  0.00           C  
ATOM   1430  OD1 ASN B1352      22.038  38.285  11.905  1.00  0.00           O  
ATOM   1431  ND2 ASN B1352      24.184  38.989  11.905  1.00  0.00           N  
ATOM   1432  N   PRO B1356      24.668  43.020  12.527  1.00  0.00           N  
ATOM   1433  CA  PRO B1356      24.732  44.140  11.576  1.00  0.00           C  
ATOM   1434  C   PRO B1356      24.746  43.714  10.113  1.00  0.00           C  
ATOM   1435  O   PRO B1356      24.190  44.398   9.254  1.00  0.00           O  
ATOM   1436  CB  PRO B1356      26.023  44.866  11.971  1.00  0.00           C  
ATOM   1437  CG  PRO B1356      26.196  44.504  13.423  1.00  0.00           C  
ATOM   1438  CD  PRO B1356      25.828  43.041  13.433  1.00  0.00           C  
ATOM   1439  N   GLU B1357      25.389  42.583   9.843  1.00  0.00           N  
ATOM   1440  CA  GLU B1357      25.487  42.060   8.488  1.00  0.00           C  
ATOM   1441  C   GLU B1357      24.124  41.602   7.950  1.00  0.00           C  
ATOM   1442  O   GLU B1357      23.857  41.717   6.751  1.00  0.00           O  
ATOM   1443  CB  GLU B1357      26.483  40.892   8.458  1.00  0.00           C  
ATOM   1444  CG  GLU B1357      26.699  40.254   7.084  1.00  0.00           C  
ATOM   1445  CD  GLU B1357      28.070  40.574   6.478  1.00  0.00           C  
ATOM   1446  OE1 GLU B1357      28.335  41.761   6.164  1.00  0.00           O  
ATOM   1447  OE2 GLU B1357      28.883  39.629   6.318  1.00  0.00           O  
ATOM   1448  N   ALA B1358      23.260  41.088   8.827  1.00  0.00           N  
ATOM   1449  CA  ALA B1358      21.945  40.616   8.392  1.00  0.00           C  
ATOM   1450  C   ALA B1358      21.073  41.759   7.893  1.00  0.00           C  
ATOM   1451  O   ALA B1358      21.227  42.909   8.309  1.00  0.00           O  
ATOM   1452  CB  ALA B1358      21.233  39.872   9.526  1.00  0.00           C  
ATOM   1453  N   PRO B1359      20.139  41.452   6.983  1.00  0.00           N  
ATOM   1454  CA  PRO B1359      19.232  42.444   6.410  1.00  0.00           C  
ATOM   1455  C   PRO B1359      18.083  42.798   7.336  1.00  0.00           C  
ATOM   1456  O   PRO B1359      17.682  41.997   8.177  1.00  0.00           O  
ATOM   1457  CB  PRO B1359      18.736  41.751   5.155  1.00  0.00           C  
ATOM   1458  CG  PRO B1359      18.604  40.333   5.628  1.00  0.00           C  
ATOM   1459  CD  PRO B1359      19.917  40.132   6.363  1.00  0.00           C  
ATOM   1460  N   ARG B1360      17.555  44.003   7.162  1.00  0.00           N  
ATOM   1461  CA  ARG B1360      16.427  44.477   7.952  1.00  0.00           C  
ATOM   1462  C   ARG B1360      15.252  44.228   7.028  1.00  0.00           C  
ATOM   1463  O   ARG B1360      14.923  45.058   6.185  1.00  0.00           O  
ATOM   1464  CB  ARG B1360      16.578  45.974   8.250  1.00  0.00           C  
ATOM   1465  CG  ARG B1360      15.655  46.533   9.343  1.00  0.00           C  
ATOM   1466  CD  ARG B1360      14.183  46.524   8.923  1.00  0.00           C  
ATOM   1467  NE  ARG B1360      13.543  47.838   9.038  1.00  0.00           N  
ATOM   1468  CZ  ARG B1360      13.418  48.530  10.171  1.00  0.00           C  
ATOM   1469  NH1 ARG B1360      13.890  48.042  11.314  1.00  0.00           N  
ATOM   1470  NH2 ARG B1360      12.819  49.716  10.160  1.00  0.00           N  
ATOM   1471  N   VAL B1361      14.617  43.076   7.180  1.00  0.00           N  
ATOM   1472  CA  VAL B1361      13.513  42.735   6.304  1.00  0.00           C  
ATOM   1473  C   VAL B1361      12.240  43.544   6.513  1.00  0.00           C  
ATOM   1474  O   VAL B1361      11.651  43.534   7.593  1.00  0.00           O  
ATOM   1475  CB  VAL B1361      13.200  41.238   6.411  1.00  0.00           C  
ATOM   1476  CG1 VAL B1361      12.148  40.835   5.391  1.00  0.00           C  
ATOM   1477  CG2 VAL B1361      14.478  40.449   6.206  1.00  0.00           C  
ATOM   1478  N   PRO B1365      11.814  44.276   5.470  1.00  0.00           N  
ATOM   1479  CA  PRO B1365      10.612  45.117   5.438  1.00  0.00           C  
ATOM   1480  C   PRO B1365       9.402  44.202   5.296  1.00  0.00           C  
ATOM   1481  O   PRO B1365       9.480  43.167   4.636  1.00  0.00           O  
ATOM   1482  CB  PRO B1365      10.819  45.957   4.191  1.00  0.00           C  
ATOM   1483  CG  PRO B1365      11.495  44.974   3.269  1.00  0.00           C  
ATOM   1484  CD  PRO B1365      12.541  44.369   4.191  1.00  0.00           C  
ATOM   1485  N   GLY B1366       8.285  44.584   5.898  1.00  0.00           N  
ATOM   1486  CA  GLY B1366       7.102  43.746   5.835  1.00  0.00           C  
ATOM   1487  C   GLY B1366       6.484  43.702   4.459  1.00  0.00           C  
ATOM   1488  O   GLY B1366       6.946  44.388   3.553  1.00  0.00           O  
ATOM   1489  N   ILE B1368       5.437  42.901   4.297  1.00  0.00           N  
ATOM   1490  CA  ILE B1368       4.761  42.783   3.016  1.00  0.00           C  
ATOM   1491  C   ILE B1368       4.072  44.095   2.599  1.00  0.00           C  
ATOM   1492  O   ILE B1368       3.344  44.145   1.604  1.00  0.00           O  
ATOM   1493  CB  ILE B1368       3.727  41.629   3.045  1.00  0.00           C  
ATOM   1494  CG1 ILE B1368       2.613  41.921   4.049  1.00  0.00           C  
ATOM   1495  CG2 ILE B1368       4.425  40.335   3.434  1.00  0.00           C  
ATOM   1496  CD1 ILE B1368       1.529  40.851   4.089  1.00  0.00           C  
ATOM   1497  N   ASP B1369       4.310  45.156   3.365  1.00  0.00           N  
ATOM   1498  CA  ASP B1369       3.748  46.477   3.080  1.00  0.00           C  
ATOM   1499  C   ASP B1369       4.779  47.473   3.593  1.00  0.00           C  
ATOM   1500  O   ASP B1369       5.056  47.516   4.788  1.00  0.00           O  
ATOM   1501  CB  ASP B1369       2.414  46.653   3.810  1.00  0.00           C  
ATOM   1502  CG  ASP B1369       1.330  45.727   3.274  1.00  0.00           C  
ATOM   1503  OD1 ASP B1369       0.450  45.304   4.059  1.00  0.00           O  
ATOM   1504  OD2 ASP B1369       1.353  45.428   2.061  1.00  0.00           O  
ATOM   1505  N   GLY B1370       5.363  48.256   2.694  1.00  0.00           N  
ATOM   1506  CA  GLY B1370       6.388  49.217   3.088  1.00  0.00           C  
ATOM   1507  C   GLY B1370       6.199  50.006   4.382  1.00  0.00           C  
ATOM   1508  O   GLY B1370       7.093  50.744   4.797  1.00  0.00           O  
ATOM   1509  N   LYS B1372       5.050  49.848   5.029  1.00  0.00           N  
ATOM   1510  CA  LYS B1372       4.750  50.566   6.261  1.00  0.00           C  
ATOM   1511  C   LYS B1372       5.744  50.365   7.405  1.00  0.00           C  
ATOM   1512  O   LYS B1372       5.895  51.248   8.253  1.00  0.00           O  
ATOM   1513  CB  LYS B1372       3.343  50.199   6.734  1.00  0.00           C  
ATOM   1514  CG  LYS B1372       2.286  50.361   5.656  1.00  0.00           C  
ATOM   1515  CD  LYS B1372       0.881  50.338   6.238  1.00  0.00           C  
ATOM   1516  CE  LYS B1372       0.574  51.618   7.028  1.00  0.00           C  
ATOM   1517  NZ  LYS B1372       0.607  52.850   6.170  1.00  0.00           N  
ATOM   1518  N   ALA B1373       6.428  49.225   7.440  1.00  0.00           N  
ATOM   1519  CA  ALA B1373       7.372  48.987   8.525  1.00  0.00           C  
ATOM   1520  C   ALA B1373       8.337  47.834   8.287  1.00  0.00           C  
ATOM   1521  O   ALA B1373       8.803  47.602   7.170  1.00  0.00           O  
ATOM   1522  CB  ALA B1373       6.606  48.751   9.825  1.00  0.00           C  
ATOM   1523  N   LYS B1414       8.643  47.132   9.372  1.00  0.00           N  
ATOM   1524  CA  LYS B1414       9.538  45.991   9.340  1.00  0.00           C  
ATOM   1525  C   LYS B1414       8.670  44.770   9.581  1.00  0.00           C  
ATOM   1526  O   LYS B1414       7.555  44.880  10.097  1.00  0.00           O  
ATOM   1527  CB  LYS B1414      10.584  46.111  10.445  1.00  0.00           C  
ATOM   1528  CG  LYS B1414      11.625  45.010  10.450  1.00  0.00           C  
ATOM   1529  CD  LYS B1414      12.617  45.222  11.594  1.00  0.00           C  
ATOM   1530  CE  LYS B1414      13.775  44.224  11.532  1.00  0.00           C  
ATOM   1531  NZ  LYS B1414      14.800  44.463  12.588  1.00  0.00           N  
ATOM   1532  N   MET B1415       9.171  43.605   9.206  1.00  0.00           N  
ATOM   1533  CA  MET B1415       8.403  42.393   9.393  1.00  0.00           C  
ATOM   1534  C   MET B1415       8.449  41.982  10.863  1.00  0.00           C  
ATOM   1535  O   MET B1415       9.489  42.114  11.518  1.00  0.00           O  
ATOM   1536  CB  MET B1415       8.972  41.287   8.504  1.00  0.00           C  
ATOM   1537  CG  MET B1415       8.128  40.035   8.445  1.00  0.00           C  
ATOM   1538  SD  MET B1415       8.721  38.962   7.132  1.00  0.00           S  
ATOM   1539  CE  MET B1415       8.347  40.026   5.652  1.00  0.00           C  
ATOM   1540  N   SER B1416       7.316  41.504  11.379  1.00  0.00           N  
ATOM   1541  CA  SER B1416       7.222  41.061  12.770  1.00  0.00           C  
ATOM   1542  C   SER B1416       5.848  40.466  13.035  1.00  0.00           C  
ATOM   1543  O   SER B1416       4.856  40.947  12.494  1.00  0.00           O  
ATOM   1544  CB  SER B1416       7.455  42.237  13.728  1.00  0.00           C  
ATOM   1545  OG  SER B1416       6.451  43.225  13.573  1.00  0.00           O  
ATOM   1546  N   LYS B1417       5.793  39.425  13.867  1.00  0.00           N  
ATOM   1547  CA  LYS B1417       4.526  38.778  14.199  1.00  0.00           C  
ATOM   1548  C   LYS B1417       3.440  39.763  14.619  1.00  0.00           C  
ATOM   1549  O   LYS B1417       2.305  39.669  14.158  1.00  0.00           O  
ATOM   1550  CB  LYS B1417       4.703  37.764  15.331  1.00  0.00           C  
ATOM   1551  CG  LYS B1417       5.302  36.417  14.939  1.00  0.00           C  
ATOM   1552  CD  LYS B1417       5.214  35.428  16.105  1.00  0.00           C  
ATOM   1553  CE  LYS B1417       5.898  35.987  17.354  1.00  0.00           C  
ATOM   1554  NZ  LYS B1417       5.660  35.197  18.601  1.00  0.00           N  
ATOM   1555  N   SER B1441       3.786  40.703  15.498  1.00  0.00           N  
ATOM   1556  CA  SER B1441       2.816  41.685  15.998  1.00  0.00           C  
ATOM   1557  C   SER B1441       1.973  42.336  14.899  1.00  0.00           C  
ATOM   1558  O   SER B1441       0.761  42.495  15.052  1.00  0.00           O  
ATOM   1559  CB  SER B1441       3.524  42.777  16.811  1.00  0.00           C  
ATOM   1560  OG  SER B1441       4.259  43.665  15.981  1.00  0.00           O  
ATOM   1561  N   LEU B1444       2.618  42.714  13.799  1.00  0.00           N  
ATOM   1562  CA  LEU B1444       1.945  43.346  12.667  1.00  0.00           C  
ATOM   1563  C   LEU B1444       1.498  42.247  11.699  1.00  0.00           C  
ATOM   1564  O   LEU B1444       1.757  41.070  11.940  1.00  0.00           O  
ATOM   1565  CB  LEU B1444       2.931  44.285  11.975  1.00  0.00           C  
ATOM   1566  CG  LEU B1444       3.728  45.190  12.927  1.00  0.00           C  
ATOM   1567  CD1 LEU B1444       4.979  45.701  12.252  1.00  0.00           C  
ATOM   1568  CD2 LEU B1444       2.864  46.344  13.378  1.00  0.00           C  
ATOM   1569  N   GLY B1450       0.813  42.616  10.618  1.00  0.00           N  
ATOM   1570  CA  GLY B1450       0.397  41.614   9.639  1.00  0.00           C  
ATOM   1571  C   GLY B1450       1.650  41.192   8.887  1.00  0.00           C  
ATOM   1572  O   GLY B1450       1.915  40.010   8.681  1.00  0.00           O  
ATOM   1573  N   ASN B1452       2.403  42.219   8.501  1.00  0.00           N  
ATOM   1574  CA  ASN B1452       3.690  42.188   7.806  1.00  0.00           C  
ATOM   1575  C   ASN B1452       4.476  40.937   7.432  1.00  0.00           C  
ATOM   1576  O   ASN B1452       5.553  41.083   6.863  1.00  0.00           O  
ATOM   1577  CB  ASN B1452       4.676  43.050   8.595  1.00  0.00           C  
ATOM   1578  CG  ASN B1452       4.497  44.509   8.340  1.00  0.00           C  
ATOM   1579  OD1 ASN B1452       3.380  45.019   8.379  1.00  0.00           O  
ATOM   1580  ND2 ASN B1452       5.600  45.207   8.081  1.00  0.00           N  
ATOM   1581  N   THR B1455       4.009  39.728   7.705  1.00  0.00           N  
ATOM   1582  CA  THR B1455       4.897  38.609   7.413  1.00  0.00           C  
ATOM   1583  C   THR B1455       4.577  37.554   6.377  1.00  0.00           C  
ATOM   1584  O   THR B1455       3.448  37.417   5.891  1.00  0.00           O  
ATOM   1585  CB  THR B1455       5.270  37.845   8.722  1.00  0.00           C  
ATOM   1586  OG1 THR B1455       4.412  36.715   8.882  1.00  0.00           O  
ATOM   1587  CG2 THR B1455       5.106  38.736   9.934  1.00  0.00           C  
ATOM   1588  N   ILE B1456       5.640  36.818   6.060  1.00  0.00           N  
ATOM   1589  CA  ILE B1456       5.635  35.694   5.139  1.00  0.00           C  
ATOM   1590  C   ILE B1456       6.214  34.596   6.024  1.00  0.00           C  
ATOM   1591  O   ILE B1456       7.384  34.673   6.438  1.00  0.00           O  
ATOM   1592  CB  ILE B1456       6.615  35.890   3.958  1.00  0.00           C  
ATOM   1593  CG1 ILE B1456       6.297  37.176   3.178  1.00  0.00           C  
ATOM   1594  CG2 ILE B1456       6.564  34.673   3.062  1.00  0.00           C  
ATOM   1595  CD1 ILE B1456       5.420  36.998   1.958  1.00  0.00           C  
ATOM   1596  N   GLY B1457       5.402  33.590   6.330  1.00  0.00           N  
ATOM   1597  CA  GLY B1457       5.871  32.507   7.170  1.00  0.00           C  
ATOM   1598  C   GLY B1457       6.579  31.410   6.399  1.00  0.00           C  
ATOM   1599  O   GLY B1457       6.156  31.035   5.303  1.00  0.00           O  
ATOM   1600  N   LEU B1458       7.664  30.894   6.971  1.00  0.00           N  
ATOM   1601  CA  LEU B1458       8.418  29.818   6.343  1.00  0.00           C  
ATOM   1602  C   LEU B1458       7.531  28.636   5.961  1.00  0.00           C  
ATOM   1603  O   LEU B1458       7.819  27.898   5.018  1.00  0.00           O  
ATOM   1604  CB  LEU B1458       9.484  29.299   7.301  1.00  0.00           C  
ATOM   1605  CG  LEU B1458      10.452  30.312   7.877  1.00  0.00           C  
ATOM   1606  CD1 LEU B1458      11.660  29.572   8.472  1.00  0.00           C  
ATOM   1607  CD2 LEU B1458      10.890  31.233   6.782  1.00  0.00           C  
ATOM   1608  N   LEU B1459       6.450  28.448   6.707  1.00  0.00           N  
ATOM   1609  CA  LEU B1459       5.572  27.316   6.467  1.00  0.00           C  
ATOM   1610  C   LEU B1459       4.171  27.715   6.040  1.00  0.00           C  
ATOM   1611  O   LEU B1459       3.241  26.910   6.097  1.00  0.00           O  
ATOM   1612  CB  LEU B1459       5.521  26.451   7.734  1.00  0.00           C  
ATOM   1613  CG  LEU B1459       6.748  25.581   8.036  1.00  0.00           C  
ATOM   1614  CD1 LEU B1459       8.008  26.399   8.048  1.00  0.00           C  
ATOM   1615  CD2 LEU B1459       6.557  24.917   9.376  1.00  0.00           C  
ATOM   1616  N   GLU B1460       4.030  28.961   5.610  1.00  0.00           N  
ATOM   1617  CA  GLU B1460       2.755  29.500   5.170  1.00  0.00           C  
ATOM   1618  C   GLU B1460       2.286  28.717   3.947  1.00  0.00           C  
ATOM   1619  O   GLU B1460       3.078  28.111   3.234  1.00  0.00           O  
ATOM   1620  CB  GLU B1460       2.950  30.973   4.809  1.00  0.00           C  
ATOM   1621  CG  GLU B1460       1.689  31.826   4.821  1.00  0.00           C  
ATOM   1622  CD  GLU B1460       1.996  33.310   4.656  1.00  0.00           C  
ATOM   1623  OE1 GLU B1460       3.032  33.767   5.179  1.00  0.00           O  
ATOM   1624  OE2 GLU B1460       1.205  34.028   4.010  1.00  0.00           O  
ATOM   1625  N   PRO B1461       0.978  28.692   3.698  1.00  0.00           N  
ATOM   1626  CA  PRO B1461       0.540  27.947   2.513  1.00  0.00           C  
ATOM   1627  C   PRO B1461       1.068  28.662   1.255  1.00  0.00           C  
ATOM   1628  O   PRO B1461       1.242  29.891   1.256  1.00  0.00           O  
ATOM   1629  CB  PRO B1461      -0.976  28.012   2.613  1.00  0.00           C  
ATOM   1630  CG  PRO B1461      -1.215  28.135   4.106  1.00  0.00           C  
ATOM   1631  CD  PRO B1461      -0.165  29.129   4.511  1.00  0.00           C  
ATOM   1632  N   GLU B1462       1.319  27.903   0.194  1.00  0.00           N  
ATOM   1633  CA  GLU B1462       1.831  28.477  -1.049  1.00  0.00           C  
ATOM   1634  C   GLU B1462       0.935  29.542  -1.655  1.00  0.00           C  
ATOM   1635  O   GLU B1462       1.424  30.558  -2.157  1.00  0.00           O  
ATOM   1636  CB  GLU B1462       2.088  27.378  -2.076  1.00  0.00           C  
ATOM   1637  CG  GLU B1462       3.530  26.891  -2.077  1.00  0.00           C  
ATOM   1638  CD  GLU B1462       3.858  25.990  -3.260  1.00  0.00           C  
ATOM   1639  OE1 GLU B1462       3.307  26.230  -4.363  1.00  0.00           O  
ATOM   1640  OE2 GLU B1462       4.683  25.057  -3.087  1.00  0.00           O  
ATOM   1641  N   GLU B1463      -0.372  29.314  -1.612  1.00  0.00           N  
ATOM   1642  CA  GLU B1463      -1.324  30.281  -2.141  1.00  0.00           C  
ATOM   1643  C   GLU B1463      -1.182  31.581  -1.364  1.00  0.00           C  
ATOM   1644  O   GLU B1463      -1.187  32.663  -1.936  1.00  0.00           O  
ATOM   1645  CB  GLU B1463      -2.772  29.787  -1.990  1.00  0.00           C  
ATOM   1646  CG  GLU B1463      -3.820  30.896  -2.285  1.00  0.00           C  
ATOM   1647  CD  GLU B1463      -5.074  30.847  -1.386  1.00  0.00           C  
ATOM   1648  OE1 GLU B1463      -6.081  30.200  -1.767  1.00  0.00           O  
ATOM   1649  OE2 GLU B1463      -5.048  31.464  -0.294  1.00  0.00           O  
ATOM   1650  N   SER B1465      -1.061  31.468  -0.047  1.00  0.00           N  
ATOM   1651  CA  SER B1465      -0.950  32.648   0.800  1.00  0.00           C  
ATOM   1652  C   SER B1465       0.313  33.438   0.489  1.00  0.00           C  
ATOM   1653  O   SER B1465       0.273  34.669   0.395  1.00  0.00           O  
ATOM   1654  CB  SER B1465      -0.979  32.240   2.272  1.00  0.00           C  
ATOM   1655  OG  SER B1465      -1.101  33.380   3.098  1.00  0.00           O  
ATOM   1656  N   ILE B1467       1.440  32.743   0.330  1.00  0.00           N  
ATOM   1657  CA  ILE B1467       2.678  33.437   0.009  1.00  0.00           C  
ATOM   1658  C   ILE B1467       2.502  34.117  -1.352  1.00  0.00           C  
ATOM   1659  O   ILE B1467       2.941  35.252  -1.557  1.00  0.00           O  
ATOM   1660  CB  ILE B1467       3.886  32.479  -0.048  1.00  0.00           C  
ATOM   1661  CG1 ILE B1467       4.030  31.755   1.296  1.00  0.00           C  
ATOM   1662  CG2 ILE B1467       5.165  33.272  -0.358  1.00  0.00           C  
ATOM   1663  CD1 ILE B1467       5.199  30.786   1.374  1.00  0.00           C  
ATOM   1664  N   TRP B1468       1.840  33.433  -2.280  1.00  0.00           N  
ATOM   1665  CA  TRP B1468       1.629  34.019  -3.600  1.00  0.00           C  
ATOM   1666  C   TRP B1468       0.798  35.317  -3.541  1.00  0.00           C  
ATOM   1667  O   TRP B1468       1.190  36.343  -4.107  1.00  0.00           O  
ATOM   1668  CB  TRP B1468       0.951  33.018  -4.538  1.00  0.00           C  
ATOM   1669  CG  TRP B1468       0.793  33.569  -5.926  1.00  0.00           C  
ATOM   1670  CD1 TRP B1468      -0.311  33.477  -6.723  1.00  0.00           C  
ATOM   1671  CD2 TRP B1468       1.753  34.351  -6.658  1.00  0.00           C  
ATOM   1672  NE1 TRP B1468      -0.106  34.158  -7.898  1.00  0.00           N  
ATOM   1673  CE2 TRP B1468       1.152  34.703  -7.886  1.00  0.00           C  
ATOM   1674  CE3 TRP B1468       3.059  34.789  -6.393  1.00  0.00           C  
ATOM   1675  CZ2 TRP B1468       1.810  35.475  -8.850  1.00  0.00           C  
ATOM   1676  CZ3 TRP B1468       3.715  35.559  -7.351  1.00  0.00           C  
ATOM   1677  CH2 TRP B1468       3.088  35.894  -8.564  1.00  0.00           C  
ATOM   1678  N   GLN B1507      -0.339  35.274  -2.849  1.00  0.00           N  
ATOM   1679  CA  GLN B1507      -1.186  36.453  -2.724  1.00  0.00           C  
ATOM   1680  C   GLN B1507      -0.390  37.628  -2.169  1.00  0.00           C  
ATOM   1681  O   GLN B1507      -0.472  38.737  -2.697  1.00  0.00           O  
ATOM   1682  CB  GLN B1507      -2.377  36.173  -1.812  1.00  0.00           C  
ATOM   1683  CG  GLN B1507      -3.206  34.944  -2.179  1.00  0.00           C  
ATOM   1684  CD  GLN B1507      -3.612  34.897  -3.647  1.00  0.00           C  
ATOM   1685  OE1 GLN B1507      -4.015  35.914  -4.233  1.00  0.00           O  
ATOM   1686  NE2 GLN B1507      -3.521  33.702  -4.251  1.00  0.00           N  
ATOM   1687  N   LYS B1508       0.378  37.390  -1.106  1.00  0.00           N  
ATOM   1688  CA  LYS B1508       1.192  38.451  -0.509  1.00  0.00           C  
ATOM   1689  C   LYS B1508       2.199  39.029  -1.498  1.00  0.00           C  
ATOM   1690  O   LYS B1508       2.439  40.230  -1.501  1.00  0.00           O  
ATOM   1691  CB  LYS B1508       1.930  37.938   0.738  1.00  0.00           C  
ATOM   1692  CG  LYS B1508       1.165  38.165   2.029  1.00  0.00           C  
ATOM   1693  CD  LYS B1508       1.569  37.197   3.136  1.00  0.00           C  
ATOM   1694  CE  LYS B1508       0.651  37.353   4.344  1.00  0.00           C  
ATOM   1695  NZ  LYS B1508       0.799  36.244   5.313  1.00  0.00           N  
ATOM   1696  N   ILE B1509       2.787  38.180  -2.337  1.00  0.00           N  
ATOM   1697  CA  ILE B1509       3.770  38.645  -3.313  1.00  0.00           C  
ATOM   1698  C   ILE B1509       3.132  39.600  -4.324  1.00  0.00           C  
ATOM   1699  O   ILE B1509       3.697  40.649  -4.652  1.00  0.00           O  
ATOM   1700  CB  ILE B1509       4.414  37.463  -4.086  1.00  0.00           C  
ATOM   1701  CG1 ILE B1509       5.145  36.534  -3.111  1.00  0.00           C  
ATOM   1702  CG2 ILE B1509       5.410  37.990  -5.130  1.00  0.00           C  
ATOM   1703  CD1 ILE B1509       6.310  37.187  -2.420  1.00  0.00           C  
ATOM   1704  N   GLN B1510       1.953  39.238  -4.816  1.00  0.00           N  
ATOM   1705  CA  GLN B1510       1.260  40.080  -5.779  1.00  0.00           C  
ATOM   1706  C   GLN B1510       0.823  41.407  -5.182  1.00  0.00           C  
ATOM   1707  O   GLN B1510       1.065  42.467  -5.756  1.00  0.00           O  
ATOM   1708  CB  GLN B1510       0.029  39.363  -6.329  1.00  0.00           C  
ATOM   1709  CG  GLN B1510       0.341  38.104  -7.091  1.00  0.00           C  
ATOM   1710  CD  GLN B1510      -0.889  37.497  -7.713  1.00  0.00           C  
ATOM   1711  OE1 GLN B1510      -1.455  38.049  -8.653  1.00  0.00           O  
ATOM   1712  NE2 GLN B1510      -1.320  36.360  -7.187  1.00  0.00           N  
ATOM   1713  N   HIS B1511       0.178  41.349  -4.025  1.00  0.00           N  
ATOM   1714  CA  HIS B1511      -0.320  42.557  -3.391  1.00  0.00           C  
ATOM   1715  C   HIS B1511       0.764  43.448  -2.792  1.00  0.00           C  
ATOM   1716  O   HIS B1511       0.480  44.275  -1.922  1.00  0.00           O  
ATOM   1717  CB  HIS B1511      -1.368  42.193  -2.329  1.00  0.00           C  
ATOM   1718  CG  HIS B1511      -2.525  41.392  -2.861  1.00  0.00           C  
ATOM   1719  ND1 HIS B1511      -3.279  41.793  -3.944  1.00  0.00           N  
ATOM   1720  CD2 HIS B1511      -3.064  40.221  -2.444  1.00  0.00           C  
ATOM   1721  CE1 HIS B1511      -4.231  40.906  -4.172  1.00  0.00           C  
ATOM   1722  NE2 HIS B1511      -4.123  39.942  -3.275  1.00  0.00           N  
ATOM   1723  N   LEU B1516       2.003  43.285  -3.250  1.00  0.00           N  
ATOM   1724  CA  LEU B1516       3.087  44.122  -2.752  1.00  0.00           C  
ATOM   1725  C   LEU B1516       2.920  45.518  -3.332  1.00  0.00           C  
ATOM   1726  O   LEU B1516       2.353  45.687  -4.412  1.00  0.00           O  
ATOM   1727  CB  LEU B1516       4.453  43.584  -3.176  1.00  0.00           C  
ATOM   1728  CG  LEU B1516       5.065  42.380  -2.466  1.00  0.00           C  
ATOM   1729  CD1 LEU B1516       6.418  42.102  -3.089  1.00  0.00           C  
ATOM   1730  CD2 LEU B1516       5.213  42.655  -0.974  1.00  0.00           C  
ATOM   1731  N   PRO B1517       3.406  46.540  -2.614  1.00  0.00           N  
ATOM   1732  CA  PRO B1517       3.319  47.939  -3.051  1.00  0.00           C  
ATOM   1733  C   PRO B1517       4.539  48.376  -3.882  1.00  0.00           C  
ATOM   1734  O   PRO B1517       5.540  47.663  -3.943  1.00  0.00           O  
ATOM   1735  CB  PRO B1517       3.215  48.690  -1.730  1.00  0.00           C  
ATOM   1736  CG  PRO B1517       4.140  47.896  -0.849  1.00  0.00           C  
ATOM   1737  CD  PRO B1517       3.786  46.458  -1.188  1.00  0.00           C  
ATOM   1738  N   ASP B1518       4.454  49.552  -4.504  1.00  0.00           N  
ATOM   1739  CA  ASP B1518       5.543  50.079  -5.329  1.00  0.00           C  
ATOM   1740  C   ASP B1518       6.324  51.197  -4.632  1.00  0.00           C  
ATOM   1741  O   ASP B1518       6.060  51.526  -3.472  1.00  0.00           O  
ATOM   1742  CB  ASP B1518       4.980  50.597  -6.649  1.00  0.00           C  
ATOM   1743  CG  ASP B1518       3.682  49.914  -7.029  1.00  0.00           C  
ATOM   1744  OD1 ASP B1518       3.630  48.666  -6.974  1.00  0.00           O  
ATOM   1745  OD2 ASP B1518       2.713  50.622  -7.382  1.00  0.00           O  
ATOM   1746  N   ASP B1527       7.281  51.784  -5.346  1.00  0.00           N  
ATOM   1747  CA  ASP B1527       8.108  52.855  -4.790  1.00  0.00           C  
ATOM   1748  C   ASP B1527       7.642  54.233  -5.231  1.00  0.00           C  
ATOM   1749  O   ASP B1527       8.331  55.226  -5.001  1.00  0.00           O  
ATOM   1750  CB  ASP B1527       9.574  52.657  -5.197  1.00  0.00           C  
ATOM   1751  CG  ASP B1527       9.775  52.698  -6.706  1.00  0.00           C  
ATOM   1752  OD1 ASP B1527       9.015  52.015  -7.430  1.00  0.00           O  
ATOM   1753  OD2 ASP B1527      10.699  53.405  -7.167  1.00  0.00           O  
ATOM   1754  N   THR B1609      12.009  50.073  -3.663  1.00  0.00           N  
ATOM   1755  CA  THR B1609      11.082  49.071  -4.197  1.00  0.00           C  
ATOM   1756  C   THR B1609      11.212  47.739  -3.417  1.00  0.00           C  
ATOM   1757  O   THR B1609      12.267  47.107  -3.415  1.00  0.00           O  
ATOM   1758  CB  THR B1609      11.345  48.876  -5.721  1.00  0.00           C  
ATOM   1759  OG1 THR B1609      10.664  47.703  -6.190  1.00  0.00           O  
ATOM   1760  CG2 THR B1609      12.863  48.782  -6.003  1.00  0.00           C  
ATOM   1761  N   ILE B1610      10.134  47.324  -2.754  1.00  0.00           N  
ATOM   1762  CA  ILE B1610      10.149  46.108  -1.933  1.00  0.00           C  
ATOM   1763  C   ILE B1610      10.356  44.822  -2.708  1.00  0.00           C  
ATOM   1764  O   ILE B1610      11.104  43.937  -2.286  1.00  0.00           O  
ATOM   1765  CB  ILE B1610       8.845  45.976  -1.091  1.00  0.00           C  
ATOM   1766  CG1 ILE B1610       8.904  46.937   0.098  1.00  0.00           C  
ATOM   1767  CG2 ILE B1610       8.661  44.540  -0.588  1.00  0.00           C  
ATOM   1768  CD1 ILE B1610       7.709  46.829   1.039  1.00  0.00           C  
ATOM   1769  N   LEU B1611       9.672  44.721  -3.833  1.00  0.00           N  
ATOM   1770  CA  LEU B1611       9.756  43.552  -4.689  1.00  0.00           C  
ATOM   1771  C   LEU B1611      11.197  43.137  -4.967  1.00  0.00           C  
ATOM   1772  O   LEU B1611      11.522  41.952  -4.961  1.00  0.00           O  
ATOM   1773  CB  LEU B1611       9.057  43.861  -6.002  1.00  0.00           C  
ATOM   1774  CG  LEU B1611       9.116  42.840  -7.120  1.00  0.00           C  
ATOM   1775  CD1 LEU B1611       8.506  41.539  -6.672  1.00  0.00           C  
ATOM   1776  CD2 LEU B1611       8.356  43.400  -8.293  1.00  0.00           C  
ATOM   1777  N   PHE B1612      12.054  44.123  -5.212  1.00  0.00           N  
ATOM   1778  CA  PHE B1612      13.456  43.857  -5.511  1.00  0.00           C  
ATOM   1779  C   PHE B1612      14.308  43.583  -4.275  1.00  0.00           C  
ATOM   1780  O   PHE B1612      15.353  42.931  -4.366  1.00  0.00           O  
ATOM   1781  CB  PHE B1612      14.040  45.017  -6.334  1.00  0.00           C  
ATOM   1782  CG  PHE B1612      13.699  44.941  -7.801  1.00  0.00           C  
ATOM   1783  CD1 PHE B1612      14.475  44.179  -8.669  1.00  0.00           C  
ATOM   1784  CD2 PHE B1612      12.553  45.558  -8.298  1.00  0.00           C  
ATOM   1785  CE1 PHE B1612      14.113  44.026 -10.001  1.00  0.00           C  
ATOM   1786  CE2 PHE B1612      12.182  45.410  -9.631  1.00  0.00           C  
ATOM   1787  CZ  PHE B1612      12.962  44.641 -10.481  1.00  0.00           C  
ATOM   1788  N   THR B1613      13.861  44.080  -3.128  1.00  0.00           N  
ATOM   1789  CA  THR B1613      14.576  43.855  -1.890  1.00  0.00           C  
ATOM   1790  C   THR B1613      14.438  42.363  -1.586  1.00  0.00           C  
ATOM   1791  O   THR B1613      15.427  41.685  -1.285  1.00  0.00           O  
ATOM   1792  CB  THR B1613      13.975  44.702  -0.745  1.00  0.00           C  
ATOM   1793  OG1 THR B1613      14.167  46.094  -1.034  1.00  0.00           O  
ATOM   1794  CG2 THR B1613      14.643  44.379   0.582  1.00  0.00           C  
ATOM   1795  N   TYR B1614      13.213  41.854  -1.697  1.00  0.00           N  
ATOM   1796  CA  TYR B1614      12.935  40.440  -1.451  1.00  0.00           C  
ATOM   1797  C   TYR B1614      13.655  39.557  -2.460  1.00  0.00           C  
ATOM   1798  O   TYR B1614      14.133  38.479  -2.125  1.00  0.00           O  
ATOM   1799  CB  TYR B1614      11.433  40.146  -1.537  1.00  0.00           C  
ATOM   1800  CG  TYR B1614      10.602  40.556  -0.328  1.00  0.00           C  
ATOM   1801  CD1 TYR B1614       9.241  40.257  -0.282  1.00  0.00           C  
ATOM   1802  CD2 TYR B1614      11.163  41.257   0.760  1.00  0.00           C  
ATOM   1803  CE1 TYR B1614       8.445  40.638   0.799  1.00  0.00           C  
ATOM   1804  CE2 TYR B1614      10.372  41.646   1.859  1.00  0.00           C  
ATOM   1805  CZ  TYR B1614       9.002  41.330   1.865  1.00  0.00           C  
ATOM   1806  OH  TYR B1614       8.167  41.698   2.905  1.00  0.00           O  
ATOM   1807  N   LEU B1615      13.737  40.019  -3.702  1.00  0.00           N  
ATOM   1808  CA  LEU B1615      14.374  39.240  -4.751  1.00  0.00           C  
ATOM   1809  C   LEU B1615      15.866  39.114  -4.515  1.00  0.00           C  
ATOM   1810  O   LEU B1615      16.444  38.073  -4.811  1.00  0.00           O  
ATOM   1811  CB  LEU B1615      14.103  39.873  -6.127  1.00  0.00           C  
ATOM   1812  CG  LEU B1615      14.579  39.176  -7.420  1.00  0.00           C  
ATOM   1813  CD1 LEU B1615      13.925  37.815  -7.595  1.00  0.00           C  
ATOM   1814  CD2 LEU B1615      14.230  40.064  -8.609  1.00  0.00           C  
ATOM   1815  N   SER B1616      16.484  40.170  -3.982  1.00  0.00           N  
ATOM   1816  CA  SER B1616      17.925  40.168  -3.720  1.00  0.00           C  
ATOM   1817  C   SER B1616      18.311  39.216  -2.582  1.00  0.00           C  
ATOM   1818  O   SER B1616      19.474  38.841  -2.454  1.00  0.00           O  
ATOM   1819  CB  SER B1616      18.412  41.585  -3.402  1.00  0.00           C  
ATOM   1820  OG  SER B1616      17.810  42.085  -2.219  1.00  0.00           O  
ATOM   1821  N   TYR B1617      17.331  38.836  -1.762  1.00  0.00           N  
ATOM   1822  CA  TYR B1617      17.555  37.913  -0.645  1.00  0.00           C  
ATOM   1823  C   TYR B1617      17.539  36.466  -1.127  1.00  0.00           C  
ATOM   1824  O   TYR B1617      18.227  35.618  -0.572  1.00  0.00           O  
ATOM   1825  CB  TYR B1617      16.434  38.016   0.396  1.00  0.00           C  
ATOM   1826  CG  TYR B1617      16.259  39.330   1.126  1.00  0.00           C  
ATOM   1827  CD1 TYR B1617      15.009  39.688   1.628  1.00  0.00           C  
ATOM   1828  CD2 TYR B1617      17.328  40.185   1.366  1.00  0.00           C  
ATOM   1829  CE1 TYR B1617      14.821  40.870   2.354  1.00  0.00           C  
ATOM   1830  CE2 TYR B1617      17.152  41.373   2.101  1.00  0.00           C  
ATOM   1831  CZ  TYR B1617      15.890  41.700   2.588  1.00  0.00           C  
ATOM   1832  OH  TYR B1617      15.683  42.845   3.319  1.00  0.00           O  
ATOM   1833  N   PHE B1619      16.745  36.191  -2.159  1.00  0.00           N  
ATOM   1834  CA  PHE B1619      16.566  34.830  -2.658  1.00  0.00           C  
ATOM   1835  C   PHE B1619      17.048  34.429  -4.052  1.00  0.00           C  
ATOM   1836  O   PHE B1619      16.802  33.313  -4.482  1.00  0.00           O  
ATOM   1837  CB  PHE B1619      15.087  34.454  -2.534  1.00  0.00           C  
ATOM   1838  CG  PHE B1619      14.526  34.670  -1.161  1.00  0.00           C  
ATOM   1839  CD1 PHE B1619      13.652  35.715  -0.912  1.00  0.00           C  
ATOM   1840  CD2 PHE B1619      14.889  33.831  -0.106  1.00  0.00           C  
ATOM   1841  CE1 PHE B1619      13.139  35.930   0.378  1.00  0.00           C  
ATOM   1842  CE2 PHE B1619      14.386  34.035   1.180  1.00  0.00           C  
ATOM   1843  CZ  PHE B1619      13.507  35.089   1.422  1.00  0.00           C  
ATOM   1844  N   ALA B1620      17.724  35.314  -4.768  1.00  0.00           N  
ATOM   1845  CA  ALA B1620      18.197  34.942  -6.093  1.00  0.00           C  
ATOM   1846  C   ALA B1620      19.609  35.466  -6.340  1.00  0.00           C  
ATOM   1847  O   ALA B1620      20.039  36.451  -5.725  1.00  0.00           O  
ATOM   1848  CB  ALA B1620      17.232  35.458  -7.164  1.00  0.00           C  
ATOM   1849  N   PRO B1723      20.363  34.792  -7.228  1.00  0.00           N  
ATOM   1850  CA  PRO B1723      21.730  35.229  -7.524  1.00  0.00           C  
ATOM   1851  C   PRO B1723      21.802  36.690  -7.961  1.00  0.00           C  
ATOM   1852  O   PRO B1723      20.890  37.209  -8.600  1.00  0.00           O  
ATOM   1853  CB  PRO B1723      22.196  34.237  -8.602  1.00  0.00           C  
ATOM   1854  CG  PRO B1723      20.923  33.639  -9.143  1.00  0.00           C  
ATOM   1855  CD  PRO B1723      20.045  33.539  -7.937  1.00  0.00           C  
ATOM   1856  N   LYS B1724      22.889  37.350  -7.591  1.00  0.00           N  
ATOM   1857  CA  LYS B1724      23.075  38.751  -7.914  1.00  0.00           C  
ATOM   1858  C   LYS B1724      23.017  39.029  -9.420  1.00  0.00           C  
ATOM   1859  O   LYS B1724      22.493  40.067  -9.845  1.00  0.00           O  
ATOM   1860  CB  LYS B1724      24.400  39.230  -7.315  1.00  0.00           C  
ATOM   1861  CG  LYS B1724      24.428  39.092  -5.800  1.00  0.00           C  
ATOM   1862  CD  LYS B1724      25.777  39.440  -5.180  1.00  0.00           C  
ATOM   1863  CE  LYS B1724      25.743  39.208  -3.663  1.00  0.00           C  
ATOM   1864  NZ  LYS B1724      27.088  39.231  -3.023  1.00  0.00           N  
ATOM   1865  N   ASP B1725      23.540  38.106 -10.225  1.00  0.00           N  
ATOM   1866  CA  ASP B1725      23.534  38.287 -11.674  1.00  0.00           C  
ATOM   1867  C   ASP B1725      22.125  38.412 -12.213  1.00  0.00           C  
ATOM   1868  O   ASP B1725      21.809  39.357 -12.942  1.00  0.00           O  
ATOM   1869  CB  ASP B1725      24.234  37.127 -12.373  1.00  0.00           C  
ATOM   1870  CG  ASP B1725      25.740  37.227 -12.287  1.00  0.00           C  
ATOM   1871  OD1 ASP B1725      26.278  37.192 -11.156  1.00  0.00           O  
ATOM   1872  OD2 ASP B1725      26.392  37.349 -13.350  1.00  0.00           O  
ATOM   1873  N   LEU B1756      21.272  37.460 -11.856  1.00  0.00           N  
ATOM   1874  CA  LEU B1756      19.910  37.497 -12.336  1.00  0.00           C  
ATOM   1875  C   LEU B1756      19.179  38.706 -11.786  1.00  0.00           C  
ATOM   1876  O   LEU B1756      18.320  39.268 -12.454  1.00  0.00           O  
ATOM   1877  CB  LEU B1756      19.168  36.227 -11.946  1.00  0.00           C  
ATOM   1878  CG  LEU B1756      17.696  36.255 -12.357  1.00  0.00           C  
ATOM   1879  CD1 LEU B1756      17.611  36.299 -13.883  1.00  0.00           C  
ATOM   1880  CD2 LEU B1756      16.960  35.044 -11.785  1.00  0.00           C  
ATOM   1881  N   VAL B1757      19.525  39.117 -10.572  1.00  0.00           N  
ATOM   1882  CA  VAL B1757      18.871  40.261  -9.953  1.00  0.00           C  
ATOM   1883  C   VAL B1757      19.234  41.597 -10.593  1.00  0.00           C  
ATOM   1884  O   VAL B1757      18.342  42.387 -10.890  1.00  0.00           O  
ATOM   1885  CB  VAL B1757      19.163  40.316  -8.437  1.00  0.00           C  
ATOM   1886  CG1 VAL B1757      18.596  41.608  -7.825  1.00  0.00           C  
ATOM   1887  CG2 VAL B1757      18.544  39.096  -7.759  1.00  0.00           C  
ATOM   1888  N   GLU B1758      20.517  41.868 -10.825  1.00  0.00           N  
ATOM   1889  CA  GLU B1758      20.848  43.152 -11.434  1.00  0.00           C  
ATOM   1890  C   GLU B1758      20.368  43.243 -12.878  1.00  0.00           C  
ATOM   1891  O   GLU B1758      19.979  44.323 -13.336  1.00  0.00           O  
ATOM   1892  CB  GLU B1758      22.348  43.473 -11.323  1.00  0.00           C  
ATOM   1893  CG  GLU B1758      23.314  42.391 -11.736  1.00  0.00           C  
ATOM   1894  CD  GLU B1758      24.767  42.760 -11.397  1.00  0.00           C  
ATOM   1895  OE1 GLU B1758      25.051  43.063 -10.216  1.00  0.00           O  
ATOM   1896  OE2 GLU B1758      25.629  42.747 -12.308  1.00  0.00           O  
ATOM   1897  N   ALA B1760      20.358  42.111 -13.580  1.00  0.00           N  
ATOM   1898  CA  ALA B1760      19.895  42.080 -14.966  1.00  0.00           C  
ATOM   1899  C   ALA B1760      18.382  42.315 -15.036  1.00  0.00           C  
ATOM   1900  O   ALA B1760      17.861  42.767 -16.054  1.00  0.00           O  
ATOM   1901  CB  ALA B1760      20.250  40.744 -15.620  1.00  0.00           C  
ATOM   1902  N   LEU B1761      17.668  42.011 -13.961  1.00  0.00           N  
ATOM   1903  CA  LEU B1761      16.232  42.234 -13.968  1.00  0.00           C  
ATOM   1904  C   LEU B1761      15.922  43.694 -13.676  1.00  0.00           C  
ATOM   1905  O   LEU B1761      15.046  44.285 -14.304  1.00  0.00           O  
ATOM   1906  CB  LEU B1761      15.532  41.349 -12.931  1.00  0.00           C  
ATOM   1907  CG  LEU B1761      15.400  39.868 -13.270  1.00  0.00           C  
ATOM   1908  CD1 LEU B1761      14.847  39.131 -12.080  1.00  0.00           C  
ATOM   1909  CD2 LEU B1761      14.500  39.694 -14.493  1.00  0.00           C  
ATOM   1910  N   LYS B1762      16.634  44.282 -12.723  1.00  0.00           N  
ATOM   1911  CA  LYS B1762      16.374  45.672 -12.388  1.00  0.00           C  
ATOM   1912  C   LYS B1762      16.774  46.642 -13.501  1.00  0.00           C  
ATOM   1913  O   LYS B1762      16.180  47.705 -13.631  1.00  0.00           O  
ATOM   1914  CB  LYS B1762      17.035  46.034 -11.047  1.00  0.00           C  
ATOM   1915  CG  LYS B1762      18.441  45.506 -10.861  1.00  0.00           C  
ATOM   1916  CD  LYS B1762      18.708  45.128  -9.403  1.00  0.00           C  
ATOM   1917  CE  LYS B1762      18.669  46.334  -8.479  1.00  0.00           C  
ATOM   1918  NZ  LYS B1762      19.117  45.987  -7.100  1.00  0.00           N  
ATOM   1919  N   GLU B1798      17.766  46.286 -14.314  1.00  0.00           N  
ATOM   1920  CA  GLU B1798      18.157  47.158 -15.426  1.00  0.00           C  
ATOM   1921  C   GLU B1798      17.016  47.216 -16.446  1.00  0.00           C  
ATOM   1922  O   GLU B1798      16.671  48.277 -16.962  1.00  0.00           O  
ATOM   1923  CB  GLU B1798      19.412  46.633 -16.121  1.00  0.00           C  
ATOM   1924  CG  GLU B1798      20.704  47.004 -15.437  1.00  0.00           C  
ATOM   1925  CD  GLU B1798      21.922  46.606 -16.255  1.00  0.00           C  
ATOM   1926  OE1 GLU B1798      22.006  47.016 -17.437  1.00  0.00           O  
ATOM   1927  OE2 GLU B1798      22.794  45.888 -15.715  1.00  0.00           O  
ATOM   1928  N   GLU B1799      16.437  46.054 -16.722  1.00  0.00           N  
ATOM   1929  CA  GLU B1799      15.336  45.937 -17.661  1.00  0.00           C  
ATOM   1930  C   GLU B1799      14.020  46.458 -17.109  1.00  0.00           C  
ATOM   1931  O   GLU B1799      13.133  46.821 -17.875  1.00  0.00           O  
ATOM   1932  CB  GLU B1799      15.143  44.473 -18.059  1.00  0.00           C  
ATOM   1933  CG  GLU B1799      16.200  43.953 -18.987  1.00  0.00           C  
ATOM   1934  CD  GLU B1799      16.292  44.787 -20.232  1.00  0.00           C  
ATOM   1935  OE1 GLU B1799      15.288  44.840 -20.982  1.00  0.00           O  
ATOM   1936  OE2 GLU B1799      17.363  45.393 -20.450  1.00  0.00           O  
ATOM   1937  N   TYR B1800      13.891  46.487 -15.785  1.00  0.00           N  
ATOM   1938  CA  TYR B1800      12.648  46.921 -15.152  1.00  0.00           C  
ATOM   1939  C   TYR B1800      12.108  48.226 -15.696  1.00  0.00           C  
ATOM   1940  O   TYR B1800      10.896  48.431 -15.725  1.00  0.00           O  
ATOM   1941  CB  TYR B1800      12.813  47.033 -13.640  1.00  0.00           C  
ATOM   1942  CG  TYR B1800      11.491  47.118 -12.917  1.00  0.00           C  
ATOM   1943  CD1 TYR B1800      10.523  46.124 -13.086  1.00  0.00           C  
ATOM   1944  CD2 TYR B1800      11.209  48.176 -12.053  1.00  0.00           C  
ATOM   1945  CE1 TYR B1800       9.306  46.175 -12.408  1.00  0.00           C  
ATOM   1946  CE2 TYR B1800       9.997  48.240 -11.370  1.00  0.00           C  
ATOM   1947  CZ  TYR B1800       9.051  47.233 -11.551  1.00  0.00           C  
ATOM   1948  OH  TYR B1800       7.857  47.273 -10.863  1.00  0.00           O  
ATOM   1949  N   ARG B1801      13.003  49.111 -16.116  1.00  0.00           N  
ATOM   1950  CA  ARG B1801      12.580  50.380 -16.693  1.00  0.00           C  
ATOM   1951  C   ARG B1801      12.443  50.227 -18.214  1.00  0.00           C  
ATOM   1952  O   ARG B1801      13.300  50.686 -18.969  1.00  0.00           O  
ATOM   1953  CB  ARG B1801      13.591  51.482 -16.366  1.00  0.00           C  
ATOM   1954  CG  ARG B1801      13.210  52.841 -16.941  1.00  0.00           C  
ATOM   1955  CD  ARG B1801      14.142  53.935 -16.454  1.00  0.00           C  
ATOM   1956  NE  ARG B1801      14.050  54.101 -15.007  1.00  0.00           N  
ATOM   1957  CZ  ARG B1801      14.745  54.990 -14.306  1.00  0.00           C  
ATOM   1958  NH1 ARG B1801      15.596  55.807 -14.915  1.00  0.00           N  
ATOM   1959  NH2 ARG B1801      14.588  55.058 -12.989  1.00  0.00           N  
ATOM   1960  N   LYS B1802      11.375  49.556 -18.644  1.00  0.00           N  
ATOM   1961  CA  LYS B1802      11.085  49.322 -20.058  1.00  0.00           C  
ATOM   1962  C   LYS B1802      10.220  48.084 -20.300  1.00  0.00           C  
ATOM   1963  O   LYS B1802       9.912  47.337 -19.375  1.00  0.00           O  
ATOM   1964  CB  LYS B1802      12.377  49.229 -20.886  1.00  0.00           C  
ATOM   1965  CG  LYS B1802      13.323  48.099 -20.535  1.00  0.00           C  
ATOM   1966  CD  LYS B1802      14.684  48.307 -21.217  1.00  0.00           C  
ATOM   1967  CE  LYS B1802      14.573  48.356 -22.751  1.00  0.00           C  
ATOM   1968  NZ  LYS B1802      15.895  48.526 -23.422  1.00  0.00           N  
ATOM   1969  N   ALA B1803       9.847  47.879 -21.563  1.00  0.00           N  
ATOM   1970  CA  ALA B1803       8.975  46.779 -21.985  1.00  0.00           C  
ATOM   1971  C   ALA B1803       9.602  45.389 -22.063  1.00  0.00           C  
ATOM   1972  O   ALA B1803       9.021  44.482 -22.668  1.00  0.00           O  
ATOM   1973  CB  ALA B1803       8.330  47.127 -23.333  1.00  0.00           C  
ATOM   1974  N   GLY B1808      10.773  45.217 -21.455  1.00  0.00           N  
ATOM   1975  CA  GLY B1808      11.426  43.921 -21.477  1.00  0.00           C  
ATOM   1976  C   GLY B1808      10.932  43.072 -20.325  1.00  0.00           C  
ATOM   1977  O   GLY B1808      10.569  41.899 -20.501  1.00  0.00           O  
ATOM   1978  N   VAL B1809      10.926  43.670 -19.136  1.00  0.00           N  
ATOM   1979  CA  VAL B1809      10.461  42.978 -17.942  1.00  0.00           C  
ATOM   1980  C   VAL B1809       9.476  43.822 -17.147  1.00  0.00           C  
ATOM   1981  O   VAL B1809       9.741  44.981 -16.811  1.00  0.00           O  
ATOM   1982  CB  VAL B1809      11.624  42.575 -17.015  1.00  0.00           C  
ATOM   1983  CG1 VAL B1809      12.326  43.804 -16.480  1.00  0.00           C  
ATOM   1984  CG2 VAL B1809      11.091  41.738 -15.868  1.00  0.00           C  
ATOM   1985  N   GLY B1810       8.333  43.219 -16.847  1.00  0.00           N  
ATOM   1986  CA  GLY B1810       7.309  43.918 -16.102  1.00  0.00           C  
ATOM   1987  C   GLY B1810       6.781  43.197 -14.876  1.00  0.00           C  
ATOM   1988  O   GLY B1810       6.291  42.072 -14.953  1.00  0.00           O  
ATOM   1989  N   THR B1812       6.894  43.873 -13.740  1.00  0.00           N  
ATOM   1990  CA  THR B1812       6.424  43.392 -12.450  1.00  0.00           C  
ATOM   1991  C   THR B1812       5.921  41.949 -12.351  1.00  0.00           C  
ATOM   1992  O   THR B1812       6.561  41.116 -11.711  1.00  0.00           O  
ATOM   1993  CB  THR B1812       5.335  44.354 -11.921  1.00  0.00           C  
ATOM   1994  OG1 THR B1812       5.959  45.579 -11.529  1.00  0.00           O  
ATOM   1995  CG2 THR B1812       4.594  43.761 -10.728  1.00  0.00           C  
ATOM   1996  N   TYR B1813       4.780  41.651 -12.968  1.00  0.00           N  
ATOM   1997  CA  TYR B1813       4.222  40.303 -12.884  1.00  0.00           C  
ATOM   1998  C   TYR B1813       5.277  39.241 -13.114  1.00  0.00           C  
ATOM   1999  O   TYR B1813       5.293  38.205 -12.446  1.00  0.00           O  
ATOM   2000  CB  TYR B1813       3.099  40.081 -13.901  1.00  0.00           C  
ATOM   2001  CG  TYR B1813       2.487  38.696 -13.783  1.00  0.00           C  
ATOM   2002  CD1 TYR B1813       1.419  38.453 -12.913  1.00  0.00           C  
ATOM   2003  CD2 TYR B1813       3.026  37.607 -14.476  1.00  0.00           C  
ATOM   2004  CE1 TYR B1813       0.903  37.158 -12.731  1.00  0.00           C  
ATOM   2005  CE2 TYR B1813       2.519  36.303 -14.301  1.00  0.00           C  
ATOM   2006  CZ  TYR B1813       1.456  36.087 -13.427  1.00  0.00           C  
ATOM   2007  OH  TYR B1813       0.942  34.814 -13.252  1.00  0.00           O  
ATOM   2008  N   VAL B1814       6.156  39.486 -14.073  1.00  0.00           N  
ATOM   2009  CA  VAL B1814       7.185  38.504 -14.348  1.00  0.00           C  
ATOM   2010  C   VAL B1814       8.269  38.473 -13.254  1.00  0.00           C  
ATOM   2011  O   VAL B1814       8.730  37.397 -12.887  1.00  0.00           O  
ATOM   2012  CB  VAL B1814       7.786  38.692 -15.786  1.00  0.00           C  
ATOM   2013  CG1 VAL B1814       7.896  40.152 -16.132  1.00  0.00           C  
ATOM   2014  CG2 VAL B1814       9.135  38.035 -15.882  1.00  0.00           C  
ATOM   2015  N   VAL B1815       8.670  39.616 -12.709  1.00  0.00           N  
ATOM   2016  CA  VAL B1815       9.680  39.551 -11.662  1.00  0.00           C  
ATOM   2017  C   VAL B1815       9.071  38.932 -10.399  1.00  0.00           C  
ATOM   2018  O   VAL B1815       9.792  38.325  -9.605  1.00  0.00           O  
ATOM   2019  CB  VAL B1815      10.282  40.928 -11.328  1.00  0.00           C  
ATOM   2020  CG1 VAL B1815      11.054  41.455 -12.517  1.00  0.00           C  
ATOM   2021  CG2 VAL B1815       9.189  41.887 -10.955  1.00  0.00           C  
ATOM   2022  N   LYS B1816       7.749  39.070 -10.238  1.00  0.00           N  
ATOM   2023  CA  LYS B1816       7.025  38.498  -9.096  1.00  0.00           C  
ATOM   2024  C   LYS B1816       7.076  36.982  -9.100  1.00  0.00           C  
ATOM   2025  O   LYS B1816       7.193  36.363  -8.043  1.00  0.00           O  
ATOM   2026  CB  LYS B1816       5.560  38.945  -9.086  1.00  0.00           C  
ATOM   2027  CG  LYS B1816       5.319  40.202  -8.244  1.00  0.00           C  
ATOM   2028  CD  LYS B1816       3.937  40.794  -8.450  1.00  0.00           C  
ATOM   2029  CE  LYS B1816       3.827  42.138  -7.747  1.00  0.00           C  
ATOM   2030  NZ  LYS B1816       2.536  42.842  -8.021  1.00  0.00           N  
ATOM   2031  N   ARG B1817       6.971  36.388 -10.286  1.00  0.00           N  
ATOM   2032  CA  ARG B1817       7.039  34.938 -10.437  1.00  0.00           C  
ATOM   2033  C   ARG B1817       8.452  34.457 -10.118  1.00  0.00           C  
ATOM   2034  O   ARG B1817       8.647  33.460  -9.423  1.00  0.00           O  
ATOM   2035  CB  ARG B1817       6.712  34.534 -11.872  1.00  0.00           C  
ATOM   2036  CG  ARG B1817       5.258  34.566 -12.202  1.00  0.00           C  
ATOM   2037  CD  ARG B1817       4.843  33.218 -12.739  1.00  0.00           C  
ATOM   2038  NE  ARG B1817       3.440  33.193 -13.132  1.00  0.00           N  
ATOM   2039  CZ  ARG B1817       2.819  32.112 -13.591  1.00  0.00           C  
ATOM   2040  NH1 ARG B1817       3.477  30.961 -13.717  1.00  0.00           N  
ATOM   2041  NH2 ARG B1817       1.537  32.183 -13.918  1.00  0.00           N  
ATOM   2042  N   ILE B1818       9.438  35.156 -10.661  1.00  0.00           N  
ATOM   2043  CA  ILE B1818      10.812  34.790 -10.429  1.00  0.00           C  
ATOM   2044  C   ILE B1818      11.065  34.780  -8.924  1.00  0.00           C  
ATOM   2045  O   ILE B1818      11.814  33.932  -8.426  1.00  0.00           O  
ATOM   2046  CB  ILE B1818      11.749  35.760 -11.168  1.00  0.00           C  
ATOM   2047  CG1 ILE B1818      11.632  35.489 -12.668  1.00  0.00           C  
ATOM   2048  CG2 ILE B1818      13.177  35.630 -10.672  1.00  0.00           C  
ATOM   2049  CD1 ILE B1818      12.654  36.216 -13.551  1.00  0.00           C  
ATOM   2050  N   LEU B1819      10.423  35.701  -8.199  1.00  0.00           N  
ATOM   2051  CA  LEU B1819      10.571  35.790  -6.736  1.00  0.00           C  
ATOM   2052  C   LEU B1819       9.919  34.610  -6.033  1.00  0.00           C  
ATOM   2053  O   LEU B1819      10.544  33.929  -5.231  1.00  0.00           O  
ATOM   2054  CB  LEU B1819       9.948  37.078  -6.204  1.00  0.00           C  
ATOM   2055  CG  LEU B1819       9.667  37.127  -4.700  1.00  0.00           C  
ATOM   2056  CD1 LEU B1819      10.952  36.903  -3.925  1.00  0.00           C  
ATOM   2057  CD2 LEU B1819       9.069  38.471  -4.355  1.00  0.00           C  
ATOM   2058  N   PHE B1820       8.655  34.368  -6.347  1.00  0.00           N  
ATOM   2059  CA  PHE B1820       7.934  33.274  -5.737  1.00  0.00           C  
ATOM   2060  C   PHE B1820       8.678  31.956  -5.886  1.00  0.00           C  
ATOM   2061  O   PHE B1820       8.810  31.205  -4.915  1.00  0.00           O  
ATOM   2062  CB  PHE B1820       6.555  33.156  -6.355  1.00  0.00           C  
ATOM   2063  CG  PHE B1820       5.757  32.031  -5.810  1.00  0.00           C  
ATOM   2064  CD1 PHE B1820       5.125  32.148  -4.585  1.00  0.00           C  
ATOM   2065  CD2 PHE B1820       5.659  30.843  -6.509  1.00  0.00           C  
ATOM   2066  CE1 PHE B1820       4.403  31.096  -4.062  1.00  0.00           C  
ATOM   2067  CE2 PHE B1820       4.942  29.782  -5.996  1.00  0.00           C  
ATOM   2068  CZ  PHE B1820       4.310  29.911  -4.764  1.00  0.00           C  
ATOM   2069  N   ASP B1821       9.155  31.674  -7.097  1.00  0.00           N  
ATOM   2070  CA  ASP B1821       9.906  30.451  -7.381  1.00  0.00           C  
ATOM   2071  C   ASP B1821      11.190  30.374  -6.560  1.00  0.00           C  
ATOM   2072  O   ASP B1821      11.473  29.345  -5.951  1.00  0.00           O  
ATOM   2073  CB  ASP B1821      10.274  30.345  -8.877  1.00  0.00           C  
ATOM   2074  CG  ASP B1821       9.088  29.956  -9.758  1.00  0.00           C  
ATOM   2075  OD1 ASP B1821       8.365  29.000  -9.407  1.00  0.00           O  
ATOM   2076  OD2 ASP B1821       8.885  30.596 -10.816  1.00  0.00           O  
ATOM   2077  N   HIS B1822      11.974  31.448  -6.548  1.00  0.00           N  
ATOM   2078  CA  HIS B1822      13.219  31.444  -5.790  1.00  0.00           C  
ATOM   2079  C   HIS B1822      13.017  31.364  -4.283  1.00  0.00           C  
ATOM   2080  O   HIS B1822      13.824  30.746  -3.582  1.00  0.00           O  
ATOM   2081  CB  HIS B1822      14.066  32.669  -6.140  1.00  0.00           C  
ATOM   2082  CG  HIS B1822      14.782  32.540  -7.449  1.00  0.00           C  
ATOM   2083  ND1 HIS B1822      16.153  32.426  -7.540  1.00  0.00           N  
ATOM   2084  CD2 HIS B1822      14.311  32.429  -8.714  1.00  0.00           C  
ATOM   2085  CE1 HIS B1822      16.495  32.244  -8.802  1.00  0.00           C  
ATOM   2086  NE2 HIS B1822      15.395  32.240  -9.535  1.00  0.00           N  
ATOM   2087  N   LEU B1823      11.942  31.984  -3.798  1.00  0.00           N  
ATOM   2088  CA  LEU B1823      11.616  31.990  -2.378  1.00  0.00           C  
ATOM   2089  C   LEU B1823      11.215  30.592  -1.918  1.00  0.00           C  
ATOM   2090  O   LEU B1823      11.735  30.089  -0.915  1.00  0.00           O  
ATOM   2091  CB  LEU B1823      10.478  32.976  -2.098  1.00  0.00           C  
ATOM   2092  CG  LEU B1823       9.831  32.968  -0.708  1.00  0.00           C  
ATOM   2093  CD1 LEU B1823      10.900  33.206   0.371  1.00  0.00           C  
ATOM   2094  CD2 LEU B1823       8.746  34.060  -0.648  1.00  0.00           C  
ATOM   2095  N   MET B1824      10.310  29.958  -2.661  1.00  0.00           N  
ATOM   2096  CA  MET B1824       9.840  28.622  -2.312  1.00  0.00           C  
ATOM   2097  C   MET B1824      10.942  27.573  -2.369  1.00  0.00           C  
ATOM   2098  O   MET B1824      10.885  26.577  -1.651  1.00  0.00           O  
ATOM   2099  CB  MET B1824       8.696  28.193  -3.235  1.00  0.00           C  
ATOM   2100  CG  MET B1824       7.463  29.082  -3.185  1.00  0.00           C  
ATOM   2101  SD  MET B1824       6.934  29.417  -1.490  1.00  0.00           S  
ATOM   2102  CE  MET B1824       6.913  27.775  -0.782  1.00  0.00           C  
ATOM   2103  N   GLU B1825      11.939  27.782  -3.219  1.00  0.00           N  
ATOM   2104  CA  GLU B1825      13.043  26.828  -3.350  1.00  0.00           C  
ATOM   2105  C   GLU B1825      13.951  26.976  -2.139  1.00  0.00           C  
ATOM   2106  O   GLU B1825      14.522  26.001  -1.631  1.00  0.00           O  
ATOM   2107  CB  GLU B1825      13.819  27.105  -4.645  1.00  0.00           C  
ATOM   2108  CG  GLU B1825      14.913  26.112  -5.004  1.00  0.00           C  
ATOM   2109  CD  GLU B1825      14.504  24.644  -4.826  1.00  0.00           C  
ATOM   2110  OE1 GLU B1825      13.387  24.247  -5.240  1.00  0.00           O  
ATOM   2111  OE2 GLU B1825      15.322  23.877  -4.273  1.00  0.00           O  
ATOM   2112  N   ALA B1826      14.086  28.205  -1.665  1.00  0.00           N  
ATOM   2113  CA  ALA B1826      14.916  28.449  -0.504  1.00  0.00           C  
ATOM   2114  C   ALA B1826      14.249  27.818   0.718  1.00  0.00           C  
ATOM   2115  O   ALA B1826      14.925  27.303   1.612  1.00  0.00           O  
ATOM   2116  CB  ALA B1826      15.083  29.946  -0.292  1.00  0.00           C  
ATOM   2117  N   LEU B1827      12.918  27.845   0.741  1.00  0.00           N  
ATOM   2118  CA  LEU B1827      12.164  27.319   1.863  1.00  0.00           C  
ATOM   2119  C   LEU B1827      11.850  25.843   1.755  1.00  0.00           C  
ATOM   2120  O   LEU B1827      11.373  25.244   2.715  1.00  0.00           O  
ATOM   2121  CB  LEU B1827      10.846  28.076   2.020  1.00  0.00           C  
ATOM   2122  CG  LEU B1827      10.811  29.574   2.331  1.00  0.00           C  
ATOM   2123  CD1 LEU B1827       9.345  30.031   2.345  1.00  0.00           C  
ATOM   2124  CD2 LEU B1827      11.467  29.870   3.655  1.00  0.00           C  
ATOM   2125  N   ARG B1828      12.106  25.246   0.599  1.00  0.00           N  
ATOM   2126  CA  ARG B1828      11.799  23.832   0.424  1.00  0.00           C  
ATOM   2127  C   ARG B1828      12.570  22.922   1.401  1.00  0.00           C  
ATOM   2128  O   ARG B1828      12.001  21.993   1.967  1.00  0.00           O  
ATOM   2129  CB  ARG B1828      12.049  23.419  -1.035  1.00  0.00           C  
ATOM   2130  CG  ARG B1828      11.416  22.091  -1.407  1.00  0.00           C  
ATOM   2131  CD  ARG B1828      11.675  21.708  -2.872  1.00  0.00           C  
ATOM   2132  NE  ARG B1828      13.076  21.883  -3.258  1.00  0.00           N  
ATOM   2133  CZ  ARG B1828      14.112  21.347  -2.616  1.00  0.00           C  
ATOM   2134  NH1 ARG B1828      15.339  21.573  -3.054  1.00  0.00           N  
ATOM   2135  NH2 ARG B1828      13.931  20.585  -1.540  1.00  0.00           N  
ATOM   2136  N   PRO B1829      13.872  23.173   1.616  1.00  0.00           N  
ATOM   2137  CA  PRO B1829      14.600  22.305   2.554  1.00  0.00           C  
ATOM   2138  C   PRO B1829      13.930  22.373   3.926  1.00  0.00           C  
ATOM   2139  O   PRO B1829      13.766  21.364   4.606  1.00  0.00           O  
ATOM   2140  CB  PRO B1829      15.993  22.918   2.578  1.00  0.00           C  
ATOM   2141  CG  PRO B1829      16.119  23.521   1.215  1.00  0.00           C  
ATOM   2142  CD  PRO B1829      14.773  24.165   1.009  1.00  0.00           C  
ATOM   2143  N   ILE B1830      13.528  23.583   4.302  1.00  0.00           N  
ATOM   2144  CA  ILE B1830      12.867  23.844   5.572  1.00  0.00           C  
ATOM   2145  C   ILE B1830      11.501  23.179   5.692  1.00  0.00           C  
ATOM   2146  O   ILE B1830      11.220  22.482   6.677  1.00  0.00           O  
ATOM   2147  CB  ILE B1830      12.720  25.360   5.795  1.00  0.00           C  
ATOM   2148  CG1 ILE B1830      14.114  25.986   5.861  1.00  0.00           C  
ATOM   2149  CG2 ILE B1830      11.930  25.637   7.053  1.00  0.00           C  
ATOM   2150  CD1 ILE B1830      14.118  27.480   6.019  1.00  0.00           C  
ATOM   2151  N   ARG B1831      10.660  23.381   4.688  1.00  0.00           N  
ATOM   2152  CA  ARG B1831       9.326  22.804   4.687  1.00  0.00           C  
ATOM   2153  C   ARG B1831       9.350  21.292   4.723  1.00  0.00           C  
ATOM   2154  O   ARG B1831       8.491  20.671   5.352  1.00  0.00           O  
ATOM   2155  CB  ARG B1831       8.544  23.238   3.446  1.00  0.00           C  
ATOM   2156  CG  ARG B1831       8.344  24.726   3.287  1.00  0.00           C  
ATOM   2157  CD  ARG B1831       7.367  25.037   2.140  1.00  0.00           C  
ATOM   2158  NE  ARG B1831       6.856  26.365   2.381  1.00  0.00           N  
ATOM   2159  CZ  ARG B1831       5.573  26.682   2.468  1.00  0.00           C  
ATOM   2160  NH1 ARG B1831       5.238  27.938   2.727  1.00  0.00           N  
ATOM   2161  NH2 ARG B1831       4.633  25.773   2.250  1.00  0.00           N  
ATOM   2162  N   GLU B1832      10.310  20.694   4.022  1.00  0.00           N  
ATOM   2163  CA  GLU B1832      10.417  19.234   3.981  1.00  0.00           C  
ATOM   2164  C   GLU B1832      10.775  18.640   5.355  1.00  0.00           C  
ATOM   2165  O   GLU B1832      10.208  17.612   5.741  1.00  0.00           O  
ATOM   2166  CB  GLU B1832      11.442  18.796   2.920  1.00  0.00           C  
ATOM   2167  CG  GLU B1832      11.120  19.236   1.481  1.00  0.00           C  
ATOM   2168  CD  GLU B1832      12.150  18.737   0.461  1.00  0.00           C  
ATOM   2169  OE1 GLU B1832      13.369  18.824   0.753  1.00  0.00           O  
ATOM   2170  OE2 GLU B1832      11.741  18.270  -0.634  1.00  0.00           O  
ATOM   2171  N   ARG B1833      11.705  19.272   6.084  1.00  0.00           N  
ATOM   2172  CA  ARG B1833      12.072  18.808   7.432  1.00  0.00           C  
ATOM   2173  C   ARG B1833      10.859  18.969   8.325  1.00  0.00           C  
ATOM   2174  O   ARG B1833      10.579  18.113   9.155  1.00  0.00           O  
ATOM   2175  CB  ARG B1833      13.191  19.647   8.048  1.00  0.00           C  
ATOM   2176  CG  ARG B1833      14.518  19.533   7.364  1.00  0.00           C  
ATOM   2177  CD  ARG B1833      15.455  20.637   7.815  1.00  0.00           C  
ATOM   2178  NE  ARG B1833      16.496  20.844   6.815  1.00  0.00           N  
ATOM   2179  CZ  ARG B1833      17.191  21.969   6.677  1.00  0.00           C  
ATOM   2180  NH1 ARG B1833      18.121  22.064   5.733  1.00  0.00           N  
ATOM   2181  NH2 ARG B1833      16.954  23.003   7.480  1.00  0.00           N  
ATOM   2182  N   ALA B1834      10.152  20.084   8.160  1.00  0.00           N  
ATOM   2183  CA  ALA B1834       8.969  20.367   8.965  1.00  0.00           C  
ATOM   2184  C   ALA B1834       8.006  19.191   8.927  1.00  0.00           C  
ATOM   2185  O   ALA B1834       7.530  18.738   9.976  1.00  0.00           O  
ATOM   2186  CB  ALA B1834       8.270  21.631   8.467  1.00  0.00           C  
ATOM   2187  N   GLU B1835       7.727  18.700   7.718  1.00  0.00           N  
ATOM   2188  CA  GLU B1835       6.825  17.561   7.531  1.00  0.00           C  
ATOM   2189  C   GLU B1835       7.428  16.258   8.043  1.00  0.00           C  
ATOM   2190  O   GLU B1835       6.714  15.389   8.545  1.00  0.00           O  
ATOM   2191  CB  GLU B1835       6.441  17.410   6.055  1.00  0.00           C  
ATOM   2192  CG  GLU B1835       5.187  18.196   5.664  1.00  0.00           C  
ATOM   2193  CD  GLU B1835       3.932  17.726   6.406  1.00  0.00           C  
ATOM   2194  OE1 GLU B1835       2.847  18.301   6.160  1.00  0.00           O  
ATOM   2195  OE2 GLU B1835       4.027  16.782   7.231  1.00  0.00           O  
ATOM   2196  N   ALA B1836       8.740  16.120   7.907  1.00  0.00           N  
ATOM   2197  CA  ALA B1836       9.415  14.933   8.405  1.00  0.00           C  
ATOM   2198  C   ALA B1836       9.286  14.951   9.933  1.00  0.00           C  
ATOM   2199  O   ALA B1836       8.910  13.950  10.545  1.00  0.00           O  
ATOM   2200  CB  ALA B1836      10.893  14.937   7.982  1.00  0.00           C  
ATOM   2201  N   LEU B1837       9.567  16.100  10.548  1.00  0.00           N  
ATOM   2202  CA  LEU B1837       9.459  16.220  12.000  1.00  0.00           C  
ATOM   2203  C   LEU B1837       8.013  16.065  12.462  1.00  0.00           C  
ATOM   2204  O   LEU B1837       7.762  15.557  13.553  1.00  0.00           O  
ATOM   2205  CB  LEU B1837      10.047  17.556  12.468  1.00  0.00           C  
ATOM   2206  CG  LEU B1837      11.557  17.659  12.218  1.00  0.00           C  
ATOM   2207  CD1 LEU B1837      12.050  19.064  12.508  1.00  0.00           C  
ATOM   2208  CD2 LEU B1837      12.288  16.639  13.080  1.00  0.00           C  
ATOM   2209  N   LYS B1838       7.053  16.484  11.645  1.00  0.00           N  
ATOM   2210  CA  LYS B1838       5.653  16.325  12.039  1.00  0.00           C  
ATOM   2211  C   LYS B1838       5.242  14.855  11.976  1.00  0.00           C  
ATOM   2212  O   LYS B1838       4.285  14.448  12.622  1.00  0.00           O  
ATOM   2213  CB  LYS B1838       4.723  17.162  11.153  1.00  0.00           C  
ATOM   2214  CG  LYS B1838       4.619  18.616  11.575  1.00  0.00           C  
ATOM   2215  CD  LYS B1838       4.083  19.494  10.456  1.00  0.00           C  
ATOM   2216  CE  LYS B1838       4.083  20.962  10.857  1.00  0.00           C  
ATOM   2217  NZ  LYS B1838       3.605  21.859   9.760  1.00  0.00           N  
ATOM   2218  N   LYS B1839       5.967  14.055  11.201  1.00  0.00           N  
ATOM   2219  CA  LYS B1839       5.646  12.637  11.101  1.00  0.00           C  
ATOM   2220  C   LYS B1839       6.275  11.844  12.238  1.00  0.00           C  
ATOM   2221  O   LYS B1839       5.775  10.783  12.606  1.00  0.00           O  
ATOM   2222  CB  LYS B1839       6.100  12.058   9.752  1.00  0.00           C  
ATOM   2223  CG  LYS B1839       5.287  12.523   8.547  1.00  0.00           C  
ATOM   2224  CD  LYS B1839       3.767  12.503   8.800  1.00  0.00           C  
ATOM   2225  CE  LYS B1839       3.272  13.849   9.364  1.00  0.00           C  
ATOM   2226  NZ  LYS B1839       1.872  13.819   9.898  1.00  0.00           N  
ATOM   2227  N   ASP B1840       7.370  12.365  12.789  1.00  0.00           N  
ATOM   2228  CA  ASP B1840       8.073  11.719  13.901  1.00  0.00           C  
ATOM   2229  C   ASP B1840       8.175  12.669  15.100  1.00  0.00           C  
ATOM   2230  O   ASP B1840       9.263  13.137  15.440  1.00  0.00           O  
ATOM   2231  CB  ASP B1840       9.480  11.319  13.463  1.00  0.00           C  
ATOM   2232  CG  ASP B1840      10.195  10.477  14.500  1.00  0.00           C  
ATOM   2233  OD1 ASP B1840      11.434  10.351  14.400  1.00  0.00           O  
ATOM   2234  OD2 ASP B1840       9.518   9.936  15.409  1.00  0.00           O  
ATOM   2235  N   PRO B1841       7.045  12.966  15.759  1.00  0.00           N  
ATOM   2236  CA  PRO B1841       7.047  13.872  16.917  1.00  0.00           C  
ATOM   2237  C   PRO B1841       8.059  13.509  17.998  1.00  0.00           C  
ATOM   2238  O   PRO B1841       8.637  14.391  18.632  1.00  0.00           O  
ATOM   2239  CB  PRO B1841       5.607  13.788  17.426  1.00  0.00           C  
ATOM   2240  CG  PRO B1841       4.834  13.570  16.167  1.00  0.00           C  
ATOM   2241  CD  PRO B1841       5.672  12.528  15.450  1.00  0.00           C  
ATOM   2242  N   ASP B1842       8.280  12.213  18.199  1.00  0.00           N  
ATOM   2243  CA  ASP B1842       9.224  11.772  19.221  1.00  0.00           C  
ATOM   2244  C   ASP B1842      10.658  12.262  19.027  1.00  0.00           C  
ATOM   2245  O   ASP B1842      11.402  12.385  19.993  1.00  0.00           O  
ATOM   2246  CB  ASP B1842       9.181  10.249  19.362  1.00  0.00           C  
ATOM   2247  CG  ASP B1842       7.855   9.762  19.953  1.00  0.00           C  
ATOM   2248  OD1 ASP B1842       7.225  10.523  20.736  1.00  0.00           O  
ATOM   2249  OD2 ASP B1842       7.443   8.619  19.647  1.00  0.00           O  
ATOM   2250  N   TYR B1843      11.056  12.541  17.790  1.00  0.00           N  
ATOM   2251  CA  TYR B1843      12.395  13.061  17.556  1.00  0.00           C  
ATOM   2252  C   TYR B1843      12.530  14.391  18.304  1.00  0.00           C  
ATOM   2253  O   TYR B1843      13.508  14.618  19.018  1.00  0.00           O  
ATOM   2254  CB  TYR B1843      12.633  13.329  16.078  1.00  0.00           C  
ATOM   2255  CG  TYR B1843      13.986  13.961  15.795  1.00  0.00           C  
ATOM   2256  CD1 TYR B1843      15.139  13.185  15.734  1.00  0.00           C  
ATOM   2257  CD2 TYR B1843      14.110  15.339  15.599  1.00  0.00           C  
ATOM   2258  CE1 TYR B1843      16.384  13.762  15.477  1.00  0.00           C  
ATOM   2259  CE2 TYR B1843      15.359  15.934  15.350  1.00  0.00           C  
ATOM   2260  CZ  TYR B1843      16.487  15.137  15.291  1.00  0.00           C  
ATOM   2261  OH  TYR B1843      17.727  15.699  15.091  1.00  0.00           O  
ATOM   2262  N   VAL B1844      11.552  15.278  18.130  1.00  0.00           N  
ATOM   2263  CA  VAL B1844      11.594  16.574  18.792  1.00  0.00           C  
ATOM   2264  C   VAL B1844      11.593  16.449  20.312  1.00  0.00           C  
ATOM   2265  O   VAL B1844      12.404  17.089  20.977  1.00  0.00           O  
ATOM   2266  CB  VAL B1844      10.427  17.464  18.346  1.00  0.00           C  
ATOM   2267  CG1 VAL B1844      10.397  18.732  19.172  1.00  0.00           C  
ATOM   2268  CG2 VAL B1844      10.585  17.801  16.867  1.00  0.00           C  
ATOM   2269  N   MET B1845      10.700  15.629  20.863  1.00  0.00           N  
ATOM   2270  CA  MET B1845      10.637  15.431  22.315  1.00  0.00           C  
ATOM   2271  C   MET B1845      11.953  14.899  22.885  1.00  0.00           C  
ATOM   2272  O   MET B1845      12.350  15.266  23.996  1.00  0.00           O  
ATOM   2273  CB  MET B1845       9.499  14.472  22.679  1.00  0.00           C  
ATOM   2274  CG  MET B1845       8.104  15.041  22.429  1.00  0.00           C  
ATOM   2275  SD  MET B1845       7.640  16.451  23.513  1.00  0.00           S  
ATOM   2276  CE  MET B1845       6.099  15.768  24.327  1.00  0.00           C  
ATOM   2277  N   ASP B1846      12.629  14.038  22.124  1.00  0.00           N  
ATOM   2278  CA  ASP B1846      13.904  13.460  22.552  1.00  0.00           C  
ATOM   2279  C   ASP B1846      15.050  14.458  22.514  1.00  0.00           C  
ATOM   2280  O   ASP B1846      15.980  14.370  23.320  1.00  0.00           O  
ATOM   2281  CB  ASP B1846      14.269  12.248  21.688  1.00  0.00           C  
ATOM   2282  CG  ASP B1846      13.441  11.023  22.017  1.00  0.00           C  
ATOM   2283  OD1 ASP B1846      13.560  10.019  21.282  1.00  0.00           O  
ATOM   2284  OD2 ASP B1846      12.678  11.058  23.015  1.00  0.00           O  
ATOM   2285  N   ALA B1847      14.996  15.393  21.569  1.00  0.00           N  
ATOM   2286  CA  ALA B1847      16.038  16.413  21.459  1.00  0.00           C  
ATOM   2287  C   ALA B1847      15.941  17.356  22.671  1.00  0.00           C  
ATOM   2288  O   ALA B1847      16.959  17.720  23.268  1.00  0.00           O  
ATOM   2289  CB  ALA B1847      15.871  17.197  20.155  1.00  0.00           C  
ATOM   2290  N   LEU B1848      14.711  17.732  23.026  1.00  0.00           N  
ATOM   2291  CA  LEU B1848      14.458  18.609  24.180  1.00  0.00           C  
ATOM   2292  C   LEU B1848      14.839  17.889  25.473  1.00  0.00           C  
ATOM   2293  O   LEU B1848      15.288  18.503  26.430  1.00  0.00           O  
ATOM   2294  CB  LEU B1848      12.974  19.027  24.235  1.00  0.00           C  
ATOM   2295  CG  LEU B1848      12.511  19.875  23.049  1.00  0.00           C  
ATOM   2296  CD1 LEU B1848      10.999  20.133  23.094  1.00  0.00           C  
ATOM   2297  CD2 LEU B1848      13.281  21.185  23.080  1.00  0.00           C  
ATOM   2298  N   LEU B1991      14.662  16.575  25.489  1.00  0.00           N  
ATOM   2299  CA  LEU B1991      15.011  15.789  26.654  1.00  0.00           C  
ATOM   2300  C   LEU B1991      16.535  15.780  26.799  1.00  0.00           C  
ATOM   2301  O   LEU B1991      17.073  16.112  27.857  1.00  0.00           O  
ATOM   2302  CB  LEU B1991      14.486  14.373  26.494  1.00  0.00           C  
ATOM   2303  CG  LEU B1991      14.513  13.512  27.755  1.00  0.00           C  
ATOM   2304  CD1 LEU B1991      13.438  14.018  28.709  1.00  0.00           C  
ATOM   2305  CD2 LEU B1991      14.276  12.038  27.405  1.00  0.00           C  
ATOM   2306  N   GLU B1992      17.241  15.430  25.731  1.00  0.00           N  
ATOM   2307  CA  GLU B1992      18.694  15.392  25.803  1.00  0.00           C  
ATOM   2308  C   GLU B1992      19.249  16.783  26.087  1.00  0.00           C  
ATOM   2309  O   GLU B1992      20.203  16.937  26.859  1.00  0.00           O  
ATOM   2310  CB  GLU B1992      19.286  14.810  24.506  1.00  0.00           C  
ATOM   2311  CG  GLU B1992      18.952  13.306  24.314  1.00  0.00           C  
ATOM   2312  CD  GLU B1992      19.933  12.328  25.025  1.00  0.00           C  
ATOM   2313  OE1 GLU B1992      20.848  11.807  24.339  1.00  0.00           O  
ATOM   2314  OE2 GLU B1992      19.804  12.078  26.255  1.00  0.00           O  
ATOM   2315  N   GLY B1993      18.659  17.796  25.460  1.00  0.00           N  
ATOM   2316  CA  GLY B1993      19.111  19.158  25.693  1.00  0.00           C  
ATOM   2317  C   GLY B1993      18.905  19.585  27.148  1.00  0.00           C  
ATOM   2318  O   GLY B1993      19.716  20.313  27.721  1.00  0.00           O  
ATOM   2319  N   ALA B1994      17.828  19.123  27.769  1.00  0.00           N  
ATOM   2320  CA  ALA B1994      17.585  19.493  29.153  1.00  0.00           C  
ATOM   2321  C   ALA B1994      18.624  18.824  30.057  1.00  0.00           C  
ATOM   2322  O   ALA B1994      19.152  19.454  30.974  1.00  0.00           O  
ATOM   2323  CB  ALA B1994      16.184  19.096  29.556  1.00  0.00           C  
ATOM   2324  N   LYS B2011      18.934  17.558  29.789  1.00  0.00           N  
ATOM   2325  CA  LYS B2011      19.929  16.838  30.581  1.00  0.00           C  
ATOM   2326  C   LYS B2011      21.216  17.641  30.641  1.00  0.00           C  
ATOM   2327  O   LYS B2011      21.757  17.895  31.714  1.00  0.00           O  
ATOM   2328  CB  LYS B2011      20.256  15.485  29.954  1.00  0.00           C  
ATOM   2329  CG  LYS B2011      19.681  14.294  30.658  1.00  0.00           C  
ATOM   2330  CD  LYS B2011      18.180  14.237  30.474  1.00  0.00           C  
ATOM   2331  CE  LYS B2011      17.578  13.001  31.131  1.00  0.00           C  
ATOM   2332  NZ  LYS B2011      16.090  12.999  30.986  1.00  0.00           N  
ATOM   2333  N   ARG B2012      21.709  18.017  29.472  1.00  0.00           N  
ATOM   2334  CA  ARG B2012      22.945  18.781  29.342  1.00  0.00           C  
ATOM   2335  C   ARG B2012      22.892  20.141  30.035  1.00  0.00           C  
ATOM   2336  O   ARG B2012      23.819  20.503  30.755  1.00  0.00           O  
ATOM   2337  CB  ARG B2012      23.265  18.989  27.860  1.00  0.00           C  
ATOM   2338  CG  ARG B2012      24.576  18.407  27.395  1.00  0.00           C  
ATOM   2339  CD  ARG B2012      24.709  18.530  25.867  1.00  0.00           C  
ATOM   2340  NE  ARG B2012      23.899  17.537  25.164  1.00  0.00           N  
ATOM   2341  CZ  ARG B2012      23.000  17.823  24.225  1.00  0.00           C  
ATOM   2342  NH1 ARG B2012      22.310  16.847  23.636  1.00  0.00           N  
ATOM   2343  NH2 ARG B2012      22.786  19.085  23.879  1.00  0.00           N  
ATOM   2344  N   ALA B2013      21.821  20.899  29.822  1.00  0.00           N  
ATOM   2345  CA  ALA B2013      21.742  22.204  30.456  1.00  0.00           C  
ATOM   2346  C   ALA B2013      21.581  22.036  31.969  1.00  0.00           C  
ATOM   2347  O   ALA B2013      22.215  22.737  32.761  1.00  0.00           O  
ATOM   2348  CB  ALA B2013      20.585  23.016  29.866  1.00  0.00           C  
ATOM   2349  N   ARG B2014      20.759  21.081  32.372  1.00  0.00           N  
ATOM   2350  CA  ARG B2014      20.532  20.841  33.792  1.00  0.00           C  
ATOM   2351  C   ARG B2014      21.813  20.467  34.557  1.00  0.00           C  
ATOM   2352  O   ARG B2014      21.998  20.845  35.708  1.00  0.00           O  
ATOM   2353  CB  ARG B2014      19.485  19.751  33.949  1.00  0.00           C  
ATOM   2354  CG  ARG B2014      19.083  19.502  35.354  1.00  0.00           C  
ATOM   2355  CD  ARG B2014      18.065  18.381  35.403  1.00  0.00           C  
ATOM   2356  NE  ARG B2014      16.874  18.712  34.621  1.00  0.00           N  
ATOM   2357  CZ  ARG B2014      16.471  18.054  33.534  1.00  0.00           C  
ATOM   2358  NH1 ARG B2014      17.157  17.010  33.071  1.00  0.00           N  
ATOM   2359  NH2 ARG B2014      15.363  18.440  32.916  1.00  0.00           N  
ATOM   2360  N   ALA B2015      22.704  19.729  33.918  1.00  0.00           N  
ATOM   2361  CA  ALA B2015      23.945  19.346  34.576  1.00  0.00           C  
ATOM   2362  C   ALA B2015      24.777  20.590  34.830  1.00  0.00           C  
ATOM   2363  O   ALA B2015      25.474  20.675  35.843  1.00  0.00           O  
ATOM   2364  CB  ALA B2015      24.738  18.348  33.707  1.00  0.00           C  
ATOM   2365  N   VAL B2016      24.715  21.539  33.899  1.00  0.00           N  
ATOM   2366  CA  VAL B2016      25.462  22.791  34.034  1.00  0.00           C  
ATOM   2367  C   VAL B2016      24.834  23.710  35.081  1.00  0.00           C  
ATOM   2368  O   VAL B2016      25.532  24.294  35.927  1.00  0.00           O  
ATOM   2369  CB  VAL B2016      25.522  23.566  32.702  1.00  0.00           C  
ATOM   2370  CG1 VAL B2016      26.059  24.982  32.952  1.00  0.00           C  
ATOM   2371  CG2 VAL B2016      26.424  22.822  31.719  1.00  0.00           C  
ATOM   2372  N   ALA B2017      23.508  23.825  35.007  1.00  0.00           N  
ATOM   2373  CA  ALA B2017      22.743  24.659  35.926  1.00  0.00           C  
ATOM   2374  C   ALA B2017      22.909  24.231  37.388  1.00  0.00           C  
ATOM   2375  O   ALA B2017      23.027  25.087  38.274  1.00  0.00           O  
ATOM   2376  CB  ALA B2017      21.261  24.641  35.532  1.00  0.00           C  
ATOM   2377  N   GLN B2018      22.928  22.922  37.645  1.00  0.00           N  
ATOM   2378  CA  GLN B2018      23.083  22.448  39.021  1.00  0.00           C  
ATOM   2379  C   GLN B2018      24.460  22.753  39.572  1.00  0.00           C  
ATOM   2380  O   GLN B2018      24.609  23.116  40.735  1.00  0.00           O  
ATOM   2381  CB  GLN B2018      22.796  20.957  39.117  1.00  0.00           C  
ATOM   2382  CG  GLN B2018      21.332  20.674  38.890  1.00  0.00           C  
ATOM   2383  CD  GLN B2018      21.011  19.203  38.902  1.00  0.00           C  
ATOM   2384  OE1 GLN B2018      19.863  18.815  38.710  1.00  0.00           O  
ATOM   2385  NE2 GLN B2018      22.027  18.369  39.127  1.00  0.00           N  
ATOM   2386  N   ALA B2019      25.474  22.608  38.735  1.00  0.00           N  
ATOM   2387  CA  ALA B2019      26.823  22.905  39.175  1.00  0.00           C  
ATOM   2388  C   ALA B2019      26.813  24.391  39.579  1.00  0.00           C  
ATOM   2389  O   ALA B2019      27.267  24.735  40.676  1.00  0.00           O  
ATOM   2390  CB  ALA B2019      27.846  22.635  38.018  1.00  0.00           C  
ATOM   2391  N   THR B2020      26.265  25.252  38.715  1.00  0.00           N  
ATOM   2392  CA  THR B2020      26.212  26.698  38.987  1.00  0.00           C  
ATOM   2393  C   THR B2020      25.432  26.971  40.252  1.00  0.00           C  
ATOM   2394  O   THR B2020      25.888  27.666  41.135  1.00  0.00           O  
ATOM   2395  CB  THR B2020      25.533  27.503  37.835  1.00  0.00           C  
ATOM   2396  OG1 THR B2020      26.249  27.305  36.617  1.00  0.00           O  
ATOM   2397  CG2 THR B2020      25.515  28.997  38.138  1.00  0.00           C  
ATOM   2398  N   MET B2021      24.254  26.391  40.350  1.00  0.00           N  
ATOM   2399  CA  MET B2021      23.428  26.613  41.510  1.00  0.00           C  
ATOM   2400  C   MET B2021      24.097  26.145  42.806  1.00  0.00           C  
ATOM   2401  O   MET B2021      23.948  26.788  43.846  1.00  0.00           O  
ATOM   2402  CB  MET B2021      22.088  25.919  41.310  1.00  0.00           C  
ATOM   2403  CG  MET B2021      20.983  26.539  42.123  1.00  0.00           C  
ATOM   2404  SD  MET B2021      20.752  28.306  41.714  1.00  0.00           S  
ATOM   2405  CE  MET B2021      20.593  28.986  43.321  1.00  0.00           C  
ATOM   2406  N   GLU B2022      24.844  25.044  42.752  1.00  0.00           N  
ATOM   2407  CA  GLU B2022      25.491  24.556  43.958  1.00  0.00           C  
ATOM   2408  C   GLU B2022      26.615  25.495  44.358  1.00  0.00           C  
ATOM   2409  O   GLU B2022      26.876  25.683  45.553  1.00  0.00           O  
ATOM   2410  CB  GLU B2022      26.005  23.113  43.786  1.00  0.00           C  
ATOM   2411  CG  GLU B2022      27.418  22.932  43.255  1.00  0.00           C  
ATOM   2412  CD  GLU B2022      27.883  21.462  43.348  1.00  0.00           C  
ATOM   2413  OE1 GLU B2022      27.106  20.550  42.957  1.00  0.00           O  
ATOM   2414  OE2 GLU B2022      29.027  21.215  43.803  1.00  0.00           O  
ATOM   2415  N   GLU B2023      27.277  26.093  43.365  1.00  0.00           N  
ATOM   2416  CA  GLU B2023      28.341  27.054  43.655  1.00  0.00           C  
ATOM   2417  C   GLU B2023      27.703  28.315  44.277  1.00  0.00           C  
ATOM   2418  O   GLU B2023      28.233  28.847  45.261  1.00  0.00           O  
ATOM   2419  CB  GLU B2023      29.117  27.423  42.378  1.00  0.00           C  
ATOM   2420  CG  GLU B2023      30.206  28.482  42.581  1.00  0.00           C  
ATOM   2421  CD  GLU B2023      30.795  28.983  41.264  1.00  0.00           C  
ATOM   2422  OE1 GLU B2023      31.718  29.840  41.280  1.00  0.00           O  
ATOM   2423  OE2 GLU B2023      30.320  28.516  40.213  1.00  0.00           O  
ATOM   2424  N   VAL B2024      26.573  28.782  43.721  1.00  0.00           N  
ATOM   2425  CA  VAL B2024      25.906  29.971  44.255  1.00  0.00           C  
ATOM   2426  C   VAL B2024      25.396  29.760  45.698  1.00  0.00           C  
ATOM   2427  O   VAL B2024      25.598  30.612  46.579  1.00  0.00           O  
ATOM   2428  CB  VAL B2024      24.720  30.427  43.353  1.00  0.00           C  
ATOM   2429  CG1 VAL B2024      23.922  31.509  44.043  1.00  0.00           C  
ATOM   2430  CG2 VAL B2024      25.234  30.984  42.053  1.00  0.00           C  
ATOM   2431  N   ARG B2025      24.756  28.626  45.962  1.00  0.00           N  
ATOM   2432  CA  ARG B2025      24.259  28.383  47.310  1.00  0.00           C  
ATOM   2433  C   ARG B2025      25.390  28.481  48.332  1.00  0.00           C  
ATOM   2434  O   ARG B2025      25.236  29.093  49.388  1.00  0.00           O  
ATOM   2435  CB  ARG B2025      23.609  27.012  47.412  1.00  0.00           C  
ATOM   2436  CG  ARG B2025      22.406  26.797  46.504  1.00  0.00           C  
ATOM   2437  CD  ARG B2025      21.712  25.528  46.903  1.00  0.00           C  
ATOM   2438  NE  ARG B2025      20.686  25.131  45.957  1.00  0.00           N  
ATOM   2439  CZ  ARG B2025      20.822  24.159  45.061  1.00  0.00           C  
ATOM   2440  NH1 ARG B2025      21.953  23.480  44.987  1.00  0.00           N  
ATOM   2441  NH2 ARG B2025      19.814  23.858  44.247  1.00  0.00           N  
ATOM   2442  N   GLU B2026      26.534  27.895  48.003  1.00  0.00           N  
ATOM   2443  CA  GLU B2026      27.687  27.917  48.907  1.00  0.00           C  
ATOM   2444  C   GLU B2026      28.212  29.333  49.146  1.00  0.00           C  
ATOM   2445  O   GLU B2026      28.430  29.735  50.290  1.00  0.00           O  
ATOM   2446  CB  GLU B2026      28.805  27.037  48.332  1.00  0.00           C  
ATOM   2447  CG  GLU B2026      30.003  26.765  49.235  1.00  0.00           C  
ATOM   2448  CD  GLU B2026      30.873  25.627  48.672  1.00  0.00           C  
ATOM   2449  OE1 GLU B2026      31.949  25.343  49.248  1.00  0.00           O  
ATOM   2450  OE2 GLU B2026      30.479  25.008  47.646  1.00  0.00           O  
ATOM   2451  N   LYS B2027      28.392  30.094  48.067  1.00  0.00           N  
ATOM   2452  CA  LYS B2027      28.920  31.440  48.191  1.00  0.00           C  
ATOM   2453  C   LYS B2027      28.013  32.444  48.893  1.00  0.00           C  
ATOM   2454  O   LYS B2027      28.522  33.321  49.612  1.00  0.00           O  
ATOM   2455  CB  LYS B2027      29.352  31.966  46.824  1.00  0.00           C  
ATOM   2456  CG  LYS B2027      30.512  31.168  46.268  1.00  0.00           C  
ATOM   2457  CD  LYS B2027      31.132  31.794  45.040  1.00  0.00           C  
ATOM   2458  CE  LYS B2027      32.282  30.902  44.552  1.00  0.00           C  
ATOM   2459  NZ  LYS B2027      32.844  31.377  43.269  1.00  0.00           N  
ATOM   2460  N   VAL B2039      26.690  32.343  48.713  1.00  0.00           N  
ATOM   2461  CA  VAL B2039      25.832  33.287  49.419  1.00  0.00           C  
ATOM   2462  C   VAL B2039      25.624  32.796  50.842  1.00  0.00           C  
ATOM   2463  O   VAL B2039      24.903  33.417  51.615  1.00  0.00           O  
ATOM   2464  CB  VAL B2039      24.472  33.560  48.702  1.00  0.00           C  
ATOM   2465  CG1 VAL B2039      24.721  33.829  47.232  1.00  0.00           C  
ATOM   2466  CG2 VAL B2039      23.518  32.432  48.895  1.00  0.00           C  
ATOM   2467  N   GLY B2040      26.245  31.662  51.167  1.00  0.00           N  
ATOM   2468  CA  GLY B2040      26.220  31.150  52.523  1.00  0.00           C  
ATOM   2469  C   GLY B2040      25.116  30.291  53.097  1.00  0.00           C  
ATOM   2470  O   GLY B2040      25.033  30.139  54.328  1.00  0.00           O  
ATOM   2471  N   LEU B2041      24.268  29.735  52.240  1.00  0.00           N  
ATOM   2472  CA  LEU B2041      23.181  28.891  52.716  1.00  0.00           C  
ATOM   2473  C   LEU B2041      23.737  27.608  53.346  1.00  0.00           C  
ATOM   2474  O   LEU B2041      24.786  27.092  52.932  1.00  0.00           O  
ATOM   2475  CB  LEU B2041      22.244  28.514  51.553  1.00  0.00           C  
ATOM   2476  CG  LEU B2041      21.692  29.663  50.697  1.00  0.00           C  
ATOM   2477  CD1 LEU B2041      20.840  29.064  49.594  1.00  0.00           C  
ATOM   2478  CD2 LEU B2041      20.888  30.671  51.542  1.00  0.00           C  
ATOM   2479  N   LEU B2042      23.015  27.108  54.346  1.00  0.00           N  
ATOM   2480  CA  LEU B2042      23.335  25.864  55.033  1.00  0.00           C  
ATOM   2481  C   LEU B2042      23.124  24.687  54.074  1.00  0.00           C  
ATOM   2482  O   LEU B2042      22.022  24.490  53.563  1.00  0.00           O  
ATOM   2483  CB  LEU B2042      22.397  25.685  56.214  1.00  0.00           C  
ATOM   2484  CG  LEU B2042      22.575  24.365  56.954  1.00  0.00           C  
ATOM   2485  CD1 LEU B2042      23.990  24.301  57.564  1.00  0.00           C  
ATOM   2486  CD2 LEU B2042      21.478  24.254  58.031  1.00  0.00           C  
ATOM   2487  N   LEU B2043      24.166  23.908  53.810  1.00  0.00           N  
ATOM   2488  CA  LEU B2043      24.003  22.774  52.913  1.00  0.00           C  
ATOM   2489  C   LEU B2043      23.636  21.524  53.716  1.00  0.00           C  
ATOM   2490  O   LEU B2043      24.131  21.294  54.818  1.00  0.00           O  
ATOM   2491  CB  LEU B2043      25.275  22.553  52.077  1.00  0.00           C  
ATOM   2492  CG  LEU B2043      25.703  23.738  51.175  1.00  0.00           C  
ATOM   2493  CD1 LEU B2043      26.974  23.335  50.446  1.00  0.00           C  
ATOM   2494  CD2 LEU B2043      24.610  24.143  50.154  1.00  0.00           C  
ATOM   2495  N   PRO B2044      22.728  20.715  53.177  1.00  0.00           N  
ATOM   2496  CA  PRO B2044      22.302  19.496  53.858  1.00  0.00           C  
ATOM   2497  C   PRO B2044      23.373  18.404  53.797  1.00  0.00           C  
ATOM   2498  O   PRO B2044      23.544  17.667  54.811  1.00  0.00           O  
ATOM   2499  CB  PRO B2044      21.023  19.124  53.111  1.00  0.00           C  
ATOM   2500  CG  PRO B2044      21.296  19.599  51.705  1.00  0.00           C  
ATOM   2501  CD  PRO B2044      21.957  20.943  51.938  1.00  0.00           C  
TER
END
