# Supplementary material for: Backbone Brackets and Arginine Tweezers delineate Class I and Class II aminoacyl tRNA synthetases
Source: PLoS Comput Biol. 2018 Apr 16;14(4):e1006101. doi: 10.1371/journal.pcbi.1006101 (PMC5919687; doi:10.1371/journal.pcbi.1006101)
Supplement: S11 File — All structures of Class I aaRS with residues renumbered according to the MSA. (GZ) [file pcbi.1006101.s023.tar.gz › 2g36_A_renum.pdb]

ATOM      1  N   HIS A 265      10.984  55.456  23.685  1.00  0.00           N  
ATOM      2  CA  HIS A 265       9.946  55.784  22.660  1.00  0.00           C  
ATOM      3  C   HIS A 265      10.347  57.083  21.908  1.00  0.00           C  
ATOM      4  O   HIS A 265      10.109  58.188  22.400  1.00  0.00           O  
ATOM      5  CB  HIS A 265       8.599  55.922  23.363  1.00  0.00           C  
ATOM      6  CG  HIS A 265       7.431  55.754  22.448  1.00  0.00           C  
ATOM      7  ND1 HIS A 265       6.822  56.814  21.809  1.00  0.00           N  
ATOM      8  CD2 HIS A 265       6.776  54.639  22.045  1.00  0.00           C  
ATOM      9  CE1 HIS A 265       5.832  56.360  21.062  1.00  0.00           C  
ATOM     10  NE2 HIS A 265       5.782  55.044  21.189  1.00  0.00           N  
ATOM     11  N   MET A 266      10.911  56.943  20.702  1.00  0.00           N  
ATOM     12  CA  MET A 266      11.581  58.077  20.023  1.00  0.00           C  
ATOM     13  C   MET A 266      11.226  58.562  18.616  1.00  0.00           C  
ATOM     14  O   MET A 266      10.569  57.887  17.837  1.00  0.00           O  
ATOM     15  CB  MET A 266      13.044  57.727  19.928  1.00  0.00           C  
ATOM     16  CG  MET A 266      13.719  57.642  21.234  1.00  0.00           C  
ATOM     17  SD  MET A 266      15.280  56.847  20.912  1.00  0.00           S  
ATOM     18  CE  MET A 266      14.761  55.151  20.512  1.00  0.00           C  
ATOM     19  N   ARG A 267      11.729  59.759  18.321  1.00  0.00           N  
ATOM     20  CA  ARG A 267      11.578  60.403  17.035  1.00  0.00           C  
ATOM     21  C   ARG A 267      12.799  59.991  16.228  1.00  0.00           C  
ATOM     22  O   ARG A 267      13.921  60.400  16.525  1.00  0.00           O  
ATOM     23  CB  ARG A 267      11.519  61.928  17.222  1.00  0.00           C  
ATOM     24  CG  ARG A 267      11.497  62.787  15.919  1.00  0.00           C  
ATOM     25  CD  ARG A 267      10.217  62.639  15.122  1.00  0.00           C  
ATOM     26  NE  ARG A 267       9.063  63.037  15.919  1.00  0.00           N  
ATOM     27  CZ  ARG A 267       8.510  64.245  15.921  1.00  0.00           C  
ATOM     28  NH1 ARG A 267       8.952  65.214  15.144  1.00  0.00           N  
ATOM     29  NH2 ARG A 267       7.477  64.478  16.690  1.00  0.00           N  
ATOM     30  N   ILE A 268      12.581  59.152  15.224  1.00  0.00           N  
ATOM     31  CA  ILE A 268      13.660  58.636  14.391  1.00  0.00           C  
ATOM     32  C   ILE A 268      13.576  59.250  13.010  1.00  0.00           C  
ATOM     33  O   ILE A 268      12.491  59.390  12.448  1.00  0.00           O  
ATOM     34  CB  ILE A 268      13.556  57.106  14.209  1.00  0.00           C  
ATOM     35  CG1 ILE A 268      13.531  56.377  15.562  1.00  0.00           C  
ATOM     36  CG2 ILE A 268      14.710  56.595  13.355  1.00  0.00           C  
ATOM     37  CD1 ILE A 268      14.782  56.500  16.361  1.00  0.00           C  
ATOM     38  N   LEU A 269      14.727  59.636  12.475  1.00  0.00           N  
ATOM     39  CA  LEU A 269      14.791  60.155  11.132  1.00  0.00           C  
ATOM     40  C   LEU A 269      15.939  59.517  10.339  1.00  0.00           C  
ATOM     41  O   LEU A 269      17.040  59.342  10.856  1.00  0.00           O  
ATOM     42  CB  LEU A 269      14.867  61.703  11.096  1.00  0.00           C  
ATOM     43  CG  LEU A 269      14.977  62.150   9.613  1.00  0.00           C  
ATOM     44  CD1 LEU A 269      13.954  63.121   9.178  1.00  0.00           C  
ATOM     45  CD2 LEU A 269      16.404  62.527   9.226  1.00  0.00           C  
ATOM     46  N   SER A 270      15.652  59.138   9.094  1.00  0.00           N  
ATOM     47  CA  SER A 270      16.676  58.627   8.200  1.00  0.00           C  
ATOM     48  C   SER A 270      16.250  58.709   6.741  1.00  0.00           C  
ATOM     49  O   SER A 270      15.070  58.801   6.439  1.00  0.00           O  
ATOM     50  CB  SER A 270      17.011  57.189   8.548  1.00  0.00           C  
ATOM     51  OG  SER A 270      18.259  56.871   7.983  1.00  0.00           O  
ATOM     52  N   GLY A 272      17.221  58.677   5.839  1.00  0.00           N  
ATOM     53  CA  GLY A 272      16.947  58.719   4.400  1.00  0.00           C  
ATOM     54  C   GLY A 272      17.963  57.966   3.547  1.00  0.00           C  
ATOM     55  O   GLY A 272      19.060  57.659   3.999  1.00  0.00           O  
ATOM     56  N   MET A 273      17.564  57.657   2.320  1.00  0.00           N  
ATOM     57  CA  MET A 273      18.398  57.010   1.332  1.00  0.00           C  
ATOM     58  C   MET A 273      18.280  57.733   0.003  1.00  0.00           C  
ATOM     59  O   MET A 273      17.189  58.157  -0.391  1.00  0.00           O  
ATOM     60  CB  MET A 273      17.945  55.581   1.068  1.00  0.00           C  
ATOM     61  CG  MET A 273      18.313  54.565   2.105  1.00  0.00           C  
ATOM     62  SD  MET A 273      18.092  52.891   1.437  1.00  0.00           S  
ATOM     63  CE  MET A 273      19.028  53.026  -0.095  1.00  0.00           C  
ATOM     64  N   ARG A 274      19.405  57.821  -0.698  1.00  0.00           N  
ATOM     65  CA  ARG A 274      19.493  58.425  -2.030  1.00  0.00           C  
ATOM     66  C   ARG A 274      18.990  57.427  -3.051  1.00  0.00           C  
ATOM     67  O   ARG A 274      19.369  56.264  -3.009  1.00  0.00           O  
ATOM     68  CB  ARG A 274      20.955  58.720  -2.358  1.00  0.00           C  
ATOM     69  CG  ARG A 274      21.604  59.781  -1.447  1.00  0.00           C  
ATOM     70  CD  ARG A 274      23.064  59.439  -1.063  1.00  0.00           C  
ATOM     71  NE  ARG A 274      23.851  58.938  -2.182  1.00  0.00           N  
ATOM     72  CZ  ARG A 274      24.421  59.702  -3.109  1.00  0.00           C  
ATOM     73  NH1 ARG A 274      24.307  61.032  -3.073  1.00  0.00           N  
ATOM     74  NH2 ARG A 274      25.102  59.118  -4.088  1.00  0.00           N  
ATOM     75  N   PRO A 275      18.125  57.866  -3.962  1.00  0.00           N  
ATOM     76  CA  PRO A 275      17.667  56.987  -5.029  1.00  0.00           C  
ATOM     77  C   PRO A 275      18.712  56.914  -6.123  1.00  0.00           C  
ATOM     78  O   PRO A 275      18.771  57.781  -6.978  1.00  0.00           O  
ATOM     79  CB  PRO A 275      16.426  57.681  -5.560  1.00  0.00           C  
ATOM     80  CG  PRO A 275      16.659  59.124  -5.284  1.00  0.00           C  
ATOM     81  CD  PRO A 275      17.514  59.198  -4.034  1.00  0.00           C  
ATOM     82  N   THR A 276      19.551  55.890  -6.069  1.00  0.00           N  
ATOM     83  CA  THR A 276      20.558  55.678  -7.067  1.00  0.00           C  
ATOM     84  C   THR A 276      20.255  54.398  -7.864  1.00  0.00           C  
ATOM     85  O   THR A 276      20.942  54.105  -8.837  1.00  0.00           O  
ATOM     86  CB  THR A 276      21.957  55.640  -6.418  1.00  0.00           C  
ATOM     87  OG1 THR A 276      22.015  54.546  -5.490  1.00  0.00           O  
ATOM     88  CG2 THR A 276      22.278  56.982  -5.691  1.00  0.00           C  
ATOM     89  N   GLY A 277      19.243  53.624  -7.480  1.00  0.00           N  
ATOM     90  CA  GLY A 277      18.895  52.430  -8.273  1.00  0.00           C  
ATOM     91  C   GLY A 277      18.024  51.377  -7.605  1.00  0.00           C  
ATOM     92  O   GLY A 277      17.411  51.621  -6.564  1.00  0.00           O  
ATOM     93  N   LYS A 279      17.936  50.205  -8.231  1.00  0.00           N  
ATOM     94  CA  LYS A 279      17.214  49.104  -7.627  1.00  0.00           C  
ATOM     95  C   LYS A 279      17.939  48.754  -6.306  1.00  0.00           C  
ATOM     96  O   LYS A 279      19.172  48.722  -6.259  1.00  0.00           O  
ATOM     97  CB  LYS A 279      17.147  47.892  -8.569  1.00  0.00           C  
ATOM     98  CG  LYS A 279      16.242  48.056  -9.820  1.00  0.00           C  
ATOM     99  CD  LYS A 279      16.158  46.766 -10.668  1.00  0.00           C  
ATOM    100  N   LEU A 280      17.165  48.587  -5.227  1.00  0.00           N  
ATOM    101  CA  LEU A 280      17.675  48.181  -3.912  1.00  0.00           C  
ATOM    102  C   LEU A 280      18.175  46.763  -4.008  1.00  0.00           C  
ATOM    103  O   LEU A 280      17.554  45.950  -4.686  1.00  0.00           O  
ATOM    104  CB  LEU A 280      16.562  48.141  -2.870  1.00  0.00           C  
ATOM    105  CG  LEU A 280      15.935  49.396  -2.315  1.00  0.00           C  
ATOM    106  CD1 LEU A 280      14.657  48.979  -1.622  1.00  0.00           C  
ATOM    107  CD2 LEU A 280      16.889  50.124  -1.367  1.00  0.00           C  
ATOM    108  N   HIS A 281      19.257  46.464  -3.294  1.00  0.00           N  
ATOM    109  CA  HIS A 281      19.851  45.125  -3.291  1.00  0.00           C  
ATOM    110  C   HIS A 281      19.960  44.553  -1.865  1.00  0.00           C  
ATOM    111  O   HIS A 281      19.534  45.191  -0.893  1.00  0.00           O  
ATOM    112  CB  HIS A 281      21.214  45.108  -4.029  1.00  0.00           C  
ATOM    113  CG  HIS A 281      22.244  46.060  -3.491  1.00  0.00           C  
ATOM    114  ND1 HIS A 281      22.410  46.310  -2.144  1.00  0.00           N  
ATOM    115  CD2 HIS A 281      23.238  46.736  -4.119  1.00  0.00           C  
ATOM    116  CE1 HIS A 281      23.420  47.147  -1.971  1.00  0.00           C  
ATOM    117  NE2 HIS A 281      23.942  47.419  -3.154  1.00  0.00           N  
ATOM    118  N   ILE A 282      20.506  43.338  -1.763  1.00  0.00           N  
ATOM    119  CA  ILE A 282      20.749  42.666  -0.467  1.00  0.00           C  
ATOM    120  C   ILE A 282      21.384  43.586   0.593  1.00  0.00           C  
ATOM    121  O   ILE A 282      20.967  43.614   1.733  1.00  0.00           O  
ATOM    122  CB  ILE A 282      21.663  41.461  -0.650  1.00  0.00           C  
ATOM    123  CG1 ILE A 282      20.979  40.377  -1.460  1.00  0.00           C  
ATOM    124  CG2 ILE A 282      22.029  40.877   0.667  1.00  0.00           C  
ATOM    125  CD1 ILE A 282      19.662  39.985  -0.913  1.00  0.00           C  
ATOM    126  N   GLY A 283      22.402  44.324   0.196  1.00  0.00           N  
ATOM    127  CA  GLY A 283      23.084  45.263   1.074  1.00  0.00           C  
ATOM    128  C   GLY A 283      22.267  46.416   1.656  1.00  0.00           C  
ATOM    129  O   GLY A 283      22.588  46.907   2.745  1.00  0.00           O  
ATOM    130  N   HIS A 284      21.250  46.894   0.948  1.00  0.00           N  
ATOM    131  CA  HIS A 284      20.406  47.931   1.531  1.00  0.00           C  
ATOM    132  C   HIS A 284      19.504  47.259   2.558  1.00  0.00           C  
ATOM    133  O   HIS A 284      19.219  47.813   3.613  1.00  0.00           O  
ATOM    134  CB  HIS A 284      19.539  48.617   0.498  1.00  0.00           C  
ATOM    135  CG  HIS A 284      20.303  49.250  -0.614  1.00  0.00           C  
ATOM    136  ND1 HIS A 284      20.368  48.697  -1.875  1.00  0.00           N  
ATOM    137  CD2 HIS A 284      21.034  50.386  -0.663  1.00  0.00           C  
ATOM    138  CE1 HIS A 284      21.105  49.465  -2.656  1.00  0.00           C  
ATOM    139  NE2 HIS A 284      21.521  50.497  -1.944  1.00  0.00           N  
ATOM    140  N   LEU A 285      19.062  46.049   2.244  1.00  0.00           N  
ATOM    141  CA  LEU A 285      18.167  45.300   3.113  1.00  0.00           C  
ATOM    142  C   LEU A 285      18.805  44.900   4.434  1.00  0.00           C  
ATOM    143  O   LEU A 285      18.343  45.317   5.484  1.00  0.00           O  
ATOM    144  CB  LEU A 285      17.664  44.042   2.401  1.00  0.00           C  
ATOM    145  CG  LEU A 285      16.602  43.205   3.119  1.00  0.00           C  
ATOM    146  CD1 LEU A 285      15.357  44.045   3.333  1.00  0.00           C  
ATOM    147  CD2 LEU A 285      16.298  41.887   2.344  1.00  0.00           C  
ATOM    148  N   VAL A 286      19.872  44.110   4.399  1.00  0.00           N  
ATOM    149  CA  VAL A 286      20.434  43.593   5.658  1.00  0.00           C  
ATOM    150  C   VAL A 286      21.145  44.628   6.526  1.00  0.00           C  
ATOM    151  O   VAL A 286      21.243  44.454   7.733  1.00  0.00           O  
ATOM    152  CB  VAL A 286      21.274  42.319   5.458  1.00  0.00           C  
ATOM    153  CG1 VAL A 286      20.384  41.211   4.869  1.00  0.00           C  
ATOM    154  CG2 VAL A 286      22.488  42.589   4.600  1.00  0.00           C  
ATOM    155  N   GLY A 287      21.619  45.706   5.921  1.00  0.00           N  
ATOM    156  CA  GLY A 287      22.190  46.810   6.691  1.00  0.00           C  
ATOM    157  C   GLY A 287      21.077  47.776   7.105  1.00  0.00           C  
ATOM    158  O   GLY A 287      20.329  47.540   8.071  1.00  0.00           O  
ATOM    159  N   ALA A 288      20.907  48.817   6.307  1.00  0.00           N  
ATOM    160  CA  ALA A 288      19.946  49.899   6.595  1.00  0.00           C  
ATOM    161  C   ALA A 288      18.478  49.544   6.841  1.00  0.00           C  
ATOM    162  O   ALA A 288      17.940  49.847   7.898  1.00  0.00           O  
ATOM    163  CB  ALA A 288      20.034  50.950   5.497  1.00  0.00           C  
ATOM    164  N   LEU A 289      17.828  48.921   5.867  1.00  0.00           N  
ATOM    165  CA  LEU A 289      16.368  48.687   5.939  1.00  0.00           C  
ATOM    166  C   LEU A 289      15.896  47.789   7.055  1.00  0.00           C  
ATOM    167  O   LEU A 289      14.841  48.022   7.610  1.00  0.00           O  
ATOM    168  CB  LEU A 289      15.804  48.220   4.590  1.00  0.00           C  
ATOM    169  CG  LEU A 289      15.860  49.269   3.468  1.00  0.00           C  
ATOM    170  CD1 LEU A 289      15.367  48.707   2.130  1.00  0.00           C  
ATOM    171  CD2 LEU A 289      15.065  50.537   3.824  1.00  0.00           C  
ATOM    172  N   GLU A 290      16.659  46.771   7.408  1.00  0.00           N  
ATOM    173  CA  GLU A 290      16.242  45.921   8.513  1.00  0.00           C  
ATOM    174  C   GLU A 290      16.290  46.719   9.788  1.00  0.00           C  
ATOM    175  O   GLU A 290      15.391  46.598  10.591  1.00  0.00           O  
ATOM    176  CB  GLU A 290      17.045  44.625   8.602  1.00  0.00           C  
ATOM    177  CG  GLU A 290      16.553  43.541   7.605  1.00  0.00           C  
ATOM    178  CD  GLU A 290      17.282  42.197   7.723  1.00  0.00           C  
ATOM    179  OE1 GLU A 290      18.349  42.122   8.379  1.00  0.00           O  
ATOM    180  OE2 GLU A 290      16.777  41.216   7.142  1.00  0.00           O  
ATOM    181  N   ASN A 291      17.298  47.575   9.957  1.00  0.00           N  
ATOM    182  CA  ASN A 291      17.364  48.404  11.162  1.00  0.00           C  
ATOM    183  C   ASN A 291      16.141  49.353  11.193  1.00  0.00           C  
ATOM    184  O   ASN A 291      15.510  49.516  12.236  1.00  0.00           O  
ATOM    185  CB  ASN A 291      18.668  49.212  11.251  1.00  0.00           C  
ATOM    186  CG  ASN A 291      19.947  48.339  11.365  1.00  0.00           C  
ATOM    187  OD1 ASN A 291      19.936  47.198  11.843  1.00  0.00           O  
ATOM    188  ND2 ASN A 291      21.069  48.925  10.968  1.00  0.00           N  
ATOM    189  N   TRP A 292      15.808  49.962  10.054  1.00  0.00           N  
ATOM    190  CA  TRP A 292      14.652  50.860   9.954  1.00  0.00           C  
ATOM    191  C   TRP A 292      13.350  50.210  10.406  1.00  0.00           C  
ATOM    192  O   TRP A 292      12.561  50.801  11.157  1.00  0.00           O  
ATOM    193  CB  TRP A 292      14.474  51.284   8.510  1.00  0.00           C  
ATOM    194  CG  TRP A 292      15.412  52.314   8.093  1.00  0.00           C  
ATOM    195  CD1 TRP A 292      16.617  52.594   8.645  1.00  0.00           C  
ATOM    196  CD2 TRP A 292      15.290  53.145   6.949  1.00  0.00           C  
ATOM    197  NE1 TRP A 292      17.227  53.606   7.955  1.00  0.00           N  
ATOM    198  CE2 TRP A 292      16.437  53.959   6.901  1.00  0.00           C  
ATOM    199  CE3 TRP A 292      14.314  53.292   5.963  1.00  0.00           C  
ATOM    200  CZ2 TRP A 292      16.641  54.911   5.905  1.00  0.00           C  
ATOM    201  CZ3 TRP A 292      14.515  54.246   4.971  1.00  0.00           C  
ATOM    202  CH2 TRP A 292      15.668  55.040   4.953  1.00  0.00           C  
ATOM    203  N   VAL A 293      13.127  48.998   9.901  1.00  0.00           N  
ATOM    204  CA  VAL A 293      11.959  48.214  10.248  1.00  0.00           C  
ATOM    205  C   VAL A 293      12.012  47.843  11.737  1.00  0.00           C  
ATOM    206  O   VAL A 293      10.996  47.907  12.411  1.00  0.00           O  
ATOM    207  CB  VAL A 293      11.822  46.968   9.323  1.00  0.00           C  
ATOM    208  CG1 VAL A 293      10.748  46.011   9.837  1.00  0.00           C  
ATOM    209  CG2 VAL A 293      11.522  47.423   7.894  1.00  0.00           C  
ATOM    210  N   LYS A 294      13.194  47.505  12.259  1.00  0.00           N  
ATOM    211  CA  LYS A 294      13.320  47.175  13.678  1.00  0.00           C  
ATOM    212  C   LYS A 294      12.948  48.416  14.513  1.00  0.00           C  
ATOM    213  O   LYS A 294      12.234  48.313  15.495  1.00  0.00           O  
ATOM    214  CB  LYS A 294      14.730  46.649  14.018  1.00  0.00           C  
ATOM    215  CG  LYS A 294      14.855  46.041  15.411  1.00  0.00           C  
ATOM    216  CD  LYS A 294      16.217  45.351  15.681  1.00  0.00           C  
ATOM    217  N   LEU A 295      13.392  49.598  14.116  1.00  0.00           N  
ATOM    218  CA  LEU A 295      13.063  50.802  14.880  1.00  0.00           C  
ATOM    219  C   LEU A 295      11.561  51.089  14.793  1.00  0.00           C  
ATOM    220  O   LEU A 295      10.922  51.527  15.757  1.00  0.00           O  
ATOM    221  CB  LEU A 295      13.901  51.989  14.388  1.00  0.00           C  
ATOM    222  CG  LEU A 295      15.390  51.829  14.719  1.00  0.00           C  
ATOM    223  CD1 LEU A 295      16.263  52.764  13.904  1.00  0.00           C  
ATOM    224  CD2 LEU A 295      15.619  52.018  16.213  1.00  0.00           C  
ATOM    225  N   GLN A 296      10.999  50.812  13.627  1.00  0.00           N  
ATOM    226  CA  GLN A 296       9.572  50.989  13.406  1.00  0.00           C  
ATOM    227  C   GLN A 296       8.786  50.061  14.315  1.00  0.00           C  
ATOM    228  O   GLN A 296       7.863  50.503  14.987  1.00  0.00           O  
ATOM    229  CB  GLN A 296       9.231  50.709  11.940  1.00  0.00           C  
ATOM    230  CG  GLN A 296       7.767  50.791  11.602  1.00  0.00           C  
ATOM    231  CD  GLN A 296       7.497  50.473  10.153  1.00  0.00           C  
ATOM    232  OE1 GLN A 296       7.376  51.372   9.332  1.00  0.00           O  
ATOM    233  NE2 GLN A 296       7.443  49.195   9.820  1.00  0.00           N  
ATOM    234  N   GLU A 297       9.174  48.786  14.364  1.00  0.00           N  
ATOM    235  CA  GLU A 297       8.420  47.782  15.134  1.00  0.00           C  
ATOM    236  C   GLU A 297       8.541  47.957  16.627  1.00  0.00           C  
ATOM    237  O   GLU A 297       7.630  47.615  17.364  1.00  0.00           O  
ATOM    238  CB  GLU A 297       8.780  46.342  14.720  1.00  0.00           C  
ATOM    239  CG  GLU A 297       8.538  46.035  13.218  1.00  0.00           C  
ATOM    240  CD  GLU A 297       7.197  46.566  12.692  1.00  0.00           C  
ATOM    241  OE1 GLU A 297       6.172  46.410  13.391  1.00  0.00           O  
ATOM    242  OE2 GLU A 297       7.163  47.142  11.580  1.00  0.00           O  
ATOM    243  N   GLU A 298       9.651  48.513  17.076  1.00  0.00           N  
ATOM    244  CA  GLU A 298       9.817  48.801  18.488  1.00  0.00           C  
ATOM    245  C   GLU A 298       8.889  49.950  18.889  1.00  0.00           C  
ATOM    246  O   GLU A 298       8.742  50.248  20.063  1.00  0.00           O  
ATOM    247  CB  GLU A 298      11.281  49.102  18.800  1.00  0.00           C  
ATOM    248  CG  GLU A 298      12.187  47.862  18.653  1.00  0.00           C  
ATOM    249  CD  GLU A 298      13.660  48.227  18.551  1.00  0.00           C  
ATOM    250  OE1 GLU A 298      13.978  49.439  18.528  1.00  0.00           O  
ATOM    251  OE2 GLU A 298      14.497  47.301  18.478  1.00  0.00           O  
ATOM    252  N   GLY A 305       8.277  50.597  17.899  1.00  0.00           N  
ATOM    253  CA  GLY A 305       7.268  51.615  18.136  1.00  0.00           C  
ATOM    254  C   GLY A 305       7.734  53.043  18.299  1.00  0.00           C  
ATOM    255  O   GLY A 305       7.132  53.797  19.047  1.00  0.00           O  
ATOM    256  N   ASN A 306       8.793  53.427  17.606  1.00  0.00           N  
ATOM    257  CA  ASN A 306       9.278  54.798  17.655  1.00  0.00           C  
ATOM    258  C   ASN A 306       8.564  55.619  16.565  1.00  0.00           C  
ATOM    259  O   ASN A 306       7.953  55.036  15.685  1.00  0.00           O  
ATOM    260  CB  ASN A 306      10.791  54.810  17.416  1.00  0.00           C  
ATOM    261  CG  ASN A 306      11.552  54.014  18.451  1.00  0.00           C  
ATOM    262  OD1 ASN A 306      11.709  54.430  19.607  1.00  0.00           O  
ATOM    263  ND2 ASN A 306      12.058  52.875  18.032  1.00  0.00           N  
ATOM    264  N   GLU A 307       8.608  56.954  16.636  1.00  0.00           N  
ATOM    265  CA  GLU A 307       8.034  57.807  15.587  1.00  0.00           C  
ATOM    266  C   GLU A 307       9.020  57.892  14.445  1.00  0.00           C  
ATOM    267  O   GLU A 307       9.961  58.688  14.494  1.00  0.00           O  
ATOM    268  CB  GLU A 307       7.840  59.228  16.066  1.00  0.00           C  
ATOM    269  CG  GLU A 307       6.817  59.474  17.133  1.00  0.00           C  
ATOM    270  CD  GLU A 307       6.370  60.925  17.101  1.00  0.00           C  
ATOM    271  OE1 GLU A 307       6.055  61.400  15.981  1.00  0.00           O  
ATOM    272  OE2 GLU A 307       6.331  61.575  18.172  1.00  0.00           O  
ATOM    273  N   CYS A 308       8.825  57.109  13.400  1.00  0.00           N  
ATOM    274  CA  CYS A 308       9.808  57.087  12.325  1.00  0.00           C  
ATOM    275  C   CYS A 308       9.461  57.924  11.112  1.00  0.00           C  
ATOM    276  O   CYS A 308       8.364  57.798  10.547  1.00  0.00           O  
ATOM    277  CB  CYS A 308      10.037  55.653  11.888  1.00  0.00           C  
ATOM    278  SG  CYS A 308      10.611  54.629  13.235  1.00  0.00           S  
ATOM    279  N   PHE A 309      10.414  58.776  10.729  1.00  0.00           N  
ATOM    280  CA  PHE A 309      10.342  59.577   9.514  1.00  0.00           C  
ATOM    281  C   PHE A 309      11.433  59.022   8.557  1.00  0.00           C  
ATOM    282  O   PHE A 309      12.615  59.102   8.848  1.00  0.00           O  
ATOM    283  CB  PHE A 309      10.573  61.055   9.829  1.00  0.00           C  
ATOM    284  CG  PHE A 309       9.448  61.710  10.616  1.00  0.00           C  
ATOM    285  CD1 PHE A 309       9.345  61.546  11.996  1.00  0.00           C  
ATOM    286  CD2 PHE A 309       8.507  62.526   9.966  1.00  0.00           C  
ATOM    287  CE1 PHE A 309       8.303  62.161  12.700  1.00  0.00           C  
ATOM    288  CE2 PHE A 309       7.470  63.141  10.665  1.00  0.00           C  
ATOM    289  CZ  PHE A 309       7.366  62.966  12.026  1.00  0.00           C  
ATOM    290  N   TYR A 310      11.010  58.428   7.441  1.00  0.00           N  
ATOM    291  CA  TYR A 310      11.898  57.827   6.461  1.00  0.00           C  
ATOM    292  C   TYR A 310      11.622  58.406   5.093  1.00  0.00           C  
ATOM    293  O   TYR A 310      10.444  58.513   4.679  1.00  0.00           O  
ATOM    294  CB  TYR A 310      11.702  56.322   6.412  1.00  0.00           C  
ATOM    295  CG  TYR A 310      12.080  55.620   7.688  1.00  0.00           C  
ATOM    296  CD1 TYR A 310      13.346  55.780   8.237  1.00  0.00           C  
ATOM    297  CD2 TYR A 310      11.191  54.755   8.325  1.00  0.00           C  
ATOM    298  CE1 TYR A 310      13.712  55.113   9.410  1.00  0.00           C  
ATOM    299  CE2 TYR A 310      11.547  54.082   9.497  1.00  0.00           C  
ATOM    300  CZ  TYR A 310      12.812  54.260  10.037  1.00  0.00           C  
ATOM    301  OH  TYR A 310      13.181  53.600  11.200  1.00  0.00           O  
ATOM    302  N   PHE A 311      12.689  58.762   4.368  1.00  0.00           N  
ATOM    303  CA  PHE A 311      12.514  59.451   3.087  1.00  0.00           C  
ATOM    304  C   PHE A 311      13.523  59.142   2.031  1.00  0.00           C  
ATOM    305  O   PHE A 311      14.585  58.599   2.298  1.00  0.00           O  
ATOM    306  CB  PHE A 311      12.474  60.974   3.307  1.00  0.00           C  
ATOM    307  CG  PHE A 311      13.791  61.569   3.726  1.00  0.00           C  
ATOM    308  CD1 PHE A 311      14.208  61.503   5.046  1.00  0.00           C  
ATOM    309  CD2 PHE A 311      14.607  62.197   2.799  1.00  0.00           C  
ATOM    310  CE1 PHE A 311      15.420  62.047   5.433  1.00  0.00           C  
ATOM    311  CE2 PHE A 311      15.808  62.754   3.186  1.00  0.00           C  
ATOM    312  CZ  PHE A 311      16.211  62.690   4.507  1.00  0.00           C  
ATOM    313  N   VAL A 312      13.146  59.472   0.801  1.00  0.00           N  
ATOM    314  CA  VAL A 312      14.021  59.292  -0.342  1.00  0.00           C  
ATOM    315  C   VAL A 312      14.716  60.619  -0.489  1.00  0.00           C  
ATOM    316  O   VAL A 312      14.048  61.642  -0.682  1.00  0.00           O  
ATOM    317  CB  VAL A 312      13.247  58.972  -1.600  1.00  0.00           C  
ATOM    318  CG1 VAL A 312      14.180  58.889  -2.777  1.00  0.00           C  
ATOM    319  CG2 VAL A 312      12.512  57.675  -1.410  1.00  0.00           C  
ATOM    320  N   ALA A 313      16.043  60.605  -0.359  1.00  0.00           N  
ATOM    321  CA  ALA A 313      16.836  61.822  -0.445  1.00  0.00           C  
ATOM    322  C   ALA A 313      17.145  62.181  -1.885  1.00  0.00           C  
ATOM    323  O   ALA A 313      18.298  62.135  -2.303  1.00  0.00           O  
ATOM    324  CB  ALA A 313      18.133  61.656   0.360  1.00  0.00           C  
ATOM    325  N   ASP A 314      16.129  62.548  -2.651  1.00  0.00           N  
ATOM    326  CA  ASP A 314      16.352  62.885  -4.062  1.00  0.00           C  
ATOM    327  C   ASP A 314      17.250  64.123  -4.298  1.00  0.00           C  
ATOM    328  O   ASP A 314      18.000  64.155  -5.288  1.00  0.00           O  
ATOM    329  CB  ASP A 314      15.055  62.952  -4.855  1.00  0.00           C  
ATOM    330  CG  ASP A 314      14.064  63.900  -4.285  1.00  0.00           C  
ATOM    331  OD1 ASP A 314      14.273  64.381  -3.148  1.00  0.00           O  
ATOM    332  OD2 ASP A 314      13.044  64.128  -4.977  1.00  0.00           O  
ATOM    333  N   TRP A 315      17.217  65.130  -3.424  1.00  0.00           N  
ATOM    334  CA  TRP A 315      18.159  66.235  -3.611  1.00  0.00           C  
ATOM    335  C   TRP A 315      19.611  65.797  -3.351  1.00  0.00           C  
ATOM    336  O   TRP A 315      20.506  66.305  -3.994  1.00  0.00           O  
ATOM    337  CB  TRP A 315      17.833  67.483  -2.784  1.00  0.00           C  
ATOM    338  CG  TRP A 315      16.694  68.224  -3.278  1.00  0.00           C  
ATOM    339  CD1 TRP A 315      16.279  68.316  -4.566  1.00  0.00           C  
ATOM    340  CD2 TRP A 315      15.852  69.082  -2.521  1.00  0.00           C  
ATOM    341  NE1 TRP A 315      15.173  69.114  -4.649  1.00  0.00           N  
ATOM    342  CE2 TRP A 315      14.904  69.616  -3.404  1.00  0.00           C  
ATOM    343  CE3 TRP A 315      15.792  69.434  -1.175  1.00  0.00           C  
ATOM    344  CZ2 TRP A 315      13.905  70.482  -2.984  1.00  0.00           C  
ATOM    345  CZ3 TRP A 315      14.814  70.304  -0.754  1.00  0.00           C  
ATOM    346  CH2 TRP A 315      13.883  70.819  -1.651  1.00  0.00           C  
ATOM    347  N   HIS A 316      19.856  64.881  -2.424  1.00  0.00           N  
ATOM    348  CA  HIS A 316      21.227  64.392  -2.209  1.00  0.00           C  
ATOM    349  C   HIS A 316      21.652  63.584  -3.438  1.00  0.00           C  
ATOM    350  O   HIS A 316      22.832  63.517  -3.751  1.00  0.00           O  
ATOM    351  CB  HIS A 316      21.377  63.571  -0.922  1.00  0.00           C  
ATOM    352  CG  HIS A 316      21.272  64.383   0.341  1.00  0.00           C  
ATOM    353  ND1 HIS A 316      22.348  65.054   0.894  1.00  0.00           N  
ATOM    354  CD2 HIS A 316      20.219  64.619   1.165  1.00  0.00           C  
ATOM    355  CE1 HIS A 316      21.961  65.667   1.999  1.00  0.00           C  
ATOM    356  NE2 HIS A 316      20.673  65.424   2.183  1.00  0.00           N  
ATOM    357  N   ALA A 317      20.699  62.984  -4.148  1.00  0.00           N  
ATOM    358  CA  ALA A 317      21.053  62.263  -5.380  1.00  0.00           C  
ATOM    359  C   ALA A 317      21.708  63.266  -6.321  1.00  0.00           C  
ATOM    360  O   ALA A 317      22.741  62.955  -6.887  1.00  0.00           O  
ATOM    361  CB  ALA A 317      19.842  61.572  -6.039  1.00  0.00           C  
ATOM    362  N   LEU A 333      21.151  64.482  -6.435  1.00  0.00           N  
ATOM    363  CA  LEU A 333      21.745  65.539  -7.296  1.00  0.00           C  
ATOM    364  C   LEU A 333      23.188  65.979  -6.911  1.00  0.00           C  
ATOM    365  O   LEU A 333      23.994  66.287  -7.773  1.00  0.00           O  
ATOM    366  CB  LEU A 333      20.829  66.772  -7.364  1.00  0.00           C  
ATOM    367  CG  LEU A 333      19.542  66.648  -8.200  1.00  0.00           C  
ATOM    368  CD1 LEU A 333      18.619  67.852  -8.029  1.00  0.00           C  
ATOM    369  CD2 LEU A 333      19.872  66.484  -9.654  1.00  0.00           C  
ATOM    370  N   THR A 334      23.530  66.023  -5.635  1.00  0.00           N  
ATOM    371  CA  THR A 334      24.895  66.442  -5.279  1.00  0.00           C  
ATOM    372  C   THR A 334      25.954  65.641  -6.029  1.00  0.00           C  
ATOM    373  O   THR A 334      26.977  66.180  -6.407  1.00  0.00           O  
ATOM    374  CB  THR A 334      25.203  66.312  -3.755  1.00  0.00           C  
ATOM    375  OG1 THR A 334      25.212  64.916  -3.385  1.00  0.00           O  
ATOM    376  CG2 THR A 334      24.198  67.090  -2.925  1.00  0.00           C  
ATOM    377  N   THR A 336      25.717  64.355  -6.237  1.00  0.00           N  
ATOM    378  CA  THR A 336      26.694  63.509  -6.951  1.00  0.00           C  
ATOM    379  C   THR A 336      26.301  63.148  -8.387  1.00  0.00           C  
ATOM    380  O   THR A 336      27.163  62.963  -9.240  1.00  0.00           O  
ATOM    381  CB  THR A 336      26.938  62.214  -6.160  1.00  0.00           C  
ATOM    382  OG1 THR A 336      25.673  61.737  -5.670  1.00  0.00           O  
ATOM    383  CG2 THR A 336      27.874  62.481  -4.971  1.00  0.00           C  
ATOM    384  N   HIS A 407      25.004  63.076  -8.656  1.00  0.00           N  
ATOM    385  CA  HIS A 407      24.494  62.652  -9.971  1.00  0.00           C  
ATOM    386  C   HIS A 407      23.792  63.762 -10.755  1.00  0.00           C  
ATOM    387  O   HIS A 407      22.858  63.486 -11.521  1.00  0.00           O  
ATOM    388  CB  HIS A 407      23.546  61.470  -9.776  1.00  0.00           C  
ATOM    389  CG  HIS A 407      24.220  60.264  -9.209  1.00  0.00           C  
ATOM    390  ND1 HIS A 407      24.283  59.061  -9.877  1.00  0.00           N  
ATOM    391  CD2 HIS A 407      24.926  60.094  -8.067  1.00  0.00           C  
ATOM    392  CE1 HIS A 407      24.966  58.193  -9.152  1.00  0.00           C  
ATOM    393  NE2 HIS A 407      25.378  58.799  -8.055  1.00  0.00           N  
ATOM    394  N   TYR A 408      24.245  65.008 -10.587  1.00  0.00           N  
ATOM    395  CA  TYR A 408      23.655  66.123 -11.330  1.00  0.00           C  
ATOM    396  C   TYR A 408      23.926  65.962 -12.828  1.00  0.00           C  
ATOM    397  O   TYR A 408      23.285  66.636 -13.631  1.00  0.00           O  
ATOM    398  CB  TYR A 408      24.130  67.501 -10.818  1.00  0.00           C  
ATOM    399  CG  TYR A 408      25.592  67.768 -11.032  1.00  0.00           C  
ATOM    400  CD1 TYR A 408      26.519  67.424 -10.062  1.00  0.00           C  
ATOM    401  CD2 TYR A 408      26.050  68.339 -12.204  1.00  0.00           C  
ATOM    402  CE1 TYR A 408      27.864  67.635 -10.250  1.00  0.00           C  
ATOM    403  CE2 TYR A 408      27.400  68.571 -12.403  1.00  0.00           C  
ATOM    404  CZ  TYR A 408      28.308  68.206 -11.417  1.00  0.00           C  
ATOM    405  OH  TYR A 408      29.659  68.416 -11.580  1.00  0.00           O  
ATOM    406  N   ASP A 418      24.881  65.086 -13.187  1.00  0.00           N  
ATOM    407  CA  ASP A 418      25.190  64.778 -14.608  1.00  0.00           C  
ATOM    408  C   ASP A 418      24.234  63.759 -15.222  1.00  0.00           C  
ATOM    409  O   ASP A 418      24.156  63.702 -16.441  1.00  0.00           O  
ATOM    410  CB  ASP A 418      26.702  64.494 -14.919  1.00  0.00           C  
ATOM    411  CG  ASP A 418      27.433  63.664 -13.837  1.00  0.00           C  
ATOM    412  OD1 ASP A 418      27.095  62.483 -13.595  1.00  0.00           O  
ATOM    413  OD2 ASP A 418      28.407  64.206 -13.250  1.00  0.00           O  
ATOM    414  N   ASP A 419      23.518  62.949 -14.426  1.00  0.00           N  
ATOM    415  CA  ASP A 419      22.527  62.010 -14.988  1.00  0.00           C  
ATOM    416  C   ASP A 419      21.218  61.990 -14.192  1.00  0.00           C  
ATOM    417  O   ASP A 419      21.037  61.159 -13.280  1.00  0.00           O  
ATOM    418  CB  ASP A 419      23.092  60.578 -15.197  1.00  0.00           C  
ATOM    419  CG  ASP A 419      23.289  59.788 -13.898  1.00  0.00           C  
ATOM    420  OD1 ASP A 419      23.640  60.381 -12.861  1.00  0.00           O  
ATOM    421  OD2 ASP A 419      23.114  58.549 -13.932  1.00  0.00           O  
ATOM    422  N   VAL A 420      20.305  62.884 -14.560  1.00  0.00           N  
ATOM    423  CA  VAL A 420      19.007  62.971 -13.908  1.00  0.00           C  
ATOM    424  C   VAL A 420      17.931  62.237 -14.695  1.00  0.00           C  
ATOM    425  O   VAL A 420      16.792  62.164 -14.253  1.00  0.00           O  
ATOM    426  CB  VAL A 420      18.560  64.437 -13.768  1.00  0.00           C  
ATOM    427  CG1 VAL A 420      19.555  65.230 -12.917  1.00  0.00           C  
ATOM    428  CG2 VAL A 420      18.354  65.081 -15.144  1.00  0.00           C  
ATOM    429  N   SER A 421      18.271  61.667 -15.842  1.00  0.00           N  
ATOM    430  CA  SER A 421      17.237  61.056 -16.673  1.00  0.00           C  
ATOM    431  C   SER A 421      16.375  59.987 -15.968  1.00  0.00           C  
ATOM    432  O   SER A 421      15.271  59.700 -16.426  1.00  0.00           O  
ATOM    433  CB  SER A 421      17.834  60.495 -17.964  1.00  0.00           C  
ATOM    434  OG  SER A 421      18.837  59.549 -17.683  1.00  0.00           O  
ATOM    435  N   LYS A 422      16.856  59.418 -14.864  1.00  0.00           N  
ATOM    436  CA  LYS A 422      16.094  58.397 -14.151  1.00  0.00           C  
ATOM    437  C   LYS A 422      15.813  58.706 -12.692  1.00  0.00           C  
ATOM    438  O   LYS A 422      15.390  57.831 -11.943  1.00  0.00           O  
ATOM    439  CB  LYS A 422      16.755  57.025 -14.318  1.00  0.00           C  
ATOM    440  CG  LYS A 422      16.292  56.391 -15.612  1.00  0.00           C  
ATOM    441  CD  LYS A 422      16.657  54.937 -15.786  1.00  0.00           C  
ATOM    442  CE  LYS A 422      18.075  54.735 -16.258  1.00  0.00           C  
ATOM    443  NZ  LYS A 422      18.141  53.472 -17.065  1.00  0.00           N  
ATOM    444  N   LEU A 423      15.954  59.979 -12.339  1.00  0.00           N  
ATOM    445  CA  LEU A 423      15.798  60.462 -10.969  1.00  0.00           C  
ATOM    446  C   LEU A 423      14.384  60.319 -10.443  1.00  0.00           C  
ATOM    447  O   LEU A 423      14.177  59.705  -9.392  1.00  0.00           O  
ATOM    448  CB  LEU A 423      16.253  61.932 -10.897  1.00  0.00           C  
ATOM    449  CG  LEU A 423      16.384  62.625  -9.548  1.00  0.00           C  
ATOM    450  CD1 LEU A 423      16.996  61.710  -8.496  1.00  0.00           C  
ATOM    451  CD2 LEU A 423      17.186  63.907  -9.698  1.00  0.00           C  
ATOM    452  N   LYS A 424      13.418  60.895 -11.150  1.00  0.00           N  
ATOM    453  CA  LYS A 424      12.016  60.789 -10.746  1.00  0.00           C  
ATOM    454  C   LYS A 424      11.658  59.302 -10.640  1.00  0.00           C  
ATOM    455  O   LYS A 424      11.064  58.847  -9.660  1.00  0.00           O  
ATOM    456  CB  LYS A 424      11.067  61.499 -11.743  1.00  0.00           C  
ATOM    457  CG  LYS A 424       9.608  61.510 -11.271  1.00  0.00           C  
ATOM    458  CD  LYS A 424       8.591  61.952 -12.332  1.00  0.00           C  
ATOM    459  CE  LYS A 424       8.698  63.423 -12.666  1.00  0.00           C  
ATOM    460  NZ  LYS A 424       7.672  63.838 -13.668  1.00  0.00           N  
ATOM    461  N   GLU A 425      12.081  58.536 -11.634  1.00  0.00           N  
ATOM    462  CA  GLU A 425      11.760  57.116 -11.694  1.00  0.00           C  
ATOM    463  C   GLU A 425      12.422  56.351 -10.540  1.00  0.00           C  
ATOM    464  O   GLU A 425      11.764  55.561  -9.853  1.00  0.00           O  
ATOM    465  CB  GLU A 425      12.111  56.560 -13.072  1.00  0.00           C  
ATOM    466  CG  GLU A 425      11.362  57.305 -14.243  1.00  0.00           C  
ATOM    467  CD  GLU A 425      11.872  58.743 -14.573  1.00  0.00           C  
ATOM    468  OE1 GLU A 425      12.978  59.132 -14.128  1.00  0.00           O  
ATOM    469  OE2 GLU A 425      11.169  59.487 -15.308  1.00  0.00           O  
ATOM    470  N   TYR A 426      13.700  56.622 -10.278  1.00  0.00           N  
ATOM    471  CA  TYR A 426      14.384  55.968  -9.145  1.00  0.00           C  
ATOM    472  C   TYR A 426      13.817  56.372  -7.793  1.00  0.00           C  
ATOM    473  O   TYR A 426      13.830  55.577  -6.869  1.00  0.00           O  
ATOM    474  CB  TYR A 426      15.899  56.195  -9.145  1.00  0.00           C  
ATOM    475  CG  TYR A 426      16.690  55.429 -10.189  1.00  0.00           C  
ATOM    476  CD1 TYR A 426      16.196  54.261 -10.777  1.00  0.00           C  
ATOM    477  CD2 TYR A 426      17.994  55.805 -10.488  1.00  0.00           C  
ATOM    478  CE1 TYR A 426      16.938  53.566 -11.705  1.00  0.00           C  
ATOM    479  CE2 TYR A 426      18.757  55.101 -11.405  1.00  0.00           C  
ATOM    480  CZ  TYR A 426      18.222  53.988 -12.008  1.00  0.00           C  
ATOM    481  OH  TYR A 426      18.973  53.296 -12.913  1.00  0.00           O  
ATOM    482  N   THR A 427      13.317  57.604  -7.695  1.00  0.00           N  
ATOM    483  CA  THR A 427      12.724  58.127  -6.465  1.00  0.00           C  
ATOM    484  C   THR A 427      11.507  57.310  -6.091  1.00  0.00           C  
ATOM    485  O   THR A 427      11.378  56.843  -4.964  1.00  0.00           O  
ATOM    486  CB  THR A 427      12.367  59.627  -6.622  1.00  0.00           C  
ATOM    487  OG1 THR A 427      13.579  60.398  -6.667  1.00  0.00           O  
ATOM    488  CG2 THR A 427      11.497  60.119  -5.480  1.00  0.00           C  
ATOM    489  N   ARG A 429      10.623  57.120  -7.052  1.00  0.00           N  
ATOM    490  CA  ARG A 429       9.424  56.309  -6.853  1.00  0.00           C  
ATOM    491  C   ARG A 429       9.785  54.863  -6.534  1.00  0.00           C  
ATOM    492  O   ARG A 429       9.254  54.271  -5.581  1.00  0.00           O  
ATOM    493  CB  ARG A 429       8.587  56.327  -8.119  1.00  0.00           C  
ATOM    494  CG  ARG A 429       7.270  55.666  -7.959  1.00  0.00           C  
ATOM    495  CD  ARG A 429       6.383  55.942  -9.154  1.00  0.00           C  
ATOM    496  NE  ARG A 429       5.019  55.530  -8.862  1.00  0.00           N  
ATOM    497  CZ  ARG A 429       4.598  54.263  -8.843  1.00  0.00           C  
ATOM    498  NH1 ARG A 429       5.423  53.245  -9.116  1.00  0.00           N  
ATOM    499  NH2 ARG A 429       3.326  54.011  -8.550  1.00  0.00           N  
ATOM    500  N   ASP A 431      10.693  54.290  -7.323  1.00  0.00           N  
ATOM    501  CA  ASP A 431      11.114  52.915  -7.083  1.00  0.00           C  
ATOM    502  C   ASP A 431      11.666  52.771  -5.664  1.00  0.00           C  
ATOM    503  O   ASP A 431      11.395  51.803  -4.988  1.00  0.00           O  
ATOM    504  CB  ASP A 431      12.169  52.459  -8.100  1.00  0.00           C  
ATOM    505  CG  ASP A 431      11.697  52.577  -9.566  1.00  0.00           C  
ATOM    506  OD1 ASP A 431      10.468  52.543  -9.851  1.00  0.00           O  
ATOM    507  OD2 ASP A 431      12.584  52.704 -10.447  1.00  0.00           O  
ATOM    508  N   LEU A 432      12.414  53.748  -5.180  1.00  0.00           N  
ATOM    509  CA  LEU A 432      12.952  53.619  -3.836  1.00  0.00           C  
ATOM    510  C   LEU A 432      11.776  53.508  -2.839  1.00  0.00           C  
ATOM    511  O   LEU A 432      11.790  52.650  -1.945  1.00  0.00           O  
ATOM    512  CB  LEU A 432      13.899  54.762  -3.481  1.00  0.00           C  
ATOM    513  CG  LEU A 432      14.869  54.359  -2.378  1.00  0.00           C  
ATOM    514  CD1 LEU A 432      15.862  53.361  -2.939  1.00  0.00           C  
ATOM    515  CD2 LEU A 432      15.634  55.519  -1.813  1.00  0.00           C  
ATOM    516  N   VAL A 433      10.733  54.314  -3.017  1.00  0.00           N  
ATOM    517  CA  VAL A 433       9.607  54.236  -2.076  1.00  0.00           C  
ATOM    518  C   VAL A 433       8.914  52.889  -2.191  1.00  0.00           C  
ATOM    519  O   VAL A 433       8.536  52.277  -1.185  1.00  0.00           O  
ATOM    520  CB  VAL A 433       8.588  55.385  -2.241  1.00  0.00           C  
ATOM    521  CG1 VAL A 433       7.442  55.208  -1.238  1.00  0.00           C  
ATOM    522  CG2 VAL A 433       9.306  56.730  -2.052  1.00  0.00           C  
ATOM    523  N   ARG A 434       8.756  52.422  -3.425  1.00  0.00           N  
ATOM    524  CA  ARG A 434       8.166  51.095  -3.658  1.00  0.00           C  
ATOM    525  C   ARG A 434       8.949  50.052  -2.869  1.00  0.00           C  
ATOM    526  O   ARG A 434       8.371  49.198  -2.197  1.00  0.00           O  
ATOM    527  CB  ARG A 434       8.185  50.755  -5.141  1.00  0.00           C  
ATOM    528  CG  ARG A 434       7.276  49.600  -5.468  1.00  0.00           C  
ATOM    529  CD  ARG A 434       7.043  49.488  -6.946  1.00  0.00           C  
ATOM    530  NE  ARG A 434       8.073  48.688  -7.570  1.00  0.00           N  
ATOM    531  CZ  ARG A 434       7.970  47.391  -7.793  1.00  0.00           C  
ATOM    532  NH1 ARG A 434       6.869  46.723  -7.459  1.00  0.00           N  
ATOM    533  NH2 ARG A 434       8.965  46.750  -8.371  1.00  0.00           N  
ATOM    534  N   GLY A 435      10.277  50.152  -2.936  1.00  0.00           N  
ATOM    535  CA  GLY A 435      11.164  49.265  -2.184  1.00  0.00           C  
ATOM    536  C   GLY A 435      11.052  49.362  -0.663  1.00  0.00           C  
ATOM    537  O   GLY A 435      11.050  48.330   0.008  1.00  0.00           O  
ATOM    538  N   PHE A 436      10.974  50.584  -0.109  1.00  0.00           N  
ATOM    539  CA  PHE A 436      10.840  50.735   1.343  1.00  0.00           C  
ATOM    540  C   PHE A 436       9.668  49.898   1.794  1.00  0.00           C  
ATOM    541  O   PHE A 436       9.769  49.149   2.769  1.00  0.00           O  
ATOM    542  CB  PHE A 436      10.560  52.181   1.809  1.00  0.00           C  
ATOM    543  CG  PHE A 436      11.706  53.178   1.612  1.00  0.00           C  
ATOM    544  CD1 PHE A 436      13.009  52.779   1.387  1.00  0.00           C  
ATOM    545  CD2 PHE A 436      11.457  54.546   1.780  1.00  0.00           C  
ATOM    546  CE1 PHE A 436      14.022  53.735   1.254  1.00  0.00           C  
ATOM    547  CE2 PHE A 436      12.455  55.495   1.654  1.00  0.00           C  
ATOM    548  CZ  PHE A 436      13.734  55.095   1.395  1.00  0.00           C  
ATOM    549  N   LEU A 437       8.554  50.060   1.069  1.00  0.00           N  
ATOM    550  CA  LEU A 437       7.285  49.385   1.364  1.00  0.00           C  
ATOM    551  C   LEU A 437       7.389  47.856   1.297  1.00  0.00           C  
ATOM    552  O   LEU A 437       6.870  47.166   2.169  1.00  0.00           O  
ATOM    553  CB  LEU A 437       6.157  49.889   0.438  1.00  0.00           C  
ATOM    554  CG  LEU A 437       5.713  51.351   0.628  1.00  0.00           C  
ATOM    555  CD1 LEU A 437       4.748  51.847  -0.472  1.00  0.00           C  
ATOM    556  CD2 LEU A 437       5.082  51.573   1.980  1.00  0.00           C  
ATOM    557  N   ALA A 438       8.072  47.337   0.277  1.00  0.00           N  
ATOM    558  CA  ALA A 438       8.215  45.884   0.096  1.00  0.00           C  
ATOM    559  C   ALA A 438       8.981  45.269   1.248  1.00  0.00           C  
ATOM    560  O   ALA A 438       8.765  44.104   1.596  1.00  0.00           O  
ATOM    561  CB  ALA A 438       8.913  45.575  -1.222  1.00  0.00           C  
ATOM    562  N   CYS A 439       9.866  46.071   1.842  1.00  0.00           N  
ATOM    563  CA  CYS A 439      10.716  45.635   2.951  1.00  0.00           C  
ATOM    564  C   CYS A 439      10.102  45.813   4.324  1.00  0.00           C  
ATOM    565  O   CYS A 439      10.749  45.523   5.318  1.00  0.00           O  
ATOM    566  CB  CYS A 439      12.062  46.357   2.899  1.00  0.00           C  
ATOM    567  SG  CYS A 439      13.013  45.949   1.420  1.00  0.00           S  
ATOM    568  N   GLY A 444       8.875  46.297   4.409  1.00  0.00           N  
ATOM    569  CA  GLY A 444       8.238  46.403   5.710  1.00  0.00           C  
ATOM    570  C   GLY A 444       8.093  47.792   6.269  1.00  0.00           C  
ATOM    571  O   GLY A 444       7.538  47.953   7.361  1.00  0.00           O  
ATOM    572  N   ILE A 445       8.598  48.805   5.561  1.00  0.00           N  
ATOM    573  CA  ILE A 445       8.348  50.180   5.999  1.00  0.00           C  
ATOM    574  C   ILE A 445       6.831  50.369   5.819  1.00  0.00           C  
ATOM    575  O   ILE A 445       6.320  50.354   4.706  1.00  0.00           O  
ATOM    576  CB  ILE A 445       9.173  51.217   5.223  1.00  0.00           C  
ATOM    577  CG1 ILE A 445      10.652  50.939   5.416  1.00  0.00           C  
ATOM    578  CG2 ILE A 445       8.881  52.634   5.742  1.00  0.00           C  
ATOM    579  CD1 ILE A 445      11.053  50.925   6.903  1.00  0.00           C  
ATOM    580  N   ASP A 460       6.129  50.483   6.939  1.00  0.00           N  
ATOM    581  CA  ASP A 460       4.672  50.563   6.975  1.00  0.00           C  
ATOM    582  C   ASP A 460       4.222  52.011   7.121  1.00  0.00           C  
ATOM    583  O   ASP A 460       4.489  52.645   8.148  1.00  0.00           O  
ATOM    584  CB  ASP A 460       4.129  49.704   8.140  1.00  0.00           C  
ATOM    585  CG  ASP A 460       2.608  49.807   8.309  1.00  0.00           C  
ATOM    586  OD1 ASP A 460       1.961  50.625   7.621  1.00  0.00           O  
ATOM    587  OD2 ASP A 460       2.042  49.074   9.148  1.00  0.00           O  
ATOM    588  N   PRO A 461       3.501  52.529   6.111  1.00  0.00           N  
ATOM    589  CA  PRO A 461       3.041  53.916   6.138  1.00  0.00           C  
ATOM    590  C   PRO A 461       1.914  54.163   7.155  1.00  0.00           C  
ATOM    591  O   PRO A 461       1.656  55.308   7.529  1.00  0.00           O  
ATOM    592  CB  PRO A 461       2.536  54.130   4.720  1.00  0.00           C  
ATOM    593  CG  PRO A 461       2.072  52.775   4.294  1.00  0.00           C  
ATOM    594  CD  PRO A 461       3.051  51.824   4.896  1.00  0.00           C  
ATOM    595  N   GLU A 463       1.250  53.097   7.593  1.00  0.00           N  
ATOM    596  CA  GLU A 463       0.201  53.211   8.605  1.00  0.00           C  
ATOM    597  C   GLU A 463       0.863  53.523   9.955  1.00  0.00           C  
ATOM    598  O   GLU A 463       0.184  53.980  10.856  1.00  0.00           O  
ATOM    599  CB  GLU A 463      -0.685  51.956   8.666  1.00  0.00           C  
ATOM    600  N   LYS A 471       2.173  53.291  10.094  1.00  0.00           N  
ATOM    601  CA  LYS A 471       2.903  53.654  11.336  1.00  0.00           C  
ATOM    602  C   LYS A 471       4.183  54.521  11.167  1.00  0.00           C  
ATOM    603  O   LYS A 471       4.623  55.157  12.129  1.00  0.00           O  
ATOM    604  CB  LYS A 471       3.143  52.437  12.249  1.00  0.00           C  
ATOM    605  CG  LYS A 471       3.471  51.121  11.567  1.00  0.00           C  
ATOM    606  CD  LYS A 471       3.525  49.938  12.578  1.00  0.00           C  
ATOM    607  CE  LYS A 471       3.648  48.589  11.843  1.00  0.00           C  
ATOM    608  NZ  LYS A 471       3.988  47.443  12.714  1.00  0.00           N  
ATOM    609  N   SER A 472       4.765  54.571   9.975  1.00  0.00           N  
ATOM    610  CA  SER A 472       5.886  55.475   9.718  1.00  0.00           C  
ATOM    611  C   SER A 472       5.423  56.553   8.745  1.00  0.00           C  
ATOM    612  O   SER A 472       4.418  56.387   8.047  1.00  0.00           O  
ATOM    613  CB  SER A 472       7.094  54.749   9.114  1.00  0.00           C  
ATOM    614  OG  SER A 472       7.676  53.860  10.043  1.00  0.00           O  
ATOM    615  N   VAL A 473       6.163  57.660   8.731  1.00  0.00           N  
ATOM    616  CA  VAL A 473       5.943  58.768   7.812  1.00  0.00           C  
ATOM    617  C   VAL A 473       6.953  58.527   6.694  1.00  0.00           C  
ATOM    618  O   VAL A 473       8.163  58.514   6.932  1.00  0.00           O  
ATOM    619  CB  VAL A 473       6.172  60.144   8.504  1.00  0.00           C  
ATOM    620  CG1 VAL A 473       6.174  61.270   7.486  1.00  0.00           C  
ATOM    621  CG2 VAL A 473       5.095  60.379   9.572  1.00  0.00           C  
ATOM    622  N   ILE A 474       6.458  58.271   5.489  1.00  0.00           N  
ATOM    623  CA  ILE A 474       7.339  57.981   4.366  1.00  0.00           C  
ATOM    624  C   ILE A 474       7.202  59.108   3.350  1.00  0.00           C  
ATOM    625  O   ILE A 474       6.106  59.433   2.929  1.00  0.00           O  
ATOM    626  CB  ILE A 474       6.995  56.645   3.708  1.00  0.00           C  
ATOM    627  CG1 ILE A 474       6.900  55.532   4.748  1.00  0.00           C  
ATOM    628  CG2 ILE A 474       8.050  56.308   2.680  1.00  0.00           C  
ATOM    629  CD1 ILE A 474       6.478  54.169   4.170  1.00  0.00           C  
ATOM    630  N   PHE A 475       8.303  59.708   2.936  1.00  0.00           N  
ATOM    631  CA  PHE A 475       8.181  60.850   2.059  1.00  0.00           C  
ATOM    632  C   PHE A 475       9.330  61.046   1.116  1.00  0.00           C  
ATOM    633  O   PHE A 475      10.289  60.292   1.136  1.00  0.00           O  
ATOM    634  CB  PHE A 475       7.968  62.106   2.908  1.00  0.00           C  
ATOM    635  CG  PHE A 475       9.118  62.459   3.834  1.00  0.00           C  
ATOM    636  CD1 PHE A 475       9.293  61.785   5.051  1.00  0.00           C  
ATOM    637  CD2 PHE A 475       9.948  63.537   3.549  1.00  0.00           C  
ATOM    638  CE1 PHE A 475      10.306  62.140   5.934  1.00  0.00           C  
ATOM    639  CE2 PHE A 475      10.960  63.918   4.439  1.00  0.00           C  
ATOM    640  CZ  PHE A 475      11.137  63.205   5.638  1.00  0.00           C  
ATOM    641  N   VAL A 476       9.206  62.061   0.266  1.00  0.00           N  
ATOM    642  CA  VAL A 476      10.254  62.424  -0.665  1.00  0.00           C  
ATOM    643  C   VAL A 476      10.785  63.796  -0.284  1.00  0.00           C  
ATOM    644  O   VAL A 476      10.017  64.755  -0.133  1.00  0.00           O  
ATOM    645  CB  VAL A 476       9.741  62.416  -2.092  1.00  0.00           C  
ATOM    646  CG1 VAL A 476      10.884  62.843  -3.064  1.00  0.00           C  
ATOM    647  CG2 VAL A 476       9.214  61.013  -2.424  1.00  0.00           C  
ATOM    648  N   GLN A 477      12.099  63.865  -0.121  1.00  0.00           N  
ATOM    649  CA  GLN A 477      12.798  65.078   0.289  1.00  0.00           C  
ATOM    650  C   GLN A 477      12.383  66.317  -0.515  1.00  0.00           C  
ATOM    651  O   GLN A 477      11.988  67.327   0.058  1.00  0.00           O  
ATOM    652  CB  GLN A 477      14.316  64.860   0.151  1.00  0.00           C  
ATOM    653  CG  GLN A 477      15.219  65.982   0.693  1.00  0.00           C  
ATOM    654  CD  GLN A 477      16.704  65.667   0.503  1.00  0.00           C  
ATOM    655  OE1 GLN A 477      17.095  65.085  -0.499  1.00  0.00           O  
ATOM    656  NE2 GLN A 477      17.524  66.060   1.459  1.00  0.00           N  
ATOM    657  N   SER A 478      12.444  66.227  -1.840  1.00  0.00           N  
ATOM    658  CA  SER A 478      12.127  67.372  -2.683  1.00  0.00           C  
ATOM    659  C   SER A 478      10.725  67.948  -2.479  1.00  0.00           C  
ATOM    660  O   SER A 478      10.484  69.127  -2.768  1.00  0.00           O  
ATOM    661  CB  SER A 478      12.344  67.027  -4.147  1.00  0.00           C  
ATOM    662  OG  SER A 478      11.443  66.036  -4.553  1.00  0.00           O  
ATOM    663  N   GLY A 479       9.801  67.130  -1.989  1.00  0.00           N  
ATOM    664  CA  GLY A 479       8.444  67.603  -1.686  1.00  0.00           C  
ATOM    665  C   GLY A 479       8.359  68.462  -0.420  1.00  0.00           C  
ATOM    666  O   GLY A 479       7.380  69.168  -0.224  1.00  0.00           O  
ATOM    667  N   VAL A 482       9.371  68.415   0.443  1.00  0.00           N  
ATOM    668  CA  VAL A 482       9.318  69.195   1.676  1.00  0.00           C  
ATOM    669  C   VAL A 482      10.244  70.386   1.481  1.00  0.00           C  
ATOM    670  O   VAL A 482      11.385  70.386   1.935  1.00  0.00           O  
ATOM    671  CB  VAL A 482       9.703  68.343   2.914  1.00  0.00           C  
ATOM    672  CG1 VAL A 482       9.361  69.089   4.206  1.00  0.00           C  
ATOM    673  CG2 VAL A 482       8.998  66.989   2.870  1.00  0.00           C  
ATOM    674  N   LYS A 483       9.726  71.408   0.809  1.00  0.00           N  
ATOM    675  CA  LYS A 483      10.511  72.604   0.436  1.00  0.00           C  
ATOM    676  C   LYS A 483      11.192  73.280   1.614  1.00  0.00           C  
ATOM    677  O   LYS A 483      12.235  73.926   1.464  1.00  0.00           O  
ATOM    678  CB  LYS A 483       9.660  73.620  -0.334  1.00  0.00           C  
ATOM    679  CG  LYS A 483       8.879  73.058  -1.569  1.00  0.00           C  
ATOM    680  CD  LYS A 483       9.797  72.346  -2.553  1.00  0.00           C  
ATOM    681  CE  LYS A 483       9.058  71.830  -3.795  1.00  0.00           C  
ATOM    682  NZ  LYS A 483       9.948  70.987  -4.646  1.00  0.00           N  
ATOM    683  N   GLU A 485      10.635  73.081   2.793  1.00  0.00           N  
ATOM    684  CA  GLU A 485      11.203  73.648   4.003  1.00  0.00           C  
ATOM    685  C   GLU A 485      12.640  73.186   4.260  1.00  0.00           C  
ATOM    686  O   GLU A 485      13.397  73.904   4.924  1.00  0.00           O  
ATOM    687  CB  GLU A 485      10.304  73.373   5.220  1.00  0.00           C  
ATOM    688  CG  GLU A 485       8.982  74.163   5.221  1.00  0.00           C  
ATOM    689  CD  GLU A 485       7.869  73.574   4.352  1.00  0.00           C  
ATOM    690  OE1 GLU A 485       8.112  72.615   3.586  1.00  0.00           O  
ATOM    691  OE2 GLU A 485       6.723  74.077   4.447  1.00  0.00           O  
ATOM    692  N   HIS A 486      13.027  72.028   3.728  1.00  0.00           N  
ATOM    693  CA  HIS A 486      14.402  71.537   3.922  1.00  0.00           C  
ATOM    694  C   HIS A 486      15.379  72.469   3.227  1.00  0.00           C  
ATOM    695  O   HIS A 486      16.450  72.712   3.739  1.00  0.00           O  
ATOM    696  CB  HIS A 486      14.618  70.131   3.337  1.00  0.00           C  
ATOM    697  CG  HIS A 486      13.911  69.034   4.062  1.00  0.00           C  
ATOM    698  ND1 HIS A 486      14.483  67.798   4.268  1.00  0.00           N  
ATOM    699  CD2 HIS A 486      12.679  68.974   4.619  1.00  0.00           C  
ATOM    700  CE1 HIS A 486      13.629  67.019   4.906  1.00  0.00           C  
ATOM    701  NE2 HIS A 486      12.524  67.708   5.129  1.00  0.00           N  
ATOM    702  N   ALA A 489      15.037  72.935   2.028  1.00  0.00           N  
ATOM    703  CA  ALA A 489      15.907  73.864   1.299  1.00  0.00           C  
ATOM    704  C   ALA A 489      16.139  75.132   2.116  1.00  0.00           C  
ATOM    705  O   ALA A 489      17.269  75.581   2.265  1.00  0.00           O  
ATOM    706  CB  ALA A 489      15.299  74.225  -0.060  1.00  0.00           C  
ATOM    707  N   GLU A 490      15.058  75.689   2.661  1.00  0.00           N  
ATOM    708  CA  GLU A 490      15.121  76.919   3.438  1.00  0.00           C  
ATOM    709  C   GLU A 490      15.974  76.777   4.681  1.00  0.00           C  
ATOM    710  O   GLU A 490      16.791  77.649   4.965  1.00  0.00           O  
ATOM    711  CB  GLU A 490      13.714  77.373   3.821  1.00  0.00           C  
ATOM    712  CG  GLU A 490      13.673  78.610   4.710  1.00  0.00           C  
ATOM    713  CD  GLU A 490      12.257  79.016   5.112  1.00  0.00           C  
ATOM    714  OE1 GLU A 490      11.339  78.174   4.968  1.00  0.00           O  
ATOM    715  OE2 GLU A 490      12.062  80.173   5.582  1.00  0.00           O  
ATOM    716  N   LEU A 494      15.785  75.694   5.442  1.00  0.00           N  
ATOM    717  CA  LEU A 494      16.577  75.492   6.665  1.00  0.00           C  
ATOM    718  C   LEU A 494      18.046  75.286   6.289  1.00  0.00           C  
ATOM    719  O   LEU A 494      18.939  75.811   6.964  1.00  0.00           O  
ATOM    720  CB  LEU A 494      16.061  74.314   7.499  1.00  0.00           C  
ATOM    721  CG  LEU A 494      16.668  74.102   8.916  1.00  0.00           C  
ATOM    722  CD1 LEU A 494      16.646  75.338   9.832  1.00  0.00           C  
ATOM    723  CD2 LEU A 494      15.971  72.962   9.647  1.00  0.00           C  
ATOM    724  N   ALA A 495      18.299  74.552   5.210  1.00  0.00           N  
ATOM    725  CA  ALA A 495      19.660  74.307   4.770  1.00  0.00           C  
ATOM    726  C   ALA A 495      20.340  75.641   4.528  1.00  0.00           C  
ATOM    727  O   ALA A 495      21.447  75.892   5.045  1.00  0.00           O  
ATOM    728  CB  ALA A 495      19.690  73.448   3.521  1.00  0.00           C  
ATOM    729  N   LEU A 496      19.654  76.508   3.781  1.00  0.00           N  
ATOM    730  CA  LEU A 496      20.167  77.837   3.458  1.00  0.00           C  
ATOM    731  C   LEU A 496      20.441  78.624   4.740  1.00  0.00           C  
ATOM    732  O   LEU A 496      21.507  79.238   4.898  1.00  0.00           O  
ATOM    733  CB  LEU A 496      19.161  78.596   2.580  1.00  0.00           C  
ATOM    734  CG  LEU A 496      19.489  80.061   2.246  1.00  0.00           C  
ATOM    735  CD1 LEU A 496      20.701  80.096   1.336  1.00  0.00           C  
ATOM    736  CD2 LEU A 496      18.294  80.780   1.627  1.00  0.00           C  
ATOM    737  N   LEU A 498      19.456  78.625   5.640  1.00  0.00           N  
ATOM    738  CA  LEU A 498      19.615  79.300   6.937  1.00  0.00           C  
ATOM    739  C   LEU A 498      20.786  78.750   7.756  1.00  0.00           C  
ATOM    740  O   LEU A 498      21.562  79.514   8.297  1.00  0.00           O  
ATOM    741  CB  LEU A 498      18.309  79.270   7.730  1.00  0.00           C  
ATOM    742  CG  LEU A 498      17.177  80.106   7.097  1.00  0.00           C  
ATOM    743  CD1 LEU A 498      15.893  79.918   7.842  1.00  0.00           C  
ATOM    744  CD2 LEU A 498      17.528  81.596   7.070  1.00  0.00           C  
ATOM    745  N   PHE A 499      20.940  77.432   7.828  1.00  0.00           N  
ATOM    746  CA  PHE A 499      22.078  76.847   8.564  1.00  0.00           C  
ATOM    747  C   PHE A 499      23.417  77.160   7.910  1.00  0.00           C  
ATOM    748  O   PHE A 499      24.432  77.203   8.585  1.00  0.00           O  
ATOM    749  CB  PHE A 499      22.000  75.313   8.660  1.00  0.00           C  
ATOM    750  CG  PHE A 499      20.933  74.779   9.582  1.00  0.00           C  
ATOM    751  CD1 PHE A 499      20.407  75.537  10.612  1.00  0.00           C  
ATOM    752  CD2 PHE A 499      20.571  73.443   9.493  1.00  0.00           C  
ATOM    753  CE1 PHE A 499      19.472  74.994  11.468  1.00  0.00           C  
ATOM    754  CE2 PHE A 499      19.674  72.900  10.356  1.00  0.00           C  
ATOM    755  CZ  PHE A 499      19.111  73.669  11.333  1.00  0.00           C  
ATOM    756  N   SER A 500      23.420  77.358   6.597  1.00  0.00           N  
ATOM    757  CA  SER A 500      24.666  77.620   5.891  1.00  0.00           C  
ATOM    758  C   SER A 500      25.252  78.941   6.338  1.00  0.00           C  
ATOM    759  O   SER A 500      26.447  79.163   6.227  1.00  0.00           O  
ATOM    760  CB  SER A 500      24.462  77.630   4.377  1.00  0.00           C  
ATOM    761  OG  SER A 500      23.950  78.877   3.956  1.00  0.00           O  
ATOM    762  N   MET A 501      24.422  79.801   6.902  1.00  0.00           N  
ATOM    763  CA  MET A 501      24.884  81.111   7.328  1.00  0.00           C  
ATOM    764  C   MET A 501      25.624  81.042   8.641  1.00  0.00           C  
ATOM    765  O   MET A 501      26.266  82.007   9.003  1.00  0.00           O  
ATOM    766  CB  MET A 501      23.726  82.098   7.462  1.00  0.00           C  
ATOM    767  CG  MET A 501      22.606  81.860   6.452  1.00  0.00           C  
ATOM    768  SD  MET A 501      22.235  83.296   5.475  1.00  0.00           S  
ATOM    769  CE  MET A 501      23.747  83.391   4.535  1.00  0.00           C  
ATOM    770  N   ILE A 502      25.553  79.910   9.346  1.00  0.00           N  
ATOM    771  CA  ILE A 502      26.204  79.792  10.648  1.00  0.00           C  
ATOM    772  C   ILE A 502      27.287  78.721  10.712  1.00  0.00           C  
ATOM    773  O   ILE A 502      27.814  78.452  11.775  1.00  0.00           O  
ATOM    774  CB  ILE A 502      25.167  79.613  11.824  1.00  0.00           C  
ATOM    775  CG1 ILE A 502      24.335  78.356  11.678  1.00  0.00           C  
ATOM    776  CG2 ILE A 502      24.222  80.825  11.925  1.00  0.00           C  
ATOM    777  CD1 ILE A 502      23.364  78.132  12.854  1.00  0.00           C  
ATOM    778  N   VAL A 503      27.659  78.158   9.567  1.00  0.00           N  
ATOM    779  CA  VAL A 503      28.673  77.090   9.493  1.00  0.00           C  
ATOM    780  C   VAL A 503      29.823  77.551   8.615  1.00  0.00           C  
ATOM    781  O   VAL A 503      29.592  78.070   7.520  1.00  0.00           O  
ATOM    782  CB  VAL A 503      28.084  75.818   8.850  1.00  0.00           C  
ATOM    783  CG1 VAL A 503      29.111  74.679   8.865  1.00  0.00           C  
ATOM    784  CG2 VAL A 503      26.806  75.415   9.559  1.00  0.00           C  
ATOM    785  N   SER A 846      31.060  77.345   9.052  1.00  0.00           N  
ATOM    786  CA  SER A 846      32.189  77.797   8.238  1.00  0.00           C  
ATOM    787  C   SER A 846      32.546  76.837   7.092  1.00  0.00           C  
ATOM    788  O   SER A 846      32.263  75.621   7.125  1.00  0.00           O  
ATOM    789  CB  SER A 846      33.417  78.059   9.085  1.00  0.00           C  
ATOM    790  OG  SER A 846      33.898  76.855   9.637  1.00  0.00           O  
ATOM    791  N   VAL A 847      33.151  77.427   6.067  1.00  0.00           N  
ATOM    792  CA  VAL A 847      33.635  76.681   4.916  1.00  0.00           C  
ATOM    793  C   VAL A 847      34.643  75.658   5.398  1.00  0.00           C  
ATOM    794  O   VAL A 847      34.533  74.496   5.056  1.00  0.00           O  
ATOM    795  CB  VAL A 847      34.283  77.621   3.888  1.00  0.00           C  
ATOM    796  CG1 VAL A 847      35.082  76.844   2.829  1.00  0.00           C  
ATOM    797  CG2 VAL A 847      33.210  78.507   3.264  1.00  0.00           C  
ATOM    798  N   SER A 848      35.603  76.086   6.226  1.00  0.00           N  
ATOM    799  CA  SER A 848      36.649  75.177   6.726  1.00  0.00           C  
ATOM    800  C   SER A 848      36.029  74.000   7.468  1.00  0.00           C  
ATOM    801  O   SER A 848      36.471  72.872   7.273  1.00  0.00           O  
ATOM    802  CB  SER A 848      37.680  75.901   7.593  1.00  0.00           C  
ATOM    803  OG  SER A 848      37.089  76.433   8.759  1.00  0.00           O  
ATOM    804  N   ARG A 849      34.983  74.248   8.265  1.00  0.00           N  
ATOM    805  CA  ARG A 849      34.327  73.163   8.995  1.00  0.00           C  
ATOM    806  C   ARG A 849      33.752  72.119   8.059  1.00  0.00           C  
ATOM    807  O   ARG A 849      33.729  70.942   8.398  1.00  0.00           O  
ATOM    808  CB  ARG A 849      33.203  73.676   9.885  1.00  0.00           C  
ATOM    809  CG  ARG A 849      32.536  72.601  10.740  1.00  0.00           C  
ATOM    810  CD  ARG A 849      33.507  71.982  11.733  1.00  0.00           C  
ATOM    811  NE  ARG A 849      32.923  70.852  12.466  1.00  0.00           N  
ATOM    812  CZ  ARG A 849      32.848  69.596  12.010  1.00  0.00           C  
ATOM    813  NH1 ARG A 849      33.309  69.270  10.805  1.00  0.00           N  
ATOM    814  NH2 ARG A 849      32.290  68.652  12.765  1.00  0.00           N  
ATOM    815  N   LEU A1084      33.247  72.550   6.903  1.00  0.00           N  
ATOM    816  CA  LEU A1084      32.692  71.609   5.919  1.00  0.00           C  
ATOM    817  C   LEU A1084      33.832  70.860   5.224  1.00  0.00           C  
ATOM    818  O   LEU A1084      33.726  69.672   4.936  1.00  0.00           O  
ATOM    819  CB  LEU A1084      31.767  72.323   4.938  1.00  0.00           C  
ATOM    820  CG  LEU A1084      30.513  72.892   5.643  1.00  0.00           C  
ATOM    821  CD1 LEU A1084      29.619  73.684   4.698  1.00  0.00           C  
ATOM    822  CD2 LEU A1084      29.700  71.791   6.327  1.00  0.00           C  
ATOM    823  N   GLU A1085      34.946  71.545   5.019  1.00  0.00           N  
ATOM    824  CA  GLU A1085      36.118  70.919   4.433  1.00  0.00           C  
ATOM    825  C   GLU A1085      36.707  69.808   5.344  1.00  0.00           C  
ATOM    826  O   GLU A1085      37.229  68.825   4.840  1.00  0.00           O  
ATOM    827  CB  GLU A1085      37.177  71.985   4.092  1.00  0.00           C  
ATOM    828  CG  GLU A1085      36.729  73.006   3.029  1.00  0.00           C  
ATOM    829  CD  GLU A1085      37.828  74.007   2.648  1.00  0.00           C  
ATOM    830  OE1 GLU A1085      38.587  74.444   3.544  1.00  0.00           O  
ATOM    831  OE2 GLU A1085      37.927  74.370   1.452  1.00  0.00           O  
ATOM    832  N   ARG A1087      36.604  69.955   6.669  1.00  0.00           N  
ATOM    833  CA  ARG A1087      37.136  68.953   7.614  1.00  0.00           C  
ATOM    834  C   ARG A1087      36.385  67.642   7.556  1.00  0.00           C  
ATOM    835  O   ARG A1087      36.912  66.628   7.974  1.00  0.00           O  
ATOM    836  CB  ARG A1087      37.062  69.413   9.075  1.00  0.00           C  
ATOM    837  CG  ARG A1087      37.830  70.639   9.395  1.00  0.00           C  
ATOM    838  CD  ARG A1087      38.254  70.708  10.868  1.00  0.00           C  
ATOM    839  NE  ARG A1087      37.224  71.024  11.869  1.00  0.00           N  
ATOM    840  CZ  ARG A1087      36.522  70.143  12.590  1.00  0.00           C  
ATOM    841  NH1 ARG A1087      36.658  68.830  12.445  1.00  0.00           N  
ATOM    842  NH2 ARG A1087      35.665  70.592  13.492  1.00  0.00           N  
ATOM    843  N   VAL A1088      35.141  67.668   7.090  1.00  0.00           N  
ATOM    844  CA  VAL A1088      34.327  66.454   7.020  1.00  0.00           C  
ATOM    845  C   VAL A1088      35.059  65.354   6.254  1.00  0.00           C  
ATOM    846  O   VAL A1088      35.386  65.533   5.084  1.00  0.00           O  
ATOM    847  CB  VAL A1088      32.989  66.703   6.328  1.00  0.00           C  
ATOM    848  CG1 VAL A1088      32.228  65.413   6.252  1.00  0.00           C  
ATOM    849  CG2 VAL A1088      32.209  67.758   7.080  1.00  0.00           C  
ATOM    850  N   PRO A1101      35.370  64.232   6.929  1.00  0.00           N  
ATOM    851  CA  PRO A1101      36.062  63.138   6.232  1.00  0.00           C  
ATOM    852  C   PRO A1101      35.257  62.613   5.052  1.00  0.00           C  
ATOM    853  O   PRO A1101      35.811  62.482   3.963  1.00  0.00           O  
ATOM    854  CB  PRO A1101      36.244  62.071   7.324  1.00  0.00           C  
ATOM    855  CG  PRO A1101      36.191  62.843   8.620  1.00  0.00           C  
ATOM    856  CD  PRO A1101      35.169  63.927   8.360  1.00  0.00           C  
ATOM    857  N   THR A1102      33.959  62.364   5.251  1.00  0.00           N  
ATOM    858  CA  THR A1102      33.075  61.890   4.164  1.00  0.00           C  
ATOM    859  C   THR A1102      33.169  62.764   2.888  1.00  0.00           C  
ATOM    860  O   THR A1102      32.680  62.376   1.828  1.00  0.00           O  
ATOM    861  CB  THR A1102      31.593  61.815   4.623  1.00  0.00           C  
ATOM    862  N   TYR A1103      33.792  63.938   3.016  1.00  0.00           N  
ATOM    863  CA  TYR A1103      34.014  64.874   1.918  1.00  0.00           C  
ATOM    864  C   TYR A1103      35.241  64.468   1.111  1.00  0.00           C  
ATOM    865  O   TYR A1103      35.096  63.760   0.114  1.00  0.00           O  
ATOM    866  CB  TYR A1103      34.161  66.294   2.491  1.00  0.00           C  
ATOM    867  CG  TYR A1103      34.448  67.413   1.516  1.00  0.00           C  
ATOM    868  CD1 TYR A1103      33.437  67.955   0.740  1.00  0.00           C  
ATOM    869  CD2 TYR A1103      35.707  67.986   1.424  1.00  0.00           C  
ATOM    870  CE1 TYR A1103      33.670  68.999  -0.138  1.00  0.00           C  
ATOM    871  CE2 TYR A1103      35.949  69.051   0.545  1.00  0.00           C  
ATOM    872  CZ  TYR A1103      34.914  69.544  -0.233  1.00  0.00           C  
ATOM    873  OH  TYR A1103      35.093  70.585  -1.114  1.00  0.00           O  
ATOM    874  N   LYS A1104      36.434  64.868   1.577  1.00  0.00           N  
ATOM    875  CA  LYS A1104      37.724  64.625   0.888  1.00  0.00           C  
ATOM    876  C   LYS A1104      38.021  63.150   0.486  1.00  0.00           C  
ATOM    877  O   LYS A1104      38.883  62.910  -0.357  1.00  0.00           O  
ATOM    878  CB  LYS A1104      38.885  65.196   1.728  1.00  0.00           C  
ATOM    879  CG  LYS A1104      40.184  65.397   0.960  1.00  0.00           C  
ATOM    880  N   GLU A1105      37.291  62.190   1.071  1.00  0.00           N  
ATOM    881  CA  GLU A1105      37.427  60.741   0.759  1.00  0.00           C  
ATOM    882  C   GLU A1105      36.617  60.275  -0.489  1.00  0.00           C  
ATOM    883  O   GLU A1105      37.122  59.468  -1.301  1.00  0.00           O  
ATOM    884  CB  GLU A1105      37.034  59.879   1.985  1.00  0.00           C  
ATOM    885  CG  GLU A1105      35.544  59.894   2.343  1.00  0.00           C  
ATOM    886  N   ILE A1106      35.379  60.773  -0.633  1.00  0.00           N  
ATOM    887  CA  ILE A1106      34.509  60.422  -1.774  1.00  0.00           C  
ATOM    888  C   ILE A1106      34.995  61.080  -3.072  1.00  0.00           C  
ATOM    889  O   ILE A1106      35.505  62.206  -3.062  1.00  0.00           O  
ATOM    890  CB  ILE A1106      33.026  60.845  -1.535  1.00  0.00           C  
ATOM    891  CG1 ILE A1106      32.449  60.190  -0.274  1.00  0.00           C  
ATOM    892  CG2 ILE A1106      32.161  60.474  -2.734  1.00  0.00           C  
ATOM    893  CD1 ILE A1106      32.481  58.664  -0.295  1.00  0.00           C  
ATOM    894  N   ASP A1107      33.140  67.625 -11.334  1.00  0.00           N  
ATOM    895  CA  ASP A1107      32.405  66.459 -10.847  1.00  0.00           C  
ATOM    896  C   ASP A1107      31.924  66.708  -9.412  1.00  0.00           C  
ATOM    897  O   ASP A1107      30.775  67.133  -9.237  1.00  0.00           O  
ATOM    898  CB  ASP A1107      33.230  65.156 -10.946  1.00  0.00           C  
ATOM    899  CG  ASP A1107      32.430  63.902 -10.529  1.00  0.00           C  
ATOM    900  OD1 ASP A1107      31.181  63.937 -10.595  1.00  0.00           O  
ATOM    901  OD2 ASP A1107      33.046  62.870 -10.168  1.00  0.00           O  
ATOM    902  N   LEU A1179      32.771  66.449  -8.401  1.00  0.00           N  
ATOM    903  CA  LEU A1179      32.393  66.659  -6.974  1.00  0.00           C  
ATOM    904  C   LEU A1179      33.108  67.860  -6.333  1.00  0.00           C  
ATOM    905  O   LEU A1179      33.310  67.901  -5.125  1.00  0.00           O  
ATOM    906  CB  LEU A1179      32.605  65.381  -6.125  1.00  0.00           C  
ATOM    907  CG  LEU A1179      31.747  64.132  -6.419  1.00  0.00           C  
ATOM    908  CD1 LEU A1179      32.054  62.996  -5.434  1.00  0.00           C  
ATOM    909  CD2 LEU A1179      30.260  64.457  -6.393  1.00  0.00           C  
ATOM    910  N   SER A1192      33.467  68.843  -7.150  1.00  0.00           N  
ATOM    911  CA  SER A1192      34.121  70.063  -6.693  1.00  0.00           C  
ATOM    912  C   SER A1192      33.086  71.157  -6.484  1.00  0.00           C  
ATOM    913  O   SER A1192      33.452  72.341  -6.420  1.00  0.00           O  
ATOM    914  CB  SER A1192      35.028  70.549  -7.806  1.00  0.00           C  
ATOM    915  OG  SER A1192      34.245  70.911  -8.937  1.00  0.00           O  
ATOM    916  N   THR A1193      31.806  70.754  -6.388  1.00  0.00           N  
ATOM    917  CA  THR A1193      30.692  71.686  -6.394  1.00  0.00           C  
ATOM    918  C   THR A1193      30.343  72.259  -5.024  1.00  0.00           C  
ATOM    919  O   THR A1193      30.573  71.633  -3.986  1.00  0.00           O  
ATOM    920  CB  THR A1193      29.388  71.028  -6.984  1.00  0.00           C  
ATOM    921  OG1 THR A1193      28.919  69.997  -6.105  1.00  0.00           O  
ATOM    922  CG2 THR A1193      29.576  70.450  -8.430  1.00  0.00           C  
ATOM    923  N   ALA A1194      29.792  73.472  -5.036  1.00  0.00           N  
ATOM    924  CA  ALA A1194      29.267  74.087  -3.830  1.00  0.00           C  
ATOM    925  C   ALA A1194      28.283  73.108  -3.178  1.00  0.00           C  
ATOM    926  O   ALA A1194      28.291  72.923  -1.962  1.00  0.00           O  
ATOM    927  CB  ALA A1194      28.562  75.375  -4.177  1.00  0.00           C  
ATOM    928  N   GLY A1195      27.456  72.464  -4.002  1.00  0.00           N  
ATOM    929  CA  GLY A1195      26.439  71.527  -3.534  1.00  0.00           C  
ATOM    930  C   GLY A1195      26.995  70.350  -2.765  1.00  0.00           C  
ATOM    931  O   GLY A1195      26.411  69.921  -1.766  1.00  0.00           O  
ATOM    932  N   PHE A1196      28.138  69.829  -3.197  1.00  0.00           N  
ATOM    933  CA  PHE A1196      28.706  68.700  -2.487  1.00  0.00           C  
ATOM    934  C   PHE A1196      29.310  69.139  -1.132  1.00  0.00           C  
ATOM    935  O   PHE A1196      29.278  68.398  -0.150  1.00  0.00           O  
ATOM    936  CB  PHE A1196      29.714  67.953  -3.340  1.00  0.00           C  
ATOM    937  CG  PHE A1196      30.229  66.716  -2.674  1.00  0.00           C  
ATOM    938  CD1 PHE A1196      29.444  65.564  -2.622  1.00  0.00           C  
ATOM    939  CD2 PHE A1196      31.466  66.704  -2.045  1.00  0.00           C  
ATOM    940  CE1 PHE A1196      29.906  64.408  -1.972  1.00  0.00           C  
ATOM    941  CE2 PHE A1196      31.921  65.556  -1.396  1.00  0.00           C  
ATOM    942  CZ  PHE A1196      31.136  64.411  -1.361  1.00  0.00           C  
ATOM    943  N   LEU A1198      29.858  70.348  -1.095  1.00  0.00           N  
ATOM    944  CA  LEU A1198      30.429  70.922   0.118  1.00  0.00           C  
ATOM    945  C   LEU A1198      29.369  71.148   1.198  1.00  0.00           C  
ATOM    946  O   LEU A1198      29.624  70.868   2.365  1.00  0.00           O  
ATOM    947  CB  LEU A1198      31.083  72.263  -0.203  1.00  0.00           C  
ATOM    948  CG  LEU A1198      31.727  73.048   0.945  1.00  0.00           C  
ATOM    949  CD1 LEU A1198      32.905  72.275   1.476  1.00  0.00           C  
ATOM    950  CD2 LEU A1198      32.130  74.436   0.471  1.00  0.00           C  
ATOM    951  N   ILE A1199      28.190  71.651   0.820  1.00  0.00           N  
ATOM    952  CA  ILE A1199      27.131  71.908   1.811  1.00  0.00           C  
ATOM    953  C   ILE A1199      26.170  70.732   2.028  1.00  0.00           C  
ATOM    954  O   ILE A1199      25.183  70.848   2.739  1.00  0.00           O  
ATOM    955  CB  ILE A1199      26.336  73.193   1.479  1.00  0.00           C  
ATOM    956  CG1 ILE A1199      25.594  73.037   0.147  1.00  0.00           C  
ATOM    957  CG2 ILE A1199      27.270  74.406   1.482  1.00  0.00           C  
ATOM    958  CD1 ILE A1199      24.564  74.095  -0.095  1.00  0.00           C  
ATOM    959  N   TYR A1200      26.470  69.602   1.405  1.00  0.00           N  
ATOM    960  CA  TYR A1200      25.721  68.338   1.538  1.00  0.00           C  
ATOM    961  C   TYR A1200      25.432  68.064   3.009  1.00  0.00           C  
ATOM    962  O   TYR A1200      24.302  67.794   3.385  1.00  0.00           O  
ATOM    963  CB  TYR A1200      26.580  67.209   0.916  1.00  0.00           C  
ATOM    964  CG  TYR A1200      26.022  65.807   0.898  1.00  0.00           C  
ATOM    965  CD1 TYR A1200      25.978  65.007   2.055  1.00  0.00           C  
ATOM    966  CD2 TYR A1200      25.627  65.239  -0.308  1.00  0.00           C  
ATOM    967  CE1 TYR A1200      25.469  63.701   1.994  1.00  0.00           C  
ATOM    968  CE2 TYR A1200      25.137  63.926  -0.386  1.00  0.00           C  
ATOM    969  CZ  TYR A1200      25.051  63.173   0.753  1.00  0.00           C  
ATOM    970  OH  TYR A1200      24.541  61.906   0.609  1.00  0.00           O  
ATOM    971  N   PRO A1201      26.455  68.157   3.865  1.00  0.00           N  
ATOM    972  CA  PRO A1201      26.176  67.884   5.261  1.00  0.00           C  
ATOM    973  C   PRO A1201      25.274  68.921   5.914  1.00  0.00           C  
ATOM    974  O   PRO A1201      24.596  68.590   6.913  1.00  0.00           O  
ATOM    975  CB  PRO A1201      27.556  67.890   5.909  1.00  0.00           C  
ATOM    976  CG  PRO A1201      28.527  67.817   4.768  1.00  0.00           C  
ATOM    977  CD  PRO A1201      27.866  68.501   3.650  1.00  0.00           C  
ATOM    978  N   VAL A1202      25.286  70.160   5.408  1.00  0.00           N  
ATOM    979  CA  VAL A1202      24.380  71.193   5.954  1.00  0.00           C  
ATOM    980  C   VAL A1202      22.934  70.792   5.609  1.00  0.00           C  
ATOM    981  O   VAL A1202      22.056  70.860   6.469  1.00  0.00           O  
ATOM    982  CB  VAL A1202      24.667  72.643   5.455  1.00  0.00           C  
ATOM    983  CG1 VAL A1202      23.731  73.620   6.149  1.00  0.00           C  
ATOM    984  CG2 VAL A1202      26.104  73.053   5.728  1.00  0.00           C  
ATOM    985  N   LEU A1203      22.710  70.330   4.378  1.00  0.00           N  
ATOM    986  CA  LEU A1203      21.377  69.862   3.959  1.00  0.00           C  
ATOM    987  C   LEU A1203      20.936  68.676   4.795  1.00  0.00           C  
ATOM    988  O   LEU A1203      19.754  68.543   5.155  1.00  0.00           O  
ATOM    989  CB  LEU A1203      21.359  69.463   2.482  1.00  0.00           C  
ATOM    990  CG  LEU A1203      20.021  68.966   1.928  1.00  0.00           C  
ATOM    991  CD1 LEU A1203      18.925  70.013   2.109  1.00  0.00           C  
ATOM    992  CD2 LEU A1203      20.188  68.615   0.448  1.00  0.00           C  
ATOM    993  N   GLN A1204      21.897  67.814   5.085  1.00  0.00           N  
ATOM    994  CA  GLN A1204      21.645  66.624   5.889  1.00  0.00           C  
ATOM    995  C   GLN A1204      21.293  66.993   7.341  1.00  0.00           C  
ATOM    996  O   GLN A1204      20.522  66.313   7.984  1.00  0.00           O  
ATOM    997  CB  GLN A1204      22.843  65.685   5.781  1.00  0.00           C  
ATOM    998  CG  GLN A1204      22.738  64.433   6.604  1.00  0.00           C  
ATOM    999  CD  GLN A1204      23.802  63.403   6.223  1.00  0.00           C  
ATOM   1000  OE1 GLN A1204      24.303  63.369   5.069  1.00  0.00           O  
ATOM   1001  NE2 GLN A1204      24.139  62.532   7.186  1.00  0.00           N  
ATOM   1002  N   ALA A1205      21.874  68.076   7.840  1.00  0.00           N  
ATOM   1003  CA  ALA A1205      21.538  68.623   9.158  1.00  0.00           C  
ATOM   1004  C   ALA A1205      20.097  69.153   9.149  1.00  0.00           C  
ATOM   1005  O   ALA A1205      19.382  69.039  10.130  1.00  0.00           O  
ATOM   1006  CB  ALA A1205      22.487  69.745   9.512  1.00  0.00           C  
ATOM   1007  N   ALA A1206      19.694  69.759   8.036  1.00  0.00           N  
ATOM   1008  CA  ALA A1206      18.352  70.291   7.891  1.00  0.00           C  
ATOM   1009  C   ALA A1206      17.374  69.121   7.944  1.00  0.00           C  
ATOM   1010  O   ALA A1206      16.462  69.125   8.747  1.00  0.00           O  
ATOM   1011  CB  ALA A1206      18.230  71.082   6.591  1.00  0.00           C  
ATOM   1012  N   ASP A1207      17.605  68.104   7.119  1.00  0.00           N  
ATOM   1013  CA  ASP A1207      16.817  66.852   7.134  1.00  0.00           C  
ATOM   1014  C   ASP A1207      16.577  66.275   8.539  1.00  0.00           C  
ATOM   1015  O   ASP A1207      15.470  65.852   8.870  1.00  0.00           O  
ATOM   1016  CB  ASP A1207      17.576  65.750   6.382  1.00  0.00           C  
ATOM   1017  CG  ASP A1207      17.770  66.038   4.891  1.00  0.00           C  
ATOM   1018  OD1 ASP A1207      16.889  66.674   4.253  1.00  0.00           O  
ATOM   1019  OD2 ASP A1207      18.817  65.586   4.370  1.00  0.00           O  
ATOM   1020  N   ILE A1208      17.642  66.212   9.343  1.00  0.00           N  
ATOM   1021  CA  ILE A1208      17.555  65.660  10.685  1.00  0.00           C  
ATOM   1022  C   ILE A1208      16.938  66.624  11.670  1.00  0.00           C  
ATOM   1023  O   ILE A1208      16.052  66.242  12.448  1.00  0.00           O  
ATOM   1024  CB  ILE A1208      18.949  65.294  11.249  1.00  0.00           C  
ATOM   1025  CG1 ILE A1208      19.625  64.194  10.422  1.00  0.00           C  
ATOM   1026  CG2 ILE A1208      18.867  64.866  12.744  1.00  0.00           C  
ATOM   1027  CD1 ILE A1208      21.070  63.991  10.822  1.00  0.00           C  
ATOM   1028  N   LEU A1209      17.401  67.868  11.674  1.00  0.00           N  
ATOM   1029  CA  LEU A1209      16.928  68.814  12.703  1.00  0.00           C  
ATOM   1030  C   LEU A1209      15.502  69.389  12.447  1.00  0.00           C  
ATOM   1031  O   LEU A1209      14.815  69.794  13.363  1.00  0.00           O  
ATOM   1032  CB  LEU A1209      17.951  69.936  12.922  1.00  0.00           C  
ATOM   1033  CG  LEU A1209      19.342  69.576  13.455  1.00  0.00           C  
ATOM   1034  CD1 LEU A1209      20.226  70.831  13.465  1.00  0.00           C  
ATOM   1035  CD2 LEU A1209      19.255  68.950  14.837  1.00  0.00           C  
ATOM   1036  N   ILE A1210      15.034  69.369  11.224  1.00  0.00           N  
ATOM   1037  CA  ILE A1210      13.724  69.930  10.930  1.00  0.00           C  
ATOM   1038  C   ILE A1210      12.576  69.100  11.536  1.00  0.00           C  
ATOM   1039  O   ILE A1210      11.520  69.654  11.841  1.00  0.00           O  
ATOM   1040  CB  ILE A1210      13.551  70.115   9.426  1.00  0.00           C  
ATOM   1041  CG1 ILE A1210      12.608  71.280   9.158  1.00  0.00           C  
ATOM   1042  CG2 ILE A1210      13.149  68.789   8.763  1.00  0.00           C  
ATOM   1043  CD1 ILE A1210      12.610  71.745   7.679  1.00  0.00           C  
ATOM   1044  N   TYR A1211      12.783  67.794  11.738  1.00  0.00           N  
ATOM   1045  CA  TYR A1211      11.779  66.935  12.407  1.00  0.00           C  
ATOM   1046  C   TYR A1211      12.173  66.780  13.891  1.00  0.00           C  
ATOM   1047  O   TYR A1211      11.601  65.967  14.606  1.00  0.00           O  
ATOM   1048  CB  TYR A1211      11.644  65.559  11.690  1.00  0.00           C  
ATOM   1049  CG  TYR A1211      11.303  65.743  10.235  1.00  0.00           C  
ATOM   1050  CD1 TYR A1211      10.011  66.067   9.838  1.00  0.00           C  
ATOM   1051  CD2 TYR A1211      12.289  65.712   9.271  1.00  0.00           C  
ATOM   1052  CE1 TYR A1211       9.716  66.346   8.504  1.00  0.00           C  
ATOM   1053  CE2 TYR A1211      12.020  65.967   7.943  1.00  0.00           C  
ATOM   1054  CZ  TYR A1211      10.723  66.282   7.550  1.00  0.00           C  
ATOM   1055  OH  TYR A1211      10.434  66.530   6.209  1.00  0.00           O  
ATOM   1056  N   LYS A1291      13.148  67.572  14.349  1.00  0.00           N  
ATOM   1057  CA  LYS A1291      13.659  67.485  15.713  1.00  0.00           C  
ATOM   1058  C   LYS A1291      13.900  66.032  16.104  1.00  0.00           C  
ATOM   1059  O   LYS A1291      13.382  65.552  17.107  1.00  0.00           O  
ATOM   1060  CB  LYS A1291      12.706  68.151  16.696  1.00  0.00           C  
ATOM   1061  CG  LYS A1291      12.476  69.622  16.383  1.00  0.00           C  
ATOM   1062  CD  LYS A1291      11.849  70.331  17.552  1.00  0.00           C  
ATOM   1063  CE  LYS A1291      11.355  71.700  17.157  1.00  0.00           C  
ATOM   1064  NZ  LYS A1291      10.929  72.450  18.347  1.00  0.00           N  
ATOM   1065  N   ALA A1292      14.702  65.331  15.311  1.00  0.00           N  
ATOM   1066  CA  ALA A1292      14.930  63.914  15.544  1.00  0.00           C  
ATOM   1067  C   ALA A1292      15.820  63.720  16.743  1.00  0.00           C  
ATOM   1068  O   ALA A1292      16.642  64.571  17.044  1.00  0.00           O  
ATOM   1069  CB  ALA A1292      15.538  63.248  14.307  1.00  0.00           C  
ATOM   1070  N   GLU A1293      15.629  62.600  17.433  1.00  0.00           N  
ATOM   1071  CA  GLU A1293      16.427  62.235  18.595  1.00  0.00           C  
ATOM   1072  C   GLU A1293      17.413  61.132  18.227  1.00  0.00           C  
ATOM   1073  O   GLU A1293      18.476  61.014  18.835  1.00  0.00           O  
ATOM   1074  CB  GLU A1293      15.510  61.755  19.715  1.00  0.00           C  
ATOM   1075  CG  GLU A1293      14.477  62.799  20.169  1.00  0.00           C  
ATOM   1076  CD  GLU A1293      13.295  62.172  20.915  1.00  0.00           C  
ATOM   1077  OE1 GLU A1293      12.596  61.302  20.334  1.00  0.00           O  
ATOM   1078  OE2 GLU A1293      13.052  62.565  22.078  1.00  0.00           O  
ATOM   1079  N   GLY A1294      17.049  60.310  17.247  1.00  0.00           N  
ATOM   1080  CA  GLY A1294      17.900  59.220  16.817  1.00  0.00           C  
ATOM   1081  C   GLY A1294      17.963  59.105  15.314  1.00  0.00           C  
ATOM   1082  O   GLY A1294      16.961  59.278  14.614  1.00  0.00           O  
ATOM   1083  N   VAL A1295      19.160  58.838  14.821  1.00  0.00           N  
ATOM   1084  CA  VAL A1295      19.384  58.646  13.413  1.00  0.00           C  
ATOM   1085  C   VAL A1295      20.154  57.349  13.224  1.00  0.00           C  
ATOM   1086  O   VAL A1295      21.311  57.249  13.647  1.00  0.00           O  
ATOM   1087  CB  VAL A1295      20.203  59.788  12.866  1.00  0.00           C  
ATOM   1088  CG1 VAL A1295      20.564  59.523  11.402  1.00  0.00           C  
ATOM   1089  CG2 VAL A1295      19.455  61.112  13.075  1.00  0.00           C  
ATOM   1090  N   PRO A1296      19.509  56.324  12.643  1.00  0.00           N  
ATOM   1091  CA  PRO A1296      20.200  55.040  12.401  1.00  0.00           C  
ATOM   1092  C   PRO A1296      21.257  55.218  11.354  1.00  0.00           C  
ATOM   1093  O   PRO A1296      20.948  55.749  10.306  1.00  0.00           O  
ATOM   1094  CB  PRO A1296      19.095  54.141  11.857  1.00  0.00           C  
ATOM   1095  CG  PRO A1296      18.096  55.058  11.330  1.00  0.00           C  
ATOM   1096  CD  PRO A1296      18.112  56.275  12.189  1.00  0.00           C  
ATOM   1097  N   VAL A1297      22.492  54.824  11.632  1.00  0.00           N  
ATOM   1098  CA  VAL A1297      23.574  55.004  10.668  1.00  0.00           C  
ATOM   1099  C   VAL A1297      24.684  53.975  10.844  1.00  0.00           C  
ATOM   1100  O   VAL A1297      24.853  53.411  11.933  1.00  0.00           O  
ATOM   1101  CB  VAL A1297      24.242  56.431  10.780  1.00  0.00           C  
ATOM   1102  CG1 VAL A1297      23.238  57.541  10.534  1.00  0.00           C  
ATOM   1103  CG2 VAL A1297      24.956  56.622  12.142  1.00  0.00           C  
ATOM   1104  N   GLY A1298      25.438  53.740   9.770  1.00  0.00           N  
ATOM   1105  CA  GLY A1298      26.606  52.866   9.819  1.00  0.00           C  
ATOM   1106  C   GLY A1298      27.769  53.724  10.283  1.00  0.00           C  
ATOM   1107  O   GLY A1298      27.726  54.946  10.136  1.00  0.00           O  
ATOM   1108  N   GLU A1299      28.815  53.104  10.829  1.00  0.00           N  
ATOM   1109  CA  GLU A1299      29.964  53.866  11.348  1.00  0.00           C  
ATOM   1110  C   GLU A1299      30.402  54.976  10.373  1.00  0.00           C  
ATOM   1111  O   GLU A1299      30.700  56.092  10.802  1.00  0.00           O  
ATOM   1112  CB  GLU A1299      31.141  52.935  11.736  1.00  0.00           C  
ATOM   1113  CG  GLU A1299      31.712  52.088  10.607  1.00  0.00           C  
ATOM   1114  N   ASP A1300      30.392  54.663   9.072  1.00  0.00           N  
ATOM   1115  CA  ASP A1300      30.787  55.590   8.002  1.00  0.00           C  
ATOM   1116  C   ASP A1300      30.126  56.962   8.096  1.00  0.00           C  
ATOM   1117  O   ASP A1300      30.796  57.994   7.936  1.00  0.00           O  
ATOM   1118  CB  ASP A1300      30.462  54.985   6.630  1.00  0.00           C  
ATOM   1119  N   GLN A1301      28.818  56.975   8.352  1.00  0.00           N  
ATOM   1120  CA  GLN A1301      28.046  58.232   8.442  1.00  0.00           C  
ATOM   1121  C   GLN A1301      28.073  59.014   9.776  1.00  0.00           C  
ATOM   1122  O   GLN A1301      27.460  60.066   9.858  1.00  0.00           O  
ATOM   1123  CB  GLN A1301      26.577  57.967   8.045  1.00  0.00           C  
ATOM   1124  CG  GLN A1301      26.251  58.198   6.558  1.00  0.00           C  
ATOM   1125  CD  GLN A1301      26.250  59.688   6.173  1.00  0.00           C  
ATOM   1126  OE1 GLN A1301      26.736  60.540   6.921  1.00  0.00           O  
ATOM   1127  NE2 GLN A1301      25.709  59.998   5.000  1.00  0.00           N  
ATOM   1128  N   VAL A1302      28.785  58.525  10.793  1.00  0.00           N  
ATOM   1129  CA  VAL A1302      28.819  59.173  12.117  1.00  0.00           C  
ATOM   1130  C   VAL A1302      29.234  60.659  12.124  1.00  0.00           C  
ATOM   1131  O   VAL A1302      28.672  61.458  12.865  1.00  0.00           O  
ATOM   1132  CB  VAL A1302      29.742  58.391  13.111  1.00  0.00           C  
ATOM   1133  CG1 VAL A1302      31.208  58.485  12.691  1.00  0.00           C  
ATOM   1134  CG2 VAL A1302      29.574  58.920  14.532  1.00  0.00           C  
ATOM   1135  N   TYR A1303      30.200  61.029  11.291  1.00  0.00           N  
ATOM   1136  CA  TYR A1303      30.723  62.404  11.259  1.00  0.00           C  
ATOM   1137  C   TYR A1303      29.669  63.470  10.904  1.00  0.00           C  
ATOM   1138  O   TYR A1303      29.730  64.592  11.402  1.00  0.00           O  
ATOM   1139  CB  TYR A1303      31.942  62.487  10.323  1.00  0.00           C  
ATOM   1140  CG  TYR A1303      33.079  61.590  10.775  1.00  0.00           C  
ATOM   1141  CD1 TYR A1303      33.989  62.023  11.746  1.00  0.00           C  
ATOM   1142  CD2 TYR A1303      33.232  60.293  10.263  1.00  0.00           C  
ATOM   1143  CE1 TYR A1303      35.023  61.201  12.182  1.00  0.00           C  
ATOM   1144  CE2 TYR A1303      34.268  59.466  10.695  1.00  0.00           C  
ATOM   1145  CZ  TYR A1303      35.160  59.927  11.650  1.00  0.00           C  
ATOM   1146  OH  TYR A1303      36.195  59.124  12.089  1.00  0.00           O  
ATOM   1147  N   HIS A1304      28.715  63.110  10.048  1.00  0.00           N  
ATOM   1148  CA  HIS A1304      27.603  63.991   9.671  1.00  0.00           C  
ATOM   1149  C   HIS A1304      26.643  64.236  10.868  1.00  0.00           C  
ATOM   1150  O   HIS A1304      26.001  65.296  10.958  1.00  0.00           O  
ATOM   1151  CB  HIS A1304      26.839  63.389   8.480  1.00  0.00           C  
ATOM   1152  CG  HIS A1304      27.607  63.392   7.185  1.00  0.00           C  
ATOM   1153  ND1 HIS A1304      27.033  63.746   5.979  1.00  0.00           N  
ATOM   1154  CD2 HIS A1304      28.906  63.110   6.909  1.00  0.00           C  
ATOM   1155  CE1 HIS A1304      27.937  63.659   5.017  1.00  0.00           C  
ATOM   1156  NE2 HIS A1304      29.084  63.283   5.555  1.00  0.00           N  
ATOM   1157  N   ILE A1306      26.551  63.263  11.782  1.00  0.00           N  
ATOM   1158  CA  ILE A1306      25.720  63.410  12.990  1.00  0.00           C  
ATOM   1159  C   ILE A1306      26.409  64.381  13.962  1.00  0.00           C  
ATOM   1160  O   ILE A1306      25.770  65.245  14.548  1.00  0.00           O  
ATOM   1161  CB  ILE A1306      25.403  62.043  13.673  1.00  0.00           C  
ATOM   1162  CG1 ILE A1306      24.679  61.112  12.695  1.00  0.00           C  
ATOM   1163  CG2 ILE A1306      24.525  62.225  14.891  1.00  0.00           C  
ATOM   1164  CD1 ILE A1306      23.358  61.657  12.167  1.00  0.00           C  
ATOM   1165  N   GLU A1310      27.724  64.283  14.080  1.00  0.00           N  
ATOM   1166  CA  GLU A1310      28.445  65.188  14.955  1.00  0.00           C  
ATOM   1167  C   GLU A1310      28.289  66.656  14.508  1.00  0.00           C  
ATOM   1168  O   GLU A1310      28.120  67.534  15.368  1.00  0.00           O  
ATOM   1169  CB  GLU A1310      29.924  64.770  15.102  1.00  0.00           C  
ATOM   1170  CG  GLU A1310      30.659  65.520  16.234  1.00  0.00           C  
ATOM   1171  CD  GLU A1310      29.875  65.485  17.583  1.00  0.00           C  
ATOM   1172  OE1 GLU A1310      29.499  64.364  18.026  1.00  0.00           O  
ATOM   1173  OE2 GLU A1310      29.629  66.572  18.190  1.00  0.00           O  
ATOM   1174  N   LEU A1312      28.300  66.920  13.190  1.00  0.00           N  
ATOM   1175  CA  LEU A1312      28.162  68.297  12.649  1.00  0.00           C  
ATOM   1176  C   LEU A1312      26.782  68.849  12.937  1.00  0.00           C  
ATOM   1177  O   LEU A1312      26.629  69.967  13.429  1.00  0.00           O  
ATOM   1178  CB  LEU A1312      28.461  68.372  11.146  1.00  0.00           C  
ATOM   1179  CG  LEU A1312      28.108  69.686  10.419  1.00  0.00           C  
ATOM   1180  CD1 LEU A1312      28.567  70.918  11.125  1.00  0.00           C  
ATOM   1181  CD2 LEU A1312      28.658  69.698   8.999  1.00  0.00           C  
ATOM   1182  N   THR A1314      25.778  68.045  12.639  1.00  0.00           N  
ATOM   1183  CA  THR A1314      24.404  68.380  12.926  1.00  0.00           C  
ATOM   1184  C   THR A1314      24.230  68.820  14.383  1.00  0.00           C  
ATOM   1185  O   THR A1314      23.483  69.763  14.657  1.00  0.00           O  
ATOM   1186  CB  THR A1314      23.526  67.154  12.681  1.00  0.00           C  
ATOM   1187  OG1 THR A1314      23.558  66.847  11.291  1.00  0.00           O  
ATOM   1188  CG2 THR A1314      22.110  67.389  13.136  1.00  0.00           C  
ATOM   1189  N   ARG A1316      24.907  68.132  15.308  1.00  0.00           N  
ATOM   1190  CA  ARG A1316      24.790  68.469  16.716  1.00  0.00           C  
ATOM   1191  C   ARG A1316      25.415  69.850  16.910  1.00  0.00           C  
ATOM   1192  O   ARG A1316      24.858  70.677  17.632  1.00  0.00           O  
ATOM   1193  CB  ARG A1316      25.444  67.402  17.617  1.00  0.00           C  
ATOM   1194  CG  ARG A1316      24.939  65.982  17.335  1.00  0.00           C  
ATOM   1195  CD  ARG A1316      25.669  64.855  18.116  1.00  0.00           C  
ATOM   1196  NE  ARG A1316      25.030  64.668  19.410  1.00  0.00           N  
ATOM   1197  CZ  ARG A1316      25.374  65.283  20.522  1.00  0.00           C  
ATOM   1198  NH1 ARG A1316      26.423  66.099  20.552  1.00  0.00           N  
ATOM   1199  NH2 ARG A1316      24.676  65.056  21.624  1.00  0.00           N  
ATOM   1200  N   GLU A1317      26.546  70.110  16.243  1.00  0.00           N  
ATOM   1201  CA  GLU A1317      27.206  71.414  16.349  1.00  0.00           C  
ATOM   1202  C   GLU A1317      26.301  72.496  15.810  1.00  0.00           C  
ATOM   1203  O   GLU A1317      26.176  73.561  16.397  1.00  0.00           O  
ATOM   1204  CB  GLU A1317      28.530  71.449  15.581  1.00  0.00           C  
ATOM   1205  CG  GLU A1317      29.629  70.579  16.176  1.00  0.00           C  
ATOM   1206  CD  GLU A1317      30.899  70.548  15.326  1.00  0.00           C  
ATOM   1207  OE1 GLU A1317      31.049  71.433  14.459  1.00  0.00           O  
ATOM   1208  OE2 GLU A1317      31.740  69.637  15.523  1.00  0.00           O  
ATOM   1209  N   ILE A1318      25.666  72.220  14.684  1.00  0.00           N  
ATOM   1210  CA  ILE A1318      24.759  73.193  14.070  1.00  0.00           C  
ATOM   1211  C   ILE A1318      23.643  73.520  15.059  1.00  0.00           C  
ATOM   1212  O   ILE A1318      23.389  74.687  15.338  1.00  0.00           O  
ATOM   1213  CB  ILE A1318      24.209  72.673  12.743  1.00  0.00           C  
ATOM   1214  CG1 ILE A1318      25.337  72.631  11.713  1.00  0.00           C  
ATOM   1215  CG2 ILE A1318      23.090  73.564  12.220  1.00  0.00           C  
ATOM   1216  CD1 ILE A1318      24.990  71.873  10.437  1.00  0.00           C  
ATOM   1217  N   ALA A1319      23.018  72.482  15.614  1.00  0.00           N  
ATOM   1218  CA  ALA A1319      21.950  72.642  16.591  1.00  0.00           C  
ATOM   1219  C   ALA A1319      22.431  73.529  17.738  1.00  0.00           C  
ATOM   1220  O   ALA A1319      21.806  74.536  18.064  1.00  0.00           O  
ATOM   1221  CB  ALA A1319      21.516  71.290  17.102  1.00  0.00           C  
ATOM   1222  N   ARG A1321      23.565  73.168  18.327  1.00  0.00           N  
ATOM   1223  CA  ARG A1321      24.127  73.944  19.440  1.00  0.00           C  
ATOM   1224  C   ARG A1321      24.438  75.383  19.073  1.00  0.00           C  
ATOM   1225  O   ARG A1321      24.134  76.276  19.837  1.00  0.00           O  
ATOM   1226  CB  ARG A1321      25.379  73.285  20.026  1.00  0.00           C  
ATOM   1227  CG  ARG A1321      25.081  71.998  20.782  1.00  0.00           C  
ATOM   1228  CD  ARG A1321      26.181  71.648  21.759  1.00  0.00           C  
ATOM   1229  NE  ARG A1321      27.454  71.490  21.075  1.00  0.00           N  
ATOM   1230  CZ  ARG A1321      27.859  70.383  20.454  1.00  0.00           C  
ATOM   1231  NH1 ARG A1321      27.098  69.289  20.416  1.00  0.00           N  
ATOM   1232  NH2 ARG A1321      29.050  70.368  19.867  1.00  0.00           N  
ATOM   1233  N   ARG A1322      25.053  75.626  17.912  1.00  0.00           N  
ATOM   1234  CA  ARG A1322      25.376  77.011  17.520  1.00  0.00           C  
ATOM   1235  C   ARG A1322      24.065  77.783  17.289  1.00  0.00           C  
ATOM   1236  O   ARG A1322      23.969  78.956  17.656  1.00  0.00           O  
ATOM   1237  CB  ARG A1322      26.330  77.095  16.298  1.00  0.00           C  
ATOM   1238  CG  ARG A1322      26.946  78.517  16.050  1.00  0.00           C  
ATOM   1239  CD  ARG A1322      27.992  78.556  16.591  1.00  0.00           C  
ATOM   1240  NE  ARG A1322      28.401  80.008  14.589  1.00  0.00           N  
ATOM   1241  CZ  ARG A1322      29.305  80.411  13.680  1.00  0.00           C  
ATOM   1242  NH1 ARG A1322      29.965  79.548  12.923  1.00  0.00           N  
ATOM   1243  NH2 ARG A1322      29.558  81.708  13.527  1.00  0.00           N  
ATOM   1244  N   PHE A1323      23.056  77.122  16.716  1.00  0.00           N  
ATOM   1245  CA  PHE A1323      21.758  77.764  16.480  1.00  0.00           C  
ATOM   1246  C   PHE A1323      21.037  78.132  17.782  1.00  0.00           C  
ATOM   1247  O   PHE A1323      20.645  79.291  17.968  1.00  0.00           O  
ATOM   1248  CB  PHE A1323      20.848  76.874  15.634  1.00  0.00           C  
ATOM   1249  CG  PHE A1323      19.552  77.539  15.226  1.00  0.00           C  
ATOM   1250  CD1 PHE A1323      18.491  77.653  16.123  1.00  0.00           C  
ATOM   1251  CD2 PHE A1323      19.393  78.040  13.950  1.00  0.00           C  
ATOM   1252  CE1 PHE A1323      17.293  78.264  15.752  1.00  0.00           C  
ATOM   1253  CE2 PHE A1323      18.201  78.661  13.571  1.00  0.00           C  
ATOM   1254  CZ  PHE A1323      17.147  78.763  14.476  1.00  0.00           C  
ATOM   1255  N   ASN A1324      20.863  77.145  18.664  1.00  0.00           N  
ATOM   1256  CA  ASN A1324      20.223  77.368  19.960  1.00  0.00           C  
ATOM   1257  C   ASN A1324      20.888  78.521  20.721  1.00  0.00           C  
ATOM   1258  O   ASN A1324      20.197  79.361  21.325  1.00  0.00           O  
ATOM   1259  CB  ASN A1324      20.241  76.098  20.794  1.00  0.00           C  
ATOM   1260  CG  ASN A1324      19.312  75.017  20.248  1.00  0.00           C  
ATOM   1261  OD1 ASN A1324      18.465  75.276  19.396  1.00  0.00           O  
ATOM   1262  ND2 ASN A1324      19.451  73.802  20.767  1.00  0.00           N  
ATOM   1263  N   TYR A1325      22.221  78.573  20.649  1.00  0.00           N  
ATOM   1264  CA  TYR A1325      23.008  79.625  21.288  1.00  0.00           C  
ATOM   1265  C   TYR A1325      22.787  81.006  20.655  1.00  0.00           C  
ATOM   1266  O   TYR A1325      22.451  81.958  21.355  1.00  0.00           O  
ATOM   1267  CB  TYR A1325      24.501  79.263  21.266  1.00  0.00           C  
ATOM   1268  CG  TYR A1325      25.390  80.383  21.707  1.00  0.00           C  
ATOM   1269  CD1 TYR A1325      25.671  80.594  23.053  1.00  0.00           C  
ATOM   1270  CD2 TYR A1325      25.941  81.250  20.774  1.00  0.00           C  
ATOM   1271  CE1 TYR A1325      26.497  81.651  23.457  1.00  0.00           C  
ATOM   1272  CE2 TYR A1325      26.755  82.300  21.159  1.00  0.00           C  
ATOM   1273  CZ  TYR A1325      27.034  82.496  22.495  1.00  0.00           C  
ATOM   1274  OH  TYR A1325      27.841  83.550  22.842  1.00  0.00           O  
ATOM   1275  N   LEU A1326      22.979  81.121  19.345  1.00  0.00           N  
ATOM   1276  CA  LEU A1326      22.805  82.406  18.661  1.00  0.00           C  
ATOM   1277  C   LEU A1326      21.396  82.965  18.680  1.00  0.00           C  
ATOM   1278  O   LEU A1326      21.229  84.169  18.645  1.00  0.00           O  
ATOM   1279  CB  LEU A1326      23.190  82.303  17.186  1.00  0.00           C  
ATOM   1280  CG  LEU A1326      24.645  82.088  16.813  1.00  0.00           C  
ATOM   1281  CD1 LEU A1326      24.701  81.836  15.322  1.00  0.00           C  
ATOM   1282  CD2 LEU A1326      25.508  83.272  17.233  1.00  0.00           C  
ATOM   1283  N   TYR A1327      20.383  82.111  18.708  1.00  0.00           N  
ATOM   1284  CA  TYR A1327      19.016  82.598  18.585  1.00  0.00           C  
ATOM   1285  C   TYR A1327      18.158  82.198  19.786  1.00  0.00           C  
ATOM   1286  O   TYR A1327      18.194  82.872  20.805  1.00  0.00           O  
ATOM   1287  CB  TYR A1327      18.458  82.158  17.218  1.00  0.00           C  
ATOM   1288  CG  TYR A1327      19.379  82.587  16.075  1.00  0.00           C  
ATOM   1289  CD1 TYR A1327      19.511  83.929  15.729  1.00  0.00           C  
ATOM   1290  CD2 TYR A1327      20.123  81.647  15.345  1.00  0.00           C  
ATOM   1291  CE1 TYR A1327      20.364  84.331  14.687  1.00  0.00           C  
ATOM   1292  CE2 TYR A1327      20.981  82.038  14.282  1.00  0.00           C  
ATOM   1293  CZ  TYR A1327      21.099  83.381  13.970  1.00  0.00           C  
ATOM   1294  OH  TYR A1327      21.951  83.795  12.962  1.00  0.00           O  
ATOM   1295  N   ASP A1328      17.389  81.128  19.688  1.00  0.00           N  
ATOM   1296  CA  ASP A1328      16.592  80.672  20.806  1.00  0.00           C  
ATOM   1297  C   ASP A1328      16.692  79.158  20.749  1.00  0.00           C  
ATOM   1298  O   ASP A1328      17.106  78.614  19.733  1.00  0.00           O  
ATOM   1299  CB  ASP A1328      15.153  81.162  20.678  1.00  0.00           C  
ATOM   1300  CG  ASP A1328      14.410  81.170  22.008  1.00  0.00           C  
ATOM   1301  OD1 ASP A1328      14.851  81.873  22.944  1.00  0.00           O  
ATOM   1302  OD2 ASP A1328      13.362  80.499  22.111  1.00  0.00           O  
ATOM   1303  N   GLU A1329      16.326  78.481  21.830  1.00  0.00           N  
ATOM   1304  CA  GLU A1329      16.471  77.037  21.904  1.00  0.00           C  
ATOM   1305  C   GLU A1329      15.320  76.353  21.217  1.00  0.00           C  
ATOM   1306  O   GLU A1329      14.245  76.229  21.768  1.00  0.00           O  
ATOM   1307  CB  GLU A1329      16.616  76.566  23.348  1.00  0.00           C  
ATOM   1308  CG  GLU A1329      16.780  75.046  23.462  1.00  0.00           C  
ATOM   1309  CD  GLU A1329      17.628  74.631  24.653  1.00  0.00           C  
ATOM   1310  OE1 GLU A1329      18.756  75.157  24.771  1.00  0.00           O  
ATOM   1311  OE2 GLU A1329      17.193  73.761  25.442  1.00  0.00           O  
ATOM   1312  N   VAL A1341      15.585  75.891  20.004  1.00  0.00           N  
ATOM   1313  CA  VAL A1341      14.598  75.267  19.140  1.00  0.00           C  
ATOM   1314  C   VAL A1341      14.854  73.778  18.917  1.00  0.00           C  
ATOM   1315  O   VAL A1341      13.910  72.981  18.817  1.00  0.00           O  
ATOM   1316  CB  VAL A1341      14.662  75.975  17.759  1.00  0.00           C  
ATOM   1317  CG1 VAL A1341      13.849  75.241  16.692  1.00  0.00           C  
ATOM   1318  CG2 VAL A1341      14.224  77.422  17.897  1.00  0.00           C  
ATOM   1319  N   PHE A1342      16.126  73.394  18.864  1.00  0.00           N  
ATOM   1320  CA  PHE A1342      16.469  72.045  18.471  1.00  0.00           C  
ATOM   1321  C   PHE A1342      17.076  71.146  19.512  1.00  0.00           C  
ATOM   1322  O   PHE A1342      17.972  71.542  20.212  1.00  0.00           O  
ATOM   1323  CB  PHE A1342      17.482  72.078  17.321  1.00  0.00           C  
ATOM   1324  CG  PHE A1342      16.991  72.750  16.084  1.00  0.00           C  
ATOM   1325  CD1 PHE A1342      16.133  72.093  15.220  1.00  0.00           C  
ATOM   1326  CD2 PHE A1342      17.432  74.036  15.756  1.00  0.00           C  
ATOM   1327  CE1 PHE A1342      15.691  72.724  14.052  1.00  0.00           C  
ATOM   1328  CE2 PHE A1342      17.024  74.664  14.602  1.00  0.00           C  
ATOM   1329  CZ  PHE A1342      16.141  74.018  13.744  1.00  0.00           C  
ATOM   1330  N   PRO A1344      16.597  69.899  19.574  1.00  0.00           N  
ATOM   1331  CA  PRO A1344      17.301  68.918  20.395  1.00  0.00           C  
ATOM   1332  C   PRO A1344      18.589  68.509  19.670  1.00  0.00           C  
ATOM   1333  O   PRO A1344      18.707  68.718  18.459  1.00  0.00           O  
ATOM   1334  CB  PRO A1344      16.332  67.732  20.471  1.00  0.00           C  
ATOM   1335  CG  PRO A1344      15.142  68.069  19.613  1.00  0.00           C  
ATOM   1336  CD  PRO A1344      15.382  69.361  18.926  1.00  0.00           C  
ATOM   1337  N   GLU A1345      19.559  67.966  20.401  1.00  0.00           N  
ATOM   1338  CA  GLU A1345      20.781  67.479  19.783  1.00  0.00           C  
ATOM   1339  C   GLU A1345      20.535  66.009  19.477  1.00  0.00           C  
ATOM   1340  O   GLU A1345      20.359  65.210  20.389  1.00  0.00           O  
ATOM   1341  CB  GLU A1345      21.977  67.658  20.706  1.00  0.00           C  
ATOM   1342  CG  GLU A1345      22.281  69.110  21.043  1.00  0.00           C  
ATOM   1343  CD  GLU A1345      23.526  69.272  21.931  1.00  0.00           C  
ATOM   1344  OE1 GLU A1345      24.552  68.629  21.639  1.00  0.00           O  
ATOM   1345  OE2 GLU A1345      23.485  70.058  22.907  1.00  0.00           O  
ATOM   1346  N   PRO A1347      20.537  65.638  18.195  1.00  0.00           N  
ATOM   1347  CA  PRO A1347      20.240  64.270  17.847  1.00  0.00           C  
ATOM   1348  C   PRO A1347      21.456  63.401  18.067  1.00  0.00           C  
ATOM   1349  O   PRO A1347      22.572  63.901  18.043  1.00  0.00           O  
ATOM   1350  CB  PRO A1347      19.932  64.360  16.357  1.00  0.00           C  
ATOM   1351  CG  PRO A1347      20.753  65.453  15.898  1.00  0.00           C  
ATOM   1352  CD  PRO A1347      20.873  66.431  17.004  1.00  0.00           C  
ATOM   1353  N   GLU A1348      21.234  62.108  18.256  1.00  0.00           N  
ATOM   1354  CA  GLU A1348      22.317  61.161  18.453  1.00  0.00           C  
ATOM   1355  C   GLU A1348      22.264  60.019  17.430  1.00  0.00           C  
ATOM   1356  O   GLU A1348      21.193  59.628  16.926  1.00  0.00           O  
ATOM   1357  CB  GLU A1348      22.228  60.578  19.847  1.00  0.00           C  
ATOM   1358  CG  GLU A1348      21.883  61.579  20.923  1.00  0.00           C  
ATOM   1359  CD  GLU A1348      21.952  60.961  22.306  1.00  0.00           C  
ATOM   1360  OE1 GLU A1348      23.032  60.451  22.683  1.00  0.00           O  
ATOM   1361  OE2 GLU A1348      20.924  60.996  23.014  1.00  0.00           O  
ATOM   1362  N   ALA A1349      23.434  59.477  17.140  1.00  0.00           N  
ATOM   1363  CA  ALA A1349      23.544  58.387  16.207  1.00  0.00           C  
ATOM   1364  C   ALA A1349      23.114  57.098  16.888  1.00  0.00           C  
ATOM   1365  O   ALA A1349      23.322  56.939  18.082  1.00  0.00           O  
ATOM   1366  CB  ALA A1349      24.981  58.276  15.699  1.00  0.00           C  
ATOM   1367  N   ILE A1350      22.444  56.234  16.120  1.00  0.00           N  
ATOM   1368  CA  ILE A1350      22.066  54.875  16.525  1.00  0.00           C  
ATOM   1369  C   ILE A1350      22.880  53.943  15.593  1.00  0.00           C  
ATOM   1370  O   ILE A1350      22.492  53.694  14.460  1.00  0.00           O  
ATOM   1371  CB  ILE A1350      20.540  54.651  16.384  1.00  0.00           C  
ATOM   1372  CG1 ILE A1350      19.788  55.585  17.339  1.00  0.00           C  
ATOM   1373  CG2 ILE A1350      20.170  53.189  16.652  1.00  0.00           C  
ATOM   1374  CD1 ILE A1350      18.276  55.425  17.327  1.00  0.00           C  
ATOM   1375  N   LEU A1351      24.026  53.464  16.068  1.00  0.00           N  
ATOM   1376  CA  LEU A1351      24.940  52.672  15.242  1.00  0.00           C  
ATOM   1377  C   LEU A1351      24.486  51.246  14.930  1.00  0.00           C  
ATOM   1378  O   LEU A1351      23.983  50.545  15.806  1.00  0.00           O  
ATOM   1379  CB  LEU A1351      26.337  52.643  15.871  1.00  0.00           C  
ATOM   1380  CG  LEU A1351      26.992  54.017  16.101  1.00  0.00           C  
ATOM   1381  CD1 LEU A1351      28.377  53.872  16.743  1.00  0.00           C  
ATOM   1382  CD2 LEU A1351      27.090  54.836  14.808  1.00  0.00           C  
ATOM   1383  N   SER A1352      24.667  50.848  13.664  1.00  0.00           N  
ATOM   1384  CA  SER A1352      24.351  49.505  13.191  1.00  0.00           C  
ATOM   1385  C   SER A1352      25.385  48.540  13.696  1.00  0.00           C  
ATOM   1386  O   SER A1352      26.577  48.817  13.604  1.00  0.00           O  
ATOM   1387  CB  SER A1352      24.411  49.396  11.657  1.00  0.00           C  
ATOM   1388  OG  SER A1352      23.495  50.270  11.033  1.00  0.00           O  
ATOM   1389  N   ARG A1356      24.919  47.406  14.216  1.00  0.00           N  
ATOM   1390  CA  ARG A1356      25.787  46.314  14.624  1.00  0.00           C  
ATOM   1391  C   ARG A1356      26.016  45.421  13.383  1.00  0.00           C  
ATOM   1392  O   ARG A1356      27.049  44.764  13.252  1.00  0.00           O  
ATOM   1393  CB  ARG A1356      25.143  45.518  15.766  1.00  0.00           C  
ATOM   1394  N   VAL A1357      25.065  45.435  12.453  1.00  0.00           N  
ATOM   1395  CA  VAL A1357      25.130  44.602  11.258  1.00  0.00           C  
ATOM   1396  C   VAL A1357      26.445  44.804  10.509  1.00  0.00           C  
ATOM   1397  O   VAL A1357      26.786  45.922  10.139  1.00  0.00           O  
ATOM   1398  CB  VAL A1357      23.964  44.902  10.291  1.00  0.00           C  
ATOM   1399  CG1 VAL A1357      24.008  43.933   9.084  1.00  0.00           C  
ATOM   1400  CG2 VAL A1357      22.623  44.823  11.029  1.00  0.00           C  
ATOM   1401  N   PRO A1358      27.208  43.721  10.314  1.00  0.00           N  
ATOM   1402  CA  PRO A1358      28.451  43.841   9.571  1.00  0.00           C  
ATOM   1403  C   PRO A1358      28.209  43.968   8.052  1.00  0.00           C  
ATOM   1404  O   PRO A1358      27.262  43.376   7.530  1.00  0.00           O  
ATOM   1405  CB  PRO A1358      29.197  42.551   9.934  1.00  0.00           C  
ATOM   1406  CG  PRO A1358      28.166  41.588  10.379  1.00  0.00           C  
ATOM   1407  CD  PRO A1358      26.971  42.353  10.812  1.00  0.00           C  
ATOM   1408  N   LYS A1360      29.056  44.738   7.362  1.00  0.00           N  
ATOM   1409  CA  LYS A1360      28.910  44.961   5.915  1.00  0.00           C  
ATOM   1410  C   LYS A1360      29.045  43.649   5.167  1.00  0.00           C  
ATOM   1411  O   LYS A1360      29.891  42.832   5.475  1.00  0.00           O  
ATOM   1412  CB  LYS A1360      29.903  46.021   5.376  1.00  0.00           C  
ATOM   1413  CG  LYS A1360      29.563  47.485   5.763  1.00  0.00           C  
ATOM   1414  N   LEU A1361      28.191  43.466   4.175  1.00  0.00           N  
ATOM   1415  CA  LEU A1361      28.126  42.227   3.416  1.00  0.00           C  
ATOM   1416  C   LEU A1361      28.904  42.420   2.141  1.00  0.00           C  
ATOM   1417  O   LEU A1361      28.670  43.380   1.424  1.00  0.00           O  
ATOM   1418  CB  LEU A1361      26.656  41.959   3.088  1.00  0.00           C  
ATOM   1419  CG  LEU A1361      26.167  40.553   2.827  1.00  0.00           C  
ATOM   1420  CD1 LEU A1361      26.483  39.666   4.020  1.00  0.00           C  
ATOM   1421  CD2 LEU A1361      24.675  40.639   2.573  1.00  0.00           C  
ATOM   1422  N   PRO A1365      29.803  41.501   1.819  1.00  0.00           N  
ATOM   1423  CA  PRO A1365      30.544  41.700   0.593  1.00  0.00           C  
ATOM   1424  C   PRO A1365      29.717  41.371  -0.654  1.00  0.00           C  
ATOM   1425  O   PRO A1365      28.546  41.023  -0.566  1.00  0.00           O  
ATOM   1426  CB  PRO A1365      31.710  40.709   0.724  1.00  0.00           C  
ATOM   1427  CG  PRO A1365      31.170  39.609   1.535  1.00  0.00           C  
ATOM   1428  CD  PRO A1365      30.154  40.232   2.471  1.00  0.00           C  
ATOM   1429  N   GLY A1366      30.345  41.506  -1.811  1.00  0.00           N  
ATOM   1430  CA  GLY A1366      29.729  41.147  -3.066  1.00  0.00           C  
ATOM   1431  C   GLY A1366      29.825  39.653  -3.187  1.00  0.00           C  
ATOM   1432  O   GLY A1366      30.536  39.008  -2.417  1.00  0.00           O  
ATOM   1433  N   THR A1368      29.121  39.118  -4.178  1.00  0.00           N  
ATOM   1434  CA  THR A1368      29.076  37.692  -4.461  1.00  0.00           C  
ATOM   1435  C   THR A1368      30.413  37.118  -4.900  1.00  0.00           C  
ATOM   1436  O   THR A1368      30.522  35.902  -5.097  1.00  0.00           O  
ATOM   1437  CB  THR A1368      28.081  37.415  -5.577  1.00  0.00           C  
ATOM   1438  OG1 THR A1368      28.427  38.225  -6.705  1.00  0.00           O  
ATOM   1439  CG2 THR A1368      26.651  37.739  -5.121  1.00  0.00           C  
ATOM   1440  N   ASP A1369      31.410  37.990  -5.073  1.00  0.00           N  
ATOM   1441  CA  ASP A1369      32.772  37.593  -5.460  1.00  0.00           C  
ATOM   1442  C   ASP A1369      33.813  38.174  -4.494  1.00  0.00           C  
ATOM   1443  O   ASP A1369      34.806  38.748  -4.918  1.00  0.00           O  
ATOM   1444  CB  ASP A1369      33.075  38.056  -6.889  1.00  0.00           C  
ATOM   1445  CG  ASP A1369      33.188  39.604  -7.029  1.00  0.00           C  
ATOM   1446  OD1 ASP A1369      32.996  40.377  -6.053  1.00  0.00           O  
ATOM   1447  OD2 ASP A1369      33.490  40.040  -8.156  1.00  0.00           O  
ATOM   1448  N   GLY A1370      33.559  38.084  -3.195  1.00  0.00           N  
ATOM   1449  CA  GLY A1370      34.522  38.554  -2.199  1.00  0.00           C  
ATOM   1450  C   GLY A1370      34.659  40.051  -2.010  1.00  0.00           C  
ATOM   1451  O   GLY A1370      34.507  40.555  -0.893  1.00  0.00           O  
ATOM   1452  N   ARG A1373      34.928  40.776  -3.094  1.00  0.00           N  
ATOM   1453  CA  ARG A1373      35.167  42.235  -2.989  1.00  0.00           C  
ATOM   1454  C   ARG A1373      33.922  43.048  -2.713  1.00  0.00           C  
ATOM   1455  O   ARG A1373      32.828  42.518  -2.740  1.00  0.00           O  
ATOM   1456  CB  ARG A1373      35.966  42.778  -4.184  1.00  0.00           C  
ATOM   1457  CG  ARG A1373      35.711  42.035  -5.449  1.00  0.00           C  
ATOM   1458  CD  ARG A1373      36.362  42.684  -6.623  1.00  0.00           C  
ATOM   1459  NE  ARG A1373      35.764  42.136  -7.829  1.00  0.00           N  
ATOM   1460  CZ  ARG A1373      35.870  42.675  -9.032  1.00  0.00           C  
ATOM   1461  NH1 ARG A1373      36.581  43.779  -9.221  1.00  0.00           N  
ATOM   1462  NH2 ARG A1373      35.256  42.100 -10.052  1.00  0.00           N  
ATOM   1463  N   LYS A1414      34.133  44.331  -2.403  1.00  0.00           N  
ATOM   1464  CA  LYS A1414      33.088  45.297  -2.064  1.00  0.00           C  
ATOM   1465  C   LYS A1414      31.952  45.266  -3.089  1.00  0.00           C  
ATOM   1466  O   LYS A1414      32.146  44.862  -4.235  1.00  0.00           O  
ATOM   1467  CB  LYS A1414      33.710  46.705  -1.977  1.00  0.00           C  
ATOM   1468  CG  LYS A1414      32.790  47.803  -1.364  1.00  0.00           C  
ATOM   1469  CD  LYS A1414      33.511  49.151  -1.145  1.00  0.00           C  
ATOM   1470  N   MET A1415      30.759  45.664  -2.660  1.00  0.00           N  
ATOM   1471  CA  MET A1415      29.609  45.684  -3.540  1.00  0.00           C  
ATOM   1472  C   MET A1415      29.653  46.907  -4.395  1.00  0.00           C  
ATOM   1473  O   MET A1415      29.713  47.993  -3.866  1.00  0.00           O  
ATOM   1474  CB  MET A1415      28.275  45.718  -2.780  1.00  0.00           C  
ATOM   1475  CG  MET A1415      27.797  44.380  -2.224  1.00  0.00           C  
ATOM   1476  SD  MET A1415      26.062  44.506  -1.728  1.00  0.00           S  
ATOM   1477  CE  MET A1415      25.866  43.076  -0.681  1.00  0.00           C  
ATOM   1478  N   SER A1416      29.657  46.729  -5.709  1.00  0.00           N  
ATOM   1479  CA  SER A1416      29.539  47.859  -6.617  1.00  0.00           C  
ATOM   1480  C   SER A1416      28.977  47.330  -7.930  1.00  0.00           C  
ATOM   1481  O   SER A1416      29.244  46.185  -8.317  1.00  0.00           O  
ATOM   1482  CB  SER A1416      30.841  48.649  -6.796  1.00  0.00           C  
ATOM   1483  OG  SER A1416      31.806  47.909  -7.493  1.00  0.00           O  
ATOM   1484  N   LYS A1417      28.165  48.159  -8.572  1.00  0.00           N  
ATOM   1485  CA  LYS A1417      27.474  47.781  -9.790  1.00  0.00           C  
ATOM   1486  C   LYS A1417      28.451  47.467 -10.895  1.00  0.00           C  
ATOM   1487  O   LYS A1417      28.198  46.570 -11.705  1.00  0.00           O  
ATOM   1488  CB  LYS A1417      26.463  48.868 -10.203  1.00  0.00           C  
ATOM   1489  CG  LYS A1417      25.328  49.058  -9.168  1.00  0.00           C  
ATOM   1490  CD  LYS A1417      24.347  50.188  -9.505  1.00  0.00           C  
ATOM   1491  CE  LYS A1417      23.191  50.254  -8.484  1.00  0.00           C  
ATOM   1492  NZ  LYS A1417      22.076  51.144  -8.948  1.00  0.00           N  
ATOM   1493  N   SER A1441      29.580  48.174 -10.904  1.00  0.00           N  
ATOM   1494  CA  SER A1441      30.635  47.923 -11.899  1.00  0.00           C  
ATOM   1495  C   SER A1441      31.317  46.555 -11.729  1.00  0.00           C  
ATOM   1496  O   SER A1441      31.891  46.062 -12.684  1.00  0.00           O  
ATOM   1497  CB  SER A1441      31.666  49.055 -11.936  1.00  0.00           C  
ATOM   1498  OG  SER A1441      32.118  49.406 -10.643  1.00  0.00           O  
ATOM   1499  N   TYR A1444      31.280  45.944 -10.539  1.00  0.00           N  
ATOM   1500  CA  TYR A1444      31.865  44.601 -10.387  1.00  0.00           C  
ATOM   1501  C   TYR A1444      30.855  43.475 -10.674  1.00  0.00           C  
ATOM   1502  O   TYR A1444      31.209  42.311 -10.616  1.00  0.00           O  
ATOM   1503  CB  TYR A1444      32.477  44.332  -9.004  1.00  0.00           C  
ATOM   1504  CG  TYR A1444      33.479  45.337  -8.475  1.00  0.00           C  
ATOM   1505  CD1 TYR A1444      34.370  46.006  -9.312  1.00  0.00           C  
ATOM   1506  CD2 TYR A1444      33.599  45.532  -7.099  1.00  0.00           C  
ATOM   1507  CE1 TYR A1444      35.304  46.908  -8.787  1.00  0.00           C  
ATOM   1508  CE2 TYR A1444      34.522  46.416  -6.565  1.00  0.00           C  
ATOM   1509  CZ  TYR A1444      35.367  47.106  -7.407  1.00  0.00           C  
ATOM   1510  OH  TYR A1444      36.247  47.995  -6.833  1.00  0.00           O  
ATOM   1511  N   GLY A1450      29.603  43.805 -10.961  1.00  0.00           N  
ATOM   1512  CA  GLY A1450      28.603  42.780 -11.256  1.00  0.00           C  
ATOM   1513  C   GLY A1450      28.479  41.731 -10.179  1.00  0.00           C  
ATOM   1514  O   GLY A1450      28.172  40.587 -10.465  1.00  0.00           O  
ATOM   1515  N   ASN A1452      28.704  42.144  -8.935  1.00  0.00           N  
ATOM   1516  CA  ASN A1452      28.665  41.270  -7.779  1.00  0.00           C  
ATOM   1517  C   ASN A1452      27.524  41.615  -6.823  1.00  0.00           C  
ATOM   1518  O   ASN A1452      27.633  41.401  -5.621  1.00  0.00           O  
ATOM   1519  CB  ASN A1452      30.015  41.349  -7.052  1.00  0.00           C  
ATOM   1520  CG  ASN A1452      30.261  42.697  -6.353  1.00  0.00           C  
ATOM   1521  OD1 ASN A1452      29.428  43.623  -6.373  1.00  0.00           O  
ATOM   1522  ND2 ASN A1452      31.425  42.799  -5.715  1.00  0.00           N  
ATOM   1523  N   ILE A1455      26.437  42.146  -7.375  1.00  0.00           N  
ATOM   1524  CA  ILE A1455      25.275  42.617  -6.608  1.00  0.00           C  
ATOM   1525  C   ILE A1455      24.044  41.747  -6.834  1.00  0.00           C  
ATOM   1526  O   ILE A1455      23.932  41.094  -7.863  1.00  0.00           O  
ATOM   1527  CB  ILE A1455      24.978  44.082  -6.981  1.00  0.00           C  
ATOM   1528  CG1 ILE A1455      26.018  44.994  -6.303  1.00  0.00           C  
ATOM   1529  CG2 ILE A1455      23.570  44.480  -6.582  1.00  0.00           C  
ATOM   1530  CD1 ILE A1455      25.837  46.467  -6.561  1.00  0.00           C  
ATOM   1531  N   ILE A1456      23.157  41.692  -5.839  1.00  0.00           N  
ATOM   1532  CA  ILE A1456      21.929  40.909  -5.930  1.00  0.00           C  
ATOM   1533  C   ILE A1456      20.782  41.836  -5.615  1.00  0.00           C  
ATOM   1534  O   ILE A1456      20.637  42.293  -4.498  1.00  0.00           O  
ATOM   1535  CB  ILE A1456      21.882  39.745  -4.923  1.00  0.00           C  
ATOM   1536  CG1 ILE A1456      23.021  38.761  -5.147  1.00  0.00           C  
ATOM   1537  CG2 ILE A1456      20.569  38.994  -5.044  1.00  0.00           C  
ATOM   1538  CD1 ILE A1456      23.024  37.630  -4.144  1.00  0.00           C  
ATOM   1539  N   ASN A1457      19.979  42.136  -6.613  1.00  0.00           N  
ATOM   1540  CA  ASN A1457      18.841  43.000  -6.429  1.00  0.00           C  
ATOM   1541  C   ASN A1457      17.762  42.253  -5.697  1.00  0.00           C  
ATOM   1542  O   ASN A1457      17.585  41.039  -5.893  1.00  0.00           O  
ATOM   1543  CB  ASN A1457      18.289  43.446  -7.774  1.00  0.00           C  
ATOM   1544  CG  ASN A1457      19.249  44.305  -8.532  1.00  0.00           C  
ATOM   1545  OD1 ASN A1457      20.076  45.013  -7.947  1.00  0.00           O  
ATOM   1546  ND2 ASN A1457      19.140  44.267  -9.846  1.00  0.00           N  
ATOM   1547  N   LEU A1458      17.029  42.995  -4.875  1.00  0.00           N  
ATOM   1548  CA  LEU A1458      15.915  42.432  -4.143  1.00  0.00           C  
ATOM   1549  C   LEU A1458      14.862  41.863  -5.089  1.00  0.00           C  
ATOM   1550  O   LEU A1458      14.211  40.871  -4.773  1.00  0.00           O  
ATOM   1551  CB  LEU A1458      15.257  43.499  -3.277  1.00  0.00           C  
ATOM   1552  CG  LEU A1458      16.102  44.095  -2.169  1.00  0.00           C  
ATOM   1553  CD1 LEU A1458      15.294  45.151  -1.452  1.00  0.00           C  
ATOM   1554  CD2 LEU A1458      16.529  42.993  -1.221  1.00  0.00           C  
ATOM   1555  N   GLU A1459      14.708  42.476  -6.257  1.00  0.00           N  
ATOM   1556  CA  GLU A1459      13.667  42.057  -7.194  1.00  0.00           C  
ATOM   1557  C   GLU A1459      14.118  41.040  -8.242  1.00  0.00           C  
ATOM   1558  O   GLU A1459      13.630  41.027  -9.366  1.00  0.00           O  
ATOM   1559  CB  GLU A1459      13.066  43.293  -7.843  1.00  0.00           C  
ATOM   1560  CG  GLU A1459      11.692  43.059  -8.466  1.00  0.00           C  
ATOM   1561  CD  GLU A1459      11.010  44.361  -8.837  1.00  0.00           C  
ATOM   1562  OE1 GLU A1459      11.418  45.415  -8.284  1.00  0.00           O  
ATOM   1563  OE2 GLU A1459      10.073  44.327  -9.669  1.00  0.00           O  
ATOM   1564  N   ILE A1460      15.016  40.155  -7.843  1.00  0.00           N  
ATOM   1565  CA  ILE A1460      15.559  39.124  -8.718  1.00  0.00           C  
ATOM   1566  C   ILE A1460      14.527  37.979  -8.733  1.00  0.00           C  
ATOM   1567  O   ILE A1460      13.599  37.971  -7.910  1.00  0.00           O  
ATOM   1568  CB  ILE A1460      16.992  38.723  -8.199  1.00  0.00           C  
ATOM   1569  CG1 ILE A1460      17.704  37.755  -9.130  1.00  0.00           C  
ATOM   1570  CG2 ILE A1460      16.946  38.117  -6.794  1.00  0.00           C  
ATOM   1571  CD1 ILE A1460      19.110  37.332  -8.624  1.00  0.00           C  
ATOM   1572  N   SER A1461      14.628  37.066  -9.694  1.00  0.00           N  
ATOM   1573  CA  SER A1461      13.729  35.909  -9.759  1.00  0.00           C  
ATOM   1574  C   SER A1461      14.367  34.716  -9.041  1.00  0.00           C  
ATOM   1575  O   SER A1461      15.562  34.736  -8.769  1.00  0.00           O  
ATOM   1576  CB  SER A1461      13.498  35.509 -11.212  1.00  0.00           C  
ATOM   1577  OG  SER A1461      14.670  34.927 -11.770  1.00  0.00           O  
ATOM   1578  N   GLU A1462      13.597  33.665  -8.771  1.00  0.00           N  
ATOM   1579  CA  GLU A1462      14.153  32.469  -8.126  1.00  0.00           C  
ATOM   1580  C   GLU A1462      15.240  31.795  -8.945  1.00  0.00           C  
ATOM   1581  O   GLU A1462      16.180  31.254  -8.388  1.00  0.00           O  
ATOM   1582  CB  GLU A1462      13.088  31.404  -7.861  1.00  0.00           C  
ATOM   1583  CG  GLU A1462      12.202  31.629  -6.659  1.00  0.00           C  
ATOM   1584  CD  GLU A1462      11.580  30.328  -6.177  1.00  0.00           C  
ATOM   1585  OE1 GLU A1462      12.337  29.402  -5.780  1.00  0.00           O  
ATOM   1586  OE2 GLU A1462      10.332  30.232  -6.185  1.00  0.00           O  
ATOM   1587  N   LYS A1463      15.079  31.788 -10.265  1.00  0.00           N  
ATOM   1588  CA  LYS A1463      16.030  31.137 -11.170  1.00  0.00           C  
ATOM   1589  C   LYS A1463      17.330  31.921 -11.156  1.00  0.00           C  
ATOM   1590  O   LYS A1463      18.421  31.338 -11.088  1.00  0.00           O  
ATOM   1591  CB  LYS A1463      15.451  31.068 -12.598  1.00  0.00           C  
ATOM   1592  CG  LYS A1463      16.225  30.189 -13.577  1.00  0.00           C  
ATOM   1593  N   GLU A1465      17.203  33.247 -11.206  1.00  0.00           N  
ATOM   1594  CA  GLU A1465      18.367  34.124 -11.207  1.00  0.00           C  
ATOM   1595  C   GLU A1465      19.065  34.099  -9.827  1.00  0.00           C  
ATOM   1596  O   GLU A1465      20.291  34.116  -9.762  1.00  0.00           O  
ATOM   1597  CB  GLU A1465      17.989  35.543 -11.678  1.00  0.00           C  
ATOM   1598  CG  GLU A1465      19.186  36.494 -11.897  1.00  0.00           C  
ATOM   1599  N   LEU A1467      18.305  34.024  -8.734  1.00  0.00           N  
ATOM   1600  CA  LEU A1467      18.913  33.895  -7.404  1.00  0.00           C  
ATOM   1601  C   LEU A1467      19.622  32.522  -7.329  1.00  0.00           C  
ATOM   1602  O   LEU A1467      20.780  32.416  -6.913  1.00  0.00           O  
ATOM   1603  CB  LEU A1467      17.862  34.021  -6.281  1.00  0.00           C  
ATOM   1604  CG  LEU A1467      18.393  33.954  -4.834  1.00  0.00           C  
ATOM   1605  CD1 LEU A1467      19.341  35.113  -4.537  1.00  0.00           C  
ATOM   1606  CD2 LEU A1467      17.281  33.941  -3.813  1.00  0.00           C  
ATOM   1607  N   GLU A1468      18.915  31.478  -7.744  1.00  0.00           N  
ATOM   1608  CA  GLU A1468      19.472  30.133  -7.744  1.00  0.00           C  
ATOM   1609  C   GLU A1468      20.821  30.131  -8.463  1.00  0.00           C  
ATOM   1610  O   GLU A1468      21.787  29.576  -7.948  1.00  0.00           O  
ATOM   1611  CB  GLU A1468      18.509  29.112  -8.391  1.00  0.00           C  
ATOM   1612  CG  GLU A1468      19.024  27.656  -8.392  1.00  0.00           C  
ATOM   1613  N   GLN A1507      20.898  30.782  -9.623  1.00  0.00           N  
ATOM   1614  CA  GLN A1507      22.140  30.791 -10.406  1.00  0.00           C  
ATOM   1615  C   GLN A1507      23.222  31.702  -9.825  1.00  0.00           C  
ATOM   1616  O   GLN A1507      24.393  31.342  -9.851  1.00  0.00           O  
ATOM   1617  CB  GLN A1507      21.860  31.069 -11.889  1.00  0.00           C  
ATOM   1618  CG  GLN A1507      21.173  29.876 -12.607  1.00  0.00           C  
ATOM   1619  N   THR A1508      22.841  32.855  -9.277  1.00  0.00           N  
ATOM   1620  CA  THR A1508      23.811  33.751  -8.644  1.00  0.00           C  
ATOM   1621  C   THR A1508      24.465  33.070  -7.425  1.00  0.00           C  
ATOM   1622  O   THR A1508      25.682  33.162  -7.237  1.00  0.00           O  
ATOM   1623  CB  THR A1508      23.162  35.096  -8.213  1.00  0.00           C  
ATOM   1624  OG1 THR A1508      22.570  35.717  -9.349  1.00  0.00           O  
ATOM   1625  CG2 THR A1508      24.179  36.062  -7.618  1.00  0.00           C  
ATOM   1626  N   ILE A1509      23.673  32.378  -6.609  1.00  0.00           N  
ATOM   1627  CA  ILE A1509      24.237  31.703  -5.429  1.00  0.00           C  
ATOM   1628  C   ILE A1509      25.154  30.545  -5.785  1.00  0.00           C  
ATOM   1629  O   ILE A1509      26.145  30.310  -5.107  1.00  0.00           O  
ATOM   1630  CB  ILE A1509      23.163  31.119  -4.503  1.00  0.00           C  
ATOM   1631  CG1 ILE A1509      22.327  32.214  -3.873  1.00  0.00           C  
ATOM   1632  CG2 ILE A1509      23.795  30.331  -3.368  1.00  0.00           C  
ATOM   1633  CD1 ILE A1509      21.184  31.610  -3.049  1.00  0.00           C  
ATOM   1634  N   LEU A1510      24.817  29.811  -6.836  1.00  0.00           N  
ATOM   1635  CA  LEU A1510      25.599  28.641  -7.191  1.00  0.00           C  
ATOM   1636  C   LEU A1510      26.969  28.996  -7.760  1.00  0.00           C  
ATOM   1637  O   LEU A1510      27.914  28.287  -7.473  1.00  0.00           O  
ATOM   1638  CB  LEU A1510      24.799  27.662  -8.077  1.00  0.00           C  
ATOM   1639  CG  LEU A1510      23.636  26.951  -7.337  1.00  0.00           C  
ATOM   1640  CD1 LEU A1510      22.741  26.172  -8.326  1.00  0.00           C  
ATOM   1641  CD2 LEU A1510      24.125  26.043  -6.167  1.00  0.00           C  
ATOM   1642  N   ARG A1511      27.099  30.086  -8.517  1.00  0.00           N  
ATOM   1643  CA  ARG A1511      28.428  30.490  -9.024  1.00  0.00           C  
ATOM   1644  C   ARG A1511      29.181  31.451  -8.029  1.00  0.00           C  
ATOM   1645  O   ARG A1511      30.286  31.917  -8.316  1.00  0.00           O  
ATOM   1646  CB  ARG A1511      28.310  31.106 -10.433  1.00  0.00           C  
ATOM   1647  CG  ARG A1511      27.980  32.576 -10.403  1.00  0.00           C  
ATOM   1648  CD  ARG A1511      27.333  33.168 -11.675  1.00  0.00           C  
ATOM   1649  NE  ARG A1511      26.971  34.561 -11.349  1.00  0.00           N  
ATOM   1650  CZ  ARG A1511      25.929  35.231 -11.829  1.00  0.00           C  
ATOM   1651  NH1 ARG A1511      25.084  34.664 -12.685  1.00  0.00           N  
ATOM   1652  NH2 ARG A1511      25.717  36.477 -11.413  1.00  0.00           N  
ATOM   1653  N   MET A1516      28.592  31.709  -6.860  1.00  0.00           N  
ATOM   1654  CA  MET A1516      29.175  32.591  -5.835  1.00  0.00           C  
ATOM   1655  C   MET A1516      30.567  32.115  -5.341  1.00  0.00           C  
ATOM   1656  O   MET A1516      30.860  30.921  -5.315  1.00  0.00           O  
ATOM   1657  CB  MET A1516      28.192  32.691  -4.648  1.00  0.00           C  
ATOM   1658  CG  MET A1516      28.403  33.859  -3.712  1.00  0.00           C  
ATOM   1659  SD  MET A1516      27.340  33.826  -2.250  1.00  0.00           S  
ATOM   1660  CE  MET A1516      25.713  33.864  -2.946  1.00  0.00           C  
ATOM   1661  N   MET A1517      31.414  33.060  -4.943  1.00  0.00           N  
ATOM   1662  CA  MET A1517      32.769  32.760  -4.489  1.00  0.00           C  
ATOM   1663  C   MET A1517      32.790  32.023  -3.148  1.00  0.00           C  
ATOM   1664  O   MET A1517      32.042  32.357  -2.222  1.00  0.00           O  
ATOM   1665  CB  MET A1517      33.555  34.054  -4.326  1.00  0.00           C  
ATOM   1666  CG  MET A1517      34.995  33.932  -3.786  1.00  0.00           C  
ATOM   1667  SD  MET A1517      36.202  33.386  -5.025  1.00  0.00           S  
ATOM   1668  CE  MET A1517      35.957  31.605  -5.201  1.00  0.00           C  
ATOM   1669  N   THR A1518      33.654  31.014  -3.065  1.00  0.00           N  
ATOM   1670  CA  THR A1518      33.871  30.279  -1.852  1.00  0.00           C  
ATOM   1671  C   THR A1518      35.340  30.458  -1.442  1.00  0.00           C  
ATOM   1672  O   THR A1518      36.124  31.103  -2.147  1.00  0.00           O  
ATOM   1673  CB  THR A1518      33.540  28.798  -2.046  1.00  0.00           C  
ATOM   1674  OG1 THR A1518      34.349  28.267  -3.089  1.00  0.00           O  
ATOM   1675  CG2 THR A1518      32.073  28.618  -2.409  1.00  0.00           C  
ATOM   1676  N   ASP A1527      35.699  29.902  -0.290  1.00  0.00           N  
ATOM   1677  CA  ASP A1527      37.062  29.952   0.198  1.00  0.00           C  
ATOM   1678  C   ASP A1527      37.999  29.378  -0.852  1.00  0.00           C  
ATOM   1679  O   ASP A1527      37.895  28.202  -1.202  1.00  0.00           O  
ATOM   1680  CB  ASP A1527      37.180  29.126   1.479  1.00  0.00           C  
ATOM   1681  CG  ASP A1527      38.582  29.113   2.052  1.00  0.00           C  
ATOM   1682  OD1 ASP A1527      39.445  29.922   1.634  1.00  0.00           O  
ATOM   1683  OD2 ASP A1527      38.816  28.278   2.943  1.00  0.00           O  
ATOM   1684  N   PRO A1528      38.925  30.198  -1.367  1.00  0.00           N  
ATOM   1685  CA  PRO A1528      39.873  29.682  -2.360  1.00  0.00           C  
ATOM   1686  C   PRO A1528      40.719  28.495  -1.879  1.00  0.00           C  
ATOM   1687  O   PRO A1528      41.320  27.813  -2.704  1.00  0.00           O  
ATOM   1688  CB  PRO A1528      40.750  30.896  -2.668  1.00  0.00           C  
ATOM   1689  CG  PRO A1528      39.895  32.056  -2.328  1.00  0.00           C  
ATOM   1690  CD  PRO A1528      39.132  31.633  -1.113  1.00  0.00           C  
ATOM   1691  N   ALA A1549      40.759  28.264  -0.568  1.00  0.00           N  
ATOM   1692  CA  ALA A1549      41.479  27.125   0.037  1.00  0.00           C  
ATOM   1693  C   ALA A1549      40.926  25.789  -0.419  1.00  0.00           C  
ATOM   1694  O   ALA A1549      41.671  24.806  -0.492  1.00  0.00           O  
ATOM   1695  CB  ALA A1549      41.401  27.187   1.568  1.00  0.00           C  
ATOM   1696  N   ARG A1563      39.621  25.756  -0.712  1.00  0.00           N  
ATOM   1697  CA  ARG A1563      38.966  24.517  -1.129  1.00  0.00           C  
ATOM   1698  C   ARG A1563      39.153  24.241  -2.610  1.00  0.00           C  
ATOM   1699  O   ARG A1563      38.180  24.212  -3.358  1.00  0.00           O  
ATOM   1700  CB  ARG A1563      37.470  24.546  -0.813  1.00  0.00           C  
ATOM   1701  CG  ARG A1563      37.153  24.768   0.638  1.00  0.00           C  
ATOM   1702  CD  ARG A1563      35.827  24.142   1.047  1.00  0.00           C  
ATOM   1703  NE  ARG A1563      35.854  22.675   1.019  1.00  0.00           N  
ATOM   1704  CZ  ARG A1563      34.812  21.896   1.329  1.00  0.00           C  
ATOM   1705  NH1 ARG A1563      33.644  22.412   1.716  1.00  0.00           N  
ATOM   1706  NH2 ARG A1563      34.943  20.581   1.271  1.00  0.00           N  
ATOM   1707  N   VAL A1569      40.387  24.015  -3.037  1.00  0.00           N  
ATOM   1708  CA  VAL A1569      40.635  23.756  -4.459  1.00  0.00           C  
ATOM   1709  C   VAL A1569      39.836  22.526  -4.920  1.00  0.00           C  
ATOM   1710  O   VAL A1569      39.257  22.500  -5.989  1.00  0.00           O  
ATOM   1711  CB  VAL A1569      42.158  23.559  -4.752  1.00  0.00           C  
ATOM   1712  CG1 VAL A1569      42.379  23.130  -6.201  1.00  0.00           C  
ATOM   1713  CG2 VAL A1569      42.938  24.842  -4.408  1.00  0.00           C  
ATOM   1714  N   ARG A1594      39.801  21.519  -4.081  1.00  0.00           N  
ATOM   1715  CA  ARG A1594      39.100  20.321  -4.397  1.00  0.00           C  
ATOM   1716  C   ARG A1594      38.106  20.017  -3.314  1.00  0.00           C  
ATOM   1717  O   ARG A1594      38.141  20.575  -2.229  1.00  0.00           O  
ATOM   1718  CB  ARG A1594      40.087  19.166  -4.470  1.00  0.00           C  
ATOM   1719  CG  ARG A1594      41.212  19.336  -5.486  1.00  0.00           C  
ATOM   1720  CD  ARG A1594      42.201  18.196  -5.330  1.00  0.00           C  
ATOM   1721  NE  ARG A1594      42.784  18.242  -4.004  1.00  0.00           N  
ATOM   1722  CZ  ARG A1594      43.514  17.282  -3.449  1.00  0.00           C  
ATOM   1723  NH1 ARG A1594      43.768  16.137  -4.088  1.00  0.00           N  
ATOM   1724  NH2 ARG A1594      43.977  17.472  -2.217  1.00  0.00           N  
ATOM   1725  N   ARG A1596      37.249  19.066  -3.600  1.00  0.00           N  
ATOM   1726  CA  ARG A1596      36.230  18.680  -2.664  1.00  0.00           C  
ATOM   1727  C   ARG A1596      36.847  18.202  -1.344  1.00  0.00           C  
ATOM   1728  O   ARG A1596      36.356  18.530  -0.278  1.00  0.00           O  
ATOM   1729  CB  ARG A1596      35.377  17.567  -3.279  1.00  0.00           C  
ATOM   1730  CG  ARG A1596      33.943  17.592  -2.818  1.00  0.00           C  
ATOM   1731  CD  ARG A1596      33.836  17.597  -1.322  1.00  0.00           C  
ATOM   1732  NE  ARG A1596      32.510  17.211  -0.875  1.00  0.00           N  
ATOM   1733  CZ  ARG A1596      32.247  16.792   0.357  1.00  0.00           C  
ATOM   1734  NH1 ARG A1596      33.217  16.717   1.254  1.00  0.00           N  
ATOM   1735  NH2 ARG A1596      31.010  16.440   0.689  1.00  0.00           N  
ATOM   1736  N   SER A1597      37.934  17.443  -1.417  1.00  0.00           N  
ATOM   1737  CA  SER A1597      38.543  16.876  -0.201  1.00  0.00           C  
ATOM   1738  C   SER A1597      39.312  17.875   0.651  1.00  0.00           C  
ATOM   1739  O   SER A1597      39.711  17.526   1.759  1.00  0.00           O  
ATOM   1740  CB  SER A1597      39.499  15.734  -0.555  1.00  0.00           C  
ATOM   1741  OG  SER A1597      40.706  16.219  -1.125  1.00  0.00           O  
ATOM   1742  N   ASP A1598      39.553  19.079   0.121  1.00  0.00           N  
ATOM   1743  CA  ASP A1598      40.299  20.111   0.826  1.00  0.00           C  
ATOM   1744  C   ASP A1598      39.370  20.814   1.782  1.00  0.00           C  
ATOM   1745  O   ASP A1598      38.333  21.315   1.362  1.00  0.00           O  
ATOM   1746  CB  ASP A1598      40.869  21.163  -0.152  1.00  0.00           C  
ATOM   1747  CG  ASP A1598      42.073  20.654  -0.974  1.00  0.00           C  
ATOM   1748  OD1 ASP A1598      42.672  19.630  -0.605  1.00  0.00           O  
ATOM   1749  OD2 ASP A1598      42.432  21.293  -1.993  1.00  0.00           O  
ATOM   1750  N   PRO A1599      39.701  20.841   3.079  1.00  0.00           N  
ATOM   1751  CA  PRO A1599      38.855  21.625   3.977  1.00  0.00           C  
ATOM   1752  C   PRO A1599      39.007  23.122   3.719  1.00  0.00           C  
ATOM   1753  O   PRO A1599      40.036  23.565   3.188  1.00  0.00           O  
ATOM   1754  CB  PRO A1599      39.392  21.284   5.368  1.00  0.00           C  
ATOM   1755  CG  PRO A1599      40.774  20.888   5.150  1.00  0.00           C  
ATOM   1756  CD  PRO A1599      40.784  20.172   3.815  1.00  0.00           C  
ATOM   1757  N   GLY A1600      37.975  23.876   4.080  1.00  0.00           N  
ATOM   1758  CA  GLY A1600      37.991  25.314   3.958  1.00  0.00           C  
ATOM   1759  C   GLY A1600      37.860  25.964   5.330  1.00  0.00           C  
ATOM   1760  O   GLY A1600      37.805  25.278   6.368  1.00  0.00           O  
ATOM   1761  N   ASN A1605      37.853  27.296   5.306  1.00  0.00           N  
ATOM   1762  CA  ASN A1605      37.689  28.130   6.485  1.00  0.00           C  
ATOM   1763  C   ASN A1605      36.577  29.110   6.165  1.00  0.00           C  
ATOM   1764  O   ASN A1605      36.750  30.030   5.347  1.00  0.00           O  
ATOM   1765  CB  ASN A1605      38.976  28.890   6.830  1.00  0.00           C  
ATOM   1766  CG  ASN A1605      38.846  29.730   8.110  1.00  0.00           C  
ATOM   1767  OD1 ASN A1605      37.745  30.126   8.526  1.00  0.00           O  
ATOM   1768  ND2 ASN A1605      39.978  30.001   8.738  1.00  0.00           N  
ATOM   1769  N   PRO A1606      35.415  28.910   6.779  1.00  0.00           N  
ATOM   1770  CA  PRO A1606      34.327  29.826   6.479  1.00  0.00           C  
ATOM   1771  C   PRO A1606      34.632  31.310   6.734  1.00  0.00           C  
ATOM   1772  O   PRO A1606      34.069  32.129   6.049  1.00  0.00           O  
ATOM   1773  CB  PRO A1606      33.180  29.316   7.358  1.00  0.00           C  
ATOM   1774  CG  PRO A1606      33.510  27.899   7.648  1.00  0.00           C  
ATOM   1775  CD  PRO A1606      35.011  27.844   7.707  1.00  0.00           C  
ATOM   1776  N   GLU A1607      35.520  31.668   7.662  1.00  0.00           N  
ATOM   1777  CA  GLU A1607      35.811  33.105   7.901  1.00  0.00           C  
ATOM   1778  C   GLU A1607      36.324  33.771   6.601  1.00  0.00           C  
ATOM   1779  O   GLU A1607      36.124  34.968   6.407  1.00  0.00           O  
ATOM   1780  CB  GLU A1607      36.824  33.370   9.043  1.00  0.00           C  
ATOM   1781  CG  GLU A1607      36.643  32.645  10.429  1.00  0.00           C  
ATOM   1782  CD  GLU A1607      35.520  33.172  11.351  1.00  0.00           C  
ATOM   1783  OE1 GLU A1607      34.621  33.904  10.901  1.00  0.00           O  
ATOM   1784  OE2 GLU A1607      35.532  32.822  12.556  1.00  0.00           O  
ATOM   1785  N   ASN A1608      36.977  32.995   5.729  1.00  0.00           N  
ATOM   1786  CA  ASN A1608      37.473  33.483   4.436  1.00  0.00           C  
ATOM   1787  C   ASN A1608      36.547  33.119   3.292  1.00  0.00           C  
ATOM   1788  O   ASN A1608      37.000  32.920   2.164  1.00  0.00           O  
ATOM   1789  CB  ASN A1608      38.838  32.867   4.111  1.00  0.00           C  
ATOM   1790  CG  ASN A1608      39.905  33.312   5.045  1.00  0.00           C  
ATOM   1791  OD1 ASN A1608      40.555  32.486   5.674  1.00  0.00           O  
ATOM   1792  ND2 ASN A1608      40.082  34.625   5.178  1.00  0.00           N  
ATOM   1793  N   CYS A1609      35.256  33.032   3.561  1.00  0.00           N  
ATOM   1794  CA  CYS A1609      34.326  32.640   2.528  1.00  0.00           C  
ATOM   1795  C   CYS A1609      33.116  33.546   2.498  1.00  0.00           C  
ATOM   1796  O   CYS A1609      32.428  33.704   3.509  1.00  0.00           O  
ATOM   1797  CB  CYS A1609      33.899  31.201   2.730  1.00  0.00           C  
ATOM   1798  SG  CYS A1609      32.733  30.655   1.527  1.00  0.00           S  
ATOM   1799  N   PRO A1610      32.847  34.136   1.328  1.00  0.00           N  
ATOM   1800  CA  PRO A1610      31.721  35.017   1.187  1.00  0.00           C  
ATOM   1801  C   PRO A1610      30.412  34.338   1.480  1.00  0.00           C  
ATOM   1802  O   PRO A1610      29.539  34.987   2.049  1.00  0.00           O  
ATOM   1803  CB  PRO A1610      31.782  35.434  -0.279  1.00  0.00           C  
ATOM   1804  CG  PRO A1610      33.157  35.247  -0.661  1.00  0.00           C  
ATOM   1805  CD  PRO A1610      33.596  34.034   0.070  1.00  0.00           C  
ATOM   1806  N   VAL A1611      30.263  33.067   1.088  1.00  0.00           N  
ATOM   1807  CA  VAL A1611      29.006  32.317   1.331  1.00  0.00           C  
ATOM   1808  C   VAL A1611      28.668  32.276   2.823  1.00  0.00           C  
ATOM   1809  O   VAL A1611      27.518  32.395   3.209  1.00  0.00           O  
ATOM   1810  CB  VAL A1611      29.051  30.860   0.775  1.00  0.00           C  
ATOM   1811  CG1 VAL A1611      27.748  30.104   1.082  1.00  0.00           C  
ATOM   1812  CG2 VAL A1611      29.324  30.828  -0.738  1.00  0.00           C  
ATOM   1813  N   TRP A1612      29.686  32.113   3.656  1.00  0.00           N  
ATOM   1814  CA  TRP A1612      29.516  32.059   5.099  1.00  0.00           C  
ATOM   1815  C   TRP A1612      29.040  33.400   5.605  1.00  0.00           C  
ATOM   1816  O   TRP A1612      28.188  33.464   6.469  1.00  0.00           O  
ATOM   1817  CB  TRP A1612      30.841  31.686   5.768  1.00  0.00           C  
ATOM   1818  CG  TRP A1612      30.852  31.677   7.285  1.00  0.00           C  
ATOM   1819  CD1 TRP A1612      31.590  32.492   8.112  1.00  0.00           C  
ATOM   1820  CD2 TRP A1612      30.118  30.803   8.151  1.00  0.00           C  
ATOM   1821  NE1 TRP A1612      31.365  32.170   9.428  1.00  0.00           N  
ATOM   1822  CE2 TRP A1612      30.462  31.146   9.485  1.00  0.00           C  
ATOM   1823  CE3 TRP A1612      29.199  29.770   7.936  1.00  0.00           C  
ATOM   1824  CZ2 TRP A1612      29.926  30.491  10.588  1.00  0.00           C  
ATOM   1825  CZ3 TRP A1612      28.665  29.116   9.048  1.00  0.00           C  
ATOM   1826  CH2 TRP A1612      29.039  29.479  10.356  1.00  0.00           C  
ATOM   1827  N   LYS A1613      29.590  34.473   5.061  1.00  0.00           N  
ATOM   1828  CA  LYS A1613      29.196  35.806   5.472  1.00  0.00           C  
ATOM   1829  C   LYS A1613      27.730  36.033   5.152  1.00  0.00           C  
ATOM   1830  O   LYS A1613      26.990  36.595   5.967  1.00  0.00           O  
ATOM   1831  CB  LYS A1613      30.113  36.849   4.845  1.00  0.00           C  
ATOM   1832  CG  LYS A1613      31.554  36.694   5.347  1.00  0.00           C  
ATOM   1833  CD  LYS A1613      32.408  37.912   5.037  1.00  0.00           C  
ATOM   1834  CE  LYS A1613      33.794  37.789   5.673  1.00  0.00           C  
ATOM   1835  NZ  LYS A1613      34.531  36.583   5.158  1.00  0.00           N  
ATOM   1836  N   TYR A1614      27.304  35.545   3.994  1.00  0.00           N  
ATOM   1837  CA  TYR A1614      25.899  35.634   3.611  1.00  0.00           C  
ATOM   1838  C   TYR A1614      25.022  34.770   4.521  1.00  0.00           C  
ATOM   1839  O   TYR A1614      23.892  35.153   4.818  1.00  0.00           O  
ATOM   1840  CB  TYR A1614      25.690  35.234   2.143  1.00  0.00           C  
ATOM   1841  CG  TYR A1614      25.992  36.332   1.130  1.00  0.00           C  
ATOM   1842  CD1 TYR A1614      27.143  37.090   1.218  1.00  0.00           C  
ATOM   1843  CD2 TYR A1614      25.146  36.557   0.050  1.00  0.00           C  
ATOM   1844  CE1 TYR A1614      27.427  38.082   0.293  1.00  0.00           C  
ATOM   1845  CE2 TYR A1614      25.433  37.546  -0.911  1.00  0.00           C  
ATOM   1846  CZ  TYR A1614      26.578  38.309  -0.779  1.00  0.00           C  
ATOM   1847  OH  TYR A1614      26.889  39.293  -1.693  1.00  0.00           O  
ATOM   1848  N   HIS A1615      25.526  33.613   4.969  1.00  0.00           N  
ATOM   1849  CA  HIS A1615      24.743  32.772   5.869  1.00  0.00           C  
ATOM   1850  C   HIS A1615      24.279  33.556   7.090  1.00  0.00           C  
ATOM   1851  O   HIS A1615      23.129  33.421   7.521  1.00  0.00           O  
ATOM   1852  CB  HIS A1615      25.512  31.525   6.326  1.00  0.00           C  
ATOM   1853  CG  HIS A1615      25.386  30.352   5.407  1.00  0.00           C  
ATOM   1854  ND1 HIS A1615      24.173  29.770   5.122  1.00  0.00           N  
ATOM   1855  CD2 HIS A1615      26.321  29.591   4.788  1.00  0.00           C  
ATOM   1856  CE1 HIS A1615      24.358  28.733   4.321  1.00  0.00           C  
ATOM   1857  NE2 HIS A1615      25.654  28.592   4.113  1.00  0.00           N  
ATOM   1858  N   GLN A1616      25.178  34.353   7.660  1.00  0.00           N  
ATOM   1859  CA  GLN A1616      24.846  35.166   8.834  1.00  0.00           C  
ATOM   1860  C   GLN A1616      23.747  36.192   8.541  1.00  0.00           C  
ATOM   1861  O   GLN A1616      22.804  36.309   9.303  1.00  0.00           O  
ATOM   1862  CB  GLN A1616      26.079  35.874   9.404  1.00  0.00           C  
ATOM   1863  CG  GLN A1616      26.787  35.116  10.515  1.00  0.00           C  
ATOM   1864  CD  GLN A1616      27.346  33.814  10.073  1.00  0.00           C  
ATOM   1865  OE1 GLN A1616      26.748  32.763  10.301  1.00  0.00           O  
ATOM   1866  NE2 GLN A1616      28.486  33.863   9.397  1.00  0.00           N  
ATOM   1867  N   ALA A1617      23.857  36.918   7.432  1.00  0.00           N  
ATOM   1868  CA  ALA A1617      22.849  37.923   7.094  1.00  0.00           C  
ATOM   1869  C   ALA A1617      21.478  37.290   6.908  1.00  0.00           C  
ATOM   1870  O   ALA A1617      20.469  37.998   7.005  1.00  0.00           O  
ATOM   1871  CB  ALA A1617      23.240  38.701   5.814  1.00  0.00           C  
ATOM   1872  N   PHE A1619      21.426  35.982   6.639  1.00  0.00           N  
ATOM   1873  CA  PHE A1619      20.138  35.314   6.386  1.00  0.00           C  
ATOM   1874  C   PHE A1619      19.640  34.333   7.444  1.00  0.00           C  
ATOM   1875  O   PHE A1619      18.966  33.361   7.151  1.00  0.00           O  
ATOM   1876  CB  PHE A1619      20.097  34.775   4.958  1.00  0.00           C  
ATOM   1877  CG  PHE A1619      20.059  35.877   3.930  1.00  0.00           C  
ATOM   1878  CD1 PHE A1619      21.226  36.481   3.490  1.00  0.00           C  
ATOM   1879  CD2 PHE A1619      18.846  36.356   3.448  1.00  0.00           C  
ATOM   1880  CE1 PHE A1619      21.196  37.517   2.541  1.00  0.00           C  
ATOM   1881  CE2 PHE A1619      18.798  37.402   2.514  1.00  0.00           C  
ATOM   1882  CZ  PHE A1619      19.981  37.981   2.054  1.00  0.00           C  
ATOM   1883  N   ASP A1620      19.971  34.650   8.689  1.00  0.00           N  
ATOM   1884  CA  ASP A1620      19.447  33.969   9.876  1.00  0.00           C  
ATOM   1885  C   ASP A1620      19.646  32.458   9.914  1.00  0.00           C  
ATOM   1886  O   ASP A1620      18.694  31.680  10.012  1.00  0.00           O  
ATOM   1887  CB  ASP A1620      17.986  34.397  10.053  1.00  0.00           C  
ATOM   1888  CG  ASP A1620      17.825  35.953  10.011  1.00  0.00           C  
ATOM   1889  OD1 ASP A1620      18.728  36.674  10.519  1.00  0.00           O  
ATOM   1890  OD2 ASP A1620      16.813  36.461   9.470  1.00  0.00           O  
ATOM   1891  N   ILE A1621      20.917  32.070   9.812  1.00  0.00           N  
ATOM   1892  CA  ILE A1621      21.324  30.688   9.912  1.00  0.00           C  
ATOM   1893  C   ILE A1621      21.162  30.272  11.375  1.00  0.00           C  
ATOM   1894  O   ILE A1621      21.639  30.964  12.267  1.00  0.00           O  
ATOM   1895  CB  ILE A1621      22.800  30.509   9.463  1.00  0.00           C  
ATOM   1896  CG1 ILE A1621      23.177  29.020   9.404  1.00  0.00           C  
ATOM   1897  CG2 ILE A1621      23.777  31.308  10.369  1.00  0.00           C  
ATOM   1898  CD1 ILE A1621      24.543  28.746   8.784  1.00  0.00           C  
ATOM   1899  N   SER A1723      20.488  29.154  11.629  1.00  0.00           N  
ATOM   1900  CA  SER A1723      20.285  28.682  13.008  1.00  0.00           C  
ATOM   1901  C   SER A1723      21.571  28.170  13.633  1.00  0.00           C  
ATOM   1902  O   SER A1723      22.537  27.859  12.920  1.00  0.00           O  
ATOM   1903  CB  SER A1723      19.242  27.562  13.050  1.00  0.00           C  
ATOM   1904  OG  SER A1723      19.679  26.424  12.313  1.00  0.00           O  
ATOM   1905  N   GLU A1724      21.577  28.068  14.959  1.00  0.00           N  
ATOM   1906  CA  GLU A1724      22.729  27.529  15.678  1.00  0.00           C  
ATOM   1907  C   GLU A1724      23.053  26.108  15.193  1.00  0.00           C  
ATOM   1908  O   GLU A1724      24.216  25.735  15.105  1.00  0.00           O  
ATOM   1909  CB  GLU A1724      22.512  27.537  17.206  1.00  0.00           C  
ATOM   1910  CG  GLU A1724      22.545  28.942  17.880  1.00  0.00           C  
ATOM   1911  CD  GLU A1724      22.274  28.884  19.397  1.00  0.00           C  
ATOM   1912  OE1 GLU A1724      22.080  27.759  19.940  1.00  0.00           O  
ATOM   1913  OE2 GLU A1724      22.268  29.953  20.051  1.00  0.00           O  
ATOM   1914  N   GLU A1725      22.013  25.334  14.897  1.00  0.00           N  
ATOM   1915  CA  GLU A1725      22.150  23.980  14.368  1.00  0.00           C  
ATOM   1916  C   GLU A1725      22.759  23.987  12.968  1.00  0.00           C  
ATOM   1917  O   GLU A1725      23.746  23.292  12.695  1.00  0.00           O  
ATOM   1918  CB  GLU A1725      20.770  23.308  14.345  1.00  0.00           C  
ATOM   1919  CG  GLU A1725      20.686  21.949  13.642  1.00  0.00           C  
ATOM   1920  CD  GLU A1725      21.489  20.871  14.334  1.00  0.00           C  
ATOM   1921  OE1 GLU A1725      21.429  20.804  15.591  1.00  0.00           O  
ATOM   1922  OE2 GLU A1725      22.162  20.081  13.611  1.00  0.00           O  
ATOM   1923  N   GLU A1756      22.173  24.770  12.072  1.00  0.00           N  
ATOM   1924  CA  GLU A1756      22.689  24.874  10.711  1.00  0.00           C  
ATOM   1925  C   GLU A1756      24.148  25.373  10.675  1.00  0.00           C  
ATOM   1926  O   GLU A1756      24.938  24.923   9.845  1.00  0.00           O  
ATOM   1927  CB  GLU A1756      21.801  25.815   9.888  1.00  0.00           C  
ATOM   1928  CG  GLU A1756      20.375  25.318   9.566  1.00  0.00           C  
ATOM   1929  CD  GLU A1756      19.452  26.431   9.061  1.00  0.00           C  
ATOM   1930  OE1 GLU A1756      19.758  27.636   9.272  1.00  0.00           O  
ATOM   1931  OE2 GLU A1756      18.410  26.108   8.452  1.00  0.00           O  
ATOM   1932  N   SER A1757      24.507  26.290  11.579  1.00  0.00           N  
ATOM   1933  CA  SER A1757      25.862  26.863  11.587  1.00  0.00           C  
ATOM   1934  C   SER A1757      26.888  25.883  12.132  1.00  0.00           C  
ATOM   1935  O   SER A1757      28.058  25.953  11.757  1.00  0.00           O  
ATOM   1936  CB  SER A1757      25.925  28.191  12.347  1.00  0.00           C  
ATOM   1937  OG  SER A1757      26.001  27.982  13.725  1.00  0.00           O  
ATOM   1938  N   LYS A1758      26.481  24.996  13.041  1.00  0.00           N  
ATOM   1939  CA  LYS A1758      27.397  23.953  13.518  1.00  0.00           C  
ATOM   1940  C   LYS A1758      27.610  22.992  12.334  1.00  0.00           C  
ATOM   1941  O   LYS A1758      28.737  22.577  12.051  1.00  0.00           O  
ATOM   1942  CB  LYS A1758      26.884  23.238  14.797  1.00  0.00           C  
ATOM   1943  CG  LYS A1758      26.937  24.132  16.101  1.00  0.00           C  
ATOM   1944  CD  LYS A1758      26.296  23.507  17.372  1.00  0.00           C  
ATOM   1945  N   TRP A1760      26.538  22.691  11.607  1.00  0.00           N  
ATOM   1946  CA  TRP A1760      26.640  21.808  10.444  1.00  0.00           C  
ATOM   1947  C   TRP A1760      27.603  22.361   9.364  1.00  0.00           C  
ATOM   1948  O   TRP A1760      28.462  21.633   8.865  1.00  0.00           O  
ATOM   1949  CB  TRP A1760      25.252  21.539   9.852  1.00  0.00           C  
ATOM   1950  CG  TRP A1760      25.292  20.751   8.585  1.00  0.00           C  
ATOM   1951  CD1 TRP A1760      25.426  19.415   8.478  1.00  0.00           C  
ATOM   1952  CD2 TRP A1760      25.200  21.256   7.245  1.00  0.00           C  
ATOM   1953  NE1 TRP A1760      25.431  19.042   7.159  1.00  0.00           N  
ATOM   1954  CE2 TRP A1760      25.292  20.155   6.381  1.00  0.00           C  
ATOM   1955  CE3 TRP A1760      25.065  22.531   6.697  1.00  0.00           C  
ATOM   1956  CZ2 TRP A1760      25.248  20.283   4.998  1.00  0.00           C  
ATOM   1957  CZ3 TRP A1760      25.005  22.659   5.318  1.00  0.00           C  
ATOM   1958  CH2 TRP A1760      25.101  21.543   4.486  1.00  0.00           C  
ATOM   1959  N   VAL A1761      27.455  23.634   9.003  1.00  0.00           N  
ATOM   1960  CA  VAL A1761      28.349  24.255   8.024  1.00  0.00           C  
ATOM   1961  C   VAL A1761      29.772  24.234   8.574  1.00  0.00           C  
ATOM   1962  O   VAL A1761      30.668  23.620   8.006  1.00  0.00           O  
ATOM   1963  CB  VAL A1761      27.931  25.725   7.693  1.00  0.00           C  
ATOM   1964  CG1 VAL A1761      28.999  26.441   6.830  1.00  0.00           C  
ATOM   1965  CG2 VAL A1761      26.526  25.783   7.005  1.00  0.00           C  
ATOM   1966  N   TRP A1762      29.962  24.864   9.724  1.00  0.00           N  
ATOM   1967  CA  TRP A1762      31.291  24.970  10.319  1.00  0.00           C  
ATOM   1968  C   TRP A1762      32.034  23.618  10.420  1.00  0.00           C  
ATOM   1969  O   TRP A1762      33.158  23.491   9.926  1.00  0.00           O  
ATOM   1970  CB  TRP A1762      31.240  25.688  11.675  1.00  0.00           C  
ATOM   1971  CG  TRP A1762      32.607  25.995  12.126  1.00  0.00           C  
ATOM   1972  CD1 TRP A1762      33.499  25.137  12.754  1.00  0.00           C  
ATOM   1973  CD2 TRP A1762      33.299  27.213  11.917  1.00  0.00           C  
ATOM   1974  NE1 TRP A1762      34.694  25.777  12.954  1.00  0.00           N  
ATOM   1975  CE2 TRP A1762      34.600  27.054  12.454  1.00  0.00           C  
ATOM   1976  CE3 TRP A1762      32.946  28.432  11.345  1.00  0.00           C  
ATOM   1977  CZ2 TRP A1762      35.541  28.075  12.435  1.00  0.00           C  
ATOM   1978  CZ3 TRP A1762      33.885  29.448  11.318  1.00  0.00           C  
ATOM   1979  CH2 TRP A1762      35.174  29.261  11.857  1.00  0.00           C  
ATOM   1980  N   GLU A1798      31.425  22.624  11.059  1.00  0.00           N  
ATOM   1981  CA  GLU A1798      32.045  21.314  11.144  1.00  0.00           C  
ATOM   1982  C   GLU A1798      32.139  20.666   9.748  1.00  0.00           C  
ATOM   1983  O   GLU A1798      33.069  19.902   9.470  1.00  0.00           O  
ATOM   1984  CB  GLU A1798      31.273  20.407  12.112  1.00  0.00           C  
ATOM   1985  N   GLY A1799      31.189  20.981   8.869  1.00  0.00           N  
ATOM   1986  CA  GLY A1799      31.165  20.402   7.525  1.00  0.00           C  
ATOM   1987  C   GLY A1799      32.321  20.897   6.675  1.00  0.00           C  
ATOM   1988  O   GLY A1799      33.090  20.119   6.110  1.00  0.00           O  
ATOM   1989  N   CYS A1800      32.438  22.212   6.609  1.00  0.00           N  
ATOM   1990  CA  CYS A1800      33.447  22.879   5.831  1.00  0.00           C  
ATOM   1991  C   CYS A1800      34.858  22.627   6.345  1.00  0.00           C  
ATOM   1992  O   CYS A1800      35.735  22.235   5.584  1.00  0.00           O  
ATOM   1993  CB  CYS A1800      33.137  24.380   5.849  1.00  0.00           C  
ATOM   1994  SG  CYS A1800      34.319  25.375   4.961  1.00  0.00           S  
ATOM   1995  N   THR A1801      35.074  22.842   7.638  1.00  0.00           N  
ATOM   1996  CA  THR A1801      36.403  22.696   8.225  1.00  0.00           C  
ATOM   1997  C   THR A1801      36.894  21.258   8.238  1.00  0.00           C  
ATOM   1998  O   THR A1801      38.102  21.009   8.258  1.00  0.00           O  
ATOM   1999  CB  THR A1801      36.454  23.234   9.674  1.00  0.00           C  
ATOM   2000  OG1 THR A1801      35.610  22.428  10.503  1.00  0.00           O  
ATOM   2001  CG2 THR A1801      36.015  24.701   9.745  1.00  0.00           C  
ATOM   2002  N   THR A1802      35.969  20.306   8.252  1.00  0.00           N  
ATOM   2003  CA  THR A1802      36.332  18.883   8.242  1.00  0.00           C  
ATOM   2004  C   THR A1802      36.241  18.312   6.815  1.00  0.00           C  
ATOM   2005  O   THR A1802      36.436  17.123   6.602  1.00  0.00           O  
ATOM   2006  CB  THR A1802      35.412  18.082   9.179  1.00  0.00           C  
ATOM   2007  OG1 THR A1802      35.967  16.805   9.412  1.00  0.00           O  
ATOM   2008  CG2 THR A1802      34.072  17.853   8.579  1.00  0.00           C  
ATOM   2009  N   ALA A1803      35.943  19.166   5.834  1.00  0.00           N  
ATOM   2010  CA  ALA A1803      35.774  18.745   4.425  1.00  0.00           C  
ATOM   2011  C   ALA A1803      34.796  17.586   4.292  1.00  0.00           C  
ATOM   2012  O   ALA A1803      35.053  16.662   3.529  1.00  0.00           O  
ATOM   2013  CB  ALA A1803      37.122  18.367   3.800  1.00  0.00           C  
ATOM   2014  N   SER A1808      33.685  17.650   5.033  1.00  0.00           N  
ATOM   2015  CA  SER A1808      32.673  16.571   5.049  1.00  0.00           C  
ATOM   2016  C   SER A1808      31.370  16.990   4.360  1.00  0.00           C  
ATOM   2017  O   SER A1808      30.483  16.172   4.173  1.00  0.00           O  
ATOM   2018  CB  SER A1808      32.410  16.028   6.481  1.00  0.00           C  
ATOM   2019  OG  SER A1808      31.635  16.927   7.267  1.00  0.00           O  
ATOM   2020  N   ILE A1809      31.229  18.263   4.026  1.00  0.00           N  
ATOM   2021  CA  ILE A1809      30.120  18.698   3.182  1.00  0.00           C  
ATOM   2022  C   ILE A1809      30.751  19.341   1.953  1.00  0.00           C  
ATOM   2023  O   ILE A1809      31.923  19.709   1.972  1.00  0.00           O  
ATOM   2024  CB  ILE A1809      29.151  19.692   3.869  1.00  0.00           C  
ATOM   2025  CG1 ILE A1809      29.820  21.066   4.116  1.00  0.00           C  
ATOM   2026  CG2 ILE A1809      28.554  19.056   5.145  1.00  0.00           C  
ATOM   2027  CD1 ILE A1809      28.906  22.087   4.852  1.00  0.00           C  
ATOM   2028  N   GLY A1810      29.987  19.440   0.877  1.00  0.00           N  
ATOM   2029  CA  GLY A1810      30.460  20.127  -0.318  1.00  0.00           C  
ATOM   2030  C   GLY A1810      29.814  21.507  -0.356  1.00  0.00           C  
ATOM   2031  O   GLY A1810      28.693  21.693   0.137  1.00  0.00           O  
ATOM   2032  N   CYS A1812      30.515  22.472  -0.947  1.00  0.00           N  
ATOM   2033  CA  CYS A1812      29.995  23.820  -1.109  1.00  0.00           C  
ATOM   2034  C   CYS A1812      28.641  23.825  -1.785  1.00  0.00           C  
ATOM   2035  O   CYS A1812      27.814  24.678  -1.479  1.00  0.00           O  
ATOM   2036  CB  CYS A1812      30.952  24.675  -1.912  1.00  0.00           C  
ATOM   2037  SG  CYS A1812      32.535  24.871  -1.108  1.00  0.00           S  
ATOM   2038  N   VAL A1813      28.402  22.897  -2.705  1.00  0.00           N  
ATOM   2039  CA  VAL A1813      27.091  22.827  -3.367  1.00  0.00           C  
ATOM   2040  C   VAL A1813      25.999  22.725  -2.303  1.00  0.00           C  
ATOM   2041  O   VAL A1813      25.063  23.522  -2.285  1.00  0.00           O  
ATOM   2042  CB  VAL A1813      26.979  21.634  -4.350  1.00  0.00           C  
ATOM   2043  CG1 VAL A1813      25.566  21.506  -4.869  1.00  0.00           C  
ATOM   2044  CG2 VAL A1813      27.955  21.804  -5.509  1.00  0.00           C  
ATOM   2045  N   ASP A1814      26.150  21.772  -1.396  1.00  0.00           N  
ATOM   2046  CA  ASP A1814      25.176  21.569  -0.333  1.00  0.00           C  
ATOM   2047  C   ASP A1814      25.080  22.786   0.583  1.00  0.00           C  
ATOM   2048  O   ASP A1814      24.000  23.132   1.069  1.00  0.00           O  
ATOM   2049  CB  ASP A1814      25.554  20.350   0.510  1.00  0.00           C  
ATOM   2050  CG  ASP A1814      25.540  19.059  -0.286  1.00  0.00           C  
ATOM   2051  OD1 ASP A1814      24.577  18.839  -1.050  1.00  0.00           O  
ATOM   2052  OD2 ASP A1814      26.494  18.262  -0.125  1.00  0.00           O  
ATOM   2053  N   CYS A1815      26.223  23.406   0.823  1.00  0.00           N  
ATOM   2054  CA  CYS A1815      26.307  24.542   1.688  1.00  0.00           C  
ATOM   2055  C   CYS A1815      25.525  25.699   1.081  1.00  0.00           C  
ATOM   2056  O   CYS A1815      24.799  26.422   1.781  1.00  0.00           O  
ATOM   2057  CB  CYS A1815      27.765  24.915   1.858  1.00  0.00           C  
ATOM   2058  SG  CYS A1815      28.068  26.293   2.954  1.00  0.00           S  
ATOM   2059  N   LYS A1816      25.659  25.866  -0.227  1.00  0.00           N  
ATOM   2060  CA  LYS A1816      24.952  26.926  -0.927  1.00  0.00           C  
ATOM   2061  C   LYS A1816      23.459  26.595  -1.033  1.00  0.00           C  
ATOM   2062  O   LYS A1816      22.606  27.501  -0.966  1.00  0.00           O  
ATOM   2063  CB  LYS A1816      25.579  27.160  -2.288  1.00  0.00           C  
ATOM   2064  CG  LYS A1816      26.994  27.722  -2.229  1.00  0.00           C  
ATOM   2065  CD  LYS A1816      27.598  27.752  -3.619  1.00  0.00           C  
ATOM   2066  CE  LYS A1816      28.788  28.658  -3.672  1.00  0.00           C  
ATOM   2067  NZ  LYS A1816      29.507  28.568  -4.964  1.00  0.00           N  
ATOM   2068  N   LYS A1817      23.125  25.312  -1.183  1.00  0.00           N  
ATOM   2069  CA  LYS A1817      21.703  24.930  -1.187  1.00  0.00           C  
ATOM   2070  C   LYS A1817      21.027  25.488   0.083  1.00  0.00           C  
ATOM   2071  O   LYS A1817      19.906  26.001   0.006  1.00  0.00           O  
ATOM   2072  CB  LYS A1817      21.480  23.406  -1.352  1.00  0.00           C  
ATOM   2073  CG  LYS A1817      21.578  22.911  -2.834  1.00  0.00           C  
ATOM   2074  CD  LYS A1817      21.289  21.382  -3.024  1.00  0.00           C  
ATOM   2075  CE  LYS A1817      21.315  20.958  -4.517  1.00  0.00           C  
ATOM   2076  N   LEU A1818      21.738  25.438   1.220  1.00  0.00           N  
ATOM   2077  CA  LEU A1818      21.222  25.944   2.501  1.00  0.00           C  
ATOM   2078  C   LEU A1818      21.105  27.467   2.505  1.00  0.00           C  
ATOM   2079  O   LEU A1818      20.153  28.015   3.047  1.00  0.00           O  
ATOM   2080  CB  LEU A1818      22.083  25.456   3.674  1.00  0.00           C  
ATOM   2081  CG  LEU A1818      21.776  26.029   5.071  1.00  0.00           C  
ATOM   2082  CD1 LEU A1818      20.352  25.758   5.523  1.00  0.00           C  
ATOM   2083  CD2 LEU A1818      22.774  25.510   6.105  1.00  0.00           C  
ATOM   2084  N   LEU A1819      22.075  28.163   1.932  1.00  0.00           N  
ATOM   2085  CA  LEU A1819      21.957  29.620   1.819  1.00  0.00           C  
ATOM   2086  C   LEU A1819      20.734  29.946   0.981  1.00  0.00           C  
ATOM   2087  O   LEU A1819      19.969  30.806   1.339  1.00  0.00           O  
ATOM   2088  CB  LEU A1819      23.197  30.233   1.164  1.00  0.00           C  
ATOM   2089  CG  LEU A1819      23.214  31.762   1.002  1.00  0.00           C  
ATOM   2090  CD1 LEU A1819      22.970  32.424   2.343  1.00  0.00           C  
ATOM   2091  CD2 LEU A1819      24.537  32.236   0.358  1.00  0.00           C  
ATOM   2092  N   LEU A1820      20.554  29.222  -0.122  1.00  0.00           N  
ATOM   2093  CA  LEU A1820      19.442  29.435  -1.031  1.00  0.00           C  
ATOM   2094  C   LEU A1820      18.122  29.310  -0.280  1.00  0.00           C  
ATOM   2095  O   LEU A1820      17.284  30.206  -0.344  1.00  0.00           O  
ATOM   2096  CB  LEU A1820      19.524  28.458  -2.225  1.00  0.00           C  
ATOM   2097  CG  LEU A1820      18.454  28.577  -3.336  1.00  0.00           C  
ATOM   2098  CD1 LEU A1820      18.475  29.975  -4.000  1.00  0.00           C  
ATOM   2099  CD2 LEU A1820      18.557  27.457  -4.405  1.00  0.00           C  
ATOM   2100  N   LYS A1821      17.933  28.216   0.445  1.00  0.00           N  
ATOM   2101  CA  LYS A1821      16.700  28.008   1.203  1.00  0.00           C  
ATOM   2102  C   LYS A1821      16.419  29.181   2.141  1.00  0.00           C  
ATOM   2103  O   LYS A1821      15.294  29.682   2.216  1.00  0.00           O  
ATOM   2104  CB  LYS A1821      16.800  26.716   2.013  1.00  0.00           C  
ATOM   2105  CG  LYS A1821      15.634  26.446   2.969  1.00  0.00           C  
ATOM   2106  CD  LYS A1821      15.825  25.108   3.699  1.00  0.00           C  
ATOM   2107  CE  LYS A1821      14.645  24.773   4.645  1.00  0.00           C  
ATOM   2108  NZ  LYS A1821      14.491  25.742   5.768  1.00  0.00           N  
ATOM   2109  N   ASN A1822      17.452  29.603   2.857  1.00  0.00           N  
ATOM   2110  CA  ASN A1822      17.342  30.687   3.821  1.00  0.00           C  
ATOM   2111  C   ASN A1822      17.239  32.033   3.191  1.00  0.00           C  
ATOM   2112  O   ASN A1822      16.568  32.893   3.734  1.00  0.00           O  
ATOM   2113  CB  ASN A1822      18.553  30.717   4.769  1.00  0.00           C  
ATOM   2114  CG  ASN A1822      18.537  29.598   5.782  1.00  0.00           C  
ATOM   2115  OD1 ASN A1822      17.578  28.836   5.877  1.00  0.00           O  
ATOM   2116  ND2 ASN A1822      19.599  29.507   6.563  1.00  0.00           N  
ATOM   2117  N   MET A1823      17.924  32.272   2.078  1.00  0.00           N  
ATOM   2118  CA  MET A1823      17.803  33.608   1.527  1.00  0.00           C  
ATOM   2119  C   MET A1823      16.481  33.759   0.779  1.00  0.00           C  
ATOM   2120  O   MET A1823      15.862  34.814   0.834  1.00  0.00           O  
ATOM   2121  CB  MET A1823      19.092  34.181   0.875  1.00  0.00           C  
ATOM   2122  CG  MET A1823      19.627  33.676  -0.425  1.00  0.00           C  
ATOM   2123  SD  MET A1823      21.271  34.475  -0.710  1.00  0.00           S  
ATOM   2124  CE  MET A1823      20.833  36.187  -0.924  1.00  0.00           C  
ATOM   2125  N   LYS A1824      16.008  32.669   0.190  1.00  0.00           N  
ATOM   2126  CA  LYS A1824      14.698  32.627  -0.459  1.00  0.00           C  
ATOM   2127  C   LYS A1824      13.577  32.829   0.591  1.00  0.00           C  
ATOM   2128  O   LYS A1824      12.540  33.418   0.308  1.00  0.00           O  
ATOM   2129  CB  LYS A1824      14.564  31.278  -1.173  1.00  0.00           C  
ATOM   2130  CG  LYS A1824      13.300  31.039  -1.953  1.00  0.00           C  
ATOM   2131  CD  LYS A1824      13.269  29.597  -2.536  1.00  0.00           C  
ATOM   2132  CE  LYS A1824      14.396  29.317  -3.538  1.00  0.00           C  
ATOM   2133  NZ  LYS A1824      14.115  28.099  -4.369  1.00  0.00           N  
ATOM   2134  N   ARG A1825      13.799  32.352   1.811  1.00  0.00           N  
ATOM   2135  CA  ARG A1825      12.842  32.542   2.908  1.00  0.00           C  
ATOM   2136  C   ARG A1825      12.657  34.011   3.259  1.00  0.00           C  
ATOM   2137  O   ARG A1825      11.543  34.469   3.522  1.00  0.00           O  
ATOM   2138  CB  ARG A1825      13.317  31.809   4.149  1.00  0.00           C  
ATOM   2139  CG  ARG A1825      12.408  31.948   5.356  1.00  0.00           C  
ATOM   2140  CD  ARG A1825      12.836  30.958   6.440  1.00  0.00           C  
ATOM   2141  NE  ARG A1825      14.171  31.263   6.935  1.00  0.00           N  
ATOM   2142  CZ  ARG A1825      14.902  30.466   7.705  1.00  0.00           C  
ATOM   2143  NH1 ARG A1825      14.452  29.265   8.062  1.00  0.00           N  
ATOM   2144  NH2 ARG A1825      16.107  30.870   8.093  1.00  0.00           N  
ATOM   2145  N   LYS A1826      13.757  34.748   3.293  1.00  0.00           N  
ATOM   2146  CA  LYS A1826      13.684  36.166   3.577  1.00  0.00           C  
ATOM   2147  C   LYS A1826      13.121  36.949   2.365  1.00  0.00           C  
ATOM   2148  O   LYS A1826      12.317  37.862   2.534  1.00  0.00           O  
ATOM   2149  CB  LYS A1826      15.053  36.681   4.015  1.00  0.00           C  
ATOM   2150  CG  LYS A1826      15.076  38.174   4.392  1.00  0.00           C  
ATOM   2151  CD  LYS A1826      16.293  38.567   5.277  1.00  0.00           C  
ATOM   2152  CE  LYS A1826      16.095  38.152   6.737  1.00  0.00           C  
ATOM   2153  NZ  LYS A1826      17.262  38.530   7.605  1.00  0.00           N  
ATOM   2154  N   LEU A1827      13.472  36.548   1.149  1.00  0.00           N  
ATOM   2155  CA  LEU A1827      13.035  37.288  -0.046  1.00  0.00           C  
ATOM   2156  C   LEU A1827      11.616  37.028  -0.557  1.00  0.00           C  
ATOM   2157  O   LEU A1827      10.995  37.942  -1.110  1.00  0.00           O  
ATOM   2158  CB  LEU A1827      14.062  37.119  -1.186  1.00  0.00           C  
ATOM   2159  CG  LEU A1827      15.461  37.674  -0.804  1.00  0.00           C  
ATOM   2160  CD1 LEU A1827      16.556  37.222  -1.758  1.00  0.00           C  
ATOM   2161  CD2 LEU A1827      15.397  39.232  -0.655  1.00  0.00           C  
ATOM   2162  N   ALA A1828      11.108  35.809  -0.375  1.00  0.00           N  
ATOM   2163  CA  ALA A1828       9.774  35.440  -0.859  1.00  0.00           C  
ATOM   2164  C   ALA A1828       8.675  36.425  -0.420  1.00  0.00           C  
ATOM   2165  O   ALA A1828       7.855  36.836  -1.237  1.00  0.00           O  
ATOM   2166  CB  ALA A1828       9.423  33.988  -0.449  1.00  0.00           C  
ATOM   2167  N   PRO A1829       8.616  36.767   0.874  1.00  0.00           N  
ATOM   2168  CA  PRO A1829       7.637  37.788   1.323  1.00  0.00           C  
ATOM   2169  C   PRO A1829       7.834  39.170   0.661  1.00  0.00           C  
ATOM   2170  O   PRO A1829       6.848  39.821   0.285  1.00  0.00           O  
ATOM   2171  CB  PRO A1829       7.872  37.876   2.829  1.00  0.00           C  
ATOM   2172  CG  PRO A1829       8.592  36.592   3.192  1.00  0.00           C  
ATOM   2173  CD  PRO A1829       9.387  36.196   1.989  1.00  0.00           C  
ATOM   2174  N   ILE A1830       9.087  39.608   0.514  1.00  0.00           N  
ATOM   2175  CA  ILE A1830       9.384  40.866  -0.180  1.00  0.00           C  
ATOM   2176  C   ILE A1830       8.916  40.773  -1.639  1.00  0.00           C  
ATOM   2177  O   ILE A1830       8.370  41.739  -2.173  1.00  0.00           O  
ATOM   2178  CB  ILE A1830      10.897  41.235  -0.234  1.00  0.00           C  
ATOM   2179  CG1 ILE A1830      11.610  41.149   1.132  1.00  0.00           C  
ATOM   2180  CG2 ILE A1830      11.056  42.599  -0.817  1.00  0.00           C  
ATOM   2181  CD1 ILE A1830      10.982  41.918   2.213  1.00  0.00           C  
ATOM   2182  N   TRP A1831       9.146  39.635  -2.295  1.00  0.00           N  
ATOM   2183  CA  TRP A1831       8.710  39.474  -3.689  1.00  0.00           C  
ATOM   2184  C   TRP A1831       7.197  39.515  -3.821  1.00  0.00           C  
ATOM   2185  O   TRP A1831       6.668  40.139  -4.751  1.00  0.00           O  
ATOM   2186  CB  TRP A1831       9.206  38.179  -4.308  1.00  0.00           C  
ATOM   2187  CG  TRP A1831      10.683  38.045  -4.389  1.00  0.00           C  
ATOM   2188  CD1 TRP A1831      11.589  39.038  -4.560  1.00  0.00           C  
ATOM   2189  CD2 TRP A1831      11.418  36.819  -4.425  1.00  0.00           C  
ATOM   2190  NE1 TRP A1831      12.853  38.513  -4.637  1.00  0.00           N  
ATOM   2191  CE2 TRP A1831      12.771  37.150  -4.568  1.00  0.00           C  
ATOM   2192  CE3 TRP A1831      11.058  35.471  -4.328  1.00  0.00           C  
ATOM   2193  CZ2 TRP A1831      13.776  36.186  -4.612  1.00  0.00           C  
ATOM   2194  CZ3 TRP A1831      12.050  34.516  -4.379  1.00  0.00           C  
ATOM   2195  CH2 TRP A1831      13.396  34.879  -4.517  1.00  0.00           C  
ATOM   2196  N   GLU A1832       6.512  38.831  -2.904  1.00  0.00           N  
ATOM   2197  CA  GLU A1832       5.042  38.827  -2.870  1.00  0.00           C  
ATOM   2198  C   GLU A1832       4.607  40.272  -2.710  1.00  0.00           C  
ATOM   2199  O   GLU A1832       3.816  40.752  -3.500  1.00  0.00           O  
ATOM   2200  CB  GLU A1832       4.492  37.936  -1.731  1.00  0.00           C  
ATOM   2201  CG  GLU A1832       2.955  38.011  -1.487  1.00  0.00           C  
ATOM   2202  CD  GLU A1832       2.093  37.403  -2.609  1.00  0.00           C  
ATOM   2203  OE1 GLU A1832       2.534  36.395  -3.186  1.00  0.00           O  
ATOM   2204  OE2 GLU A1832       0.964  37.899  -2.895  1.00  0.00           O  
ATOM   2205  N   ASN A1833       5.164  40.963  -1.717  1.00  0.00           N  
ATOM   2206  CA  ASN A1833       4.851  42.372  -1.482  1.00  0.00           C  
ATOM   2207  C   ASN A1833       5.009  43.266  -2.711  1.00  0.00           C  
ATOM   2208  O   ASN A1833       4.179  44.126  -2.929  1.00  0.00           O  
ATOM   2209  CB  ASN A1833       5.669  42.938  -0.323  1.00  0.00           C  
ATOM   2210  CG  ASN A1833       5.168  42.475   1.031  1.00  0.00           C  
ATOM   2211  OD1 ASN A1833       3.979  42.162   1.203  1.00  0.00           O  
ATOM   2212  ND2 ASN A1833       6.070  42.450   2.013  1.00  0.00           N  
ATOM   2213  N   PHE A1834       6.056  43.079  -3.508  1.00  0.00           N  
ATOM   2214  CA  PHE A1834       6.199  43.852  -4.750  1.00  0.00           C  
ATOM   2215  C   PHE A1834       5.015  43.602  -5.679  1.00  0.00           C  
ATOM   2216  O   PHE A1834       4.577  44.515  -6.368  1.00  0.00           O  
ATOM   2217  CB  PHE A1834       7.476  43.503  -5.519  1.00  0.00           C  
ATOM   2218  CG  PHE A1834       8.716  44.161  -5.002  1.00  0.00           C  
ATOM   2219  CD1 PHE A1834       8.834  45.551  -4.992  1.00  0.00           C  
ATOM   2220  CD2 PHE A1834       9.809  43.407  -4.618  1.00  0.00           C  
ATOM   2221  CE1 PHE A1834       9.999  46.177  -4.542  1.00  0.00           C  
ATOM   2222  CE2 PHE A1834      10.979  44.027  -4.172  1.00  0.00           C  
ATOM   2223  CZ  PHE A1834      11.067  45.415  -4.133  1.00  0.00           C  
ATOM   2224  N   ARG A1835       4.528  42.364  -5.727  1.00  0.00           N  
ATOM   2225  CA  ARG A1835       3.348  42.039  -6.525  1.00  0.00           C  
ATOM   2226  C   ARG A1835       2.087  42.679  -5.953  1.00  0.00           C  
ATOM   2227  O   ARG A1835       1.293  43.242  -6.702  1.00  0.00           O  
ATOM   2228  CB  ARG A1835       3.168  40.522  -6.692  1.00  0.00           C  
ATOM   2229  CG  ARG A1835       3.863  39.976  -7.926  1.00  0.00           C  
ATOM   2230  CD  ARG A1835       3.797  38.434  -8.069  1.00  0.00           C  
ATOM   2231  NE  ARG A1835       4.872  37.756  -7.330  1.00  0.00           N  
ATOM   2232  CZ  ARG A1835       4.730  37.013  -6.228  1.00  0.00           C  
ATOM   2233  NH1 ARG A1835       3.531  36.776  -5.708  1.00  0.00           N  
ATOM   2234  NH2 ARG A1835       5.803  36.473  -5.649  1.00  0.00           N  
ATOM   2235  N   LYS A1836       1.900  42.618  -4.638  1.00  0.00           N  
ATOM   2236  CA  LYS A1836       0.690  43.193  -4.036  1.00  0.00           C  
ATOM   2237  C   LYS A1836       0.640  44.691  -4.233  1.00  0.00           C  
ATOM   2238  O   LYS A1836      -0.426  45.234  -4.469  1.00  0.00           O  
ATOM   2239  CB  LYS A1836       0.544  42.849  -2.548  1.00  0.00           C  
ATOM   2240  CG  LYS A1836       0.067  41.415  -2.266  1.00  0.00           C  
ATOM   2241  CD  LYS A1836      -0.173  41.156  -0.760  1.00  0.00           C  
ATOM   2242  CE  LYS A1836       1.060  41.523   0.101  1.00  0.00           C  
ATOM   2243  NZ  LYS A1836       0.987  41.060   1.518  1.00  0.00           N  
ATOM   2244  N   ILE A1837       1.793  45.349  -4.143  1.00  0.00           N  
ATOM   2245  CA  ILE A1837       1.878  46.791  -4.330  1.00  0.00           C  
ATOM   2246  C   ILE A1837       1.534  47.201  -5.752  1.00  0.00           C  
ATOM   2247  O   ILE A1837       0.811  48.164  -5.962  1.00  0.00           O  
ATOM   2248  CB  ILE A1837       3.272  47.326  -4.045  1.00  0.00           C  
ATOM   2249  CG1 ILE A1837       3.645  47.102  -2.574  1.00  0.00           C  
ATOM   2250  CG2 ILE A1837       3.312  48.818  -4.379  1.00  0.00           C  
ATOM   2251  CD1 ILE A1837       5.084  47.314  -2.293  1.00  0.00           C  
ATOM   2252  N   ASP A1838       2.041  46.462  -6.728  1.00  0.00           N  
ATOM   2253  CA  ASP A1838       1.775  46.783  -8.130  1.00  0.00           C  
ATOM   2254  C   ASP A1838       0.321  46.552  -8.556  1.00  0.00           C  
ATOM   2255  O   ASP A1838      -0.151  47.229  -9.463  1.00  0.00           O  
ATOM   2256  CB  ASP A1838       2.707  45.996  -9.059  1.00  0.00           C  
ATOM   2257  CG  ASP A1838       4.173  46.377  -8.903  1.00  0.00           C  
ATOM   2258  OD1 ASP A1838       4.486  47.475  -8.389  1.00  0.00           O  
ATOM   2259  OD2 ASP A1838       5.032  45.568  -9.301  1.00  0.00           O  
ATOM   2260  N   GLU A1839      -0.394  45.607  -7.942  1.00  0.00           N  
ATOM   2261  CA  GLU A1839      -1.787  45.388  -8.360  1.00  0.00           C  
ATOM   2262  C   GLU A1839      -2.688  46.564  -7.993  1.00  0.00           C  
ATOM   2263  O   GLU A1839      -3.731  46.732  -8.607  1.00  0.00           O  
ATOM   2264  CB  GLU A1839      -2.379  44.025  -7.949  1.00  0.00           C  
ATOM   2265  CG  GLU A1839      -2.266  43.631  -6.494  1.00  0.00           C  
ATOM   2266  CD  GLU A1839      -2.830  42.234  -6.227  1.00  0.00           C  
ATOM   2267  OE1 GLU A1839      -4.070  42.066  -6.258  1.00  0.00           O  
ATOM   2268  OE2 GLU A1839      -2.033  41.309  -5.955  1.00  0.00           O  
ATOM   2269  N   ASP A1840      -2.302  47.369  -7.007  1.00  0.00           N  
ATOM   2270  CA  ASP A1840      -3.042  48.596  -6.749  1.00  0.00           C  
ATOM   2271  C   ASP A1840      -2.195  49.743  -7.303  1.00  0.00           C  
ATOM   2272  O   ASP A1840      -1.390  50.325  -6.572  1.00  0.00           O  
ATOM   2273  CB  ASP A1840      -3.375  48.821  -5.263  1.00  0.00           C  
ATOM   2274  CG  ASP A1840      -4.150  50.147  -5.017  1.00  0.00           C  
ATOM   2275  OD1 ASP A1840      -4.563  50.831  -5.992  1.00  0.00           O  
ATOM   2276  OD2 ASP A1840      -4.338  50.515  -3.836  1.00  0.00           O  
ATOM   2277  N   PRO A1841      -2.358  50.065  -8.605  1.00  0.00           N  
ATOM   2278  CA  PRO A1841      -1.611  51.205  -9.117  1.00  0.00           C  
ATOM   2279  C   PRO A1841      -2.166  52.428  -8.407  1.00  0.00           C  
ATOM   2280  O   PRO A1841      -3.374  52.485  -8.122  1.00  0.00           O  
ATOM   2281  CB  PRO A1841      -1.960  51.221 -10.611  1.00  0.00           C  
ATOM   2282  CG  PRO A1841      -3.281  50.583 -10.684  1.00  0.00           C  
ATOM   2283  CD  PRO A1841      -3.221  49.487  -9.650  1.00  0.00           C  
ATOM   2284  N   HIS A1842      -1.285  53.369  -8.109  1.00  0.00           N  
ATOM   2285  CA  HIS A1842      -1.609  54.564  -7.334  1.00  0.00           C  
ATOM   2286  C   HIS A1842      -1.316  54.324  -5.865  1.00  0.00           C  
ATOM   2287  O   HIS A1842      -1.226  55.281  -5.116  1.00  0.00           O  
ATOM   2288  CB  HIS A1842      -3.065  55.049  -7.454  1.00  0.00           C  
ATOM   2289  CG  HIS A1842      -3.501  55.366  -8.848  1.00  0.00           C  
ATOM   2290  ND1 HIS A1842      -4.677  54.882  -9.386  1.00  0.00           N  
ATOM   2291  CD2 HIS A1842      -2.917  56.107  -9.819  1.00  0.00           C  
ATOM   2292  CE1 HIS A1842      -4.808  55.326 -10.622  1.00  0.00           C  
ATOM   2293  NE2 HIS A1842      -3.753  56.069 -10.911  1.00  0.00           N  
ATOM   2294  N   TYR A1843      -1.169  53.068  -5.441  1.00  0.00           N  
ATOM   2295  CA  TYR A1843      -0.888  52.794  -4.029  1.00  0.00           C  
ATOM   2296  C   TYR A1843       0.370  53.500  -3.578  1.00  0.00           C  
ATOM   2297  O   TYR A1843       0.399  54.103  -2.511  1.00  0.00           O  
ATOM   2298  CB  TYR A1843      -0.758  51.300  -3.719  1.00  0.00           C  
ATOM   2299  CG  TYR A1843      -0.320  51.076  -2.283  1.00  0.00           C  
ATOM   2300  CD1 TYR A1843      -1.085  51.553  -1.218  1.00  0.00           C  
ATOM   2301  CD2 TYR A1843       0.848  50.390  -1.986  1.00  0.00           C  
ATOM   2302  CE1 TYR A1843      -0.690  51.363   0.093  1.00  0.00           C  
ATOM   2303  CE2 TYR A1843       1.247  50.192  -0.679  1.00  0.00           C  
ATOM   2304  CZ  TYR A1843       0.478  50.682   0.354  1.00  0.00           C  
ATOM   2305  OH  TYR A1843       0.885  50.474   1.647  1.00  0.00           O  
ATOM   2306  N   VAL A1844       1.407  53.427  -4.400  1.00  0.00           N  
ATOM   2307  CA  VAL A1844       2.664  54.103  -4.103  1.00  0.00           C  
ATOM   2308  C   VAL A1844       2.527  55.641  -4.223  1.00  0.00           C  
ATOM   2309  O   VAL A1844       3.110  56.368  -3.420  1.00  0.00           O  
ATOM   2310  CB  VAL A1844       3.803  53.597  -5.007  1.00  0.00           C  
ATOM   2311  CG1 VAL A1844       5.102  54.290  -4.653  1.00  0.00           C  
ATOM   2312  CG2 VAL A1844       3.953  52.090  -4.885  1.00  0.00           C  
ATOM   2313  N   ASP A1845       1.776  56.141  -5.204  1.00  0.00           N  
ATOM   2314  CA  ASP A1845       1.585  57.596  -5.331  1.00  0.00           C  
ATOM   2315  C   ASP A1845       0.823  58.121  -4.114  1.00  0.00           C  
ATOM   2316  O   ASP A1845       1.189  59.164  -3.534  1.00  0.00           O  
ATOM   2317  CB  ASP A1845       0.786  57.975  -6.579  1.00  0.00           C  
ATOM   2318  CG  ASP A1845       1.369  57.407  -7.852  1.00  0.00           C  
ATOM   2319  OD1 ASP A1845       2.616  57.454  -7.998  1.00  0.00           O  
ATOM   2320  OD2 ASP A1845       0.561  56.924  -8.698  1.00  0.00           O  
ATOM   2321  N   ASP A1846      -0.248  57.405  -3.745  1.00  0.00           N  
ATOM   2322  CA  ASP A1846      -1.059  57.783  -2.592  1.00  0.00           C  
ATOM   2323  C   ASP A1846      -0.180  57.860  -1.332  1.00  0.00           C  
ATOM   2324  O   ASP A1846      -0.230  58.866  -0.604  1.00  0.00           O  
ATOM   2325  CB  ASP A1846      -2.220  56.818  -2.373  1.00  0.00           C  
ATOM   2326  CG  ASP A1846      -3.281  56.868  -3.498  1.00  0.00           C  
ATOM   2327  OD1 ASP A1846      -3.285  57.811  -4.334  1.00  0.00           O  
ATOM   2328  OD2 ASP A1846      -4.125  55.934  -3.529  1.00  0.00           O  
ATOM   2329  N   VAL A1847       0.636  56.825  -1.115  1.00  0.00           N  
ATOM   2330  CA  VAL A1847       1.556  56.751   0.022  1.00  0.00           C  
ATOM   2331  C   VAL A1847       2.522  57.926   0.042  1.00  0.00           C  
ATOM   2332  O   VAL A1847       2.752  58.530   1.096  1.00  0.00           O  
ATOM   2333  CB  VAL A1847       2.397  55.436   0.016  1.00  0.00           C  
ATOM   2334  CG1 VAL A1847       3.476  55.493   1.073  1.00  0.00           C  
ATOM   2335  CG2 VAL A1847       1.517  54.219   0.235  1.00  0.00           C  
ATOM   2336  N   ILE A1848       3.085  58.243  -1.125  1.00  0.00           N  
ATOM   2337  CA  ILE A1848       4.023  59.366  -1.266  1.00  0.00           C  
ATOM   2338  C   ILE A1848       3.409  60.727  -0.932  1.00  0.00           C  
ATOM   2339  O   ILE A1848       4.050  61.545  -0.266  1.00  0.00           O  
ATOM   2340  CB  ILE A1848       4.572  59.448  -2.709  1.00  0.00           C  
ATOM   2341  CG1 ILE A1848       5.607  58.338  -2.962  1.00  0.00           C  
ATOM   2342  CG2 ILE A1848       5.181  60.832  -2.967  1.00  0.00           C  
ATOM   2343  CD1 ILE A1848       6.053  58.255  -4.400  1.00  0.00           C  
ATOM   2344  N   MET A1991       2.182  60.965  -1.413  1.00  0.00           N  
ATOM   2345  CA  MET A1991       1.495  62.253  -1.206  1.00  0.00           C  
ATOM   2346  C   MET A1991       1.037  62.378   0.231  1.00  0.00           C  
ATOM   2347  O   MET A1991       1.240  63.412   0.865  1.00  0.00           O  
ATOM   2348  CB  MET A1991       0.302  62.415  -2.148  1.00  0.00           C  
ATOM   2349  CG  MET A1991       0.670  62.436  -3.618  1.00  0.00           C  
ATOM   2350  SD  MET A1991       1.553  63.938  -4.130  1.00  0.00           S  
ATOM   2351  CE  MET A1991       1.888  63.540  -5.865  1.00  0.00           C  
ATOM   2352  N   GLU A1992       0.421  61.318   0.743  1.00  0.00           N  
ATOM   2353  CA  GLU A1992      -0.016  61.324   2.116  1.00  0.00           C  
ATOM   2354  C   GLU A1992       1.170  61.490   3.038  1.00  0.00           C  
ATOM   2355  O   GLU A1992       1.137  62.304   3.949  1.00  0.00           O  
ATOM   2356  CB  GLU A1992      -0.753  60.047   2.485  1.00  0.00           C  
ATOM   2357  CG  GLU A1992      -2.199  59.996   2.028  1.00  0.00           C  
ATOM   2358  CD  GLU A1992      -2.950  58.810   2.638  1.00  0.00           C  
ATOM   2359  OE1 GLU A1992      -2.274  57.937   3.259  1.00  0.00           O  
ATOM   2360  OE2 GLU A1992      -4.206  58.760   2.501  1.00  0.00           O  
ATOM   2361  N   GLY A1993       2.220  60.722   2.794  1.00  0.00           N  
ATOM   2362  CA  GLY A1993       3.389  60.759   3.662  1.00  0.00           C  
ATOM   2363  C   GLY A1993       4.091  62.091   3.647  1.00  0.00           C  
ATOM   2364  O   GLY A1993       4.463  62.609   4.693  1.00  0.00           O  
ATOM   2365  N   THR A1994       4.272  62.642   2.448  1.00  0.00           N  
ATOM   2366  CA  THR A1994       4.961  63.920   2.284  1.00  0.00           C  
ATOM   2367  C   THR A1994       4.118  65.054   2.848  1.00  0.00           C  
ATOM   2368  O   THR A1994       4.664  66.030   3.370  1.00  0.00           O  
ATOM   2369  CB  THR A1994       5.296  64.188   0.809  1.00  0.00           C  
ATOM   2370  OG1 THR A1994       5.942  63.039   0.272  1.00  0.00           O  
ATOM   2371  CG2 THR A1994       6.218  65.401   0.662  1.00  0.00           C  
ATOM   2372  N   LYS A2011       2.797  64.931   2.738  1.00  0.00           N  
ATOM   2373  CA  LYS A2011       1.889  65.914   3.329  1.00  0.00           C  
ATOM   2374  C   LYS A2011       2.148  65.921   4.841  1.00  0.00           C  
ATOM   2375  O   LYS A2011       2.333  66.969   5.434  1.00  0.00           O  
ATOM   2376  CB  LYS A2011       0.415  65.581   3.009  1.00  0.00           C  
ATOM   2377  CG  LYS A2011      -0.605  66.631   3.448  1.00  0.00           C  
ATOM   2378  CD  LYS A2011      -2.050  66.275   3.036  1.00  0.00           C  
ATOM   2379  N   LYS A2012       2.226  64.744   5.449  1.00  0.00           N  
ATOM   2380  CA  LYS A2012       2.453  64.652   6.889  1.00  0.00           C  
ATOM   2381  C   LYS A2012       3.822  65.186   7.298  1.00  0.00           C  
ATOM   2382  O   LYS A2012       3.918  65.901   8.284  1.00  0.00           O  
ATOM   2383  CB  LYS A2012       2.244  63.218   7.424  1.00  0.00           C  
ATOM   2384  CG  LYS A2012       2.489  63.089   8.953  1.00  0.00           C  
ATOM   2385  CD  LYS A2012       1.584  64.056   9.816  1.00  0.00           C  
ATOM   2386  CE  LYS A2012       2.103  64.309  11.268  1.00  0.00           C  
ATOM   2387  NZ  LYS A2012       2.260  63.100  12.138  1.00  0.00           N  
ATOM   2388  N   ALA A2013       4.879  64.841   6.565  1.00  0.00           N  
ATOM   2389  CA  ALA A2013       6.226  65.359   6.888  1.00  0.00           C  
ATOM   2390  C   ALA A2013       6.215  66.877   6.779  1.00  0.00           C  
ATOM   2391  O   ALA A2013       6.821  67.568   7.572  1.00  0.00           O  
ATOM   2392  CB  ALA A2013       7.291  64.780   5.936  1.00  0.00           C  
ATOM   2393  N   ARG A2014       5.499  67.384   5.784  1.00  0.00           N  
ATOM   2394  CA  ARG A2014       5.443  68.810   5.548  1.00  0.00           C  
ATOM   2395  C   ARG A2014       4.836  69.539   6.723  1.00  0.00           C  
ATOM   2396  O   ARG A2014       5.368  70.556   7.149  1.00  0.00           O  
ATOM   2397  CB  ARG A2014       4.646  69.122   4.286  1.00  0.00           C  
ATOM   2398  CG  ARG A2014       4.851  70.538   3.829  1.00  0.00           C  
ATOM   2399  CD  ARG A2014       4.064  70.863   2.568  1.00  0.00           C  
ATOM   2400  NE  ARG A2014       4.529  70.083   1.426  1.00  0.00           N  
ATOM   2401  CZ  ARG A2014       3.834  69.139   0.793  1.00  0.00           C  
ATOM   2402  NH1 ARG A2014       2.579  68.821   1.146  1.00  0.00           N  
ATOM   2403  NH2 ARG A2014       4.410  68.519  -0.235  1.00  0.00           N  
ATOM   2404  N   GLU A2015       3.738  69.026   7.269  1.00  0.00           N  
ATOM   2405  CA  GLU A2015       3.101  69.764   8.346  1.00  0.00           C  
ATOM   2406  C   GLU A2015       3.966  69.768   9.610  1.00  0.00           C  
ATOM   2407  O   GLU A2015       3.979  70.753  10.332  1.00  0.00           O  
ATOM   2408  CB  GLU A2015       1.603  69.419   8.550  1.00  0.00           C  
ATOM   2409  CG  GLU A2015       1.240  67.972   8.854  1.00  0.00           C  
ATOM   2410  CD  GLU A2015      -0.257  67.641   8.626  1.00  0.00           C  
ATOM   2411  OE1 GLU A2015      -0.950  68.370   7.870  1.00  0.00           O  
ATOM   2412  OE2 GLU A2015      -0.721  66.617   9.186  1.00  0.00           O  
ATOM   2413  N   VAL A2016       4.723  68.702   9.852  1.00  0.00           N  
ATOM   2414  CA  VAL A2016       5.654  68.718  10.975  1.00  0.00           C  
ATOM   2415  C   VAL A2016       6.728  69.766  10.669  1.00  0.00           C  
ATOM   2416  O   VAL A2016       6.952  70.664  11.480  1.00  0.00           O  
ATOM   2417  CB  VAL A2016       6.297  67.359  11.243  1.00  0.00           C  
ATOM   2418  CG1 VAL A2016       7.418  67.511  12.266  1.00  0.00           C  
ATOM   2419  CG2 VAL A2016       5.230  66.334  11.723  1.00  0.00           C  
ATOM   2420  N   ALA A2017       7.342  69.677   9.483  1.00  0.00           N  
ATOM   2421  CA  ALA A2017       8.413  70.614   9.066  1.00  0.00           C  
ATOM   2422  C   ALA A2017       7.994  72.070   9.161  1.00  0.00           C  
ATOM   2423  O   ALA A2017       8.739  72.899   9.665  1.00  0.00           O  
ATOM   2424  CB  ALA A2017       8.868  70.321   7.663  1.00  0.00           C  
ATOM   2425  N   ALA A2018       6.789  72.374   8.696  1.00  0.00           N  
ATOM   2426  CA  ALA A2018       6.294  73.748   8.747  1.00  0.00           C  
ATOM   2427  C   ALA A2018       6.207  74.232  10.190  1.00  0.00           C  
ATOM   2428  O   ALA A2018       6.606  75.352  10.504  1.00  0.00           O  
ATOM   2429  CB  ALA A2018       4.967  73.861   8.055  1.00  0.00           C  
ATOM   2430  N   LYS A2019       5.737  73.375  11.080  1.00  0.00           N  
ATOM   2431  CA  LYS A2019       5.636  73.754  12.493  1.00  0.00           C  
ATOM   2432  C   LYS A2019       7.032  74.137  13.019  1.00  0.00           C  
ATOM   2433  O   LYS A2019       7.206  75.161  13.665  1.00  0.00           O  
ATOM   2434  CB  LYS A2019       5.018  72.617  13.286  1.00  0.00           C  
ATOM   2435  CG  LYS A2019       4.423  72.978  14.617  1.00  0.00           C  
ATOM   2436  CD  LYS A2019       3.604  71.775  15.171  1.00  0.00           C  
ATOM   2437  N   THR A2020       8.045  73.355  12.683  1.00  0.00           N  
ATOM   2438  CA  THR A2020       9.402  73.675  13.103  1.00  0.00           C  
ATOM   2439  C   THR A2020       9.904  75.001  12.509  1.00  0.00           C  
ATOM   2440  O   THR A2020      10.581  75.776  13.199  1.00  0.00           O  
ATOM   2441  CB  THR A2020      10.359  72.563  12.723  1.00  0.00           C  
ATOM   2442  OG1 THR A2020      10.032  71.396  13.472  1.00  0.00           O  
ATOM   2443  CG2 THR A2020      11.775  72.951  13.024  1.00  0.00           C  
ATOM   2444  N   MET A2021       9.573  75.270  11.247  1.00  0.00           N  
ATOM   2445  CA  MET A2021      10.030  76.496  10.606  1.00  0.00           C  
ATOM   2446  C   MET A2021       9.425  77.745  11.233  1.00  0.00           C  
ATOM   2447  O   MET A2021      10.120  78.752  11.353  1.00  0.00           O  
ATOM   2448  CB  MET A2021       9.790  76.461   9.102  1.00  0.00           C  
ATOM   2449  CG  MET A2021      10.608  75.394   8.389  1.00  0.00           C  
ATOM   2450  SD  MET A2021      12.346  75.539   8.800  1.00  0.00           S  
ATOM   2451  CE  MET A2021      12.793  77.137   8.105  1.00  0.00           C  
ATOM   2452  N   GLU A2022       8.161  77.687  11.655  1.00  0.00           N  
ATOM   2453  CA  GLU A2022       7.566  78.824  12.355  1.00  0.00           C  
ATOM   2454  C   GLU A2022       8.488  79.232  13.502  1.00  0.00           C  
ATOM   2455  O   GLU A2022       8.773  80.421  13.659  1.00  0.00           O  
ATOM   2456  CB  GLU A2022       6.192  78.492  12.928  1.00  0.00           C  
ATOM   2457  CG  GLU A2022       5.085  78.242  11.903  1.00  0.00           C  
ATOM   2458  CD  GLU A2022       3.834  77.606  12.532  1.00  0.00           C  
ATOM   2459  OE1 GLU A2022       3.857  77.251  13.743  1.00  0.00           O  
ATOM   2460  OE2 GLU A2022       2.829  77.451  11.803  1.00  0.00           O  
ATOM   2461  N   GLU A2023       8.969  78.255  14.290  1.00  0.00           N  
ATOM   2462  CA  GLU A2023       9.888  78.559  15.415  1.00  0.00           C  
ATOM   2463  C   GLU A2023      11.212  79.123  14.934  1.00  0.00           C  
ATOM   2464  O   GLU A2023      11.712  80.094  15.479  1.00  0.00           O  
ATOM   2465  CB  GLU A2023      10.260  77.339  16.241  1.00  0.00           C  
ATOM   2466  CG  GLU A2023       9.175  76.594  16.902  1.00  0.00           C  
ATOM   2467  CD  GLU A2023       9.750  75.499  17.790  1.00  0.00           C  
ATOM   2468  OE1 GLU A2023      10.429  75.834  18.792  1.00  0.00           O  
ATOM   2469  OE2 GLU A2023       9.512  74.310  17.495  1.00  0.00           O  
ATOM   2470  N   VAL A2024      11.802  78.462  13.949  1.00  0.00           N  
ATOM   2471  CA  VAL A2024      13.078  78.880  13.388  1.00  0.00           C  
ATOM   2472  C   VAL A2024      13.033  80.306  12.864  1.00  0.00           C  
ATOM   2473  O   VAL A2024      13.941  81.100  13.131  1.00  0.00           O  
ATOM   2474  CB  VAL A2024      13.511  77.927  12.240  1.00  0.00           C  
ATOM   2475  CG1 VAL A2024      14.718  78.497  11.425  1.00  0.00           C  
ATOM   2476  CG2 VAL A2024      13.804  76.515  12.818  1.00  0.00           C  
ATOM   2477  N   ARG A2025      11.981  80.642  12.135  1.00  0.00           N  
ATOM   2478  CA  ARG A2025      11.893  81.990  11.570  1.00  0.00           C  
ATOM   2479  C   ARG A2025      11.677  83.009  12.704  1.00  0.00           C  
ATOM   2480  O   ARG A2025      12.198  84.126  12.673  1.00  0.00           O  
ATOM   2481  CB  ARG A2025      10.768  82.115  10.524  1.00  0.00           C  
ATOM   2482  CG  ARG A2025      10.515  80.867   9.718  1.00  0.00           C  
ATOM   2483  CD  ARG A2025      10.049  81.159   8.389  1.00  0.00           C  
ATOM   2484  NE  ARG A2025       9.872  79.984   7.522  1.00  0.00           N  
ATOM   2485  CZ  ARG A2025       8.742  79.286   7.403  1.00  0.00           C  
ATOM   2486  NH1 ARG A2025       7.694  79.562   8.160  1.00  0.00           N  
ATOM   2487  NH2 ARG A2025       8.673  78.276   6.541  1.00  0.00           N  
ATOM   2488  N   ARG A2026      10.911  82.623  13.711  1.00  0.00           N  
ATOM   2489  CA  ARG A2026      10.647  83.532  14.821  1.00  0.00           C  
ATOM   2490  C   ARG A2026      11.944  83.772  15.598  1.00  0.00           C  
ATOM   2491  O   ARG A2026      12.282  84.906  15.925  1.00  0.00           O  
ATOM   2492  CB  ARG A2026       9.515  82.987  15.707  1.00  0.00           C  
ATOM   2493  CG  ARG A2026       8.880  84.047  16.580  1.00  0.00           C  
ATOM   2494  CD  ARG A2026       7.461  83.707  16.976  1.00  0.00           C  
ATOM   2495  NE  ARG A2026       7.400  82.467  17.750  1.00  0.00           N  
ATOM   2496  CZ  ARG A2026       6.935  81.295  17.313  1.00  0.00           C  
ATOM   2497  NH1 ARG A2026       6.431  81.158  16.076  1.00  0.00           N  
ATOM   2498  NH2 ARG A2026       6.955  80.246  18.142  1.00  0.00           N  
ATOM   2499  N   ALA A2027      12.704  82.709  15.820  1.00  0.00           N  
ATOM   2500  CA  ALA A2027      13.980  82.798  16.509  1.00  0.00           C  
ATOM   2501  C   ALA A2027      15.001  83.650  15.754  1.00  0.00           C  
ATOM   2502  O   ALA A2027      15.787  84.354  16.364  1.00  0.00           O  
ATOM   2503  CB  ALA A2027      14.528  81.428  16.727  1.00  0.00           C  
ATOM   2504  N   MET A2039      15.009  83.595  14.427  1.00  0.00           N  
ATOM   2505  CA  MET A2039      15.987  84.374  13.673  1.00  0.00           C  
ATOM   2506  C   MET A2039      15.439  85.732  13.341  1.00  0.00           C  
ATOM   2507  O   MET A2039      16.081  86.486  12.648  1.00  0.00           O  
ATOM   2508  CB  MET A2039      16.403  83.657  12.390  1.00  0.00           C  
ATOM   2509  CG  MET A2039      17.096  82.327  12.621  1.00  0.00           C  
ATOM   2510  SD  MET A2039      17.807  81.601  11.127  1.00  0.00           S  
ATOM   2511  CE  MET A2039      19.365  82.478  10.936  1.00  0.00           C  
ATOM   2512  N   ASN A2040      14.244  86.040  13.834  1.00  0.00           N  
ATOM   2513  CA  ASN A2040      13.578  87.320  13.604  1.00  0.00           C  
ATOM   2514  C   ASN A2040      13.407  87.695  12.136  1.00  0.00           C  
ATOM   2515  O   ASN A2040      13.465  88.863  11.781  1.00  0.00           O  
ATOM   2516  CB  ASN A2040      14.246  88.459  14.379  1.00  0.00           C  
ATOM   2517  CG  ASN A2040      13.347  89.678  14.502  1.00  0.00           C  
ATOM   2518  OD1 ASN A2040      12.125  89.546  14.576  1.00  0.00           O  
ATOM   2519  ND2 ASN A2040      13.947  90.872  14.528  1.00  0.00           N  
ATOM   2520  N   LEU A2041      13.172  86.691  11.293  1.00  0.00           N  
ATOM   2521  CA  LEU A2041      12.832  86.911   9.878  1.00  0.00           C  
ATOM   2522  C   LEU A2041      11.364  87.243   9.747  1.00  0.00           C  
ATOM   2523  O   LEU A2041      10.554  86.731  10.492  1.00  0.00           O  
ATOM   2524  CB  LEU A2041      13.070  85.646   9.077  1.00  0.00           C  
ATOM   2525  CG  LEU A2041      14.515  85.413   8.682  1.00  0.00           C  
ATOM   2526  CD1 LEU A2041      14.665  83.945   8.311  1.00  0.00           C  
ATOM   2527  CD2 LEU A2041      14.941  86.406   7.530  1.00  0.00           C  
ATOM   2528  N   MET A2042      11.013  88.080   8.787  1.00  0.00           N  
ATOM   2529  CA  MET A2042       9.609  88.409   8.571  1.00  0.00           C  
ATOM   2530  C   MET A2042       8.737  87.218   8.145  1.00  0.00           C  
ATOM   2531  O   MET A2042       7.602  87.071   8.615  1.00  0.00           O  
ATOM   2532  CB  MET A2042       9.479  89.518   7.522  1.00  0.00           C  
ATOM   2533  CG  MET A2042       8.029  89.931   7.238  1.00  0.00           C  
ATOM   2534  SD  MET A2042       7.841  91.462   6.277  1.00  0.00           S  
ATOM   2535  CE  MET A2042       8.414  92.677   7.500  1.00  0.00           C  
ATOM   2536  N   PHE A2043       9.251  86.384   7.252  1.00  0.00           N  
ATOM   2537  CA  PHE A2043       8.475  85.287   6.691  1.00  0.00           C  
ATOM   2538  C   PHE A2043       9.191  83.955   6.710  1.00  0.00           C  
ATOM   2539  O   PHE A2043      10.389  83.889   7.057  1.00  0.00           O  
ATOM   2540  CB  PHE A2043       8.141  85.594   5.238  1.00  0.00           C  
ATOM   2541  CG  PHE A2043       7.135  86.685   5.050  1.00  0.00           C  
ATOM   2542  CD1 PHE A2043       5.887  86.606   5.652  1.00  0.00           C  
ATOM   2543  CD2 PHE A2043       7.388  87.736   4.177  1.00  0.00           C  
ATOM   2544  CE1 PHE A2043       4.919  87.597   5.434  1.00  0.00           C  
ATOM   2545  CE2 PHE A2043       6.436  88.730   3.956  1.00  0.00           C  
ATOM   2546  CZ  PHE A2043       5.209  88.666   4.592  1.00  0.00           C  
ATOM   2547  OXT PHE A2043       8.545  82.946   6.340  1.00  0.00           O  
HETATM 2548  N   TRP A 401      22.992  60.817   1.535  1.00  0.00           N  
HETATM 2549  CA  TRP A 401      22.504  60.727   2.930  1.00  0.00           C  
HETATM 2550  C   TRP A 401      22.899  59.370   3.470  1.00  0.00           C  
HETATM 2551  O   TRP A 401      23.099  59.247   4.671  1.00  0.00           O  
HETATM 2552  CB  TRP A 401      20.984  60.872   2.984  1.00  0.00           C  
HETATM 2553  CG  TRP A 401      20.508  61.536   4.227  1.00  0.00           C  
HETATM 2554  CD1 TRP A 401      20.144  62.838   4.350  1.00  0.00           C  
HETATM 2555  CD2 TRP A 401      20.362  60.956   5.533  1.00  0.00           C  
HETATM 2556  NE1 TRP A 401      19.761  63.107   5.639  1.00  0.00           N  
HETATM 2557  CE2 TRP A 401      19.889  61.970   6.386  1.00  0.00           C  
HETATM 2558  CE3 TRP A 401      20.577  59.684   6.058  1.00  0.00           C  
HETATM 2559  CZ2 TRP A 401      19.634  61.754   7.731  1.00  0.00           C  
HETATM 2560  CZ3 TRP A 401      20.331  59.470   7.395  1.00  0.00           C  
HETATM 2561  CH2 TRP A 401      19.865  60.500   8.218  1.00  0.00           C  
HETATM 2562  OXT TRP A 401      23.021  58.384   2.730  1.00  0.00           O  
TER
END
