# Supplementary material for: Backbone Brackets and Arginine Tweezers delineate Class I and Class II aminoacyl tRNA synthetases
Source: PLoS Comput Biol. 2018 Apr 16;14(4):e1006101. doi: 10.1371/journal.pcbi.1006101 (PMC5919687; doi:10.1371/journal.pcbi.1006101)
Supplement: S11 File — All structures of Class I aaRS with residues renumbered according to the MSA. (GZ) [file pcbi.1006101.s023.tar.gz › 2hz7_A_renum.pdb]

ATOM      1  N   ALA A 220      32.335  41.959  96.816  1.00  0.00           N  
ATOM      2  CA  ALA A 220      31.800  42.107  95.431  1.00  0.00           C  
ATOM      3  C   ALA A 220      32.311  43.403  94.790  1.00  0.00           C  
ATOM      4  O   ALA A 220      31.995  44.499  95.266  1.00  0.00           O  
ATOM      5  CB  ALA A 220      30.270  42.102  95.465  1.00  0.00           C  
ATOM      6  N   ALA A 221      33.098  43.272  93.716  1.00  0.00           N  
ATOM      7  CA  ALA A 221      33.664  44.430  93.009  1.00  0.00           C  
ATOM      8  C   ALA A 221      32.581  45.396  92.541  1.00  0.00           C  
ATOM      9  O   ALA A 221      31.453  44.987  92.259  1.00  0.00           O  
ATOM     10  CB  ALA A 221      34.498  43.973  91.818  1.00  0.00           C  
ATOM     11  N   PRO A 222      32.920  46.696  92.442  1.00  0.00           N  
ATOM     12  CA  PRO A 222      31.975  47.730  92.009  1.00  0.00           C  
ATOM     13  C   PRO A 222      31.476  47.578  90.571  1.00  0.00           C  
ATOM     14  O   PRO A 222      32.250  47.300  89.648  1.00  0.00           O  
ATOM     15  CB  PRO A 222      32.763  49.027  92.220  1.00  0.00           C  
ATOM     16  CG  PRO A 222      34.176  48.603  91.929  1.00  0.00           C  
ATOM     17  CD  PRO A 222      34.260  47.275  92.669  1.00  0.00           C  
ATOM     18  N   LEU A 223      30.173  47.769  90.400  1.00  0.00           N  
ATOM     19  CA  LEU A 223      29.532  47.682  89.097  1.00  0.00           C  
ATOM     20  C   LEU A 223      30.216  48.675  88.135  1.00  0.00           C  
ATOM     21  O   LEU A 223      30.502  48.346  86.982  1.00  0.00           O  
ATOM     22  CB  LEU A 223      28.050  48.002  89.256  1.00  0.00           C  
ATOM     23  CG  LEU A 223      27.057  47.327  88.314  1.00  0.00           C  
ATOM     24  CD1 LEU A 223      27.425  45.857  88.121  1.00  0.00           C  
ATOM     25  CD2 LEU A 223      25.650  47.463  88.905  1.00  0.00           C  
ATOM     26  N   VAL A 224      30.496  49.881  88.624  1.00  0.00           N  
ATOM     27  CA  VAL A 224      31.171  50.890  87.821  1.00  0.00           C  
ATOM     28  C   VAL A 224      32.442  51.397  88.534  1.00  0.00           C  
ATOM     29  O   VAL A 224      32.364  52.069  89.560  1.00  0.00           O  
ATOM     30  CB  VAL A 224      30.234  52.088  87.532  1.00  0.00           C  
ATOM     31  CG1 VAL A 224      30.910  53.062  86.566  1.00  0.00           C  
ATOM     32  CG2 VAL A 224      28.908  51.589  86.958  1.00  0.00           C  
ATOM     33  N   ALA A 225      33.614  51.064  87.996  1.00  0.00           N  
ATOM     34  CA  ALA A 225      34.870  51.522  88.594  1.00  0.00           C  
ATOM     35  C   ALA A 225      34.868  53.059  88.609  1.00  0.00           C  
ATOM     36  O   ALA A 225      34.293  53.703  87.723  1.00  0.00           O  
ATOM     37  CB  ALA A 225      36.062  50.991  87.798  1.00  0.00           C  
ATOM     38  N   PRO A 226      35.509  53.667  89.621  1.00  0.00           N  
ATOM     39  CA  PRO A 226      35.563  55.129  89.739  1.00  0.00           C  
ATOM     40  C   PRO A 226      35.968  55.830  88.441  1.00  0.00           C  
ATOM     41  O   PRO A 226      37.050  55.580  87.911  1.00  0.00           O  
ATOM     42  CB  PRO A 226      36.596  55.345  90.843  1.00  0.00           C  
ATOM     43  CG  PRO A 226      36.466  54.104  91.690  1.00  0.00           C  
ATOM     44  CD  PRO A 226      36.353  53.023  90.646  1.00  0.00           C  
ATOM     45  N   ASN A 227      35.103  56.697  87.920  1.00  0.00           N  
ATOM     46  CA  ASN A 227      35.439  57.429  86.700  1.00  0.00           C  
ATOM     47  C   ASN A 227      35.009  58.866  86.935  1.00  0.00           C  
ATOM     48  O   ASN A 227      34.432  59.171  87.973  1.00  0.00           O  
ATOM     49  CB  ASN A 227      34.722  56.829  85.482  1.00  0.00           C  
ATOM     50  CG  ASN A 227      33.210  56.840  85.626  1.00  0.00           C  
ATOM     51  OD1 ASN A 227      32.598  57.895  85.818  1.00  0.00           O  
ATOM     52  ND2 ASN A 227      32.598  55.665  85.524  1.00  0.00           N  
ATOM     53  N   PHE A 228      35.264  59.754  85.987  1.00  0.00           N  
ATOM     54  CA  PHE A 228      34.893  61.141  86.210  1.00  0.00           C  
ATOM     55  C   PHE A 228      33.391  61.363  86.426  1.00  0.00           C  
ATOM     56  O   PHE A 228      33.002  62.243  87.180  1.00  0.00           O  
ATOM     57  CB  PHE A 228      35.415  62.024  85.069  1.00  0.00           C  
ATOM     58  CG  PHE A 228      34.601  61.952  83.793  1.00  0.00           C  
ATOM     59  CD1 PHE A 228      33.710  62.966  83.468  1.00  0.00           C  
ATOM     60  CD2 PHE A 228      34.769  60.904  82.899  1.00  0.00           C  
ATOM     61  CE1 PHE A 228      32.999  62.944  82.270  1.00  0.00           C  
ATOM     62  CE2 PHE A 228      34.061  60.871  81.692  1.00  0.00           C  
ATOM     63  CZ  PHE A 228      33.175  61.892  81.376  1.00  0.00           C  
ATOM     64  N   ILE A 229      32.549  60.567  85.775  1.00  0.00           N  
ATOM     65  CA  ILE A 229      31.103  60.722  85.924  1.00  0.00           C  
ATOM     66  C   ILE A 229      30.680  60.232  87.307  1.00  0.00           C  
ATOM     67  O   ILE A 229      29.862  60.857  87.992  1.00  0.00           O  
ATOM     68  CB  ILE A 229      30.360  59.924  84.828  1.00  0.00           C  
ATOM     69  CG1 ILE A 229      30.736  60.502  83.461  1.00  0.00           C  
ATOM     70  CG2 ILE A 229      28.851  59.975  85.056  1.00  0.00           C  
ATOM     71  CD1 ILE A 229      30.250  59.692  82.299  1.00  0.00           C  
ATOM     72  N   THR A 230      31.260  59.108  87.701  1.00  0.00           N  
ATOM     73  CA  THR A 230      31.005  58.503  88.992  1.00  0.00           C  
ATOM     74  C   THR A 230      31.293  59.523  90.098  1.00  0.00           C  
ATOM     75  O   THR A 230      30.493  59.688  91.045  1.00  0.00           O  
ATOM     76  CB  THR A 230      31.885  57.244  89.137  1.00  0.00           C  
ATOM     77  OG1 THR A 230      31.040  56.088  89.094  1.00  0.00           O  
ATOM     78  CG2 THR A 230      32.690  57.253  90.407  1.00  0.00           C  
ATOM     79  N   GLU A 232      32.425  60.222  89.958  1.00  0.00           N  
ATOM     80  CA  GLU A 232      32.825  61.231  90.931  1.00  0.00           C  
ATOM     81  C   GLU A 232      31.846  62.416  90.908  1.00  0.00           C  
ATOM     82  O   GLU A 232      31.535  62.993  91.943  1.00  0.00           O  
ATOM     83  CB  GLU A 232      34.246  61.736  90.643  1.00  0.00           C  
ATOM     84  CG  GLU A 232      35.343  60.666  90.729  1.00  0.00           C  
ATOM     85  CD  GLU A 232      35.340  59.904  92.056  1.00  0.00           C  
ATOM     86  OE1 GLU A 232      34.552  58.930  92.193  1.00  0.00           O  
ATOM     87  OE2 GLU A 232      36.117  60.285  92.962  1.00  0.00           O  
ATOM     88  N   ILE A 233      31.383  62.798  89.725  1.00  0.00           N  
ATOM     89  CA  ILE A 233      30.433  63.904  89.643  1.00  0.00           C  
ATOM     90  C   ILE A 233      29.166  63.549  90.433  1.00  0.00           C  
ATOM     91  O   ILE A 233      28.612  64.369  91.155  1.00  0.00           O  
ATOM     92  CB  ILE A 233      30.037  64.176  88.192  1.00  0.00           C  
ATOM     93  CG1 ILE A 233      31.177  64.904  87.476  1.00  0.00           C  
ATOM     94  CG2 ILE A 233      28.737  64.980  88.151  1.00  0.00           C  
ATOM     95  CD1 ILE A 233      31.080  64.817  85.958  1.00  0.00           C  
ATOM     96  N   ILE A 234      28.724  62.310  90.296  1.00  0.00           N  
ATOM     97  CA  ILE A 234      27.528  61.869  90.981  1.00  0.00           C  
ATOM     98  C   ILE A 234      27.685  61.816  92.494  1.00  0.00           C  
ATOM     99  O   ILE A 234      26.820  62.309  93.222  1.00  0.00           O  
ATOM    100  CB  ILE A 234      27.083  60.506  90.443  1.00  0.00           C  
ATOM    101  CG1 ILE A 234      26.555  60.700  89.023  1.00  0.00           C  
ATOM    102  CG2 ILE A 234      26.011  59.889  91.361  1.00  0.00           C  
ATOM    103  CD1 ILE A 234      26.140  59.430  88.353  1.00  0.00           C  
ATOM    104  N   GLU A 235      28.775  61.221  92.972  1.00  0.00           N  
ATOM    105  CA  GLU A 235      28.988  61.145  94.411  1.00  0.00           C  
ATOM    106  C   GLU A 235      29.066  62.559  94.964  1.00  0.00           C  
ATOM    107  O   GLU A 235      28.561  62.838  96.047  1.00  0.00           O  
ATOM    108  CB  GLU A 235      30.249  60.328  94.737  1.00  0.00           C  
ATOM    109  CG  GLU A 235      29.948  58.833  94.717  1.00  0.00           C  
ATOM    110  CD  GLU A 235      31.162  57.921  94.900  1.00  0.00           C  
ATOM    111  OE1 GLU A 235      32.070  58.236  95.701  1.00  0.00           O  
ATOM    112  OE2 GLU A 235      31.185  56.854  94.248  1.00  0.00           O  
ATOM    113  N   ARG A 236      29.655  63.462  94.194  1.00  0.00           N  
ATOM    114  CA  ARG A 236      29.772  64.853  94.613  1.00  0.00           C  
ATOM    115  C   ARG A 236      28.376  65.500  94.738  1.00  0.00           C  
ATOM    116  O   ARG A 236      28.118  66.260  95.669  1.00  0.00           O  
ATOM    117  CB  ARG A 236      30.630  65.606  93.593  1.00  0.00           C  
ATOM    118  CG  ARG A 236      31.441  66.759  94.158  1.00  0.00           C  
ATOM    119  CD  ARG A 236      32.506  67.234  93.150  1.00  0.00           C  
ATOM    120  NE  ARG A 236      33.554  66.231  92.926  1.00  0.00           N  
ATOM    121  CZ  ARG A 236      33.885  65.725  91.734  1.00  0.00           C  
ATOM    122  NH1 ARG A 236      33.254  66.118  90.626  1.00  0.00           N  
ATOM    123  NH2 ARG A 236      34.853  64.817  91.647  1.00  0.00           N  
ATOM    124  N   ASP A 237      27.481  65.190  93.798  1.00  0.00           N  
ATOM    125  CA  ASP A 237      26.116  65.729  93.802  1.00  0.00           C  
ATOM    126  C   ASP A 237      25.242  65.118  94.903  1.00  0.00           C  
ATOM    127  O   ASP A 237      24.426  65.803  95.522  1.00  0.00           O  
ATOM    128  CB  ASP A 237      25.440  65.488  92.453  1.00  0.00           C  
ATOM    129  CG  ASP A 237      26.053  66.307  91.335  1.00  0.00           C  
ATOM    130  OD1 ASP A 237      26.857  67.222  91.632  1.00  0.00           O  
ATOM    131  OD2 ASP A 237      25.720  66.040  90.159  1.00  0.00           O  
ATOM    132  N   LEU A 238      25.394  63.822  95.136  1.00  0.00           N  
ATOM    133  CA  LEU A 238      24.613  63.186  96.179  1.00  0.00           C  
ATOM    134  C   LEU A 238      25.053  63.779  97.501  1.00  0.00           C  
ATOM    135  O   LEU A 238      24.231  64.081  98.370  1.00  0.00           O  
ATOM    136  CB  LEU A 238      24.837  61.667  96.180  1.00  0.00           C  
ATOM    137  CG  LEU A 238      24.239  60.986  94.939  1.00  0.00           C  
ATOM    138  CD1 LEU A 238      24.515  59.484  94.973  1.00  0.00           C  
ATOM    139  CD2 LEU A 238      22.733  61.251  94.901  1.00  0.00           C  
ATOM    140  N   GLU A 239      26.361  63.972  97.628  1.00  0.00           N  
ATOM    141  CA  GLU A 239      26.936  64.501  98.849  1.00  0.00           C  
ATOM    142  C   GLU A 239      26.352  65.875  99.155  1.00  0.00           C  
ATOM    143  O   GLU A 239      25.956  66.144 100.282  1.00  0.00           O  
ATOM    144  CB  GLU A 239      28.462  64.559  98.711  1.00  0.00           C  
ATOM    145  CG  GLU A 239      29.207  64.913  99.984  1.00  0.00           C  
ATOM    146  CD  GLU A 239      29.061  66.373 100.355  1.00  0.00           C  
ATOM    147  OE1 GLU A 239      29.136  67.218  99.433  1.00  0.00           O  
ATOM    148  OE2 GLU A 239      28.888  66.670 101.560  1.00  0.00           O  
ATOM    149  N   ALA A 240      26.281  66.739  98.152  1.00  0.00           N  
ATOM    150  CA  ALA A 240      25.726  68.070  98.370  1.00  0.00           C  
ATOM    151  C   ALA A 240      24.183  68.123  98.289  1.00  0.00           C  
ATOM    152  O   ALA A 240      23.596  69.198  98.364  1.00  0.00           O  
ATOM    153  CB  ALA A 240      26.340  69.057  97.373  1.00  0.00           C  
ATOM    154  N   GLY A 241      23.525  66.978  98.149  1.00  0.00           N  
ATOM    155  CA  GLY A 241      22.069  66.977  98.058  1.00  0.00           C  
ATOM    156  C   GLY A 241      21.482  67.691  96.838  1.00  0.00           C  
ATOM    157  O   GLY A 241      20.339  68.150  96.879  1.00  0.00           O  
ATOM    158  N   LYS A 243      22.245  67.771  95.749  1.00  0.00           N  
ATOM    159  CA  LYS A 243      21.794  68.435  94.522  1.00  0.00           C  
ATOM    160  C   LYS A 243      20.538  67.795  93.923  1.00  0.00           C  
ATOM    161  O   LYS A 243      19.724  68.479  93.318  1.00  0.00           O  
ATOM    162  CB  LYS A 243      22.906  68.424  93.478  1.00  0.00           C  
ATOM    163  CG  LYS A 243      22.683  69.363  92.307  1.00  0.00           C  
ATOM    164  CD  LYS A 243      23.863  69.269  91.351  1.00  0.00           C  
ATOM    165  CE  LYS A 243      23.976  70.471  90.436  1.00  0.00           C  
ATOM    166  NZ  LYS A 243      22.754  70.683  89.627  1.00  0.00           N  
ATOM    167  N   TYR A 244      20.406  66.480  94.072  1.00  0.00           N  
ATOM    168  CA  TYR A 244      19.235  65.759  93.581  1.00  0.00           C  
ATOM    169  C   TYR A 244      18.938  64.664  94.586  1.00  0.00           C  
ATOM    170  O   TYR A 244      19.848  64.138  95.221  1.00  0.00           O  
ATOM    171  CB  TYR A 244      19.484  65.062  92.232  1.00  0.00           C  
ATOM    172  CG  TYR A 244      20.010  65.917  91.109  1.00  0.00           C  
ATOM    173  CD1 TYR A 244      21.377  65.956  90.825  1.00  0.00           C  
ATOM    174  CD2 TYR A 244      19.142  66.643  90.297  1.00  0.00           C  
ATOM    175  CE1 TYR A 244      21.867  66.693  89.756  1.00  0.00           C  
ATOM    176  CE2 TYR A 244      19.616  67.386  89.226  1.00  0.00           C  
ATOM    177  CZ  TYR A 244      20.983  67.408  88.960  1.00  0.00           C  
ATOM    178  OH  TYR A 244      21.468  68.156  87.910  1.00  0.00           O  
ATOM    179  N   PRO A 245      17.662  64.290  94.728  1.00  0.00           N  
ATOM    180  CA  PRO A 245      17.281  63.232  95.669  1.00  0.00           C  
ATOM    181  C   PRO A 245      17.713  61.838  95.158  1.00  0.00           C  
ATOM    182  O   PRO A 245      18.242  61.021  95.917  1.00  0.00           O  
ATOM    183  CB  PRO A 245      15.764  63.388  95.752  1.00  0.00           C  
ATOM    184  CG  PRO A 245      15.409  63.822  94.357  1.00  0.00           C  
ATOM    185  CD  PRO A 245      16.478  64.859  94.055  1.00  0.00           C  
ATOM    186  N   ARG A 264      17.482  61.584  93.868  1.00  0.00           N  
ATOM    187  CA  ARG A 264      17.842  60.315  93.219  1.00  0.00           C  
ATOM    188  C   ARG A 264      18.596  60.599  91.923  1.00  0.00           C  
ATOM    189  O   ARG A 264      18.469  61.674  91.341  1.00  0.00           O  
ATOM    190  CB  ARG A 264      16.597  59.518  92.827  1.00  0.00           C  
ATOM    191  CG  ARG A 264      15.676  59.116  93.946  1.00  0.00           C  
ATOM    192  CD  ARG A 264      14.376  58.565  93.359  1.00  0.00           C  
ATOM    193  NE  ARG A 264      14.589  57.427  92.460  1.00  0.00           N  
ATOM    194  CZ  ARG A 264      15.053  56.239  92.848  1.00  0.00           C  
ATOM    195  NH1 ARG A 264      15.363  56.025  94.122  1.00  0.00           N  
ATOM    196  NH2 ARG A 264      15.191  55.256  91.965  1.00  0.00           N  
ATOM    197  N   VAL A 266      19.363  59.626  91.458  1.00  0.00           N  
ATOM    198  CA  VAL A 266      20.069  59.787  90.202  1.00  0.00           C  
ATOM    199  C   VAL A 266      19.153  59.221  89.111  1.00  0.00           C  
ATOM    200  O   VAL A 266      18.549  58.172  89.298  1.00  0.00           O  
ATOM    201  CB  VAL A 266      21.393  58.995  90.202  1.00  0.00           C  
ATOM    202  CG1 VAL A 266      22.031  59.050  88.825  1.00  0.00           C  
ATOM    203  CG2 VAL A 266      22.345  59.563  91.249  1.00  0.00           C  
ATOM    204  N   VAL A 267      19.002  59.933  87.998  1.00  0.00           N  
ATOM    205  CA  VAL A 267      18.189  59.458  86.855  1.00  0.00           C  
ATOM    206  C   VAL A 267      19.014  59.524  85.588  1.00  0.00           C  
ATOM    207  O   VAL A 267      19.493  60.595  85.204  1.00  0.00           O  
ATOM    208  CB  VAL A 267      16.863  60.248  86.684  1.00  0.00           C  
ATOM    209  CG1 VAL A 267      16.051  59.660  85.550  1.00  0.00           C  
ATOM    210  CG2 VAL A 267      16.064  60.251  87.988  1.00  0.00           C  
ATOM    211  N   THR A 268      19.191  58.390  84.947  1.00  0.00           N  
ATOM    212  CA  THR A 268      19.938  58.369  83.723  1.00  0.00           C  
ATOM    213  C   THR A 268      19.102  57.828  82.617  1.00  0.00           C  
ATOM    214  O   THR A 268      17.959  57.418  82.805  1.00  0.00           O  
ATOM    215  CB  THR A 268      21.188  57.485  83.818  1.00  0.00           C  
ATOM    216  OG1 THR A 268      20.794  56.125  83.981  1.00  0.00           O  
ATOM    217  CG2 THR A 268      22.038  57.929  84.991  1.00  0.00           C  
ATOM    218  N   ARG A 269      19.668  57.816  81.462  1.00  0.00           N  
ATOM    219  CA  ARG A 269      18.930  57.329  80.355  1.00  0.00           C  
ATOM    220  C   ARG A 269      19.876  56.971  79.198  1.00  0.00           C  
ATOM    221  O   ARG A 269      20.963  57.545  79.032  1.00  0.00           O  
ATOM    222  CB  ARG A 269      17.899  58.359  79.893  1.00  0.00           C  
ATOM    223  CG  ARG A 269      18.402  59.296  78.802  1.00  0.00           C  
ATOM    224  CD  ARG A 269      19.414  60.331  79.299  1.00  0.00           C  
ATOM    225  NE  ARG A 269      20.039  61.114  78.229  1.00  0.00           N  
ATOM    226  CZ  ARG A 269      21.204  60.776  77.672  1.00  0.00           C  
ATOM    227  NH1 ARG A 269      21.851  59.692  78.072  1.00  0.00           N  
ATOM    228  NH2 ARG A 269      21.707  61.529  76.693  1.00  0.00           N  
ATOM    229  N   PHE A 270      19.429  55.984  78.403  1.00  0.00           N  
ATOM    230  CA  PHE A 270      20.030  55.560  77.108  1.00  0.00           C  
ATOM    231  C   PHE A 270      18.946  55.913  76.062  1.00  0.00           C  
ATOM    232  O   PHE A 270      17.852  55.368  76.114  1.00  0.00           O  
ATOM    233  CB  PHE A 270      20.359  54.026  76.998  1.00  0.00           C  
ATOM    234  CG  PHE A 270      21.002  53.613  75.687  1.00  0.00           C  
ATOM    235  CD1 PHE A 270      22.178  54.250  75.274  1.00  0.00           C  
ATOM    236  CD2 PHE A 270      20.441  52.626  74.896  1.00  0.00           C  
ATOM    237  CE1 PHE A 270      22.781  53.885  74.061  1.00  0.00           C  
ATOM    238  CE2 PHE A 270      21.031  52.279  73.710  1.00  0.00           C  
ATOM    239  CZ  PHE A 270      22.202  52.891  73.269  1.00  0.00           C  
ATOM    240  N   PRO A 272      19.237  56.827  75.124  1.00  0.00           N  
ATOM    241  CA  PRO A 272      18.236  57.277  74.154  1.00  0.00           C  
ATOM    242  C   PRO A 272      18.573  56.901  72.725  1.00  0.00           C  
ATOM    243  O   PRO A 272      18.898  57.779  71.917  1.00  0.00           O  
ATOM    244  CB  PRO A 272      18.304  58.774  74.325  1.00  0.00           C  
ATOM    245  CG  PRO A 272      19.880  58.964  74.350  1.00  0.00           C  
ATOM    246  CD  PRO A 272      20.412  57.726  75.099  1.00  0.00           C  
ATOM    247  N   PRO A 273      18.504  55.608  72.378  1.00  0.00           N  
ATOM    248  CA  PRO A 273      18.854  55.361  70.986  1.00  0.00           C  
ATOM    249  C   PRO A 273      17.778  55.818  70.000  1.00  0.00           C  
ATOM    250  O   PRO A 273      16.590  55.997  70.332  1.00  0.00           O  
ATOM    251  CB  PRO A 273      19.078  53.849  70.950  1.00  0.00           C  
ATOM    252  CG  PRO A 273      18.035  53.361  71.911  1.00  0.00           C  
ATOM    253  CD  PRO A 273      18.153  54.353  73.065  1.00  0.00           C  
ATOM    254  N   ASP A 274      18.254  56.015  68.785  1.00  0.00           N  
ATOM    255  CA  ASP A 274      17.455  56.403  67.643  1.00  0.00           C  
ATOM    256  C   ASP A 274      17.014  55.057  66.990  1.00  0.00           C  
ATOM    257  O   ASP A 274      17.858  54.244  66.600  1.00  0.00           O  
ATOM    258  CB  ASP A 274      18.391  57.245  66.757  1.00  0.00           C  
ATOM    259  CG  ASP A 274      18.044  57.197  65.308  1.00  0.00           C  
ATOM    260  OD1 ASP A 274      16.904  57.575  64.949  1.00  0.00           O  
ATOM    261  OD2 ASP A 274      18.932  56.793  64.524  1.00  0.00           O  
ATOM    262  N   PRO A 275      15.694  54.787  66.905  1.00  0.00           N  
ATOM    263  CA  PRO A 275      15.233  53.528  66.297  1.00  0.00           C  
ATOM    264  C   PRO A 275      15.337  53.539  64.774  1.00  0.00           C  
ATOM    265  O   PRO A 275      14.325  53.413  64.069  1.00  0.00           O  
ATOM    266  CB  PRO A 275      13.790  53.418  66.789  1.00  0.00           C  
ATOM    267  CG  PRO A 275      13.359  54.835  66.841  1.00  0.00           C  
ATOM    268  CD  PRO A 275      14.554  55.544  67.455  1.00  0.00           C  
ATOM    269  N   SER A 276      16.575  53.671  64.294  1.00  0.00           N  
ATOM    270  CA  SER A 276      16.907  53.740  62.875  1.00  0.00           C  
ATOM    271  C   SER A 276      17.710  52.548  62.385  1.00  0.00           C  
ATOM    272  O   SER A 276      18.161  52.528  61.240  1.00  0.00           O  
ATOM    273  CB  SER A 276      17.742  54.986  62.600  1.00  0.00           C  
ATOM    274  OG  SER A 276      17.022  56.155  62.925  1.00  0.00           O  
ATOM    275  N   GLY A 277      17.923  51.575  63.259  1.00  0.00           N  
ATOM    276  CA  GLY A 277      18.683  50.400  62.885  1.00  0.00           C  
ATOM    277  C   GLY A 277      18.754  49.484  64.090  1.00  0.00           C  
ATOM    278  O   GLY A 277      18.309  49.852  65.181  1.00  0.00           O  
ATOM    279  N   TYR A 279      19.295  48.291  63.893  1.00  0.00           N  
ATOM    280  CA  TYR A 279      19.408  47.336  64.983  1.00  0.00           C  
ATOM    281  C   TYR A 279      20.486  47.728  65.989  1.00  0.00           C  
ATOM    282  O   TYR A 279      21.498  48.335  65.638  1.00  0.00           O  
ATOM    283  CB  TYR A 279      19.742  45.941  64.438  1.00  0.00           C  
ATOM    284  CG  TYR A 279      18.710  45.380  63.503  1.00  0.00           C  
ATOM    285  CD1 TYR A 279      18.916  45.388  62.128  1.00  0.00           C  
ATOM    286  CD2 TYR A 279      17.499  44.881  63.990  1.00  0.00           C  
ATOM    287  CE1 TYR A 279      17.948  44.922  61.257  1.00  0.00           C  
ATOM    288  CE2 TYR A 279      16.514  44.412  63.122  1.00  0.00           C  
ATOM    289  CZ  TYR A 279      16.751  44.441  61.754  1.00  0.00           C  
ATOM    290  OH  TYR A 279      15.782  44.022  60.876  1.00  0.00           O  
ATOM    291  N   ALA A 280      20.261  47.373  67.245  1.00  0.00           N  
ATOM    292  CA  ALA A 280      21.240  47.638  68.293  1.00  0.00           C  
ATOM    293  C   ALA A 280      22.472  46.817  67.925  1.00  0.00           C  
ATOM    294  O   ALA A 280      22.341  45.719  67.394  1.00  0.00           O  
ATOM    295  CB  ALA A 280      20.704  47.173  69.627  1.00  0.00           C  
ATOM    296  N   HIS A 281      23.662  47.340  68.186  1.00  0.00           N  
ATOM    297  CA  HIS A 281      24.872  46.594  67.858  1.00  0.00           C  
ATOM    298  C   HIS A 281      25.949  46.733  68.925  1.00  0.00           C  
ATOM    299  O   HIS A 281      25.774  47.463  69.894  1.00  0.00           O  
ATOM    300  CB  HIS A 281      25.401  47.012  66.489  1.00  0.00           C  
ATOM    301  CG  HIS A 281      25.590  48.488  66.324  1.00  0.00           C  
ATOM    302  ND1 HIS A 281      26.483  49.216  67.081  1.00  0.00           N  
ATOM    303  CD2 HIS A 281      25.032  49.365  65.453  1.00  0.00           C  
ATOM    304  CE1 HIS A 281      26.471  50.477  66.683  1.00  0.00           C  
ATOM    305  NE2 HIS A 281      25.600  50.594  65.696  1.00  0.00           N  
ATOM    306  N   LEU A 282      27.063  46.032  68.751  1.00  0.00           N  
ATOM    307  CA  LEU A 282      28.132  46.064  69.743  1.00  0.00           C  
ATOM    308  C   LEU A 282      28.583  47.461  70.136  1.00  0.00           C  
ATOM    309  O   LEU A 282      29.057  47.662  71.246  1.00  0.00           O  
ATOM    310  CB  LEU A 282      29.327  45.260  69.256  1.00  0.00           C  
ATOM    311  CG  LEU A 282      29.081  43.752  69.185  1.00  0.00           C  
ATOM    312  CD1 LEU A 282      30.279  43.060  68.523  1.00  0.00           C  
ATOM    313  CD2 LEU A 282      28.851  43.217  70.593  1.00  0.00           C  
ATOM    314  N   GLY A 283      28.429  48.416  69.220  1.00  0.00           N  
ATOM    315  CA  GLY A 283      28.821  49.790  69.479  1.00  0.00           C  
ATOM    316  C   GLY A 283      27.931  50.529  70.472  1.00  0.00           C  
ATOM    317  O   GLY A 283      28.310  51.601  70.954  1.00  0.00           O  
ATOM    318  N   HIS A 284      26.759  49.973  70.779  1.00  0.00           N  
ATOM    319  CA  HIS A 284      25.817  50.589  71.727  1.00  0.00           C  
ATOM    320  C   HIS A 284      25.976  50.035  73.135  1.00  0.00           C  
ATOM    321  O   HIS A 284      25.435  50.584  74.085  1.00  0.00           O  
ATOM    322  CB  HIS A 284      24.376  50.314  71.301  1.00  0.00           C  
ATOM    323  CG  HIS A 284      24.022  50.883  69.969  1.00  0.00           C  
ATOM    324  ND1 HIS A 284      23.434  50.130  68.975  1.00  0.00           N  
ATOM    325  CD2 HIS A 284      24.141  52.139  69.474  1.00  0.00           C  
ATOM    326  CE1 HIS A 284      23.201  50.899  67.925  1.00  0.00           C  
ATOM    327  NE2 HIS A 284      23.620  52.124  68.202  1.00  0.00           N  
ATOM    328  N   VAL A 285      26.695  48.929  73.257  1.00  0.00           N  
ATOM    329  CA  VAL A 285      26.881  48.261  74.540  1.00  0.00           C  
ATOM    330  C   VAL A 285      27.520  49.121  75.635  1.00  0.00           C  
ATOM    331  O   VAL A 285      26.987  49.229  76.745  1.00  0.00           O  
ATOM    332  CB  VAL A 285      27.708  46.974  74.338  1.00  0.00           C  
ATOM    333  CG1 VAL A 285      28.228  46.471  75.656  1.00  0.00           C  
ATOM    334  CG2 VAL A 285      26.850  45.926  73.677  1.00  0.00           C  
ATOM    335  N   PHE A 286      28.652  49.733  75.308  1.00  0.00           N  
ATOM    336  CA  PHE A 286      29.383  50.562  76.249  1.00  0.00           C  
ATOM    337  C   PHE A 286      28.527  51.662  76.876  1.00  0.00           C  
ATOM    338  O   PHE A 286      28.382  51.724  78.102  1.00  0.00           O  
ATOM    339  CB  PHE A 286      30.606  51.192  75.559  1.00  0.00           C  
ATOM    340  CG  PHE A 286      31.404  52.084  76.459  1.00  0.00           C  
ATOM    341  CD1 PHE A 286      32.135  51.551  77.517  1.00  0.00           C  
ATOM    342  CD2 PHE A 286      31.392  53.461  76.282  1.00  0.00           C  
ATOM    343  CE1 PHE A 286      32.846  52.381  78.391  1.00  0.00           C  
ATOM    344  CE2 PHE A 286      32.101  54.305  77.152  1.00  0.00           C  
ATOM    345  CZ  PHE A 286      32.827  53.762  78.206  1.00  0.00           C  
ATOM    346  N   ALA A 288      27.960  52.529  76.042  1.00  0.00           N  
ATOM    347  CA  ALA A 288      27.145  53.630  76.544  1.00  0.00           C  
ATOM    348  C   ALA A 288      25.890  53.170  77.289  1.00  0.00           C  
ATOM    349  O   ALA A 288      25.608  53.655  78.387  1.00  0.00           O  
ATOM    350  CB  ALA A 288      26.759  54.561  75.398  1.00  0.00           C  
ATOM    351  N   SER A 289      25.134  52.243  76.705  1.00  0.00           N  
ATOM    352  CA  SER A 289      23.916  51.784  77.353  1.00  0.00           C  
ATOM    353  C   SER A 289      24.207  51.167  78.718  1.00  0.00           C  
ATOM    354  O   SER A 289      23.523  51.462  79.704  1.00  0.00           O  
ATOM    355  CB  SER A 289      23.187  50.773  76.468  1.00  0.00           C  
ATOM    356  OG  SER A 289      24.025  49.671  76.163  1.00  0.00           O  
ATOM    357  N   LEU A 290      25.210  50.303  78.790  1.00  0.00           N  
ATOM    358  CA  LEU A 290      25.543  49.700  80.078  1.00  0.00           C  
ATOM    359  C   LEU A 290      26.094  50.749  81.043  1.00  0.00           C  
ATOM    360  O   LEU A 290      25.832  50.680  82.232  1.00  0.00           O  
ATOM    361  CB  LEU A 290      26.525  48.536  79.902  1.00  0.00           C  
ATOM    362  CG  LEU A 290      25.773  47.313  79.355  1.00  0.00           C  
ATOM    363  CD1 LEU A 290      26.741  46.258  78.832  1.00  0.00           C  
ATOM    364  CD2 LEU A 290      24.869  46.756  80.460  1.00  0.00           C  
ATOM    365  N   LEU A 291      26.831  51.734  80.541  1.00  0.00           N  
ATOM    366  CA  LEU A 291      27.342  52.771  81.435  1.00  0.00           C  
ATOM    367  C   LEU A 291      26.163  53.503  82.088  1.00  0.00           C  
ATOM    368  O   LEU A 291      26.169  53.719  83.290  1.00  0.00           O  
ATOM    369  CB  LEU A 291      28.217  53.782  80.687  1.00  0.00           C  
ATOM    370  CG  LEU A 291      28.818  54.883  81.577  1.00  0.00           C  
ATOM    371  CD1 LEU A 291      29.704  54.243  82.616  1.00  0.00           C  
ATOM    372  CD2 LEU A 291      29.630  55.874  80.734  1.00  0.00           C  
ATOM    373  N   ASP A 292      25.166  53.881  81.290  1.00  0.00           N  
ATOM    374  CA  ASP A 292      23.970  54.562  81.803  1.00  0.00           C  
ATOM    375  C   ASP A 292      23.201  53.683  82.791  1.00  0.00           C  
ATOM    376  O   ASP A 292      22.799  54.146  83.861  1.00  0.00           O  
ATOM    377  CB  ASP A 292      23.000  54.938  80.664  1.00  0.00           C  
ATOM    378  CG  ASP A 292      23.575  55.979  79.706  1.00  0.00           C  
ATOM    379  OD1 ASP A 292      24.198  56.951  80.200  1.00  0.00           O  
ATOM    380  OD2 ASP A 292      23.382  55.835  78.463  1.00  0.00           O  
ATOM    381  N   PHE A 293      22.979  52.422  82.426  1.00  0.00           N  
ATOM    382  CA  PHE A 293      22.244  51.500  83.288  1.00  0.00           C  
ATOM    383  C   PHE A 293      23.002  51.176  84.593  1.00  0.00           C  
ATOM    384  O   PHE A 293      22.476  51.354  85.689  1.00  0.00           O  
ATOM    385  CB  PHE A 293      21.943  50.200  82.537  1.00  0.00           C  
ATOM    386  CG  PHE A 293      21.315  49.149  83.394  1.00  0.00           C  
ATOM    387  CD1 PHE A 293      20.040  49.336  83.922  1.00  0.00           C  
ATOM    388  CD2 PHE A 293      22.019  47.999  83.732  1.00  0.00           C  
ATOM    389  CE1 PHE A 293      19.483  48.401  84.775  1.00  0.00           C  
ATOM    390  CE2 PHE A 293      21.466  47.046  84.593  1.00  0.00           C  
ATOM    391  CZ  PHE A 293      20.198  47.250  85.114  1.00  0.00           C  
ATOM    392  N   ASN A 294      24.228  50.684  84.476  1.00  0.00           N  
ATOM    393  CA  ASN A 294      25.016  50.370  85.661  1.00  0.00           C  
ATOM    394  C   ASN A 294      25.235  51.581  86.582  1.00  0.00           C  
ATOM    395  O   ASN A 294      25.378  51.418  87.785  1.00  0.00           O  
ATOM    396  CB  ASN A 294      26.369  49.790  85.261  1.00  0.00           C  
ATOM    397  CG  ASN A 294      26.249  48.396  84.677  1.00  0.00           C  
ATOM    398  OD1 ASN A 294      25.351  47.637  85.048  1.00  0.00           O  
ATOM    399  ND2 ASN A 294      27.168  48.042  83.774  1.00  0.00           N  
ATOM    400  N   THR A 295      25.281  52.790  86.032  1.00  0.00           N  
ATOM    401  CA  THR A 295      25.479  53.964  86.876  1.00  0.00           C  
ATOM    402  C   THR A 295      24.242  54.193  87.731  1.00  0.00           C  
ATOM    403  O   THR A 295      24.355  54.427  88.938  1.00  0.00           O  
ATOM    404  CB  THR A 295      25.787  55.226  86.046  1.00  0.00           C  
ATOM    405  OG1 THR A 295      27.058  55.065  85.409  1.00  0.00           O  
ATOM    406  CG2 THR A 295      25.876  56.465  86.949  1.00  0.00           C  
ATOM    407  N   ALA A 296      23.065  54.113  87.109  1.00  0.00           N  
ATOM    408  CA  ALA A 296      21.811  54.273  87.826  1.00  0.00           C  
ATOM    409  C   ALA A 296      21.743  53.209  88.908  1.00  0.00           C  
ATOM    410  O   ALA A 296      21.429  53.491  90.061  1.00  0.00           O  
ATOM    411  CB  ALA A 296      20.632  54.104  86.876  1.00  0.00           C  
ATOM    412  N   ARG A 297      22.027  51.973  88.514  1.00  0.00           N  
ATOM    413  CA  ARG A 297      22.000  50.838  89.429  1.00  0.00           C  
ATOM    414  C   ARG A 297      22.970  51.031  90.600  1.00  0.00           C  
ATOM    415  O   ARG A 297      22.575  50.924  91.753  1.00  0.00           O  
ATOM    416  CB  ARG A 297      22.326  49.552  88.649  1.00  0.00           C  
ATOM    417  CG  ARG A 297      22.297  48.230  89.442  1.00  0.00           C  
ATOM    418  CD  ARG A 297      21.124  48.137  90.421  1.00  0.00           C  
ATOM    419  NE  ARG A 297      19.831  48.506  89.832  1.00  0.00           N  
ATOM    420  CZ  ARG A 297      19.105  47.728  89.031  1.00  0.00           C  
ATOM    421  NH1 ARG A 297      19.532  46.510  88.705  1.00  0.00           N  
ATOM    422  NH2 ARG A 297      17.944  48.170  88.556  1.00  0.00           N  
ATOM    423  N   GLN A 298      24.229  51.353  90.307  1.00  0.00           N  
ATOM    424  CA  GLN A 298      25.223  51.528  91.361  1.00  0.00           C  
ATOM    425  C   GLN A 298      24.775  52.512  92.432  1.00  0.00           C  
ATOM    426  O   GLN A 298      25.065  52.302  93.610  1.00  0.00           O  
ATOM    427  CB  GLN A 298      26.565  51.991  90.788  1.00  0.00           C  
ATOM    428  CG  GLN A 298      27.628  52.298  91.858  1.00  0.00           C  
ATOM    429  CD  GLN A 298      29.054  52.109  91.352  1.00  0.00           C  
ATOM    430  OE1 GLN A 298      29.419  51.019  90.899  1.00  0.00           O  
ATOM    431  NE2 GLN A 298      29.868  53.163  91.435  1.00  0.00           N  
ATOM    432  N   TYR A 299      24.053  53.581  92.024  1.00  0.00           N  
ATOM    433  CA  TYR A 299      23.610  54.593  92.969  1.00  0.00           C  
ATOM    434  C   TYR A 299      22.117  54.534  93.297  1.00  0.00           C  
ATOM    435  O   TYR A 299      21.530  55.514  93.741  1.00  0.00           O  
ATOM    436  CB  TYR A 299      23.988  55.986  92.471  1.00  0.00           C  
ATOM    437  CG  TYR A 299      25.485  56.071  92.361  1.00  0.00           C  
ATOM    438  CD1 TYR A 299      26.139  55.896  91.146  1.00  0.00           C  
ATOM    439  CD2 TYR A 299      26.264  56.321  93.496  1.00  0.00           C  
ATOM    440  CE1 TYR A 299      27.525  55.922  91.071  1.00  0.00           C  
ATOM    441  CE2 TYR A 299      27.648  56.346  93.427  1.00  0.00           C  
ATOM    442  CZ  TYR A 299      28.269  56.128  92.216  1.00  0.00           C  
ATOM    443  OH  TYR A 299      29.640  56.121  92.150  1.00  0.00           O  
ATOM    444  N   GLY A 305      21.517  53.370  93.082  1.00  0.00           N  
ATOM    445  CA  GLY A 305      20.107  53.187  93.384  1.00  0.00           C  
ATOM    446  C   GLY A 305      19.205  54.190  92.706  1.00  0.00           C  
ATOM    447  O   GLY A 305      18.211  54.616  93.278  1.00  0.00           O  
ATOM    448  N   GLY A 306      19.561  54.570  91.486  1.00  0.00           N  
ATOM    449  CA  GLY A 306      18.763  55.529  90.752  1.00  0.00           C  
ATOM    450  C   GLY A 306      17.764  54.883  89.808  1.00  0.00           C  
ATOM    451  O   GLY A 306      17.413  53.715  89.934  1.00  0.00           O  
ATOM    452  N   GLN A 307      17.304  55.663  88.846  1.00  0.00           N  
ATOM    453  CA  GLN A 307      16.339  55.193  87.875  1.00  0.00           C  
ATOM    454  C   GLN A 307      16.996  55.196  86.506  1.00  0.00           C  
ATOM    455  O   GLN A 307      17.714  56.131  86.176  1.00  0.00           O  
ATOM    456  CB  GLN A 307      15.144  56.147  87.875  1.00  0.00           C  
ATOM    457  CG  GLN A 307      14.063  55.854  86.836  1.00  0.00           C  
ATOM    458  CD  GLN A 307      12.951  56.913  86.876  1.00  0.00           C  
ATOM    459  OE1 GLN A 307      12.376  57.178  87.938  1.00  0.00           O  
ATOM    460  NE2 GLN A 307      12.652  57.521  85.723  1.00  0.00           N  
ATOM    461  N   PHE A 308      16.789  54.150  85.718  1.00  0.00           N  
ATOM    462  CA  PHE A 308      17.339  54.132  84.361  1.00  0.00           C  
ATOM    463  C   PHE A 308      16.183  54.177  83.361  1.00  0.00           C  
ATOM    464  O   PHE A 308      15.279  53.360  83.446  1.00  0.00           O  
ATOM    465  CB  PHE A 308      18.148  52.860  84.093  1.00  0.00           C  
ATOM    466  CG  PHE A 308      18.518  52.672  82.633  1.00  0.00           C  
ATOM    467  CD1 PHE A 308      19.446  53.514  82.019  1.00  0.00           C  
ATOM    468  CD2 PHE A 308      17.960  51.635  81.888  1.00  0.00           C  
ATOM    469  CE1 PHE A 308      19.822  53.324  80.693  1.00  0.00           C  
ATOM    470  CE2 PHE A 308      18.330  51.439  80.552  1.00  0.00           C  
ATOM    471  CZ  PHE A 308      19.265  52.285  79.957  1.00  0.00           C  
ATOM    472  N   ASN A 309      16.221  55.119  82.421  1.00  0.00           N  
ATOM    473  CA  ASN A 309      15.173  55.238  81.401  1.00  0.00           C  
ATOM    474  C   ASN A 309      15.659  54.750  80.026  1.00  0.00           C  
ATOM    475  O   ASN A 309      16.787  55.068  79.618  1.00  0.00           O  
ATOM    476  CB  ASN A 309      14.758  56.702  81.190  1.00  0.00           C  
ATOM    477  CG  ASN A 309      14.279  57.391  82.454  1.00  0.00           C  
ATOM    478  OD1 ASN A 309      13.984  56.754  83.466  1.00  0.00           O  
ATOM    479  ND2 ASN A 309      14.184  58.725  82.388  1.00  0.00           N  
ATOM    480  N   LEU A 310      14.816  54.005  79.308  1.00  0.00           N  
ATOM    481  CA  LEU A 310      15.150  53.582  77.942  1.00  0.00           C  
ATOM    482  C   LEU A 310      14.243  54.444  77.077  1.00  0.00           C  
ATOM    483  O   LEU A 310      13.018  54.398  77.208  1.00  0.00           O  
ATOM    484  CB  LEU A 310      14.861  52.093  77.680  1.00  0.00           C  
ATOM    485  CG  LEU A 310      15.080  51.663  76.221  1.00  0.00           C  
ATOM    486  CD1 LEU A 310      16.463  52.072  75.733  1.00  0.00           C  
ATOM    487  CD2 LEU A 310      14.898  50.162  76.084  1.00  0.00           C  
ATOM    488  N   ARG A 311      14.847  55.235  76.200  1.00  0.00           N  
ATOM    489  CA  ARG A 311      14.091  56.143  75.349  1.00  0.00           C  
ATOM    490  C   ARG A 311      14.327  55.931  73.864  1.00  0.00           C  
ATOM    491  O   ARG A 311      15.472  55.792  73.406  1.00  0.00           O  
ATOM    492  CB  ARG A 311      14.449  57.591  75.701  1.00  0.00           C  
ATOM    493  CG  ARG A 311      13.845  58.656  74.786  1.00  0.00           C  
ATOM    494  CD  ARG A 311      14.615  59.976  74.911  1.00  0.00           C  
ATOM    495  NE  ARG A 311      14.748  60.371  76.307  1.00  0.00           N  
ATOM    496  CZ  ARG A 311      15.635  61.253  76.756  1.00  0.00           C  
ATOM    497  NH1 ARG A 311      16.482  61.844  75.919  1.00  0.00           N  
ATOM    498  NH2 ARG A 311      15.676  61.538  78.047  1.00  0.00           N  
ATOM    499  N   MET A 312      13.231  55.876  73.115  1.00  0.00           N  
ATOM    500  CA  MET A 312      13.332  55.751  71.677  1.00  0.00           C  
ATOM    501  C   MET A 312      13.301  57.188  71.206  1.00  0.00           C  
ATOM    502  O   MET A 312      12.300  57.884  71.386  1.00  0.00           O  
ATOM    503  CB  MET A 312      12.138  54.992  71.091  1.00  0.00           C  
ATOM    504  CG  MET A 312      12.068  53.529  71.528  1.00  0.00           C  
ATOM    505  SD  MET A 312      13.461  52.565  70.882  1.00  0.00           S  
ATOM    506  CE  MET A 312      14.489  52.396  72.347  1.00  0.00           C  
ATOM    507  N   ASP A 313      14.407  57.651  70.636  1.00  0.00           N  
ATOM    508  CA  ASP A 313      14.425  59.004  70.144  1.00  0.00           C  
ATOM    509  C   ASP A 313      13.923  58.922  68.725  1.00  0.00           C  
ATOM    510  O   ASP A 313      14.712  58.948  67.775  1.00  0.00           O  
ATOM    511  CB  ASP A 313      15.830  59.602  70.154  1.00  0.00           C  
ATOM    512  CG  ASP A 313      15.838  61.040  69.632  1.00  0.00           C  
ATOM    513  OD1 ASP A 313      16.920  61.673  69.618  1.00  0.00           O  
ATOM    514  OD2 ASP A 313      14.746  61.533  69.228  1.00  0.00           O  
ATOM    515  N   ASP A 314      12.604  58.830  68.582  1.00  0.00           N  
ATOM    516  CA  ASP A 314      11.991  58.709  67.269  1.00  0.00           C  
ATOM    517  C   ASP A 314      11.480  60.037  66.711  1.00  0.00           C  
ATOM    518  O   ASP A 314      10.419  60.096  66.073  1.00  0.00           O  
ATOM    519  CB  ASP A 314      10.852  57.696  67.356  1.00  0.00           C  
ATOM    520  CG  ASP A 314       9.698  58.182  68.214  1.00  0.00           C  
ATOM    521  OD1 ASP A 314       9.912  58.987  69.157  1.00  0.00           O  
ATOM    522  OD2 ASP A 314       8.564  57.733  67.946  1.00  0.00           O  
ATOM    523  N   THR A 315      12.234  61.102  66.938  1.00  0.00           N  
ATOM    524  CA  THR A 315      11.829  62.412  66.463  1.00  0.00           C  
ATOM    525  C   THR A 315      12.033  62.657  64.965  1.00  0.00           C  
ATOM    526  O   THR A 315      11.524  63.638  64.446  1.00  0.00           O  
ATOM    527  CB  THR A 315      12.537  63.516  67.246  1.00  0.00           C  
ATOM    528  OG1 THR A 315      13.953  63.409  67.046  1.00  0.00           O  
ATOM    529  CG2 THR A 315      12.222  63.391  68.747  1.00  0.00           C  
ATOM    530  N   ASN A 316      12.780  61.794  64.272  1.00  0.00           N  
ATOM    531  CA  ASN A 316      12.986  61.960  62.829  1.00  0.00           C  
ATOM    532  C   ASN A 316      12.047  60.993  62.095  1.00  0.00           C  
ATOM    533  O   ASN A 316      12.306  59.800  62.029  1.00  0.00           O  
ATOM    534  CB  ASN A 316      14.447  61.680  62.450  1.00  0.00           C  
ATOM    535  CG  ASN A 316      14.683  61.740  60.935  1.00  0.00           C  
ATOM    536  OD1 ASN A 316      15.829  61.729  60.475  1.00  0.00           O  
ATOM    537  ND2 ASN A 316      13.598  61.795  60.156  1.00  0.00           N  
ATOM    538  N   PRO A 317      10.962  61.515  61.496  1.00  0.00           N  
ATOM    539  CA  PRO A 317       9.952  60.735  60.769  1.00  0.00           C  
ATOM    540  C   PRO A 317      10.406  59.830  59.630  1.00  0.00           C  
ATOM    541  O   PRO A 317       9.787  58.789  59.377  1.00  0.00           O  
ATOM    542  CB  PRO A 317       8.960  61.806  60.309  1.00  0.00           C  
ATOM    543  CG  PRO A 317       9.829  62.979  60.091  1.00  0.00           C  
ATOM    544  CD  PRO A 317      10.741  62.960  61.290  1.00  0.00           C  
ATOM    545  N   GLU A 333      11.482  60.210  58.954  1.00  0.00           N  
ATOM    546  CA  GLU A 333      11.987  59.415  57.842  1.00  0.00           C  
ATOM    547  C   GLU A 333      12.892  58.245  58.263  1.00  0.00           C  
ATOM    548  O   GLU A 333      13.169  57.362  57.451  1.00  0.00           O  
ATOM    549  CB  GLU A 333      12.736  60.327  56.857  1.00  0.00           C  
ATOM    550  CG  GLU A 333      11.977  61.626  56.543  1.00  0.00           C  
ATOM    551  CD  GLU A 333      12.634  62.477  55.461  1.00  0.00           C  
ATOM    552  OE1 GLU A 333      13.835  62.818  55.600  1.00  0.00           O  
ATOM    553  OE2 GLU A 333      11.936  62.809  54.473  1.00  0.00           O  
ATOM    554  N   LEU A 421      13.354  58.228  59.514  1.00  0.00           N  
ATOM    555  CA  LEU A 421      14.226  57.143  59.967  1.00  0.00           C  
ATOM    556  C   LEU A 421      13.602  56.165  60.959  1.00  0.00           C  
ATOM    557  O   LEU A 421      13.889  54.978  60.920  1.00  0.00           O  
ATOM    558  CB  LEU A 421      15.516  57.716  60.572  1.00  0.00           C  
ATOM    559  CG  LEU A 421      16.434  58.446  59.583  1.00  0.00           C  
ATOM    560  CD1 LEU A 421      17.726  58.882  60.269  1.00  0.00           C  
ATOM    561  CD2 LEU A 421      16.743  57.530  58.424  1.00  0.00           C  
ATOM    562  N   ALA A 422      12.747  56.652  61.847  1.00  0.00           N  
ATOM    563  CA  ALA A 422      12.134  55.791  62.850  1.00  0.00           C  
ATOM    564  C   ALA A 422      11.248  54.676  62.264  1.00  0.00           C  
ATOM    565  O   ALA A 422      10.394  54.928  61.423  1.00  0.00           O  
ATOM    566  CB  ALA A 422      11.353  56.636  63.821  1.00  0.00           C  
ATOM    567  N   ARG A 423      11.476  53.445  62.720  1.00  0.00           N  
ATOM    568  CA  ARG A 423      10.738  52.275  62.255  1.00  0.00           C  
ATOM    569  C   ARG A 423      10.346  51.403  63.416  1.00  0.00           C  
ATOM    570  O   ARG A 423      11.118  51.203  64.359  1.00  0.00           O  
ATOM    571  CB  ARG A 423      11.579  51.420  61.297  1.00  0.00           C  
ATOM    572  CG  ARG A 423      11.999  52.106  60.010  1.00  0.00           C  
ATOM    573  CD  ARG A 423      10.795  52.449  59.157  1.00  0.00           C  
ATOM    574  NE  ARG A 423      11.045  53.616  58.312  1.00  0.00           N  
ATOM    575  CZ  ARG A 423      11.860  53.628  57.261  1.00  0.00           C  
ATOM    576  NH1 ARG A 423      12.510  52.524  56.907  1.00  0.00           N  
ATOM    577  NH2 ARG A 423      12.036  54.752  56.573  1.00  0.00           N  
ATOM    578  N   GLN A 424       9.142  50.867  63.342  1.00  0.00           N  
ATOM    579  CA  GLN A 424       8.661  49.982  64.377  1.00  0.00           C  
ATOM    580  C   GLN A 424       9.608  48.786  64.553  1.00  0.00           C  
ATOM    581  O   GLN A 424       9.831  48.330  65.678  1.00  0.00           O  
ATOM    582  CB  GLN A 424       7.265  49.478  64.010  1.00  0.00           C  
ATOM    583  CG  GLN A 424       6.603  48.661  65.092  1.00  0.00           C  
ATOM    584  CD  GLN A 424       6.414  49.461  66.365  1.00  0.00           C  
ATOM    585  OE1 GLN A 424       5.800  50.532  66.349  1.00  0.00           O  
ATOM    586  NE2 GLN A 424       6.939  48.950  67.478  1.00  0.00           N  
ATOM    587  N   GLU A 425      10.170  48.273  63.459  1.00  0.00           N  
ATOM    588  CA  GLU A 425      11.040  47.111  63.578  1.00  0.00           C  
ATOM    589  C   GLU A 425      12.281  47.348  64.432  1.00  0.00           C  
ATOM    590  O   GLU A 425      12.751  46.429  65.080  1.00  0.00           O  
ATOM    591  CB  GLU A 425      11.450  46.559  62.199  1.00  0.00           C  
ATOM    592  CG  GLU A 425      12.486  47.368  61.431  1.00  0.00           C  
ATOM    593  CD  GLU A 425      13.178  46.548  60.338  1.00  0.00           C  
ATOM    594  OE1 GLU A 425      13.746  45.484  60.669  1.00  0.00           O  
ATOM    595  OE2 GLU A 425      13.160  46.963  59.152  1.00  0.00           O  
ATOM    596  N   TYR A 426      12.816  48.564  64.438  1.00  0.00           N  
ATOM    597  CA  TYR A 426      14.001  48.852  65.245  1.00  0.00           C  
ATOM    598  C   TYR A 426      13.592  49.060  66.695  1.00  0.00           C  
ATOM    599  O   TYR A 426      14.321  48.674  67.606  1.00  0.00           O  
ATOM    600  CB  TYR A 426      14.736  50.070  64.688  1.00  0.00           C  
ATOM    601  CG  TYR A 426      15.183  49.851  63.257  1.00  0.00           C  
ATOM    602  CD1 TYR A 426      15.078  50.867  62.301  1.00  0.00           C  
ATOM    603  CD2 TYR A 426      15.695  48.612  62.851  1.00  0.00           C  
ATOM    604  CE1 TYR A 426      15.469  50.654  60.971  1.00  0.00           C  
ATOM    605  CE2 TYR A 426      16.088  48.386  61.528  1.00  0.00           C  
ATOM    606  CZ  TYR A 426      15.971  49.409  60.595  1.00  0.00           C  
ATOM    607  OH  TYR A 426      16.359  49.180  59.296  1.00  0.00           O  
ATOM    608  N   VAL A 427      12.424  49.659  66.918  1.00  0.00           N  
ATOM    609  CA  VAL A 427      11.959  49.823  68.287  1.00  0.00           C  
ATOM    610  C   VAL A 427      11.834  48.417  68.885  1.00  0.00           C  
ATOM    611  O   VAL A 427      12.354  48.154  69.966  1.00  0.00           O  
ATOM    612  CB  VAL A 427      10.559  50.495  68.386  1.00  0.00           C  
ATOM    613  CG1 VAL A 427      10.090  50.496  69.851  1.00  0.00           C  
ATOM    614  CG2 VAL A 427      10.607  51.923  67.872  1.00  0.00           C  
ATOM    615  N   ASP A 429      11.146  47.518  68.176  1.00  0.00           N  
ATOM    616  CA  ASP A 429      10.937  46.151  68.664  1.00  0.00           C  
ATOM    617  C   ASP A 429      12.236  45.409  68.966  1.00  0.00           C  
ATOM    618  O   ASP A 429      12.362  44.794  70.021  1.00  0.00           O  
ATOM    619  CB  ASP A 429      10.126  45.316  67.657  1.00  0.00           C  
ATOM    620  CG  ASP A 429       8.677  45.799  67.503  1.00  0.00           C  
ATOM    621  OD1 ASP A 429       8.217  46.605  68.350  1.00  0.00           O  
ATOM    622  OD2 ASP A 429       7.996  45.359  66.538  1.00  0.00           O  
ATOM    623  N   SER A 431      13.193  45.464  68.038  1.00  0.00           N  
ATOM    624  CA  SER A 431      14.463  44.773  68.216  1.00  0.00           C  
ATOM    625  C   SER A 431      15.320  45.376  69.324  1.00  0.00           C  
ATOM    626  O   SER A 431      15.922  44.649  70.111  1.00  0.00           O  
ATOM    627  CB  SER A 431      15.263  44.761  66.908  1.00  0.00           C  
ATOM    628  OG  SER A 431      15.594  46.079  66.508  1.00  0.00           O  
ATOM    629  N   ILE A 432      15.361  46.702  69.394  1.00  0.00           N  
ATOM    630  CA  ILE A 432      16.155  47.362  70.410  1.00  0.00           C  
ATOM    631  C   ILE A 432      15.667  47.051  71.821  1.00  0.00           C  
ATOM    632  O   ILE A 432      16.477  46.728  72.702  1.00  0.00           O  
ATOM    633  CB  ILE A 432      16.219  48.885  70.172  1.00  0.00           C  
ATOM    634  CG1 ILE A 432      16.899  49.164  68.825  1.00  0.00           C  
ATOM    635  CG2 ILE A 432      17.071  49.535  71.245  1.00  0.00           C  
ATOM    636  CD1 ILE A 432      16.897  50.629  68.414  1.00  0.00           C  
ATOM    637  N   ALA A 433      14.357  47.135  72.049  1.00  0.00           N  
ATOM    638  CA  ALA A 433      13.824  46.817  73.373  1.00  0.00           C  
ATOM    639  C   ALA A 433      14.161  45.363  73.682  1.00  0.00           C  
ATOM    640  O   ALA A 433      14.668  45.039  74.761  1.00  0.00           O  
ATOM    641  CB  ALA A 433      12.314  47.011  73.413  1.00  0.00           C  
ATOM    642  N   ASP A 434      13.896  44.484  72.726  1.00  0.00           N  
ATOM    643  CA  ASP A 434      14.187  43.077  72.934  1.00  0.00           C  
ATOM    644  C   ASP A 434      15.687  42.794  73.178  1.00  0.00           C  
ATOM    645  O   ASP A 434      16.038  42.057  74.102  1.00  0.00           O  
ATOM    646  CB  ASP A 434      13.680  42.259  71.749  1.00  0.00           C  
ATOM    647  CG  ASP A 434      13.811  40.769  71.983  1.00  0.00           C  
ATOM    648  OD1 ASP A 434      13.397  40.306  73.069  1.00  0.00           O  
ATOM    649  OD2 ASP A 434      14.316  40.053  71.095  1.00  0.00           O  
ATOM    650  N   ASP A 435      16.565  43.384  72.369  1.00  0.00           N  
ATOM    651  CA  ASP A 435      18.001  43.174  72.526  1.00  0.00           C  
ATOM    652  C   ASP A 435      18.578  43.723  73.844  1.00  0.00           C  
ATOM    653  O   ASP A 435      19.399  43.070  74.512  1.00  0.00           O  
ATOM    654  CB  ASP A 435      18.739  43.801  71.343  1.00  0.00           C  
ATOM    655  CG  ASP A 435      18.565  43.002  70.051  1.00  0.00           C  
ATOM    656  OD1 ASP A 435      18.900  43.531  68.968  1.00  0.00           O  
ATOM    657  OD2 ASP A 435      18.109  41.840  70.112  1.00  0.00           O  
ATOM    658  N   LEU A 436      18.153  44.922  74.225  1.00  0.00           N  
ATOM    659  CA  LEU A 436      18.661  45.518  75.440  1.00  0.00           C  
ATOM    660  C   LEU A 436      18.172  44.751  76.653  1.00  0.00           C  
ATOM    661  O   LEU A 436      18.883  44.639  77.656  1.00  0.00           O  
ATOM    662  CB  LEU A 436      18.274  46.999  75.509  1.00  0.00           C  
ATOM    663  CG  LEU A 436      18.952  47.871  74.441  1.00  0.00           C  
ATOM    664  CD1 LEU A 436      18.716  49.331  74.779  1.00  0.00           C  
ATOM    665  CD2 LEU A 436      20.458  47.598  74.359  1.00  0.00           C  
ATOM    666  N   LYS A 437      16.965  44.212  76.581  1.00  0.00           N  
ATOM    667  CA  LYS A 437      16.481  43.424  77.700  1.00  0.00           C  
ATOM    668  C   LYS A 437      17.380  42.179  77.777  1.00  0.00           C  
ATOM    669  O   LYS A 437      17.826  41.790  78.857  1.00  0.00           O  
ATOM    670  CB  LYS A 437      15.025  43.004  77.496  1.00  0.00           C  
ATOM    671  CG  LYS A 437      14.563  41.958  78.503  1.00  0.00           C  
ATOM    672  CD  LYS A 437      13.127  41.504  78.245  1.00  0.00           C  
ATOM    673  CE  LYS A 437      12.108  42.460  78.873  1.00  0.00           C  
ATOM    674  NZ  LYS A 437      12.172  43.856  78.341  1.00  0.00           N  
ATOM    675  N   TRP A 438      17.644  41.562  76.626  1.00  0.00           N  
ATOM    676  CA  TRP A 438      18.506  40.387  76.577  1.00  0.00           C  
ATOM    677  C   TRP A 438      19.874  40.706  77.212  1.00  0.00           C  
ATOM    678  O   TRP A 438      20.435  39.892  77.942  1.00  0.00           O  
ATOM    679  CB  TRP A 438      18.715  39.946  75.121  1.00  0.00           C  
ATOM    680  CG  TRP A 438      19.816  38.934  74.953  1.00  0.00           C  
ATOM    681  CD1 TRP A 438      19.744  37.578  75.190  1.00  0.00           C  
ATOM    682  CD2 TRP A 438      21.169  39.202  74.568  1.00  0.00           C  
ATOM    683  NE1 TRP A 438      20.974  36.998  74.976  1.00  0.00           N  
ATOM    684  CE2 TRP A 438      21.865  37.969  74.593  1.00  0.00           C  
ATOM    685  CE3 TRP A 438      21.864  40.366  74.207  1.00  0.00           C  
ATOM    686  CZ2 TRP A 438      23.221  37.867  74.270  1.00  0.00           C  
ATOM    687  CZ3 TRP A 438      23.221  40.263  73.884  1.00  0.00           C  
ATOM    688  CH2 TRP A 438      23.881  39.017  73.920  1.00  0.00           C  
ATOM    689  N   LEU A 439      20.403  41.892  76.931  1.00  0.00           N  
ATOM    690  CA  LEU A 439      21.706  42.288  77.463  1.00  0.00           C  
ATOM    691  C   LEU A 439      21.682  42.404  78.988  1.00  0.00           C  
ATOM    692  O   LEU A 439      22.715  42.280  79.648  1.00  0.00           O  
ATOM    693  CB  LEU A 439      22.156  43.617  76.833  1.00  0.00           C  
ATOM    694  CG  LEU A 439      23.540  44.160  77.198  1.00  0.00           C  
ATOM    695  CD1 LEU A 439      24.602  43.066  77.081  1.00  0.00           C  
ATOM    696  CD2 LEU A 439      23.874  45.329  76.283  1.00  0.00           C  
ATOM    697  N   GLY A 444      20.500  42.626  79.549  1.00  0.00           N  
ATOM    698  CA  GLY A 444      20.397  42.734  80.993  1.00  0.00           C  
ATOM    699  C   GLY A 444      19.967  44.104  81.497  1.00  0.00           C  
ATOM    700  O   GLY A 444      19.896  44.309  82.701  1.00  0.00           O  
ATOM    701  N   LEU A 445      19.689  45.048  80.602  1.00  0.00           N  
ATOM    702  CA  LEU A 445      19.255  46.361  81.056  1.00  0.00           C  
ATOM    703  C   LEU A 445      17.867  46.194  81.650  1.00  0.00           C  
ATOM    704  O   LEU A 445      17.099  45.316  81.248  1.00  0.00           O  
ATOM    705  CB  LEU A 445      19.180  47.384  79.920  1.00  0.00           C  
ATOM    706  CG  LEU A 445      20.356  47.633  78.975  1.00  0.00           C  
ATOM    707  CD1 LEU A 445      20.226  49.052  78.441  1.00  0.00           C  
ATOM    708  CD2 LEU A 445      21.682  47.464  79.681  1.00  0.00           C  
ATOM    709  N   ASP A 457      17.559  47.042  82.613  1.00  0.00           N  
ATOM    710  CA  ASP A 457      16.279  46.998  83.287  1.00  0.00           C  
ATOM    711  C   ASP A 457      15.824  48.436  83.495  1.00  0.00           C  
ATOM    712  O   ASP A 457      16.444  49.185  84.252  1.00  0.00           O  
ATOM    713  CB  ASP A 457      16.444  46.261  84.624  1.00  0.00           C  
ATOM    714  CG  ASP A 457      15.205  46.339  85.501  1.00  0.00           C  
ATOM    715  OD1 ASP A 457      14.078  46.252  84.966  1.00  0.00           O  
ATOM    716  OD2 ASP A 457      15.366  46.469  86.737  1.00  0.00           O  
ATOM    717  N   TRP A 461      14.757  48.810  82.790  1.00  0.00           N  
ATOM    718  CA  TRP A 461      14.177  50.145  82.856  1.00  0.00           C  
ATOM    719  C   TRP A 461      12.798  50.092  83.504  1.00  0.00           C  
ATOM    720  O   TRP A 461      12.127  51.113  83.668  1.00  0.00           O  
ATOM    721  CB  TRP A 461      14.073  50.739  81.448  1.00  0.00           C  
ATOM    722  CG  TRP A 461      13.315  49.888  80.454  1.00  0.00           C  
ATOM    723  CD1 TRP A 461      11.964  49.881  80.239  1.00  0.00           C  
ATOM    724  CD2 TRP A 461      13.867  48.922  79.547  1.00  0.00           C  
ATOM    725  NE1 TRP A 461      11.643  48.975  79.258  1.00  0.00           N  
ATOM    726  CE2 TRP A 461      12.789  48.372  78.815  1.00  0.00           C  
ATOM    727  CE3 TRP A 461      15.168  48.465  79.286  1.00  0.00           C  
ATOM    728  CZ2 TRP A 461      12.968  47.391  77.835  1.00  0.00           C  
ATOM    729  CZ3 TRP A 461      15.350  47.481  78.310  1.00  0.00           C  
ATOM    730  CH2 TRP A 461      14.251  46.957  77.596  1.00  0.00           C  
ATOM    731  N   GLY A 463      12.378  48.888  83.868  1.00  0.00           N  
ATOM    732  CA  GLY A 463      11.086  48.726  84.502  1.00  0.00           C  
ATOM    733  C   GLY A 463       9.969  49.327  83.681  1.00  0.00           C  
ATOM    734  O   GLY A 463       9.743  48.919  82.546  1.00  0.00           O  
ATOM    735  N   GLU A 472       9.293  50.316  84.255  1.00  0.00           N  
ATOM    736  CA  GLU A 472       8.174  50.991  83.609  1.00  0.00           C  
ATOM    737  C   GLU A 472       8.590  52.260  82.862  1.00  0.00           C  
ATOM    738  O   GLU A 472       7.773  52.895  82.193  1.00  0.00           O  
ATOM    739  CB  GLU A 472       7.128  51.345  84.672  1.00  0.00           C  
ATOM    740  CG  GLU A 472       5.830  51.942  84.133  1.00  0.00           C  
ATOM    741  CD  GLU A 472       5.075  50.987  83.209  1.00  0.00           C  
ATOM    742  OE1 GLU A 472       4.909  49.802  83.582  1.00  0.00           O  
ATOM    743  OE2 GLU A 472       4.641  51.424  82.117  1.00  0.00           O  
ATOM    744  N   HIS A 473       9.863  52.623  82.951  1.00  0.00           N  
ATOM    745  CA  HIS A 473      10.334  53.839  82.298  1.00  0.00           C  
ATOM    746  C   HIS A 473      10.834  53.682  80.852  1.00  0.00           C  
ATOM    747  O   HIS A 473      12.027  53.860  80.556  1.00  0.00           O  
ATOM    748  CB  HIS A 473      11.395  54.499  83.183  1.00  0.00           C  
ATOM    749  CG  HIS A 473      10.915  54.766  84.577  1.00  0.00           C  
ATOM    750  ND1 HIS A 473       9.948  55.706  84.862  1.00  0.00           N  
ATOM    751  CD2 HIS A 473      11.219  54.171  85.756  1.00  0.00           C  
ATOM    752  CE1 HIS A 473       9.676  55.678  86.155  1.00  0.00           C  
ATOM    753  NE2 HIS A 473      10.433  54.755  86.720  1.00  0.00           N  
ATOM    754  N   PHE A 474       9.900  53.344  79.963  1.00  0.00           N  
ATOM    755  CA  PHE A 474      10.182  53.191  78.541  1.00  0.00           C  
ATOM    756  C   PHE A 474       9.493  54.379  77.874  1.00  0.00           C  
ATOM    757  O   PHE A 474       8.285  54.562  78.019  1.00  0.00           O  
ATOM    758  CB  PHE A 474       9.595  51.884  77.994  1.00  0.00           C  
ATOM    759  CG  PHE A 474       9.927  51.640  76.543  1.00  0.00           C  
ATOM    760  CD1 PHE A 474      11.139  51.067  76.181  1.00  0.00           C  
ATOM    761  CD2 PHE A 474       9.040  52.022  75.537  1.00  0.00           C  
ATOM    762  CE1 PHE A 474      11.463  50.875  74.841  1.00  0.00           C  
ATOM    763  CE2 PHE A 474       9.355  51.836  74.193  1.00  0.00           C  
ATOM    764  CZ  PHE A 474      10.566  51.262  73.842  1.00  0.00           C  
ATOM    765  N   TYR A 475      10.244  55.177  77.131  1.00  0.00           N  
ATOM    766  CA  TYR A 475       9.661  56.356  76.519  1.00  0.00           C  
ATOM    767  C   TYR A 475       9.837  56.483  75.030  1.00  0.00           C  
ATOM    768  O   TYR A 475      10.855  56.067  74.460  1.00  0.00           O  
ATOM    769  CB  TYR A 475      10.254  57.626  77.142  1.00  0.00           C  
ATOM    770  CG  TYR A 475      10.093  57.757  78.644  1.00  0.00           C  
ATOM    771  CD1 TYR A 475      10.985  57.134  79.524  1.00  0.00           C  
ATOM    772  CD2 TYR A 475       9.062  58.520  79.183  1.00  0.00           C  
ATOM    773  CE1 TYR A 475      10.854  57.272  80.907  1.00  0.00           C  
ATOM    774  CE2 TYR A 475       8.919  58.666  80.568  1.00  0.00           C  
ATOM    775  CZ  TYR A 475       9.816  58.040  81.424  1.00  0.00           C  
ATOM    776  OH  TYR A 475       9.665  58.175  82.788  1.00  0.00           O  
ATOM    777  N   TYR A 476       8.831  57.089  74.410  1.00  0.00           N  
ATOM    778  CA  TYR A 476       8.848  57.375  72.982  1.00  0.00           C  
ATOM    779  C   TYR A 476       8.889  58.891  72.954  1.00  0.00           C  
ATOM    780  O   TYR A 476       7.980  59.549  73.468  1.00  0.00           O  
ATOM    781  CB  TYR A 476       7.558  56.937  72.280  1.00  0.00           C  
ATOM    782  CG  TYR A 476       7.400  55.460  72.013  1.00  0.00           C  
ATOM    783  CD1 TYR A 476       6.643  54.661  72.865  1.00  0.00           C  
ATOM    784  CD2 TYR A 476       7.978  54.867  70.890  1.00  0.00           C  
ATOM    785  CE1 TYR A 476       6.458  53.310  72.613  1.00  0.00           C  
ATOM    786  CE2 TYR A 476       7.798  53.510  70.627  1.00  0.00           C  
ATOM    787  CZ  TYR A 476       7.034  52.741  71.497  1.00  0.00           C  
ATOM    788  OH  TYR A 476       6.833  51.402  71.253  1.00  0.00           O  
ATOM    789  N   ALA A 477       9.928  59.460  72.366  1.00  0.00           N  
ATOM    790  CA  ALA A 477      10.007  60.909  72.303  1.00  0.00           C  
ATOM    791  C   ALA A 477       8.796  61.473  71.559  1.00  0.00           C  
ATOM    792  O   ALA A 477       8.296  62.550  71.882  1.00  0.00           O  
ATOM    793  CB  ALA A 477      11.291  61.324  71.613  1.00  0.00           C  
ATOM    794  N   SER A 478       8.317  60.743  70.561  1.00  0.00           N  
ATOM    795  CA  SER A 478       7.177  61.224  69.792  1.00  0.00           C  
ATOM    796  C   SER A 478       5.944  61.416  70.683  1.00  0.00           C  
ATOM    797  O   SER A 478       5.082  62.232  70.370  1.00  0.00           O  
ATOM    798  CB  SER A 478       6.864  60.263  68.635  1.00  0.00           C  
ATOM    799  OG  SER A 478       6.641  58.949  69.113  1.00  0.00           O  
ATOM    800  N   ASP A 479       5.862  60.680  71.792  1.00  0.00           N  
ATOM    801  CA  ASP A 479       4.718  60.821  72.683  1.00  0.00           C  
ATOM    802  C   ASP A 479       4.687  62.202  73.306  1.00  0.00           C  
ATOM    803  O   ASP A 479       3.690  62.575  73.920  1.00  0.00           O  
ATOM    804  CB  ASP A 479       4.737  59.778  73.812  1.00  0.00           C  
ATOM    805  CG  ASP A 479       4.180  58.436  73.382  1.00  0.00           C  
ATOM    806  OD1 ASP A 479       3.611  58.367  72.278  1.00  0.00           O  
ATOM    807  OD2 ASP A 479       4.304  57.452  74.150  1.00  0.00           O  
ATOM    808  N   TYR A 482       5.772  62.959  73.146  1.00  0.00           N  
ATOM    809  CA  TYR A 482       5.850  64.300  73.716  1.00  0.00           C  
ATOM    810  C   TYR A 482       5.906  65.450  72.721  1.00  0.00           C  
ATOM    811  O   TYR A 482       6.276  66.567  73.093  1.00  0.00           O  
ATOM    812  CB  TYR A 482       7.051  64.389  74.659  1.00  0.00           C  
ATOM    813  CG  TYR A 482       6.945  63.411  75.792  1.00  0.00           C  
ATOM    814  CD1 TYR A 482       7.365  62.083  75.637  1.00  0.00           C  
ATOM    815  CD2 TYR A 482       6.350  63.783  76.996  1.00  0.00           C  
ATOM    816  CE1 TYR A 482       7.188  61.147  76.658  1.00  0.00           C  
ATOM    817  CE2 TYR A 482       6.168  62.858  78.020  1.00  0.00           C  
ATOM    818  CZ  TYR A 482       6.589  61.543  77.842  1.00  0.00           C  
ATOM    819  OH  TYR A 482       6.402  60.632  78.853  1.00  0.00           O  
ATOM    820  N   PHE A 485       5.547  65.192  71.467  1.00  0.00           N  
ATOM    821  CA  PHE A 485       5.570  66.252  70.461  1.00  0.00           C  
ATOM    822  C   PHE A 485       4.788  67.478  70.960  1.00  0.00           C  
ATOM    823  O   PHE A 485       5.202  68.624  70.739  1.00  0.00           O  
ATOM    824  CB  PHE A 485       4.983  65.742  69.130  1.00  0.00           C  
ATOM    825  CG  PHE A 485       5.948  64.917  68.298  1.00  0.00           C  
ATOM    826  CD1 PHE A 485       5.465  64.050  67.317  1.00  0.00           C  
ATOM    827  CD2 PHE A 485       7.331  65.020  68.478  1.00  0.00           C  
ATOM    828  CE1 PHE A 485       6.341  63.295  66.525  1.00  0.00           C  
ATOM    829  CE2 PHE A 485       8.217  64.278  67.696  1.00  0.00           C  
ATOM    830  CZ  PHE A 485       7.730  63.411  66.716  1.00  0.00           C  
ATOM    831  N   ASP A 490       3.670  67.230  71.645  1.00  0.00           N  
ATOM    832  CA  ASP A 490       2.842  68.305  72.187  1.00  0.00           C  
ATOM    833  C   ASP A 490       3.592  69.131  73.226  1.00  0.00           C  
ATOM    834  O   ASP A 490       3.516  70.363  73.240  1.00  0.00           O  
ATOM    835  CB  ASP A 490       1.564  67.737  72.827  1.00  0.00           C  
ATOM    836  CG  ASP A 490       0.584  67.202  71.790  1.00  0.00           C  
ATOM    837  OD1 ASP A 490       0.319  67.923  70.799  1.00  0.00           O  
ATOM    838  OD2 ASP A 490       0.084  66.066  71.962  1.00  0.00           O  
ATOM    839  N   ARG A 494       4.312  68.449  74.103  1.00  0.00           N  
ATOM    840  CA  ARG A 494       5.069  69.130  75.132  1.00  0.00           C  
ATOM    841  C   ARG A 494       6.172  70.033  74.513  1.00  0.00           C  
ATOM    842  O   ARG A 494       6.364  71.168  74.965  1.00  0.00           O  
ATOM    843  CB  ARG A 494       5.673  68.088  76.060  1.00  0.00           C  
ATOM    844  CG  ARG A 494       5.774  68.511  77.500  1.00  0.00           C  
ATOM    845  CD  ARG A 494       4.738  67.811  78.361  1.00  0.00           C  
ATOM    846  NE  ARG A 494       5.330  67.402  79.636  1.00  0.00           N  
ATOM    847  CZ  ARG A 494       5.905  68.238  80.495  1.00  0.00           C  
ATOM    848  NH1 ARG A 494       5.968  69.536  80.226  1.00  0.00           N  
ATOM    849  NH2 ARG A 494       6.430  67.778  81.620  1.00  0.00           N  
ATOM    850  N   TYR A 495       6.867  69.557  73.471  1.00  0.00           N  
ATOM    851  CA  TYR A 495       7.927  70.365  72.831  1.00  0.00           C  
ATOM    852  C   TYR A 495       7.324  71.596  72.185  1.00  0.00           C  
ATOM    853  O   TYR A 495       7.896  72.682  72.222  1.00  0.00           O  
ATOM    854  CB  TYR A 495       8.660  69.598  71.714  1.00  0.00           C  
ATOM    855  CG  TYR A 495       9.233  68.237  72.078  1.00  0.00           C  
ATOM    856  CD1 TYR A 495       9.404  67.261  71.093  1.00  0.00           C  
ATOM    857  CD2 TYR A 495       9.603  67.923  73.387  1.00  0.00           C  
ATOM    858  CE1 TYR A 495       9.924  66.004  71.396  1.00  0.00           C  
ATOM    859  CE2 TYR A 495      10.130  66.661  73.701  1.00  0.00           C  
ATOM    860  CZ  TYR A 495      10.287  65.707  72.693  1.00  0.00           C  
ATOM    861  OH  TYR A 495      10.826  64.466  72.968  1.00  0.00           O  
ATOM    862  N   TYR A 496       6.169  71.404  71.562  1.00  0.00           N  
ATOM    863  CA  TYR A 496       5.478  72.483  70.892  1.00  0.00           C  
ATOM    864  C   TYR A 496       5.119  73.591  71.884  1.00  0.00           C  
ATOM    865  O   TYR A 496       5.333  74.776  71.611  1.00  0.00           O  
ATOM    866  CB  TYR A 496       4.208  71.949  70.224  1.00  0.00           C  
ATOM    867  CG  TYR A 496       3.540  72.968  69.349  1.00  0.00           C  
ATOM    868  CD1 TYR A 496       4.090  73.319  68.120  1.00  0.00           C  
ATOM    869  CD2 TYR A 496       2.360  73.599  69.759  1.00  0.00           C  
ATOM    870  CE1 TYR A 496       3.486  74.275  67.311  1.00  0.00           C  
ATOM    871  CE2 TYR A 496       1.741  74.559  68.962  1.00  0.00           C  
ATOM    872  CZ  TYR A 496       2.309  74.893  67.738  1.00  0.00           C  
ATOM    873  OH  TYR A 496       1.710  75.845  66.947  1.00  0.00           O  
ATOM    874  N   ALA A 498       4.576  73.207  73.032  1.00  0.00           N  
ATOM    875  CA  ALA A 498       4.209  74.186  74.049  1.00  0.00           C  
ATOM    876  C   ALA A 498       5.443  74.921  74.559  1.00  0.00           C  
ATOM    877  O   ALA A 498       5.357  76.098  74.900  1.00  0.00           O  
ATOM    878  CB  ALA A 498       3.483  73.505  75.221  1.00  0.00           C  
ATOM    879  N   TYR A 499       6.586  74.239  74.623  1.00  0.00           N  
ATOM    880  CA  TYR A 499       7.802  74.894  75.100  1.00  0.00           C  
ATOM    881  C   TYR A 499       8.271  75.863  74.054  1.00  0.00           C  
ATOM    882  O   TYR A 499       8.803  76.926  74.376  1.00  0.00           O  
ATOM    883  CB  TYR A 499       8.906  73.878  75.407  1.00  0.00           C  
ATOM    884  CG  TYR A 499       8.711  73.202  76.737  1.00  0.00           C  
ATOM    885  CD1 TYR A 499       8.658  71.807  76.832  1.00  0.00           C  
ATOM    886  CD2 TYR A 499       8.547  73.951  77.897  1.00  0.00           C  
ATOM    887  CE1 TYR A 499       8.440  71.178  78.046  1.00  0.00           C  
ATOM    888  CE2 TYR A 499       8.335  73.326  79.133  1.00  0.00           C  
ATOM    889  CZ  TYR A 499       8.282  71.938  79.193  1.00  0.00           C  
ATOM    890  OH  TYR A 499       8.069  71.310  80.395  1.00  0.00           O  
ATOM    891  N   ALA A 500       8.073  75.483  72.799  1.00  0.00           N  
ATOM    892  CA  ALA A 500       8.449  76.331  71.680  1.00  0.00           C  
ATOM    893  C   ALA A 500       7.603  77.609  71.734  1.00  0.00           C  
ATOM    894  O   ALA A 500       8.108  78.706  71.484  1.00  0.00           O  
ATOM    895  CB  ALA A 500       8.206  75.603  70.364  1.00  0.00           C  
ATOM    896  N   GLU A 501       6.321  77.466  72.064  1.00  0.00           N  
ATOM    897  CA  GLU A 501       5.435  78.628  72.144  1.00  0.00           C  
ATOM    898  C   GLU A 501       5.877  79.520  73.291  1.00  0.00           C  
ATOM    899  O   GLU A 501       5.865  80.750  73.173  1.00  0.00           O  
ATOM    900  CB  GLU A 501       3.976  78.207  72.346  1.00  0.00           C  
ATOM    901  CG  GLU A 501       3.378  77.500  71.147  1.00  0.00           C  
ATOM    902  CD  GLU A 501       1.880  77.302  71.274  1.00  0.00           C  
ATOM    903  OE1 GLU A 501       1.428  76.798  72.327  1.00  0.00           O  
ATOM    904  OE2 GLU A 501       1.155  77.646  70.313  1.00  0.00           O  
ATOM    905  N   GLN A 502       6.272  78.901  74.398  1.00  0.00           N  
ATOM    906  CA  GLN A 502       6.732  79.670  75.538  1.00  0.00           C  
ATOM    907  C   GLN A 502       7.979  80.449  75.108  1.00  0.00           C  
ATOM    908  O   GLN A 502       8.086  81.656  75.351  1.00  0.00           O  
ATOM    909  CB  GLN A 502       7.069  78.761  76.717  1.00  0.00           C  
ATOM    910  CG  GLN A 502       7.364  79.546  77.995  1.00  0.00           C  
ATOM    911  CD  GLN A 502       8.008  78.705  79.078  1.00  0.00           C  
ATOM    912  OE1 GLN A 502       7.677  77.528  79.250  1.00  0.00           O  
ATOM    913  NE2 GLN A 502       8.925  79.310  79.827  1.00  0.00           N  
ATOM    914  N   LEU A 503       8.919  79.769  74.455  1.00  0.00           N  
ATOM    915  CA  LEU A 503      10.126  80.454  74.003  1.00  0.00           C  
ATOM    916  C   LEU A 503       9.737  81.617  73.094  1.00  0.00           C  
ATOM    917  O   LEU A 503      10.293  82.705  73.209  1.00  0.00           O  
ATOM    918  CB  LEU A 503      11.059  79.497  73.258  1.00  0.00           C  
ATOM    919  CG  LEU A 503      11.805  78.447  74.085  1.00  0.00           C  
ATOM    920  CD1 LEU A 503      12.643  77.597  73.142  1.00  0.00           C  
ATOM    921  CD2 LEU A 503      12.696  79.119  75.137  1.00  0.00           C  
ATOM    922  N   ILE A 504       8.788  81.392  72.190  1.00  0.00           N  
ATOM    923  CA  ILE A 504       8.343  82.468  71.302  1.00  0.00           C  
ATOM    924  C   ILE A 504       7.810  83.658  72.116  1.00  0.00           C  
ATOM    925  O   ILE A 504       8.222  84.800  71.908  1.00  0.00           O  
ATOM    926  CB  ILE A 504       7.237  81.974  70.318  1.00  0.00           C  
ATOM    927  CG1 ILE A 504       7.856  81.014  69.286  1.00  0.00           C  
ATOM    928  CG2 ILE A 504       6.592  83.163  69.600  1.00  0.00           C  
ATOM    929  CD1 ILE A 504       6.886  80.483  68.214  1.00  0.00           C  
ATOM    930  N   ARG A 505       6.909  83.386  73.056  1.00  0.00           N  
ATOM    931  CA  ARG A 505       6.324  84.444  73.878  1.00  0.00           C  
ATOM    932  C   ARG A 505       7.338  85.221  74.702  1.00  0.00           C  
ATOM    933  O   ARG A 505       7.098  86.373  75.049  1.00  0.00           O  
ATOM    934  CB  ARG A 505       5.259  83.871  74.815  1.00  0.00           C  
ATOM    935  CG  ARG A 505       4.012  83.350  74.117  1.00  0.00           C  
ATOM    936  CD  ARG A 505       3.077  82.736  75.154  1.00  0.00           C  
ATOM    937  NE  ARG A 505       2.236  81.675  74.599  1.00  0.00           N  
ATOM    938  CZ  ARG A 505       1.177  81.882  73.819  1.00  0.00           C  
ATOM    939  NH1 ARG A 505       0.817  83.119  73.497  1.00  0.00           N  
ATOM    940  NH2 ARG A 505       0.475  80.852  73.361  1.00  0.00           N  
ATOM    941  N   GLN A 506       8.462  84.591  75.029  1.00  0.00           N  
ATOM    942  CA  GLN A 506       9.499  85.250  75.819  1.00  0.00           C  
ATOM    943  C   GLN A 506      10.437  86.001  74.889  1.00  0.00           C  
ATOM    944  O   GLN A 506      11.373  86.659  75.334  1.00  0.00           O  
ATOM    945  CB  GLN A 506      10.299  84.218  76.633  1.00  0.00           C  
ATOM    946  CG  GLN A 506       9.496  83.472  77.709  1.00  0.00           C  
ATOM    947  CD  GLN A 506      10.322  82.428  78.464  1.00  0.00           C  
ATOM    948  OE1 GLN A 506      11.490  82.197  78.146  1.00  0.00           O  
ATOM    949  NE2 GLN A 506       9.709  81.789  79.464  1.00  0.00           N  
ATOM    950  N   GLY A 507      10.179  85.913  73.591  1.00  0.00           N  
ATOM    951  CA  GLY A 507      11.047  86.581  72.640  1.00  0.00           C  
ATOM    952  C   GLY A 507      12.377  85.850  72.545  1.00  0.00           C  
ATOM    953  O   GLY A 507      13.406  86.445  72.205  1.00  0.00           O  
ATOM    954  N   ASP A 508      12.360  84.552  72.842  1.00  0.00           N  
ATOM    955  CA  ASP A 508      13.575  83.745  72.790  1.00  0.00           C  
ATOM    956  C   ASP A 508      13.629  82.809  71.587  1.00  0.00           C  
ATOM    957  O   ASP A 508      14.572  82.015  71.449  1.00  0.00           O  
ATOM    958  CB  ASP A 508      13.729  82.926  74.069  1.00  0.00           C  
ATOM    959  CG  ASP A 508      13.943  83.792  75.295  1.00  0.00           C  
ATOM    960  OD1 ASP A 508      14.705  84.778  75.197  1.00  0.00           O  
ATOM    961  OD2 ASP A 508      13.359  83.476  76.361  1.00  0.00           O  
ATOM    962  N   ALA A 509      12.626  82.907  70.717  1.00  0.00           N  
ATOM    963  CA  ALA A 509      12.574  82.077  69.517  1.00  0.00           C  
ATOM    964  C   ALA A 509      11.756  82.767  68.429  1.00  0.00           C  
ATOM    965  O   ALA A 509      10.773  83.456  68.728  1.00  0.00           O  
ATOM    966  CB  ALA A 509      11.970  80.727  69.853  1.00  0.00           C  
ATOM    967  N   TYR A 510      12.151  82.566  67.175  1.00  0.00           N  
ATOM    968  CA  TYR A 510      11.467  83.182  66.042  1.00  0.00           C  
ATOM    969  C   TYR A 510      11.377  82.278  64.808  1.00  0.00           C  
ATOM    970  O   TYR A 510      12.161  81.341  64.653  1.00  0.00           O  
ATOM    971  CB  TYR A 510      12.191  84.467  65.647  1.00  0.00           C  
ATOM    972  CG  TYR A 510      13.590  84.265  65.068  1.00  0.00           C  
ATOM    973  CD1 TYR A 510      13.813  84.265  63.686  1.00  0.00           C  
ATOM    974  CD2 TYR A 510      14.704  84.131  65.912  1.00  0.00           C  
ATOM    975  CE1 TYR A 510      15.131  84.145  63.153  1.00  0.00           C  
ATOM    976  CE2 TYR A 510      16.011  84.006  65.398  1.00  0.00           C  
ATOM    977  CZ  TYR A 510      16.219  84.014  64.026  1.00  0.00           C  
ATOM    978  OH  TYR A 510      17.511  83.883  63.544  1.00  0.00           O  
ATOM    979  N   VAL A 511      10.416  82.572  63.932  1.00  0.00           N  
ATOM    980  CA  VAL A 511      10.251  81.817  62.696  1.00  0.00           C  
ATOM    981  C   VAL A 511      11.094  82.500  61.633  1.00  0.00           C  
ATOM    982  O   VAL A 511      10.918  83.673  61.329  1.00  0.00           O  
ATOM    983  CB  VAL A 511       8.783  81.784  62.213  1.00  0.00           C  
ATOM    984  CG1 VAL A 511       8.705  81.160  60.812  1.00  0.00           C  
ATOM    985  CG2 VAL A 511       7.948  80.983  63.177  1.00  0.00           C  
ATOM    986  N   GLU A 512      12.035  81.746  61.099  1.00  0.00           N  
ATOM    987  CA  GLU A 512      12.949  82.206  60.077  1.00  0.00           C  
ATOM    988  C   GLU A 512      12.304  81.829  58.747  1.00  0.00           C  
ATOM    989  O   GLU A 512      11.810  80.702  58.602  1.00  0.00           O  
ATOM    990  CB  GLU A 512      14.265  81.455  60.254  1.00  0.00           C  
ATOM    991  CG  GLU A 512      15.345  81.810  59.275  1.00  0.00           C  
ATOM    992  CD  GLU A 512      15.707  83.263  59.357  1.00  0.00           C  
ATOM    993  OE1 GLU A 512      14.949  84.093  58.803  1.00  0.00           O  
ATOM    994  OE2 GLU A 512      16.743  83.578  59.990  1.00  0.00           O  
ATOM    995  N   SER A 513      12.296  82.746  57.784  1.00  0.00           N  
ATOM    996  CA  SER A 513      11.691  82.440  56.490  1.00  0.00           C  
ATOM    997  C   SER A 513      12.616  82.673  55.315  1.00  0.00           C  
ATOM    998  O   SER A 513      12.188  82.640  54.163  1.00  0.00           O  
ATOM    999  CB  SER A 513      10.411  83.251  56.301  1.00  0.00           C  
ATOM   1000  OG  SER A 513       9.472  82.884  57.285  1.00  0.00           O  
ATOM   1001  N   VAL A 514      13.884  82.908  55.613  1.00  0.00           N  
ATOM   1002  CA  VAL A 514      14.885  83.153  54.591  1.00  0.00           C  
ATOM   1003  C   VAL A 514      15.242  81.815  53.936  1.00  0.00           C  
ATOM   1004  O   VAL A 514      14.967  80.752  54.492  1.00  0.00           O  
ATOM   1005  CB  VAL A 514      16.141  83.793  55.242  1.00  0.00           C  
ATOM   1006  CG1 VAL A 514      16.959  82.728  55.973  1.00  0.00           C  
ATOM   1007  CG2 VAL A 514      16.958  84.519  54.214  1.00  0.00           C  
ATOM   1008  N   SER A 515      15.839  81.860  52.753  1.00  0.00           N  
ATOM   1009  CA  SER A 515      16.241  80.633  52.069  1.00  0.00           C  
ATOM   1010  C   SER A 515      17.266  79.869  52.905  1.00  0.00           C  
ATOM   1011  O   SER A 515      18.042  80.477  53.642  1.00  0.00           O  
ATOM   1012  CB  SER A 515      16.864  80.974  50.724  1.00  0.00           C  
ATOM   1013  OG  SER A 515      17.853  80.018  50.394  1.00  0.00           O  
ATOM   1014  N   PRO A 516      17.293  78.525  52.797  1.00  0.00           N  
ATOM   1015  CA  PRO A 516      18.248  77.711  53.562  1.00  0.00           C  
ATOM   1016  C   PRO A 516      19.697  78.108  53.268  1.00  0.00           C  
ATOM   1017  O   PRO A 516      20.563  78.059  54.142  1.00  0.00           O  
ATOM   1018  CB  PRO A 516      17.940  76.287  53.100  1.00  0.00           C  
ATOM   1019  CG  PRO A 516      16.483  76.351  52.751  1.00  0.00           C  
ATOM   1020  CD  PRO A 516      16.393  77.665  52.007  1.00  0.00           C  
ATOM   1021  N   GLU A 517      19.954  78.500  52.026  1.00  0.00           N  
ATOM   1022  CA  GLU A 517      21.291  78.916  51.615  1.00  0.00           C  
ATOM   1023  C   GLU A 517      21.598  80.268  52.254  1.00  0.00           C  
ATOM   1024  O   GLU A 517      22.741  80.555  52.630  1.00  0.00           O  
ATOM   1025  CB  GLU A 517      21.354  79.021  50.089  1.00  0.00           C  
ATOM   1026  CG  GLU A 517      20.830  77.772  49.379  1.00  0.00           C  
ATOM   1027  CD  GLU A 517      20.831  77.898  47.862  1.00  0.00           C  
ATOM   1028  OE1 GLU A 517      20.260  77.005  47.194  1.00  0.00           O  
ATOM   1029  OE2 GLU A 517      21.404  78.881  47.339  1.00  0.00           O  
ATOM   1030  N   GLU A 518      20.565  81.096  52.372  1.00  0.00           N  
ATOM   1031  CA  GLU A 518      20.712  82.403  52.991  1.00  0.00           C  
ATOM   1032  C   GLU A 518      20.980  82.238  54.477  1.00  0.00           C  
ATOM   1033  O   GLU A 518      21.852  82.901  55.033  1.00  0.00           O  
ATOM   1034  CB  GLU A 518      19.448  83.234  52.791  1.00  0.00           C  
ATOM   1035  CG  GLU A 518      19.629  84.362  51.803  1.00  0.00           C  
ATOM   1036  CD  GLU A 518      20.620  85.404  52.295  1.00  0.00           C  
ATOM   1037  OE1 GLU A 518      20.190  86.384  52.945  1.00  0.00           O  
ATOM   1038  OE2 GLU A 518      21.833  85.235  52.042  1.00  0.00           O  
ATOM   1039  N   LEU A 519      20.232  81.346  55.121  1.00  0.00           N  
ATOM   1040  CA  LEU A 519      20.413  81.120  56.546  1.00  0.00           C  
ATOM   1041  C   LEU A 519      21.874  80.805  56.854  1.00  0.00           C  
ATOM   1042  O   LEU A 519      22.431  81.319  57.819  1.00  0.00           O  
ATOM   1043  CB  LEU A 519      19.506  79.987  57.036  1.00  0.00           C  
ATOM   1044  CG  LEU A 519      19.569  79.667  58.538  1.00  0.00           C  
ATOM   1045  CD1 LEU A 519      18.329  78.888  58.948  1.00  0.00           C  
ATOM   1046  CD2 LEU A 519      20.827  78.870  58.858  1.00  0.00           C  
ATOM   1047  N   SER A 520      22.502  79.974  56.033  1.00  0.00           N  
ATOM   1048  CA  SER A 520      23.900  79.633  56.271  1.00  0.00           C  
ATOM   1049  C   SER A 520      24.813  80.820  55.965  1.00  0.00           C  
ATOM   1050  O   SER A 520      25.824  81.029  56.639  1.00  0.00           O  
ATOM   1051  CB  SER A 520      24.314  78.428  55.422  1.00  0.00           C  
ATOM   1052  OG  SER A 520      25.626  77.995  55.754  1.00  0.00           O  
ATOM   1053  N   ARG A 743      24.455  81.604  54.954  1.00  0.00           N  
ATOM   1054  CA  ARG A 743      25.266  82.759  54.594  1.00  0.00           C  
ATOM   1055  C   ARG A 743      25.226  83.821  55.695  1.00  0.00           C  
ATOM   1056  O   ARG A 743      26.255  84.392  56.067  1.00  0.00           O  
ATOM   1057  CB  ARG A 743      24.768  83.368  53.281  1.00  0.00           C  
ATOM   1058  CG  ARG A 743      25.740  84.373  52.675  1.00  0.00           C  
ATOM   1059  CD  ARG A 743      25.116  85.123  51.512  1.00  0.00           C  
ATOM   1060  NE  ARG A 743      24.114  86.084  51.967  1.00  0.00           N  
ATOM   1061  CZ  ARG A 743      24.381  87.140  52.730  1.00  0.00           C  
ATOM   1062  NH1 ARG A 743      25.629  87.380  53.128  1.00  0.00           N  
ATOM   1063  NH2 ARG A 743      23.398  87.954  53.100  1.00  0.00           N  
ATOM   1064  N   LEU A 744      24.031  84.085  56.209  1.00  0.00           N  
ATOM   1065  CA  LEU A 744      23.848  85.080  57.254  1.00  0.00           C  
ATOM   1066  C   LEU A 744      24.450  84.629  58.580  1.00  0.00           C  
ATOM   1067  O   LEU A 744      24.870  85.453  59.379  1.00  0.00           O  
ATOM   1068  CB  LEU A 744      22.355  85.369  57.445  1.00  0.00           C  
ATOM   1069  CG  LEU A 744      21.626  86.104  56.319  1.00  0.00           C  
ATOM   1070  CD1 LEU A 744      20.125  86.073  56.570  1.00  0.00           C  
ATOM   1071  CD2 LEU A 744      22.124  87.545  56.244  1.00  0.00           C  
ATOM   1072  N   ARG A 745      24.474  83.317  58.803  1.00  0.00           N  
ATOM   1073  CA  ARG A 745      25.011  82.728  60.025  1.00  0.00           C  
ATOM   1074  C   ARG A 745      26.464  83.126  60.271  1.00  0.00           C  
ATOM   1075  O   ARG A 745      26.881  83.326  61.412  1.00  0.00           O  
ATOM   1076  CB  ARG A 745      24.902  81.206  59.949  1.00  0.00           C  
ATOM   1077  CG  ARG A 745      25.153  80.483  61.254  1.00  0.00           C  
ATOM   1078  CD  ARG A 745      24.238  79.272  61.351  1.00  0.00           C  
ATOM   1079  NE  ARG A 745      24.406  78.561  62.608  1.00  0.00           N  
ATOM   1080  CZ  ARG A 745      23.450  77.851  63.198  1.00  0.00           C  
ATOM   1081  NH1 ARG A 745      22.246  77.761  62.639  1.00  0.00           N  
ATOM   1082  NH2 ARG A 745      23.698  77.234  64.352  1.00  0.00           N  
ATOM   1083  N   GLY A 746      27.237  83.234  59.200  1.00  0.00           N  
ATOM   1084  CA  GLY A 746      28.624  83.618  59.355  1.00  0.00           C  
ATOM   1085  C   GLY A 746      29.590  82.488  59.657  1.00  0.00           C  
ATOM   1086  O   GLY A 746      29.285  81.314  59.473  1.00  0.00           O  
ATOM   1087  N   ASN A 747      30.770  82.867  60.127  1.00  0.00           N  
ATOM   1088  CA  ASN A 747      31.840  81.932  60.454  1.00  0.00           C  
ATOM   1089  C   ASN A 747      32.491  82.423  61.725  1.00  0.00           C  
ATOM   1090  O   ASN A 747      32.058  83.412  62.314  1.00  0.00           O  
ATOM   1091  CB  ASN A 747      32.907  81.949  59.359  1.00  0.00           C  
ATOM   1092  CG  ASN A 747      32.343  81.664  57.989  1.00  0.00           C  
ATOM   1093  OD1 ASN A 747      32.152  80.505  57.616  1.00  0.00           O  
ATOM   1094  ND2 ASN A 747      32.058  82.720  57.231  1.00  0.00           N  
ATOM   1095  N   ALA A 750      33.560  81.745  62.120  1.00  0.00           N  
ATOM   1096  CA  ALA A 750      34.302  82.128  63.310  1.00  0.00           C  
ATOM   1097  C   ALA A 750      35.127  83.374  63.003  1.00  0.00           C  
ATOM   1098  O   ALA A 750      35.769  83.929  63.892  1.00  0.00           O  
ATOM   1099  CB  ALA A 750      35.214  80.991  63.758  1.00  0.00           C  
ATOM   1100  N   THR A 751      35.113  83.812  61.745  1.00  0.00           N  
ATOM   1101  CA  THR A 751      35.864  85.002  61.362  1.00  0.00           C  
ATOM   1102  C   THR A 751      34.955  86.084  60.801  1.00  0.00           C  
ATOM   1103  O   THR A 751      35.411  87.164  60.441  1.00  0.00           O  
ATOM   1104  CB  THR A 751      36.968  84.688  60.315  1.00  0.00           C  
ATOM   1105  OG1 THR A 751      36.379  84.101  59.146  1.00  0.00           O  
ATOM   1106  CG2 THR A 751      38.007  83.735  60.902  1.00  0.00           C  
ATOM   1107  N   THR A 752      33.667  85.787  60.715  1.00  0.00           N  
ATOM   1108  CA  THR A 752      32.702  86.756  60.215  1.00  0.00           C  
ATOM   1109  C   THR A 752      31.380  86.537  60.960  1.00  0.00           C  
ATOM   1110  O   THR A 752      30.631  85.592  60.686  1.00  0.00           O  
ATOM   1111  CB  THR A 752      32.542  86.644  58.655  1.00  0.00           C  
ATOM   1112  OG1 THR A 752      31.168  86.825  58.284  1.00  0.00           O  
ATOM   1113  CG2 THR A 752      33.074  85.301  58.143  1.00  0.00           C  
ATOM   1114  N   PRO A 753      31.097  87.406  61.942  1.00  0.00           N  
ATOM   1115  CA  PRO A 753      29.879  87.321  62.751  1.00  0.00           C  
ATOM   1116  C   PRO A 753      28.587  87.300  61.949  1.00  0.00           C  
ATOM   1117  O   PRO A 753      28.483  87.887  60.872  1.00  0.00           O  
ATOM   1118  CB  PRO A 753      29.998  88.528  63.683  1.00  0.00           C  
ATOM   1119  CG  PRO A 753      30.843  89.500  62.882  1.00  0.00           C  
ATOM   1120  CD  PRO A 753      31.881  88.605  62.288  1.00  0.00           C  
ATOM   1121  N   GLY A 754      27.601  86.597  62.484  1.00  0.00           N  
ATOM   1122  CA  GLY A 754      26.328  86.498  61.805  1.00  0.00           C  
ATOM   1123  C   GLY A 754      25.567  87.803  61.744  1.00  0.00           C  
ATOM   1124  O   GLY A 754      25.865  88.747  62.468  1.00  0.00           O  
ATOM   1125  N   THR A 755      24.575  87.850  60.867  1.00  0.00           N  
ATOM   1126  CA  THR A 755      23.744  89.029  60.704  1.00  0.00           C  
ATOM   1127  C   THR A 755      22.281  88.621  60.773  1.00  0.00           C  
ATOM   1128  O   THR A 755      21.875  87.634  60.166  1.00  0.00           O  
ATOM   1129  CB  THR A 755      23.998  89.702  59.350  1.00  0.00           C  
ATOM   1130  OG1 THR A 755      25.298  90.303  59.361  1.00  0.00           O  
ATOM   1131  CG2 THR A 755      22.932  90.764  59.059  1.00  0.00           C  
ATOM   1132  N   PRO A 756      21.468  89.377  61.522  1.00  0.00           N  
ATOM   1133  CA  PRO A 756      20.048  89.029  61.621  1.00  0.00           C  
ATOM   1134  C   PRO A 756      19.385  89.064  60.247  1.00  0.00           C  
ATOM   1135  O   PRO A 756      19.736  89.887  59.401  1.00  0.00           O  
ATOM   1136  CB  PRO A 756      19.483  90.114  62.539  1.00  0.00           C  
ATOM   1137  CG  PRO A 756      20.680  90.540  63.366  1.00  0.00           C  
ATOM   1138  CD  PRO A 756      21.790  90.557  62.341  1.00  0.00           C  
ATOM   1139  N   SER A 757      18.443  88.161  60.014  1.00  0.00           N  
ATOM   1140  CA  SER A 757      17.730  88.176  58.749  1.00  0.00           C  
ATOM   1141  C   SER A 757      16.620  89.189  58.997  1.00  0.00           C  
ATOM   1142  O   SER A 757      16.488  89.710  60.100  1.00  0.00           O  
ATOM   1143  CB  SER A 757      17.123  86.807  58.445  1.00  0.00           C  
ATOM   1144  OG  SER A 757      16.043  86.535  59.322  1.00  0.00           O  
ATOM   1145  N   PRO A 758      15.807  89.488  57.981  1.00  0.00           N  
ATOM   1146  CA  PRO A 758      14.744  90.461  58.238  1.00  0.00           C  
ATOM   1147  C   PRO A 758      13.593  89.906  59.079  1.00  0.00           C  
ATOM   1148  O   PRO A 758      12.643  90.624  59.377  1.00  0.00           O  
ATOM   1149  CB  PRO A 758      14.301  90.860  56.832  1.00  0.00           C  
ATOM   1150  CG  PRO A 758      14.553  89.611  56.035  1.00  0.00           C  
ATOM   1151  CD  PRO A 758      15.904  89.176  56.544  1.00  0.00           C  
ATOM   1152  N   TYR A 759      13.683  88.641  59.480  1.00  0.00           N  
ATOM   1153  CA  TYR A 759      12.606  88.042  60.257  1.00  0.00           C  
ATOM   1154  C   TYR A 759      12.911  87.815  61.730  1.00  0.00           C  
ATOM   1155  O   TYR A 759      12.021  87.445  62.490  1.00  0.00           O  
ATOM   1156  CB  TYR A 759      12.171  86.711  59.624  1.00  0.00           C  
ATOM   1157  CG  TYR A 759      11.908  86.797  58.134  1.00  0.00           C  
ATOM   1158  CD1 TYR A 759      12.950  86.672  57.215  1.00  0.00           C  
ATOM   1159  CD2 TYR A 759      10.629  87.067  57.648  1.00  0.00           C  
ATOM   1160  CE1 TYR A 759      12.728  86.821  55.848  1.00  0.00           C  
ATOM   1161  CE2 TYR A 759      10.393  87.220  56.286  1.00  0.00           C  
ATOM   1162  CZ  TYR A 759      11.447  87.100  55.388  1.00  0.00           C  
ATOM   1163  OH  TYR A 759      11.227  87.281  54.035  1.00  0.00           O  
ATOM   1164  N   ARG A 760      14.156  88.044  62.138  1.00  0.00           N  
ATOM   1165  CA  ARG A 760      14.545  87.820  63.522  1.00  0.00           C  
ATOM   1166  C   ARG A 760      13.701  88.602  64.526  1.00  0.00           C  
ATOM   1167  O   ARG A 760      13.423  88.116  65.621  1.00  0.00           O  
ATOM   1168  CB  ARG A 760      16.027  88.159  63.714  1.00  0.00           C  
ATOM   1169  CG  ARG A 760      16.631  87.650  65.038  1.00  0.00           C  
ATOM   1170  CD  ARG A 760      18.153  87.721  64.980  1.00  0.00           C  
ATOM   1171  NE  ARG A 760      18.828  86.919  66.001  1.00  0.00           N  
ATOM   1172  CZ  ARG A 760      19.235  87.388  67.176  1.00  0.00           C  
ATOM   1173  NH1 ARG A 760      19.027  88.667  67.490  1.00  0.00           N  
ATOM   1174  NH2 ARG A 760      19.881  86.588  68.025  1.00  0.00           N  
ATOM   1175  N   ASP A 761      13.287  89.804  64.144  1.00  0.00           N  
ATOM   1176  CA  ASP A 761      12.491  90.646  65.021  1.00  0.00           C  
ATOM   1177  C   ASP A 761      10.978  90.555  64.853  1.00  0.00           C  
ATOM   1178  O   ASP A 761      10.258  91.503  65.186  1.00  0.00           O  
ATOM   1179  CB  ASP A 761      12.930  92.105  64.879  1.00  0.00           C  
ATOM   1180  CG  ASP A 761      14.366  92.324  65.335  1.00  0.00           C  
ATOM   1181  OD1 ASP A 761      14.796  91.640  66.298  1.00  0.00           O  
ATOM   1182  OD2 ASP A 761      15.063  93.182  64.746  1.00  0.00           O  
ATOM   1183  N   ARG A 762      10.480  89.435  64.337  1.00  0.00           N  
ATOM   1184  CA  ARG A 762       9.040  89.300  64.194  1.00  0.00           C  
ATOM   1185  C   ARG A 762       8.397  89.309  65.574  1.00  0.00           C  
ATOM   1186  O   ARG A 762       9.024  88.944  66.576  1.00  0.00           O  
ATOM   1187  CB  ARG A 762       8.676  88.012  63.449  1.00  0.00           C  
ATOM   1188  CG  ARG A 762       9.170  88.020  62.025  1.00  0.00           C  
ATOM   1189  CD  ARG A 762       8.203  87.357  61.061  1.00  0.00           C  
ATOM   1190  NE  ARG A 762       8.603  85.998  60.746  1.00  0.00           N  
ATOM   1191  CZ  ARG A 762       8.450  85.426  59.558  1.00  0.00           C  
ATOM   1192  NH1 ARG A 762       7.898  86.093  58.555  1.00  0.00           N  
ATOM   1193  NH2 ARG A 762       8.871  84.182  59.372  1.00  0.00           N  
ATOM   1194  N   SER A 763       7.142  89.738  65.618  1.00  0.00           N  
ATOM   1195  CA  SER A 763       6.394  89.820  66.860  1.00  0.00           C  
ATOM   1196  C   SER A 763       5.976  88.440  67.343  1.00  0.00           C  
ATOM   1197  O   SER A 763       5.926  87.487  66.575  1.00  0.00           O  
ATOM   1198  CB  SER A 763       5.132  90.678  66.658  1.00  0.00           C  
ATOM   1199  OG  SER A 763       4.155  89.995  65.872  1.00  0.00           O  
ATOM   1200  N   VAL A 764       5.648  88.359  68.623  1.00  0.00           N  
ATOM   1201  CA  VAL A 764       5.203  87.126  69.235  1.00  0.00           C  
ATOM   1202  C   VAL A 764       3.999  86.577  68.477  1.00  0.00           C  
ATOM   1203  O   VAL A 764       3.950  85.394  68.120  1.00  0.00           O  
ATOM   1204  CB  VAL A 764       4.827  87.390  70.695  1.00  0.00           C  
ATOM   1205  CG1 VAL A 764       4.319  86.128  71.352  1.00  0.00           C  
ATOM   1206  CG2 VAL A 764       6.045  87.938  71.432  1.00  0.00           C  
ATOM   1207  N   GLU A 765       3.034  87.453  68.226  1.00  0.00           N  
ATOM   1208  CA  GLU A 765       1.817  87.098  67.510  1.00  0.00           C  
ATOM   1209  C   GLU A 765       2.124  86.460  66.158  1.00  0.00           C  
ATOM   1210  O   GLU A 765       1.623  85.378  65.849  1.00  0.00           O  
ATOM   1211  CB  GLU A 765       0.957  88.350  67.293  1.00  0.00           C  
ATOM   1212  CG  GLU A 765       0.509  89.057  68.579  1.00  0.00           C  
ATOM   1213  CD  GLU A 765       1.652  89.342  69.571  1.00  0.00           C  
ATOM   1214  OE1 GLU A 765       2.656  90.006  69.198  1.00  0.00           O  
ATOM   1215  OE2 GLU A 765       1.530  88.899  70.738  1.00  0.00           O  
ATOM   1216  N   GLU A 766       2.943  87.134  65.355  1.00  0.00           N  
ATOM   1217  CA  GLU A 766       3.298  86.625  64.027  1.00  0.00           C  
ATOM   1218  C   GLU A 766       4.019  85.271  64.088  1.00  0.00           C  
ATOM   1219  O   GLU A 766       3.693  84.351  63.333  1.00  0.00           O  
ATOM   1220  CB  GLU A 766       4.161  87.647  63.272  1.00  0.00           C  
ATOM   1221  CG  GLU A 766       4.440  87.267  61.817  1.00  0.00           C  
ATOM   1222  CD  GLU A 766       5.221  88.333  61.056  1.00  0.00           C  
ATOM   1223  OE1 GLU A 766       5.595  88.078  59.886  1.00  0.00           O  
ATOM   1224  OE2 GLU A 766       5.462  89.424  61.624  1.00  0.00           O  
ATOM   1225  N   ASN A 767       4.990  85.143  64.987  1.00  0.00           N  
ATOM   1226  CA  ASN A 767       5.715  83.881  65.119  1.00  0.00           C  
ATOM   1227  C   ASN A 767       4.800  82.755  65.586  1.00  0.00           C  
ATOM   1228  O   ASN A 767       4.912  81.629  65.114  1.00  0.00           O  
ATOM   1229  CB  ASN A 767       6.889  84.020  66.096  1.00  0.00           C  
ATOM   1230  CG  ASN A 767       8.042  84.813  65.517  1.00  0.00           C  
ATOM   1231  OD1 ASN A 767       8.395  84.655  64.350  1.00  0.00           O  
ATOM   1232  ND2 ASN A 767       8.648  85.657  66.340  1.00  0.00           N  
ATOM   1233  N   LEU A 768       3.900  83.051  66.519  1.00  0.00           N  
ATOM   1234  CA  LEU A 768       2.972  82.033  67.003  1.00  0.00           C  
ATOM   1235  C   LEU A 768       2.070  81.547  65.874  1.00  0.00           C  
ATOM   1236  O   LEU A 768       1.823  80.348  65.742  1.00  0.00           O  
ATOM   1237  CB  LEU A 768       2.101  82.577  68.131  1.00  0.00           C  
ATOM   1238  CG  LEU A 768       2.781  82.800  69.484  1.00  0.00           C  
ATOM   1239  CD1 LEU A 768       1.758  83.318  70.491  1.00  0.00           C  
ATOM   1240  CD2 LEU A 768       3.382  81.486  69.980  1.00  0.00           C  
ATOM   1241  N   ASP A 769       1.588  82.477  65.056  1.00  0.00           N  
ATOM   1242  CA  ASP A 769       0.702  82.136  63.952  1.00  0.00           C  
ATOM   1243  C   ASP A 769       1.400  81.305  62.867  1.00  0.00           C  
ATOM   1244  O   ASP A 769       0.837  80.328  62.366  1.00  0.00           O  
ATOM   1245  CB  ASP A 769       0.114  83.420  63.351  1.00  0.00           C  
ATOM   1246  CG  ASP A 769      -0.773  83.152  62.145  1.00  0.00           C  
ATOM   1247  OD1 ASP A 769      -0.311  83.366  60.994  1.00  0.00           O  
ATOM   1248  OD2 ASP A 769      -1.929  82.720  62.357  1.00  0.00           O  
ATOM   1249  N   LEU A 770       2.618  81.687  62.500  1.00  0.00           N  
ATOM   1250  CA  LEU A 770       3.344  80.936  61.490  1.00  0.00           C  
ATOM   1251  C   LEU A 770       3.712  79.535  61.976  1.00  0.00           C  
ATOM   1252  O   LEU A 770       3.683  78.574  61.205  1.00  0.00           O  
ATOM   1253  CB  LEU A 770       4.613  81.683  61.078  1.00  0.00           C  
ATOM   1254  CG  LEU A 770       4.368  82.896  60.190  1.00  0.00           C  
ATOM   1255  CD1 LEU A 770       5.687  83.537  59.813  1.00  0.00           C  
ATOM   1256  CD2 LEU A 770       3.624  82.444  58.937  1.00  0.00           C  
ATOM   1257  N   LEU A 771       4.029  79.401  63.257  1.00  0.00           N  
ATOM   1258  CA  LEU A 771       4.419  78.087  63.772  1.00  0.00           C  
ATOM   1259  C   LEU A 771       3.242  77.142  63.685  1.00  0.00           C  
ATOM   1260  O   LEU A 771       3.391  75.982  63.321  1.00  0.00           O  
ATOM   1261  CB  LEU A 771       4.921  78.173  65.229  1.00  0.00           C  
ATOM   1262  CG  LEU A 771       5.521  76.845  65.722  1.00  0.00           C  
ATOM   1263  CD1 LEU A 771       6.778  76.537  64.914  1.00  0.00           C  
ATOM   1264  CD2 LEU A 771       5.841  76.907  67.214  1.00  0.00           C  
ATOM   1265  N   ARG A 772       2.065  77.656  64.014  1.00  0.00           N  
ATOM   1266  CA  ARG A 772       0.824  76.880  63.979  1.00  0.00           C  
ATOM   1267  C   ARG A 772       0.546  76.340  62.566  1.00  0.00           C  
ATOM   1268  O   ARG A 772       0.152  75.179  62.382  1.00  0.00           O  
ATOM   1269  CB  ARG A 772      -0.312  77.786  64.438  1.00  0.00           C  
ATOM   1270  CG  ARG A 772      -1.633  77.114  64.710  1.00  0.00           C  
ATOM   1271  CD  ARG A 772      -2.480  78.078  65.517  1.00  0.00           C  
ATOM   1272  NE  ARG A 772      -1.771  78.471  66.739  1.00  0.00           N  
ATOM   1273  CZ  ARG A 772      -1.532  79.729  67.116  1.00  0.00           C  
ATOM   1274  NH1 ARG A 772      -1.943  80.749  66.368  1.00  0.00           N  
ATOM   1275  NH2 ARG A 772      -0.874  79.968  68.247  1.00  0.00           N  
ATOM   1276  N   ARG A 773       0.777  77.191  61.574  1.00  0.00           N  
ATOM   1277  CA  ARG A 773       0.551  76.843  60.177  1.00  0.00           C  
ATOM   1278  C   ARG A 773       1.650  75.934  59.647  1.00  0.00           C  
ATOM   1279  O   ARG A 773       1.436  75.142  58.722  1.00  0.00           O  
ATOM   1280  CB  ARG A 773       0.446  78.123  59.356  1.00  0.00           C  
ATOM   1281  CG  ARG A 773      -0.723  78.975  59.821  1.00  0.00           C  
ATOM   1282  CD  ARG A 773      -0.564  80.410  59.418  1.00  0.00           C  
ATOM   1283  NE  ARG A 773      -0.458  80.538  57.972  1.00  0.00           N  
ATOM   1284  CZ  ARG A 773      -0.275  81.698  57.355  1.00  0.00           C  
ATOM   1285  NH1 ARG A 773      -0.179  82.805  58.076  1.00  0.00           N  
ATOM   1286  NH2 ARG A 773      -0.191  81.749  56.032  1.00  0.00           N  
ATOM   1287  N   MET A 791       2.836  76.057  60.230  1.00  0.00           N  
ATOM   1288  CA  MET A 791       3.933  75.190  59.842  1.00  0.00           C  
ATOM   1289  C   MET A 791       3.544  73.792  60.310  1.00  0.00           C  
ATOM   1290  O   MET A 791       3.695  72.814  59.578  1.00  0.00           O  
ATOM   1291  CB  MET A 791       5.218  75.625  60.525  1.00  0.00           C  
ATOM   1292  CG  MET A 791       5.946  76.717  59.786  1.00  0.00           C  
ATOM   1293  SD  MET A 791       7.019  77.578  60.904  1.00  0.00           S  
ATOM   1294  CE  MET A 791       8.464  76.484  60.964  1.00  0.00           C  
ATOM   1295  N   LYS A 792       3.026  73.713  61.535  1.00  0.00           N  
ATOM   1296  CA  LYS A 792       2.606  72.444  62.101  1.00  0.00           C  
ATOM   1297  C   LYS A 792       1.479  71.815  61.279  1.00  0.00           C  
ATOM   1298  O   LYS A 792       1.452  70.598  61.087  1.00  0.00           O  
ATOM   1299  CB  LYS A 792       2.116  72.617  63.540  1.00  0.00           C  
ATOM   1300  CG  LYS A 792       1.545  71.319  64.092  1.00  0.00           C  
ATOM   1301  CD  LYS A 792       0.850  71.483  65.426  1.00  0.00           C  
ATOM   1302  CE  LYS A 792       0.254  70.154  65.864  1.00  0.00           C  
ATOM   1303  NZ  LYS A 792      -0.376  70.249  67.193  1.00  0.00           N  
ATOM   1304  N   ALA A 794       0.550  72.651  60.810  1.00  0.00           N  
ATOM   1305  CA  ALA A 794      -0.591  72.190  60.014  1.00  0.00           C  
ATOM   1306  C   ALA A 794      -0.191  71.715  58.614  1.00  0.00           C  
ATOM   1307  O   ALA A 794      -0.996  71.113  57.906  1.00  0.00           O  
ATOM   1308  CB  ALA A 794      -1.637  73.298  59.913  1.00  0.00           C  
ATOM   1309  N   GLY A 795       1.044  71.992  58.212  1.00  0.00           N  
ATOM   1310  CA  GLY A 795       1.514  71.546  56.908  1.00  0.00           C  
ATOM   1311  C   GLY A 795       1.214  72.483  55.757  1.00  0.00           C  
ATOM   1312  O   GLY A 795       1.328  72.108  54.588  1.00  0.00           O  
ATOM   1313  N   GLU A 826       0.850  73.716  56.078  1.00  0.00           N  
ATOM   1314  CA  GLU A 826       0.526  74.681  55.046  1.00  0.00           C  
ATOM   1315  C   GLU A 826       1.713  75.039  54.153  1.00  0.00           C  
ATOM   1316  O   GLU A 826       1.523  75.468  53.012  1.00  0.00           O  
ATOM   1317  CB  GLU A 826      -0.057  75.938  55.690  1.00  0.00           C  
ATOM   1318  CG  GLU A 826      -0.222  77.103  54.737  1.00  0.00           C  
ATOM   1319  CD  GLU A 826      -0.979  78.269  55.358  1.00  0.00           C  
ATOM   1320  OE1 GLU A 826      -0.923  79.375  54.775  1.00  0.00           O  
ATOM   1321  OE2 GLU A 826      -1.630  78.073  56.414  1.00  0.00           O  
ATOM   1322  N   PHE A 827       2.934  74.856  54.650  1.00  0.00           N  
ATOM   1323  CA  PHE A 827       4.110  75.200  53.855  1.00  0.00           C  
ATOM   1324  C   PHE A 827       4.982  74.011  53.487  1.00  0.00           C  
ATOM   1325  O   PHE A 827       4.986  72.985  54.175  1.00  0.00           O  
ATOM   1326  CB  PHE A 827       4.949  76.243  54.592  1.00  0.00           C  
ATOM   1327  CG  PHE A 827       4.164  77.450  55.034  1.00  0.00           C  
ATOM   1328  CD1 PHE A 827       3.822  77.624  56.369  1.00  0.00           C  
ATOM   1329  CD2 PHE A 827       3.754  78.407  54.109  1.00  0.00           C  
ATOM   1330  CE1 PHE A 827       3.082  78.739  56.785  1.00  0.00           C  
ATOM   1331  CE2 PHE A 827       3.015  79.523  54.511  1.00  0.00           C  
ATOM   1332  CZ  PHE A 827       2.680  79.687  55.854  1.00  0.00           C  
ATOM   1333  N   ALA A 829       5.730  74.163  52.399  1.00  0.00           N  
ATOM   1334  CA  ALA A 829       6.611  73.109  51.910  1.00  0.00           C  
ATOM   1335  C   ALA A 829       7.847  72.970  52.786  1.00  0.00           C  
ATOM   1336  O   ALA A 829       8.181  73.882  53.542  1.00  0.00           O  
ATOM   1337  CB  ALA A 829       7.027  73.410  50.472  1.00  0.00           C  
ATOM   1338  N   ASP A 830       8.527  71.829  52.662  1.00  0.00           N  
ATOM   1339  CA  ASP A 830       9.737  71.548  53.441  1.00  0.00           C  
ATOM   1340  C   ASP A 830      10.774  72.622  53.142  1.00  0.00           C  
ATOM   1341  O   ASP A 830      10.893  73.059  52.001  1.00  0.00           O  
ATOM   1342  CB  ASP A 830      10.333  70.172  53.067  1.00  0.00           C  
ATOM   1343  CG  ASP A 830       9.409  68.996  53.397  1.00  0.00           C  
ATOM   1344  OD1 ASP A 830       9.828  67.834  53.179  1.00  0.00           O  
ATOM   1345  OD2 ASP A 830       8.273  69.214  53.869  1.00  0.00           O  
ATOM   1346  N   GLY A 831      11.515  73.045  54.165  1.00  0.00           N  
ATOM   1347  CA  GLY A 831      12.551  74.050  53.980  1.00  0.00           C  
ATOM   1348  C   GLY A 831      12.086  75.485  53.777  1.00  0.00           C  
ATOM   1349  O   GLY A 831      12.908  76.405  53.710  1.00  0.00           O  
ATOM   1350  N   GLU A 832      10.775  75.687  53.691  1.00  0.00           N  
ATOM   1351  CA  GLU A 832      10.215  77.019  53.480  1.00  0.00           C  
ATOM   1352  C   GLU A 832      10.337  77.904  54.724  1.00  0.00           C  
ATOM   1353  O   GLU A 832      10.520  79.121  54.610  1.00  0.00           O  
ATOM   1354  CB  GLU A 832       8.747  76.902  53.067  1.00  0.00           C  
ATOM   1355  CG  GLU A 832       8.263  78.034  52.171  1.00  0.00           C  
ATOM   1356  CD  GLU A 832       6.759  77.980  51.907  1.00  0.00           C  
ATOM   1357  OE1 GLU A 832       6.276  76.949  51.379  1.00  0.00           O  
ATOM   1358  OE2 GLU A 832       6.063  78.976  52.229  1.00  0.00           O  
ATOM   1359  N   HIS A 833      10.217  77.293  55.903  1.00  0.00           N  
ATOM   1360  CA  HIS A 833      10.333  78.006  57.180  1.00  0.00           C  
ATOM   1361  C   HIS A 833      10.952  77.097  58.250  1.00  0.00           C  
ATOM   1362  O   HIS A 833      10.880  75.869  58.159  1.00  0.00           O  
ATOM   1363  CB  HIS A 833       8.958  78.454  57.693  1.00  0.00           C  
ATOM   1364  CG  HIS A 833       8.192  79.301  56.729  1.00  0.00           C  
ATOM   1365  ND1 HIS A 833       8.572  80.582  56.396  1.00  0.00           N  
ATOM   1366  CD2 HIS A 833       7.074  79.040  56.010  1.00  0.00           C  
ATOM   1367  CE1 HIS A 833       7.724  81.074  55.512  1.00  0.00           C  
ATOM   1368  NE2 HIS A 833       6.806  80.159  55.260  1.00  0.00           N  
ATOM   1369  N   VAL A 834      11.557  77.716  59.261  1.00  0.00           N  
ATOM   1370  CA  VAL A 834      12.153  76.998  60.386  1.00  0.00           C  
ATOM   1371  C   VAL A 834      11.995  77.880  61.620  1.00  0.00           C  
ATOM   1372  O   VAL A 834      11.952  79.111  61.511  1.00  0.00           O  
ATOM   1373  CB  VAL A 834      13.679  76.719  60.190  1.00  0.00           C  
ATOM   1374  CG1 VAL A 834      13.905  75.761  59.033  1.00  0.00           C  
ATOM   1375  CG2 VAL A 834      14.429  78.016  59.958  1.00  0.00           C  
ATOM   1376  N   LEU A 835      11.876  77.254  62.784  1.00  0.00           N  
ATOM   1377  CA  LEU A 835      11.771  77.986  64.044  1.00  0.00           C  
ATOM   1378  C   LEU A 835      13.192  77.955  64.587  1.00  0.00           C  
ATOM   1379  O   LEU A 835      13.794  76.881  64.630  1.00  0.00           O  
ATOM   1380  CB  LEU A 835      10.853  77.262  65.033  1.00  0.00           C  
ATOM   1381  CG  LEU A 835      10.737  77.998  66.368  1.00  0.00           C  
ATOM   1382  CD1 LEU A 835       9.792  79.192  66.179  1.00  0.00           C  
ATOM   1383  CD2 LEU A 835      10.221  77.082  67.464  1.00  0.00           C  
ATOM   1384  N   ARG A 836      13.723  79.111  64.988  1.00  0.00           N  
ATOM   1385  CA  ARG A 836      15.091  79.202  65.522  1.00  0.00           C  
ATOM   1386  C   ARG A 836      15.147  79.807  66.922  1.00  0.00           C  
ATOM   1387  O   ARG A 836      14.360  80.683  67.264  1.00  0.00           O  
ATOM   1388  CB  ARG A 836      15.976  80.080  64.631  1.00  0.00           C  
ATOM   1389  CG  ARG A 836      16.004  79.718  63.155  1.00  0.00           C  
ATOM   1390  CD  ARG A 836      16.848  80.725  62.371  1.00  0.00           C  
ATOM   1391  NE  ARG A 836      18.276  80.556  62.621  1.00  0.00           N  
ATOM   1392  CZ  ARG A 836      19.234  81.229  61.991  1.00  0.00           C  
ATOM   1393  NH1 ARG A 836      18.914  82.131  61.074  1.00  0.00           N  
ATOM   1394  NH2 ARG A 836      20.519  80.973  62.244  1.00  0.00           N  
ATOM   1395  N   ALA A 837      16.096  79.347  67.729  1.00  0.00           N  
ATOM   1396  CA  ALA A 837      16.265  79.912  69.056  1.00  0.00           C  
ATOM   1397  C   ALA A 837      16.902  81.271  68.784  1.00  0.00           C  
ATOM   1398  O   ALA A 837      17.669  81.422  67.818  1.00  0.00           O  
ATOM   1399  CB  ALA A 837      17.200  79.048  69.893  1.00  0.00           C  
ATOM   1400  N   LYS A 838      16.568  82.260  69.608  1.00  0.00           N  
ATOM   1401  CA  LYS A 838      17.126  83.599  69.441  1.00  0.00           C  
ATOM   1402  C   LYS A 838      18.233  83.741  70.469  1.00  0.00           C  
ATOM   1403  O   LYS A 838      17.979  84.071  71.630  1.00  0.00           O  
ATOM   1404  CB  LYS A 838      16.048  84.667  69.673  1.00  0.00           C  
ATOM   1405  CG  LYS A 838      16.520  86.075  69.364  1.00  0.00           C  
ATOM   1406  CD  LYS A 838      15.525  87.126  69.834  1.00  0.00           C  
ATOM   1407  CE  LYS A 838      14.551  87.499  68.744  1.00  0.00           C  
ATOM   1408  NZ  LYS A 838      13.864  86.280  68.262  1.00  0.00           N  
ATOM   1409  N   ILE A 839      19.464  83.489  70.049  1.00  0.00           N  
ATOM   1410  CA  ILE A 839      20.579  83.553  70.979  1.00  0.00           C  
ATOM   1411  C   ILE A 839      21.610  84.608  70.602  1.00  0.00           C  
ATOM   1412  O   ILE A 839      21.350  85.798  70.763  1.00  0.00           O  
ATOM   1413  CB  ILE A 839      21.243  82.153  71.117  1.00  0.00           C  
ATOM   1414  CG1 ILE A 839      20.171  81.105  71.433  1.00  0.00           C  
ATOM   1415  CG2 ILE A 839      22.276  82.154  72.247  1.00  0.00           C  
ATOM   1416  CD1 ILE A 839      20.713  79.689  71.579  1.00  0.00           C  
ATOM   1417  N   ASP A 840      22.765  84.193  70.090  1.00  0.00           N  
ATOM   1418  CA  ASP A 840      23.810  85.158  69.744  1.00  0.00           C  
ATOM   1419  C   ASP A 840      24.544  84.872  68.435  1.00  0.00           C  
ATOM   1420  O   ASP A 840      25.405  84.000  68.364  1.00  0.00           O  
ATOM   1421  CB  ASP A 840      24.812  85.250  70.905  1.00  0.00           C  
ATOM   1422  CG  ASP A 840      26.013  86.116  70.581  1.00  0.00           C  
ATOM   1423  OD1 ASP A 840      25.913  86.986  69.682  1.00  0.00           O  
ATOM   1424  OD2 ASP A 840      27.061  85.931  71.240  1.00  0.00           O  
ATOM   1425  N   LEU A 869      24.214  85.637  67.401  1.00  0.00           N  
ATOM   1426  CA  LEU A 869      24.827  85.446  66.096  1.00  0.00           C  
ATOM   1427  C   LEU A 869      26.324  85.788  66.010  1.00  0.00           C  
ATOM   1428  O   LEU A 869      26.924  85.650  64.944  1.00  0.00           O  
ATOM   1429  CB  LEU A 869      24.027  86.229  65.044  1.00  0.00           C  
ATOM   1430  CG  LEU A 869      22.564  85.753  64.912  1.00  0.00           C  
ATOM   1431  CD1 LEU A 869      21.734  86.750  64.094  1.00  0.00           C  
ATOM   1432  CD2 LEU A 869      22.531  84.373  64.264  1.00  0.00           C  
ATOM   1433  N   THR A 870      26.931  86.213  67.121  1.00  0.00           N  
ATOM   1434  CA  THR A 870      28.363  86.545  67.117  1.00  0.00           C  
ATOM   1435  C   THR A 870      29.196  85.611  67.993  1.00  0.00           C  
ATOM   1436  O   THR A 870      30.422  85.705  68.003  1.00  0.00           O  
ATOM   1437  CB  THR A 870      28.655  87.996  67.619  1.00  0.00           C  
ATOM   1438  OG1 THR A 870      28.438  88.075  69.040  1.00  0.00           O  
ATOM   1439  CG2 THR A 870      27.776  89.007  66.900  1.00  0.00           C  
ATOM   1440  N   ALA A 872      28.545  84.721  68.731  1.00  0.00           N  
ATOM   1441  CA  ALA A 872      29.272  83.798  69.605  1.00  0.00           C  
ATOM   1442  C   ALA A 872      30.321  82.996  68.836  1.00  0.00           C  
ATOM   1443  O   ALA A 872      30.131  82.673  67.663  1.00  0.00           O  
ATOM   1444  CB  ALA A 872      28.298  82.844  70.294  1.00  0.00           C  
ATOM   1445  N   PRO A 873      31.458  82.689  69.482  1.00  0.00           N  
ATOM   1446  CA  PRO A 873      32.506  81.914  68.807  1.00  0.00           C  
ATOM   1447  C   PRO A 873      32.082  80.454  68.612  1.00  0.00           C  
ATOM   1448  O   PRO A 873      32.606  79.757  67.745  1.00  0.00           O  
ATOM   1449  CB  PRO A 873      33.718  82.081  69.732  1.00  0.00           C  
ATOM   1450  CG  PRO A 873      33.098  82.289  71.084  1.00  0.00           C  
ATOM   1451  CD  PRO A 873      31.936  83.211  70.774  1.00  0.00           C  
ATOM   1452  N   ASN A 874      31.135  79.997  69.425  1.00  0.00           N  
ATOM   1453  CA  ASN A 874      30.613  78.638  69.293  1.00  0.00           C  
ATOM   1454  C   ASN A 874      29.457  78.731  68.292  1.00  0.00           C  
ATOM   1455  O   ASN A 874      28.399  79.281  68.608  1.00  0.00           O  
ATOM   1456  CB  ASN A 874      30.076  78.121  70.628  1.00  0.00           C  
ATOM   1457  CG  ASN A 874      29.475  76.729  70.507  1.00  0.00           C  
ATOM   1458  OD1 ASN A 874      29.267  76.221  69.399  1.00  0.00           O  
ATOM   1459  ND2 ASN A 874      29.185  76.110  71.644  1.00  0.00           N  
ATOM   1460  N   MET A1082      29.662  78.184  67.098  1.00  0.00           N  
ATOM   1461  CA  MET A1082      28.666  78.245  66.039  1.00  0.00           C  
ATOM   1462  C   MET A1082      27.272  77.792  66.462  1.00  0.00           C  
ATOM   1463  O   MET A1082      26.267  78.326  65.992  1.00  0.00           O  
ATOM   1464  CB  MET A1082      29.138  77.421  64.841  1.00  0.00           C  
ATOM   1465  CG  MET A1082      30.363  77.982  64.134  1.00  0.00           C  
ATOM   1466  SD  MET A1082      30.095  79.667  63.525  1.00  0.00           S  
ATOM   1467  CE  MET A1082      31.019  80.557  64.715  1.00  0.00           C  
ATOM   1468  N   LYS A1083      27.221  76.809  67.350  1.00  0.00           N  
ATOM   1469  CA  LYS A1083      25.961  76.273  67.832  1.00  0.00           C  
ATOM   1470  C   LYS A1083      25.073  77.291  68.544  1.00  0.00           C  
ATOM   1471  O   LYS A1083      23.862  77.095  68.648  1.00  0.00           O  
ATOM   1472  CB  LYS A1083      26.237  75.082  68.756  1.00  0.00           C  
ATOM   1473  CG  LYS A1083      26.772  73.841  68.034  1.00  0.00           C  
ATOM   1474  CD  LYS A1083      25.684  73.242  67.140  1.00  0.00           C  
ATOM   1475  CE  LYS A1083      26.068  71.883  66.560  1.00  0.00           C  
ATOM   1476  NZ  LYS A1083      24.863  71.207  65.970  1.00  0.00           N  
ATOM   1477  N   LEU A1084      25.657  78.378  69.036  1.00  0.00           N  
ATOM   1478  CA  LEU A1084      24.858  79.391  69.732  1.00  0.00           C  
ATOM   1479  C   LEU A1084      24.297  80.449  68.792  1.00  0.00           C  
ATOM   1480  O   LEU A1084      23.580  81.360  69.218  1.00  0.00           O  
ATOM   1481  CB  LEU A1084      25.686  80.074  70.825  1.00  0.00           C  
ATOM   1482  CG  LEU A1084      25.927  79.260  72.105  1.00  0.00           C  
ATOM   1483  CD1 LEU A1084      26.815  80.048  73.080  1.00  0.00           C  
ATOM   1484  CD2 LEU A1084      24.578  78.935  72.747  1.00  0.00           C  
ATOM   1485  N   ARG A1085      24.606  80.318  67.510  1.00  0.00           N  
ATOM   1486  CA  ARG A1085      24.149  81.287  66.538  1.00  0.00           C  
ATOM   1487  C   ARG A1085      22.769  80.941  65.993  1.00  0.00           C  
ATOM   1488  O   ARG A1085      22.629  80.478  64.856  1.00  0.00           O  
ATOM   1489  CB  ARG A1085      25.171  81.400  65.402  1.00  0.00           C  
ATOM   1490  CG  ARG A1085      26.553  81.803  65.882  1.00  0.00           C  
ATOM   1491  CD  ARG A1085      27.375  82.399  64.749  1.00  0.00           C  
ATOM   1492  NE  ARG A1085      28.645  82.940  65.224  1.00  0.00           N  
ATOM   1493  CZ  ARG A1085      29.546  83.539  64.446  1.00  0.00           C  
ATOM   1494  NH1 ARG A1085      29.319  83.681  63.143  1.00  0.00           N  
ATOM   1495  NH2 ARG A1085      30.681  83.992  64.970  1.00  0.00           N  
ATOM   1496  N   ASP A1087      21.752  81.167  66.827  1.00  0.00           N  
ATOM   1497  CA  ASP A1087      20.361  80.906  66.468  1.00  0.00           C  
ATOM   1498  C   ASP A1087      20.152  79.514  65.868  1.00  0.00           C  
ATOM   1499  O   ASP A1087      19.779  79.385  64.697  1.00  0.00           O  
ATOM   1500  CB  ASP A1087      19.885  81.973  65.477  1.00  0.00           C  
ATOM   1501  CG  ASP A1087      19.752  83.353  66.114  1.00  0.00           C  
ATOM   1502  OD1 ASP A1087      20.298  83.582  67.219  1.00  0.00           O  
ATOM   1503  OD2 ASP A1087      19.101  84.214  65.497  1.00  0.00           O  
ATOM   1504  N   PRO A1088      20.389  78.455  66.664  1.00  0.00           N  
ATOM   1505  CA  PRO A1088      20.216  77.076  66.184  1.00  0.00           C  
ATOM   1506  C   PRO A1088      18.753  76.760  65.883  1.00  0.00           C  
ATOM   1507  O   PRO A1088      17.856  77.255  66.564  1.00  0.00           O  
ATOM   1508  CB  PRO A1088      20.758  76.231  67.342  1.00  0.00           C  
ATOM   1509  CG  PRO A1088      20.409  77.073  68.568  1.00  0.00           C  
ATOM   1510  CD  PRO A1088      20.787  78.477  68.088  1.00  0.00           C  
ATOM   1511  N   VAL A1089      18.530  75.923  64.874  1.00  0.00           N  
ATOM   1512  CA  VAL A1089      17.191  75.525  64.462  1.00  0.00           C  
ATOM   1513  C   VAL A1089      16.547  74.607  65.482  1.00  0.00           C  
ATOM   1514  O   VAL A1089      17.184  73.679  65.971  1.00  0.00           O  
ATOM   1515  CB  VAL A1089      17.238  74.793  63.099  1.00  0.00           C  
ATOM   1516  CG1 VAL A1089      15.870  74.211  62.762  1.00  0.00           C  
ATOM   1517  CG2 VAL A1089      17.689  75.758  62.021  1.00  0.00           C  
ATOM   1518  N   LEU A1090      15.278  74.860  65.787  1.00  0.00           N  
ATOM   1519  CA  LEU A1090      14.540  74.060  66.758  1.00  0.00           C  
ATOM   1520  C   LEU A1090      13.492  73.176  66.076  1.00  0.00           C  
ATOM   1521  O   LEU A1090      13.240  72.056  66.515  1.00  0.00           O  
ATOM   1522  CB  LEU A1090      13.873  74.975  67.784  1.00  0.00           C  
ATOM   1523  CG  LEU A1090      14.779  75.938  68.563  1.00  0.00           C  
ATOM   1524  CD1 LEU A1090      13.938  76.671  69.610  1.00  0.00           C  
ATOM   1525  CD2 LEU A1090      15.914  75.173  69.248  1.00  0.00           C  
ATOM   1526  N   TYR A1091      12.880  73.673  65.006  1.00  0.00           N  
ATOM   1527  CA  TYR A1091      11.882  72.891  64.266  1.00  0.00           C  
ATOM   1528  C   TYR A1091      12.113  73.027  62.776  1.00  0.00           C  
ATOM   1529  O   TYR A1091      12.529  74.085  62.296  1.00  0.00           O  
ATOM   1530  CB  TYR A1091      10.490  73.419  64.544  1.00  0.00           C  
ATOM   1531  CG  TYR A1091       9.734  72.769  65.670  1.00  0.00           C  
ATOM   1532  CD1 TYR A1091       9.326  73.554  66.738  1.00  0.00           C  
ATOM   1533  CD2 TYR A1091       9.377  71.417  65.663  1.00  0.00           C  
ATOM   1534  CE1 TYR A1091       8.569  73.024  67.780  1.00  0.00           C  
ATOM   1535  CE2 TYR A1091       8.613  70.902  66.707  1.00  0.00           C  
ATOM   1536  CZ  TYR A1091       8.212  71.694  67.760  1.00  0.00           C  
ATOM   1537  OH  TYR A1091       7.472  71.154  68.794  1.00  0.00           O  
ATOM   1538  N   ARG A1093      11.820  71.955  62.050  1.00  0.00           N  
ATOM   1539  CA  ARG A1093      11.933  71.964  60.602  1.00  0.00           C  
ATOM   1540  C   ARG A1093      10.627  71.422  60.062  1.00  0.00           C  
ATOM   1541  O   ARG A1093       9.933  70.651  60.739  1.00  0.00           O  
ATOM   1542  CB  ARG A1093      13.078  71.077  60.119  1.00  0.00           C  
ATOM   1543  CG  ARG A1093      14.465  71.614  60.414  1.00  0.00           C  
ATOM   1544  CD  ARG A1093      15.540  70.675  59.861  1.00  0.00           C  
ATOM   1545  NE  ARG A1093      16.874  71.160  60.192  1.00  0.00           N  
ATOM   1546  CZ  ARG A1093      17.435  72.226  59.624  1.00  0.00           C  
ATOM   1547  NH1 ARG A1093      16.765  72.911  58.692  1.00  0.00           N  
ATOM   1548  NH2 ARG A1093      18.662  72.609  59.986  1.00  0.00           N  
ATOM   1549  N   ILE A1094      10.278  71.844  58.855  1.00  0.00           N  
ATOM   1550  CA  ILE A1094       9.066  71.347  58.236  1.00  0.00           C  
ATOM   1551  C   ILE A1094       9.435  70.082  57.478  1.00  0.00           C  
ATOM   1552  O   ILE A1094      10.422  70.050  56.751  1.00  0.00           O  
ATOM   1553  CB  ILE A1094       8.475  72.348  57.217  1.00  0.00           C  
ATOM   1554  CG1 ILE A1094       8.046  73.640  57.917  1.00  0.00           C  
ATOM   1555  CG2 ILE A1094       7.284  71.710  56.513  1.00  0.00           C  
ATOM   1556  CD1 ILE A1094       7.816  74.804  56.940  1.00  0.00           C  
ATOM   1557  N   VAL A1099       8.667  69.028  57.681  1.00  0.00           N  
ATOM   1558  CA  VAL A1099       8.896  67.790  56.955  1.00  0.00           C  
ATOM   1559  C   VAL A1099       7.514  67.202  56.756  1.00  0.00           C  
ATOM   1560  O   VAL A1099       6.893  66.721  57.702  1.00  0.00           O  
ATOM   1561  CB  VAL A1099       9.784  66.781  57.728  1.00  0.00           C  
ATOM   1562  CG1 VAL A1099      10.031  65.551  56.853  1.00  0.00           C  
ATOM   1563  CG2 VAL A1099      11.128  67.421  58.094  1.00  0.00           C  
ATOM   1564  N   ASN A1165       7.022  67.296  55.525  1.00  0.00           N  
ATOM   1565  CA  ASN A1165       5.705  66.783  55.172  1.00  0.00           C  
ATOM   1566  C   ASN A1165       5.801  65.286  54.885  1.00  0.00           C  
ATOM   1567  O   ASN A1165       5.715  64.850  53.739  1.00  0.00           O  
ATOM   1568  CB  ASN A1165       5.174  67.538  53.949  1.00  0.00           C  
ATOM   1569  CG  ASN A1165       5.000  69.034  54.215  1.00  0.00           C  
ATOM   1570  OD1 ASN A1165       4.204  69.438  55.070  1.00  0.00           O  
ATOM   1571  ND2 ASN A1165       5.750  69.861  53.485  1.00  0.00           N  
ATOM   1572  N   LYS A1166       6.010  64.513  55.948  1.00  0.00           N  
ATOM   1573  CA  LYS A1166       6.122  63.063  55.873  1.00  0.00           C  
ATOM   1574  C   LYS A1166       5.413  62.507  57.099  1.00  0.00           C  
ATOM   1575  O   LYS A1166       5.432  63.120  58.170  1.00  0.00           O  
ATOM   1576  CB  LYS A1166       7.589  62.616  55.928  1.00  0.00           C  
ATOM   1577  CG  LYS A1166       8.506  63.202  54.874  1.00  0.00           C  
ATOM   1578  CD  LYS A1166       8.192  62.670  53.490  1.00  0.00           C  
ATOM   1579  CE  LYS A1166       9.267  63.083  52.492  1.00  0.00           C  
ATOM   1580  NZ  LYS A1166       8.947  62.608  51.112  1.00  0.00           N  
ATOM   1581  N   PRO A1168       4.762  61.345  56.957  1.00  0.00           N  
ATOM   1582  CA  PRO A1168       4.072  60.757  58.102  1.00  0.00           C  
ATOM   1583  C   PRO A1168       5.094  60.131  59.049  1.00  0.00           C  
ATOM   1584  O   PRO A1168       6.223  59.834  58.663  1.00  0.00           O  
ATOM   1585  CB  PRO A1168       3.169  59.715  57.461  1.00  0.00           C  
ATOM   1586  CG  PRO A1168       4.001  59.248  56.289  1.00  0.00           C  
ATOM   1587  CD  PRO A1168       4.520  60.562  55.732  1.00  0.00           C  
ATOM   1588  N   HIS A1169       4.674  59.923  60.286  1.00  0.00           N  
ATOM   1589  CA  HIS A1169       5.524  59.349  61.310  1.00  0.00           C  
ATOM   1590  C   HIS A1169       4.934  57.981  61.622  1.00  0.00           C  
ATOM   1591  O   HIS A1169       3.725  57.845  61.682  1.00  0.00           O  
ATOM   1592  CB  HIS A1169       5.499  60.279  62.529  1.00  0.00           C  
ATOM   1593  CG  HIS A1169       6.381  59.846  63.651  1.00  0.00           C  
ATOM   1594  ND1 HIS A1169       5.979  58.933  64.603  1.00  0.00           N  
ATOM   1595  CD2 HIS A1169       7.644  60.207  63.982  1.00  0.00           C  
ATOM   1596  CE1 HIS A1169       6.958  58.752  65.474  1.00  0.00           C  
ATOM   1597  NE2 HIS A1169       7.978  59.514  65.119  1.00  0.00           N  
ATOM   1598  N   PHE A1170       5.777  56.970  61.821  1.00  0.00           N  
ATOM   1599  CA  PHE A1170       5.277  55.622  62.088  1.00  0.00           C  
ATOM   1600  C   PHE A1170       4.323  55.508  63.281  1.00  0.00           C  
ATOM   1601  O   PHE A1170       3.641  54.493  63.422  1.00  0.00           O  
ATOM   1602  CB  PHE A1170       6.446  54.639  62.256  1.00  0.00           C  
ATOM   1603  CG  PHE A1170       7.011  54.589  63.654  1.00  0.00           C  
ATOM   1604  CD1 PHE A1170       6.850  53.456  64.439  1.00  0.00           C  
ATOM   1605  CD2 PHE A1170       7.709  55.673  64.181  1.00  0.00           C  
ATOM   1606  CE1 PHE A1170       7.376  53.399  65.724  1.00  0.00           C  
ATOM   1607  CE2 PHE A1170       8.236  55.621  65.466  1.00  0.00           C  
ATOM   1608  CZ  PHE A1170       8.070  54.484  66.238  1.00  0.00           C  
ATOM   1609  N   ARG A1171       4.265  56.535  64.132  1.00  0.00           N  
ATOM   1610  CA  ARG A1171       3.376  56.516  65.299  1.00  0.00           C  
ATOM   1611  C   ARG A1171       2.363  57.657  65.319  1.00  0.00           C  
ATOM   1612  O   ARG A1171       1.184  57.436  65.590  1.00  0.00           O  
ATOM   1613  CB  ARG A1171       4.178  56.555  66.614  1.00  0.00           C  
ATOM   1614  CG  ARG A1171       4.667  55.199  67.103  1.00  0.00           C  
ATOM   1615  CD  ARG A1171       5.506  55.321  68.369  1.00  0.00           C  
ATOM   1616  NE  ARG A1171       4.749  55.805  69.522  1.00  0.00           N  
ATOM   1617  CZ  ARG A1171       4.008  55.039  70.319  1.00  0.00           C  
ATOM   1618  NH1 ARG A1171       3.911  53.730  70.096  1.00  0.00           N  
ATOM   1619  NH2 ARG A1171       3.369  55.582  71.354  1.00  0.00           N  
ATOM   1620  N   THR A1177       2.817  58.877  65.047  1.00  0.00           N  
ATOM   1621  CA  THR A1177       1.917  60.032  65.060  1.00  0.00           C  
ATOM   1622  C   THR A1177       1.207  60.229  63.722  1.00  0.00           C  
ATOM   1623  O   THR A1177       0.418  61.153  63.555  1.00  0.00           O  
ATOM   1624  CB  THR A1177       2.667  61.330  65.435  1.00  0.00           C  
ATOM   1625  OG1 THR A1177       3.742  61.552  64.510  1.00  0.00           O  
ATOM   1626  CG2 THR A1177       3.215  61.231  66.840  1.00  0.00           C  
ATOM   1627  N   SER A1178       1.509  59.365  62.764  1.00  0.00           N  
ATOM   1628  CA  SER A1178       0.863  59.418  61.461  1.00  0.00           C  
ATOM   1629  C   SER A1178       1.049  60.745  60.720  1.00  0.00           C  
ATOM   1630  O   SER A1178       2.175  61.182  60.491  1.00  0.00           O  
ATOM   1631  CB  SER A1178      -0.637  59.109  61.641  1.00  0.00           C  
ATOM   1632  OG  SER A1178      -1.293  58.878  60.405  1.00  0.00           O  
ATOM   1633  N   ASP A1191      -0.068  61.408  60.395  1.00  0.00           N  
ATOM   1634  CA  ASP A1191      -0.093  62.692  59.694  1.00  0.00           C  
ATOM   1635  C   ASP A1191      -0.415  63.872  60.633  1.00  0.00           C  
ATOM   1636  O   ASP A1191      -0.840  64.934  60.197  1.00  0.00           O  
ATOM   1637  CB  ASP A1191      -1.136  62.630  58.565  1.00  0.00           C  
ATOM   1638  CG  ASP A1191      -1.042  63.796  57.601  1.00  0.00           C  
ATOM   1639  OD1 ASP A1191      -0.011  63.914  56.898  1.00  0.00           O  
ATOM   1640  OD2 ASP A1191      -2.010  64.592  57.538  1.00  0.00           O  
ATOM   1641  N   GLU A1192      -0.197  63.641  61.919  1.00  0.00           N  
ATOM   1642  CA  GLU A1192      -0.463  64.616  62.951  1.00  0.00           C  
ATOM   1643  C   GLU A1192       0.443  65.849  62.913  1.00  0.00           C  
ATOM   1644  O   GLU A1192       0.006  66.960  63.228  1.00  0.00           O  
ATOM   1645  CB  GLU A1192      -0.355  63.929  64.315  1.00  0.00           C  
ATOM   1646  CG  GLU A1192      -0.260  64.896  65.474  1.00  0.00           C  
ATOM   1647  CD  GLU A1192      -1.620  65.466  65.848  1.00  0.00           C  
ATOM   1648  OE1 GLU A1192      -2.600  64.687  65.859  1.00  0.00           O  
ATOM   1649  OE2 GLU A1192      -1.707  66.688  66.120  1.00  0.00           O  
ATOM   1650  N   TRP A1193       1.710  65.646  62.511  1.00  0.00           N  
ATOM   1651  CA  TRP A1193       2.745  66.724  62.542  1.00  0.00           C  
ATOM   1652  C   TRP A1193       3.476  67.004  61.233  1.00  0.00           C  
ATOM   1653  O   TRP A1193       3.842  66.083  60.515  1.00  0.00           O  
ATOM   1654  CB  TRP A1193       3.805  66.345  63.593  1.00  0.00           C  
ATOM   1655  CG  TRP A1193       3.233  66.306  64.954  1.00  0.00           C  
ATOM   1656  CD1 TRP A1193       2.535  65.274  65.504  1.00  0.00           C  
ATOM   1657  CD2 TRP A1193       3.260  67.353  65.918  1.00  0.00           C  
ATOM   1658  NE1 TRP A1193       2.114  65.618  66.755  1.00  0.00           N  
ATOM   1659  CE2 TRP A1193       2.525  66.893  67.034  1.00  0.00           C  
ATOM   1660  CE3 TRP A1193       3.801  68.641  65.950  1.00  0.00           C  
ATOM   1661  CZ2 TRP A1193       2.317  67.678  68.168  1.00  0.00           C  
ATOM   1662  CZ3 TRP A1193       3.592  69.421  67.080  1.00  0.00           C  
ATOM   1663  CH2 TRP A1193       2.857  68.937  68.171  1.00  0.00           C  
ATOM   1664  N   HIS A1194       3.704  68.278  60.930  1.00  0.00           N  
ATOM   1665  CA  HIS A1194       4.432  68.665  59.715  1.00  0.00           C  
ATOM   1666  C   HIS A1194       5.743  69.320  60.083  1.00  0.00           C  
ATOM   1667  O   HIS A1194       6.555  69.652  59.229  1.00  0.00           O  
ATOM   1668  CB  HIS A1194       3.564  69.562  58.843  1.00  0.00           C  
ATOM   1669  CG  HIS A1194       2.382  68.768  58.251  1.00  0.00           C  
ATOM   1670  ND1 HIS A1194       2.401  68.155  57.013  1.00  0.00           N  
ATOM   1671  CD2 HIS A1194       1.157  68.517  58.776  1.00  0.00           C  
ATOM   1672  CE1 HIS A1194       1.239  67.563  56.801  1.00  0.00           C  
ATOM   1673  NE2 HIS A1194       0.467  67.767  57.855  1.00  0.00           N  
ATOM   1674  N   ILE A1195       5.943  69.486  61.383  1.00  0.00           N  
ATOM   1675  CA  ILE A1195       7.184  70.042  61.885  1.00  0.00           C  
ATOM   1676  C   ILE A1195       7.697  69.023  62.886  1.00  0.00           C  
ATOM   1677  O   ILE A1195       6.921  68.413  63.628  1.00  0.00           O  
ATOM   1678  CB  ILE A1195       7.014  71.426  62.582  1.00  0.00           C  
ATOM   1679  CG1 ILE A1195       6.078  71.323  63.779  1.00  0.00           C  
ATOM   1680  CG2 ILE A1195       6.518  72.455  61.585  1.00  0.00           C  
ATOM   1681  CD1 ILE A1195       5.917  72.649  64.506  1.00  0.00           C  
ATOM   1682  N   TYR A1196       9.004  68.803  62.866  1.00  0.00           N  
ATOM   1683  CA  TYR A1196       9.621  67.870  63.782  1.00  0.00           C  
ATOM   1684  C   TYR A1196      10.806  68.573  64.421  1.00  0.00           C  
ATOM   1685  O   TYR A1196      11.563  69.283  63.757  1.00  0.00           O  
ATOM   1686  CB  TYR A1196      10.032  66.605  63.043  1.00  0.00           C  
ATOM   1687  CG  TYR A1196       8.830  65.834  62.544  1.00  0.00           C  
ATOM   1688  CD1 TYR A1196       8.285  66.083  61.281  1.00  0.00           C  
ATOM   1689  CD2 TYR A1196       8.221  64.869  63.343  1.00  0.00           C  
ATOM   1690  CE1 TYR A1196       7.183  65.388  60.832  1.00  0.00           C  
ATOM   1691  CE2 TYR A1196       7.113  64.170  62.900  1.00  0.00           C  
ATOM   1692  CZ  TYR A1196       6.599  64.428  61.643  1.00  0.00           C  
ATOM   1693  OH  TYR A1196       5.519  63.694  61.181  1.00  0.00           O  
ATOM   1694  N   PRO A1198      10.975  68.387  65.726  1.00  0.00           N  
ATOM   1695  CA  PRO A1198      12.058  69.009  66.489  1.00  0.00           C  
ATOM   1696  C   PRO A1198      13.447  68.523  66.130  1.00  0.00           C  
ATOM   1697  O   PRO A1198      13.670  67.328  66.029  1.00  0.00           O  
ATOM   1698  CB  PRO A1198      11.709  68.639  67.914  1.00  0.00           C  
ATOM   1699  CG  PRO A1198      11.199  67.227  67.742  1.00  0.00           C  
ATOM   1700  CD  PRO A1198      10.312  67.327  66.513  1.00  0.00           C  
ATOM   1701  N   ALA A1199      14.375  69.452  65.943  1.00  0.00           N  
ATOM   1702  CA  ALA A1199      15.762  69.105  65.666  1.00  0.00           C  
ATOM   1703  C   ALA A1199      16.320  68.496  66.955  1.00  0.00           C  
ATOM   1704  O   ALA A1199      15.797  68.721  68.050  1.00  0.00           O  
ATOM   1705  CB  ALA A1199      16.567  70.355  65.303  1.00  0.00           C  
ATOM   1706  N   TYR A1200      17.388  67.731  66.822  1.00  0.00           N  
ATOM   1707  CA  TYR A1200      18.005  67.087  67.965  1.00  0.00           C  
ATOM   1708  C   TYR A1200      18.318  68.053  69.103  1.00  0.00           C  
ATOM   1709  O   TYR A1200      17.967  67.787  70.242  1.00  0.00           O  
ATOM   1710  CB  TYR A1200      19.275  66.352  67.518  1.00  0.00           C  
ATOM   1711  CG  TYR A1200      20.118  65.794  68.651  1.00  0.00           C  
ATOM   1712  CD1 TYR A1200      21.100  66.575  69.260  1.00  0.00           C  
ATOM   1713  CD2 TYR A1200      19.937  64.485  69.110  1.00  0.00           C  
ATOM   1714  CE1 TYR A1200      21.888  66.074  70.297  1.00  0.00           C  
ATOM   1715  CE2 TYR A1200      20.722  63.972  70.151  1.00  0.00           C  
ATOM   1716  CZ  TYR A1200      21.699  64.774  70.739  1.00  0.00           C  
ATOM   1717  OH  TYR A1200      22.500  64.286  71.757  1.00  0.00           O  
ATOM   1718  N   ASP A1201      18.942  69.186  68.807  1.00  0.00           N  
ATOM   1719  CA  ASP A1201      19.288  70.106  69.889  1.00  0.00           C  
ATOM   1720  C   ASP A1201      18.116  70.664  70.667  1.00  0.00           C  
ATOM   1721  O   ASP A1201      18.302  71.199  71.753  1.00  0.00           O  
ATOM   1722  CB  ASP A1201      20.156  71.257  69.378  1.00  0.00           C  
ATOM   1723  CG  ASP A1201      21.589  70.825  69.122  1.00  0.00           C  
ATOM   1724  OD1 ASP A1201      22.271  70.401  70.084  1.00  0.00           O  
ATOM   1725  OD2 ASP A1201      22.034  70.905  67.963  1.00  0.00           O  
ATOM   1726  N   PHE A1202      16.908  70.529  70.131  1.00  0.00           N  
ATOM   1727  CA  PHE A1202      15.742  71.042  70.830  1.00  0.00           C  
ATOM   1728  C   PHE A1202      15.064  69.942  71.651  1.00  0.00           C  
ATOM   1729  O   PHE A1202      14.858  70.107  72.852  1.00  0.00           O  
ATOM   1730  CB  PHE A1202      14.751  71.668  69.834  1.00  0.00           C  
ATOM   1731  CG  PHE A1202      13.558  72.327  70.487  1.00  0.00           C  
ATOM   1732  CD1 PHE A1202      13.722  73.183  71.575  1.00  0.00           C  
ATOM   1733  CD2 PHE A1202      12.268  72.113  69.998  1.00  0.00           C  
ATOM   1734  CE1 PHE A1202      12.619  73.816  72.167  1.00  0.00           C  
ATOM   1735  CE2 PHE A1202      11.154  72.744  70.586  1.00  0.00           C  
ATOM   1736  CZ  PHE A1202      11.332  73.594  71.669  1.00  0.00           C  
ATOM   1737  N   GLU A1203      14.765  68.808  71.021  1.00  0.00           N  
ATOM   1738  CA  GLU A1203      14.083  67.707  71.701  1.00  0.00           C  
ATOM   1739  C   GLU A1203      14.878  66.949  72.748  1.00  0.00           C  
ATOM   1740  O   GLU A1203      14.321  66.518  73.762  1.00  0.00           O  
ATOM   1741  CB  GLU A1203      13.541  66.702  70.670  1.00  0.00           C  
ATOM   1742  CG  GLU A1203      14.593  66.134  69.704  1.00  0.00           C  
ATOM   1743  CD  GLU A1203      15.224  64.844  70.219  1.00  0.00           C  
ATOM   1744  OE1 GLU A1203      14.687  64.271  71.192  1.00  0.00           O  
ATOM   1745  OE2 GLU A1203      16.245  64.395  69.644  1.00  0.00           O  
ATOM   1746  N   HIS A1204      16.172  66.779  72.508  1.00  0.00           N  
ATOM   1747  CA  HIS A1204      17.026  66.026  73.430  1.00  0.00           C  
ATOM   1748  C   HIS A1204      17.052  66.628  74.843  1.00  0.00           C  
ATOM   1749  O   HIS A1204      16.765  65.947  75.828  1.00  0.00           O  
ATOM   1750  CB  HIS A1204      18.442  65.926  72.836  1.00  0.00           C  
ATOM   1751  CG  HIS A1204      19.420  65.206  73.709  1.00  0.00           C  
ATOM   1752  ND1 HIS A1204      19.186  63.941  74.203  1.00  0.00           N  
ATOM   1753  CD2 HIS A1204      20.628  65.585  74.193  1.00  0.00           C  
ATOM   1754  CE1 HIS A1204      20.206  63.573  74.959  1.00  0.00           C  
ATOM   1755  NE2 HIS A1204      21.094  64.552  74.970  1.00  0.00           N  
ATOM   1756  N   PRO A1205      17.385  67.915  74.966  1.00  0.00           N  
ATOM   1757  CA  PRO A1205      17.412  68.510  76.309  1.00  0.00           C  
ATOM   1758  C   PRO A1205      16.021  68.541  76.954  1.00  0.00           C  
ATOM   1759  O   PRO A1205      15.869  68.305  78.161  1.00  0.00           O  
ATOM   1760  CB  PRO A1205      17.959  69.913  76.056  1.00  0.00           C  
ATOM   1761  CG  PRO A1205      18.796  69.741  74.822  1.00  0.00           C  
ATOM   1762  CD  PRO A1205      17.925  68.847  73.966  1.00  0.00           C  
ATOM   1763  N   LEU A1206      15.003  68.825  76.150  1.00  0.00           N  
ATOM   1764  CA  LEU A1206      13.642  68.868  76.668  1.00  0.00           C  
ATOM   1765  C   LEU A1206      13.208  67.509  77.170  1.00  0.00           C  
ATOM   1766  O   LEU A1206      12.643  67.392  78.265  1.00  0.00           O  
ATOM   1767  CB  LEU A1206      12.663  69.360  75.585  1.00  0.00           C  
ATOM   1768  CG  LEU A1206      12.733  70.859  75.272  1.00  0.00           C  
ATOM   1769  CD1 LEU A1206      11.629  71.252  74.305  1.00  0.00           C  
ATOM   1770  CD2 LEU A1206      12.569  71.635  76.552  1.00  0.00           C  
ATOM   1771  N   GLN A1207      13.476  66.474  76.379  1.00  0.00           N  
ATOM   1772  CA  GLN A1207      13.086  65.129  76.767  1.00  0.00           C  
ATOM   1773  C   GLN A1207      13.798  64.801  78.068  1.00  0.00           C  
ATOM   1774  O   GLN A1207      13.178  64.272  78.991  1.00  0.00           O  
ATOM   1775  CB  GLN A1207      13.442  64.102  75.675  1.00  0.00           C  
ATOM   1776  CG  GLN A1207      12.789  62.722  75.889  1.00  0.00           C  
ATOM   1777  CD  GLN A1207      11.270  62.807  76.147  1.00  0.00           C  
ATOM   1778  OE1 GLN A1207      10.576  63.672  75.595  1.00  0.00           O  
ATOM   1779  NE2 GLN A1207      10.754  61.898  76.971  1.00  0.00           N  
ATOM   1780  N   ASP A1208      15.094  65.108  78.151  1.00  0.00           N  
ATOM   1781  CA  ASP A1208      15.822  64.851  79.395  1.00  0.00           C  
ATOM   1782  C   ASP A1208      15.088  65.536  80.553  1.00  0.00           C  
ATOM   1783  O   ASP A1208      14.828  64.923  81.587  1.00  0.00           O  
ATOM   1784  CB  ASP A1208      17.249  65.409  79.345  1.00  0.00           C  
ATOM   1785  CG  ASP A1208      18.243  64.455  78.698  1.00  0.00           C  
ATOM   1786  OD1 ASP A1208      17.953  63.238  78.549  1.00  0.00           O  
ATOM   1787  OD2 ASP A1208      19.334  64.939  78.357  1.00  0.00           O  
ATOM   1788  N   ALA A1209      14.746  66.806  80.355  1.00  0.00           N  
ATOM   1789  CA  ALA A1209      14.082  67.605  81.381  1.00  0.00           C  
ATOM   1790  C   ALA A1209      12.715  67.057  81.761  1.00  0.00           C  
ATOM   1791  O   ALA A1209      12.381  66.966  82.945  1.00  0.00           O  
ATOM   1792  CB  ALA A1209      13.957  69.070  80.912  1.00  0.00           C  
ATOM   1793  N   ILE A1210      11.929  66.697  80.751  1.00  0.00           N  
ATOM   1794  CA  ILE A1210      10.596  66.144  80.980  1.00  0.00           C  
ATOM   1795  C   ILE A1210      10.661  64.818  81.740  1.00  0.00           C  
ATOM   1796  O   ILE A1210       9.798  64.532  82.568  1.00  0.00           O  
ATOM   1797  CB  ILE A1210       9.880  65.888  79.655  1.00  0.00           C  
ATOM   1798  CG1 ILE A1210       9.673  67.205  78.916  1.00  0.00           C  
ATOM   1799  CG2 ILE A1210       8.578  65.168  79.906  1.00  0.00           C  
ATOM   1800  CD1 ILE A1210       9.207  67.007  77.489  1.00  0.00           C  
ATOM   1801  N   GLU A1211      11.678  64.008  81.461  1.00  0.00           N  
ATOM   1802  CA  GLU A1211      11.816  62.710  82.127  1.00  0.00           C  
ATOM   1803  C   GLU A1211      12.393  62.777  83.539  1.00  0.00           C  
ATOM   1804  O   GLU A1211      12.305  61.810  84.290  1.00  0.00           O  
ATOM   1805  CB  GLU A1211      12.687  61.764  81.293  1.00  0.00           C  
ATOM   1806  CG  GLU A1211      11.964  61.057  80.161  1.00  0.00           C  
ATOM   1807  CD  GLU A1211      12.928  60.368  79.195  1.00  0.00           C  
ATOM   1808  OE1 GLU A1211      14.032  59.956  79.635  1.00  0.00           O  
ATOM   1809  OE2 GLU A1211      12.576  60.232  77.999  1.00  0.00           O  
ATOM   1810  N   GLY A1291      12.971  63.911  83.906  1.00  0.00           N  
ATOM   1811  CA  GLY A1291      13.556  64.008  85.228  1.00  0.00           C  
ATOM   1812  C   GLY A1291      14.990  63.501  85.245  1.00  0.00           C  
ATOM   1813  O   GLY A1291      15.540  63.225  86.303  1.00  0.00           O  
ATOM   1814  N   VAL A1292      15.595  63.357  84.069  1.00  0.00           N  
ATOM   1815  CA  VAL A1292      16.978  62.901  83.989  1.00  0.00           C  
ATOM   1816  C   VAL A1292      17.857  63.867  84.803  1.00  0.00           C  
ATOM   1817  O   VAL A1292      17.655  65.078  84.762  1.00  0.00           O  
ATOM   1818  CB  VAL A1292      17.471  62.882  82.506  1.00  0.00           C  
ATOM   1819  CG1 VAL A1292      18.990  62.742  82.443  1.00  0.00           C  
ATOM   1820  CG2 VAL A1292      16.816  61.746  81.762  1.00  0.00           C  
ATOM   1821  N   THR A1293      18.809  63.346  85.565  1.00  0.00           N  
ATOM   1822  CA  THR A1293      19.686  64.247  86.317  1.00  0.00           C  
ATOM   1823  C   THR A1293      21.054  64.304  85.637  1.00  0.00           C  
ATOM   1824  O   THR A1293      21.616  65.375  85.466  1.00  0.00           O  
ATOM   1825  CB  THR A1293      19.869  63.803  87.759  1.00  0.00           C  
ATOM   1826  OG1 THR A1293      20.529  62.530  87.776  1.00  0.00           O  
ATOM   1827  CG2 THR A1293      18.493  63.736  88.476  1.00  0.00           C  
ATOM   1828  N   HIS A1294      21.584  63.157  85.235  1.00  0.00           N  
ATOM   1829  CA  HIS A1294      22.877  63.149  84.546  1.00  0.00           C  
ATOM   1830  C   HIS A1294      22.712  62.574  83.150  1.00  0.00           C  
ATOM   1831  O   HIS A1294      22.512  61.371  82.965  1.00  0.00           O  
ATOM   1832  CB  HIS A1294      23.919  62.364  85.356  1.00  0.00           C  
ATOM   1833  CG  HIS A1294      24.137  62.927  86.726  1.00  0.00           C  
ATOM   1834  ND1 HIS A1294      23.190  62.837  87.725  1.00  0.00           N  
ATOM   1835  CD2 HIS A1294      25.144  63.680  87.228  1.00  0.00           C  
ATOM   1836  CE1 HIS A1294      23.602  63.517  88.780  1.00  0.00           C  
ATOM   1837  NE2 HIS A1294      24.784  64.041  88.503  1.00  0.00           N  
ATOM   1838  N   SER A1295      22.776  63.467  82.170  1.00  0.00           N  
ATOM   1839  CA  SER A1295      22.617  63.107  80.777  1.00  0.00           C  
ATOM   1840  C   SER A1295      24.001  62.806  80.218  1.00  0.00           C  
ATOM   1841  O   SER A1295      24.861  63.675  80.193  1.00  0.00           O  
ATOM   1842  CB  SER A1295      21.953  64.272  80.029  1.00  0.00           C  
ATOM   1843  OG  SER A1295      21.801  63.987  78.654  1.00  0.00           O  
ATOM   1844  N   MET A1296      24.207  61.572  79.763  1.00  0.00           N  
ATOM   1845  CA  MET A1296      25.507  61.171  79.237  1.00  0.00           C  
ATOM   1846  C   MET A1296      25.508  60.951  77.736  1.00  0.00           C  
ATOM   1847  O   MET A1296      24.680  60.213  77.216  1.00  0.00           O  
ATOM   1848  CB  MET A1296      25.972  59.899  79.960  1.00  0.00           C  
ATOM   1849  CG  MET A1296      26.161  60.107  81.468  1.00  0.00           C  
ATOM   1850  SD  MET A1296      25.643  58.698  82.502  1.00  0.00           S  
ATOM   1851  CE  MET A1296      26.827  57.452  81.984  1.00  0.00           C  
ATOM   1852  N   CYS A1297      26.441  61.596  77.042  1.00  0.00           N  
ATOM   1853  CA  CYS A1297      26.560  61.455  75.592  1.00  0.00           C  
ATOM   1854  C   CYS A1297      28.034  61.436  75.197  1.00  0.00           C  
ATOM   1855  O   CYS A1297      28.912  61.562  76.052  1.00  0.00           O  
ATOM   1856  CB  CYS A1297      25.855  62.609  74.881  1.00  0.00           C  
ATOM   1857  SG  CYS A1297      26.541  64.196  75.316  1.00  0.00           S  
ATOM   1858  N   SER A1298      28.311  61.289  73.905  1.00  0.00           N  
ATOM   1859  CA  SER A1298      29.694  61.230  73.448  1.00  0.00           C  
ATOM   1860  C   SER A1298      30.285  62.618  73.221  1.00  0.00           C  
ATOM   1861  O   SER A1298      29.554  63.617  73.150  1.00  0.00           O  
ATOM   1862  CB  SER A1298      29.787  60.397  72.164  1.00  0.00           C  
ATOM   1863  OG  SER A1298      29.169  61.077  71.093  1.00  0.00           O  
ATOM   1864  N   LEU A1299      31.612  62.662  73.101  1.00  0.00           N  
ATOM   1865  CA  LEU A1299      32.354  63.905  72.898  1.00  0.00           C  
ATOM   1866  C   LEU A1299      31.888  64.760  71.736  1.00  0.00           C  
ATOM   1867  O   LEU A1299      32.026  65.982  71.769  1.00  0.00           O  
ATOM   1868  CB  LEU A1299      33.839  63.617  72.701  1.00  0.00           C  
ATOM   1869  CG  LEU A1299      34.688  63.284  73.915  1.00  0.00           C  
ATOM   1870  CD1 LEU A1299      36.126  63.144  73.442  1.00  0.00           C  
ATOM   1871  CD2 LEU A1299      34.574  64.374  74.974  1.00  0.00           C  
ATOM   1872  N   GLU A1300      31.352  64.132  70.700  1.00  0.00           N  
ATOM   1873  CA  GLU A1300      30.894  64.892  69.547  1.00  0.00           C  
ATOM   1874  C   GLU A1300      29.874  65.975  69.918  1.00  0.00           C  
ATOM   1875  O   GLU A1300      29.674  66.915  69.145  1.00  0.00           O  
ATOM   1876  CB  GLU A1300      30.267  63.960  68.503  1.00  0.00           C  
ATOM   1877  CG  GLU A1300      30.998  62.639  68.299  1.00  0.00           C  
ATOM   1878  CD  GLU A1300      30.528  61.896  67.048  1.00  0.00           C  
ATOM   1879  OE1 GLU A1300      29.315  61.575  66.957  1.00  0.00           O  
ATOM   1880  OE2 GLU A1300      31.373  61.637  66.152  1.00  0.00           O  
ATOM   1881  N   PHE A1301      29.227  65.860  71.080  1.00  0.00           N  
ATOM   1882  CA  PHE A1301      28.222  66.854  71.460  1.00  0.00           C  
ATOM   1883  C   PHE A1301      28.667  67.889  72.493  1.00  0.00           C  
ATOM   1884  O   PHE A1301      27.826  68.492  73.190  1.00  0.00           O  
ATOM   1885  CB  PHE A1301      26.939  66.158  71.937  1.00  0.00           C  
ATOM   1886  CG  PHE A1301      26.337  65.230  70.905  1.00  0.00           C  
ATOM   1887  CD1 PHE A1301      26.704  63.885  70.855  1.00  0.00           C  
ATOM   1888  CD2 PHE A1301      25.461  65.721  69.935  1.00  0.00           C  
ATOM   1889  CE1 PHE A1301      26.216  63.034  69.854  1.00  0.00           C  
ATOM   1890  CE2 PHE A1301      24.960  64.881  68.917  1.00  0.00           C  
ATOM   1891  CZ  PHE A1301      25.339  63.538  68.878  1.00  0.00           C  
ATOM   1892  N   VAL A1302      29.982  68.099  72.595  1.00  0.00           N  
ATOM   1893  CA  VAL A1302      30.520  69.083  73.531  1.00  0.00           C  
ATOM   1894  C   VAL A1302      29.928  70.462  73.259  1.00  0.00           C  
ATOM   1895  O   VAL A1302      29.273  71.054  74.122  1.00  0.00           O  
ATOM   1896  CB  VAL A1302      32.070  69.159  73.436  1.00  0.00           C  
ATOM   1897  CG1 VAL A1302      32.578  70.482  74.013  1.00  0.00           C  
ATOM   1898  CG2 VAL A1302      32.679  68.012  74.218  1.00  0.00           C  
ATOM   1899  N   ASP A1303      30.158  70.977  72.061  1.00  0.00           N  
ATOM   1900  CA  ASP A1303      29.631  72.284  71.691  1.00  0.00           C  
ATOM   1901  C   ASP A1303      28.108  72.400  71.831  1.00  0.00           C  
ATOM   1902  O   ASP A1303      27.588  73.487  72.069  1.00  0.00           O  
ATOM   1903  CB  ASP A1303      30.019  72.623  70.253  1.00  0.00           C  
ATOM   1904  CG  ASP A1303      31.523  72.733  70.063  1.00  0.00           C  
ATOM   1905  OD1 ASP A1303      32.232  73.039  71.049  1.00  0.00           O  
ATOM   1906  OD2 ASP A1303      31.993  72.528  68.923  1.00  0.00           O  
ATOM   1907  N   ASN A1304      27.397  71.290  71.673  1.00  0.00           N  
ATOM   1908  CA  ASN A1304      25.940  71.310  71.781  1.00  0.00           C  
ATOM   1909  C   ASN A1304      25.500  71.641  73.202  1.00  0.00           C  
ATOM   1910  O   ASN A1304      24.365  72.074  73.422  1.00  0.00           O  
ATOM   1911  CB  ASN A1304      25.351  69.949  71.386  1.00  0.00           C  
ATOM   1912  CG  ASN A1304      25.678  69.560  69.951  1.00  0.00           C  
ATOM   1913  OD1 ASN A1304      24.816  69.606  69.075  1.00  0.00           O  
ATOM   1914  ND2 ASN A1304      26.930  69.185  69.704  1.00  0.00           N  
ATOM   1915  N   ARG A1306      26.402  71.445  74.164  1.00  0.00           N  
ATOM   1916  CA  ARG A1306      26.067  71.690  75.560  1.00  0.00           C  
ATOM   1917  C   ARG A1306      25.670  73.146  75.852  1.00  0.00           C  
ATOM   1918  O   ARG A1306      24.933  73.418  76.801  1.00  0.00           O  
ATOM   1919  CB  ARG A1306      27.220  71.258  76.484  1.00  0.00           C  
ATOM   1920  CG  ARG A1306      26.815  71.262  77.973  1.00  0.00           C  
ATOM   1921  CD  ARG A1306      27.907  70.770  78.939  1.00  0.00           C  
ATOM   1922  NE  ARG A1306      29.026  71.700  79.042  1.00  0.00           N  
ATOM   1923  CZ  ARG A1306      30.162  71.599  78.353  1.00  0.00           C  
ATOM   1924  NH1 ARG A1306      30.348  70.594  77.498  1.00  0.00           N  
ATOM   1925  NH2 ARG A1306      31.113  72.515  78.512  1.00  0.00           N  
ATOM   1926  N   ALA A1310      26.137  74.080  75.035  1.00  0.00           N  
ATOM   1927  CA  ALA A1310      25.786  75.479  75.263  1.00  0.00           C  
ATOM   1928  C   ALA A1310      24.282  75.682  75.028  1.00  0.00           C  
ATOM   1929  O   ALA A1310      23.630  76.433  75.757  1.00  0.00           O  
ATOM   1930  CB  ALA A1310      26.595  76.373  74.342  1.00  0.00           C  
ATOM   1931  N   ILE A1312      23.740  75.006  74.018  1.00  0.00           N  
ATOM   1932  CA  ILE A1312      22.317  75.099  73.678  1.00  0.00           C  
ATOM   1933  C   ILE A1312      21.512  74.356  74.734  1.00  0.00           C  
ATOM   1934  O   ILE A1312      20.433  74.799  75.163  1.00  0.00           O  
ATOM   1935  CB  ILE A1312      22.035  74.452  72.308  1.00  0.00           C  
ATOM   1936  CG1 ILE A1312      22.859  75.155  71.233  1.00  0.00           C  
ATOM   1937  CG2 ILE A1312      20.531  74.509  71.987  1.00  0.00           C  
ATOM   1938  CD1 ILE A1312      22.795  74.479  69.858  1.00  0.00           C  
ATOM   1939  N   TYR A1314      22.052  73.213  75.145  1.00  0.00           N  
ATOM   1940  CA  TYR A1314      21.423  72.390  76.169  1.00  0.00           C  
ATOM   1941  C   TYR A1314      21.264  73.266  77.424  1.00  0.00           C  
ATOM   1942  O   TYR A1314      20.179  73.331  78.023  1.00  0.00           O  
ATOM   1943  CB  TYR A1314      22.310  71.173  76.455  1.00  0.00           C  
ATOM   1944  CG  TYR A1314      21.685  70.108  77.308  1.00  0.00           C  
ATOM   1945  CD1 TYR A1314      21.372  68.857  76.776  1.00  0.00           C  
ATOM   1946  CD2 TYR A1314      21.434  70.330  78.657  1.00  0.00           C  
ATOM   1947  CE1 TYR A1314      20.828  67.849  77.568  1.00  0.00           C  
ATOM   1948  CE2 TYR A1314      20.885  69.331  79.465  1.00  0.00           C  
ATOM   1949  CZ  TYR A1314      20.585  68.093  78.915  1.00  0.00           C  
ATOM   1950  OH  TYR A1314      20.036  67.106  79.709  1.00  0.00           O  
ATOM   1951  N   ASP A1316      22.336  73.952  77.815  1.00  0.00           N  
ATOM   1952  CA  ASP A1316      22.263  74.829  78.979  1.00  0.00           C  
ATOM   1953  C   ASP A1316      21.353  76.033  78.715  1.00  0.00           C  
ATOM   1954  O   ASP A1316      20.517  76.379  79.540  1.00  0.00           O  
ATOM   1955  CB  ASP A1316      23.667  75.301  79.400  1.00  0.00           C  
ATOM   1956  CG  ASP A1316      24.516  74.162  79.970  1.00  0.00           C  
ATOM   1957  OD1 ASP A1316      23.937  73.205  80.535  1.00  0.00           O  
ATOM   1958  OD2 ASP A1316      25.756  74.227  79.866  1.00  0.00           O  
ATOM   1959  N   TRP A1317      21.502  76.669  77.561  1.00  0.00           N  
ATOM   1960  CA  TRP A1317      20.649  77.813  77.253  1.00  0.00           C  
ATOM   1961  C   TRP A1317      19.159  77.452  77.388  1.00  0.00           C  
ATOM   1962  O   TRP A1317      18.380  78.209  77.958  1.00  0.00           O  
ATOM   1963  CB  TRP A1317      20.937  78.299  75.839  1.00  0.00           C  
ATOM   1964  CG  TRP A1317      20.131  79.486  75.429  1.00  0.00           C  
ATOM   1965  CD1 TRP A1317      20.429  80.805  75.655  1.00  0.00           C  
ATOM   1966  CD2 TRP A1317      18.900  79.470  74.697  1.00  0.00           C  
ATOM   1967  NE1 TRP A1317      19.462  81.603  75.106  1.00  0.00           N  
ATOM   1968  CE2 TRP A1317      18.512  80.816  74.510  1.00  0.00           C  
ATOM   1969  CE3 TRP A1317      18.088  78.449  74.177  1.00  0.00           C  
ATOM   1970  CZ2 TRP A1317      17.342  81.172  73.819  1.00  0.00           C  
ATOM   1971  CZ3 TRP A1317      16.925  78.800  73.493  1.00  0.00           C  
ATOM   1972  CH2 TRP A1317      16.564  80.155  73.319  1.00  0.00           C  
ATOM   1973  N   LEU A1318      18.773  76.287  76.879  1.00  0.00           N  
ATOM   1974  CA  LEU A1318      17.381  75.856  76.936  1.00  0.00           C  
ATOM   1975  C   LEU A1318      16.895  75.584  78.348  1.00  0.00           C  
ATOM   1976  O   LEU A1318      15.800  76.019  78.721  1.00  0.00           O  
ATOM   1977  CB  LEU A1318      17.169  74.614  76.059  1.00  0.00           C  
ATOM   1978  CG  LEU A1318      17.059  74.936  74.563  1.00  0.00           C  
ATOM   1979  CD1 LEU A1318      17.165  73.670  73.708  1.00  0.00           C  
ATOM   1980  CD2 LEU A1318      15.723  75.630  74.319  1.00  0.00           C  
ATOM   1981  N   MET A1319      17.697  74.868  79.135  1.00  0.00           N  
ATOM   1982  CA  MET A1319      17.319  74.568  80.517  1.00  0.00           C  
ATOM   1983  C   MET A1319      17.089  75.866  81.282  1.00  0.00           C  
ATOM   1984  O   MET A1319      16.216  75.944  82.149  1.00  0.00           O  
ATOM   1985  CB  MET A1319      18.417  73.758  81.217  1.00  0.00           C  
ATOM   1986  CG  MET A1319      18.581  72.345  80.692  1.00  0.00           C  
ATOM   1987  SD  MET A1319      17.050  71.421  80.875  1.00  0.00           S  
ATOM   1988  CE  MET A1319      16.296  71.652  79.249  1.00  0.00           C  
ATOM   1989  N   GLU A1321      17.871  76.887  80.953  1.00  0.00           N  
ATOM   1990  CA  GLU A1321      17.742  78.173  81.624  1.00  0.00           C  
ATOM   1991  C   GLU A1321      16.559  78.995  81.122  1.00  0.00           C  
ATOM   1992  O   GLU A1321      15.708  79.393  81.912  1.00  0.00           O  
ATOM   1993  CB  GLU A1321      19.051  78.957  81.493  1.00  0.00           C  
ATOM   1994  CG  GLU A1321      20.197  78.262  82.245  1.00  0.00           C  
ATOM   1995  CD  GLU A1321      21.555  78.908  82.024  1.00  0.00           C  
ATOM   1996  OE1 GLU A1321      22.001  78.988  80.853  1.00  0.00           O  
ATOM   1997  OE2 GLU A1321      22.179  79.328  83.026  1.00  0.00           O  
ATOM   1998  N   LYS A1322      16.476  79.224  79.816  1.00  0.00           N  
ATOM   1999  CA  LYS A1322      15.369  80.012  79.300  1.00  0.00           C  
ATOM   2000  C   LYS A1322      14.031  79.430  79.684  1.00  0.00           C  
ATOM   2001  O   LYS A1322      13.067  80.171  79.819  1.00  0.00           O  
ATOM   2002  CB  LYS A1322      15.443  80.154  77.785  1.00  0.00           C  
ATOM   2003  CG  LYS A1322      16.556  81.069  77.316  1.00  0.00           C  
ATOM   2004  CD  LYS A1322      16.498  82.421  78.021  1.00  0.00           C  
ATOM   2005  CE  LYS A1322      17.530  83.383  77.438  1.00  0.00           C  
ATOM   2006  NZ  LYS A1322      17.530  84.715  78.119  1.00  0.00           N  
ATOM   2007  N   LEU A1323      13.965  78.113  79.872  1.00  0.00           N  
ATOM   2008  CA  LEU A1323      12.706  77.472  80.238  1.00  0.00           C  
ATOM   2009  C   LEU A1323      12.538  77.227  81.745  1.00  0.00           C  
ATOM   2010  O   LEU A1323      11.568  76.609  82.180  1.00  0.00           O  
ATOM   2011  CB  LEU A1323      12.534  76.162  79.448  1.00  0.00           C  
ATOM   2012  CG  LEU A1323      12.222  76.303  77.947  1.00  0.00           C  
ATOM   2013  CD1 LEU A1323      12.227  74.942  77.305  1.00  0.00           C  
ATOM   2014  CD2 LEU A1323      10.859  76.963  77.751  1.00  0.00           C  
ATOM   2015  N   ASN A1324      13.504  77.703  82.525  1.00  0.00           N  
ATOM   2016  CA  ASN A1324      13.478  77.609  83.989  1.00  0.00           C  
ATOM   2017  C   ASN A1324      13.285  76.253  84.661  1.00  0.00           C  
ATOM   2018  O   ASN A1324      12.632  76.162  85.704  1.00  0.00           O  
ATOM   2019  CB  ASN A1324      12.420  78.569  84.529  1.00  0.00           C  
ATOM   2020  CG  ASN A1324      12.589  79.968  83.990  1.00  0.00           C  
ATOM   2021  OD1 ASN A1324      11.649  80.545  83.439  1.00  0.00           O  
ATOM   2022  ND2 ASN A1324      13.795  80.526  84.138  1.00  0.00           N  
ATOM   2023  N   PHE A1342      13.846  75.198  84.090  1.00  0.00           N  
ATOM   2024  CA  PHE A1342      13.712  73.893  84.715  1.00  0.00           C  
ATOM   2025  C   PHE A1342      14.527  73.849  86.014  1.00  0.00           C  
ATOM   2026  O   PHE A1342      15.729  74.140  86.032  1.00  0.00           O  
ATOM   2027  CB  PHE A1342      14.205  72.777  83.786  1.00  0.00           C  
ATOM   2028  CG  PHE A1342      13.271  72.459  82.649  1.00  0.00           C  
ATOM   2029  CD1 PHE A1342      13.574  72.852  81.348  1.00  0.00           C  
ATOM   2030  CD2 PHE A1342      12.113  71.713  82.870  1.00  0.00           C  
ATOM   2031  CE1 PHE A1342      12.748  72.505  80.288  1.00  0.00           C  
ATOM   2032  CE2 PHE A1342      11.275  71.359  81.811  1.00  0.00           C  
ATOM   2033  CZ  PHE A1342      11.597  71.755  80.516  1.00  0.00           C  
ATOM   2034  N   ASP A1343      13.858  73.495  87.102  1.00  0.00           N  
ATOM   2035  CA  ASP A1343      14.502  73.354  88.406  1.00  0.00           C  
ATOM   2036  C   ASP A1343      13.678  72.309  89.132  1.00  0.00           C  
ATOM   2037  O   ASP A1343      12.503  72.533  89.416  1.00  0.00           O  
ATOM   2038  CB  ASP A1343      14.468  74.658  89.199  1.00  0.00           C  
ATOM   2039  CG  ASP A1343      15.146  74.530  90.561  1.00  0.00           C  
ATOM   2040  OD1 ASP A1343      14.995  73.476  91.216  1.00  0.00           O  
ATOM   2041  OD2 ASP A1343      15.828  75.487  90.993  1.00  0.00           O  
ATOM   2042  N   PRO A1344      14.270  71.141  89.419  1.00  0.00           N  
ATOM   2043  CA  PRO A1344      15.651  70.751  89.100  1.00  0.00           C  
ATOM   2044  C   PRO A1344      15.878  70.633  87.583  1.00  0.00           C  
ATOM   2045  O   PRO A1344      14.917  70.486  86.823  1.00  0.00           O  
ATOM   2046  CB  PRO A1344      15.800  69.396  89.798  1.00  0.00           C  
ATOM   2047  CG  PRO A1344      14.686  69.386  90.847  1.00  0.00           C  
ATOM   2048  CD  PRO A1344      13.567  70.062  90.131  1.00  0.00           C  
ATOM   2049  N   ARG A1345      17.137  70.695  87.146  1.00  0.00           N  
ATOM   2050  CA  ARG A1345      17.459  70.583  85.723  1.00  0.00           C  
ATOM   2051  C   ARG A1345      18.563  69.576  85.464  1.00  0.00           C  
ATOM   2052  O   ARG A1345      19.478  69.426  86.260  1.00  0.00           O  
ATOM   2053  CB  ARG A1345      17.916  71.928  85.147  1.00  0.00           C  
ATOM   2054  CG  ARG A1345      19.138  72.523  85.845  1.00  0.00           C  
ATOM   2055  CD  ARG A1345      19.920  73.442  84.936  1.00  0.00           C  
ATOM   2056  NE  ARG A1345      20.619  72.690  83.896  1.00  0.00           N  
ATOM   2057  CZ  ARG A1345      21.484  73.224  83.044  1.00  0.00           C  
ATOM   2058  NH1 ARG A1345      21.757  74.518  83.105  1.00  0.00           N  
ATOM   2059  NH2 ARG A1345      22.082  72.465  82.141  1.00  0.00           N  
ATOM   2060  N   PRO A1347      18.493  68.871  84.332  1.00  0.00           N  
ATOM   2061  CA  PRO A1347      19.547  67.898  84.049  1.00  0.00           C  
ATOM   2062  C   PRO A1347      20.823  68.604  83.588  1.00  0.00           C  
ATOM   2063  O   PRO A1347      20.793  69.774  83.225  1.00  0.00           O  
ATOM   2064  CB  PRO A1347      18.930  67.042  82.950  1.00  0.00           C  
ATOM   2065  CG  PRO A1347      18.051  68.025  82.213  1.00  0.00           C  
ATOM   2066  CD  PRO A1347      17.405  68.789  83.339  1.00  0.00           C  
ATOM   2067  N   HIS A1348      21.946  67.893  83.632  1.00  0.00           N  
ATOM   2068  CA  HIS A1348      23.221  68.431  83.166  1.00  0.00           C  
ATOM   2069  C   HIS A1348      23.822  67.374  82.249  1.00  0.00           C  
ATOM   2070  O   HIS A1348      23.644  66.178  82.464  1.00  0.00           O  
ATOM   2071  CB  HIS A1348      24.172  68.722  84.338  1.00  0.00           C  
ATOM   2072  CG  HIS A1348      23.940  70.053  84.985  1.00  0.00           C  
ATOM   2073  ND1 HIS A1348      24.421  71.231  84.453  1.00  0.00           N  
ATOM   2074  CD2 HIS A1348      23.225  70.402  86.081  1.00  0.00           C  
ATOM   2075  CE1 HIS A1348      24.011  72.247  85.192  1.00  0.00           C  
ATOM   2076  NE2 HIS A1348      23.283  71.771  86.185  1.00  0.00           N  
ATOM   2077  N   GLN A1349      24.528  67.822  81.226  1.00  0.00           N  
ATOM   2078  CA  GLN A1349      25.135  66.917  80.278  1.00  0.00           C  
ATOM   2079  C   GLN A1349      26.631  66.713  80.526  1.00  0.00           C  
ATOM   2080  O   GLN A1349      27.369  67.668  80.752  1.00  0.00           O  
ATOM   2081  CB  GLN A1349      24.905  67.444  78.850  1.00  0.00           C  
ATOM   2082  CG  GLN A1349      25.957  66.995  77.826  1.00  0.00           C  
ATOM   2083  CD  GLN A1349      25.559  67.317  76.394  1.00  0.00           C  
ATOM   2084  OE1 GLN A1349      26.378  67.776  75.600  1.00  0.00           O  
ATOM   2085  NE2 GLN A1349      24.298  67.061  76.058  1.00  0.00           N  
ATOM   2086  N   TYR A1350      27.050  65.455  80.475  1.00  0.00           N  
ATOM   2087  CA  TYR A1350      28.446  65.067  80.633  1.00  0.00           C  
ATOM   2088  C   TYR A1350      28.839  64.161  79.464  1.00  0.00           C  
ATOM   2089  O   TYR A1350      28.172  63.163  79.197  1.00  0.00           O  
ATOM   2090  CB  TYR A1350      28.666  64.400  81.992  1.00  0.00           C  
ATOM   2091  CG  TYR A1350      28.326  65.284  83.171  1.00  0.00           C  
ATOM   2092  CD1 TYR A1350      27.105  65.164  83.821  1.00  0.00           C  
ATOM   2093  CD2 TYR A1350      29.220  66.235  83.635  1.00  0.00           C  
ATOM   2094  CE1 TYR A1350      26.786  65.968  84.899  1.00  0.00           C  
ATOM   2095  CE2 TYR A1350      28.911  67.044  84.712  1.00  0.00           C  
ATOM   2096  CZ  TYR A1350      27.693  66.906  85.340  1.00  0.00           C  
ATOM   2097  OH  TYR A1350      27.382  67.710  86.413  1.00  0.00           O  
ATOM   2098  N   GLU A1351      29.915  64.506  78.763  1.00  0.00           N  
ATOM   2099  CA  GLU A1351      30.391  63.777  77.612  1.00  0.00           C  
ATOM   2100  C   GLU A1351      31.599  62.878  77.890  1.00  0.00           C  
ATOM   2101  O   GLU A1351      32.570  63.319  78.506  1.00  0.00           O  
ATOM   2102  CB  GLU A1351      30.744  64.719  76.450  1.00  0.00           C  
ATOM   2103  CG  GLU A1351      29.744  65.851  76.190  1.00  0.00           C  
ATOM   2104  CD  GLU A1351      29.966  67.062  77.092  1.00  0.00           C  
ATOM   2105  OE1 GLU A1351      30.888  67.025  77.943  1.00  0.00           O  
ATOM   2106  OE2 GLU A1351      29.214  68.055  76.947  1.00  0.00           O  
ATOM   2107  N   PHE A1352      31.540  61.628  77.426  1.00  0.00           N  
ATOM   2108  CA  PHE A1352      32.638  60.680  77.596  1.00  0.00           C  
ATOM   2109  C   PHE A1352      33.161  60.245  76.224  1.00  0.00           C  
ATOM   2110  O   PHE A1352      32.417  60.229  75.247  1.00  0.00           O  
ATOM   2111  CB  PHE A1352      32.182  59.458  78.395  1.00  0.00           C  
ATOM   2112  CG  PHE A1352      30.912  58.855  77.894  1.00  0.00           C  
ATOM   2113  CD1 PHE A1352      29.681  59.378  78.280  1.00  0.00           C  
ATOM   2114  CD2 PHE A1352      30.940  57.809  76.983  1.00  0.00           C  
ATOM   2115  CE1 PHE A1352      28.490  58.869  77.757  1.00  0.00           C  
ATOM   2116  CE2 PHE A1352      29.751  57.291  76.451  1.00  0.00           C  
ATOM   2117  CZ  PHE A1352      28.525  57.824  76.838  1.00  0.00           C  
ATOM   2118  N   GLY A1356      34.441  59.889  76.156  1.00  0.00           N  
ATOM   2119  CA  GLY A1356      35.029  59.486  74.890  1.00  0.00           C  
ATOM   2120  C   GLY A1356      34.430  58.237  74.258  1.00  0.00           C  
ATOM   2121  O   GLY A1356      33.970  57.330  74.950  1.00  0.00           O  
ATOM   2122  N   ARG A1360      34.441  58.191  72.930  1.00  0.00           N  
ATOM   2123  CA  ARG A1360      33.894  57.047  72.200  1.00  0.00           C  
ATOM   2124  C   ARG A1360      34.822  55.858  72.388  1.00  0.00           C  
ATOM   2125  O   ARG A1360      36.006  56.017  72.679  1.00  0.00           O  
ATOM   2126  CB  ARG A1360      33.743  57.380  70.706  1.00  0.00           C  
ATOM   2127  CG  ARG A1360      32.742  58.520  70.435  1.00  0.00           C  
ATOM   2128  CD  ARG A1360      32.514  58.828  68.937  1.00  0.00           C  
ATOM   2129  NE  ARG A1360      33.623  59.543  68.304  1.00  0.00           N  
ATOM   2130  CZ  ARG A1360      34.576  58.963  67.578  1.00  0.00           C  
ATOM   2131  NH1 ARG A1360      34.562  57.648  67.383  1.00  0.00           N  
ATOM   2132  NH2 ARG A1360      35.547  59.696  67.044  1.00  0.00           N  
ATOM   2133  N   ARG A1361      34.269  54.665  72.240  1.00  0.00           N  
ATOM   2134  CA  ARG A1361      35.036  53.452  72.414  1.00  0.00           C  
ATOM   2135  C   ARG A1361      34.745  52.490  71.260  1.00  0.00           C  
ATOM   2136  O   ARG A1361      34.068  51.480  71.427  1.00  0.00           O  
ATOM   2137  CB  ARG A1361      34.686  52.812  73.767  1.00  0.00           C  
ATOM   2138  CG  ARG A1361      35.207  53.590  74.998  1.00  0.00           C  
ATOM   2139  CD  ARG A1361      36.708  53.340  75.210  1.00  0.00           C  
ATOM   2140  NE  ARG A1361      37.272  54.045  76.362  1.00  0.00           N  
ATOM   2141  CZ  ARG A1361      37.542  55.350  76.402  1.00  0.00           C  
ATOM   2142  NH1 ARG A1361      37.306  56.124  75.346  1.00  0.00           N  
ATOM   2143  NH2 ARG A1361      38.059  55.884  77.505  1.00  0.00           N  
ATOM   2144  N   GLY A1365      35.266  52.815  70.084  1.00  0.00           N  
ATOM   2145  CA  GLY A1365      35.059  51.960  68.928  1.00  0.00           C  
ATOM   2146  C   GLY A1365      35.786  50.626  69.005  1.00  0.00           C  
ATOM   2147  O   GLY A1365      36.955  50.553  69.394  1.00  0.00           O  
ATOM   2148  N   LEU A1366      35.086  49.565  68.619  1.00  0.00           N  
ATOM   2149  CA  LEU A1366      35.645  48.224  68.628  1.00  0.00           C  
ATOM   2150  C   LEU A1366      36.413  48.012  67.322  1.00  0.00           C  
ATOM   2151  O   LEU A1366      35.912  48.359  66.256  1.00  0.00           O  
ATOM   2152  CB  LEU A1366      34.509  47.218  68.746  1.00  0.00           C  
ATOM   2153  CG  LEU A1366      34.874  45.774  69.056  1.00  0.00           C  
ATOM   2154  CD1 LEU A1366      35.564  45.666  70.414  1.00  0.00           C  
ATOM   2155  CD2 LEU A1366      33.592  44.957  69.047  1.00  0.00           C  
ATOM   2156  N   GLU A1368      37.620  47.452  67.398  1.00  0.00           N  
ATOM   2157  CA  GLU A1368      38.428  47.216  66.196  1.00  0.00           C  
ATOM   2158  C   GLU A1368      37.909  46.061  65.329  1.00  0.00           C  
ATOM   2159  O   GLU A1368      37.133  45.219  65.792  1.00  0.00           O  
ATOM   2160  CB  GLU A1368      39.893  46.932  66.568  1.00  0.00           C  
ATOM   2161  CG  GLU A1368      40.559  48.002  67.422  1.00  0.00           C  
ATOM   2162  CD  GLU A1368      42.057  47.755  67.632  1.00  0.00           C  
ATOM   2163  OE1 GLU A1368      42.475  46.575  67.724  1.00  0.00           O  
ATOM   2164  OE2 GLU A1368      42.814  48.751  67.724  1.00  0.00           O  
ATOM   2165  N   TYR A1369      38.369  46.022  64.079  1.00  0.00           N  
ATOM   2166  CA  TYR A1369      37.968  44.995  63.124  1.00  0.00           C  
ATOM   2167  C   TYR A1369      36.454  44.984  62.946  1.00  0.00           C  
ATOM   2168  O   TYR A1369      35.903  44.064  62.372  1.00  0.00           O  
ATOM   2169  CB  TYR A1369      38.386  43.613  63.611  1.00  0.00           C  
ATOM   2170  CG  TYR A1369      39.871  43.389  63.696  1.00  0.00           C  
ATOM   2171  CD1 TYR A1369      40.610  43.871  64.774  1.00  0.00           C  
ATOM   2172  CD2 TYR A1369      40.537  42.668  62.706  1.00  0.00           C  
ATOM   2173  CE1 TYR A1369      41.981  43.635  64.865  1.00  0.00           C  
ATOM   2174  CE2 TYR A1369      41.905  42.426  62.784  1.00  0.00           C  
ATOM   2175  CZ  TYR A1369      42.624  42.909  63.867  1.00  0.00           C  
ATOM   2176  OH  TYR A1369      43.974  42.641  63.957  1.00  0.00           O  
ATOM   2177  N   THR A1370      35.789  46.024  63.411  1.00  0.00           N  
ATOM   2178  CA  THR A1370      34.343  46.060  63.358  1.00  0.00           C  
ATOM   2179  C   THR A1370      33.775  47.322  62.709  1.00  0.00           C  
ATOM   2180  O   THR A1370      34.261  48.422  62.935  1.00  0.00           O  
ATOM   2181  CB  THR A1370      33.793  45.921  64.808  1.00  0.00           C  
ATOM   2182  OG1 THR A1370      34.358  44.747  65.408  1.00  0.00           O  
ATOM   2183  CG2 THR A1370      32.270  45.791  64.829  1.00  0.00           C  
ATOM   2184  N   ILE A1373      32.758  47.154  61.875  1.00  0.00           N  
ATOM   2185  CA  ILE A1373      32.105  48.288  61.252  1.00  0.00           C  
ATOM   2186  C   ILE A1373      30.655  48.242  61.710  1.00  0.00           C  
ATOM   2187  O   ILE A1373      30.004  47.191  61.618  1.00  0.00           O  
ATOM   2188  CB  ILE A1373      32.165  48.206  59.723  1.00  0.00           C  
ATOM   2189  CG1 ILE A1373      33.597  48.486  59.253  1.00  0.00           C  
ATOM   2190  CG2 ILE A1373      31.195  49.216  59.106  1.00  0.00           C  
ATOM   2191  CD1 ILE A1373      33.776  48.425  57.750  1.00  0.00           C  
ATOM   2192  N   THR A1412      30.152  49.365  62.220  1.00  0.00           N  
ATOM   2193  CA  THR A1412      28.769  49.424  62.693  1.00  0.00           C  
ATOM   2194  C   THR A1412      27.917  50.398  61.887  1.00  0.00           C  
ATOM   2195  O   THR A1412      26.711  50.504  62.111  1.00  0.00           O  
ATOM   2196  CB  THR A1412      28.692  49.816  64.177  1.00  0.00           C  
ATOM   2197  OG1 THR A1412      29.407  51.041  64.385  1.00  0.00           O  
ATOM   2198  CG2 THR A1412      29.279  48.713  65.057  1.00  0.00           C  
ATOM   2199  N   SER A1415      28.553  51.110  60.961  1.00  0.00           N  
ATOM   2200  CA  SER A1415      27.856  52.053  60.088  1.00  0.00           C  
ATOM   2201  C   SER A1415      26.701  51.315  59.387  1.00  0.00           C  
ATOM   2202  O   SER A1415      26.906  50.273  58.757  1.00  0.00           O  
ATOM   2203  CB  SER A1415      28.844  52.618  59.055  1.00  0.00           C  
ATOM   2204  OG  SER A1415      28.185  53.109  57.899  1.00  0.00           O  
ATOM   2205  N   LYS A1416      25.491  51.852  59.487  1.00  0.00           N  
ATOM   2206  CA  LYS A1416      24.354  51.179  58.888  1.00  0.00           C  
ATOM   2207  C   LYS A1416      24.388  51.032  57.375  1.00  0.00           C  
ATOM   2208  O   LYS A1416      24.123  49.953  56.846  1.00  0.00           O  
ATOM   2209  CB  LYS A1416      23.039  51.856  59.284  1.00  0.00           C  
ATOM   2210  CG  LYS A1416      21.840  51.002  58.875  1.00  0.00           C  
ATOM   2211  CD  LYS A1416      20.496  51.658  59.110  1.00  0.00           C  
ATOM   2212  CE  LYS A1416      19.385  50.652  58.826  1.00  0.00           C  
ATOM   2213  NZ  LYS A1416      18.047  51.288  58.858  1.00  0.00           N  
ATOM   2214  N   ARG A1417      24.708  52.105  56.669  1.00  0.00           N  
ATOM   2215  CA  ARG A1417      24.736  52.038  55.215  1.00  0.00           C  
ATOM   2216  C   ARG A1417      25.750  51.006  54.724  1.00  0.00           C  
ATOM   2217  O   ARG A1417      25.504  50.321  53.733  1.00  0.00           O  
ATOM   2218  CB  ARG A1417      25.044  53.419  54.615  1.00  0.00           C  
ATOM   2219  CG  ARG A1417      26.474  53.894  54.839  1.00  0.00           C  
ATOM   2220  CD  ARG A1417      26.639  55.369  54.490  1.00  0.00           C  
ATOM   2221  NE  ARG A1417      25.851  56.209  55.388  1.00  0.00           N  
ATOM   2222  CZ  ARG A1417      25.793  57.535  55.321  1.00  0.00           C  
ATOM   2223  NH1 ARG A1417      26.482  58.184  54.389  1.00  0.00           N  
ATOM   2224  NH2 ARG A1417      25.044  58.214  56.184  1.00  0.00           N  
ATOM   2225  N   LYS A1418      26.881  50.873  55.414  1.00  0.00           N  
ATOM   2226  CA  LYS A1418      27.882  49.899  54.977  1.00  0.00           C  
ATOM   2227  C   LYS A1418      27.445  48.471  55.281  1.00  0.00           C  
ATOM   2228  O   LYS A1418      27.659  47.569  54.472  1.00  0.00           O  
ATOM   2229  CB  LYS A1418      29.242  50.189  55.615  1.00  0.00           C  
ATOM   2230  CG  LYS A1418      29.764  51.568  55.264  1.00  0.00           C  
ATOM   2231  CD  LYS A1418      31.217  51.747  55.649  1.00  0.00           C  
ATOM   2232  CE  LYS A1418      31.717  53.122  55.241  1.00  0.00           C  
ATOM   2233  NZ  LYS A1418      33.184  53.247  55.508  1.00  0.00           N  
ATOM   2234  N   LEU A1419      26.822  48.258  56.438  1.00  0.00           N  
ATOM   2235  CA  LEU A1419      26.365  46.914  56.782  1.00  0.00           C  
ATOM   2236  C   LEU A1419      25.225  46.511  55.842  1.00  0.00           C  
ATOM   2237  O   LEU A1419      25.081  45.331  55.509  1.00  0.00           O  
ATOM   2238  CB  LEU A1419      25.893  46.860  58.241  1.00  0.00           C  
ATOM   2239  CG  LEU A1419      27.010  47.163  59.248  1.00  0.00           C  
ATOM   2240  CD1 LEU A1419      26.448  47.180  60.659  1.00  0.00           C  
ATOM   2241  CD2 LEU A1419      28.104  46.111  59.114  1.00  0.00           C  
ATOM   2242  N   ARG A1420      24.428  47.486  55.397  1.00  0.00           N  
ATOM   2243  CA  ARG A1420      23.319  47.183  54.492  1.00  0.00           C  
ATOM   2244  C   ARG A1420      23.874  46.677  53.173  1.00  0.00           C  
ATOM   2245  O   ARG A1420      23.333  45.736  52.591  1.00  0.00           O  
ATOM   2246  CB  ARG A1420      22.439  48.409  54.231  1.00  0.00           C  
ATOM   2247  CG  ARG A1420      21.027  48.020  53.794  1.00  0.00           C  
ATOM   2248  CD  ARG A1420      20.294  49.114  53.027  1.00  0.00           C  
ATOM   2249  NE  ARG A1420      20.916  49.344  51.725  1.00  0.00           N  
ATOM   2250  CZ  ARG A1420      20.276  49.793  50.648  1.00  0.00           C  
ATOM   2251  NH1 ARG A1420      18.976  50.064  50.705  1.00  0.00           N  
ATOM   2252  NH2 ARG A1420      20.942  49.973  49.510  1.00  0.00           N  
ATOM   2253  N   GLU A1421      24.962  47.283  52.702  1.00  0.00           N  
ATOM   2254  CA  GLU A1421      25.566  46.835  51.455  1.00  0.00           C  
ATOM   2255  C   GLU A1421      26.008  45.388  51.560  1.00  0.00           C  
ATOM   2256  O   GLU A1421      25.816  44.618  50.616  1.00  0.00           O  
ATOM   2257  CB  GLU A1421      26.765  47.706  51.068  1.00  0.00           C  
ATOM   2258  CG  GLU A1421      26.390  49.020  50.376  1.00  0.00           C  
ATOM   2259  CD  GLU A1421      25.574  48.817  49.094  1.00  0.00           C  
ATOM   2260  OE1 GLU A1421      24.343  48.584  49.182  1.00  0.00           O  
ATOM   2261  OE2 GLU A1421      26.168  48.883  47.993  1.00  0.00           O  
ATOM   2262  N   LEU A1422      26.587  45.005  52.699  1.00  0.00           N  
ATOM   2263  CA  LEU A1422      27.034  43.627  52.863  1.00  0.00           C  
ATOM   2264  C   LEU A1422      25.838  42.701  52.774  1.00  0.00           C  
ATOM   2265  O   LEU A1422      25.928  41.626  52.188  1.00  0.00           O  
ATOM   2266  CB  LEU A1422      27.747  43.416  54.198  1.00  0.00           C  
ATOM   2267  CG  LEU A1422      29.086  44.109  54.431  1.00  0.00           C  
ATOM   2268  CD1 LEU A1422      29.569  43.793  55.839  1.00  0.00           C  
ATOM   2269  CD2 LEU A1422      30.102  43.653  53.405  1.00  0.00           C  
ATOM   2270  N   VAL A1423      24.712  43.115  53.349  1.00  0.00           N  
ATOM   2271  CA  VAL A1423      23.501  42.294  53.290  1.00  0.00           C  
ATOM   2272  C   VAL A1423      22.966  42.273  51.855  1.00  0.00           C  
ATOM   2273  O   VAL A1423      22.634  41.216  51.327  1.00  0.00           O  
ATOM   2274  CB  VAL A1423      22.385  42.832  54.218  1.00  0.00           C  
ATOM   2275  CG1 VAL A1423      21.100  41.973  54.052  1.00  0.00           C  
ATOM   2276  CG2 VAL A1423      22.845  42.799  55.657  1.00  0.00           C  
ATOM   2277  N   GLN A1424      22.892  43.445  51.232  1.00  0.00           N  
ATOM   2278  CA  GLN A1424      22.400  43.561  49.855  1.00  0.00           C  
ATOM   2279  C   GLN A1424      23.217  42.719  48.888  1.00  0.00           C  
ATOM   2280  O   GLN A1424      22.663  42.018  48.041  1.00  0.00           O  
ATOM   2281  CB  GLN A1424      22.457  45.021  49.390  1.00  0.00           C  
ATOM   2282  CG  GLN A1424      21.484  45.949  50.094  1.00  0.00           C  
ATOM   2283  CD  GLN A1424      20.145  46.047  49.375  1.00  0.00           C  
ATOM   2284  OE1 GLN A1424      19.449  45.042  49.180  1.00  0.00           O  
ATOM   2285  NE2 GLN A1424      19.779  47.263  48.974  1.00  0.00           N  
ATOM   2286  N   ALA A1425      24.539  42.799  49.021  1.00  0.00           N  
ATOM   2287  CA  ALA A1425      25.454  42.069  48.153  1.00  0.00           C  
ATOM   2288  C   ALA A1425      25.569  40.602  48.528  1.00  0.00           C  
ATOM   2289  O   ALA A1425      26.280  39.844  47.872  1.00  0.00           O  
ATOM   2290  CB  ALA A1425      26.835  42.723  48.181  1.00  0.00           C  
ATOM   2291  N   GLY A1427      24.887  40.201  49.593  1.00  0.00           N  
ATOM   2292  CA  GLY A1427      24.931  38.807  50.002  1.00  0.00           C  
ATOM   2293  C   GLY A1427      26.223  38.278  50.606  1.00  0.00           C  
ATOM   2294  O   GLY A1427      26.417  37.062  50.650  1.00  0.00           O  
ATOM   2295  N   ARG A1428      27.114  39.156  51.059  1.00  0.00           N  
ATOM   2296  CA  ARG A1428      28.356  38.699  51.681  1.00  0.00           C  
ATOM   2297  C   ARG A1428      28.033  38.150  53.065  1.00  0.00           C  
ATOM   2298  O   ARG A1428      28.862  37.520  53.723  1.00  0.00           O  
ATOM   2299  CB  ARG A1428      29.353  39.847  51.829  1.00  0.00           C  
ATOM   2300  CG  ARG A1428      29.808  40.440  50.521  1.00  0.00           C  
ATOM   2301  CD  ARG A1428      30.144  39.375  49.502  1.00  0.00           C  
ATOM   2302  NE  ARG A1428      30.834  39.985  48.376  1.00  0.00           N  
ATOM   2303  CZ  ARG A1428      32.128  40.290  48.382  1.00  0.00           C  
ATOM   2304  NH1 ARG A1428      32.866  40.025  49.454  1.00  0.00           N  
ATOM   2305  NH2 ARG A1428      32.679  40.885  47.332  1.00  0.00           N  
ATOM   2306  N   VAL A1433      26.802  38.397  53.483  1.00  0.00           N  
ATOM   2307  CA  VAL A1433      26.299  37.974  54.774  1.00  0.00           C  
ATOM   2308  C   VAL A1433      24.871  37.494  54.536  1.00  0.00           C  
ATOM   2309  O   VAL A1433      24.229  37.951  53.596  1.00  0.00           O  
ATOM   2310  CB  VAL A1433      26.354  39.178  55.740  1.00  0.00           C  
ATOM   2311  CG1 VAL A1433      25.142  39.219  56.610  1.00  0.00           C  
ATOM   2312  CG2 VAL A1433      27.641  39.096  56.573  1.00  0.00           C  
ATOM   2313  N   SER A1434      24.368  36.579  55.362  1.00  0.00           N  
ATOM   2314  CA  SER A1434      23.011  36.074  55.152  1.00  0.00           C  
ATOM   2315  C   SER A1434      21.933  37.075  55.518  1.00  0.00           C  
ATOM   2316  O   SER A1434      20.823  36.998  55.011  1.00  0.00           O  
ATOM   2317  CB  SER A1434      22.762  34.791  55.952  1.00  0.00           C  
ATOM   2318  OG  SER A1434      22.581  35.069  57.336  1.00  0.00           O  
ATOM   2319  N   GLY A1435      22.259  38.016  56.393  1.00  0.00           N  
ATOM   2320  CA  GLY A1435      21.274  38.990  56.833  1.00  0.00           C  
ATOM   2321  C   GLY A1435      21.792  39.786  58.028  1.00  0.00           C  
ATOM   2322  O   GLY A1435      22.984  39.752  58.341  1.00  0.00           O  
ATOM   2323  N   TRP A1440      20.908  40.490  58.721  1.00  0.00           N  
ATOM   2324  CA  TRP A1440      21.343  41.300  59.837  1.00  0.00           C  
ATOM   2325  C   TRP A1440      21.674  40.504  61.087  1.00  0.00           C  
ATOM   2326  O   TRP A1440      22.270  41.023  62.023  1.00  0.00           O  
ATOM   2327  CB  TRP A1440      20.289  42.358  60.167  1.00  0.00           C  
ATOM   2328  CG  TRP A1440      20.181  43.406  59.107  1.00  0.00           C  
ATOM   2329  CD1 TRP A1440      19.349  43.396  58.003  1.00  0.00           C  
ATOM   2330  CD2 TRP A1440      20.950  44.604  59.019  1.00  0.00           C  
ATOM   2331  NE1 TRP A1440      19.565  44.519  57.244  1.00  0.00           N  
ATOM   2332  CE2 TRP A1440      20.535  45.282  57.842  1.00  0.00           C  
ATOM   2333  CE3 TRP A1440      21.945  45.180  59.822  1.00  0.00           C  
ATOM   2334  CZ2 TRP A1440      21.086  46.511  57.450  1.00  0.00           C  
ATOM   2335  CZ3 TRP A1440      22.492  46.403  59.434  1.00  0.00           C  
ATOM   2336  CH2 TRP A1440      22.059  47.056  58.258  1.00  0.00           C  
ATOM   2337  N   ASP A1441      21.282  39.243  61.107  1.00  0.00           N  
ATOM   2338  CA  ASP A1441      21.561  38.432  62.270  1.00  0.00           C  
ATOM   2339  C   ASP A1441      22.596  37.361  61.919  1.00  0.00           C  
ATOM   2340  O   ASP A1441      22.689  36.340  62.587  1.00  0.00           O  
ATOM   2341  CB  ASP A1441      20.270  37.779  62.754  1.00  0.00           C  
ATOM   2342  CG  ASP A1441      19.704  36.800  61.733  1.00  0.00           C  
ATOM   2343  OD1 ASP A1441      19.506  35.624  62.094  1.00  0.00           O  
ATOM   2344  OD2 ASP A1441      19.462  37.208  60.567  1.00  0.00           O  
ATOM   2345  N   ASP A1442      23.359  37.580  60.861  1.00  0.00           N  
ATOM   2346  CA  ASP A1442      24.388  36.616  60.486  1.00  0.00           C  
ATOM   2347  C   ASP A1442      25.429  36.700  61.607  1.00  0.00           C  
ATOM   2348  O   ASP A1442      25.945  37.777  61.900  1.00  0.00           O  
ATOM   2349  CB  ASP A1442      24.999  37.011  59.132  1.00  0.00           C  
ATOM   2350  CG  ASP A1442      26.155  36.118  58.723  1.00  0.00           C  
ATOM   2351  OD1 ASP A1442      27.202  36.155  59.411  1.00  0.00           O  
ATOM   2352  OD2 ASP A1442      26.017  35.385  57.711  1.00  0.00           O  
ATOM   2353  N   PRO A1450      25.757  35.568  62.239  1.00  0.00           N  
ATOM   2354  CA  PRO A1450      26.736  35.548  63.334  1.00  0.00           C  
ATOM   2355  C   PRO A1450      27.976  36.432  63.175  1.00  0.00           C  
ATOM   2356  O   PRO A1450      28.525  36.889  64.166  1.00  0.00           O  
ATOM   2357  CB  PRO A1450      27.085  34.066  63.456  1.00  0.00           C  
ATOM   2358  CG  PRO A1450      25.794  33.412  63.097  1.00  0.00           C  
ATOM   2359  CD  PRO A1450      25.357  34.194  61.880  1.00  0.00           C  
ATOM   2360  N   ARG A1452      28.406  36.688  61.943  1.00  0.00           N  
ATOM   2361  CA  ARG A1452      29.579  37.526  61.714  1.00  0.00           C  
ATOM   2362  C   ARG A1452      29.293  39.000  61.869  1.00  0.00           C  
ATOM   2363  O   ARG A1452      30.218  39.806  61.945  1.00  0.00           O  
ATOM   2364  CB  ARG A1452      30.136  37.299  60.308  1.00  0.00           C  
ATOM   2365  CG  ARG A1452      30.705  35.949  60.115  1.00  0.00           C  
ATOM   2366  CD  ARG A1452      30.922  35.678  58.649  1.00  0.00           C  
ATOM   2367  NE  ARG A1452      29.649  35.553  57.954  1.00  0.00           N  
ATOM   2368  CZ  ARG A1452      29.554  35.226  56.670  1.00  0.00           C  
ATOM   2369  NH1 ARG A1452      30.665  35.018  55.972  1.00  0.00           N  
ATOM   2370  NH2 ARG A1452      28.361  35.049  56.100  1.00  0.00           N  
ATOM   2371  N   MET A1455      28.014  39.357  61.913  1.00  0.00           N  
ATOM   2372  CA  MET A1455      27.619  40.755  62.042  1.00  0.00           C  
ATOM   2373  C   MET A1455      27.732  41.284  63.480  1.00  0.00           C  
ATOM   2374  O   MET A1455      27.594  40.525  64.446  1.00  0.00           O  
ATOM   2375  CB  MET A1455      26.192  40.924  61.490  1.00  0.00           C  
ATOM   2376  CG  MET A1455      26.082  40.700  59.956  1.00  0.00           C  
ATOM   2377  SD  MET A1455      26.312  42.258  59.086  1.00  0.00           S  
ATOM   2378  CE  MET A1455      27.672  41.920  58.191  1.00  0.00           C  
ATOM   2379  N   PRO A1456      27.974  42.603  63.633  1.00  0.00           N  
ATOM   2380  CA  PRO A1456      28.116  43.259  64.934  1.00  0.00           C  
ATOM   2381  C   PRO A1456      26.806  43.547  65.674  1.00  0.00           C  
ATOM   2382  O   PRO A1456      26.834  44.021  66.810  1.00  0.00           O  
ATOM   2383  CB  PRO A1456      28.859  44.546  64.592  1.00  0.00           C  
ATOM   2384  CG  PRO A1456      28.250  44.901  63.252  1.00  0.00           C  
ATOM   2385  CD  PRO A1456      28.223  43.562  62.533  1.00  0.00           C  
ATOM   2386  N   THR A1457      25.666  43.273  65.055  1.00  0.00           N  
ATOM   2387  CA  THR A1457      24.405  43.531  65.745  1.00  0.00           C  
ATOM   2388  C   THR A1457      24.273  42.608  66.963  1.00  0.00           C  
ATOM   2389  O   THR A1457      24.859  41.514  66.991  1.00  0.00           O  
ATOM   2390  CB  THR A1457      23.183  43.291  64.815  1.00  0.00           C  
ATOM   2391  OG1 THR A1457      23.160  41.919  64.407  1.00  0.00           O  
ATOM   2392  CG2 THR A1457      23.253  44.173  63.593  1.00  0.00           C  
ATOM   2393  N   LEU A1458      23.501  43.041  67.966  1.00  0.00           N  
ATOM   2394  CA  LEU A1458      23.288  42.227  69.163  1.00  0.00           C  
ATOM   2395  C   LEU A1458      22.544  40.948  68.774  1.00  0.00           C  
ATOM   2396  O   LEU A1458      22.781  39.870  69.350  1.00  0.00           O  
ATOM   2397  CB  LEU A1458      22.502  43.023  70.222  1.00  0.00           C  
ATOM   2398  CG  LEU A1458      23.316  44.239  70.699  1.00  0.00           C  
ATOM   2399  CD1 LEU A1458      22.592  44.943  71.858  1.00  0.00           C  
ATOM   2400  CD2 LEU A1458      24.708  43.777  71.157  1.00  0.00           C  
ATOM   2401  N   ARG A1459      21.666  41.068  67.775  1.00  0.00           N  
ATOM   2402  CA  ARG A1459      20.904  39.934  67.265  1.00  0.00           C  
ATOM   2403  C   ARG A1459      21.859  38.866  66.741  1.00  0.00           C  
ATOM   2404  O   ARG A1459      21.661  37.670  66.955  1.00  0.00           O  
ATOM   2405  CB  ARG A1459      19.998  40.376  66.110  1.00  0.00           C  
ATOM   2406  CG  ARG A1459      18.810  41.216  66.508  1.00  0.00           C  
ATOM   2407  CD  ARG A1459      17.753  40.390  67.221  1.00  0.00           C  
ATOM   2408  NE  ARG A1459      16.529  41.164  67.420  1.00  0.00           N  
ATOM   2409  CZ  ARG A1459      15.388  40.650  67.868  1.00  0.00           C  
ATOM   2410  NH1 ARG A1459      15.318  39.358  68.168  1.00  0.00           N  
ATOM   2411  NH2 ARG A1459      14.313  41.421  68.000  1.00  0.00           N  
ATOM   2412  N   ALA A1460      22.879  39.310  66.016  1.00  0.00           N  
ATOM   2413  CA  ALA A1460      23.873  38.396  65.482  1.00  0.00           C  
ATOM   2414  C   ALA A1460      24.664  37.769  66.660  1.00  0.00           C  
ATOM   2415  O   ALA A1460      24.962  36.566  66.660  1.00  0.00           O  
ATOM   2416  CB  ALA A1460      24.832  39.165  64.509  1.00  0.00           C  
ATOM   2417  N   GLN A1461      24.991  38.572  67.665  1.00  0.00           N  
ATOM   2418  CA  GLN A1461      25.739  38.053  68.820  1.00  0.00           C  
ATOM   2419  C   GLN A1461      24.909  37.043  69.598  1.00  0.00           C  
ATOM   2420  O   GLN A1461      25.442  36.057  70.099  1.00  0.00           O  
ATOM   2421  CB  GLN A1461      26.155  39.183  69.772  1.00  0.00           C  
ATOM   2422  CG  GLN A1461      27.037  40.232  69.130  1.00  0.00           C  
ATOM   2423  CD  GLN A1461      28.232  39.619  68.419  1.00  0.00           C  
ATOM   2424  OE1 GLN A1461      28.346  39.710  67.197  1.00  0.00           O  
ATOM   2425  NE2 GLN A1461      29.124  38.989  69.180  1.00  0.00           N  
ATOM   2426  N   ARG A1462      23.602  37.293  69.702  1.00  0.00           N  
ATOM   2427  CA  ARG A1462      22.720  36.376  70.409  1.00  0.00           C  
ATOM   2428  C   ARG A1462      22.685  35.060  69.648  1.00  0.00           C  
ATOM   2429  O   ARG A1462      22.725  33.975  70.234  1.00  0.00           O  
ATOM   2430  CB  ARG A1462      21.298  36.937  70.490  1.00  0.00           C  
ATOM   2431  CG  ARG A1462      21.202  38.254  71.224  1.00  0.00           C  
ATOM   2432  CD  ARG A1462      19.799  38.825  71.141  1.00  0.00           C  
ATOM   2433  NE  ARG A1462      18.799  37.982  71.791  1.00  0.00           N  
ATOM   2434  CZ  ARG A1462      17.527  38.339  71.904  1.00  0.00           C  
ATOM   2435  NH1 ARG A1462      17.135  39.511  71.395  1.00  0.00           N  
ATOM   2436  NH2 ARG A1462      16.659  37.557  72.545  1.00  0.00           N  
ATOM   2437  N   ARG A1463      22.594  35.152  68.333  1.00  0.00           N  
ATOM   2438  CA  ARG A1463      22.563  33.948  67.521  1.00  0.00           C  
ATOM   2439  C   ARG A1463      23.943  33.250  67.475  1.00  0.00           C  
ATOM   2440  O   ARG A1463      24.021  32.018  67.394  1.00  0.00           O  
ATOM   2441  CB  ARG A1463      22.114  34.297  66.109  1.00  0.00           C  
ATOM   2442  CG  ARG A1463      22.099  33.112  65.187  1.00  0.00           C  
ATOM   2443  CD  ARG A1463      21.642  33.497  63.788  1.00  0.00           C  
ATOM   2444  NE  ARG A1463      21.692  32.322  62.936  1.00  0.00           N  
ATOM   2445  CZ  ARG A1463      21.497  32.326  61.626  1.00  0.00           C  
ATOM   2446  NH1 ARG A1463      21.236  33.465  60.986  1.00  0.00           N  
ATOM   2447  NH2 ARG A1463      21.552  31.180  60.962  1.00  0.00           N  
ATOM   2448  N   LEU A1464      25.023  34.025  67.494  1.00  0.00           N  
ATOM   2449  CA  LEU A1464      26.368  33.436  67.478  1.00  0.00           C  
ATOM   2450  C   LEU A1464      26.500  32.522  68.704  1.00  0.00           C  
ATOM   2451  O   LEU A1464      27.190  31.494  68.663  1.00  0.00           O  
ATOM   2452  CB  LEU A1464      27.433  34.540  67.535  1.00  0.00           C  
ATOM   2453  CG  LEU A1464      28.910  34.129  67.641  1.00  0.00           C  
ATOM   2454  CD1 LEU A1464      29.287  33.221  66.459  1.00  0.00           C  
ATOM   2455  CD2 LEU A1464      29.792  35.383  67.631  1.00  0.00           C  
ATOM   2456  N   GLY A1465      25.811  32.890  69.787  1.00  0.00           N  
ATOM   2457  CA  GLY A1465      25.858  32.094  70.998  1.00  0.00           C  
ATOM   2458  C   GLY A1465      26.495  32.805  72.190  1.00  0.00           C  
ATOM   2459  O   GLY A1465      26.619  32.229  73.268  1.00  0.00           O  
ATOM   2460  N   VAL A1467      26.914  34.050  71.989  1.00  0.00           N  
ATOM   2461  CA  VAL A1467      27.528  34.841  73.045  1.00  0.00           C  
ATOM   2462  C   VAL A1467      26.533  35.040  74.181  1.00  0.00           C  
ATOM   2463  O   VAL A1467      25.339  35.245  73.950  1.00  0.00           O  
ATOM   2464  CB  VAL A1467      27.955  36.213  72.506  1.00  0.00           C  
ATOM   2465  CG1 VAL A1467      28.505  37.062  73.632  1.00  0.00           C  
ATOM   2466  CG2 VAL A1467      29.015  36.030  71.424  1.00  0.00           C  
ATOM   2467  N   THR A1506      27.014  34.993  75.413  1.00  0.00           N  
ATOM   2468  CA  THR A1506      26.116  35.161  76.544  1.00  0.00           C  
ATOM   2469  C   THR A1506      26.046  36.618  76.961  1.00  0.00           C  
ATOM   2470  O   THR A1506      27.000  37.368  76.799  1.00  0.00           O  
ATOM   2471  CB  THR A1506      26.565  34.359  77.780  1.00  0.00           C  
ATOM   2472  OG1 THR A1506      27.857  34.822  78.201  1.00  0.00           O  
ATOM   2473  CG2 THR A1506      26.612  32.874  77.469  1.00  0.00           C  
ATOM   2474  N   PRO A1507      24.886  37.042  77.477  1.00  0.00           N  
ATOM   2475  CA  PRO A1507      24.769  38.436  77.908  1.00  0.00           C  
ATOM   2476  C   PRO A1507      25.800  38.749  79.001  1.00  0.00           C  
ATOM   2477  O   PRO A1507      26.349  39.848  79.059  1.00  0.00           O  
ATOM   2478  CB  PRO A1507      23.314  38.538  78.396  1.00  0.00           C  
ATOM   2479  CG  PRO A1507      22.875  37.088  78.633  1.00  0.00           C  
ATOM   2480  CD  PRO A1507      23.591  36.334  77.542  1.00  0.00           C  
ATOM   2481  N   GLU A1508      26.088  37.765  79.838  1.00  0.00           N  
ATOM   2482  CA  GLU A1508      27.055  37.937  80.920  1.00  0.00           C  
ATOM   2483  C   GLU A1508      28.412  38.331  80.370  1.00  0.00           C  
ATOM   2484  O   GLU A1508      29.094  39.198  80.927  1.00  0.00           O  
ATOM   2485  CB  GLU A1508      27.203  36.634  81.719  1.00  0.00           C  
ATOM   2486  CG  GLU A1508      26.059  36.326  82.680  1.00  0.00           C  
ATOM   2487  CD  GLU A1508      24.720  36.051  81.988  1.00  0.00           C  
ATOM   2488  OE1 GLU A1508      24.713  35.594  80.823  1.00  0.00           O  
ATOM   2489  OE2 GLU A1508      23.663  36.273  82.628  1.00  0.00           O  
ATOM   2490  N   ALA A1509      28.803  37.693  79.272  1.00  0.00           N  
ATOM   2491  CA  ALA A1509      30.089  37.975  78.656  1.00  0.00           C  
ATOM   2492  C   ALA A1509      30.093  39.355  78.050  1.00  0.00           C  
ATOM   2493  O   ALA A1509      31.099  40.053  78.110  1.00  0.00           O  
ATOM   2494  CB  ALA A1509      30.429  36.912  77.566  1.00  0.00           C  
ATOM   2495  N   VAL A1510      28.981  39.768  77.457  1.00  0.00           N  
ATOM   2496  CA  VAL A1510      28.978  41.099  76.858  1.00  0.00           C  
ATOM   2497  C   VAL A1510      29.143  42.151  77.943  1.00  0.00           C  
ATOM   2498  O   VAL A1510      29.888  43.117  77.759  1.00  0.00           O  
ATOM   2499  CB  VAL A1510      27.686  41.390  76.042  1.00  0.00           C  
ATOM   2500  CG1 VAL A1510      27.767  42.804  75.429  1.00  0.00           C  
ATOM   2501  CG2 VAL A1510      27.532  40.362  74.926  1.00  0.00           C  
ATOM   2502  N   ARG A1511      28.465  41.963  79.079  1.00  0.00           N  
ATOM   2503  CA  ARG A1511      28.582  42.918  80.182  1.00  0.00           C  
ATOM   2504  C   ARG A1511      29.995  42.928  80.775  1.00  0.00           C  
ATOM   2505  O   ARG A1511      30.505  43.985  81.139  1.00  0.00           O  
ATOM   2506  CB  ARG A1511      27.567  42.619  81.301  1.00  0.00           C  
ATOM   2507  CG  ARG A1511      26.117  42.758  80.857  1.00  0.00           C  
ATOM   2508  CD  ARG A1511      25.148  42.849  82.053  1.00  0.00           C  
ATOM   2509  NE  ARG A1511      25.140  41.643  82.887  1.00  0.00           N  
ATOM   2510  CZ  ARG A1511      24.304  40.624  82.724  1.00  0.00           C  
ATOM   2511  NH1 ARG A1511      23.401  40.655  81.753  1.00  0.00           N  
ATOM   2512  NH2 ARG A1511      24.348  39.587  83.553  1.00  0.00           N  
ATOM   2513  N   ALA A1516      30.635  41.764  80.869  1.00  0.00           N  
ATOM   2514  CA  ALA A1516      31.993  41.710  81.434  1.00  0.00           C  
ATOM   2515  C   ALA A1516      32.974  42.416  80.514  1.00  0.00           C  
ATOM   2516  O   ALA A1516      34.024  42.880  80.946  1.00  0.00           O  
ATOM   2517  CB  ALA A1516      32.434  40.260  81.652  1.00  0.00           C  
ATOM   2518  N   PHE A1517      32.626  42.499  79.238  1.00  0.00           N  
ATOM   2519  CA  PHE A1517      33.486  43.155  78.255  1.00  0.00           C  
ATOM   2520  C   PHE A1517      33.342  44.659  78.443  1.00  0.00           C  
ATOM   2521  O   PHE A1517      34.330  45.397  78.570  1.00  0.00           O  
ATOM   2522  CB  PHE A1517      33.060  42.732  76.843  1.00  0.00           C  
ATOM   2523  CG  PHE A1517      33.413  43.720  75.766  1.00  0.00           C  
ATOM   2524  CD1 PHE A1517      32.415  44.446  75.129  1.00  0.00           C  
ATOM   2525  CD2 PHE A1517      34.733  43.911  75.379  1.00  0.00           C  
ATOM   2526  CE1 PHE A1517      32.721  45.353  74.112  1.00  0.00           C  
ATOM   2527  CE2 PHE A1517      35.060  44.814  74.369  1.00  0.00           C  
ATOM   2528  CZ  PHE A1517      34.051  45.538  73.730  1.00  0.00           C  
ATOM   2529  N   ALA A1518      32.093  45.098  78.469  1.00  0.00           N  
ATOM   2530  CA  ALA A1518      31.784  46.499  78.648  1.00  0.00           C  
ATOM   2531  C   ALA A1518      32.359  47.007  79.975  1.00  0.00           C  
ATOM   2532  O   ALA A1518      32.842  48.131  80.058  1.00  0.00           O  
ATOM   2533  CB  ALA A1518      30.279  46.691  78.617  1.00  0.00           C  
ATOM   2534  N   ALA A1527      32.329  46.171  81.004  1.00  0.00           N  
ATOM   2535  CA  ALA A1527      32.828  46.568  82.312  1.00  0.00           C  
ATOM   2536  C   ALA A1527      34.328  46.841  82.310  1.00  0.00           C  
ATOM   2537  O   ALA A1527      34.795  47.720  83.028  1.00  0.00           O  
ATOM   2538  CB  ALA A1527      32.493  45.494  83.340  1.00  0.00           C  
ATOM   2539  N   GLN A1528      35.074  46.087  81.507  1.00  0.00           N  
ATOM   2540  CA  GLN A1528      36.526  46.240  81.403  1.00  0.00           C  
ATOM   2541  C   GLN A1528      36.986  47.482  80.631  1.00  0.00           C  
ATOM   2542  O   GLN A1528      38.175  47.823  80.656  1.00  0.00           O  
ATOM   2543  CB  GLN A1528      37.126  45.011  80.715  1.00  0.00           C  
ATOM   2544  CG  GLN A1528      37.092  43.732  81.528  1.00  0.00           C  
ATOM   2545  CD  GLN A1528      37.415  42.514  80.680  1.00  0.00           C  
ATOM   2546  OE1 GLN A1528      38.420  42.491  79.972  1.00  0.00           O  
ATOM   2547  NE2 GLN A1528      36.563  41.497  80.747  1.00  0.00           N  
ATOM   2548  N   ILE A1549      36.065  48.134  79.928  1.00  0.00           N  
ATOM   2549  CA  ILE A1549      36.399  49.310  79.124  1.00  0.00           C  
ATOM   2550  C   ILE A1549      36.512  50.553  80.000  1.00  0.00           C  
ATOM   2551  O   ILE A1549      35.639  50.838  80.800  1.00  0.00           O  
ATOM   2552  CB  ILE A1549      35.328  49.543  78.021  1.00  0.00           C  
ATOM   2553  CG1 ILE A1549      35.251  48.325  77.097  1.00  0.00           C  
ATOM   2554  CG2 ILE A1549      35.662  50.770  77.188  1.00  0.00           C  
ATOM   2555  CD1 ILE A1549      34.173  48.467  75.999  1.00  0.00           C  
ATOM   2556  N   GLY A1563      37.599  51.294  79.859  1.00  0.00           N  
ATOM   2557  CA  GLY A1563      37.762  52.486  80.676  1.00  0.00           C  
ATOM   2558  C   GLY A1563      36.877  53.646  80.251  1.00  0.00           C  
ATOM   2559  O   GLY A1563      36.541  53.781  79.070  1.00  0.00           O  
ATOM   2560  N   VAL A1569      36.503  54.486  81.211  1.00  0.00           N  
ATOM   2561  CA  VAL A1569      35.671  55.652  80.942  1.00  0.00           C  
ATOM   2562  C   VAL A1569      36.512  56.909  81.065  1.00  0.00           C  
ATOM   2563  O   VAL A1569      37.084  57.167  82.120  1.00  0.00           O  
ATOM   2564  CB  VAL A1569      34.534  55.792  81.968  1.00  0.00           C  
ATOM   2565  CG1 VAL A1569      33.772  57.060  81.696  1.00  0.00           C  
ATOM   2566  CG2 VAL A1569      33.629  54.587  81.935  1.00  0.00           C  
ATOM   2567  N   SER A1594      36.579  57.709  80.011  1.00  0.00           N  
ATOM   2568  CA  SER A1594      37.361  58.944  80.074  1.00  0.00           C  
ATOM   2569  C   SER A1594      36.776  59.928  79.082  1.00  0.00           C  
ATOM   2570  O   SER A1594      35.790  59.628  78.421  1.00  0.00           O  
ATOM   2571  CB  SER A1594      38.836  58.683  79.718  1.00  0.00           C  
ATOM   2572  OG  SER A1594      38.988  58.398  78.333  1.00  0.00           O  
ATOM   2573  N   ARG A1596      37.400  61.095  78.972  1.00  0.00           N  
ATOM   2574  CA  ARG A1596      36.949  62.127  78.051  1.00  0.00           C  
ATOM   2575  C   ARG A1596      37.767  62.121  76.761  1.00  0.00           C  
ATOM   2576  O   ARG A1596      37.806  63.110  76.028  1.00  0.00           O  
ATOM   2577  CB  ARG A1596      37.054  63.499  78.713  1.00  0.00           C  
ATOM   2578  CG  ARG A1596      36.308  63.638  80.043  1.00  0.00           C  
ATOM   2579  CD  ARG A1596      36.459  65.076  80.509  1.00  0.00           C  
ATOM   2580  NE  ARG A1596      36.251  65.277  81.941  1.00  0.00           N  
ATOM   2581  CZ  ARG A1596      37.033  64.791  82.904  1.00  0.00           C  
ATOM   2582  NH1 ARG A1596      38.096  64.052  82.608  1.00  0.00           N  
ATOM   2583  NH2 ARG A1596      36.762  65.077  84.171  1.00  0.00           N  
ATOM   2584  N   THR A1601      38.415  60.997  76.490  1.00  0.00           N  
ATOM   2585  CA  THR A1601      39.243  60.845  75.308  1.00  0.00           C  
ATOM   2586  C   THR A1601      38.723  59.674  74.490  1.00  0.00           C  
ATOM   2587  O   THR A1601      38.380  58.630  75.048  1.00  0.00           O  
ATOM   2588  CB  THR A1601      40.700  60.538  75.704  1.00  0.00           C  
ATOM   2589  OG1 THR A1601      41.204  61.598  76.530  1.00  0.00           O  
ATOM   2590  CG2 THR A1601      41.576  60.382  74.454  1.00  0.00           C  
ATOM   2591  N   ASN A1602      38.664  59.845  73.174  1.00  0.00           N  
ATOM   2592  CA  ASN A1602      38.196  58.779  72.299  1.00  0.00           C  
ATOM   2593  C   ASN A1602      39.297  57.736  72.164  1.00  0.00           C  
ATOM   2594  O   ASN A1602      40.469  58.086  72.011  1.00  0.00           O  
ATOM   2595  CB  ASN A1602      37.852  59.324  70.913  1.00  0.00           C  
ATOM   2596  CG  ASN A1602      36.602  60.170  70.910  1.00  0.00           C  
ATOM   2597  OD1 ASN A1602      35.615  59.841  71.565  1.00  0.00           O  
ATOM   2598  ND2 ASN A1602      36.626  61.258  70.151  1.00  0.00           N  
ATOM   2599  N   ARG A1603      38.924  56.461  72.224  1.00  0.00           N  
ATOM   2600  CA  ARG A1603      39.896  55.375  72.099  1.00  0.00           C  
ATOM   2601  C   ARG A1603      39.281  54.154  71.422  1.00  0.00           C  
ATOM   2602  O   ARG A1603      38.059  54.023  71.354  1.00  0.00           O  
ATOM   2603  CB  ARG A1603      40.424  54.980  73.483  1.00  0.00           C  
ATOM   2604  CG  ARG A1603      41.027  56.149  74.254  1.00  0.00           C  
ATOM   2605  CD  ARG A1603      41.749  55.687  75.493  1.00  0.00           C  
ATOM   2606  NE  ARG A1603      42.829  54.762  75.161  1.00  0.00           N  
ATOM   2607  CZ  ARG A1603      43.644  54.207  76.056  1.00  0.00           C  
ATOM   2608  NH1 ARG A1603      43.504  54.485  77.348  1.00  0.00           N  
ATOM   2609  NH2 ARG A1603      44.598  53.370  75.660  1.00  0.00           N  
ATOM   2610  N   THR A1604      40.123  53.266  70.902  1.00  0.00           N  
ATOM   2611  CA  THR A1604      39.604  52.059  70.272  1.00  0.00           C  
ATOM   2612  C   THR A1604      39.845  50.911  71.234  1.00  0.00           C  
ATOM   2613  O   THR A1604      40.643  51.029  72.151  1.00  0.00           O  
ATOM   2614  CB  THR A1604      40.283  51.742  68.906  1.00  0.00           C  
ATOM   2615  OG1 THR A1604      41.688  51.539  69.093  1.00  0.00           O  
ATOM   2616  CG2 THR A1604      40.048  52.883  67.908  1.00  0.00           C  
ATOM   2617  N   VAL A1613      39.133  49.814  71.031  1.00  0.00           N  
ATOM   2618  CA  VAL A1613      39.252  48.637  71.875  1.00  0.00           C  
ATOM   2619  C   VAL A1613      39.545  47.471  70.949  1.00  0.00           C  
ATOM   2620  O   VAL A1613      38.896  47.335  69.913  1.00  0.00           O  
ATOM   2621  CB  VAL A1613      37.914  48.376  72.609  1.00  0.00           C  
ATOM   2622  CG1 VAL A1613      37.997  47.103  73.450  1.00  0.00           C  
ATOM   2623  CG2 VAL A1613      37.566  49.572  73.464  1.00  0.00           C  
ATOM   2624  N   ASP A1614      40.519  46.632  71.278  1.00  0.00           N  
ATOM   2625  CA  ASP A1614      40.773  45.509  70.385  1.00  0.00           C  
ATOM   2626  C   ASP A1614      39.793  44.397  70.728  1.00  0.00           C  
ATOM   2627  O   ASP A1614      39.520  44.145  71.898  1.00  0.00           O  
ATOM   2628  CB  ASP A1614      42.224  45.023  70.480  1.00  0.00           C  
ATOM   2629  CG  ASP A1614      42.554  44.443  71.819  1.00  0.00           C  
ATOM   2630  OD1 ASP A1614      42.245  45.108  72.836  1.00  0.00           O  
ATOM   2631  OD2 ASP A1614      43.130  43.329  71.850  1.00  0.00           O  
ATOM   2632  N   ILE A1615      39.242  43.766  69.695  1.00  0.00           N  
ATOM   2633  CA  ILE A1615      38.264  42.703  69.880  1.00  0.00           C  
ATOM   2634  C   ILE A1615      38.754  41.597  70.776  1.00  0.00           C  
ATOM   2635  O   ILE A1615      37.952  40.824  71.284  1.00  0.00           O  
ATOM   2636  CB  ILE A1615      37.833  42.040  68.548  1.00  0.00           C  
ATOM   2637  CG1 ILE A1615      38.838  42.360  67.451  1.00  0.00           C  
ATOM   2638  CG2 ILE A1615      36.417  42.451  68.186  1.00  0.00           C  
ATOM   2639  CD1 ILE A1615      38.512  41.664  66.150  1.00  0.00           C  
ATOM   2640  N   ALA A1616      40.065  41.504  70.970  1.00  0.00           N  
ATOM   2641  CA  ALA A1616      40.579  40.453  71.829  1.00  0.00           C  
ATOM   2642  C   ALA A1616      39.926  40.558  73.208  1.00  0.00           C  
ATOM   2643  O   ALA A1616      39.613  39.545  73.826  1.00  0.00           O  
ATOM   2644  CB  ALA A1616      42.078  40.551  71.937  1.00  0.00           C  
ATOM   2645  N   VAL A1617      39.691  41.776  73.690  1.00  0.00           N  
ATOM   2646  CA  VAL A1617      39.070  41.923  75.009  1.00  0.00           C  
ATOM   2647  C   VAL A1617      37.652  41.345  74.964  1.00  0.00           C  
ATOM   2648  O   VAL A1617      37.181  40.739  75.932  1.00  0.00           O  
ATOM   2649  CB  VAL A1617      39.008  43.396  75.449  1.00  0.00           C  
ATOM   2650  CG1 VAL A1617      38.397  43.498  76.827  1.00  0.00           C  
ATOM   2651  CG2 VAL A1617      40.408  43.990  75.462  1.00  0.00           C  
ATOM   2652  N   TYR A1619      36.979  41.526  73.830  1.00  0.00           N  
ATOM   2653  CA  TYR A1619      35.636  41.008  73.660  1.00  0.00           C  
ATOM   2654  C   TYR A1619      35.704  39.494  73.542  1.00  0.00           C  
ATOM   2655  O   TYR A1619      35.036  38.761  74.286  1.00  0.00           O  
ATOM   2656  CB  TYR A1619      34.995  41.596  72.403  1.00  0.00           C  
ATOM   2657  CG  TYR A1619      33.593  41.097  72.175  1.00  0.00           C  
ATOM   2658  CD1 TYR A1619      32.602  41.292  73.136  1.00  0.00           C  
ATOM   2659  CD2 TYR A1619      33.252  40.427  71.002  1.00  0.00           C  
ATOM   2660  CE1 TYR A1619      31.303  40.834  72.933  1.00  0.00           C  
ATOM   2661  CE2 TYR A1619      31.962  39.969  70.786  1.00  0.00           C  
ATOM   2662  CZ  TYR A1619      30.989  40.177  71.757  1.00  0.00           C  
ATOM   2663  OH  TYR A1619      29.706  39.736  71.549  1.00  0.00           O  
ATOM   2664  N   GLU A1620      36.532  39.026  72.616  1.00  0.00           N  
ATOM   2665  CA  GLU A1620      36.697  37.593  72.400  1.00  0.00           C  
ATOM   2666  C   GLU A1620      37.057  36.832  73.694  1.00  0.00           C  
ATOM   2667  O   GLU A1620      36.449  35.790  73.995  1.00  0.00           O  
ATOM   2668  CB  GLU A1620      37.749  37.363  71.284  1.00  0.00           C  
ATOM   2669  CG  GLU A1620      37.318  37.985  69.936  1.00  0.00           C  
ATOM   2670  CD  GLU A1620      38.253  37.699  68.750  1.00  0.00           C  
ATOM   2671  OE1 GLU A1620      39.445  37.365  68.960  1.00  0.00           O  
ATOM   2672  OE2 GLU A1620      37.789  37.831  67.589  1.00  0.00           O  
ATOM   2673  N   ASN A1621      38.028  37.345  74.461  1.00  0.00           N  
ATOM   2674  CA  ASN A1621      38.436  36.693  75.717  1.00  0.00           C  
ATOM   2675  C   ASN A1621      37.289  36.681  76.725  1.00  0.00           C  
ATOM   2676  O   ASN A1621      37.138  35.733  77.499  1.00  0.00           O  
ATOM   2677  CB  ASN A1621      39.643  37.410  76.345  1.00  0.00           C  
ATOM   2678  CG  ASN A1621      40.923  37.252  75.523  1.00  0.00           C  
ATOM   2679  OD1 ASN A1621      41.830  38.082  75.615  1.00  0.00           O  
ATOM   2680  ND2 ASN A1621      41.009  36.179  74.735  1.00  0.00           N  
ATOM   2681  N   ALA A1622      36.494  37.741  76.742  1.00  0.00           N  
ATOM   2682  CA  ALA A1622      35.358  37.775  77.667  1.00  0.00           C  
ATOM   2683  C   ALA A1622      34.389  36.645  77.285  1.00  0.00           C  
ATOM   2684  O   ALA A1622      33.826  35.980  78.159  1.00  0.00           O  
ATOM   2685  CB  ALA A1622      34.644  39.133  77.599  1.00  0.00           C  
ATOM   2686  N   VAL A1632      34.203  36.418  75.982  1.00  0.00           N  
ATOM   2687  CA  VAL A1632      33.311  35.348  75.540  1.00  0.00           C  
ATOM   2688  C   VAL A1632      33.871  33.983  75.951  1.00  0.00           C  
ATOM   2689  O   VAL A1632      33.169  33.162  76.527  1.00  0.00           O  
ATOM   2690  CB  VAL A1632      33.121  35.347  73.992  1.00  0.00           C  
ATOM   2691  CG1 VAL A1632      32.237  34.172  73.576  1.00  0.00           C  
ATOM   2692  CG2 VAL A1632      32.490  36.657  73.531  1.00  0.00           C  
ATOM   2693  N   ARG A1635      35.138  33.746  75.629  1.00  0.00           N  
ATOM   2694  CA  ARG A1635      35.803  32.487  75.949  1.00  0.00           C  
ATOM   2695  C   ARG A1635      35.809  32.217  77.445  1.00  0.00           C  
ATOM   2696  O   ARG A1635      35.541  31.091  77.875  1.00  0.00           O  
ATOM   2697  CB  ARG A1635      37.260  32.485  75.438  1.00  0.00           C  
ATOM   2698  CG  ARG A1635      37.433  32.207  73.944  1.00  0.00           C  
ATOM   2699  CD  ARG A1635      38.914  32.052  73.540  1.00  0.00           C  
ATOM   2700  NE  ARG A1635      39.423  33.238  72.853  1.00  0.00           N  
ATOM   2701  CZ  ARG A1635      39.521  33.347  71.536  1.00  0.00           C  
ATOM   2702  NH1 ARG A1635      39.156  32.346  70.765  1.00  0.00           N  
ATOM   2703  NH2 ARG A1635      39.966  34.461  70.989  1.00  0.00           N  
ATOM   2704  N   ASP A1636      36.116  33.251  78.233  1.00  0.00           N  
ATOM   2705  CA  ASP A1636      36.186  33.118  79.688  1.00  0.00           C  
ATOM   2706  C   ASP A1636      34.829  32.833  80.330  1.00  0.00           C  
ATOM   2707  O   ASP A1636      34.742  32.077  81.303  1.00  0.00           O  
ATOM   2708  CB  ASP A1636      36.830  34.378  80.309  1.00  0.00           C  
ATOM   2709  CG  ASP A1636      38.295  34.558  79.883  1.00  0.00           C  
ATOM   2710  OD1 ASP A1636      38.874  35.638  80.134  1.00  0.00           O  
ATOM   2711  OD2 ASP A1636      38.874  33.616  79.291  1.00  0.00           O  
ATOM   2712  N   ASP A1637      33.762  33.420  79.799  1.00  0.00           N  
ATOM   2713  CA  ASP A1637      32.443  33.150  80.364  1.00  0.00           C  
ATOM   2714  C   ASP A1637      31.992  31.716  80.037  1.00  0.00           C  
ATOM   2715  O   ASP A1637      31.300  31.074  80.830  1.00  0.00           O  
ATOM   2716  CB  ASP A1637      31.409  34.131  79.816  1.00  0.00           C  
ATOM   2717  CG  ASP A1637      30.037  33.913  80.424  1.00  0.00           C  
ATOM   2718  OD1 ASP A1637      29.862  34.212  81.623  1.00  0.00           O  
ATOM   2719  OD2 ASP A1637      29.138  33.423  79.711  1.00  0.00           O  
ATOM   2720  N   LEU A1638      32.381  31.209  78.867  1.00  0.00           N  
ATOM   2721  CA  LEU A1638      31.978  29.855  78.466  1.00  0.00           C  
ATOM   2722  C   LEU A1638      32.740  28.744  79.181  1.00  0.00           C  
ATOM   2723  O   LEU A1638      32.260  27.608  79.279  1.00  0.00           O  
ATOM   2724  CB  LEU A1638      32.139  29.693  76.947  1.00  0.00           C  
ATOM   2725  CG  LEU A1638      31.228  30.602  76.109  1.00  0.00           C  
ATOM   2726  CD1 LEU A1638      31.604  30.508  74.629  1.00  0.00           C  
ATOM   2727  CD2 LEU A1638      29.787  30.198  76.324  1.00  0.00           C  
ATOM   2728  N   ASN A1639      33.933  29.069  79.681  1.00  0.00           N  
ATOM   2729  CA  ASN A1639      34.766  28.090  80.372  1.00  0.00           C  
ATOM   2730  C   ASN A1639      34.009  27.380  81.500  1.00  0.00           C  
ATOM   2731  O   ASN A1639      34.118  26.180  81.643  1.00  0.00           O  
ATOM   2732  CB  ASN A1639      36.014  28.782  80.933  1.00  0.00           C  
ATOM   2733  CG  ASN A1639      37.021  27.799  81.556  1.00  0.00           C  
ATOM   2734  OD1 ASN A1639      37.616  28.090  82.593  1.00  0.00           O  
ATOM   2735  ND2 ASN A1639      37.222  26.652  80.916  1.00  0.00           N  
ATOM   2736  N   HIS A1640      33.217  28.111  82.277  1.00  0.00           N  
ATOM   2737  CA  HIS A1640      32.486  27.513  83.394  1.00  0.00           C  
ATOM   2738  C   HIS A1640      31.045  27.116  83.058  1.00  0.00           C  
ATOM   2739  O   HIS A1640      30.342  26.543  83.888  1.00  0.00           O  
ATOM   2740  CB  HIS A1640      32.456  28.488  84.577  1.00  0.00           C  
ATOM   2741  CG  HIS A1640      33.812  28.892  85.073  1.00  0.00           C  
ATOM   2742  ND1 HIS A1640      34.522  28.151  85.996  1.00  0.00           N  
ATOM   2743  CD2 HIS A1640      34.590  29.961  84.770  1.00  0.00           C  
ATOM   2744  CE1 HIS A1640      35.677  28.747  86.242  1.00  0.00           C  
ATOM   2745  NE2 HIS A1640      35.743  29.847  85.511  1.00  0.00           N  
ATOM   2746  N   ARG A1641      30.592  27.419  81.851  1.00  0.00           N  
ATOM   2747  CA  ARG A1641      29.221  27.082  81.485  1.00  0.00           C  
ATOM   2748  C   ARG A1641      29.043  26.043  80.395  1.00  0.00           C  
ATOM   2749  O   ARG A1641      27.938  25.542  80.217  1.00  0.00           O  
ATOM   2750  CB  ARG A1641      28.480  28.334  81.032  1.00  0.00           C  
ATOM   2751  CG  ARG A1641      28.339  29.358  82.107  1.00  0.00           C  
ATOM   2752  CD  ARG A1641      27.054  30.107  81.884  1.00  0.00           C  
ATOM   2753  NE  ARG A1641      27.283  31.500  81.553  1.00  0.00           N  
ATOM   2754  CZ  ARG A1641      26.312  32.327  81.210  1.00  0.00           C  
ATOM   2755  NH1 ARG A1641      25.059  31.887  81.157  1.00  0.00           N  
ATOM   2756  NH2 ARG A1641      26.597  33.584  80.924  1.00  0.00           N  
ATOM   2757  N   ALA A1642      30.108  25.734  79.655  1.00  0.00           N  
ATOM   2758  CA  ALA A1642      29.988  24.791  78.550  1.00  0.00           C  
ATOM   2759  C   ALA A1642      30.606  23.444  78.835  1.00  0.00           C  
ATOM   2760  O   ALA A1642      31.833  23.286  78.779  1.00  0.00           O  
ATOM   2761  CB  ALA A1642      30.602  25.388  77.293  1.00  0.00           C  
ATOM   2762  N   PRO A1662      29.765  22.449  79.157  1.00  0.00           N  
ATOM   2763  CA  PRO A1662      30.298  21.115  79.442  1.00  0.00           C  
ATOM   2764  C   PRO A1662      31.015  20.606  78.191  1.00  0.00           C  
ATOM   2765  O   PRO A1662      30.603  20.935  77.074  1.00  0.00           O  
ATOM   2766  CB  PRO A1662      29.047  20.308  79.793  1.00  0.00           C  
ATOM   2767  CG  PRO A1662      27.941  21.005  79.018  1.00  0.00           C  
ATOM   2768  CD  PRO A1662      28.286  22.462  79.213  1.00  0.00           C  
ATOM   2769  N   ARG A1663      32.093  19.843  78.389  1.00  0.00           N  
ATOM   2770  CA  ARG A1663      32.889  19.303  77.287  1.00  0.00           C  
ATOM   2771  C   ARG A1663      32.259  18.052  76.688  1.00  0.00           C  
ATOM   2772  O   ARG A1663      31.832  17.130  77.408  1.00  0.00           O  
ATOM   2773  CB  ARG A1663      34.304  18.932  77.739  1.00  0.00           C  
ATOM   2774  CG  ARG A1663      34.892  19.736  78.860  1.00  0.00           C  
ATOM   2775  CD  ARG A1663      35.382  21.127  78.500  1.00  0.00           C  
ATOM   2776  NE  ARG A1663      34.707  22.087  79.352  1.00  0.00           N  
ATOM   2777  CZ  ARG A1663      35.202  23.245  79.769  1.00  0.00           C  
ATOM   2778  NH1 ARG A1663      36.422  23.636  79.435  1.00  0.00           N  
ATOM   2779  NH2 ARG A1663      34.437  24.031  80.511  1.00  0.00           N  
ATOM   2780  N   VAL A1664      32.236  18.010  75.363  1.00  0.00           N  
ATOM   2781  CA  VAL A1664      31.657  16.896  74.637  1.00  0.00           C  
ATOM   2782  C   VAL A1664      32.519  16.667  73.396  1.00  0.00           C  
ATOM   2783  O   VAL A1664      33.351  17.515  73.046  1.00  0.00           O  
ATOM   2784  CB  VAL A1664      30.159  17.241  74.287  1.00  0.00           C  
ATOM   2785  CG1 VAL A1664      29.742  16.627  72.994  1.00  0.00           C  
ATOM   2786  CG2 VAL A1664      29.245  16.753  75.421  1.00  0.00           C  
ATOM   2787  N   MET A1665      32.338  15.524  72.742  1.00  0.00           N  
ATOM   2788  CA  MET A1665      33.115  15.188  71.552  1.00  0.00           C  
ATOM   2789  C   MET A1665      32.289  15.227  70.274  1.00  0.00           C  
ATOM   2790  O   MET A1665      31.158  14.718  70.211  1.00  0.00           O  
ATOM   2791  CB  MET A1665      33.765  13.803  71.705  1.00  0.00           C  
ATOM   2792  CG  MET A1665      34.706  13.696  72.903  1.00  0.00           C  
ATOM   2793  SD  MET A1665      35.673  12.153  72.953  1.00  0.00           S  
ATOM   2794  CE  MET A1665      37.140  12.809  73.085  1.00  0.00           C  
ATOM   2795  N   ALA A1666      32.877  15.848  69.262  1.00  0.00           N  
ATOM   2796  CA  ALA A1666      32.268  15.990  67.956  1.00  0.00           C  
ATOM   2797  C   ALA A1666      33.407  15.918  66.953  1.00  0.00           C  
ATOM   2798  O   ALA A1666      34.486  16.455  67.191  1.00  0.00           O  
ATOM   2799  CB  ALA A1666      31.572  17.342  67.843  1.00  0.00           C  
ATOM   2800  N   VAL A1667      33.164  15.250  65.842  1.00  0.00           N  
ATOM   2801  CA  VAL A1667      34.163  15.127  64.791  1.00  0.00           C  
ATOM   2802  C   VAL A1667      33.604  15.870  63.591  1.00  0.00           C  
ATOM   2803  O   VAL A1667      32.591  15.471  63.032  1.00  0.00           O  
ATOM   2804  CB  VAL A1667      34.400  13.648  64.437  1.00  0.00           C  
ATOM   2805  CG1 VAL A1667      35.506  13.530  63.383  1.00  0.00           C  
ATOM   2806  CG2 VAL A1667      34.766  12.879  65.700  1.00  0.00           C  
ATOM   2807  N   LEU A1668      34.274  16.948  63.202  1.00  0.00           N  
ATOM   2808  CA  LEU A1668      33.829  17.787  62.097  1.00  0.00           C  
ATOM   2809  C   LEU A1668      34.254  17.363  60.687  1.00  0.00           C  
ATOM   2810  O   LEU A1668      33.551  17.653  59.713  1.00  0.00           O  
ATOM   2811  CB  LEU A1668      34.277  19.227  62.333  1.00  0.00           C  
ATOM   2812  CG  LEU A1668      34.187  19.839  63.731  1.00  0.00           C  
ATOM   2813  CD1 LEU A1668      34.108  21.371  63.569  1.00  0.00           C  
ATOM   2814  CD2 LEU A1668      32.979  19.327  64.484  1.00  0.00           C  
ATOM   2815  N   ASP A1669      35.405  16.709  60.574  1.00  0.00           N  
ATOM   2816  CA  ASP A1669      35.911  16.236  59.286  1.00  0.00           C  
ATOM   2817  C   ASP A1669      36.222  14.765  59.527  1.00  0.00           C  
ATOM   2818  O   ASP A1669      37.382  14.354  59.567  1.00  0.00           O  
ATOM   2819  CB  ASP A1669      37.169  17.017  58.904  1.00  0.00           C  
ATOM   2820  CG  ASP A1669      37.574  16.801  57.442  1.00  0.00           C  
ATOM   2821  OD1 ASP A1669      36.866  16.061  56.736  1.00  0.00           O  
ATOM   2822  OD2 ASP A1669      38.598  17.371  56.999  1.00  0.00           O  
ATOM   2823  N   PRO A1670      35.168  13.944  59.664  1.00  0.00           N  
ATOM   2824  CA  PRO A1670      35.220  12.508  59.930  1.00  0.00           C  
ATOM   2825  C   PRO A1670      35.877  11.521  58.980  1.00  0.00           C  
ATOM   2826  O   PRO A1670      35.683  11.560  57.761  1.00  0.00           O  
ATOM   2827  CB  PRO A1670      33.757  12.164  60.173  1.00  0.00           C  
ATOM   2828  CG  PRO A1670      33.076  13.016  59.153  1.00  0.00           C  
ATOM   2829  CD  PRO A1670      33.783  14.350  59.338  1.00  0.00           C  
ATOM   2830  N   VAL A1671      36.677  10.644  59.577  1.00  0.00           N  
ATOM   2831  CA  VAL A1671      37.324   9.562  58.853  1.00  0.00           C  
ATOM   2832  C   VAL A1671      37.011   8.327  59.667  1.00  0.00           C  
ATOM   2833  O   VAL A1671      37.290   8.286  60.870  1.00  0.00           O  
ATOM   2834  CB  VAL A1671      38.853   9.707  58.772  1.00  0.00           C  
ATOM   2835  CG1 VAL A1671      39.445   8.451  58.171  1.00  0.00           C  
ATOM   2836  CG2 VAL A1671      39.208  10.894  57.922  1.00  0.00           C  
ATOM   2837  N   LYS A1672      36.438   7.326  59.010  1.00  0.00           N  
ATOM   2838  CA  LYS A1672      36.060   6.078  59.672  1.00  0.00           C  
ATOM   2839  C   LYS A1672      37.237   5.182  60.111  1.00  0.00           C  
ATOM   2840  O   LYS A1672      38.231   5.047  59.410  1.00  0.00           O  
ATOM   2841  CB  LYS A1672      35.123   5.280  58.759  1.00  0.00           C  
ATOM   2842  CG  LYS A1672      34.365   4.176  59.481  1.00  0.00           C  
ATOM   2843  CD  LYS A1672      33.126   3.768  58.692  1.00  0.00           C  
ATOM   2844  CE  LYS A1672      32.052   3.209  59.618  1.00  0.00           C  
ATOM   2845  NZ  LYS A1672      30.741   3.051  58.921  1.00  0.00           N  
ATOM   2846  N   VAL A1673      37.137   4.607  61.302  1.00  0.00           N  
ATOM   2847  CA  VAL A1673      38.169   3.699  61.756  1.00  0.00           C  
ATOM   2848  C   VAL A1673      37.493   2.532  62.435  1.00  0.00           C  
ATOM   2849  O   VAL A1673      36.611   2.695  63.302  1.00  0.00           O  
ATOM   2850  CB  VAL A1673      39.234   4.363  62.712  1.00  0.00           C  
ATOM   2851  CG1 VAL A1673      39.072   5.854  62.750  1.00  0.00           C  
ATOM   2852  CG2 VAL A1673      39.183   3.746  64.074  1.00  0.00           C  
ATOM   2853  N   THR A1684      37.888   1.343  61.997  1.00  0.00           N  
ATOM   2854  CA  THR A1684      37.348   0.106  62.525  1.00  0.00           C  
ATOM   2855  C   THR A1684      38.348  -0.487  63.512  1.00  0.00           C  
ATOM   2856  O   THR A1684      39.521  -0.674  63.171  1.00  0.00           O  
ATOM   2857  CB  THR A1684      37.103  -0.901  61.382  1.00  0.00           C  
ATOM   2858  OG1 THR A1684      36.195  -0.337  60.424  1.00  0.00           O  
ATOM   2859  CG2 THR A1684      36.528  -2.194  61.921  1.00  0.00           C  
ATOM   2860  N   LEU A1685      37.895  -0.735  64.743  1.00  0.00           N  
ATOM   2861  CA  LEU A1685      38.733  -1.355  65.761  1.00  0.00           C  
ATOM   2862  C   LEU A1685      38.529  -2.857  65.569  1.00  0.00           C  
ATOM   2863  O   LEU A1685      37.617  -3.449  66.149  1.00  0.00           O  
ATOM   2864  CB  LEU A1685      38.277  -0.944  67.157  1.00  0.00           C  
ATOM   2865  CG  LEU A1685      38.224   0.558  67.422  1.00  0.00           C  
ATOM   2866  CD1 LEU A1685      37.756   0.798  68.837  1.00  0.00           C  
ATOM   2867  CD2 LEU A1685      39.592   1.182  67.199  1.00  0.00           C  
ATOM   2868  N   THR A1688      39.380  -3.463  64.746  1.00  0.00           N  
ATOM   2869  CA  THR A1688      39.294  -4.882  64.412  1.00  0.00           C  
ATOM   2870  C   THR A1688      39.220  -5.892  65.552  1.00  0.00           C  
ATOM   2871  O   THR A1688      38.595  -6.939  65.394  1.00  0.00           O  
ATOM   2872  CB  THR A1688      40.455  -5.298  63.477  1.00  0.00           C  
ATOM   2873  OG1 THR A1688      41.711  -4.931  64.068  1.00  0.00           O  
ATOM   2874  CG2 THR A1688      40.309  -4.624  62.118  1.00  0.00           C  
ATOM   2875  N   ASN A1689      39.849  -5.606  66.686  1.00  0.00           N  
ATOM   2876  CA  ASN A1689      39.811  -6.544  67.807  1.00  0.00           C  
ATOM   2877  C   ASN A1689      38.791  -6.171  68.889  1.00  0.00           C  
ATOM   2878  O   ASN A1689      38.917  -6.583  70.043  1.00  0.00           O  
ATOM   2879  CB  ASN A1689      41.196  -6.667  68.439  1.00  0.00           C  
ATOM   2880  CG  ASN A1689      41.681  -5.364  68.999  1.00  0.00           C  
ATOM   2881  OD1 ASN A1689      41.352  -4.307  68.468  1.00  0.00           O  
ATOM   2882  ND2 ASN A1689      42.480  -5.421  70.068  1.00  0.00           N  
ATOM   2883  N   LEU A1690      37.789  -5.383  68.524  1.00  0.00           N  
ATOM   2884  CA  LEU A1690      36.763  -5.013  69.481  1.00  0.00           C  
ATOM   2885  C   LEU A1690      35.434  -5.620  69.071  1.00  0.00           C  
ATOM   2886  O   LEU A1690      34.919  -5.359  67.979  1.00  0.00           O  
ATOM   2887  CB  LEU A1690      36.597  -3.494  69.583  1.00  0.00           C  
ATOM   2888  CG  LEU A1690      35.443  -3.071  70.507  1.00  0.00           C  
ATOM   2889  CD1 LEU A1690      35.817  -3.380  71.944  1.00  0.00           C  
ATOM   2890  CD2 LEU A1690      35.151  -1.591  70.369  1.00  0.00           C  
ATOM   2891  N   ASP A1691      34.899  -6.457  69.946  1.00  0.00           N  
ATOM   2892  CA  ASP A1691      33.606  -7.080  69.718  1.00  0.00           C  
ATOM   2893  C   ASP A1691      32.791  -6.722  70.950  1.00  0.00           C  
ATOM   2894  O   ASP A1691      33.174  -7.048  72.085  1.00  0.00           O  
ATOM   2895  CB  ASP A1691      33.727  -8.609  69.576  1.00  0.00           C  
ATOM   2896  CG  ASP A1691      34.202  -9.038  68.185  1.00  0.00           C  
ATOM   2897  OD1 ASP A1691      35.420  -8.951  67.900  1.00  0.00           O  
ATOM   2898  OD2 ASP A1691      33.348  -9.455  67.367  1.00  0.00           O  
ATOM   2899  N   GLY A1694      31.690  -6.013  70.730  1.00  0.00           N  
ATOM   2900  CA  GLY A1694      30.856  -5.622  71.847  1.00  0.00           C  
ATOM   2901  C   GLY A1694      31.132  -4.223  72.365  1.00  0.00           C  
ATOM   2902  O   GLY A1694      32.213  -3.921  72.873  1.00  0.00           O  
ATOM   2903  N   GLU A1695      30.121  -3.375  72.227  1.00  0.00           N  
ATOM   2904  CA  GLU A1695      30.146  -1.990  72.667  1.00  0.00           C  
ATOM   2905  C   GLU A1695      30.465  -1.872  74.159  1.00  0.00           C  
ATOM   2906  O   GLU A1695      29.971  -2.649  74.980  1.00  0.00           O  
ATOM   2907  CB  GLU A1695      28.777  -1.370  72.378  1.00  0.00           C  
ATOM   2908  CG  GLU A1695      28.589   0.078  72.798  1.00  0.00           C  
ATOM   2909  CD  GLU A1695      27.162   0.557  72.547  1.00  0.00           C  
ATOM   2910  OE1 GLU A1695      26.622   0.244  71.463  1.00  0.00           O  
ATOM   2911  OE2 GLU A1695      26.585   1.245  73.422  1.00  0.00           O  
ATOM   2912  N   LYS A1698      31.301  -0.899  74.501  1.00  0.00           N  
ATOM   2913  CA  LYS A1698      31.671  -0.647  75.885  1.00  0.00           C  
ATOM   2914  C   LYS A1698      31.048   0.715  76.191  1.00  0.00           C  
ATOM   2915  O   LYS A1698      31.003   1.579  75.320  1.00  0.00           O  
ATOM   2916  CB  LYS A1698      33.201  -0.588  76.019  1.00  0.00           C  
ATOM   2917  CG  LYS A1698      33.742  -0.609  77.454  1.00  0.00           C  
ATOM   2918  CD  LYS A1698      35.278  -0.527  77.460  1.00  0.00           C  
ATOM   2919  CE  LYS A1698      35.881  -0.641  78.875  1.00  0.00           C  
ATOM   2920  NZ  LYS A1698      35.513   0.477  79.800  1.00  0.00           N  
ATOM   2921  N   THR A1708      30.539   0.900  77.403  1.00  0.00           N  
ATOM   2922  CA  THR A1708      29.932   2.174  77.775  1.00  0.00           C  
ATOM   2923  C   THR A1708      30.869   2.895  78.720  1.00  0.00           C  
ATOM   2924  O   THR A1708      31.129   2.420  79.828  1.00  0.00           O  
ATOM   2925  CB  THR A1708      28.569   1.985  78.489  1.00  0.00           C  
ATOM   2926  OG1 THR A1708      27.607   1.487  77.555  1.00  0.00           O  
ATOM   2927  CG2 THR A1708      28.066   3.311  79.062  1.00  0.00           C  
ATOM   2928  N   LEU A1716      31.403   4.025  78.273  1.00  0.00           N  
ATOM   2929  CA  LEU A1716      32.299   4.804  79.112  1.00  0.00           C  
ATOM   2930  C   LEU A1716      31.463   5.875  79.781  1.00  0.00           C  
ATOM   2931  O   LEU A1716      30.449   6.323  79.239  1.00  0.00           O  
ATOM   2932  CB  LEU A1716      33.385   5.471  78.276  1.00  0.00           C  
ATOM   2933  CG  LEU A1716      34.216   4.571  77.360  1.00  0.00           C  
ATOM   2934  CD1 LEU A1716      35.264   5.433  76.660  1.00  0.00           C  
ATOM   2935  CD2 LEU A1716      34.879   3.467  78.178  1.00  0.00           C  
ATOM   2936  N   SER A1717      31.877   6.273  80.971  1.00  0.00           N  
ATOM   2937  CA  SER A1717      31.170   7.312  81.693  1.00  0.00           C  
ATOM   2938  C   SER A1717      32.198   8.416  81.863  1.00  0.00           C  
ATOM   2939  O   SER A1717      33.048   8.337  82.737  1.00  0.00           O  
ATOM   2940  CB  SER A1717      30.711   6.784  83.052  1.00  0.00           C  
ATOM   2941  OG  SER A1717      30.014   7.779  83.773  1.00  0.00           O  
ATOM   2942  N   LEU A1718      32.133   9.439  81.018  1.00  0.00           N  
ATOM   2943  CA  LEU A1718      33.106  10.513  81.099  1.00  0.00           C  
ATOM   2944  C   LEU A1718      32.533  11.795  81.658  1.00  0.00           C  
ATOM   2945  O   LEU A1718      31.394  12.157  81.372  1.00  0.00           O  
ATOM   2946  CB  LEU A1718      33.715  10.784  79.723  1.00  0.00           C  
ATOM   2947  CG  LEU A1718      34.298   9.544  79.033  1.00  0.00           C  
ATOM   2948  CD1 LEU A1718      34.844   9.929  77.657  1.00  0.00           C  
ATOM   2949  CD2 LEU A1718      35.389   8.941  79.928  1.00  0.00           C  
ATOM   2950  N   PRO A1719      33.334  12.502  82.456  1.00  0.00           N  
ATOM   2951  CA  PRO A1719      32.985  13.768  83.105  1.00  0.00           C  
ATOM   2952  C   PRO A1719      32.846  14.953  82.142  1.00  0.00           C  
ATOM   2953  O   PRO A1719      33.623  15.099  81.192  1.00  0.00           O  
ATOM   2954  CB  PRO A1719      34.123  13.960  84.105  1.00  0.00           C  
ATOM   2955  CG  PRO A1719      35.311  13.338  83.358  1.00  0.00           C  
ATOM   2956  CD  PRO A1719      34.697  12.067  82.829  1.00  0.00           C  
ATOM   2957  N   TYR A1720      31.843  15.789  82.401  1.00  0.00           N  
ATOM   2958  CA  TYR A1720      31.579  16.972  81.591  1.00  0.00           C  
ATOM   2959  C   TYR A1720      32.564  18.109  81.824  1.00  0.00           C  
ATOM   2960  O   TYR A1720      32.839  18.887  80.900  1.00  0.00           O  
ATOM   2961  CB  TYR A1720      30.182  17.522  81.881  1.00  0.00           C  
ATOM   2962  CG  TYR A1720      29.054  16.856  81.137  1.00  0.00           C  
ATOM   2963  CD1 TYR A1720      27.956  16.324  81.827  1.00  0.00           C  
ATOM   2964  CD2 TYR A1720      29.047  16.810  79.738  1.00  0.00           C  
ATOM   2965  CE1 TYR A1720      26.878  15.767  81.135  1.00  0.00           C  
ATOM   2966  CE2 TYR A1720      27.981  16.262  79.043  1.00  0.00           C  
ATOM   2967  CZ  TYR A1720      26.900  15.741  79.750  1.00  0.00           C  
ATOM   2968  OH  TYR A1720      25.856  15.170  79.061  1.00  0.00           O  
ATOM   2969  N   TRP A1721      33.086  18.207  83.049  1.00  0.00           N  
ATOM   2970  CA  TRP A1721      33.980  19.298  83.411  1.00  0.00           C  
ATOM   2971  C   TRP A1721      35.418  18.996  83.814  1.00  0.00           C  
ATOM   2972  O   TRP A1721      35.692  18.001  84.473  1.00  0.00           O  
ATOM   2973  CB  TRP A1721      33.353  20.095  84.548  1.00  0.00           C  
ATOM   2974  CG  TRP A1721      31.925  20.364  84.345  1.00  0.00           C  
ATOM   2975  CD1 TRP A1721      30.888  19.608  84.772  1.00  0.00           C  
ATOM   2976  CD2 TRP A1721      31.360  21.457  83.618  1.00  0.00           C  
ATOM   2977  NE1 TRP A1721      29.705  20.158  84.363  1.00  0.00           N  
ATOM   2978  CE2 TRP A1721      29.966  21.294  83.645  1.00  0.00           C  
ATOM   2979  CE3 TRP A1721      31.901  22.558  82.940  1.00  0.00           C  
ATOM   2980  CZ2 TRP A1721      29.091  22.193  83.017  1.00  0.00           C  
ATOM   2981  CZ3 TRP A1721      31.031  23.455  82.314  1.00  0.00           C  
ATOM   2982  CH2 TRP A1721      29.645  23.263  82.358  1.00  0.00           C  
ATOM   2983  N   PRO A1722      36.350  19.887  83.451  1.00  0.00           N  
ATOM   2984  CA  PRO A1722      37.777  19.754  83.770  1.00  0.00           C  
ATOM   2985  C   PRO A1722      37.938  20.089  85.238  1.00  0.00           C  
ATOM   2986  O   PRO A1722      37.126  20.831  85.810  1.00  0.00           O  
ATOM   2987  CB  PRO A1722      38.441  20.819  82.901  1.00  0.00           C  
ATOM   2988  CG  PRO A1722      37.432  21.048  81.789  1.00  0.00           C  
ATOM   2989  CD  PRO A1722      36.132  21.010  82.533  1.00  0.00           C  
ATOM   2990  N   HIS A1723      38.993  19.570  85.848  1.00  0.00           N  
ATOM   2991  CA  HIS A1723      39.231  19.821  87.262  1.00  0.00           C  
ATOM   2992  C   HIS A1723      39.279  21.312  87.651  1.00  0.00           C  
ATOM   2993  O   HIS A1723      38.673  21.720  88.652  1.00  0.00           O  
ATOM   2994  CB  HIS A1723      40.529  19.127  87.693  1.00  0.00           C  
ATOM   2995  CG  HIS A1723      40.782  19.182  89.167  1.00  0.00           C  
ATOM   2996  ND1 HIS A1723      39.868  18.730  90.095  1.00  0.00           N  
ATOM   2997  CD2 HIS A1723      41.840  19.642  89.873  1.00  0.00           C  
ATOM   2998  CE1 HIS A1723      40.353  18.912  91.310  1.00  0.00           C  
ATOM   2999  NE2 HIS A1723      41.548  19.463  91.203  1.00  0.00           N  
ATOM   3000  N   ASP A1724      39.981  22.124  86.866  1.00  0.00           N  
ATOM   3001  CA  ASP A1724      40.099  23.547  87.181  1.00  0.00           C  
ATOM   3002  C   ASP A1724      38.759  24.278  87.237  1.00  0.00           C  
ATOM   3003  O   ASP A1724      38.629  25.292  87.932  1.00  0.00           O  
ATOM   3004  CB  ASP A1724      41.034  24.231  86.184  1.00  0.00           C  
ATOM   3005  CG  ASP A1724      40.747  23.833  84.759  1.00  0.00           C  
ATOM   3006  OD1 ASP A1724      39.867  24.464  84.128  1.00  0.00           O  
ATOM   3007  OD2 ASP A1724      41.396  22.872  84.276  1.00  0.00           O  
ATOM   3008  N   VAL A1725      37.769  23.768  86.511  1.00  0.00           N  
ATOM   3009  CA  VAL A1725      36.445  24.369  86.520  1.00  0.00           C  
ATOM   3010  C   VAL A1725      35.764  23.996  87.829  1.00  0.00           C  
ATOM   3011  O   VAL A1725      35.162  24.842  88.495  1.00  0.00           O  
ATOM   3012  CB  VAL A1725      35.573  23.851  85.362  1.00  0.00           C  
ATOM   3013  CG1 VAL A1725      34.151  24.377  85.515  1.00  0.00           C  
ATOM   3014  CG2 VAL A1725      36.164  24.288  84.032  1.00  0.00           C  
ATOM   3015  N   VAL A1726      35.846  22.714  88.175  1.00  0.00           N  
ATOM   3016  CA  VAL A1726      35.266  22.202  89.408  1.00  0.00           C  
ATOM   3017  C   VAL A1726      35.904  22.930  90.582  1.00  0.00           C  
ATOM   3018  O   VAL A1726      35.222  23.424  91.469  1.00  0.00           O  
ATOM   3019  CB  VAL A1726      35.541  20.705  89.565  1.00  0.00           C  
ATOM   3020  CG1 VAL A1726      35.204  20.260  90.986  1.00  0.00           C  
ATOM   3021  CG2 VAL A1726      34.726  19.924  88.555  1.00  0.00           C  
ATOM   3022  N   ARG A1727      37.228  22.985  90.568  1.00  0.00           N  
ATOM   3023  CA  ARG A1727      37.994  23.656  91.608  1.00  0.00           C  
ATOM   3024  C   ARG A1727      37.492  25.078  91.876  1.00  0.00           C  
ATOM   3025  O   ARG A1727      37.242  25.441  93.024  1.00  0.00           O  
ATOM   3026  CB  ARG A1727      39.475  23.690  91.202  1.00  0.00           C  
ATOM   3027  CG  ARG A1727      40.313  24.747  91.900  1.00  0.00           C  
ATOM   3028  CD  ARG A1727      41.692  24.840  91.270  1.00  0.00           C  
ATOM   3029  NE  ARG A1727      42.471  23.625  91.486  1.00  0.00           N  
ATOM   3030  CZ  ARG A1727      43.676  23.409  90.963  1.00  0.00           C  
ATOM   3031  NH1 ARG A1727      44.240  24.328  90.187  1.00  0.00           N  
ATOM   3032  NH2 ARG A1727      44.325  22.283  91.229  1.00  0.00           N  
ATOM   3033  N   ASP A1728      37.340  25.871  90.817  1.00  0.00           N  
ATOM   3034  CA  ASP A1728      36.893  27.257  90.947  1.00  0.00           C  
ATOM   3035  C   ASP A1728      35.380  27.441  91.071  1.00  0.00           C  
ATOM   3036  O   ASP A1728      34.871  28.561  90.950  1.00  0.00           O  
ATOM   3037  CB  ASP A1728      37.407  28.090  89.766  1.00  0.00           C  
ATOM   3038  CG  ASP A1728      38.925  28.116  89.684  1.00  0.00           C  
ATOM   3039  OD1 ASP A1728      39.578  28.355  90.722  1.00  0.00           O  
ATOM   3040  OD2 ASP A1728      39.469  27.905  88.579  1.00  0.00           O  
ATOM   3041  N   SER A1729      34.660  26.353  91.317  1.00  0.00           N  
ATOM   3042  CA  SER A1729      33.215  26.438  91.461  1.00  0.00           C  
ATOM   3043  C   SER A1729      32.834  27.193  92.734  1.00  0.00           C  
ATOM   3044  O   SER A1729      33.304  26.874  93.824  1.00  0.00           O  
ATOM   3045  CB  SER A1729      32.599  25.046  91.498  1.00  0.00           C  
ATOM   3046  OG  SER A1729      31.220  25.130  91.799  1.00  0.00           O  
ATOM   3047  N   PRO A1730      31.964  28.204  92.608  1.00  0.00           N  
ATOM   3048  CA  PRO A1730      31.538  28.989  93.769  1.00  0.00           C  
ATOM   3049  C   PRO A1730      30.829  28.175  94.857  1.00  0.00           C  
ATOM   3050  O   PRO A1730      30.994  28.445  96.048  1.00  0.00           O  
ATOM   3051  CB  PRO A1730      30.626  30.048  93.148  1.00  0.00           C  
ATOM   3052  CG  PRO A1730      30.039  29.324  91.955  1.00  0.00           C  
ATOM   3053  CD  PRO A1730      31.260  28.642  91.389  1.00  0.00           C  
ATOM   3054  N   ASP A1731      30.054  27.176  94.449  1.00  0.00           N  
ATOM   3055  CA  ASP A1731      29.308  26.360  95.399  1.00  0.00           C  
ATOM   3056  C   ASP A1731      29.782  24.910  95.501  1.00  0.00           C  
ATOM   3057  O   ASP A1731      29.096  24.066  96.082  1.00  0.00           O  
ATOM   3058  CB  ASP A1731      27.824  26.398  95.033  1.00  0.00           C  
ATOM   3059  CG  ASP A1731      27.555  25.883  93.629  1.00  0.00           C  
ATOM   3060  OD1 ASP A1731      28.496  25.872  92.807  1.00  0.00           O  
ATOM   3061  OD2 ASP A1731      26.398  25.499  93.344  1.00  0.00           O  
ATOM   3062  N   GLY A1732      30.954  24.617  94.948  1.00  0.00           N  
ATOM   3063  CA  GLY A1732      31.463  23.258  95.010  1.00  0.00           C  
ATOM   3064  C   GLY A1732      30.630  22.302  94.179  1.00  0.00           C  
ATOM   3065  O   GLY A1732      30.794  21.082  94.250  1.00  0.00           O  
ATOM   3066  N   LEU A1733      29.720  22.858  93.390  1.00  0.00           N  
ATOM   3067  CA  LEU A1733      28.866  22.057  92.527  1.00  0.00           C  
ATOM   3068  C   LEU A1733      29.198  22.401  91.083  1.00  0.00           C  
ATOM   3069  O   LEU A1733      30.052  23.242  90.817  1.00  0.00           O  
ATOM   3070  CB  LEU A1733      27.399  22.361  92.805  1.00  0.00           C  
ATOM   3071  CG  LEU A1733      26.899  22.063  94.220  1.00  0.00           C  
ATOM   3072  CD1 LEU A1733      25.488  22.615  94.379  1.00  0.00           C  
ATOM   3073  CD2 LEU A1733      26.933  20.560  94.480  1.00  0.00           C  
ATOM   3074  N   VAL A1734      28.530  21.753  90.142  1.00  0.00           N  
ATOM   3075  CA  VAL A1734      28.804  22.045  88.751  1.00  0.00           C  
ATOM   3076  C   VAL A1734      27.573  21.770  87.889  1.00  0.00           C  
ATOM   3077  O   VAL A1734      26.674  21.032  88.290  1.00  0.00           O  
ATOM   3078  CB  VAL A1734      30.026  21.229  88.274  1.00  0.00           C  
ATOM   3079  CG1 VAL A1734      29.623  19.803  87.954  1.00  0.00           C  
ATOM   3080  CG2 VAL A1734      30.666  21.910  87.100  1.00  0.00           C  
ATOM   3081  N   GLY A1735      27.546  22.365  86.700  1.00  0.00           N  
ATOM   3082  CA  GLY A1735      26.411  22.216  85.807  1.00  0.00           C  
ATOM   3083  C   GLY A1735      26.173  20.893  85.106  1.00  0.00           C  
ATOM   3084  O   GLY A1735      27.088  20.134  84.800  1.00  0.00           O  
ATOM   3085  N   MET A1736      24.902  20.635  84.842  1.00  0.00           N  
ATOM   3086  CA  MET A1736      24.453  19.431  84.163  1.00  0.00           C  
ATOM   3087  C   MET A1736      23.430  19.898  83.123  1.00  0.00           C  
ATOM   3088  O   MET A1736      22.369  20.418  83.481  1.00  0.00           O  
ATOM   3089  CB  MET A1736      23.779  18.490  85.169  1.00  0.00           C  
ATOM   3090  CG  MET A1736      23.401  17.134  84.604  1.00  0.00           C  
ATOM   3091  SD  MET A1736      24.856  16.112  84.313  1.00  0.00           S  
ATOM   3092  CE  MET A1736      24.272  14.499  84.891  1.00  0.00           C  
ATOM   3093  N   PRO A1737      23.736  19.738  81.823  1.00  0.00           N  
ATOM   3094  CA  PRO A1737      22.786  20.172  80.790  1.00  0.00           C  
ATOM   3095  C   PRO A1737      21.375  19.628  81.031  1.00  0.00           C  
ATOM   3096  O   PRO A1737      21.168  18.420  81.138  1.00  0.00           O  
ATOM   3097  CB  PRO A1737      23.411  19.644  79.500  1.00  0.00           C  
ATOM   3098  CG  PRO A1737      24.223  18.459  79.962  1.00  0.00           C  
ATOM   3099  CD  PRO A1737      24.852  18.984  81.227  1.00  0.00           C  
ATOM   3100  N   GLY A1738      20.406  20.530  81.126  1.00  0.00           N  
ATOM   3101  CA  GLY A1738      19.042  20.106  81.373  1.00  0.00           C  
ATOM   3102  C   GLY A1738      18.750  20.120  82.859  1.00  0.00           C  
ATOM   3103  O   GLY A1738      17.800  20.761  83.305  1.00  0.00           O  
ATOM   3104  N   GLY A1739      19.566  19.410  83.632  1.00  0.00           N  
ATOM   3105  CA  GLY A1739      19.374  19.394  85.068  1.00  0.00           C  
ATOM   3106  C   GLY A1739      19.760  20.749  85.630  1.00  0.00           C  
ATOM   3107  O   GLY A1739      19.718  21.762  84.928  1.00  0.00           O  
ATOM   3108  N   GLY A1740      20.124  20.785  86.903  1.00  0.00           N  
ATOM   3109  CA  GLY A1740      20.526  22.042  87.495  1.00  0.00           C  
ATOM   3110  C   GLY A1740      22.009  21.932  87.733  1.00  0.00           C  
ATOM   3111  O   GLY A1740      22.780  21.745  86.791  1.00  0.00           O  
ATOM   3112  N   ARG A1741      22.406  22.037  88.992  1.00  0.00           N  
ATOM   3113  CA  ARG A1741      23.805  21.918  89.362  1.00  0.00           C  
ATOM   3114  C   ARG A1741      23.911  20.645  90.191  1.00  0.00           C  
ATOM   3115  O   ARG A1741      22.953  20.269  90.866  1.00  0.00           O  
ATOM   3116  CB  ARG A1741      24.245  23.119  90.194  1.00  0.00           C  
ATOM   3117  CG  ARG A1741      23.849  24.470  89.619  1.00  0.00           C  
ATOM   3118  CD  ARG A1741      24.913  25.503  89.945  1.00  0.00           C  
ATOM   3119  NE  ARG A1741      25.978  25.481  88.949  1.00  0.00           N  
ATOM   3120  CZ  ARG A1741      27.228  25.863  89.177  1.00  0.00           C  
ATOM   3121  NH1 ARG A1741      27.583  26.294  90.380  1.00  0.00           N  
ATOM   3122  NH2 ARG A1741      28.124  25.821  88.197  1.00  0.00           N  
ATOM   3123  N   VAL A1742      25.060  19.976  90.136  1.00  0.00           N  
ATOM   3124  CA  VAL A1742      25.248  18.736  90.880  1.00  0.00           C  
ATOM   3125  C   VAL A1742      26.692  18.549  91.333  1.00  0.00           C  
ATOM   3126  O   VAL A1742      27.578  19.311  90.947  1.00  0.00           O  
ATOM   3127  CB  VAL A1742      24.865  17.526  90.021  1.00  0.00           C  
ATOM   3128  CG1 VAL A1742      23.452  17.694  89.481  1.00  0.00           C  
ATOM   3129  CG2 VAL A1742      25.862  17.371  88.875  1.00  0.00           C  
ATOM   3130  N   ALA A1743      26.920  17.537  92.166  1.00  0.00           N  
ATOM   3131  CA  ALA A1743      28.265  17.232  92.639  1.00  0.00           C  
ATOM   3132  C   ALA A1743      29.040  16.771  91.407  1.00  0.00           C  
ATOM   3133  O   ALA A1743      28.516  16.015  90.586  1.00  0.00           O  
ATOM   3134  CB  ALA A1743      28.221  16.114  93.690  1.00  0.00           C  
ATOM   3135  N   PRO A1744      30.299  17.208  91.270  1.00  0.00           N  
ATOM   3136  CA  PRO A1744      31.131  16.835  90.121  1.00  0.00           C  
ATOM   3137  C   PRO A1744      31.064  15.361  89.736  1.00  0.00           C  
ATOM   3138  O   PRO A1744      31.081  15.023  88.545  1.00  0.00           O  
ATOM   3139  CB  PRO A1744      32.532  17.288  90.540  1.00  0.00           C  
ATOM   3140  CG  PRO A1744      32.466  17.319  92.042  1.00  0.00           C  
ATOM   3141  CD  PRO A1744      31.102  17.882  92.304  1.00  0.00           C  
ATOM   3142  N   GLU A1745      30.973  14.496  90.746  1.00  0.00           N  
ATOM   3143  CA  GLU A1745      30.888  13.051  90.546  1.00  0.00           C  
ATOM   3144  C   GLU A1745      29.671  12.705  89.693  1.00  0.00           C  
ATOM   3145  O   GLU A1745      29.674  11.715  88.956  1.00  0.00           O  
ATOM   3146  CB  GLU A1745      30.759  12.334  91.896  1.00  0.00           C  
ATOM   3147  CG  GLU A1745      31.841  12.667  92.910  1.00  0.00           C  
ATOM   3148  CD  GLU A1745      31.438  12.291  94.337  1.00  0.00           C  
ATOM   3149  OE1 GLU A1745      30.559  12.978  94.911  1.00  0.00           O  
ATOM   3150  OE2 GLU A1745      31.992  11.307  94.882  1.00  0.00           O  
ATOM   3151  N   GLU A1746      28.629  13.522  89.805  1.00  0.00           N  
ATOM   3152  CA  GLU A1746      27.393  13.301  89.054  1.00  0.00           C  
ATOM   3153  C   GLU A1746      27.427  13.875  87.634  1.00  0.00           C  
ATOM   3154  O   GLU A1746      26.650  13.467  86.773  1.00  0.00           O  
ATOM   3155  CB  GLU A1746      26.205  13.921  89.800  1.00  0.00           C  
ATOM   3156  CG  GLU A1746      26.097  13.523  91.263  1.00  0.00           C  
ATOM   3157  CD  GLU A1746      26.081  12.023  91.454  1.00  0.00           C  
ATOM   3158  OE1 GLU A1746      25.154  11.366  90.930  1.00  0.00           O  
ATOM   3159  OE2 GLU A1746      27.001  11.500  92.123  1.00  0.00           O  
ATOM   3160  N   ALA A1747      28.322  14.826  87.398  1.00  0.00           N  
ATOM   3161  CA  ALA A1747      28.426  15.469  86.088  1.00  0.00           C  
ATOM   3162  C   ALA A1747      29.186  14.616  85.073  1.00  0.00           C  
ATOM   3163  O   ALA A1747      30.312  14.946  84.713  1.00  0.00           O  
ATOM   3164  CB  ALA A1747      29.102  16.834  86.239  1.00  0.00           C  
ATOM   3165  N   VAL A1748      28.556  13.525  84.633  1.00  0.00           N  
ATOM   3166  CA  VAL A1748      29.123  12.585  83.657  1.00  0.00           C  
ATOM   3167  C   VAL A1748      28.027  12.131  82.684  1.00  0.00           C  
ATOM   3168  O   VAL A1748      26.842  12.389  82.900  1.00  0.00           O  
ATOM   3169  CB  VAL A1748      29.683  11.304  84.352  1.00  0.00           C  
ATOM   3170  CG1 VAL A1748      30.857  11.652  85.268  1.00  0.00           C  
ATOM   3171  CG2 VAL A1748      28.562  10.624  85.172  1.00  0.00           C  
ATOM   3172  N   ARG A1749      28.426  11.459  81.613  1.00  0.00           N  
ATOM   3173  CA  ARG A1749      27.478  10.938  80.634  1.00  0.00           C  
ATOM   3174  C   ARG A1749      28.044   9.706  79.979  1.00  0.00           C  
ATOM   3175  O   ARG A1749      29.258   9.492  79.984  1.00  0.00           O  
ATOM   3176  CB  ARG A1749      27.148  11.965  79.550  1.00  0.00           C  
ATOM   3177  CG  ARG A1749      28.239  12.975  79.295  1.00  0.00           C  
ATOM   3178  CD  ARG A1749      29.300  12.608  78.275  1.00  0.00           C  
ATOM   3179  NE  ARG A1749      30.544  13.159  78.791  1.00  0.00           N  
ATOM   3180  CZ  ARG A1749      31.607  13.526  78.084  1.00  0.00           C  
ATOM   3181  NH1 ARG A1749      31.646  13.431  76.760  1.00  0.00           N  
ATOM   3182  NH2 ARG A1749      32.657  13.981  78.740  1.00  0.00           N  
ATOM   3183  N   ASP A1750      27.143   8.897  79.427  1.00  0.00           N  
ATOM   3184  CA  ASP A1750      27.512   7.672  78.739  1.00  0.00           C  
ATOM   3185  C   ASP A1750      28.060   8.018  77.359  1.00  0.00           C  
ATOM   3186  O   ASP A1750      27.420   8.727  76.575  1.00  0.00           O  
ATOM   3187  CB  ASP A1750      26.292   6.750  78.584  1.00  0.00           C  
ATOM   3188  CG  ASP A1750      25.926   6.036  79.873  1.00  0.00           C  
ATOM   3189  OD1 ASP A1750      26.640   6.233  80.885  1.00  0.00           O  
ATOM   3190  OD2 ASP A1750      24.927   5.274  79.871  1.00  0.00           O  
ATOM   3191  N   VAL A1751      29.253   7.520  77.078  1.00  0.00           N  
ATOM   3192  CA  VAL A1751      29.896   7.738  75.797  1.00  0.00           C  
ATOM   3193  C   VAL A1751      30.144   6.336  75.266  1.00  0.00           C  
ATOM   3194  O   VAL A1751      30.945   5.579  75.834  1.00  0.00           O  
ATOM   3195  CB  VAL A1751      31.245   8.482  75.961  1.00  0.00           C  
ATOM   3196  CG1 VAL A1751      31.910   8.666  74.581  1.00  0.00           C  
ATOM   3197  CG2 VAL A1751      31.012   9.846  76.622  1.00  0.00           C  
ATOM   3198  N   PRO A1752      29.445   5.955  74.185  1.00  0.00           N  
ATOM   3199  CA  PRO A1752      29.628   4.615  73.622  1.00  0.00           C  
ATOM   3200  C   PRO A1752      30.902   4.445  72.806  1.00  0.00           C  
ATOM   3201  O   PRO A1752      31.191   5.245  71.920  1.00  0.00           O  
ATOM   3202  CB  PRO A1752      28.380   4.438  72.769  1.00  0.00           C  
ATOM   3203  CG  PRO A1752      28.141   5.845  72.284  1.00  0.00           C  
ATOM   3204  CD  PRO A1752      28.339   6.655  73.510  1.00  0.00           C  
ATOM   3205  N   LEU A1753      31.654   3.395  73.123  1.00  0.00           N  
ATOM   3206  CA  LEU A1753      32.886   3.062  72.415  1.00  0.00           C  
ATOM   3207  C   LEU A1753      32.558   1.799  71.611  1.00  0.00           C  
ATOM   3208  O   LEU A1753      32.437   0.717  72.171  1.00  0.00           O  
ATOM   3209  CB  LEU A1753      34.007   2.799  73.421  1.00  0.00           C  
ATOM   3210  CG  LEU A1753      35.412   2.416  72.941  1.00  0.00           C  
ATOM   3211  CD1 LEU A1753      35.516   0.935  72.829  1.00  0.00           C  
ATOM   3212  CD2 LEU A1753      35.720   3.070  71.617  1.00  0.00           C  
ATOM   3213  N   THR A1754      32.391   1.955  70.302  1.00  0.00           N  
ATOM   3214  CA  THR A1754      32.040   0.847  69.419  1.00  0.00           C  
ATOM   3215  C   THR A1754      33.134   0.492  68.402  1.00  0.00           C  
ATOM   3216  O   THR A1754      34.088   1.235  68.216  1.00  0.00           O  
ATOM   3217  CB  THR A1754      30.752   1.173  68.645  1.00  0.00           C  
ATOM   3218  OG1 THR A1754      30.963   2.354  67.856  1.00  0.00           O  
ATOM   3219  CG2 THR A1754      29.592   1.440  69.619  1.00  0.00           C  
ATOM   3220  N   ARG A1755      32.956  -0.652  67.746  1.00  0.00           N  
ATOM   3221  CA  ARG A1755      33.877  -1.182  66.746  1.00  0.00           C  
ATOM   3222  C   ARG A1755      34.205  -0.164  65.648  1.00  0.00           C  
ATOM   3223  O   ARG A1755      35.357  -0.035  65.243  1.00  0.00           O  
ATOM   3224  CB  ARG A1755      33.260  -2.437  66.117  1.00  0.00           C  
ATOM   3225  CG  ARG A1755      34.176  -3.191  65.152  1.00  0.00           C  
ATOM   3226  CD  ARG A1755      33.429  -4.302  64.418  1.00  0.00           C  
ATOM   3227  NE  ARG A1755      34.261  -4.951  63.409  1.00  0.00           N  
ATOM   3228  CZ  ARG A1755      35.303  -5.733  63.683  1.00  0.00           C  
ATOM   3229  NH1 ARG A1755      35.655  -5.978  64.945  1.00  0.00           N  
ATOM   3230  NH2 ARG A1755      36.001  -6.274  62.693  1.00  0.00           N  
ATOM   3231  N   GLU A1756      33.181   0.529  65.160  1.00  0.00           N  
ATOM   3232  CA  GLU A1756      33.337   1.543  64.117  1.00  0.00           C  
ATOM   3233  C   GLU A1756      33.350   2.920  64.780  1.00  0.00           C  
ATOM   3234  O   GLU A1756      32.457   3.240  65.567  1.00  0.00           O  
ATOM   3235  CB  GLU A1756      32.166   1.487  63.135  1.00  0.00           C  
ATOM   3236  CG  GLU A1756      31.881   0.118  62.544  1.00  0.00           C  
ATOM   3237  CD  GLU A1756      32.643  -0.140  61.249  1.00  0.00           C  
ATOM   3238  OE1 GLU A1756      33.900  -0.145  61.283  1.00  0.00           O  
ATOM   3239  OE2 GLU A1756      31.981  -0.340  60.198  1.00  0.00           O  
ATOM   3240  N   LEU A1757      34.351   3.732  64.455  1.00  0.00           N  
ATOM   3241  CA  LEU A1757      34.476   5.065  65.028  1.00  0.00           C  
ATOM   3242  C   LEU A1757      34.763   6.076  63.944  1.00  0.00           C  
ATOM   3243  O   LEU A1757      35.006   5.719  62.792  1.00  0.00           O  
ATOM   3244  CB  LEU A1757      35.647   5.137  66.024  1.00  0.00           C  
ATOM   3245  CG  LEU A1757      35.743   4.165  67.183  1.00  0.00           C  
ATOM   3246  CD1 LEU A1757      37.030   4.458  67.971  1.00  0.00           C  
ATOM   3247  CD2 LEU A1757      34.501   4.301  68.086  1.00  0.00           C  
ATOM   3248  N   TYR A1759      34.729   7.348  64.334  1.00  0.00           N  
ATOM   3249  CA  TYR A1759      35.070   8.448  63.448  1.00  0.00           C  
ATOM   3250  C   TYR A1759      36.102   9.251  64.216  1.00  0.00           C  
ATOM   3251  O   TYR A1759      35.940   9.472  65.422  1.00  0.00           O  
ATOM   3252  CB  TYR A1759      33.872   9.357  63.178  1.00  0.00           C  
ATOM   3253  CG  TYR A1759      32.881   8.817  62.165  1.00  0.00           C  
ATOM   3254  CD1 TYR A1759      31.517   8.820  62.442  1.00  0.00           C  
ATOM   3255  CD2 TYR A1759      33.309   8.308  60.933  1.00  0.00           C  
ATOM   3256  CE1 TYR A1759      30.586   8.327  61.529  1.00  0.00           C  
ATOM   3257  CE2 TYR A1759      32.387   7.807  60.003  1.00  0.00           C  
ATOM   3258  CZ  TYR A1759      31.024   7.819  60.315  1.00  0.00           C  
ATOM   3259  OH  TYR A1759      30.097   7.298  59.445  1.00  0.00           O  
ATOM   3260  N   ILE A1760      37.190   9.624  63.544  1.00  0.00           N  
ATOM   3261  CA  ILE A1760      38.193  10.487  64.148  1.00  0.00           C  
ATOM   3262  C   ILE A1760      38.358  11.607  63.120  1.00  0.00           C  
ATOM   3263  O   ILE A1760      37.940  11.488  61.965  1.00  0.00           O  
ATOM   3264  CB  ILE A1760      39.575   9.805  64.412  1.00  0.00           C  
ATOM   3265  CG1 ILE A1760      40.234   9.369  63.105  1.00  0.00           C  
ATOM   3266  CG2 ILE A1760      39.402   8.617  65.350  1.00  0.00           C  
ATOM   3267  CD1 ILE A1760      41.690   8.938  63.279  1.00  0.00           C  
ATOM   3268  N   GLU A1761      38.919  12.709  63.577  1.00  0.00           N  
ATOM   3269  CA  GLU A1761      39.149  13.884  62.771  1.00  0.00           C  
ATOM   3270  C   GLU A1761      40.205  13.561  61.672  1.00  0.00           C  
ATOM   3271  O   GLU A1761      41.236  12.937  61.943  1.00  0.00           O  
ATOM   3272  CB  GLU A1761      39.640  14.982  63.741  1.00  0.00           C  
ATOM   3273  CG  GLU A1761      39.180  16.384  63.477  1.00  0.00           C  
ATOM   3274  CD  GLU A1761      37.669  16.562  63.510  1.00  0.00           C  
ATOM   3275  OE1 GLU A1761      37.061  16.691  64.607  1.00  0.00           O  
ATOM   3276  OE2 GLU A1761      37.095  16.587  62.411  1.00  0.00           O  
ATOM   3277  N   ARG A1762      39.943  13.976  60.437  1.00  0.00           N  
ATOM   3278  CA  ARG A1762      40.874  13.734  59.332  1.00  0.00           C  
ATOM   3279  C   ARG A1762      42.291  14.241  59.622  1.00  0.00           C  
ATOM   3280  O   ARG A1762      43.267  13.547  59.338  1.00  0.00           O  
ATOM   3281  CB  ARG A1762      40.347  14.386  58.051  1.00  0.00           C  
ATOM   3282  CG  ARG A1762      41.153  14.084  56.797  1.00  0.00           C  
ATOM   3283  CD  ARG A1762      40.432  14.628  55.552  1.00  0.00           C  
ATOM   3284  NE  ARG A1762      39.118  14.003  55.401  1.00  0.00           N  
ATOM   3285  CZ  ARG A1762      38.915  12.803  54.865  1.00  0.00           C  
ATOM   3286  NH1 ARG A1762      39.943  12.092  54.403  1.00  0.00           N  
ATOM   3287  NH2 ARG A1762      37.689  12.287  54.838  1.00  0.00           N  
ATOM   3288  N   ASP A1763      42.414  15.435  60.198  1.00  0.00           N  
ATOM   3289  CA  ASP A1763      43.737  15.958  60.493  1.00  0.00           C  
ATOM   3290  C   ASP A1763      44.435  15.262  61.651  1.00  0.00           C  
ATOM   3291  O   ASP A1763      45.575  15.603  61.967  1.00  0.00           O  
ATOM   3292  CB  ASP A1763      43.725  17.484  60.717  1.00  0.00           C  
ATOM   3293  CG  ASP A1763      42.758  17.931  61.808  1.00  0.00           C  
ATOM   3294  OD1 ASP A1763      42.656  17.255  62.855  1.00  0.00           O  
ATOM   3295  OD2 ASP A1763      42.111  18.989  61.624  1.00  0.00           O  
ATOM   3296  N   ASP A1764      43.776  14.287  62.285  1.00  0.00           N  
ATOM   3297  CA  ASP A1764      44.434  13.545  63.365  1.00  0.00           C  
ATOM   3298  C   ASP A1764      45.071  12.241  62.855  1.00  0.00           C  
ATOM   3299  O   ASP A1764      45.596  11.433  63.629  1.00  0.00           O  
ATOM   3300  CB  ASP A1764      43.476  13.267  64.541  1.00  0.00           C  
ATOM   3301  CG  ASP A1764      43.327  14.480  65.464  1.00  0.00           C  
ATOM   3302  OD1 ASP A1764      44.336  15.209  65.642  1.00  0.00           O  
ATOM   3303  OD2 ASP A1764      42.217  14.699  66.012  1.00  0.00           O  
ATOM   3304  N   PHE A1765      45.011  12.029  61.547  1.00  0.00           N  
ATOM   3305  CA  PHE A1765      45.663  10.869  60.947  1.00  0.00           C  
ATOM   3306  C   PHE A1765      46.526  11.426  59.824  1.00  0.00           C  
ATOM   3307  O   PHE A1765      46.044  12.147  58.961  1.00  0.00           O  
ATOM   3308  CB  PHE A1765      44.668   9.871  60.350  1.00  0.00           C  
ATOM   3309  CG  PHE A1765      45.334   8.657  59.755  1.00  0.00           C  
ATOM   3310  CD1 PHE A1765      46.116   7.822  60.551  1.00  0.00           C  
ATOM   3311  CD2 PHE A1765      45.222   8.373  58.393  1.00  0.00           C  
ATOM   3312  CE1 PHE A1765      46.779   6.728  60.014  1.00  0.00           C  
ATOM   3313  CE2 PHE A1765      45.882   7.278  57.840  1.00  0.00           C  
ATOM   3314  CZ  PHE A1765      46.666   6.451  58.658  1.00  0.00           C  
ATOM   3315  N   SER A1795      47.805  11.101  59.815  1.00  0.00           N  
ATOM   3316  CA  SER A1795      48.643  11.643  58.755  1.00  0.00           C  
ATOM   3317  C   SER A1795      49.576  10.604  58.173  1.00  0.00           C  
ATOM   3318  O   SER A1795      50.450  10.088  58.867  1.00  0.00           O  
ATOM   3319  CB  SER A1795      49.458  12.835  59.279  1.00  0.00           C  
ATOM   3320  OG  SER A1795      50.291  13.381  58.263  1.00  0.00           O  
ATOM   3321  N   PRO A1796      49.381  10.265  56.891  1.00  0.00           N  
ATOM   3322  CA  PRO A1796      50.224   9.282  56.218  1.00  0.00           C  
ATOM   3323  C   PRO A1796      51.639   9.829  56.016  1.00  0.00           C  
ATOM   3324  O   PRO A1796      52.591   9.071  56.036  1.00  0.00           O  
ATOM   3325  CB  PRO A1796      49.496   9.056  54.898  1.00  0.00           C  
ATOM   3326  CG  PRO A1796      48.068   9.288  55.262  1.00  0.00           C  
ATOM   3327  CD  PRO A1796      48.184  10.547  56.087  1.00  0.00           C  
ATOM   3328  N   ALA A1797      51.772  11.141  55.827  1.00  0.00           N  
ATOM   3329  CA  ALA A1797      53.089  11.773  55.628  1.00  0.00           C  
ATOM   3330  C   ALA A1797      53.230  12.851  56.700  1.00  0.00           C  
ATOM   3331  O   ALA A1797      53.133  14.052  56.434  1.00  0.00           O  
ATOM   3332  CB  ALA A1797      53.183  12.392  54.217  1.00  0.00           C  
ATOM   3333  N   PRO A1805      53.497  12.422  57.935  1.00  0.00           N  
ATOM   3334  CA  PRO A1805      53.634  13.334  59.068  1.00  0.00           C  
ATOM   3335  C   PRO A1805      54.842  14.250  59.140  1.00  0.00           C  
ATOM   3336  O   PRO A1805      55.947  13.886  58.729  1.00  0.00           O  
ATOM   3337  CB  PRO A1805      53.579  12.389  60.258  1.00  0.00           C  
ATOM   3338  CG  PRO A1805      54.369  11.215  59.740  1.00  0.00           C  
ATOM   3339  CD  PRO A1805      53.875  11.048  58.309  1.00  0.00           C  
ATOM   3340  N   PRO A1810      54.633  15.474  59.648  1.00  0.00           N  
ATOM   3341  CA  PRO A1810      55.726  16.436  59.792  1.00  0.00           C  
ATOM   3342  C   PRO A1810      56.460  16.066  61.087  1.00  0.00           C  
ATOM   3343  O   PRO A1810      55.913  15.344  61.934  1.00  0.00           O  
ATOM   3344  CB  PRO A1810      55.002  17.771  59.897  1.00  0.00           C  
ATOM   3345  CG  PRO A1810      53.703  17.390  60.593  1.00  0.00           C  
ATOM   3346  CD  PRO A1810      53.326  16.133  59.825  1.00  0.00           C  
ATOM   3347  N   LYS A1811      57.696  16.534  61.238  1.00  0.00           N  
ATOM   3348  CA  LYS A1811      58.479  16.238  62.440  1.00  0.00           C  
ATOM   3349  C   LYS A1811      57.706  16.676  63.704  1.00  0.00           C  
ATOM   3350  O   LYS A1811      57.159  17.781  63.766  1.00  0.00           O  
ATOM   3351  CB  LYS A1811      59.822  16.971  62.359  1.00  0.00           C  
ATOM   3352  CG  LYS A1811      60.828  16.642  63.456  1.00  0.00           C  
ATOM   3353  CD  LYS A1811      62.040  17.574  63.356  1.00  0.00           C  
ATOM   3354  CE  LYS A1811      63.250  17.050  64.116  1.00  0.00           C  
ATOM   3355  NZ  LYS A1811      62.988  16.909  65.569  1.00  0.00           N  
ATOM   3356  N   GLY A1989      57.654  15.800  64.703  1.00  0.00           N  
ATOM   3357  CA  GLY A1989      56.954  16.133  65.934  1.00  0.00           C  
ATOM   3358  C   GLY A1989      55.445  15.907  65.933  1.00  0.00           C  
ATOM   3359  O   GLY A1989      54.760  16.300  66.883  1.00  0.00           O  
ATOM   3360  N   PHE A1990      54.922  15.283  64.877  1.00  0.00           N  
ATOM   3361  CA  PHE A1990      53.487  15.010  64.792  1.00  0.00           C  
ATOM   3362  C   PHE A1990      53.150  14.104  65.960  1.00  0.00           C  
ATOM   3363  O   PHE A1990      53.760  13.056  66.145  1.00  0.00           O  
ATOM   3364  CB  PHE A1990      53.136  14.304  63.484  1.00  0.00           C  
ATOM   3365  CG  PHE A1990      51.660  14.193  63.239  1.00  0.00           C  
ATOM   3366  CD1 PHE A1990      50.886  15.339  63.044  1.00  0.00           C  
ATOM   3367  CD2 PHE A1990      51.041  12.950  63.190  1.00  0.00           C  
ATOM   3368  CE1 PHE A1990      49.517  15.246  62.801  1.00  0.00           C  
ATOM   3369  CE2 PHE A1990      49.663  12.845  62.949  1.00  0.00           C  
ATOM   3370  CZ  PHE A1990      48.906  13.996  62.753  1.00  0.00           C  
ATOM   3371  N   LYS A1991      52.173  14.492  66.754  1.00  0.00           N  
ATOM   3372  CA  LYS A1991      51.853  13.687  67.916  1.00  0.00           C  
ATOM   3373  C   LYS A1991      50.670  12.766  67.754  1.00  0.00           C  
ATOM   3374  O   LYS A1991      50.428  11.934  68.624  1.00  0.00           O  
ATOM   3375  CB  LYS A1991      51.625  14.607  69.110  1.00  0.00           C  
ATOM   3376  CG  LYS A1991      52.835  15.447  69.485  1.00  0.00           C  
ATOM   3377  CD  LYS A1991      53.911  14.595  70.125  1.00  0.00           C  
ATOM   3378  CE  LYS A1991      54.861  15.470  70.924  1.00  0.00           C  
ATOM   3379  NZ  LYS A1991      54.085  16.319  71.905  1.00  0.00           N  
ATOM   3380  N   ARG A1992      49.926  12.880  66.658  1.00  0.00           N  
ATOM   3381  CA  ARG A1992      48.772  12.004  66.525  1.00  0.00           C  
ATOM   3382  C   ARG A1992      48.957  10.706  65.736  1.00  0.00           C  
ATOM   3383  O   ARG A1992      50.051  10.172  65.694  1.00  0.00           O  
ATOM   3384  CB  ARG A1992      47.570  12.809  66.038  1.00  0.00           C  
ATOM   3385  CG  ARG A1992      47.204  13.880  67.051  1.00  0.00           C  
ATOM   3386  CD  ARG A1992      47.761  15.234  66.665  1.00  0.00           C  
ATOM   3387  NE  ARG A1992      46.924  15.830  65.640  1.00  0.00           N  
ATOM   3388  CZ  ARG A1992      47.206  16.952  64.986  1.00  0.00           C  
ATOM   3389  NH1 ARG A1992      48.327  17.631  65.241  1.00  0.00           N  
ATOM   3390  NH2 ARG A1992      46.358  17.390  64.066  1.00  0.00           N  
ATOM   3391  N   LEU A1993      47.890  10.194  65.124  1.00  0.00           N  
ATOM   3392  CA  LEU A1993      47.951   8.918  64.419  1.00  0.00           C  
ATOM   3393  C   LEU A1993      48.688   8.910  63.089  1.00  0.00           C  
ATOM   3394  O   LEU A1993      48.508   9.794  62.271  1.00  0.00           O  
ATOM   3395  CB  LEU A1993      46.530   8.366  64.224  1.00  0.00           C  
ATOM   3396  CG  LEU A1993      46.419   6.877  63.896  1.00  0.00           C  
ATOM   3397  CD1 LEU A1993      47.223   6.084  64.917  1.00  0.00           C  
ATOM   3398  CD2 LEU A1993      44.955   6.423  63.905  1.00  0.00           C  
ATOM   3399  N   THR A1994      49.526   7.898  62.892  1.00  0.00           N  
ATOM   3400  CA  THR A1994      50.282   7.731  61.649  1.00  0.00           C  
ATOM   3401  C   THR A1994      50.266   6.240  61.304  1.00  0.00           C  
ATOM   3402  O   THR A1994      49.964   5.403  62.156  1.00  0.00           O  
ATOM   3403  CB  THR A1994      51.756   8.215  61.786  1.00  0.00           C  
ATOM   3404  OG1 THR A1994      52.463   7.369  62.699  1.00  0.00           O  
ATOM   3405  CG2 THR A1994      51.810   9.649  62.309  1.00  0.00           C  
ATOM   3406  N   PRO A1995      50.579   5.890  60.048  1.00  0.00           N  
ATOM   3407  CA  PRO A1995      50.589   4.480  59.625  1.00  0.00           C  
ATOM   3408  C   PRO A1995      51.536   3.632  60.474  1.00  0.00           C  
ATOM   3409  O   PRO A1995      52.719   3.937  60.590  1.00  0.00           O  
ATOM   3410  CB  PRO A1995      51.034   4.552  58.161  1.00  0.00           C  
ATOM   3411  CG  PRO A1995      50.537   5.921  57.723  1.00  0.00           C  
ATOM   3412  CD  PRO A1995      50.888   6.787  58.923  1.00  0.00           C  
ATOM   3413  N   GLY A2012      51.007   2.567  61.064  1.00  0.00           N  
ATOM   3414  CA  GLY A2012      51.829   1.715  61.897  1.00  0.00           C  
ATOM   3415  C   GLY A2012      52.094   2.362  63.246  1.00  0.00           C  
ATOM   3416  O   GLY A2012      52.735   1.761  64.115  1.00  0.00           O  
ATOM   3417  N   GLY A2013      51.600   3.589  63.423  1.00  0.00           N  
ATOM   3418  CA  GLY A2013      51.798   4.293  64.680  1.00  0.00           C  
ATOM   3419  C   GLY A2013      50.641   4.107  65.657  1.00  0.00           C  
ATOM   3420  O   GLY A2013      49.673   3.394  65.371  1.00  0.00           O  
ATOM   3421  N   THR A2014      50.735   4.749  66.814  1.00  0.00           N  
ATOM   3422  CA  THR A2014      49.684   4.651  67.837  1.00  0.00           C  
ATOM   3423  C   THR A2014      49.205   6.030  68.242  1.00  0.00           C  
ATOM   3424  O   THR A2014      49.879   7.027  68.001  1.00  0.00           O  
ATOM   3425  CB  THR A2014      50.201   4.024  69.139  1.00  0.00           C  
ATOM   3426  OG1 THR A2014      51.201   4.889  69.700  1.00  0.00           O  
ATOM   3427  CG2 THR A2014      50.795   2.623  68.897  1.00  0.00           C  
ATOM   3428  N   VAL A2015      48.032   6.079  68.866  1.00  0.00           N  
ATOM   3429  CA  VAL A2015      47.507   7.326  69.397  1.00  0.00           C  
ATOM   3430  C   VAL A2015      46.556   6.936  70.510  1.00  0.00           C  
ATOM   3431  O   VAL A2015      46.001   5.836  70.499  1.00  0.00           O  
ATOM   3432  CB  VAL A2015      46.746   8.168  68.343  1.00  0.00           C  
ATOM   3433  CG1 VAL A2015      45.394   7.550  68.039  1.00  0.00           C  
ATOM   3434  CG2 VAL A2015      46.563   9.605  68.876  1.00  0.00           C  
ATOM   3435  N   ARG A2016      46.372   7.819  71.485  1.00  0.00           N  
ATOM   3436  CA  ARG A2016      45.456   7.511  72.565  1.00  0.00           C  
ATOM   3437  C   ARG A2016      44.088   8.102  72.233  1.00  0.00           C  
ATOM   3438  O   ARG A2016      43.992   9.247  71.789  1.00  0.00           O  
ATOM   3439  CB  ARG A2016      45.964   8.084  73.894  1.00  0.00           C  
ATOM   3440  CG  ARG A2016      45.112   7.682  75.091  1.00  0.00           C  
ATOM   3441  CD  ARG A2016      45.758   8.093  76.414  1.00  0.00           C  
ATOM   3442  NE  ARG A2016      46.037   6.893  77.199  1.00  0.00           N  
ATOM   3443  CZ  ARG A2016      47.251   6.417  77.426  1.00  0.00           C  
ATOM   3444  NH1 ARG A2016      48.320   7.042  76.939  1.00  0.00           N  
ATOM   3445  NH2 ARG A2016      47.393   5.297  78.122  1.00  0.00           N  
ATOM   3446  N   LEU A2017      43.046   7.300  72.383  1.00  0.00           N  
ATOM   3447  CA  LEU A2017      41.694   7.786  72.145  1.00  0.00           C  
ATOM   3448  C   LEU A2017      41.238   8.289  73.514  1.00  0.00           C  
ATOM   3449  O   LEU A2017      41.331   7.579  74.517  1.00  0.00           O  
ATOM   3450  CB  LEU A2017      40.752   6.672  71.673  1.00  0.00           C  
ATOM   3451  CG  LEU A2017      40.989   6.038  70.305  1.00  0.00           C  
ATOM   3452  CD1 LEU A2017      39.885   5.028  70.039  1.00  0.00           C  
ATOM   3453  CD2 LEU A2017      41.005   7.094  69.221  1.00  0.00           C  
ATOM   3454  N   ARG A2018      40.776   9.530  73.540  1.00  0.00           N  
ATOM   3455  CA  ARG A2018      40.314  10.185  74.756  1.00  0.00           C  
ATOM   3456  C   ARG A2018      39.437   9.259  75.609  1.00  0.00           C  
ATOM   3457  O   ARG A2018      38.433   8.724  75.138  1.00  0.00           O  
ATOM   3458  CB  ARG A2018      39.548  11.441  74.349  1.00  0.00           C  
ATOM   3459  CG  ARG A2018      39.261  12.409  75.446  1.00  0.00           C  
ATOM   3460  CD  ARG A2018      40.437  13.320  75.738  1.00  0.00           C  
ATOM   3461  NE  ARG A2018      40.041  14.252  76.783  1.00  0.00           N  
ATOM   3462  CZ  ARG A2018      39.571  13.870  77.968  1.00  0.00           C  
ATOM   3463  NH1 ARG A2018      39.454  12.575  78.251  1.00  0.00           N  
ATOM   3464  NH2 ARG A2018      39.196  14.782  78.862  1.00  0.00           N  
ATOM   3465  N   GLY A2019      39.860   9.056  76.856  1.00  0.00           N  
ATOM   3466  CA  GLY A2019      39.143   8.222  77.799  1.00  0.00           C  
ATOM   3467  C   GLY A2019      38.911   6.784  77.384  1.00  0.00           C  
ATOM   3468  O   GLY A2019      38.066   6.112  77.969  1.00  0.00           O  
ATOM   3469  N   ALA A2020      39.660   6.272  76.415  1.00  0.00           N  
ATOM   3470  CA  ALA A2020      39.401   4.903  75.977  1.00  0.00           C  
ATOM   3471  C   ALA A2020      40.578   3.979  75.727  1.00  0.00           C  
ATOM   3472  O   ALA A2020      40.373   2.791  75.514  1.00  0.00           O  
ATOM   3473  CB  ALA A2020      38.521   4.929  74.731  1.00  0.00           C  
ATOM   3474  N   GLY A2021      41.799   4.495  75.721  1.00  0.00           N  
ATOM   3475  CA  GLY A2021      42.930   3.612  75.491  1.00  0.00           C  
ATOM   3476  C   GLY A2021      43.664   3.891  74.190  1.00  0.00           C  
ATOM   3477  O   GLY A2021      43.268   4.758  73.402  1.00  0.00           O  
ATOM   3478  N   ILE A2022      44.731   3.137  73.957  1.00  0.00           N  
ATOM   3479  CA  ILE A2022      45.552   3.313  72.772  1.00  0.00           C  
ATOM   3480  C   ILE A2022      45.218   2.405  71.582  1.00  0.00           C  
ATOM   3481  O   ILE A2022      44.928   1.225  71.733  1.00  0.00           O  
ATOM   3482  CB  ILE A2022      47.023   3.121  73.159  1.00  0.00           C  
ATOM   3483  CG1 ILE A2022      47.401   4.190  74.181  1.00  0.00           C  
ATOM   3484  CG2 ILE A2022      47.926   3.146  71.911  1.00  0.00           C  
ATOM   3485  CD1 ILE A2022      48.803   4.067  74.699  1.00  0.00           C  
ATOM   3486  N   ILE A2023      45.258   2.962  70.384  1.00  0.00           N  
ATOM   3487  CA  ILE A2023      45.012   2.151  69.203  1.00  0.00           C  
ATOM   3488  C   ILE A2023      46.213   2.290  68.280  1.00  0.00           C  
ATOM   3489  O   ILE A2023      46.986   3.251  68.380  1.00  0.00           O  
ATOM   3490  CB  ILE A2023      43.729   2.581  68.455  1.00  0.00           C  
ATOM   3491  CG1 ILE A2023      43.870   3.996  67.894  1.00  0.00           C  
ATOM   3492  CG2 ILE A2023      42.562   2.507  69.403  1.00  0.00           C  
ATOM   3493  CD1 ILE A2023      42.712   4.388  66.962  1.00  0.00           C  
ATOM   3494  N   ARG A2024      46.380   1.321  67.396  1.00  0.00           N  
ATOM   3495  CA  ARG A2024      47.481   1.354  66.455  1.00  0.00           C  
ATOM   3496  C   ARG A2024      46.892   1.252  65.064  1.00  0.00           C  
ATOM   3497  O   ARG A2024      46.034   0.408  64.827  1.00  0.00           O  
ATOM   3498  CB  ARG A2024      48.412   0.174  66.701  1.00  0.00           C  
ATOM   3499  CG  ARG A2024      49.628   0.137  65.782  1.00  0.00           C  
ATOM   3500  CD  ARG A2024      50.412  -1.147  66.037  1.00  0.00           C  
ATOM   3501  NE  ARG A2024      49.548  -2.298  65.789  1.00  0.00           N  
ATOM   3502  CZ  ARG A2024      49.596  -3.445  66.461  1.00  0.00           C  
ATOM   3503  NH1 ARG A2024      50.478  -3.611  67.439  1.00  0.00           N  
ATOM   3504  NH2 ARG A2024      48.747  -4.421  66.157  1.00  0.00           N  
ATOM   3505  N   ALA A2025      47.335   2.113  64.152  1.00  0.00           N  
ATOM   3506  CA  ALA A2025      46.846   2.077  62.772  1.00  0.00           C  
ATOM   3507  C   ALA A2025      47.475   0.870  62.059  1.00  0.00           C  
ATOM   3508  O   ALA A2025      48.695   0.838  61.843  1.00  0.00           O  
ATOM   3509  CB  ALA A2025      47.227   3.367  62.048  1.00  0.00           C  
ATOM   3510  N   ASP A2026      46.665  -0.127  61.714  1.00  0.00           N  
ATOM   3511  CA  ASP A2026      47.204  -1.309  61.044  1.00  0.00           C  
ATOM   3512  C   ASP A2026      47.101  -1.231  59.528  1.00  0.00           C  
ATOM   3513  O   ASP A2026      47.891  -1.856  58.822  1.00  0.00           O  
ATOM   3514  CB  ASP A2026      46.497  -2.587  61.507  1.00  0.00           C  
ATOM   3515  CG  ASP A2026      46.608  -2.818  62.997  1.00  0.00           C  
ATOM   3516  OD1 ASP A2026      47.738  -2.770  63.535  1.00  0.00           O  
ATOM   3517  OD2 ASP A2026      45.553  -3.060  63.633  1.00  0.00           O  
ATOM   3518  N   ASP A2027      46.131  -0.469  59.024  1.00  0.00           N  
ATOM   3519  CA  ASP A2027      45.938  -0.348  57.583  1.00  0.00           C  
ATOM   3520  C   ASP A2027      44.985   0.808  57.297  1.00  0.00           C  
ATOM   3521  O   ASP A2027      44.324   1.307  58.193  1.00  0.00           O  
ATOM   3522  CB  ASP A2027      45.358  -1.666  57.037  1.00  0.00           C  
ATOM   3523  CG  ASP A2027      45.578  -1.842  55.540  1.00  0.00           C  
ATOM   3524  OD1 ASP A2027      46.307  -1.015  54.953  1.00  0.00           O  
ATOM   3525  OD2 ASP A2027      45.039  -2.821  54.947  1.00  0.00           O  
ATOM   3526  N   PHE A2039      44.942   1.247  56.044  1.00  0.00           N  
ATOM   3527  CA  PHE A2039      44.051   2.322  55.625  1.00  0.00           C  
ATOM   3528  C   PHE A2039      44.028   2.404  54.099  1.00  0.00           C  
ATOM   3529  O   PHE A2039      45.001   2.041  53.435  1.00  0.00           O  
ATOM   3530  CB  PHE A2039      44.503   3.667  56.231  1.00  0.00           C  
ATOM   3531  CG  PHE A2039      45.773   4.232  55.626  1.00  0.00           C  
ATOM   3532  CD1 PHE A2039      45.717   5.130  54.563  1.00  0.00           C  
ATOM   3533  CD2 PHE A2039      47.022   3.867  56.126  1.00  0.00           C  
ATOM   3534  CE1 PHE A2039      46.894   5.663  54.000  1.00  0.00           C  
ATOM   3535  CE2 PHE A2039      48.196   4.390  55.576  1.00  0.00           C  
ATOM   3536  CZ  PHE A2039      48.127   5.291  54.508  1.00  0.00           C  
ATOM   3537  N   GLY A2040      42.905   2.851  53.551  1.00  0.00           N  
ATOM   3538  CA  GLY A2040      42.782   3.003  52.111  1.00  0.00           C  
ATOM   3539  C   GLY A2040      42.825   4.470  51.694  1.00  0.00           C  
ATOM   3540  O   GLY A2040      42.624   5.364  52.523  1.00  0.00           O  
ATOM   3541  N   THR A2041      43.096   4.713  50.411  1.00  0.00           N  
ATOM   3542  CA  THR A2041      43.172   6.065  49.848  1.00  0.00           C  
ATOM   3543  C   THR A2041      42.424   6.147  48.506  1.00  0.00           C  
ATOM   3544  O   THR A2041      42.555   5.255  47.671  1.00  0.00           O  
ATOM   3545  CB  THR A2041      44.634   6.482  49.563  1.00  0.00           C  
ATOM   3546  OG1 THR A2041      45.448   6.274  50.724  1.00  0.00           O  
ATOM   3547  CG2 THR A2041      44.689   7.957  49.172  1.00  0.00           C  
ATOM   3548  N   ASP A2042      41.652   7.215  48.296  1.00  0.00           N  
ATOM   3549  CA  ASP A2042      40.924   7.396  47.035  1.00  0.00           C  
ATOM   3550  C   ASP A2042      41.814   8.082  45.991  1.00  0.00           C  
ATOM   3551  O   ASP A2042      42.961   8.440  46.281  1.00  0.00           O  
ATOM   3552  CB  ASP A2042      39.638   8.218  47.234  1.00  0.00           C  
ATOM   3553  CG  ASP A2042      39.898   9.612  47.790  1.00  0.00           C  
ATOM   3554  OD1 ASP A2042      40.962  10.199  47.499  1.00  0.00           O  
ATOM   3555  OD2 ASP A2042      39.021  10.132  48.512  1.00  0.00           O  
ATOM   3556  N   GLU A2043      41.288   8.275  44.783  1.00  0.00           N  
ATOM   3557  CA  GLU A2043      42.071   8.896  43.711  1.00  0.00           C  
ATOM   3558  C   GLU A2043      42.571  10.296  44.049  1.00  0.00           C  
ATOM   3559  O   GLU A2043      43.702  10.663  43.712  1.00  0.00           O  
ATOM   3560  CB  GLU A2043      41.263   8.920  42.411  1.00  0.00           C  
ATOM   3561  CG  GLU A2043      41.074   7.538  41.775  1.00  0.00           C  
ATOM   3562  CD  GLU A2043      42.392   6.776  41.600  1.00  0.00           C  
ATOM   3563  OE1 GLU A2043      43.357   7.365  41.058  1.00  0.00           O  
ATOM   3564  OE2 GLU A2043      42.463   5.587  41.998  1.00  0.00           O  
ATOM   3565  N   ALA A2044      41.729  11.066  44.728  1.00  0.00           N  
ATOM   3566  CA  ALA A2044      42.083  12.417  45.130  1.00  0.00           C  
ATOM   3567  C   ALA A2044      43.131  12.402  46.248  1.00  0.00           C  
ATOM   3568  O   ALA A2044      43.651  13.452  46.635  1.00  0.00           O  
ATOM   3569  CB  ALA A2044      40.839  13.161  45.590  1.00  0.00           C  
ATOM   3570  N   GLY A2045      43.433  11.219  46.778  1.00  0.00           N  
ATOM   3571  CA  GLY A2045      44.430  11.131  47.831  1.00  0.00           C  
ATOM   3572  C   GLY A2045      43.919  11.349  49.244  1.00  0.00           C  
ATOM   3573  O   GLY A2045      44.702  11.636  50.146  1.00  0.00           O  
ATOM   3574  N   GLN A2046      42.611  11.227  49.445  1.00  0.00           N  
ATOM   3575  CA  GLN A2046      42.033  11.390  50.779  1.00  0.00           C  
ATOM   3576  C   GLN A2046      41.879  10.001  51.401  1.00  0.00           C  
ATOM   3577  O   GLN A2046      41.437   9.056  50.735  1.00  0.00           O  
ATOM   3578  CB  GLN A2046      40.649  12.049  50.713  1.00  0.00           C  
ATOM   3579  CG  GLN A2046      40.623  13.512  50.273  1.00  0.00           C  
ATOM   3580  CD  GLN A2046      41.342  14.448  51.241  1.00  0.00           C  
ATOM   3581  OE1 GLN A2046      42.579  14.521  51.261  1.00  0.00           O  
ATOM   3582  NE2 GLN A2046      40.565  15.167  52.052  1.00  0.00           N  
ATOM   3583  N   VAL A2047      42.240   9.870  52.672  1.00  0.00           N  
ATOM   3584  CA  VAL A2047      42.101   8.587  53.325  1.00  0.00           C  
ATOM   3585  C   VAL A2047      40.607   8.301  53.471  1.00  0.00           C  
ATOM   3586  O   VAL A2047      39.831   9.128  53.960  1.00  0.00           O  
ATOM   3587  CB  VAL A2047      42.802   8.584  54.691  1.00  0.00           C  
ATOM   3588  CG1 VAL A2047      44.258   9.033  54.514  1.00  0.00           C  
ATOM   3589  CG2 VAL A2047      42.097   9.513  55.641  1.00  0.00           C  
ATOM   3590  N   THR A2048      40.210   7.119  53.029  1.00  0.00           N  
ATOM   3591  CA  THR A2048      38.822   6.730  53.074  1.00  0.00           C  
ATOM   3592  C   THR A2048      38.441   5.952  54.330  1.00  0.00           C  
ATOM   3593  O   THR A2048      37.303   6.037  54.794  1.00  0.00           O  
ATOM   3594  CB  THR A2048      38.475   5.900  51.820  1.00  0.00           C  
ATOM   3595  OG1 THR A2048      39.380   4.794  51.705  1.00  0.00           O  
ATOM   3596  CG2 THR A2048      38.594   6.768  50.578  1.00  0.00           C  
ATOM   3597  N   HIS A2049      39.385   5.201  54.882  1.00  0.00           N  
ATOM   3598  CA  HIS A2049      39.104   4.417  56.071  1.00  0.00           C  
ATOM   3599  C   HIS A2049      40.405   3.956  56.724  1.00  0.00           C  
ATOM   3600  O   HIS A2049      41.463   3.911  56.085  1.00  0.00           O  
ATOM   3601  CB  HIS A2049      38.214   3.215  55.714  1.00  0.00           C  
ATOM   3602  CG  HIS A2049      38.900   2.170  54.893  1.00  0.00           C  
ATOM   3603  ND1 HIS A2049      39.527   1.075  55.452  1.00  0.00           N  
ATOM   3604  CD2 HIS A2049      39.078   2.061  53.553  1.00  0.00           C  
ATOM   3605  CE1 HIS A2049      40.061   0.337  54.494  1.00  0.00           C  
ATOM   3606  NE2 HIS A2049      39.803   0.913  53.332  1.00  0.00           N  
ATOM   3607  N   ILE A2050      40.316   3.629  58.005  1.00  0.00           N  
ATOM   3608  CA  ILE A2050      41.463   3.190  58.776  1.00  0.00           C  
ATOM   3609  C   ILE A2050      41.072   1.928  59.544  1.00  0.00           C  
ATOM   3610  O   ILE A2050      39.943   1.805  60.020  1.00  0.00           O  
ATOM   3611  CB  ILE A2050      41.888   4.290  59.803  1.00  0.00           C  
ATOM   3612  CG1 ILE A2050      42.209   5.602  59.071  1.00  0.00           C  
ATOM   3613  CG2 ILE A2050      43.132   3.852  60.572  1.00  0.00           C  
ATOM   3614  CD1 ILE A2050      42.467   6.782  59.997  1.00  0.00           C  
ATOM   3615  N   ARG A2074      41.989   0.974  59.628  1.00  0.00           N  
ATOM   3616  CA  ARG A2074      41.730  -0.242  60.391  1.00  0.00           C  
ATOM   3617  C   ARG A2074      42.760  -0.197  61.508  1.00  0.00           C  
ATOM   3618  O   ARG A2074      43.954   0.007  61.261  1.00  0.00           O  
ATOM   3619  CB  ARG A2074      41.908  -1.492  59.533  1.00  0.00           C  
ATOM   3620  CG  ARG A2074      40.748  -1.771  58.578  1.00  0.00           C  
ATOM   3621  CD  ARG A2074      40.956  -3.117  57.915  1.00  0.00           C  
ATOM   3622  NE  ARG A2074      39.862  -3.504  57.033  1.00  0.00           N  
ATOM   3623  CZ  ARG A2074      39.923  -4.528  56.178  1.00  0.00           C  
ATOM   3624  NH1 ARG A2074      41.029  -5.267  56.090  1.00  0.00           N  
ATOM   3625  NH2 ARG A2074      38.876  -4.819  55.409  1.00  0.00           N  
ATOM   3626  N   ALA A2083      42.300  -0.370  62.737  1.00  0.00           N  
ATOM   3627  CA  ALA A2083      43.201  -0.288  63.862  1.00  0.00           C  
ATOM   3628  C   ALA A2083      42.895  -1.347  64.898  1.00  0.00           C  
ATOM   3629  O   ALA A2083      41.867  -2.029  64.841  1.00  0.00           O  
ATOM   3630  CB  ALA A2083      43.129   1.121  64.483  1.00  0.00           C  
ATOM   3631  N   THR A2086      43.820  -1.471  65.837  1.00  0.00           N  
ATOM   3632  CA  THR A2086      43.749  -2.431  66.918  1.00  0.00           C  
ATOM   3633  C   THR A2086      43.860  -1.688  68.234  1.00  0.00           C  
ATOM   3634  O   THR A2086      44.726  -0.821  68.391  1.00  0.00           O  
ATOM   3635  CB  THR A2086      44.920  -3.445  66.832  1.00  0.00           C  
ATOM   3636  OG1 THR A2086      44.760  -4.251  65.662  1.00  0.00           O  
ATOM   3637  CG2 THR A2086      44.950  -4.362  68.058  1.00  0.00           C  
ATOM   3638  N   LEU A2087      42.968  -2.023  69.164  1.00  0.00           N  
ATOM   3639  CA  LEU A2087      42.977  -1.425  70.491  1.00  0.00           C  
ATOM   3640  C   LEU A2087      44.064  -2.202  71.220  1.00  0.00           C  
ATOM   3641  O   LEU A2087      43.967  -3.424  71.333  1.00  0.00           O  
ATOM   3642  CB  LEU A2087      41.610  -1.639  71.161  1.00  0.00           C  
ATOM   3643  CG  LEU A2087      41.309  -0.888  72.458  1.00  0.00           C  
ATOM   3644  CD1 LEU A2087      41.469   0.618  72.234  1.00  0.00           C  
ATOM   3645  CD2 LEU A2087      39.868  -1.223  72.921  1.00  0.00           C  
ATOM   3646  N   LEU A2088      45.100  -1.519  71.695  1.00  0.00           N  
ATOM   3647  CA  LEU A2088      46.200  -2.207  72.379  1.00  0.00           C  
ATOM   3648  C   LEU A2088      46.022  -2.385  73.876  1.00  0.00           C  
ATOM   3649  O   LEU A2088      45.051  -1.912  74.462  1.00  0.00           O  
ATOM   3650  CB  LEU A2088      47.526  -1.480  72.138  1.00  0.00           C  
ATOM   3651  CG  LEU A2088      47.974  -1.321  70.688  1.00  0.00           C  
ATOM   3652  CD1 LEU A2088      49.329  -0.609  70.636  1.00  0.00           C  
ATOM   3653  CD2 LEU A2088      48.057  -2.700  70.046  1.00  0.00           C  
ATOM   3654  N   GLY A2089      46.996  -3.061  74.487  1.00  0.00           N  
ATOM   3655  CA  GLY A2089      46.968  -3.322  75.918  1.00  0.00           C  
ATOM   3656  C   GLY A2089      47.875  -2.433  76.753  1.00  0.00           C  
ATOM   3657  O   GLY A2089      48.486  -1.494  76.240  1.00  0.00           O  
ATOM   3658  N   GLU A2090      47.966  -2.757  78.044  1.00  0.00           N  
ATOM   3659  CA  GLU A2090      48.760  -2.016  79.032  1.00  0.00           C  
ATOM   3660  C   GLU A2090      50.144  -1.510  78.617  1.00  0.00           C  
ATOM   3661  O   GLU A2090      50.474  -0.345  78.842  1.00  0.00           O  
ATOM   3662  CB  GLU A2090      48.919  -2.852  80.313  1.00  0.00           C  
ATOM   3663  CG  GLU A2090      47.608  -3.327  80.949  1.00  0.00           C  
ATOM   3664  CD  GLU A2090      47.826  -4.124  82.239  1.00  0.00           C  
ATOM   3665  OE1 GLU A2090      46.864  -4.776  82.708  1.00  0.00           O  
ATOM   3666  OE2 GLU A2090      48.954  -4.093  82.788  1.00  0.00           O  
ATOM   3667  N   ASP A2091      50.965  -2.372  78.032  1.00  0.00           N  
ATOM   3668  CA  ASP A2091      52.307  -1.947  77.637  1.00  0.00           C  
ATOM   3669  C   ASP A2091      52.364  -0.823  76.605  1.00  0.00           C  
ATOM   3670  O   ASP A2091      53.296  -0.015  76.606  1.00  0.00           O  
ATOM   3671  CB  ASP A2091      53.110  -3.139  77.115  1.00  0.00           C  
ATOM   3672  CG  ASP A2091      53.660  -4.003  78.235  1.00  0.00           C  
ATOM   3673  OD1 ASP A2091      54.358  -3.455  79.123  1.00  0.00           O  
ATOM   3674  OD2 ASP A2091      53.399  -5.229  78.226  1.00  0.00           O  
ATOM   3675  N   ALA A2092      51.364  -0.771  75.733  1.00  0.00           N  
ATOM   3676  CA  ALA A2092      51.316   0.230  74.675  1.00  0.00           C  
ATOM   3677  C   ALA A2092      51.575   1.664  75.120  1.00  0.00           C  
ATOM   3678  O   ALA A2092      51.191   2.078  76.217  1.00  0.00           O  
ATOM   3679  CB  ALA A2092      49.979   0.147  73.955  1.00  0.00           C  
ATOM   3680  N   LYS A2093      52.247   2.411  74.250  1.00  0.00           N  
ATOM   3681  CA  LYS A2093      52.554   3.815  74.488  1.00  0.00           C  
ATOM   3682  C   LYS A2093      52.074   4.669  73.315  1.00  0.00           C  
ATOM   3683  O   LYS A2093      51.856   4.169  72.209  1.00  0.00           O  
ATOM   3684  CB  LYS A2093      54.056   4.003  74.694  1.00  0.00           C  
ATOM   3685  CG  LYS A2093      54.532   3.581  76.082  1.00  0.00           C  
ATOM   3686  CD  LYS A2093      56.047   3.694  76.225  1.00  0.00           C  
ATOM   3687  CE  LYS A2093      56.763   2.715  75.301  1.00  0.00           C  
ATOM   3688  NZ  LYS A2093      58.241   2.678  75.537  1.00  0.00           N  
ATOM   3689  N   ALA A2094      51.895   5.959  73.565  1.00  0.00           N  
ATOM   3690  CA  ALA A2094      51.448   6.883  72.533  1.00  0.00           C  
ATOM   3691  C   ALA A2094      51.920   8.277  72.888  1.00  0.00           C  
ATOM   3692  O   ALA A2094      52.061   8.623  74.061  1.00  0.00           O  
ATOM   3693  CB  ALA A2094      49.915   6.861  72.406  1.00  0.00           C  
ATOM   3694  N   ALA A2095      52.152   9.083  71.865  1.00  0.00           N  
ATOM   3695  CA  ALA A2095      52.623  10.431  72.076  1.00  0.00           C  
ATOM   3696  C   ALA A2095      51.493  11.444  72.109  1.00  0.00           C  
ATOM   3697  O   ALA A2095      51.712  12.594  72.480  1.00  0.00           O  
ATOM   3698  CB  ALA A2095      53.626  10.799  70.975  1.00  0.00           C  
ATOM   3699  N   GLY A2096      50.286  11.036  71.727  1.00  0.00           N  
ATOM   3700  CA  GLY A2096      49.193  11.995  71.710  1.00  0.00           C  
ATOM   3701  C   GLY A2096      47.821  11.472  72.084  1.00  0.00           C  
ATOM   3702  O   GLY A2096      47.646  10.277  72.281  1.00  0.00           O  
ATOM   3703  N   VAL A2097      46.855  12.386  72.159  1.00  0.00           N  
ATOM   3704  CA  VAL A2097      45.476  12.074  72.518  1.00  0.00           C  
ATOM   3705  C   VAL A2097      44.501  12.808  71.600  1.00  0.00           C  
ATOM   3706  O   VAL A2097      44.635  13.998  71.360  1.00  0.00           O  
ATOM   3707  CB  VAL A2097      45.140  12.534  73.940  1.00  0.00           C  
ATOM   3708  CG1 VAL A2097      43.957  11.731  74.460  1.00  0.00           C  
ATOM   3709  CG2 VAL A2097      46.358  12.390  74.844  1.00  0.00           C  
ATOM   3710  N   ILE A2098      43.494  12.107  71.114  1.00  0.00           N  
ATOM   3711  CA  ILE A2098      42.538  12.742  70.232  1.00  0.00           C  
ATOM   3712  C   ILE A2098      41.107  12.402  70.613  1.00  0.00           C  
ATOM   3713  O   ILE A2098      40.858  11.381  71.263  1.00  0.00           O  
ATOM   3714  CB  ILE A2098      42.781  12.289  68.792  1.00  0.00           C  
ATOM   3715  CG1 ILE A2098      42.597  10.773  68.691  1.00  0.00           C  
ATOM   3716  CG2 ILE A2098      44.209  12.641  68.375  1.00  0.00           C  
ATOM   3717  CD1 ILE A2098      42.771  10.222  67.245  1.00  0.00           C  
ATOM   3718  N   HIS A2099      40.170  13.258  70.214  1.00  0.00           N  
ATOM   3719  CA  HIS A2099      38.751  13.000  70.478  1.00  0.00           C  
ATOM   3720  C   HIS A2099      38.278  12.045  69.396  1.00  0.00           C  
ATOM   3721  O   HIS A2099      39.037  11.740  68.466  1.00  0.00           O  
ATOM   3722  CB  HIS A2099      37.912  14.286  70.435  1.00  0.00           C  
ATOM   3723  CG  HIS A2099      38.014  15.044  69.149  1.00  0.00           C  
ATOM   3724  ND1 HIS A2099      39.148  15.735  68.783  1.00  0.00           N  
ATOM   3725  CD2 HIS A2099      37.095  15.295  68.188  1.00  0.00           C  
ATOM   3726  CE1 HIS A2099      38.920  16.391  67.659  1.00  0.00           C  
ATOM   3727  NE2 HIS A2099      37.680  16.141  67.277  1.00  0.00           N  
ATOM   3728  N   TRP A2100      37.028  11.602  69.497  1.00  0.00           N  
ATOM   3729  CA  TRP A2100      36.477  10.642  68.545  1.00  0.00           C  
ATOM   3730  C   TRP A2100      35.010  10.397  68.903  1.00  0.00           C  
ATOM   3731  O   TRP A2100      34.584  10.745  69.995  1.00  0.00           O  
ATOM   3732  CB  TRP A2100      37.210   9.310  68.702  1.00  0.00           C  
ATOM   3733  CG  TRP A2100      37.169   8.841  70.143  1.00  0.00           C  
ATOM   3734  CD1 TRP A2100      38.052   9.166  71.140  1.00  0.00           C  
ATOM   3735  CD2 TRP A2100      36.128   8.078  70.774  1.00  0.00           C  
ATOM   3736  NE1 TRP A2100      37.621   8.660  72.348  1.00  0.00           N  
ATOM   3737  CE2 TRP A2100      36.444   7.989  72.149  1.00  0.00           C  
ATOM   3738  CE3 TRP A2100      34.958   7.468  70.313  1.00  0.00           C  
ATOM   3739  CZ2 TRP A2100      35.629   7.316  73.062  1.00  0.00           C  
ATOM   3740  CZ3 TRP A2100      34.147   6.801  71.222  1.00  0.00           C  
ATOM   3741  CH2 TRP A2100      34.485   6.729  72.579  1.00  0.00           C  
ATOM   3742  N   VAL A2101      34.253   9.786  67.996  1.00  0.00           N  
ATOM   3743  CA  VAL A2101      32.855   9.445  68.273  1.00  0.00           C  
ATOM   3744  C   VAL A2101      32.492   8.114  67.643  1.00  0.00           C  
ATOM   3745  O   VAL A2101      33.050   7.724  66.605  1.00  0.00           O  
ATOM   3746  CB  VAL A2101      31.858  10.468  67.717  1.00  0.00           C  
ATOM   3747  CG1 VAL A2101      32.025  11.802  68.426  1.00  0.00           C  
ATOM   3748  CG2 VAL A2101      32.040  10.596  66.211  1.00  0.00           C  
ATOM   3749  N   SER A2102      31.553   7.416  68.272  1.00  0.00           N  
ATOM   3750  CA  SER A2102      31.078   6.129  67.763  1.00  0.00           C  
ATOM   3751  C   SER A2102      30.466   6.365  66.401  1.00  0.00           C  
ATOM   3752  O   SER A2102      29.606   7.208  66.260  1.00  0.00           O  
ATOM   3753  CB  SER A2102      30.004   5.546  68.684  1.00  0.00           C  
ATOM   3754  OG  SER A2102      29.141   4.688  67.954  1.00  0.00           O  
ATOM   3755  N   ALA A2103      30.898   5.633  65.388  1.00  0.00           N  
ATOM   3756  CA  ALA A2103      30.324   5.853  64.070  1.00  0.00           C  
ATOM   3757  C   ALA A2103      28.885   5.334  63.980  1.00  0.00           C  
ATOM   3758  O   ALA A2103      28.148   5.693  63.066  1.00  0.00           O  
ATOM   3759  CB  ALA A2103      31.190   5.198  63.003  1.00  0.00           C  
ATOM   3760  N   GLU A2104      28.472   4.499  64.929  1.00  0.00           N  
ATOM   3761  CA  GLU A2104      27.115   3.974  64.864  1.00  0.00           C  
ATOM   3762  C   GLU A2104      26.132   4.649  65.805  1.00  0.00           C  
ATOM   3763  O   GLU A2104      24.938   4.683  65.521  1.00  0.00           O  
ATOM   3764  CB  GLU A2104      27.112   2.447  65.080  1.00  0.00           C  
ATOM   3765  CG  GLU A2104      27.796   1.952  66.356  1.00  0.00           C  
ATOM   3766  CD  GLU A2104      28.217   0.473  66.277  1.00  0.00           C  
ATOM   3767  OE1 GLU A2104      29.167   0.152  65.508  1.00  0.00           O  
ATOM   3768  OE2 GLU A2104      27.598  -0.362  66.984  1.00  0.00           O  
ATOM   3769  N   ARG A2105      26.622   5.214  66.903  1.00  0.00           N  
ATOM   3770  CA  ARG A2105      25.731   5.868  67.854  1.00  0.00           C  
ATOM   3771  C   ARG A2105      25.740   7.393  67.775  1.00  0.00           C  
ATOM   3772  O   ARG A2105      24.908   8.044  68.414  1.00  0.00           O  
ATOM   3773  CB  ARG A2105      26.096   5.462  69.278  1.00  0.00           C  
ATOM   3774  CG  ARG A2105      26.195   3.969  69.513  1.00  0.00           C  
ATOM   3775  CD  ARG A2105      24.837   3.296  69.476  1.00  0.00           C  
ATOM   3776  NE  ARG A2105      24.909   1.962  70.068  1.00  0.00           N  
ATOM   3777  CZ  ARG A2105      23.877   1.127  70.176  1.00  0.00           C  
ATOM   3778  NH1 ARG A2105      22.676   1.478  69.727  1.00  0.00           N  
ATOM   3779  NH2 ARG A2105      24.042  -0.057  70.750  1.00  0.00           N  
ATOM   3780  N   ALA A2107      26.669   7.973  67.011  1.00  0.00           N  
ATOM   3781  CA  ALA A2107      26.738   9.431  66.917  1.00  0.00           C  
ATOM   3782  C   ALA A2107      25.643  10.016  66.027  1.00  0.00           C  
ATOM   3783  O   ALA A2107      25.144   9.348  65.118  1.00  0.00           O  
ATOM   3784  CB  ALA A2107      28.097   9.868  66.406  1.00  0.00           C  
ATOM   3785  N   LEU A2108      25.284  11.268  66.301  1.00  0.00           N  
ATOM   3786  CA  LEU A2108      24.255  11.979  65.547  1.00  0.00           C  
ATOM   3787  C   LEU A2108      24.931  12.822  64.492  1.00  0.00           C  
ATOM   3788  O   LEU A2108      25.909  13.528  64.782  1.00  0.00           O  
ATOM   3789  CB  LEU A2108      23.448  12.911  66.468  1.00  0.00           C  
ATOM   3790  CG  LEU A2108      23.000  12.311  67.810  1.00  0.00           C  
ATOM   3791  CD1 LEU A2108      22.163  13.337  68.557  1.00  0.00           C  
ATOM   3792  CD2 LEU A2108      22.198  11.022  67.580  1.00  0.00           C  
ATOM   3793  N   PRO A2109      24.438  12.747  63.248  1.00  0.00           N  
ATOM   3794  CA  PRO A2109      25.032  13.541  62.168  1.00  0.00           C  
ATOM   3795  C   PRO A2109      24.728  15.003  62.447  1.00  0.00           C  
ATOM   3796  O   PRO A2109      23.700  15.330  63.058  1.00  0.00           O  
ATOM   3797  CB  PRO A2109      24.339  13.006  60.905  1.00  0.00           C  
ATOM   3798  CG  PRO A2109      23.013  12.460  61.421  1.00  0.00           C  
ATOM   3799  CD  PRO A2109      23.405  11.822  62.741  1.00  0.00           C  
ATOM   3800  N   ALA A2110      25.625  15.886  62.024  1.00  0.00           N  
ATOM   3801  CA  ALA A2110      25.427  17.302  62.289  1.00  0.00           C  
ATOM   3802  C   ALA A2110      26.183  18.188  61.331  1.00  0.00           C  
ATOM   3803  O   ALA A2110      27.187  17.782  60.727  1.00  0.00           O  
ATOM   3804  CB  ALA A2110      25.848  17.635  63.738  1.00  0.00           C  
ATOM   3805  N   GLU A2111      25.683  19.409  61.203  1.00  0.00           N  
ATOM   3806  CA  GLU A2111      26.293  20.408  60.338  1.00  0.00           C  
ATOM   3807  C   GLU A2111      26.934  21.397  61.294  1.00  0.00           C  
ATOM   3808  O   GLU A2111      26.328  21.771  62.299  1.00  0.00           O  
ATOM   3809  CB  GLU A2111      25.213  21.095  59.504  1.00  0.00           C  
ATOM   3810  CG  GLU A2111      25.720  22.182  58.597  1.00  0.00           C  
ATOM   3811  CD  GLU A2111      24.594  22.891  57.853  1.00  0.00           C  
ATOM   3812  OE1 GLU A2111      23.668  22.196  57.372  1.00  0.00           O  
ATOM   3813  OE2 GLU A2111      24.644  24.139  57.741  1.00  0.00           O  
ATOM   3814  N   PHE A2112      28.166  21.800  61.020  1.00  0.00           N  
ATOM   3815  CA  PHE A2112      28.808  22.750  61.900  1.00  0.00           C  
ATOM   3816  C   PHE A2112      29.102  23.987  61.088  1.00  0.00           C  
ATOM   3817  O   PHE A2112      29.531  23.887  59.950  1.00  0.00           O  
ATOM   3818  CB  PHE A2112      30.104  22.169  62.466  1.00  0.00           C  
ATOM   3819  CG  PHE A2112      29.937  20.818  63.105  1.00  0.00           C  
ATOM   3820  CD1 PHE A2112      29.941  19.662  62.331  1.00  0.00           C  
ATOM   3821  CD2 PHE A2112      29.809  20.693  64.484  1.00  0.00           C  
ATOM   3822  CE1 PHE A2112      29.829  18.398  62.924  1.00  0.00           C  
ATOM   3823  CE2 PHE A2112      29.693  19.431  65.095  1.00  0.00           C  
ATOM   3824  CZ  PHE A2112      29.706  18.281  64.315  1.00  0.00           C  
ATOM   3825  N   ARG A2113      28.845  25.156  61.661  1.00  0.00           N  
ATOM   3826  CA  ARG A2113      29.115  26.414  60.975  1.00  0.00           C  
ATOM   3827  C   ARG A2113      30.249  27.128  61.716  1.00  0.00           C  
ATOM   3828  O   ARG A2113      30.109  27.484  62.884  1.00  0.00           O  
ATOM   3829  CB  ARG A2113      27.841  27.279  60.929  1.00  0.00           C  
ATOM   3830  CG  ARG A2113      26.758  26.653  60.028  1.00  0.00           C  
ATOM   3831  CD  ARG A2113      25.572  27.583  59.701  1.00  0.00           C  
ATOM   3832  NE  ARG A2113      24.484  26.810  59.104  1.00  0.00           N  
ATOM   3833  CZ  ARG A2113      23.231  27.239  58.939  1.00  0.00           C  
ATOM   3834  NH1 ARG A2113      22.876  28.459  59.314  1.00  0.00           N  
ATOM   3835  NH2 ARG A2113      22.311  26.421  58.434  1.00  0.00           N  
ATOM   3836  N   LEU A2121      31.370  27.312  61.029  1.00  0.00           N  
ATOM   3837  CA  LEU A2121      32.543  27.956  61.600  1.00  0.00           C  
ATOM   3838  C   LEU A2121      32.707  29.378  61.084  1.00  0.00           C  
ATOM   3839  O   LEU A2121      32.923  29.596  59.884  1.00  0.00           O  
ATOM   3840  CB  LEU A2121      33.806  27.166  61.259  1.00  0.00           C  
ATOM   3841  CG  LEU A2121      33.719  25.654  61.443  1.00  0.00           C  
ATOM   3842  CD1 LEU A2121      35.129  25.051  61.395  1.00  0.00           C  
ATOM   3843  CD2 LEU A2121      33.076  25.340  62.752  1.00  0.00           C  
ATOM   3844  N   TYR A2122      32.631  30.339  61.999  1.00  0.00           N  
ATOM   3845  CA  TYR A2122      32.764  31.731  61.634  1.00  0.00           C  
ATOM   3846  C   TYR A2122      34.111  32.301  62.008  1.00  0.00           C  
ATOM   3847  O   TYR A2122      34.774  31.825  62.918  1.00  0.00           O  
ATOM   3848  CB  TYR A2122      31.671  32.546  62.308  1.00  0.00           C  
ATOM   3849  CG  TYR A2122      30.279  32.016  62.027  1.00  0.00           C  
ATOM   3850  CD1 TYR A2122      29.624  31.193  62.936  1.00  0.00           C  
ATOM   3851  CD2 TYR A2122      29.608  32.365  60.866  1.00  0.00           C  
ATOM   3852  CE1 TYR A2122      28.321  30.742  62.693  1.00  0.00           C  
ATOM   3853  CE2 TYR A2122      28.317  31.916  60.617  1.00  0.00           C  
ATOM   3854  CZ  TYR A2122      27.682  31.115  61.534  1.00  0.00           C  
ATOM   3855  OH  TYR A2122      26.387  30.741  61.311  1.00  0.00           O  
ATOM   3856  N   ASP A2123      34.515  33.332  61.285  1.00  0.00           N  
ATOM   3857  CA  ASP A2123      35.772  34.002  61.551  1.00  0.00           C  
ATOM   3858  C   ASP A2123      35.400  35.475  61.535  1.00  0.00           C  
ATOM   3859  O   ASP A2123      34.286  35.822  61.123  1.00  0.00           O  
ATOM   3860  CB  ASP A2123      36.785  33.691  60.441  1.00  0.00           C  
ATOM   3861  CG  ASP A2123      38.224  33.698  60.943  1.00  0.00           C  
ATOM   3862  OD1 ASP A2123      38.459  34.158  62.083  1.00  0.00           O  
ATOM   3863  OD2 ASP A2123      39.121  33.244  60.192  1.00  0.00           O  
ATOM   3864  N   ARG A2124      36.305  36.335  61.991  1.00  0.00           N  
ATOM   3865  CA  ARG A2124      36.051  37.777  61.994  1.00  0.00           C  
ATOM   3866  C   ARG A2124      35.627  38.246  60.603  1.00  0.00           C  
ATOM   3867  O   ARG A2124      36.271  37.900  59.621  1.00  0.00           O  
ATOM   3868  CB  ARG A2124      37.310  38.530  62.392  1.00  0.00           C  
ATOM   3869  CG  ARG A2124      37.758  38.246  63.787  1.00  0.00           C  
ATOM   3870  CD  ARG A2124      38.989  39.033  64.107  1.00  0.00           C  
ATOM   3871  NE  ARG A2124      39.481  38.673  65.424  1.00  0.00           N  
ATOM   3872  CZ  ARG A2124      40.574  39.172  65.977  1.00  0.00           C  
ATOM   3873  NH1 ARG A2124      41.295  40.061  65.314  1.00  0.00           N  
ATOM   3874  NH2 ARG A2124      40.935  38.781  67.198  1.00  0.00           N  
ATOM   3875  N   LEU A2126      34.555  39.033  60.527  1.00  0.00           N  
ATOM   3876  CA  LEU A2126      34.053  39.535  59.247  1.00  0.00           C  
ATOM   3877  C   LEU A2126      35.125  40.332  58.490  1.00  0.00           C  
ATOM   3878  O   LEU A2126      35.228  40.227  57.266  1.00  0.00           O  
ATOM   3879  CB  LEU A2126      32.801  40.402  59.480  1.00  0.00           C  
ATOM   3880  CG  LEU A2126      32.039  40.999  58.286  1.00  0.00           C  
ATOM   3881  CD1 LEU A2126      31.558  39.891  57.335  1.00  0.00           C  
ATOM   3882  CD2 LEU A2126      30.846  41.786  58.809  1.00  0.00           C  
ATOM   3883  N   PHE A2127      35.929  41.097  59.228  1.00  0.00           N  
ATOM   3884  CA  PHE A2127      36.998  41.928  58.657  1.00  0.00           C  
ATOM   3885  C   PHE A2127      38.395  41.540  59.146  1.00  0.00           C  
ATOM   3886  O   PHE A2127      38.562  41.177  60.310  1.00  0.00           O  
ATOM   3887  CB  PHE A2127      36.741  43.404  58.965  1.00  0.00           C  
ATOM   3888  CG  PHE A2127      35.536  43.950  58.277  1.00  0.00           C  
ATOM   3889  CD1 PHE A2127      34.343  44.128  58.970  1.00  0.00           C  
ATOM   3890  CD2 PHE A2127      35.575  44.239  56.916  1.00  0.00           C  
ATOM   3891  CE1 PHE A2127      33.207  44.584  58.321  1.00  0.00           C  
ATOM   3892  CE2 PHE A2127      34.445  44.698  56.254  1.00  0.00           C  
ATOM   3893  CZ  PHE A2127      33.257  44.870  56.959  1.00  0.00           C  
ATOM   3894  N   ARG A2128      39.392  41.663  58.263  1.00  0.00           N  
ATOM   3895  CA  ARG A2128      40.766  41.251  58.565  1.00  0.00           C  
ATOM   3896  C   ARG A2128      41.800  42.265  59.042  1.00  0.00           C  
ATOM   3897  O   ARG A2128      42.957  41.899  59.255  1.00  0.00           O  
ATOM   3898  CB  ARG A2128      41.348  40.510  57.359  1.00  0.00           C  
ATOM   3899  CG  ARG A2128      41.009  41.161  56.023  1.00  0.00           C  
ATOM   3900  CD  ARG A2128      41.899  40.661  54.908  1.00  0.00           C  
ATOM   3901  NE  ARG A2128      43.170  41.371  54.920  1.00  0.00           N  
ATOM   3902  CZ  ARG A2128      43.557  42.223  53.978  1.00  0.00           C  
ATOM   3903  NH1 ARG A2128      42.776  42.467  52.934  1.00  0.00           N  
ATOM   3904  NH2 ARG A2128      44.713  42.857  54.101  1.00  0.00           N  
ATOM   3905  N   VAL A2129      41.423  43.529  59.180  1.00  0.00           N  
ATOM   3906  CA  VAL A2129      42.361  44.527  59.681  1.00  0.00           C  
ATOM   3907  C   VAL A2129      41.656  45.297  60.792  1.00  0.00           C  
ATOM   3908  O   VAL A2129      40.431  45.373  60.815  1.00  0.00           O  
ATOM   3909  CB  VAL A2129      42.844  45.502  58.569  1.00  0.00           C  
ATOM   3910  CG1 VAL A2129      43.443  44.700  57.410  1.00  0.00           C  
ATOM   3911  CG2 VAL A2129      41.700  46.398  58.084  1.00  0.00           C  
ATOM   3912  N   PRO A2130      42.421  45.872  61.732  1.00  0.00           N  
ATOM   3913  CA  PRO A2130      41.867  46.631  62.859  1.00  0.00           C  
ATOM   3914  C   PRO A2130      40.949  47.789  62.491  1.00  0.00           C  
ATOM   3915  O   PRO A2130      39.993  48.075  63.203  1.00  0.00           O  
ATOM   3916  CB  PRO A2130      43.116  47.118  63.599  1.00  0.00           C  
ATOM   3917  CG  PRO A2130      44.138  46.068  63.282  1.00  0.00           C  
ATOM   3918  CD  PRO A2130      43.892  45.810  61.810  1.00  0.00           C  
ATOM   3919  N   HIS A2131      41.251  48.459  61.383  1.00  0.00           N  
ATOM   3920  CA  HIS A2131      40.470  49.611  60.952  1.00  0.00           C  
ATOM   3921  C   HIS A2131      39.989  49.511  59.507  1.00  0.00           C  
ATOM   3922  O   HIS A2131      40.479  50.214  58.625  1.00  0.00           O  
ATOM   3923  CB  HIS A2131      41.311  50.880  61.140  1.00  0.00           C  
ATOM   3924  CG  HIS A2131      41.851  51.037  62.529  1.00  0.00           C  
ATOM   3925  ND1 HIS A2131      41.037  51.218  63.628  1.00  0.00           N  
ATOM   3926  CD2 HIS A2131      43.120  50.992  63.005  1.00  0.00           C  
ATOM   3927  CE1 HIS A2131      41.781  51.277  64.720  1.00  0.00           C  
ATOM   3928  NE2 HIS A2131      43.049  51.142  64.369  1.00  0.00           N  
ATOM   3929  N   PRO A2150      39.010  48.635  59.250  1.00  0.00           N  
ATOM   3930  CA  PRO A2150      38.457  48.444  57.903  1.00  0.00           C  
ATOM   3931  C   PRO A2150      37.854  49.720  57.302  1.00  0.00           C  
ATOM   3932  O   PRO A2150      37.649  49.800  56.092  1.00  0.00           O  
ATOM   3933  CB  PRO A2150      37.411  47.357  58.119  1.00  0.00           C  
ATOM   3934  CG  PRO A2150      36.938  47.643  59.522  1.00  0.00           C  
ATOM   3935  CD  PRO A2150      38.237  47.866  60.244  1.00  0.00           C  
ATOM   3936  N   GLU A2151      37.557  50.708  58.142  1.00  0.00           N  
ATOM   3937  CA  GLU A2151      36.997  51.975  57.656  1.00  0.00           C  
ATOM   3938  C   GLU A2151      38.054  53.069  57.623  1.00  0.00           C  
ATOM   3939  O   GLU A2151      37.819  54.150  57.095  1.00  0.00           O  
ATOM   3940  CB  GLU A2151      35.874  52.474  58.567  1.00  0.00           C  
ATOM   3941  CG  GLU A2151      34.524  51.826  58.380  1.00  0.00           C  
ATOM   3942  CD  GLU A2151      33.484  52.407  59.330  1.00  0.00           C  
ATOM   3943  OE1 GLU A2151      33.702  52.356  60.559  1.00  0.00           O  
ATOM   3944  OE2 GLU A2151      32.448  52.916  58.851  1.00  0.00           O  
ATOM   3945  N   GLY A2152      39.214  52.785  58.194  1.00  0.00           N  
ATOM   3946  CA  GLY A2152      40.255  53.789  58.270  1.00  0.00           C  
ATOM   3947  C   GLY A2152      40.256  54.238  59.721  1.00  0.00           C  
ATOM   3948  O   GLY A2152      39.315  53.939  60.460  1.00  0.00           O  
ATOM   3949  N   GLU A2154      41.289  54.953  60.144  1.00  0.00           N  
ATOM   3950  CA  GLU A2154      41.372  55.394  61.530  1.00  0.00           C  
ATOM   3951  C   GLU A2154      40.548  56.634  61.871  1.00  0.00           C  
ATOM   3952  O   GLU A2154      40.682  57.178  62.964  1.00  0.00           O  
ATOM   3953  CB  GLU A2154      42.832  55.631  61.901  1.00  0.00           C  
ATOM   3954  CG  GLU A2154      43.741  54.502  61.464  1.00  0.00           C  
ATOM   3955  CD  GLU A2154      45.156  54.674  61.963  1.00  0.00           C  
ATOM   3956  OE1 GLU A2154      45.736  55.760  61.745  1.00  0.00           O  
ATOM   3957  OE2 GLU A2154      45.687  53.721  62.571  1.00  0.00           O  
ATOM   3958  N   ASN A2155      39.688  57.067  60.951  1.00  0.00           N  
ATOM   3959  CA  ASN A2155      38.848  58.241  61.173  1.00  0.00           C  
ATOM   3960  C   ASN A2155      37.398  57.969  60.759  1.00  0.00           C  
ATOM   3961  O   ASN A2155      36.565  58.881  60.715  1.00  0.00           O  
ATOM   3962  CB  ASN A2155      39.405  59.430  60.385  1.00  0.00           C  
ATOM   3963  CG  ASN A2155      40.819  59.796  60.808  1.00  0.00           C  
ATOM   3964  OD1 ASN A2155      41.039  60.344  61.893  1.00  0.00           O  
ATOM   3965  ND2 ASN A2155      41.789  59.484  59.955  1.00  0.00           N  
ATOM   3966  N   GLY A2156      34.288  50.343  49.221  1.00  0.00           N  
ATOM   3967  CA  GLY A2156      35.712  50.033  49.256  1.00  0.00           C  
ATOM   3968  C   GLY A2156      36.177  49.264  50.489  1.00  0.00           C  
ATOM   3969  O   GLY A2156      37.208  48.584  50.460  1.00  0.00           O  
ATOM   3970  N   PHE A2157      35.418  49.373  51.576  1.00  0.00           N  
ATOM   3971  CA  PHE A2157      35.739  48.694  52.825  1.00  0.00           C  
ATOM   3972  C   PHE A2157      35.668  47.190  52.631  1.00  0.00           C  
ATOM   3973  O   PHE A2157      36.135  46.433  53.466  1.00  0.00           O  
ATOM   3974  CB  PHE A2157      34.742  49.103  53.906  1.00  0.00           C  
ATOM   3975  CG  PHE A2157      33.329  48.725  53.584  1.00  0.00           C  
ATOM   3976  CD1 PHE A2157      32.783  47.543  54.069  1.00  0.00           C  
ATOM   3977  CD2 PHE A2157      32.546  49.538  52.769  1.00  0.00           C  
ATOM   3978  CE1 PHE A2157      31.472  47.172  53.746  1.00  0.00           C  
ATOM   3979  CE2 PHE A2157      31.236  49.178  52.441  1.00  0.00           C  
ATOM   3980  CZ  PHE A2157      30.699  47.990  52.933  1.00  0.00           C  
ATOM   3981  N   MET A2158      35.081  46.763  51.523  1.00  0.00           N  
ATOM   3982  CA  MET A2158      34.943  45.345  51.241  1.00  0.00           C  
ATOM   3983  C   MET A2158      36.236  44.647  50.829  1.00  0.00           C  
ATOM   3984  O   MET A2158      36.288  43.419  50.755  1.00  0.00           O  
ATOM   3985  CB  MET A2158      33.861  45.132  50.183  1.00  0.00           C  
ATOM   3986  CG  MET A2158      32.489  45.584  50.655  1.00  0.00           C  
ATOM   3987  SD  MET A2158      31.149  44.792  49.751  1.00  0.00           S  
ATOM   3988  CE  MET A2158      29.737  45.772  50.279  1.00  0.00           C  
ATOM   3989  N   ARG A2159      37.283  45.416  50.565  1.00  0.00           N  
ATOM   3990  CA  ARG A2159      38.565  44.811  50.203  1.00  0.00           C  
ATOM   3991  C   ARG A2159      39.087  44.171  51.484  1.00  0.00           C  
ATOM   3992  O   ARG A2159      40.011  43.362  51.466  1.00  0.00           O  
ATOM   3993  CB  ARG A2159      39.569  45.878  49.757  1.00  0.00           C  
ATOM   3994  CG  ARG A2159      39.970  46.813  50.885  1.00  0.00           C  
ATOM   3995  CD  ARG A2159      41.192  47.650  50.550  1.00  0.00           C  
ATOM   3996  NE  ARG A2159      40.940  48.653  49.518  1.00  0.00           N  
ATOM   3997  CZ  ARG A2159      41.893  49.409  48.977  1.00  0.00           C  
ATOM   3998  NH1 ARG A2159      43.155  49.269  49.375  1.00  0.00           N  
ATOM   3999  NH2 ARG A2159      41.587  50.300  48.040  1.00  0.00           N  
ATOM   4000  N   TYR A2160      38.475  44.538  52.602  1.00  0.00           N  
ATOM   4001  CA  TYR A2160      38.906  44.035  53.887  1.00  0.00           C  
ATOM   4002  C   TYR A2160      38.145  42.855  54.473  1.00  0.00           C  
ATOM   4003  O   TYR A2160      38.452  42.425  55.585  1.00  0.00           O  
ATOM   4004  CB  TYR A2160      38.938  45.188  54.884  1.00  0.00           C  
ATOM   4005  CG  TYR A2160      40.020  46.194  54.578  1.00  0.00           C  
ATOM   4006  CD1 TYR A2160      39.725  47.550  54.478  1.00  0.00           C  
ATOM   4007  CD2 TYR A2160      41.341  45.788  54.378  1.00  0.00           C  
ATOM   4008  CE1 TYR A2160      40.718  48.486  54.182  1.00  0.00           C  
ATOM   4009  CE2 TYR A2160      42.344  46.714  54.083  1.00  0.00           C  
ATOM   4010  CZ  TYR A2160      42.024  48.064  53.985  1.00  0.00           C  
ATOM   4011  OH  TYR A2160      42.996  48.997  53.685  1.00  0.00           O  
ATOM   4012  N   LEU A2161      37.161  42.337  53.741  1.00  0.00           N  
ATOM   4013  CA  LEU A2161      36.395  41.184  54.206  1.00  0.00           C  
ATOM   4014  C   LEU A2161      37.295  39.964  54.327  1.00  0.00           C  
ATOM   4015  O   LEU A2161      38.042  39.629  53.402  1.00  0.00           O  
ATOM   4016  CB  LEU A2161      35.253  40.867  53.240  1.00  0.00           C  
ATOM   4017  CG  LEU A2161      34.063  41.828  53.314  1.00  0.00           C  
ATOM   4018  CD1 LEU A2161      33.121  41.578  52.147  1.00  0.00           C  
ATOM   4019  CD2 LEU A2161      33.349  41.634  54.650  1.00  0.00           C  
ATOM   4020  N   THR A2162      37.230  39.305  55.475  1.00  0.00           N  
ATOM   4021  CA  THR A2162      38.028  38.115  55.722  1.00  0.00           C  
ATOM   4022  C   THR A2162      37.555  37.008  54.802  1.00  0.00           C  
ATOM   4023  O   THR A2162      36.359  36.778  54.676  1.00  0.00           O  
ATOM   4024  CB  THR A2162      37.851  37.665  57.169  1.00  0.00           C  
ATOM   4025  OG1 THR A2162      38.364  38.685  58.038  1.00  0.00           O  
ATOM   4026  CG2 THR A2162      38.555  36.316  57.429  1.00  0.00           C  
ATOM   4027  N   PRO A2163      38.484  36.314  54.128  1.00  0.00           N  
ATOM   4028  CA  PRO A2163      38.085  35.223  53.222  1.00  0.00           C  
ATOM   4029  C   PRO A2163      37.651  33.961  53.994  1.00  0.00           C  
ATOM   4030  O   PRO A2163      38.285  33.585  54.983  1.00  0.00           O  
ATOM   4031  CB  PRO A2163      39.349  34.989  52.395  1.00  0.00           C  
ATOM   4032  CG  PRO A2163      40.442  35.265  53.406  1.00  0.00           C  
ATOM   4033  CD  PRO A2163      39.943  36.529  54.095  1.00  0.00           C  
ATOM   4034  N   ASP A2164      36.586  33.304  53.542  1.00  0.00           N  
ATOM   4035  CA  ASP A2164      36.104  32.097  54.219  1.00  0.00           C  
ATOM   4036  C   ASP A2164      35.693  32.388  55.660  1.00  0.00           C  
ATOM   4037  O   ASP A2164      36.001  31.621  56.574  1.00  0.00           O  
ATOM   4038  CB  ASP A2164      37.184  31.011  54.233  1.00  0.00           C  
ATOM   4039  CG  ASP A2164      37.525  30.499  52.841  1.00  0.00           C  
ATOM   4040  OD1 ASP A2164      38.391  31.104  52.164  1.00  0.00           O  
ATOM   4041  OD2 ASP A2164      36.915  29.491  52.424  1.00  0.00           O  
ATOM   4042  N   SER A2165      35.006  33.501  55.866  1.00  0.00           N  
ATOM   4043  CA  SER A2165      34.567  33.858  57.202  1.00  0.00           C  
ATOM   4044  C   SER A2165      33.479  32.887  57.658  1.00  0.00           C  
ATOM   4045  O   SER A2165      33.141  32.829  58.833  1.00  0.00           O  
ATOM   4046  CB  SER A2165      34.079  35.311  57.230  1.00  0.00           C  
ATOM   4047  OG  SER A2165      33.149  35.571  56.198  1.00  0.00           O  
ATOM   4048  N   LEU A2166      32.943  32.123  56.718  1.00  0.00           N  
ATOM   4049  CA  LEU A2166      31.940  31.112  57.017  1.00  0.00           C  
ATOM   4050  C   LEU A2166      32.345  29.832  56.310  1.00  0.00           C  
ATOM   4051  O   LEU A2166      32.559  29.832  55.105  1.00  0.00           O  
ATOM   4052  CB  LEU A2166      30.543  31.513  56.529  1.00  0.00           C  
ATOM   4053  CG  LEU A2166      29.525  30.350  56.554  1.00  0.00           C  
ATOM   4054  CD1 LEU A2166      29.431  29.786  57.960  1.00  0.00           C  
ATOM   4055  CD2 LEU A2166      28.136  30.814  56.102  1.00  0.00           C  
ATOM   4056  N   ARG A2167      32.455  28.748  57.068  1.00  0.00           N  
ATOM   4057  CA  ARG A2167      32.813  27.448  56.524  1.00  0.00           C  
ATOM   4058  C   ARG A2167      31.816  26.458  57.093  1.00  0.00           C  
ATOM   4059  O   ARG A2167      31.548  26.467  58.292  1.00  0.00           O  
ATOM   4060  CB  ARG A2167      34.224  27.044  56.956  1.00  0.00           C  
ATOM   4061  CG  ARG A2167      35.363  27.779  56.264  1.00  0.00           C  
ATOM   4062  CD  ARG A2167      36.632  27.697  57.109  1.00  0.00           C  
ATOM   4063  NE  ARG A2167      36.929  26.328  57.520  1.00  0.00           N  
ATOM   4064  CZ  ARG A2167      37.491  25.983  58.678  1.00  0.00           C  
ATOM   4065  NH1 ARG A2167      37.831  26.910  59.577  1.00  0.00           N  
ATOM   4066  NH2 ARG A2167      37.717  24.697  58.933  1.00  0.00           N  
ATOM   4067  N   VAL A2168      31.269  25.604  56.238  1.00  0.00           N  
ATOM   4068  CA  VAL A2168      30.313  24.606  56.680  1.00  0.00           C  
ATOM   4069  C   VAL A2168      30.941  23.221  56.589  1.00  0.00           C  
ATOM   4070  O   VAL A2168      31.537  22.868  55.580  1.00  0.00           O  
ATOM   4071  CB  VAL A2168      29.037  24.637  55.805  1.00  0.00           C  
ATOM   4072  CG1 VAL A2168      27.976  23.671  56.365  1.00  0.00           C  
ATOM   4073  CG2 VAL A2168      28.504  26.051  55.746  1.00  0.00           C  
ATOM   4074  N   LEU A2169      30.827  22.444  57.655  1.00  0.00           N  
ATOM   4075  CA  LEU A2169      31.362  21.100  57.648  1.00  0.00           C  
ATOM   4076  C   LEU A2169      30.267  20.172  58.134  1.00  0.00           C  
ATOM   4077  O   LEU A2169      29.418  20.567  58.935  1.00  0.00           O  
ATOM   4078  CB  LEU A2169      32.579  20.989  58.570  1.00  0.00           C  
ATOM   4079  CG  LEU A2169      33.696  22.020  58.423  1.00  0.00           C  
ATOM   4080  CD1 LEU A2169      34.869  21.586  59.277  1.00  0.00           C  
ATOM   4081  CD2 LEU A2169      34.116  22.146  56.980  1.00  0.00           C  
ATOM   4082  N   ARG A2170      30.286  18.947  57.628  1.00  0.00           N  
ATOM   4083  CA  ARG A2170      29.315  17.936  58.010  1.00  0.00           C  
ATOM   4084  C   ARG A2170      30.046  16.823  58.741  1.00  0.00           C  
ATOM   4085  O   ARG A2170      31.005  16.245  58.217  1.00  0.00           O  
ATOM   4086  CB  ARG A2170      28.609  17.408  56.764  1.00  0.00           C  
ATOM   4087  CG  ARG A2170      27.805  18.508  56.086  1.00  0.00           C  
ATOM   4088  CD  ARG A2170      27.141  18.083  54.789  1.00  0.00           C  
ATOM   4089  NE  ARG A2170      26.299  19.168  54.284  1.00  0.00           N  
ATOM   4090  CZ  ARG A2170      25.191  19.595  54.888  1.00  0.00           C  
ATOM   4091  NH1 ARG A2170      24.780  19.023  56.016  1.00  0.00           N  
ATOM   4092  NH2 ARG A2170      24.504  20.610  54.381  1.00  0.00           N  
ATOM   4093  N   GLY A2172      29.599  16.548  59.962  1.00  0.00           N  
ATOM   4094  CA  GLY A2172      30.226  15.525  60.769  1.00  0.00           C  
ATOM   4095  C   GLY A2172      29.286  14.855  61.749  1.00  0.00           C  
ATOM   4096  O   GLY A2172      28.112  14.597  61.432  1.00  0.00           O  
ATOM   4097  N   TYR A2173      29.799  14.577  62.946  1.00  0.00           N  
ATOM   4098  CA  TYR A2173      29.025  13.885  63.971  1.00  0.00           C  
ATOM   4099  C   TYR A2173      29.349  14.341  65.380  1.00  0.00           C  
ATOM   4100  O   TYR A2173      30.477  14.767  65.667  1.00  0.00           O  
ATOM   4101  CB  TYR A2173      29.282  12.376  63.900  1.00  0.00           C  
ATOM   4102  CG  TYR A2173      28.956  11.761  62.563  1.00  0.00           C  
ATOM   4103  CD1 TYR A2173      29.879  11.786  61.517  1.00  0.00           C  
ATOM   4104  CD2 TYR A2173      27.700  11.188  62.330  1.00  0.00           C  
ATOM   4105  CE1 TYR A2173      29.559  11.257  60.268  1.00  0.00           C  
ATOM   4106  CE2 TYR A2173      27.367  10.657  61.095  1.00  0.00           C  
ATOM   4107  CZ  TYR A2173      28.300  10.694  60.064  1.00  0.00           C  
ATOM   4108  OH  TYR A2173      27.974  10.164  58.831  1.00  0.00           O  
ATOM   4109  N   VAL A2174      28.355  14.215  66.258  1.00  0.00           N  
ATOM   4110  CA  VAL A2174      28.491  14.584  67.659  1.00  0.00           C  
ATOM   4111  C   VAL A2174      28.052  13.383  68.504  1.00  0.00           C  
ATOM   4112  O   VAL A2174      27.178  12.600  68.099  1.00  0.00           O  
ATOM   4113  CB  VAL A2174      27.636  15.861  67.988  1.00  0.00           C  
ATOM   4114  CG1 VAL A2174      26.147  15.611  67.694  1.00  0.00           C  
ATOM   4115  CG2 VAL A2174      27.817  16.254  69.443  1.00  0.00           C  
ATOM   4116  N   GLU A2175      28.673  13.210  69.667  1.00  0.00           N  
ATOM   4117  CA  GLU A2175      28.314  12.091  70.516  1.00  0.00           C  
ATOM   4118  C   GLU A2175      26.814  12.147  70.808  1.00  0.00           C  
ATOM   4119  O   GLU A2175      26.220  13.223  70.819  1.00  0.00           O  
ATOM   4120  CB  GLU A2175      29.136  12.092  71.811  1.00  0.00           C  
ATOM   4121  CG  GLU A2175      29.024  13.321  72.681  1.00  0.00           C  
ATOM   4122  CD  GLU A2175      29.818  13.155  73.977  1.00  0.00           C  
ATOM   4123  OE1 GLU A2175      29.217  12.761  75.008  1.00  0.00           O  
ATOM   4124  OE2 GLU A2175      31.051  13.398  73.955  1.00  0.00           O  
ATOM   4125  N   PRO A2176      26.188  10.982  71.048  1.00  0.00           N  
ATOM   4126  CA  PRO A2176      24.752  10.875  71.329  1.00  0.00           C  
ATOM   4127  C   PRO A2176      24.210  11.520  72.608  1.00  0.00           C  
ATOM   4128  O   PRO A2176      23.050  11.920  72.644  1.00  0.00           O  
ATOM   4129  CB  PRO A2176      24.509   9.360  71.284  1.00  0.00           C  
ATOM   4130  CG  PRO A2176      25.780   8.812  71.834  1.00  0.00           C  
ATOM   4131  CD  PRO A2176      26.832   9.657  71.112  1.00  0.00           C  
ATOM   4132  N   SER A2177      25.026  11.624  73.650  1.00  0.00           N  
ATOM   4133  CA  SER A2177      24.573  12.230  74.904  1.00  0.00           C  
ATOM   4134  C   SER A2177      23.912  13.590  74.669  1.00  0.00           C  
ATOM   4135  O   SER A2177      23.092  14.052  75.464  1.00  0.00           O  
ATOM   4136  CB  SER A2177      25.751  12.427  75.853  1.00  0.00           C  
ATOM   4137  OG  SER A2177      26.615  13.441  75.363  1.00  0.00           O  
ATOM   4138  N   VAL A2178      24.281  14.223  73.568  1.00  0.00           N  
ATOM   4139  CA  VAL A2178      23.771  15.539  73.219  1.00  0.00           C  
ATOM   4140  C   VAL A2178      22.272  15.586  72.866  1.00  0.00           C  
ATOM   4141  O   VAL A2178      21.607  16.605  73.071  1.00  0.00           O  
ATOM   4142  CB  VAL A2178      24.625  16.093  72.053  1.00  0.00           C  
ATOM   4143  CG1 VAL A2178      23.758  16.673  70.973  1.00  0.00           C  
ATOM   4144  CG2 VAL A2178      25.607  17.103  72.589  1.00  0.00           C  
ATOM   4145  N   ALA A2179      21.757  14.477  72.343  1.00  0.00           N  
ATOM   4146  CA  ALA A2179      20.360  14.372  71.925  1.00  0.00           C  
ATOM   4147  C   ALA A2179      19.324  14.758  72.982  1.00  0.00           C  
ATOM   4148  O   ALA A2179      18.252  15.267  72.643  1.00  0.00           O  
ATOM   4149  CB  ALA A2179      20.080  12.965  71.437  1.00  0.00           C  
ATOM   4150  N   GLY A2189      19.629  14.515  74.252  1.00  0.00           N  
ATOM   4151  CA  GLY A2189      18.676  14.863  75.291  1.00  0.00           C  
ATOM   4152  C   GLY A2189      18.701  16.305  75.787  1.00  0.00           C  
ATOM   4153  O   GLY A2189      17.680  16.836  76.238  1.00  0.00           O  
ATOM   4154  N   ASP A2228      19.859  16.947  75.690  1.00  0.00           N  
ATOM   4155  CA  ASP A2228      20.033  18.312  76.182  1.00  0.00           C  
ATOM   4156  C   ASP A2228      19.098  19.415  75.687  1.00  0.00           C  
ATOM   4157  O   ASP A2228      18.536  19.347  74.592  1.00  0.00           O  
ATOM   4158  CB  ASP A2228      21.472  18.783  75.927  1.00  0.00           C  
ATOM   4159  CG  ASP A2228      22.520  17.824  76.481  1.00  0.00           C  
ATOM   4160  OD1 ASP A2228      22.225  17.102  77.465  1.00  0.00           O  
ATOM   4161  OD2 ASP A2228      23.649  17.811  75.935  1.00  0.00           O  
ATOM   4162  N   PRO A2229      18.926  20.461  76.513  1.00  0.00           N  
ATOM   4163  CA  PRO A2229      18.093  21.629  76.218  1.00  0.00           C  
ATOM   4164  C   PRO A2229      18.678  22.339  74.992  1.00  0.00           C  
ATOM   4165  O   PRO A2229      19.905  22.364  74.795  1.00  0.00           O  
ATOM   4166  CB  PRO A2229      18.242  22.471  77.473  1.00  0.00           C  
ATOM   4167  CG  PRO A2229      18.355  21.471  78.525  1.00  0.00           C  
ATOM   4168  CD  PRO A2229      19.283  20.429  77.941  1.00  0.00           C  
ATOM   4169  N   ALA A2230      17.808  22.929  74.180  1.00  0.00           N  
ATOM   4170  CA  ALA A2230      18.230  23.608  72.962  1.00  0.00           C  
ATOM   4171  C   ALA A2230      19.265  24.728  73.148  1.00  0.00           C  
ATOM   4172  O   ALA A2230      20.082  24.971  72.259  1.00  0.00           O  
ATOM   4173  CB  ALA A2230      17.010  24.146  72.233  1.00  0.00           C  
ATOM   4174  N   ASP A2231      19.235  25.411  74.284  1.00  0.00           N  
ATOM   4175  CA  ASP A2231      20.180  26.498  74.533  1.00  0.00           C  
ATOM   4176  C   ASP A2231      21.454  26.012  75.236  1.00  0.00           C  
ATOM   4177  O   ASP A2231      22.218  26.816  75.763  1.00  0.00           O  
ATOM   4178  CB  ASP A2231      19.512  27.590  75.382  1.00  0.00           C  
ATOM   4179  CG  ASP A2231      19.170  27.104  76.782  1.00  0.00           C  
ATOM   4180  OD1 ASP A2231      19.326  25.881  77.038  1.00  0.00           O  
ATOM   4181  OD2 ASP A2231      18.745  27.938  77.625  1.00  0.00           O  
ATOM   4182  N   THR A2232      21.676  24.702  75.266  1.00  0.00           N  
ATOM   4183  CA  THR A2232      22.878  24.182  75.916  1.00  0.00           C  
ATOM   4184  C   THR A2232      24.112  24.590  75.109  1.00  0.00           C  
ATOM   4185  O   THR A2232      24.122  24.443  73.894  1.00  0.00           O  
ATOM   4186  CB  THR A2232      22.893  22.639  75.980  1.00  0.00           C  
ATOM   4187  OG1 THR A2232      21.673  22.150  76.562  1.00  0.00           O  
ATOM   4188  CG2 THR A2232      24.078  22.177  76.826  1.00  0.00           C  
ATOM   4189  N   ARG A2233      25.135  25.105  75.784  1.00  0.00           N  
ATOM   4190  CA  ARG A2233      26.375  25.495  75.123  1.00  0.00           C  
ATOM   4191  C   ARG A2233      27.459  24.481  75.495  1.00  0.00           C  
ATOM   4192  O   ARG A2233      27.565  24.065  76.655  1.00  0.00           O  
ATOM   4193  CB  ARG A2233      26.786  26.909  75.512  1.00  0.00           C  
ATOM   4194  CG  ARG A2233      25.841  27.993  75.015  1.00  0.00           C  
ATOM   4195  CD  ARG A2233      26.291  29.356  75.518  1.00  0.00           C  
ATOM   4196  NE  ARG A2233      25.419  30.443  75.049  1.00  0.00           N  
ATOM   4197  CZ  ARG A2233      24.213  30.704  75.545  1.00  0.00           C  
ATOM   4198  NH1 ARG A2233      23.696  29.952  76.514  1.00  0.00           N  
ATOM   4199  NH2 ARG A2233      23.528  31.743  75.076  1.00  0.00           N  
ATOM   4200  N   TYR A2234      28.265  24.089  74.509  1.00  0.00           N  
ATOM   4201  CA  TYR A2234      29.306  23.089  74.724  1.00  0.00           C  
ATOM   4202  C   TYR A2234      30.712  23.478  74.280  1.00  0.00           C  
ATOM   4203  O   TYR A2234      30.875  24.388  73.468  1.00  0.00           O  
ATOM   4204  CB  TYR A2234      29.011  21.803  73.930  1.00  0.00           C  
ATOM   4205  CG  TYR A2234      27.610  21.256  73.969  1.00  0.00           C  
ATOM   4206  CD1 TYR A2234      26.607  21.799  73.168  1.00  0.00           C  
ATOM   4207  CD2 TYR A2234      27.288  20.179  74.798  1.00  0.00           C  
ATOM   4208  CE1 TYR A2234      25.313  21.282  73.181  1.00  0.00           C  
ATOM   4209  CE2 TYR A2234      26.014  19.660  74.826  1.00  0.00           C  
ATOM   4210  CZ  TYR A2234      25.025  20.213  74.010  1.00  0.00           C  
ATOM   4211  OH  TYR A2234      23.757  19.685  74.027  1.00  0.00           O  
ATOM   4212  N   GLN A2235      31.705  22.808  74.822  1.00  0.00           N  
ATOM   4213  CA  GLN A2235      33.014  22.964  74.304  1.00  0.00           C  
ATOM   4214  C   GLN A2235      33.201  21.647  73.551  1.00  0.00           C  
ATOM   4215  O   GLN A2235      33.274  20.578  74.169  1.00  0.00           O  
ATOM   4216  CB  GLN A2235      34.143  23.100  75.335  1.00  0.00           C  
ATOM   4217  CG  GLN A2235      35.513  23.279  74.682  1.00  0.00           C  
ATOM   4218  CD  GLN A2235      36.718  23.042  75.589  1.00  0.00           C  
ATOM   4219  OE1 GLN A2235      37.215  21.925  75.709  1.00  0.00           O  
ATOM   4220  NE2 GLN A2235      37.355  23.956  76.312  1.00  0.00           N  
ATOM   4221  N   PHE A2236      33.261  21.692  72.231  1.00  0.00           N  
ATOM   4222  CA  PHE A2236      33.543  20.486  71.505  1.00  0.00           C  
ATOM   4223  C   PHE A2236      35.055  20.315  71.628  1.00  0.00           C  
ATOM   4224  O   PHE A2236      35.813  21.082  71.044  1.00  0.00           O  
ATOM   4225  CB  PHE A2236      33.086  20.596  70.042  1.00  0.00           C  
ATOM   4226  CG  PHE A2236      31.607  20.517  69.820  1.00  0.00           C  
ATOM   4227  CD1 PHE A2236      30.735  20.096  70.802  1.00  0.00           C  
ATOM   4228  CD2 PHE A2236      31.038  20.853  68.601  1.00  0.00           C  
ATOM   4229  CE1 PHE A2236      29.352  20.006  70.571  1.00  0.00           C  
ATOM   4230  CE2 PHE A2236      29.673  20.767  68.354  1.00  0.00           C  
ATOM   4231  CZ  PHE A2236      28.818  20.345  69.332  1.00  0.00           C  
ATOM   4232  N   GLU A2237      35.480  19.312  72.385  1.00  0.00           N  
ATOM   4233  CA  GLU A2237      36.892  19.083  72.640  1.00  0.00           C  
ATOM   4234  C   GLU A2237      37.827  19.310  71.462  1.00  0.00           C  
ATOM   4235  O   GLU A2237      37.594  18.817  70.358  1.00  0.00           O  
ATOM   4236  CB  GLU A2237      37.084  17.685  73.224  1.00  0.00           C  
ATOM   4237  CG  GLU A2237      36.581  17.593  74.650  1.00  0.00           C  
ATOM   4238  CD  GLU A2237      36.895  16.260  75.307  1.00  0.00           C  
ATOM   4239  OE1 GLU A2237      38.073  15.845  75.268  1.00  0.00           O  
ATOM   4240  OE2 GLU A2237      35.966  15.635  75.869  1.00  0.00           O  
ATOM   4241  N   ARG A2238      38.876  20.085  71.717  1.00  0.00           N  
ATOM   4242  CA  ARG A2238      39.879  20.412  70.708  1.00  0.00           C  
ATOM   4243  C   ARG A2238      39.308  21.118  69.465  1.00  0.00           C  
ATOM   4244  O   ARG A2238      39.994  21.217  68.450  1.00  0.00           O  
ATOM   4245  CB  ARG A2238      40.636  19.132  70.328  1.00  0.00           C  
ATOM   4246  CG  ARG A2238      41.389  18.446  71.480  1.00  0.00           C  
ATOM   4247  CD  ARG A2238      41.867  17.037  71.097  1.00  0.00           C  
ATOM   4248  NE  ARG A2238      43.045  17.068  70.212  1.00  0.00           N  
ATOM   4249  CZ  ARG A2238      43.040  16.563  68.975  1.00  0.00           C  
ATOM   4250  NH1 ARG A2238      41.938  16.022  68.468  1.00  0.00           N  
ATOM   4251  NH2 ARG A2238      44.146  16.605  68.249  1.00  0.00           N  
ATOM   4252  N   GLN A2239      38.066  21.587  69.521  1.00  0.00           N  
ATOM   4253  CA  GLN A2239      37.511  22.271  68.345  1.00  0.00           C  
ATOM   4254  C   GLN A2239      37.041  23.686  68.596  1.00  0.00           C  
ATOM   4255  O   GLN A2239      37.244  24.564  67.765  1.00  0.00           O  
ATOM   4256  CB  GLN A2239      36.378  21.448  67.743  1.00  0.00           C  
ATOM   4257  CG  GLN A2239      36.868  20.188  67.072  1.00  0.00           C  
ATOM   4258  CD  GLN A2239      37.574  20.481  65.754  1.00  0.00           C  
ATOM   4259  OE1 GLN A2239      38.069  21.584  65.539  1.00  0.00           O  
ATOM   4260  NE2 GLN A2239      37.633  19.488  64.875  1.00  0.00           N  
ATOM   4261  N   GLY A2240      36.403  23.904  69.737  1.00  0.00           N  
ATOM   4262  CA  GLY A2240      35.909  25.222  70.084  1.00  0.00           C  
ATOM   4263  C   GLY A2240      34.637  25.152  70.910  1.00  0.00           C  
ATOM   4264  O   GLY A2240      34.284  24.094  71.423  1.00  0.00           O  
ATOM   4265  N   TYR A2241      33.964  26.290  71.076  1.00  0.00           N  
ATOM   4266  CA  TYR A2241      32.703  26.320  71.809  1.00  0.00           C  
ATOM   4267  C   TYR A2241      31.592  26.374  70.779  1.00  0.00           C  
ATOM   4268  O   TYR A2241      31.664  27.143  69.832  1.00  0.00           O  
ATOM   4269  CB  TYR A2241      32.642  27.527  72.724  1.00  0.00           C  
ATOM   4270  CG  TYR A2241      33.636  27.438  73.852  1.00  0.00           C  
ATOM   4271  CD1 TYR A2241      34.896  28.017  73.744  1.00  0.00           C  
ATOM   4272  CD2 TYR A2241      33.313  26.779  75.028  1.00  0.00           C  
ATOM   4273  CE1 TYR A2241      35.813  27.950  74.790  1.00  0.00           C  
ATOM   4274  CE2 TYR A2241      34.219  26.702  76.077  1.00  0.00           C  
ATOM   4275  CZ  TYR A2241      35.465  27.289  75.952  1.00  0.00           C  
ATOM   4276  OH  TYR A2241      36.361  27.201  76.988  1.00  0.00           O  
ATOM   4277  N   PHE A2242      30.572  25.547  70.960  1.00  0.00           N  
ATOM   4278  CA  PHE A2242      29.476  25.474  70.003  1.00  0.00           C  
ATOM   4279  C   PHE A2242      28.140  25.405  70.713  1.00  0.00           C  
ATOM   4280  O   PHE A2242      28.092  25.191  71.924  1.00  0.00           O  
ATOM   4281  CB  PHE A2242      29.586  24.198  69.159  1.00  0.00           C  
ATOM   4282  CG  PHE A2242      30.786  24.143  68.245  1.00  0.00           C  
ATOM   4283  CD1 PHE A2242      32.085  24.059  68.764  1.00  0.00           C  
ATOM   4284  CD2 PHE A2242      30.614  24.122  66.865  1.00  0.00           C  
ATOM   4285  CE1 PHE A2242      33.190  23.951  67.915  1.00  0.00           C  
ATOM   4286  CE2 PHE A2242      31.719  24.016  65.999  1.00  0.00           C  
ATOM   4287  CZ  PHE A2242      33.009  23.928  66.525  1.00  0.00           C  
ATOM   4288  N   TRP A2243      27.068  25.560  69.928  1.00  0.00           N  
ATOM   4289  CA  TRP A2243      25.699  25.449  70.407  1.00  0.00           C  
ATOM   4290  C   TRP A2243      24.787  25.395  69.169  1.00  0.00           C  
ATOM   4291  O   TRP A2243      25.181  25.820  68.081  1.00  0.00           O  
ATOM   4292  CB  TRP A2243      25.339  26.610  71.360  1.00  0.00           C  
ATOM   4293  CG  TRP A2243      24.695  27.851  70.745  1.00  0.00           C  
ATOM   4294  CD1 TRP A2243      25.035  28.470  69.582  1.00  0.00           C  
ATOM   4295  CD2 TRP A2243      23.652  28.651  71.333  1.00  0.00           C  
ATOM   4296  NE1 TRP A2243      24.279  29.607  69.412  1.00  0.00           N  
ATOM   4297  CE2 TRP A2243      23.424  29.739  70.473  1.00  0.00           C  
ATOM   4298  CE3 TRP A2243      22.893  28.547  72.507  1.00  0.00           C  
ATOM   4299  CZ2 TRP A2243      22.466  30.724  70.744  1.00  0.00           C  
ATOM   4300  CZ3 TRP A2243      21.934  29.527  72.780  1.00  0.00           C  
ATOM   4301  CH2 TRP A2243      21.733  30.600  71.899  1.00  0.00           C  
ATOM   4302  N   ARG A2244      23.596  24.824  69.323  1.00  0.00           N  
ATOM   4303  CA  ARG A2244      22.663  24.721  68.198  1.00  0.00           C  
ATOM   4304  C   ARG A2244      22.280  26.116  67.701  1.00  0.00           C  
ATOM   4305  O   ARG A2244      21.894  26.975  68.488  1.00  0.00           O  
ATOM   4306  CB  ARG A2244      21.391  23.978  68.623  1.00  0.00           C  
ATOM   4307  CG  ARG A2244      21.571  22.490  68.932  1.00  0.00           C  
ATOM   4308  CD  ARG A2244      20.432  22.008  69.826  1.00  0.00           C  
ATOM   4309  NE  ARG A2244      20.442  20.570  70.095  1.00  0.00           N  
ATOM   4310  CZ  ARG A2244      21.138  19.978  71.059  1.00  0.00           C  
ATOM   4311  NH1 ARG A2244      21.912  20.694  71.875  1.00  0.00           N  
ATOM   4312  NH2 ARG A2244      21.030  18.662  71.228  1.00  0.00           N  
ATOM   4313  N   ASP A2245      22.434  26.356  66.405  1.00  0.00           N  
ATOM   4314  CA  ASP A2245      22.043  27.640  65.845  1.00  0.00           C  
ATOM   4315  C   ASP A2245      20.545  27.747  66.224  1.00  0.00           C  
ATOM   4316  O   ASP A2245      19.732  26.927  65.790  1.00  0.00           O  
ATOM   4317  CB  ASP A2245      22.239  27.597  64.330  1.00  0.00           C  
ATOM   4318  CG  ASP A2245      21.880  28.900  63.663  1.00  0.00           C  
ATOM   4319  OD1 ASP A2245      22.486  29.217  62.607  1.00  0.00           O  
ATOM   4320  OD2 ASP A2245      20.986  29.590  64.197  1.00  0.00           O  
ATOM   4321  N   PRO A2246      20.175  28.739  67.055  1.00  0.00           N  
ATOM   4322  CA  PRO A2246      18.778  28.905  67.482  1.00  0.00           C  
ATOM   4323  C   PRO A2246      17.796  29.195  66.364  1.00  0.00           C  
ATOM   4324  O   PRO A2246      16.630  28.796  66.432  1.00  0.00           O  
ATOM   4325  CB  PRO A2246      18.860  30.036  68.509  1.00  0.00           C  
ATOM   4326  CG  PRO A2246      19.981  30.868  67.985  1.00  0.00           C  
ATOM   4327  CD  PRO A2246      21.013  29.826  67.587  1.00  0.00           C  
ATOM   4328  N   VAL A2247      18.269  29.877  65.333  1.00  0.00           N  
ATOM   4329  CA  VAL A2247      17.424  30.203  64.200  1.00  0.00           C  
ATOM   4330  C   VAL A2247      17.075  28.961  63.392  1.00  0.00           C  
ATOM   4331  O   VAL A2247      15.918  28.764  63.013  1.00  0.00           O  
ATOM   4332  CB  VAL A2247      18.113  31.219  63.273  1.00  0.00           C  
ATOM   4333  CG1 VAL A2247      17.303  31.393  61.990  1.00  0.00           C  
ATOM   4334  CG2 VAL A2247      18.269  32.557  63.998  1.00  0.00           C  
ATOM   4335  N   GLU A2249      18.071  28.120  63.124  1.00  0.00           N  
ATOM   4336  CA  GLU A2249      17.841  26.906  62.342  1.00  0.00           C  
ATOM   4337  C   GLU A2249      16.966  25.899  63.099  1.00  0.00           C  
ATOM   4338  O   GLU A2249      16.388  24.994  62.500  1.00  0.00           O  
ATOM   4339  CB  GLU A2249      19.182  26.271  61.943  1.00  0.00           C  
ATOM   4340  CG  GLU A2249      20.066  27.177  61.082  1.00  0.00           C  
ATOM   4341  CD  GLU A2249      19.467  27.453  59.705  1.00  0.00           C  
ATOM   4342  OE1 GLU A2249      19.956  28.369  59.000  1.00  0.00           O  
ATOM   4343  OE2 GLU A2249      18.509  26.744  59.324  1.00  0.00           O  
ATOM   4344  N   LEU A2250      16.868  26.062  64.416  1.00  0.00           N  
ATOM   4345  CA  LEU A2250      16.038  25.188  65.237  1.00  0.00           C  
ATOM   4346  C   LEU A2250      14.574  25.489  64.947  1.00  0.00           C  
ATOM   4347  O   LEU A2250      13.762  24.578  64.780  1.00  0.00           O  
ATOM   4348  CB  LEU A2250      16.290  25.440  66.725  1.00  0.00           C  
ATOM   4349  CG  LEU A2250      17.346  24.621  67.455  1.00  0.00           C  
ATOM   4350  CD1 LEU A2250      17.426  25.098  68.895  1.00  0.00           C  
ATOM   4351  CD2 LEU A2250      16.984  23.142  67.396  1.00  0.00           C  
ATOM   4352  N   GLU A2251      14.263  26.786  64.895  1.00  0.00           N  
ATOM   4353  CA  GLU A2251      12.915  27.303  64.646  1.00  0.00           C  
ATOM   4354  C   GLU A2251      12.366  27.098  63.233  1.00  0.00           C  
ATOM   4355  O   GLU A2251      11.162  27.231  63.021  1.00  0.00           O  
ATOM   4356  CB  GLU A2251      12.875  28.802  64.961  1.00  0.00           C  
ATOM   4357  CG  GLU A2251      13.160  29.161  66.410  1.00  0.00           C  
ATOM   4358  CD  GLU A2251      11.984  28.869  67.324  1.00  0.00           C  
ATOM   4359  OE1 GLU A2251      10.897  29.453  67.097  1.00  0.00           O  
ATOM   4360  OE2 GLU A2251      12.147  28.060  68.267  1.00  0.00           O  
ATOM   4361  N   ARG A2252      13.234  26.790  62.272  1.00  0.00           N  
ATOM   4362  CA  ARG A2252      12.794  26.592  60.892  1.00  0.00           C  
ATOM   4363  C   ARG A2252      11.937  25.346  60.659  1.00  0.00           C  
ATOM   4364  O   ARG A2252      11.710  24.547  61.569  1.00  0.00           O  
ATOM   4365  CB  ARG A2252      13.996  26.557  59.948  1.00  0.00           C  
ATOM   4366  CG  ARG A2252      14.607  27.917  59.665  1.00  0.00           C  
ATOM   4367  CD  ARG A2252      15.664  27.815  58.573  1.00  0.00           C  
ATOM   4368  NE  ARG A2252      15.107  27.377  57.289  1.00  0.00           N  
ATOM   4369  CZ  ARG A2252      14.433  28.162  56.446  1.00  0.00           C  
ATOM   4370  NH1 ARG A2252      14.227  29.443  56.742  1.00  0.00           N  
ATOM   4371  NH2 ARG A2252      13.961  27.666  55.306  1.00  0.00           N  
ATOM   4372  N   VAL A2253      11.471  25.198  59.419  1.00  0.00           N  
ATOM   4373  CA  VAL A2253      10.625  24.081  58.997  1.00  0.00           C  
ATOM   4374  C   VAL A2253      11.392  22.759  58.925  1.00  0.00           C  
ATOM   4375  O   VAL A2253      12.329  22.520  59.692  1.00  0.00           O  
ATOM   4376  CB  VAL A2253      10.004  24.366  57.603  1.00  0.00           C  
ATOM   4377  CG1 VAL A2253       9.033  23.255  57.221  1.00  0.00           C  
ATOM   4378  CG2 VAL A2253       9.300  25.721  57.610  1.00  0.00           C  
ATOM   4379  N   LEU A2254      20.608  18.784  62.178  1.00  0.00           N  
ATOM   4380  CA  LEU A2254      21.104  19.214  63.484  1.00  0.00           C  
ATOM   4381  C   LEU A2254      22.257  20.167  63.203  1.00  0.00           C  
ATOM   4382  O   LEU A2254      23.352  19.745  62.828  1.00  0.00           O  
ATOM   4383  CB  LEU A2254      21.578  18.008  64.298  1.00  0.00           C  
ATOM   4384  CG  LEU A2254      21.885  18.237  65.783  1.00  0.00           C  
ATOM   4385  CD1 LEU A2254      20.651  18.781  66.495  1.00  0.00           C  
ATOM   4386  CD2 LEU A2254      22.312  16.921  66.424  1.00  0.00           C  
ATOM   4387  N   VAL A2255      21.990  21.458  63.371  1.00  0.00           N  
ATOM   4388  CA  VAL A2255      22.967  22.494  63.077  1.00  0.00           C  
ATOM   4389  C   VAL A2255      23.606  23.150  64.294  1.00  0.00           C  
ATOM   4390  O   VAL A2255      22.915  23.752  65.122  1.00  0.00           O  
ATOM   4391  CB  VAL A2255      22.322  23.616  62.248  1.00  0.00           C  
ATOM   4392  CG1 VAL A2255      23.367  24.654  61.878  1.00  0.00           C  
ATOM   4393  CG2 VAL A2255      21.646  23.041  61.008  1.00  0.00           C  
ATOM   4394  N   PHE A2256      24.930  23.036  64.389  1.00  0.00           N  
ATOM   4395  CA  PHE A2256      25.669  23.662  65.478  1.00  0.00           C  
ATOM   4396  C   PHE A2256      26.474  24.810  64.933  1.00  0.00           C  
ATOM   4397  O   PHE A2256      27.121  24.684  63.907  1.00  0.00           O  
ATOM   4398  CB  PHE A2256      26.658  22.705  66.149  1.00  0.00           C  
ATOM   4399  CG  PHE A2256      26.017  21.631  66.962  1.00  0.00           C  
ATOM   4400  CD1 PHE A2256      25.797  20.376  66.423  1.00  0.00           C  
ATOM   4401  CD2 PHE A2256      25.609  21.882  68.263  1.00  0.00           C  
ATOM   4402  CE1 PHE A2256      25.174  19.378  67.177  1.00  0.00           C  
ATOM   4403  CE2 PHE A2256      24.990  20.897  69.016  1.00  0.00           C  
ATOM   4404  CZ  PHE A2256      24.774  19.636  68.468  1.00  0.00           C  
ATOM   4405  N   GLY A2257      26.440  25.936  65.615  1.00  0.00           N  
ATOM   4406  CA  GLY A2257      27.257  27.036  65.163  1.00  0.00           C  
ATOM   4407  C   GLY A2257      28.397  27.121  66.166  1.00  0.00           C  
ATOM   4408  O   GLY A2257      28.196  26.839  67.358  1.00  0.00           O  
ATOM   4409  N   ARG A2258      29.586  27.475  65.685  1.00  0.00           N  
ATOM   4410  CA  ARG A2258      30.749  27.643  66.551  1.00  0.00           C  
ATOM   4411  C   ARG A2258      30.659  29.061  67.127  1.00  0.00           C  
ATOM   4412  O   ARG A2258      30.626  30.053  66.381  1.00  0.00           O  
ATOM   4413  CB  ARG A2258      32.071  27.478  65.756  1.00  0.00           C  
ATOM   4414  CG  ARG A2258      33.334  27.516  66.665  1.00  0.00           C  
ATOM   4415  CD  ARG A2258      34.638  27.228  65.916  1.00  0.00           C  
ATOM   4416  NE  ARG A2258      34.945  28.320  65.006  1.00  0.00           N  
ATOM   4417  CZ  ARG A2258      35.908  28.300  64.090  1.00  0.00           C  
ATOM   4418  NH1 ARG A2258      36.683  27.223  63.950  1.00  0.00           N  
ATOM   4419  NH2 ARG A2258      36.091  29.365  63.313  1.00  0.00           N  
ATOM   4420  N   ILE A2259      30.589  29.153  68.450  1.00  0.00           N  
ATOM   4421  CA  ILE A2259      30.517  30.446  69.125  1.00  0.00           C  
ATOM   4422  C   ILE A2259      31.875  31.131  69.055  1.00  0.00           C  
ATOM   4423  O   ILE A2259      31.971  32.324  68.764  1.00  0.00           O  
ATOM   4424  CB  ILE A2259      30.157  30.295  70.615  1.00  0.00           C  
ATOM   4425  CG1 ILE A2259      28.859  29.497  70.751  1.00  0.00           C  
ATOM   4426  CG2 ILE A2259      30.048  31.692  71.258  1.00  0.00           C  
ATOM   4427  CD1 ILE A2259      28.502  29.134  72.175  1.00  0.00           C  
ATOM   4428  N   ILE A2260      32.931  30.375  69.333  1.00  0.00           N  
ATOM   4429  CA  ILE A2260      34.270  30.943  69.280  1.00  0.00           C  
ATOM   4430  C   ILE A2260      35.297  29.832  69.416  1.00  0.00           C  
ATOM   4431  O   ILE A2260      35.003  28.774  69.964  1.00  0.00           O  
ATOM   4432  CB  ILE A2260      34.454  31.991  70.393  1.00  0.00           C  
ATOM   4433  CG1 ILE A2260      35.698  32.826  70.114  1.00  0.00           C  
ATOM   4434  CG2 ILE A2260      34.537  31.310  71.756  1.00  0.00           C  
ATOM   4435  CD1 ILE A2260      35.835  34.011  71.035  1.00  0.00           C  
ATOM   4436  N   THR A2261      36.482  30.058  68.856  1.00  0.00           N  
ATOM   4437  CA  THR A2261      37.571  29.086  68.891  1.00  0.00           C  
ATOM   4438  C   THR A2261      38.107  28.960  70.302  1.00  0.00           C  
ATOM   4439  O   THR A2261      37.907  29.844  71.116  1.00  0.00           O  
ATOM   4440  CB  THR A2261      38.742  29.546  68.000  1.00  0.00           C  
ATOM   4441  OG1 THR A2261      39.146  30.855  68.417  1.00  0.00           O  
ATOM   4442  CG2 THR A2261      38.334  29.592  66.530  1.00  0.00           C  
ATOM   4443  N   LEU A2262      38.817  27.878  70.587  1.00  0.00           N  
ATOM   4444  CA  LEU A2262      39.381  27.687  71.922  1.00  0.00           C  
ATOM   4445  C   LEU A2262      40.444  28.722  72.304  1.00  0.00           C  
ATOM   4446  O   LEU A2262      40.620  29.016  73.491  1.00  0.00           O  
ATOM   4447  CB  LEU A2262      39.989  26.291  72.045  1.00  0.00           C  
ATOM   4448  CG  LEU A2262      39.045  25.112  71.827  1.00  0.00           C  
ATOM   4449  CD1 LEU A2262      39.762  23.843  72.213  1.00  0.00           C  
ATOM   4450  CD2 LEU A2262      37.786  25.278  72.674  1.00  0.00           C  
ATOM   4451  N   LYS A2263      41.157  29.254  71.309  1.00  0.00           N  
ATOM   4452  CA  LYS A2263      42.213  30.246  71.540  1.00  0.00           C  
ATOM   4453  C   LYS A2263      42.342  31.262  70.401  1.00  0.00           C  
ATOM   4454  O   LYS A2263      42.008  30.968  69.255  1.00  0.00           O  
ATOM   4455  CB  LYS A2263      43.562  29.543  71.738  1.00  0.00           C  
ATOM   4456  CG  LYS A2263      43.572  28.513  72.859  1.00  0.00           C  
ATOM   4457  CD  LYS A2263      44.971  27.974  73.116  1.00  0.00           C  
ATOM   4458  CE  LYS A2263      45.577  27.345  71.862  1.00  0.00           C  
ATOM   4459  NZ  LYS A2263      46.931  26.770  72.128  1.00  0.00           N  
ATOM   4460  N   ASP A2264      42.837  32.454  70.724  1.00  0.00           N  
ATOM   4461  CA  ASP A2264      43.014  33.520  69.736  1.00  0.00           C  
ATOM   4462  C   ASP A2264      43.826  33.013  68.544  1.00  0.00           C  
ATOM   4463  O   ASP A2264      44.850  32.357  68.727  1.00  0.00           O  
ATOM   4464  CB  ASP A2264      43.729  34.717  70.381  1.00  0.00           C  
ATOM   4465  CG  ASP A2264      43.767  35.950  69.472  1.00  0.00           C  
ATOM   4466  OD1 ASP A2264      44.349  35.870  68.370  1.00  0.00           O  
ATOM   4467  OD2 ASP A2264      43.217  37.004  69.863  1.00  0.00           O  
ATOM   4468  N   THR A2265      43.373  33.322  67.329  1.00  0.00           N  
ATOM   4469  CA  THR A2265      44.068  32.889  66.115  1.00  0.00           C  
ATOM   4470  C   THR A2265      44.589  34.064  65.264  1.00  0.00           C  
ATOM   4471  O   THR A2265      44.909  33.898  64.082  1.00  0.00           O  
ATOM   4472  CB  THR A2265      43.134  32.012  65.236  1.00  0.00           C  
ATOM   4473  OG1 THR A2265      42.609  30.936  66.024  1.00  0.00           O  
ATOM   4474  CG2 THR A2265      43.897  31.418  64.051  1.00  0.00           C  
ATOM   4475  N   TRP A2266      44.684  35.247  65.862  1.00  0.00           N  
ATOM   4476  CA  TRP A2266      45.151  36.426  65.130  1.00  0.00           C  
ATOM   4477  C   TRP A2266      46.392  37.069  65.759  1.00  0.00           C  
ATOM   4478  O   TRP A2266      46.319  37.705  66.817  1.00  0.00           O  
ATOM   4479  CB  TRP A2266      44.018  37.458  65.035  1.00  0.00           C  
ATOM   4480  CG  TRP A2266      42.802  36.985  64.274  1.00  0.00           C  
ATOM   4481  CD1 TRP A2266      41.898  36.033  64.667  1.00  0.00           C  
ATOM   4482  CD2 TRP A2266      42.361  37.447  62.991  1.00  0.00           C  
ATOM   4483  NE1 TRP A2266      40.924  35.875  63.708  1.00  0.00           N  
ATOM   4484  CE2 TRP A2266      41.182  36.731  62.669  1.00  0.00           C  
ATOM   4485  CE3 TRP A2266      42.848  38.400  62.079  1.00  0.00           C  
ATOM   4486  CZ2 TRP A2266      40.479  36.937  61.476  1.00  0.00           C  
ATOM   4487  CZ3 TRP A2266      42.151  38.607  60.893  1.00  0.00           C  
ATOM   4488  CH2 TRP A2266      40.975  37.874  60.603  1.00  0.00           C  
TER
END
