# Supplementary material for: Backbone Brackets and Arginine Tweezers delineate Class I and Class II aminoacyl tRNA synthetases
Source: PLoS Comput Biol. 2018 Apr 16;14(4):e1006101. doi: 10.1371/journal.pcbi.1006101 (PMC5919687; doi:10.1371/journal.pcbi.1006101)
Supplement: S11 File — All structures of Class I aaRS with residues renumbered according to the MSA. (GZ) [file pcbi.1006101.s023.tar.gz › 2ip1_A_renum.pdb]

ATOM      1  N   ASP A 183      15.691  68.571 122.475  1.00  0.00           N  
ATOM      2  CA  ASP A 183      14.625  68.416 123.497  1.00  0.00           C  
ATOM      3  C   ASP A 183      14.812  67.021 124.110  1.00  0.00           C  
ATOM      4  O   ASP A 183      15.567  66.877 125.077  1.00  0.00           O  
ATOM      5  CB  ASP A 183      13.214  68.623 122.894  1.00  0.00           C  
ATOM      6  CG  ASP A 183      12.252  69.351 123.850  1.00  0.00           C  
ATOM      7  OD1 ASP A 183      11.793  68.748 124.862  1.00  0.00           O  
ATOM      8  OD2 ASP A 183      11.927  70.530 123.581  1.00  0.00           O  
ATOM      9  N   TYR A 184      14.195  65.993 123.529  1.00  0.00           N  
ATOM     10  CA  TYR A 184      14.099  64.713 124.232  1.00  0.00           C  
ATOM     11  C   TYR A 184      15.355  63.823 124.245  1.00  0.00           C  
ATOM     12  O   TYR A 184      15.531  63.042 125.182  1.00  0.00           O  
ATOM     13  CB  TYR A 184      12.852  63.928 123.812  1.00  0.00           C  
ATOM     14  CG  TYR A 184      11.565  64.591 124.248  1.00  0.00           C  
ATOM     15  CD1 TYR A 184      10.822  65.368 123.351  1.00  0.00           C  
ATOM     16  CD2 TYR A 184      11.104  64.470 125.558  1.00  0.00           C  
ATOM     17  CE1 TYR A 184       9.641  65.989 123.743  1.00  0.00           C  
ATOM     18  CE2 TYR A 184       9.934  65.089 125.966  1.00  0.00           C  
ATOM     19  CZ  TYR A 184       9.200  65.840 125.048  1.00  0.00           C  
ATOM     20  OH  TYR A 184       8.038  66.452 125.433  1.00  0.00           O  
ATOM     21  N   ASP A 185      16.237  63.923 123.249  1.00  0.00           N  
ATOM     22  CA  ASP A 185      17.483  63.132 123.357  1.00  0.00           C  
ATOM     23  C   ASP A 185      18.452  63.740 124.380  1.00  0.00           C  
ATOM     24  O   ASP A 185      19.240  63.024 125.004  1.00  0.00           O  
ATOM     25  CB  ASP A 185      18.136  62.732 122.008  1.00  0.00           C  
ATOM     26  CG  ASP A 185      17.914  63.745 120.904  1.00  0.00           C  
ATOM     27  OD1 ASP A 185      17.701  64.944 121.214  1.00  0.00           O  
ATOM     28  OD2 ASP A 185      17.975  63.350 119.710  1.00  0.00           O  
ATOM     29  N   LYS A 186      18.336  65.047 124.600  1.00  0.00           N  
ATOM     30  CA  LYS A 186      19.008  65.688 125.723  1.00  0.00           C  
ATOM     31  C   LYS A 186      18.442  65.166 127.054  1.00  0.00           C  
ATOM     32  O   LYS A 186      19.171  65.054 128.046  1.00  0.00           O  
ATOM     33  CB  LYS A 186      18.887  67.211 125.639  1.00  0.00           C  
ATOM     34  N   LEU A 187      17.149  64.837 127.076  1.00  0.00           N  
ATOM     35  CA  LEU A 187      16.529  64.332 128.313  1.00  0.00           C  
ATOM     36  C   LEU A 187      16.935  62.891 128.614  1.00  0.00           C  
ATOM     37  O   LEU A 187      17.195  62.543 129.773  1.00  0.00           O  
ATOM     38  CB  LEU A 187      14.998  64.502 128.306  1.00  0.00           C  
ATOM     39  CG  LEU A 187      14.482  65.949 128.322  1.00  0.00           C  
ATOM     40  CD1 LEU A 187      13.018  65.958 128.648  1.00  0.00           C  
ATOM     41  CD2 LEU A 187      15.260  66.835 129.309  1.00  0.00           C  
ATOM     42  N   ILE A 188      17.005  62.064 127.574  1.00  0.00           N  
ATOM     43  CA  ILE A 188      17.576  60.727 127.716  1.00  0.00           C  
ATOM     44  C   ILE A 188      18.961  60.788 128.378  1.00  0.00           C  
ATOM     45  O   ILE A 188      19.199  60.096 129.371  1.00  0.00           O  
ATOM     46  CB  ILE A 188      17.606  59.994 126.366  1.00  0.00           C  
ATOM     47  CG1 ILE A 188      16.199  59.474 126.044  1.00  0.00           C  
ATOM     48  CG2 ILE A 188      18.626  58.852 126.367  1.00  0.00           C  
ATOM     49  CD1 ILE A 188      15.959  59.181 124.567  1.00  0.00           C  
ATOM     50  N   LYS A 189      19.836  61.642 127.841  1.00  0.00           N  
ATOM     51  CA  LYS A 189      21.194  61.838 128.357  1.00  0.00           C  
ATOM     52  C   LYS A 189      21.228  62.394 129.780  1.00  0.00           C  
ATOM     53  O   LYS A 189      22.020  61.943 130.605  1.00  0.00           O  
ATOM     54  CB  LYS A 189      22.009  62.726 127.405  1.00  0.00           C  
ATOM     55  N   GLN A 190      20.376  63.379 130.068  1.00  0.00           N  
ATOM     56  CA  GLN A 190      20.348  63.989 131.396  1.00  0.00           C  
ATOM     57  C   GLN A 190      19.799  63.012 132.456  1.00  0.00           C  
ATOM     58  O   GLN A 190      20.375  62.885 133.530  1.00  0.00           O  
ATOM     59  CB  GLN A 190      19.556  65.310 131.387  1.00  0.00           C  
ATOM     60  N   PHE A 191      18.719  62.302 132.130  1.00  0.00           N  
ATOM     61  CA  PHE A 191      18.106  61.341 133.066  1.00  0.00           C  
ATOM     62  C   PHE A 191      18.792  59.992 133.061  1.00  0.00           C  
ATOM     63  O   PHE A 191      18.672  59.239 134.031  1.00  0.00           O  
ATOM     64  CB  PHE A 191      16.595  61.172 132.823  1.00  0.00           C  
ATOM     65  CG  PHE A 191      15.790  62.419 133.161  1.00  0.00           C  
ATOM     66  CD1 PHE A 191      15.776  62.919 134.460  1.00  0.00           C  
ATOM     67  CD2 PHE A 191      15.091  63.109 132.166  1.00  0.00           C  
ATOM     68  CE1 PHE A 191      15.064  64.084 134.770  1.00  0.00           C  
ATOM     69  CE2 PHE A 191      14.370  64.268 132.462  1.00  0.00           C  
ATOM     70  CZ  PHE A 191      14.356  64.759 133.771  1.00  0.00           C  
ATOM     71  N   GLY A 195      19.509  59.686 131.985  1.00  0.00           N  
ATOM     72  CA  GLY A 195      20.299  58.455 131.933  1.00  0.00           C  
ATOM     73  C   GLY A 195      19.424  57.244 131.688  1.00  0.00           C  
ATOM     74  O   GLY A 195      19.639  56.173 132.262  1.00  0.00           O  
ATOM     75  N   THR A 196      18.405  57.421 130.856  1.00  0.00           N  
ATOM     76  CA  THR A 196      17.506  56.334 130.517  1.00  0.00           C  
ATOM     77  C   THR A 196      17.983  55.608 129.237  1.00  0.00           C  
ATOM     78  O   THR A 196      19.012  55.955 128.644  1.00  0.00           O  
ATOM     79  CB  THR A 196      16.047  56.843 130.386  1.00  0.00           C  
ATOM     80  OG1 THR A 196      15.992  57.857 129.376  1.00  0.00           O  
ATOM     81  CG2 THR A 196      15.562  57.450 131.709  1.00  0.00           C  
ATOM     82  N   LYS A 197      17.224  54.605 128.809  1.00  0.00           N  
ATOM     83  CA  LYS A 197      17.564  53.795 127.632  1.00  0.00           C  
ATOM     84  C   LYS A 197      16.560  54.127 126.544  1.00  0.00           C  
ATOM     85  O   LYS A 197      15.369  53.969 126.762  1.00  0.00           O  
ATOM     86  CB  LYS A 197      17.442  52.321 128.004  1.00  0.00           C  
ATOM     87  CG  LYS A 197      18.006  51.324 127.024  1.00  0.00           C  
ATOM     88  CD  LYS A 197      18.025  49.962 127.705  1.00  0.00           C  
ATOM     89  CE  LYS A 197      18.324  48.855 126.721  1.00  0.00           C  
ATOM     90  NZ  LYS A 197      17.806  47.561 127.255  1.00  0.00           N  
ATOM     91  N   PRO A 198      17.023  54.625 125.384  1.00  0.00           N  
ATOM     92  CA  PRO A 198      16.042  54.923 124.326  1.00  0.00           C  
ATOM     93  C   PRO A 198      15.317  53.676 123.841  1.00  0.00           C  
ATOM     94  O   PRO A 198      15.896  52.584 123.836  1.00  0.00           O  
ATOM     95  CB  PRO A 198      16.895  55.510 123.206  1.00  0.00           C  
ATOM     96  CG  PRO A 198      18.293  55.098 123.520  1.00  0.00           C  
ATOM     97  CD  PRO A 198      18.396  54.979 124.983  1.00  0.00           C  
ATOM     98  N   VAL A 199      14.044  53.840 123.497  1.00  0.00           N  
ATOM     99  CA  VAL A 199      13.311  52.858 122.715  1.00  0.00           C  
ATOM    100  C   VAL A 199      13.674  53.097 121.240  1.00  0.00           C  
ATOM    101  O   VAL A 199      13.509  54.203 120.713  1.00  0.00           O  
ATOM    102  CB  VAL A 199      11.787  52.983 122.912  1.00  0.00           C  
ATOM    103  CG1 VAL A 199      11.047  52.106 121.904  1.00  0.00           C  
ATOM    104  CG2 VAL A 199      11.392  52.653 124.367  1.00  0.00           C  
ATOM    105  N   ASN A 200      14.207  52.064 120.602  1.00  0.00           N  
ATOM    106  CA  ASN A 200      14.637  52.161 119.206  1.00  0.00           C  
ATOM    107  C   ASN A 200      14.129  50.968 118.378  1.00  0.00           C  
ATOM    108  O   ASN A 200      13.311  50.171 118.864  1.00  0.00           O  
ATOM    109  CB  ASN A 200      16.164  52.354 119.110  1.00  0.00           C  
ATOM    110  CG  ASN A 200      16.947  51.165 119.650  1.00  0.00           C  
ATOM    111  OD1 ASN A 200      16.389  50.104 119.917  1.00  0.00           O  
ATOM    112  ND2 ASN A 200      18.258  51.335 119.791  1.00  0.00           N  
ATOM    113  N   GLU A 201      14.609  50.845 117.140  1.00  0.00           N  
ATOM    114  CA  GLU A 201      14.169  49.768 116.260  1.00  0.00           C  
ATOM    115  C   GLU A 201      14.381  48.367 116.873  1.00  0.00           C  
ATOM    116  O   GLU A 201      13.541  47.463 116.709  1.00  0.00           O  
ATOM    117  CB  GLU A 201      14.861  49.886 114.857  1.00  0.00           C  
ATOM    118  N   GLU A 202      15.500  48.178 117.568  1.00  0.00           N  
ATOM    119  CA  GLU A 202      15.791  46.887 118.167  1.00  0.00           C  
ATOM    120  C   GLU A 202      14.783  46.532 119.286  1.00  0.00           C  
ATOM    121  O   GLU A 202      14.401  45.360 119.446  1.00  0.00           O  
ATOM    122  CB  GLU A 202      17.244  46.857 118.648  1.00  0.00           C  
ATOM    123  CG  GLU A 202      18.261  47.475 117.647  1.00  0.00           C  
ATOM    124  CD  GLU A 202      18.346  46.772 116.275  1.00  0.00           C  
ATOM    125  OE1 GLU A 202      17.679  44.625 117.066  1.00  0.00           O  
ATOM    126  OE2 GLU A 202      18.469  47.480 115.248  1.00  0.00           O  
ATOM    127  N   THR A 203      14.353  47.540 120.050  1.00  0.00           N  
ATOM    128  CA  THR A 203      13.372  47.332 121.101  1.00  0.00           C  
ATOM    129  C   THR A 203      12.060  46.847 120.491  1.00  0.00           C  
ATOM    130  O   THR A 203      11.368  45.987 121.044  1.00  0.00           O  
ATOM    131  CB  THR A 203      13.066  48.655 121.884  1.00  0.00           C  
ATOM    132  OG1 THR A 203      14.276  49.385 122.133  1.00  0.00           O  
ATOM    133  CG2 THR A 203      12.342  48.366 123.207  1.00  0.00           C  
ATOM    134  N   LEU A 204      11.690  47.463 119.376  1.00  0.00           N  
ATOM    135  CA  LEU A 204      10.421  47.164 118.714  1.00  0.00           C  
ATOM    136  C   LEU A 204      10.461  45.799 118.036  1.00  0.00           C  
ATOM    137  O   LEU A 204       9.469  45.067 118.056  1.00  0.00           O  
ATOM    138  CB  LEU A 204      10.064  48.276 117.711  1.00  0.00           C  
ATOM    139  CG  LEU A 204       9.969  49.683 118.348  1.00  0.00           C  
ATOM    140  CD1 LEU A 204       9.587  50.725 117.315  1.00  0.00           C  
ATOM    141  CD2 LEU A 204       9.015  49.745 119.524  1.00  0.00           C  
ATOM    142  N   LYS A 205      11.619  45.461 117.464  1.00  0.00           N  
ATOM    143  CA  LYS A 205      11.818  44.160 116.848  1.00  0.00           C  
ATOM    144  C   LYS A 205      11.707  43.072 117.900  1.00  0.00           C  
ATOM    145  O   LYS A 205      10.992  42.099 117.682  1.00  0.00           O  
ATOM    146  CB  LYS A 205      13.170  44.083 116.119  1.00  0.00           C  
ATOM    147  N   ARG A 206      12.380  43.248 119.047  1.00  0.00           N  
ATOM    148  CA  ARG A 206      12.328  42.266 120.148  1.00  0.00           C  
ATOM    149  C   ARG A 206      10.926  42.141 120.723  1.00  0.00           C  
ATOM    150  O   ARG A 206      10.470  41.038 121.043  1.00  0.00           O  
ATOM    151  CB  ARG A 206      13.322  42.606 121.253  1.00  0.00           C  
ATOM    152  CG  ARG A 206      14.229  41.456 121.617  1.00  0.00           C  
ATOM    153  CD  ARG A 206      13.754  40.584 122.787  1.00  0.00           C  
ATOM    154  NE  ARG A 206      14.284  41.080 124.048  1.00  0.00           N  
ATOM    155  CZ  ARG A 206      14.415  40.388 125.184  1.00  0.00           C  
ATOM    156  NH1 ARG A 206      14.092  39.100 125.278  1.00  0.00           N  
ATOM    157  NH2 ARG A 206      14.895  41.017 126.246  1.00  0.00           N  
ATOM    158  N   PHE A 207      10.232  43.268 120.843  1.00  0.00           N  
ATOM    159  CA  PHE A 207       8.848  43.227 121.289  1.00  0.00           C  
ATOM    160  C   PHE A 207       7.964  42.302 120.417  1.00  0.00           C  
ATOM    161  O   PHE A 207       7.227  41.465 120.941  1.00  0.00           O  
ATOM    162  CB  PHE A 207       8.221  44.632 121.356  1.00  0.00           C  
ATOM    163  CG  PHE A 207       6.784  44.587 121.764  1.00  0.00           C  
ATOM    164  CD1 PHE A 207       6.440  44.592 123.109  1.00  0.00           C  
ATOM    165  CD2 PHE A 207       5.784  44.434 120.802  1.00  0.00           C  
ATOM    166  CE1 PHE A 207       5.103  44.496 123.505  1.00  0.00           C  
ATOM    167  CE2 PHE A 207       4.436  44.337 121.165  1.00  0.00           C  
ATOM    168  CZ  PHE A 207       4.093  44.362 122.525  1.00  0.00           C  
ATOM    169  N   LYS A 208       8.008  42.501 119.105  1.00  0.00           N  
ATOM    170  CA  LYS A 208       7.241  41.695 118.150  1.00  0.00           C  
ATOM    171  C   LYS A 208       7.610  40.205 118.227  1.00  0.00           C  
ATOM    172  O   LYS A 208       6.726  39.352 118.270  1.00  0.00           O  
ATOM    173  CB  LYS A 208       7.428  42.256 116.726  1.00  0.00           C  
ATOM    174  CG  LYS A 208       6.915  41.390 115.592  1.00  0.00           C  
ATOM    175  CD  LYS A 208       5.405  41.346 115.551  1.00  0.00           C  
ATOM    176  CE  LYS A 208       4.909  40.358 114.486  1.00  0.00           C  
ATOM    177  NZ  LYS A 208       5.122  40.889 113.099  1.00  0.00           N  
ATOM    178  N   GLN A 209       8.912  39.929 118.284  1.00  0.00           N  
ATOM    179  CA  GLN A 209       9.482  38.576 118.393  1.00  0.00           C  
ATOM    180  C   GLN A 209       8.982  37.812 119.643  1.00  0.00           C  
ATOM    181  O   GLN A 209       8.603  36.633 119.574  1.00  0.00           O  
ATOM    182  CB  GLN A 209      11.018  38.701 118.394  1.00  0.00           C  
ATOM    183  CG  GLN A 209      11.825  37.410 118.294  1.00  0.00           C  
ATOM    184  CD  GLN A 209      12.577  37.076 119.583  1.00  0.00           C  
ATOM    185  OE1 GLN A 209      13.290  37.921 120.148  1.00  0.00           O  
ATOM    186  NE2 GLN A 209      12.433  35.830 120.046  1.00  0.00           N  
ATOM    187  N   VAL A 210       8.973  38.509 120.774  1.00  0.00           N  
ATOM    188  CA  VAL A 210       8.561  37.950 122.050  1.00  0.00           C  
ATOM    189  C   VAL A 210       7.038  37.787 122.165  1.00  0.00           C  
ATOM    190  O   VAL A 210       6.565  36.752 122.610  1.00  0.00           O  
ATOM    191  CB  VAL A 210       9.139  38.799 123.206  1.00  0.00           C  
ATOM    192  CG1 VAL A 210       8.390  38.562 124.518  1.00  0.00           C  
ATOM    193  CG2 VAL A 210      10.628  38.486 123.355  1.00  0.00           C  
ATOM    194  N   THR A 211       6.274  38.796 121.763  1.00  0.00           N  
ATOM    195  CA  THR A 211       4.819  38.750 121.958  1.00  0.00           C  
ATOM    196  C   THR A 211       4.066  38.198 120.740  1.00  0.00           C  
ATOM    197  O   THR A 211       2.920  37.738 120.867  1.00  0.00           O  
ATOM    198  CB  THR A 211       4.224  40.161 122.294  1.00  0.00           C  
ATOM    199  OG1 THR A 211       4.393  41.038 121.171  1.00  0.00           O  
ATOM    200  CG2 THR A 211       4.881  40.781 123.515  1.00  0.00           C  
ATOM    201  N   GLY A 212       4.673  38.295 119.559  1.00  0.00           N  
ATOM    202  CA  GLY A 212       3.956  38.024 118.316  1.00  0.00           C  
ATOM    203  C   GLY A 212       3.076  39.188 117.870  1.00  0.00           C  
ATOM    204  O   GLY A 212       2.482  39.126 116.788  1.00  0.00           O  
ATOM    205  N   ARG A 214       3.012  40.260 118.672  1.00  0.00           N  
ATOM    206  CA  ARG A 214       2.159  41.422 118.356  1.00  0.00           C  
ATOM    207  C   ARG A 214       2.930  42.660 117.875  1.00  0.00           C  
ATOM    208  O   ARG A 214       4.079  42.895 118.281  1.00  0.00           O  
ATOM    209  CB  ARG A 214       1.297  41.786 119.568  1.00  0.00           C  
ATOM    210  CG  ARG A 214       0.485  40.619 120.137  1.00  0.00           C  
ATOM    211  CD  ARG A 214      -0.867  40.480 119.444  1.00  0.00           C  
ATOM    212  NE  ARG A 214      -1.687  41.688 119.571  1.00  0.00           N  
ATOM    213  CZ  ARG A 214      -2.603  41.883 120.523  1.00  0.00           C  
ATOM    214  NH1 ARG A 214      -2.820  40.946 121.449  1.00  0.00           N  
ATOM    215  NH2 ARG A 214      -3.291  43.017 120.554  1.00  0.00           N  
ATOM    216  N   GLU A 215       2.300  43.465 117.023  1.00  0.00           N  
ATOM    217  CA  GLU A 215       2.923  44.718 116.606  1.00  0.00           C  
ATOM    218  C   GLU A 215       3.072  45.689 117.796  1.00  0.00           C  
ATOM    219  O   GLU A 215       2.168  45.780 118.635  1.00  0.00           O  
ATOM    220  CB  GLU A 215       2.140  45.393 115.470  1.00  0.00           C  
ATOM    221  CG  GLU A 215       2.071  44.609 114.151  1.00  0.00           C  
ATOM    222  CD  GLU A 215       3.443  44.125 113.617  1.00  0.00           C  
ATOM    223  OE1 GLU A 215       4.489  44.773 113.891  1.00  0.00           O  
ATOM    224  OE2 GLU A 215       3.466  43.086 112.913  1.00  0.00           O  
ATOM    225  N   PRO A 216       4.202  46.422 117.865  1.00  0.00           N  
ATOM    226  CA  PRO A 216       4.368  47.453 118.890  1.00  0.00           C  
ATOM    227  C   PRO A 216       3.262  48.499 118.743  1.00  0.00           C  
ATOM    228  O   PRO A 216       2.855  48.802 117.610  1.00  0.00           O  
ATOM    229  CB  PRO A 216       5.723  48.085 118.553  1.00  0.00           C  
ATOM    230  CG  PRO A 216       6.402  47.128 117.662  1.00  0.00           C  
ATOM    231  CD  PRO A 216       5.370  46.333 116.966  1.00  0.00           C  
ATOM    232  N   HIS A 217       2.776  49.017 119.874  1.00  0.00           N  
ATOM    233  CA  HIS A 217       1.756  50.084 119.891  1.00  0.00           C  
ATOM    234  C   HIS A 217       2.169  51.303 119.076  1.00  0.00           C  
ATOM    235  O   HIS A 217       3.369  51.621 118.937  1.00  0.00           O  
ATOM    236  CB  HIS A 217       1.423  50.503 121.349  1.00  0.00           C  
ATOM    237  CG  HIS A 217       0.157  51.302 121.481  1.00  0.00           C  
ATOM    238  ND1 HIS A 217       0.152  52.677 121.563  1.00  0.00           N  
ATOM    239  CD2 HIS A 217      -1.145  50.921 121.518  1.00  0.00           C  
ATOM    240  CE1 HIS A 217      -1.097  53.109 121.664  1.00  0.00           C  
ATOM    241  NE2 HIS A 217      -1.904  52.064 121.636  1.00  0.00           N  
ATOM    242  N   HIS A 218       1.181  51.996 118.517  1.00  0.00           N  
ATOM    243  CA  HIS A 218       1.503  53.154 117.702  1.00  0.00           C  
ATOM    244  C   HIS A 218       2.190  54.260 118.488  1.00  0.00           C  
ATOM    245  O   HIS A 218       3.011  54.972 117.907  1.00  0.00           O  
ATOM    246  CB  HIS A 218       0.295  53.653 116.882  1.00  0.00           C  
ATOM    247  CG  HIS A 218      -0.826  54.233 117.694  1.00  0.00           C  
ATOM    248  ND1 HIS A 218      -1.724  53.454 118.398  1.00  0.00           N  
ATOM    249  CD2 HIS A 218      -1.258  55.510 117.825  1.00  0.00           C  
ATOM    250  CE1 HIS A 218      -2.632  54.234 118.961  1.00  0.00           C  
ATOM    251  NE2 HIS A 218      -2.367  55.483 118.634  1.00  0.00           N  
ATOM    252  N   PHE A 219       1.897  54.389 119.795  1.00  0.00           N  
ATOM    253  CA  PHE A 219       2.661  55.300 120.644  1.00  0.00           C  
ATOM    254  C   PHE A 219       4.154  54.993 120.625  1.00  0.00           C  
ATOM    255  O   PHE A 219       4.968  55.907 120.701  1.00  0.00           O  
ATOM    256  CB  PHE A 219       2.197  55.307 122.111  1.00  0.00           C  
ATOM    257  CG  PHE A 219       0.800  55.816 122.334  1.00  0.00           C  
ATOM    258  CD1 PHE A 219       0.063  56.444 121.327  1.00  0.00           C  
ATOM    259  CD2 PHE A 219       0.215  55.675 123.597  1.00  0.00           C  
ATOM    260  CE1 PHE A 219      -1.242  56.900 121.555  1.00  0.00           C  
ATOM    261  CE2 PHE A 219      -1.084  56.115 123.839  1.00  0.00           C  
ATOM    262  CZ  PHE A 219      -1.819  56.762 122.821  1.00  0.00           C  
ATOM    263  N   LEU A 220       4.504  53.706 120.582  1.00  0.00           N  
ATOM    264  CA  LEU A 220       5.912  53.310 120.497  1.00  0.00           C  
ATOM    265  C   LEU A 220       6.506  53.554 119.108  1.00  0.00           C  
ATOM    266  O   LEU A 220       7.630  54.076 118.980  1.00  0.00           O  
ATOM    267  CB  LEU A 220       6.106  51.838 120.926  1.00  0.00           C  
ATOM    268  CG  LEU A 220       5.870  51.570 122.415  1.00  0.00           C  
ATOM    269  CD1 LEU A 220       5.581  50.078 122.631  1.00  0.00           C  
ATOM    270  CD2 LEU A 220       7.089  52.009 123.225  1.00  0.00           C  
ATOM    271  N   ARG A 221       5.740  53.231 118.068  1.00  0.00           N  
ATOM    272  CA  ARG A 221       6.216  53.442 116.703  1.00  0.00           C  
ATOM    273  C   ARG A 221       6.468  54.929 116.426  1.00  0.00           C  
ATOM    274  O   ARG A 221       7.370  55.289 115.660  1.00  0.00           O  
ATOM    275  CB  ARG A 221       5.214  52.865 115.683  1.00  0.00           C  
ATOM    276  CG  ARG A 221       4.975  51.361 115.821  1.00  0.00           C  
ATOM    277  CD  ARG A 221       4.399  50.776 114.553  1.00  0.00           C  
ATOM    278  NE  ARG A 221       3.186  51.462 114.103  1.00  0.00           N  
ATOM    279  CZ  ARG A 221       1.952  51.206 114.549  1.00  0.00           C  
ATOM    280  NH1 ARG A 221       1.737  50.287 115.493  1.00  0.00           N  
ATOM    281  NH2 ARG A 221       0.920  51.873 114.059  1.00  0.00           N  
ATOM    282  N   LYS A 222       5.653  55.785 117.035  1.00  0.00           N  
ATOM    283  CA  LYS A 222       5.748  57.244 116.818  1.00  0.00           C  
ATOM    284  C   LYS A 222       6.642  57.965 117.818  1.00  0.00           C  
ATOM    285  O   LYS A 222       6.802  59.182 117.739  1.00  0.00           O  
ATOM    286  CB  LYS A 222       4.363  57.891 116.841  1.00  0.00           C  
ATOM    287  CG  LYS A 222       3.427  57.441 115.751  1.00  0.00           C  
ATOM    288  CD  LYS A 222       2.005  57.870 116.115  1.00  0.00           C  
ATOM    289  CE  LYS A 222       1.035  57.069 115.341  1.00  0.00           C  
ATOM    290  NZ  LYS A 222      -0.355  57.352 115.746  1.00  0.00           N  
ATOM    291  N   GLY A 224       7.228  57.228 118.757  1.00  0.00           N  
ATOM    292  CA  GLY A 224       8.128  57.816 119.772  1.00  0.00           C  
ATOM    293  C   GLY A 224       7.458  58.634 120.879  1.00  0.00           C  
ATOM    294  O   GLY A 224       8.118  59.463 121.521  1.00  0.00           O  
ATOM    295  N   LEU A 225       6.153  58.430 121.093  1.00  0.00           N  
ATOM    296  CA  LEU A 225       5.432  59.132 122.159  1.00  0.00           C  
ATOM    297  C   LEU A 225       5.867  58.577 123.505  1.00  0.00           C  
ATOM    298  O   LEU A 225       6.034  59.342 124.472  1.00  0.00           O  
ATOM    299  CB  LEU A 225       3.903  59.051 122.014  1.00  0.00           C  
ATOM    300  CG  LEU A 225       3.060  59.712 123.128  1.00  0.00           C  
ATOM    301  CD1 LEU A 225       4.197  60.534 119.795  1.00  0.00           C  
ATOM    302  CD2 LEU A 225       1.560  59.549 122.883  1.00  0.00           C  
ATOM    303  N   PHE A 226       6.049  57.256 123.561  1.00  0.00           N  
ATOM    304  CA  PHE A 226       6.806  56.597 124.628  1.00  0.00           C  
ATOM    305  C   PHE A 226       8.142  56.273 123.974  1.00  0.00           C  
ATOM    306  O   PHE A 226       8.182  55.507 122.983  1.00  0.00           O  
ATOM    307  CB  PHE A 226       6.072  55.348 125.144  1.00  0.00           C  
ATOM    308  CG  PHE A 226       4.992  55.668 126.146  1.00  0.00           C  
ATOM    309  CD1 PHE A 226       3.688  55.934 125.738  1.00  0.00           C  
ATOM    310  CD2 PHE A 226       5.282  55.734 127.504  1.00  0.00           C  
ATOM    311  CE1 PHE A 226       2.688  56.262 126.656  1.00  0.00           C  
ATOM    312  CE2 PHE A 226       4.274  56.045 128.438  1.00  0.00           C  
ATOM    313  CZ  PHE A 226       2.986  56.322 128.025  1.00  0.00           C  
ATOM    314  N   PHE A 227       9.226  56.861 124.493  1.00  0.00           N  
ATOM    315  CA  PHE A 227      10.507  56.958 123.746  1.00  0.00           C  
ATOM    316  C   PHE A 227      11.732  56.501 124.528  1.00  0.00           C  
ATOM    317  O   PHE A 227      12.843  56.448 123.980  1.00  0.00           O  
ATOM    318  CB  PHE A 227      10.766  58.398 123.305  1.00  0.00           C  
ATOM    319  CG  PHE A 227      11.067  59.327 124.452  1.00  0.00           C  
ATOM    320  CD1 PHE A 227      10.043  59.928 125.163  1.00  0.00           C  
ATOM    321  CD2 PHE A 227      12.379  59.596 124.821  1.00  0.00           C  
ATOM    322  CE1 PHE A 227      10.313  60.763 126.234  1.00  0.00           C  
ATOM    323  CE2 PHE A 227      12.667  60.443 125.915  1.00  0.00           C  
ATOM    324  CZ  PHE A 227      11.633  61.023 126.616  1.00  0.00           C  
ATOM    325  N   SER A 228      11.547  56.199 125.809  1.00  0.00           N  
ATOM    326  CA  SER A 228      12.639  55.634 126.594  1.00  0.00           C  
ATOM    327  C   SER A 228      12.098  54.736 127.692  1.00  0.00           C  
ATOM    328  O   SER A 228      10.877  54.644 127.899  1.00  0.00           O  
ATOM    329  CB  SER A 228      13.615  56.727 127.086  1.00  0.00           C  
ATOM    330  OG  SER A 228      13.309  57.220 128.352  1.00  0.00           O  
ATOM    331  N   GLU A 229      12.999  54.047 128.370  1.00  0.00           N  
ATOM    332  CA  GLU A 229      12.630  52.987 129.304  1.00  0.00           C  
ATOM    333  C   GLU A 229      13.726  52.729 130.322  1.00  0.00           C  
ATOM    334  O   GLU A 229      14.885  53.156 130.145  1.00  0.00           O  
ATOM    335  CB  GLU A 229      12.294  51.661 128.564  1.00  0.00           C  
ATOM    336  CG  GLU A 229      13.315  51.211 127.501  1.00  0.00           C  
ATOM    337  CD  GLU A 229      14.145  50.017 127.918  1.00  0.00           C  
ATOM    338  OE1 GLU A 229      14.655  49.306 127.018  1.00  0.00           O  
ATOM    339  OE2 GLU A 229      14.308  49.785 129.139  1.00  0.00           O  
ATOM    340  N   ARG A 230      13.329  52.030 131.387  1.00  0.00           N  
ATOM    341  CA  ARG A 230      14.253  51.419 132.336  1.00  0.00           C  
ATOM    342  C   ARG A 230      13.765  50.012 132.555  1.00  0.00           C  
ATOM    343  O   ARG A 230      12.616  49.828 132.966  1.00  0.00           O  
ATOM    344  CB  ARG A 230      14.191  52.128 133.689  1.00  0.00           C  
ATOM    345  CG  ARG A 230      15.331  52.975 133.948  1.00  0.00           C  
ATOM    346  CD  ARG A 230      15.371  53.598 135.311  1.00  0.00           C  
ATOM    347  NE  ARG A 230      15.863  54.968 135.147  1.00  0.00           N  
ATOM    348  CZ  ARG A 230      17.137  55.321 134.971  1.00  0.00           C  
ATOM    349  NH1 ARG A 230      18.103  54.413 134.985  1.00  0.00           N  
ATOM    350  NH2 ARG A 230      17.450  56.606 134.812  1.00  0.00           N  
ATOM    351  N   ASP A 231      14.625  49.031 132.286  1.00  0.00           N  
ATOM    352  CA  ASP A 231      14.339  47.599 132.547  1.00  0.00           C  
ATOM    353  C   ASP A 231      13.196  46.962 131.725  1.00  0.00           C  
ATOM    354  O   ASP A 231      12.680  45.886 132.094  1.00  0.00           O  
ATOM    355  CB  ASP A 231      14.079  47.351 134.045  1.00  0.00           C  
ATOM    356  CG  ASP A 231      15.353  47.128 134.850  1.00  0.00           C  
ATOM    357  OD1 ASP A 231      16.422  46.873 134.253  1.00  0.00           O  
ATOM    358  OD2 ASP A 231      15.267  47.194 136.092  1.00  0.00           O  
ATOM    359  N   PHE A 232      12.793  47.588 130.623  1.00  0.00           N  
ATOM    360  CA  PHE A 232      11.820  46.938 129.745  1.00  0.00           C  
ATOM    361  C   PHE A 232      12.334  45.588 129.221  1.00  0.00           C  
ATOM    362  O   PHE A 232      11.556  44.655 128.996  1.00  0.00           O  
ATOM    363  CB  PHE A 232      11.441  47.858 128.615  1.00  0.00           C  
ATOM    364  CG  PHE A 232      10.267  47.373 127.807  1.00  0.00           C  
ATOM    365  CD1 PHE A 232       9.036  47.165 128.414  1.00  0.00           C  
ATOM    366  CD2 PHE A 232      10.396  47.135 126.444  1.00  0.00           C  
ATOM    367  CE1 PHE A 232       7.945  46.723 127.663  1.00  0.00           C  
ATOM    368  CE2 PHE A 232       9.304  46.696 125.693  1.00  0.00           C  
ATOM    369  CZ  PHE A 232       8.072  46.500 126.320  1.00  0.00           C  
ATOM    370  N   THR A 233      13.652  45.464 129.033  1.00  0.00           N  
ATOM    371  CA  THR A 233      14.246  44.168 128.663  1.00  0.00           C  
ATOM    372  C   THR A 233      13.885  43.043 129.623  1.00  0.00           C  
ATOM    373  O   THR A 233      13.548  41.916 129.201  1.00  0.00           O  
ATOM    374  CB  THR A 233      15.780  44.281 128.589  1.00  0.00           C  
ATOM    375  OG1 THR A 233      16.091  45.040 127.428  1.00  0.00           O  
ATOM    376  CG2 THR A 233      16.478  42.891 128.513  1.00  0.00           C  
ATOM    377  N   LYS A 234      13.968  43.355 130.915  1.00  0.00           N  
ATOM    378  CA  LYS A 234      13.702  42.385 131.942  1.00  0.00           C  
ATOM    379  C   LYS A 234      12.236  41.916 131.862  1.00  0.00           C  
ATOM    380  O   LYS A 234      11.956  40.730 132.027  1.00  0.00           O  
ATOM    381  CB  LYS A 234      14.077  42.997 133.292  1.00  0.00           C  
ATOM    382  CG  LYS A 234      13.259  42.561 134.482  1.00  0.00           C  
ATOM    383  CD  LYS A 234      13.707  43.283 135.774  1.00  0.00           C  
ATOM    384  CE  LYS A 234      12.638  44.259 136.306  1.00  0.00           C  
ATOM    385  NZ  LYS A 234      13.087  44.786 137.624  1.00  0.00           N  
ATOM    386  N   ILE A 235      11.321  42.848 131.577  1.00  0.00           N  
ATOM    387  CA  ILE A 235       9.893  42.533 131.351  1.00  0.00           C  
ATOM    388  C   ILE A 235       9.674  41.622 130.118  1.00  0.00           C  
ATOM    389  O   ILE A 235       8.961  40.622 130.202  1.00  0.00           O  
ATOM    390  CB  ILE A 235       9.063  43.832 131.182  1.00  0.00           C  
ATOM    391  CG1 ILE A 235       9.148  44.733 132.447  1.00  0.00           C  
ATOM    392  CG2 ILE A 235       7.619  43.508 130.763  1.00  0.00           C  
ATOM    393  CD1 ILE A 235       8.686  44.132 133.774  1.00  0.00           C  
ATOM    394  N   LEU A 236      10.312  41.949 128.991  1.00  0.00           N  
ATOM    395  CA  LEU A 236      10.272  41.055 127.813  1.00  0.00           C  
ATOM    396  C   LEU A 236      10.840  39.666 128.124  1.00  0.00           C  
ATOM    397  O   LEU A 236      10.265  38.679 127.686  1.00  0.00           O  
ATOM    398  CB  LEU A 236      10.976  41.667 126.597  1.00  0.00           C  
ATOM    399  CG  LEU A 236      10.429  42.991 126.033  1.00  0.00           C  
ATOM    400  CD1 LEU A 236      11.333  43.500 124.926  1.00  0.00           C  
ATOM    401  CD2 LEU A 236       8.977  42.895 125.520  1.00  0.00           C  
ATOM    402  N   ASP A 237      11.944  39.597 128.886  1.00  0.00           N  
ATOM    403  CA  ASP A 237      12.502  38.309 129.369  1.00  0.00           C  
ATOM    404  C   ASP A 237      11.470  37.469 130.120  1.00  0.00           C  
ATOM    405  O   ASP A 237      11.366  36.252 129.915  1.00  0.00           O  
ATOM    406  CB  ASP A 237      13.700  38.536 130.314  1.00  0.00           C  
ATOM    407  CG  ASP A 237      14.947  39.138 129.609  1.00  0.00           C  
ATOM    408  OD1 ASP A 237      14.987  39.203 128.366  1.00  0.00           O  
ATOM    409  OD2 ASP A 237      15.891  39.551 130.333  1.00  0.00           O  
ATOM    410  N   LEU A 238      10.733  38.121 131.018  1.00  0.00           N  
ATOM    411  CA  LEU A 238       9.712  37.457 131.817  1.00  0.00           C  
ATOM    412  C   LEU A 238       8.606  36.931 130.931  1.00  0.00           C  
ATOM    413  O   LEU A 238       8.202  35.757 131.053  1.00  0.00           O  
ATOM    414  CB  LEU A 238       9.123  38.411 132.878  1.00  0.00           C  
ATOM    415  CG  LEU A 238      10.070  38.823 134.015  1.00  0.00           C  
ATOM    416  CD1 LEU A 238       9.444  39.917 134.899  1.00  0.00           C  
ATOM    417  CD2 LEU A 238      10.541  37.628 134.847  1.00  0.00           C  
ATOM    418  N   TYR A 240       8.089  37.791 130.055  1.00  0.00           N  
ATOM    419  CA  TYR A 240       7.038  37.343 129.158  1.00  0.00           C  
ATOM    420  C   TYR A 240       7.527  36.128 128.350  1.00  0.00           C  
ATOM    421  O   TYR A 240       6.804  35.134 128.185  1.00  0.00           O  
ATOM    422  CB  TYR A 240       6.548  38.455 128.215  1.00  0.00           C  
ATOM    423  CG  TYR A 240       5.369  37.958 127.394  1.00  0.00           C  
ATOM    424  CD1 TYR A 240       4.085  38.001 127.906  1.00  0.00           C  
ATOM    425  CD2 TYR A 240       5.559  37.358 126.136  1.00  0.00           C  
ATOM    426  CE1 TYR A 240       3.003  37.519 127.166  1.00  0.00           C  
ATOM    427  CE2 TYR A 240       4.486  36.864 125.395  1.00  0.00           C  
ATOM    428  CZ  TYR A 240       3.216  36.936 125.914  1.00  0.00           C  
ATOM    429  OH  TYR A 240       2.152  36.454 125.180  1.00  0.00           O  
ATOM    430  N   GLU A 241       8.761  36.212 127.860  1.00  0.00           N  
ATOM    431  CA  GLU A 241       9.331  35.154 127.041  1.00  0.00           C  
ATOM    432  C   GLU A 241       9.388  33.835 127.801  1.00  0.00           C  
ATOM    433  O   GLU A 241       9.145  32.779 127.225  1.00  0.00           O  
ATOM    434  CB  GLU A 241      10.735  35.537 126.577  1.00  0.00           C  
ATOM    435  CG  GLU A 241      11.292  34.632 125.477  1.00  0.00           C  
ATOM    436  CD  GLU A 241      12.574  35.179 124.885  1.00  0.00           C  
ATOM    437  OE1 GLU A 241      13.440  35.640 125.672  1.00  0.00           O  
ATOM    438  OE2 GLU A 241      12.711  35.138 123.638  1.00  0.00           O  
ATOM    439  N   GLN A 243       9.695  33.916 129.097  1.00  0.00           N  
ATOM    440  CA  GLN A 243       9.782  32.736 129.974  1.00  0.00           C  
ATOM    441  C   GLN A 243       8.414  32.322 130.546  1.00  0.00           C  
ATOM    442  O   GLN A 243       8.279  31.262 131.159  1.00  0.00           O  
ATOM    443  CB  GLN A 243      10.771  33.001 131.096  1.00  0.00           C  
ATOM    444  CG  GLN A 243      12.199  33.201 130.610  1.00  0.00           C  
ATOM    445  CD  GLN A 243      13.091  33.855 131.653  1.00  0.00           C  
ATOM    446  OE1 GLN A 243      13.799  34.822 131.360  1.00  0.00           O  
ATOM    447  NE2 GLN A 243      13.064  33.332 132.876  1.00  0.00           N  
ATOM    448  N   GLY A 244       7.402  33.158 130.313  1.00  0.00           N  
ATOM    449  CA  GLY A 244       6.052  32.891 130.786  1.00  0.00           C  
ATOM    450  C   GLY A 244       5.908  33.159 132.274  1.00  0.00           C  
ATOM    451  O   GLY A 244       5.059  32.562 132.942  1.00  0.00           O  
ATOM    452  N   LYS A 245       6.750  34.050 132.792  1.00  0.00           N  
ATOM    453  CA  LYS A 245       6.745  34.398 134.206  1.00  0.00           C  
ATOM    454  C   LYS A 245       5.920  35.676 134.428  1.00  0.00           C  
ATOM    455  O   LYS A 245       5.797  36.501 133.513  1.00  0.00           O  
ATOM    456  CB  LYS A 245       8.175  34.612 134.674  1.00  0.00           C  
ATOM    457  CG  LYS A 245       9.037  33.353 134.636  1.00  0.00           C  
ATOM    458  CD  LYS A 245      10.505  33.707 134.862  1.00  0.00           C  
ATOM    459  CE  LYS A 245      10.774  34.195 136.280  1.00  0.00           C  
ATOM    460  NZ  LYS A 245      12.225  34.541 136.485  1.00  0.00           N  
ATOM    461  N   PRO A 265       5.351  35.845 135.638  1.00  0.00           N  
ATOM    462  CA  PRO A 265       4.413  36.948 135.860  1.00  0.00           C  
ATOM    463  C   PRO A 265       5.092  38.292 136.086  1.00  0.00           C  
ATOM    464  O   PRO A 265       6.246  38.349 136.505  1.00  0.00           O  
ATOM    465  CB  PRO A 265       3.680  36.523 137.143  1.00  0.00           C  
ATOM    466  CG  PRO A 265       4.690  35.753 137.897  1.00  0.00           C  
ATOM    467  CD  PRO A 265       5.534  35.031 136.857  1.00  0.00           C  
ATOM    468  N   PHE A 266       4.352  39.350 135.765  1.00  0.00           N  
ATOM    469  CA  PHE A 266       4.611  40.732 136.177  1.00  0.00           C  
ATOM    470  C   PHE A 266       3.256  41.415 136.190  1.00  0.00           C  
ATOM    471  O   PHE A 266       2.238  40.795 135.847  1.00  0.00           O  
ATOM    472  CB  PHE A 266       5.625  41.473 135.269  1.00  0.00           C  
ATOM    473  CG  PHE A 266       5.295  41.431 133.803  1.00  0.00           C  
ATOM    474  CD1 PHE A 266       4.712  42.530 133.179  1.00  0.00           C  
ATOM    475  CD2 PHE A 266       5.615  40.316 133.034  1.00  0.00           C  
ATOM    476  CE1 PHE A 266       4.412  42.499 131.790  1.00  0.00           C  
ATOM    477  CE2 PHE A 266       5.319  40.261 131.656  1.00  0.00           C  
ATOM    478  CZ  PHE A 266       4.711  41.356 131.038  1.00  0.00           C  
ATOM    479  N   PHE A 267       3.214  42.664 136.626  1.00  0.00           N  
ATOM    480  CA  PHE A 267       1.947  43.371 136.617  1.00  0.00           C  
ATOM    481  C   PHE A 267       2.174  44.786 136.175  1.00  0.00           C  
ATOM    482  O   PHE A 267       3.305  45.226 136.063  1.00  0.00           O  
ATOM    483  CB  PHE A 267       1.191  43.300 137.973  1.00  0.00           C  
ATOM    484  CG  PHE A 267       1.884  43.963 139.138  1.00  0.00           C  
ATOM    485  CD1 PHE A 267       2.992  43.354 139.758  1.00  0.00           C  
ATOM    486  CD2 PHE A 267       1.386  45.152 139.677  1.00  0.00           C  
ATOM    487  CE1 PHE A 267       3.609  43.930 140.862  1.00  0.00           C  
ATOM    488  CE2 PHE A 267       2.010  45.753 140.789  1.00  0.00           C  
ATOM    489  CZ  PHE A 267       3.121  45.126 141.386  1.00  0.00           C  
ATOM    490  N   LEU A 268       1.075  45.488 135.953  1.00  0.00           N  
ATOM    491  CA  LEU A 268       1.109  46.870 135.545  1.00  0.00           C  
ATOM    492  C   LEU A 268       0.558  47.778 136.644  1.00  0.00           C  
ATOM    493  O   LEU A 268      -0.345  47.387 137.392  1.00  0.00           O  
ATOM    494  CB  LEU A 268       0.248  47.024 134.295  1.00  0.00           C  
ATOM    495  CG  LEU A 268       0.763  46.286 133.061  1.00  0.00           C  
ATOM    496  CD1 LEU A 268      -0.397  46.124 132.099  1.00  0.00           C  
ATOM    497  CD2 LEU A 268       1.886  47.104 132.445  1.00  0.00           C  
ATOM    498  N   TYR A 269       1.053  49.014 136.668  1.00  0.00           N  
ATOM    499  CA  TYR A 269       0.568  50.038 137.607  1.00  0.00           C  
ATOM    500  C   TYR A 269       0.314  51.327 136.865  1.00  0.00           C  
ATOM    501  O   TYR A 269       1.132  51.737 136.039  1.00  0.00           O  
ATOM    502  CB  TYR A 269       1.606  50.320 138.721  1.00  0.00           C  
ATOM    503  CG  TYR A 269       1.297  51.604 139.490  1.00  0.00           C  
ATOM    504  CD1 TYR A 269       0.476  51.571 140.615  1.00  0.00           C  
ATOM    505  CD2 TYR A 269       1.753  52.856 139.033  1.00  0.00           C  
ATOM    506  CE1 TYR A 269       0.156  52.728 141.306  1.00  0.00           C  
ATOM    507  CE2 TYR A 269       1.423  54.034 139.705  1.00  0.00           C  
ATOM    508  CZ  TYR A 269       0.606  53.958 140.835  1.00  0.00           C  
ATOM    509  OH  TYR A 269       0.274  55.107 141.526  1.00  0.00           O  
ATOM    510  N   THR A 270      -0.819  51.969 137.155  1.00  0.00           N  
ATOM    511  CA  THR A 270      -0.950  53.402 136.877  1.00  0.00           C  
ATOM    512  C   THR A 270      -1.729  54.083 138.008  1.00  0.00           C  
ATOM    513  O   THR A 270      -2.289  53.399 138.869  1.00  0.00           O  
ATOM    514  CB  THR A 270      -1.515  53.686 135.472  1.00  0.00           C  
ATOM    515  OG1 THR A 270      -1.236  55.054 135.134  1.00  0.00           O  
ATOM    516  CG2 THR A 270      -2.990  53.407 135.423  1.00  0.00           C  
ATOM    517  N   GLY A 272      -1.729  55.411 138.026  1.00  0.00           N  
ATOM    518  CA  GLY A 272      -2.272  56.164 139.153  1.00  0.00           C  
ATOM    519  C   GLY A 272      -2.928  57.437 138.685  1.00  0.00           C  
ATOM    520  O   GLY A 272      -2.644  57.928 137.582  1.00  0.00           O  
ATOM    521  N   ARG A 273      -3.818  57.957 139.519  1.00  0.00           N  
ATOM    522  CA  ARG A 273      -4.561  59.171 139.218  1.00  0.00           C  
ATOM    523  C   ARG A 273      -4.864  59.926 140.512  1.00  0.00           C  
ATOM    524  O   ARG A 273      -5.364  59.331 141.469  1.00  0.00           O  
ATOM    525  CB  ARG A 273      -5.873  58.777 138.511  1.00  0.00           C  
ATOM    526  CG  ARG A 273      -6.936  59.855 138.411  1.00  0.00           C  
ATOM    527  CD  ARG A 273      -6.902  60.572 137.085  1.00  0.00           C  
ATOM    528  NE  ARG A 273      -7.830  61.703 137.070  1.00  0.00           N  
ATOM    529  CZ  ARG A 273      -7.682  62.775 136.307  1.00  0.00           C  
ATOM    530  NH1 ARG A 273      -6.646  62.851 135.477  1.00  0.00           N  
ATOM    531  NH2 ARG A 273      -8.571  63.769 136.368  1.00  0.00           N  
ATOM    532  N   GLY A 274      -4.587  61.233 140.534  1.00  0.00           N  
ATOM    533  CA  GLY A 274      -5.031  62.108 141.639  1.00  0.00           C  
ATOM    534  C   GLY A 274      -6.453  62.568 141.314  1.00  0.00           C  
ATOM    535  O   GLY A 274      -6.668  63.206 140.280  1.00  0.00           O  
ATOM    536  N   PRO A 275      -7.441  62.190 142.145  1.00  0.00           N  
ATOM    537  CA  PRO A 275      -8.869  62.422 141.842  1.00  0.00           C  
ATOM    538  C   PRO A 275      -9.306  63.883 141.949  1.00  0.00           C  
ATOM    539  O   PRO A 275      -9.413  64.424 143.042  1.00  0.00           O  
ATOM    540  CB  PRO A 275      -9.607  61.573 142.878  1.00  0.00           C  
ATOM    541  CG  PRO A 275      -8.544  60.743 143.567  1.00  0.00           C  
ATOM    542  CD  PRO A 275      -7.260  61.476 143.418  1.00  0.00           C  
ATOM    543  N   SER A 276      -9.558  64.504 140.806  1.00  0.00           N  
ATOM    544  CA  SER A 276      -9.908  65.913 140.758  1.00  0.00           C  
ATOM    545  C   SER A 276     -11.419  66.105 140.695  1.00  0.00           C  
ATOM    546  O   SER A 276     -12.176  65.172 140.410  1.00  0.00           O  
ATOM    547  CB  SER A 276      -9.256  66.557 139.541  1.00  0.00           C  
ATOM    548  OG  SER A 276      -9.650  65.869 138.369  1.00  0.00           O  
ATOM    549  N   SER A 277     -11.859  67.329 140.965  1.00  0.00           N  
ATOM    550  CA  SER A 277     -13.273  67.641 140.837  1.00  0.00           C  
ATOM    551  C   SER A 277     -13.601  67.856 139.363  1.00  0.00           C  
ATOM    552  O   SER A 277     -14.764  67.796 138.978  1.00  0.00           O  
ATOM    553  CB  SER A 277     -13.627  68.901 141.619  1.00  0.00           C  
ATOM    554  OG  SER A 277     -12.972  70.010 141.040  1.00  0.00           O  
ATOM    555  N   ASP A 278     -12.585  68.134 138.552  1.00  0.00           N  
ATOM    556  CA  ASP A 278     -12.806  68.302 137.110  1.00  0.00           C  
ATOM    557  C   ASP A 278     -12.721  66.989 136.333  1.00  0.00           C  
ATOM    558  O   ASP A 278     -12.123  66.017 136.772  1.00  0.00           O  
ATOM    559  CB  ASP A 278     -11.848  69.349 136.523  1.00  0.00           C  
ATOM    560  N   SER A 279     -13.367  66.977 135.173  1.00  0.00           N  
ATOM    561  CA  SER A 279     -13.221  65.910 134.191  1.00  0.00           C  
ATOM    562  C   SER A 279     -11.755  65.715 133.795  1.00  0.00           C  
ATOM    563  O   SER A 279     -10.979  66.668 133.800  1.00  0.00           O  
ATOM    564  CB  SER A 279     -14.015  66.287 132.941  1.00  0.00           C  
ATOM    565  OG  SER A 279     -13.883  65.281 131.952  1.00  0.00           O  
ATOM    566  N   MET A 280     -11.391  64.476 133.464  1.00  0.00           N  
ATOM    567  CA  MET A 280     -10.087  64.172 132.875  1.00  0.00           C  
ATOM    568  C   MET A 280      -9.888  65.011 131.642  1.00  0.00           C  
ATOM    569  O   MET A 280     -10.834  65.218 130.878  1.00  0.00           O  
ATOM    570  CB  MET A 280     -10.006  62.709 132.439  1.00  0.00           C  
ATOM    571  CG  MET A 280      -9.766  61.730 133.555  1.00  0.00           C  
ATOM    572  SD  MET A 280      -9.258  60.109 132.936  1.00  0.00           S  
ATOM    573  CE  MET A 280      -7.547  60.096 133.469  1.00  0.00           C  
ATOM    574  N   HIS A 281      -8.662  65.496 131.457  1.00  0.00           N  
ATOM    575  CA  HIS A 281      -8.250  66.159 130.232  1.00  0.00           C  
ATOM    576  C   HIS A 281      -7.971  65.078 129.176  1.00  0.00           C  
ATOM    577  O   HIS A 281      -7.563  63.933 129.483  1.00  0.00           O  
ATOM    578  CB  HIS A 281      -6.924  66.922 130.404  1.00  0.00           C  
ATOM    579  CG  HIS A 281      -6.944  68.045 131.396  1.00  0.00           C  
ATOM    580  ND1 HIS A 281      -7.911  68.191 132.366  1.00  0.00           N  
ATOM    581  CD2 HIS A 281      -6.062  69.055 131.597  1.00  0.00           C  
ATOM    582  CE1 HIS A 281      -7.647  69.260 133.097  1.00  0.00           C  
ATOM    583  NE2 HIS A 281      -6.527  69.802 132.651  1.00  0.00           N  
ATOM    584  N   LEU A 282      -8.118  65.490 127.920  1.00  0.00           N  
ATOM    585  CA  LEU A 282      -7.656  64.718 126.794  1.00  0.00           C  
ATOM    586  C   LEU A 282      -6.260  64.113 127.038  1.00  0.00           C  
ATOM    587  O   LEU A 282      -6.066  62.915 126.835  1.00  0.00           O  
ATOM    588  CB  LEU A 282      -7.669  65.604 125.538  1.00  0.00           C  
ATOM    589  CG  LEU A 282      -7.301  64.882 124.245  1.00  0.00           C  
ATOM    590  CD1 LEU A 282      -8.365  63.825 123.933  1.00  0.00           C  
ATOM    591  CD2 LEU A 282      -7.140  65.905 123.111  1.00  0.00           C  
ATOM    592  N   GLY A 283      -5.303  64.923 127.503  1.00  0.00           N  
ATOM    593  CA  GLY A 283      -3.937  64.441 127.730  1.00  0.00           C  
ATOM    594  C   GLY A 283      -3.800  63.345 128.780  1.00  0.00           C  
ATOM    595  O   GLY A 283      -2.898  62.503 128.704  1.00  0.00           O  
ATOM    596  N   HIS A 284      -4.709  63.346 129.754  1.00  0.00           N  
ATOM    597  CA  HIS A 284      -4.733  62.322 130.802  1.00  0.00           C  
ATOM    598  C   HIS A 284      -5.036  60.924 130.262  1.00  0.00           C  
ATOM    599  O   HIS A 284      -4.672  59.928 130.908  1.00  0.00           O  
ATOM    600  CB  HIS A 284      -5.754  62.694 131.888  1.00  0.00           C  
ATOM    601  CG  HIS A 284      -5.455  63.989 132.575  1.00  0.00           C  
ATOM    602  ND1 HIS A 284      -6.426  64.764 133.167  1.00  0.00           N  
ATOM    603  CD2 HIS A 284      -4.290  64.659 132.737  1.00  0.00           C  
ATOM    604  CE1 HIS A 284      -5.873  65.849 133.676  1.00  0.00           C  
ATOM    605  NE2 HIS A 284      -4.577  65.810 133.424  1.00  0.00           N  
ATOM    606  N   MET A 285      -5.704  60.843 129.108  1.00  0.00           N  
ATOM    607  CA  MET A 285      -6.011  59.550 128.465  1.00  0.00           C  
ATOM    608  C   MET A 285      -4.794  58.728 128.067  1.00  0.00           C  
ATOM    609  O   MET A 285      -4.868  57.487 128.024  1.00  0.00           O  
ATOM    610  CB  MET A 285      -6.820  59.747 127.168  1.00  0.00           C  
ATOM    611  CG  MET A 285      -8.170  60.422 127.317  1.00  0.00           C  
ATOM    612  SD  MET A 285      -9.269  59.382 128.267  1.00  0.00           S  
ATOM    613  CE  MET A 285      -9.117  60.171 129.849  1.00  0.00           C  
ATOM    614  N   ILE A 286      -3.713  59.415 127.704  1.00  0.00           N  
ATOM    615  CA  ILE A 286      -2.554  58.755 127.091  1.00  0.00           C  
ATOM    616  C   ILE A 286      -1.991  57.569 127.884  1.00  0.00           C  
ATOM    617  O   ILE A 286      -1.886  56.497 127.320  1.00  0.00           O  
ATOM    618  CB  ILE A 286      -1.444  59.773 126.675  1.00  0.00           C  
ATOM    619  CG1 ILE A 286      -1.989  60.770 125.626  1.00  0.00           C  
ATOM    620  CG2 ILE A 286      -0.143  59.063 126.200  1.00  0.00           C  
ATOM    621  CD1 ILE A 286      -2.476  60.143 124.366  1.00  0.00           C  
ATOM    622  N   PRO A 288      -1.615  57.760 129.170  1.00  0.00           N  
ATOM    623  CA  PRO A 288      -1.119  56.595 129.928  1.00  0.00           C  
ATOM    624  C   PRO A 288      -2.121  55.471 130.039  1.00  0.00           C  
ATOM    625  O   PRO A 288      -1.695  54.320 130.055  1.00  0.00           O  
ATOM    626  CB  PRO A 288      -0.798  57.137 131.319  1.00  0.00           C  
ATOM    627  CG  PRO A 288      -1.214  58.588 131.329  1.00  0.00           C  
ATOM    628  CD  PRO A 288      -1.555  59.020 129.947  1.00  0.00           C  
ATOM    629  N   PHE A 289      -3.420  55.793 130.114  1.00  0.00           N  
ATOM    630  CA  PHE A 289      -4.468  54.778 130.275  1.00  0.00           C  
ATOM    631  C   PHE A 289      -4.702  53.965 129.026  1.00  0.00           C  
ATOM    632  O   PHE A 289      -4.809  52.726 129.097  1.00  0.00           O  
ATOM    633  CB  PHE A 289      -5.781  55.401 130.780  1.00  0.00           C  
ATOM    634  CG  PHE A 289      -5.691  55.863 132.199  1.00  0.00           C  
ATOM    635  CD1 PHE A 289      -5.745  54.937 133.240  1.00  0.00           C  
ATOM    636  CD2 PHE A 289      -5.517  57.221 132.494  1.00  0.00           C  
ATOM    637  CE1 PHE A 289      -5.613  55.337 134.575  1.00  0.00           C  
ATOM    638  CE2 PHE A 289      -5.392  57.642 133.840  1.00  0.00           C  
ATOM    639  CZ  PHE A 289      -5.438  56.695 134.868  1.00  0.00           C  
ATOM    640  N   VAL A 290      -4.762  54.661 127.890  1.00  0.00           N  
ATOM    641  CA  VAL A 290      -4.773  54.022 126.559  1.00  0.00           C  
ATOM    642  C   VAL A 290      -3.605  53.050 126.403  1.00  0.00           C  
ATOM    643  O   VAL A 290      -3.778  51.892 126.002  1.00  0.00           O  
ATOM    644  CB  VAL A 290      -4.837  55.082 125.414  1.00  0.00           C  
ATOM    645  CG1 VAL A 290      -4.680  54.444 124.024  1.00  0.00           C  
ATOM    646  CG2 VAL A 290      -6.205  55.797 125.474  1.00  0.00           C  
ATOM    647  N   PHE A 291      -2.415  53.517 126.745  1.00  0.00           N  
ATOM    648  CA  PHE A 291      -1.219  52.702 126.549  1.00  0.00           C  
ATOM    649  C   PHE A 291      -1.215  51.504 127.497  1.00  0.00           C  
ATOM    650  O   PHE A 291      -0.824  50.405 127.116  1.00  0.00           O  
ATOM    651  CB  PHE A 291      -0.006  53.571 126.835  1.00  0.00           C  
ATOM    652  CG  PHE A 291       1.322  52.938 126.466  1.00  0.00           C  
ATOM    653  CD1 PHE A 291       1.552  52.471 125.158  1.00  0.00           C  
ATOM    654  CD2 PHE A 291       2.348  52.853 127.410  1.00  0.00           C  
ATOM    655  CE1 PHE A 291       2.807  51.917 124.787  1.00  0.00           C  
ATOM    656  CE2 PHE A 291       3.591  52.312 127.056  1.00  0.00           C  
ATOM    657  CZ  PHE A 291       3.817  51.837 125.742  1.00  0.00           C  
ATOM    658  N   THR A 292      -1.624  51.733 128.749  1.00  0.00           N  
ATOM    659  CA  THR A 292      -1.631  50.681 129.770  1.00  0.00           C  
ATOM    660  C   THR A 292      -2.644  49.623 129.418  1.00  0.00           C  
ATOM    661  O   THR A 292      -2.397  48.430 129.616  1.00  0.00           O  
ATOM    662  CB  THR A 292      -1.909  51.278 131.173  1.00  0.00           C  
ATOM    663  OG1 THR A 292      -0.856  52.207 131.486  1.00  0.00           O  
ATOM    664  CG2 THR A 292      -1.934  50.200 132.240  1.00  0.00           C  
ATOM    665  N   LYS A 293      -3.769  50.053 128.850  1.00  0.00           N  
ATOM    666  CA  LYS A 293      -4.788  49.134 128.363  1.00  0.00           C  
ATOM    667  C   LYS A 293      -4.237  48.202 127.297  1.00  0.00           C  
ATOM    668  O   LYS A 293      -4.512  46.996 127.298  1.00  0.00           O  
ATOM    669  CB  LYS A 293      -5.945  49.906 127.767  1.00  0.00           C  
ATOM    670  CG  LYS A 293      -7.119  49.006 127.391  1.00  0.00           C  
ATOM    671  CD  LYS A 293      -8.125  49.781 126.571  1.00  0.00           C  
ATOM    672  CE  LYS A 293      -9.009  48.821 125.776  1.00  0.00           C  
ATOM    673  NZ  LYS A 293      -9.612  49.598 124.685  1.00  0.00           N  
ATOM    674  N   TRP A 294      -3.448  48.762 126.395  1.00  0.00           N  
ATOM    675  CA  TRP A 294      -2.806  47.944 125.380  1.00  0.00           C  
ATOM    676  C   TRP A 294      -1.761  47.012 126.003  1.00  0.00           C  
ATOM    677  O   TRP A 294      -1.699  45.818 125.644  1.00  0.00           O  
ATOM    678  CB  TRP A 294      -2.161  48.848 124.328  1.00  0.00           C  
ATOM    679  CG  TRP A 294      -1.328  48.095 123.348  1.00  0.00           C  
ATOM    680  CD1 TRP A 294      -1.761  47.394 122.262  1.00  0.00           C  
ATOM    681  CD2 TRP A 294       0.092  47.971 123.380  1.00  0.00           C  
ATOM    682  NE1 TRP A 294      -0.680  46.837 121.600  1.00  0.00           N  
ATOM    683  CE2 TRP A 294       0.467  47.169 122.273  1.00  0.00           C  
ATOM    684  CE3 TRP A 294       1.088  48.452 124.249  1.00  0.00           C  
ATOM    685  CZ2 TRP A 294       1.789  46.860 121.987  1.00  0.00           C  
ATOM    686  CZ3 TRP A 294       2.429  48.138 123.952  1.00  0.00           C  
ATOM    687  CH2 TRP A 294       2.748  47.337 122.834  1.00  0.00           C  
ATOM    688  N   LEU A 295      -0.933  47.548 126.912  1.00  0.00           N  
ATOM    689  CA  LEU A 295       0.055  46.707 127.637  1.00  0.00           C  
ATOM    690  C   LEU A 295      -0.613  45.499 128.285  1.00  0.00           C  
ATOM    691  O   LEU A 295      -0.115  44.384 128.207  1.00  0.00           O  
ATOM    692  CB  LEU A 295       0.839  47.520 128.687  1.00  0.00           C  
ATOM    693  CG  LEU A 295       1.879  48.525 128.135  1.00  0.00           C  
ATOM    694  CD1 LEU A 295       2.399  49.433 129.254  1.00  0.00           C  
ATOM    695  CD2 LEU A 295       3.036  47.822 127.419  1.00  0.00           C  
ATOM    696  N   GLN A 296      -1.745  45.737 128.952  1.00  0.00           N  
ATOM    697  CA  GLN A 296      -2.487  44.676 129.622  1.00  0.00           C  
ATOM    698  C   GLN A 296      -2.936  43.612 128.634  1.00  0.00           C  
ATOM    699  O   GLN A 296      -2.784  42.398 128.891  1.00  0.00           O  
ATOM    700  CB  GLN A 296      -3.678  45.301 130.352  1.00  0.00           C  
ATOM    701  CG  GLN A 296      -4.547  44.304 131.098  1.00  0.00           C  
ATOM    702  CD  GLN A 296      -5.659  45.002 131.849  1.00  0.00           C  
ATOM    703  OE1 GLN A 296      -5.844  44.776 133.035  1.00  0.00           O  
ATOM    704  NE2 GLN A 296      -6.420  45.833 131.154  1.00  0.00           N  
ATOM    705  N   GLU A 297      -3.441  44.055 127.484  1.00  0.00           N  
ATOM    706  CA  GLU A 297      -3.939  43.146 126.450  1.00  0.00           C  
ATOM    707  C   GLU A 297      -2.793  42.346 125.843  1.00  0.00           C  
ATOM    708  O   GLU A 297      -2.886  41.118 125.749  1.00  0.00           O  
ATOM    709  CB  GLU A 297      -4.714  43.916 125.355  1.00  0.00           C  
ATOM    710  N   VAL A 298      -1.706  43.012 125.448  1.00  0.00           N  
ATOM    711  CA  VAL A 298      -0.626  42.293 124.731  1.00  0.00           C  
ATOM    712  C   VAL A 298       0.171  41.333 125.601  1.00  0.00           C  
ATOM    713  O   VAL A 298       0.578  40.264 125.138  1.00  0.00           O  
ATOM    714  CB  VAL A 298       0.340  43.229 123.953  1.00  0.00           C  
ATOM    715  CG1 VAL A 298      -0.444  44.051 122.968  1.00  0.00           C  
ATOM    716  CG2 VAL A 298       1.155  44.138 124.891  1.00  0.00           C  
ATOM    717  N   PHE A 299       0.383  41.698 126.862  1.00  0.00           N  
ATOM    718  CA  PHE A 299       1.126  40.863 127.791  1.00  0.00           C  
ATOM    719  C   PHE A 299       0.229  39.926 128.604  1.00  0.00           C  
ATOM    720  O   PHE A 299       0.731  39.001 129.247  1.00  0.00           O  
ATOM    721  CB  PHE A 299       1.958  41.730 128.757  1.00  0.00           C  
ATOM    722  CG  PHE A 299       3.193  42.349 128.142  1.00  0.00           C  
ATOM    723  CD1 PHE A 299       4.079  41.579 127.398  1.00  0.00           C  
ATOM    724  CD2 PHE A 299       3.474  43.712 128.306  1.00  0.00           C  
ATOM    725  CE1 PHE A 299       5.231  42.115 126.853  1.00  0.00           C  
ATOM    726  CE2 PHE A 299       4.637  44.272 127.740  1.00  0.00           C  
ATOM    727  CZ  PHE A 299       5.517  43.459 127.015  1.00  0.00           C  
ATOM    728  N   ASP A 300      -1.083  40.181 128.592  1.00  0.00           N  
ATOM    729  CA  ASP A 300      -2.065  39.402 129.366  1.00  0.00           C  
ATOM    730  C   ASP A 300      -1.695  39.346 130.870  1.00  0.00           C  
ATOM    731  O   ASP A 300      -1.530  38.274 131.468  1.00  0.00           O  
ATOM    732  CB  ASP A 300      -2.235  38.006 128.751  1.00  0.00           C  
ATOM    733  CG  ASP A 300      -3.383  37.224 129.374  1.00  0.00           C  
ATOM    734  OD1 ASP A 300      -4.267  37.829 130.037  1.00  0.00           O  
ATOM    735  OD2 ASP A 300      -3.378  35.996 129.221  1.00  0.00           O  
ATOM    736  N   VAL A 306      -1.560  40.525 131.465  1.00  0.00           N  
ATOM    737  CA  VAL A 306      -1.096  40.661 132.847  1.00  0.00           C  
ATOM    738  C   VAL A 306      -2.125  41.473 133.651  1.00  0.00           C  
ATOM    739  O   VAL A 306      -2.954  42.183 133.056  1.00  0.00           O  
ATOM    740  CB  VAL A 306       0.335  41.306 132.950  1.00  0.00           C  
ATOM    741  CG1 VAL A 306       1.407  40.340 132.486  1.00  0.00           C  
ATOM    742  CG2 VAL A 306       0.427  42.630 132.185  1.00  0.00           C  
ATOM    743  N   PRO A 307      -2.093  41.351 134.994  1.00  0.00           N  
ATOM    744  CA  PRO A 307      -3.016  42.104 135.828  1.00  0.00           C  
ATOM    745  C   PRO A 307      -2.587  43.560 135.988  1.00  0.00           C  
ATOM    746  O   PRO A 307      -1.413  43.894 135.862  1.00  0.00           O  
ATOM    747  CB  PRO A 307      -2.975  41.367 137.173  1.00  0.00           C  
ATOM    748  CG  PRO A 307      -1.602  40.717 137.214  1.00  0.00           C  
ATOM    749  CD  PRO A 307      -1.205  40.461 135.779  1.00  0.00           C  
ATOM    750  N   LEU A 308      -3.558  44.411 136.252  1.00  0.00           N  
ATOM    751  CA  LEU A 308      -3.303  45.847 136.369  1.00  0.00           C  
ATOM    752  C   LEU A 308      -3.891  46.389 137.658  1.00  0.00           C  
ATOM    753  O   LEU A 308      -5.061  46.110 137.971  1.00  0.00           O  
ATOM    754  CB  LEU A 308      -3.939  46.562 135.178  1.00  0.00           C  
ATOM    755  CG  LEU A 308      -4.082  48.078 135.198  1.00  0.00           C  
ATOM    756  CD1 LEU A 308      -2.735  48.808 135.361  1.00  0.00           C  
ATOM    757  CD2 LEU A 308      -4.768  48.454 133.887  1.00  0.00           C  
ATOM    758  N   VAL A 309      -3.113  47.194 138.391  1.00  0.00           N  
ATOM    759  CA  VAL A 309      -3.681  47.913 139.554  1.00  0.00           C  
ATOM    760  C   VAL A 309      -3.641  49.396 139.282  1.00  0.00           C  
ATOM    761  O   VAL A 309      -2.633  49.901 138.723  1.00  0.00           O  
ATOM    762  CB  VAL A 309      -2.959  47.561 140.895  1.00  0.00           C  
ATOM    763  CG1 VAL A 309      -3.076  46.024 141.201  1.00  0.00           C  
ATOM    764  CG2 VAL A 309      -1.450  47.997 140.867  1.00  0.00           C  
ATOM    765  N   ILE A 310      -4.725  50.085 139.642  1.00  0.00           N  
ATOM    766  CA  ILE A 310      -4.848  51.522 139.385  1.00  0.00           C  
ATOM    767  C   ILE A 310      -5.159  52.242 140.672  1.00  0.00           C  
ATOM    768  O   ILE A 310      -6.218  52.036 141.274  1.00  0.00           O  
ATOM    769  CB  ILE A 310      -5.903  51.873 138.295  1.00  0.00           C  
ATOM    770  CG1 ILE A 310      -5.626  51.066 137.013  1.00  0.00           C  
ATOM    771  CG2 ILE A 310      -5.896  53.442 138.014  1.00  0.00           C  
ATOM    772  CD1 ILE A 310      -6.651  51.259 135.907  1.00  0.00           C  
ATOM    773  N   GLU A 311      -4.216  53.067 141.104  1.00  0.00           N  
ATOM    774  CA  GLU A 311      -4.307  53.736 142.402  1.00  0.00           C  
ATOM    775  C   GLU A 311      -4.977  55.107 142.254  1.00  0.00           C  
ATOM    776  O   GLU A 311      -4.514  55.940 141.460  1.00  0.00           O  
ATOM    777  CB  GLU A 311      -2.906  53.983 142.952  1.00  0.00           C  
ATOM    778  CG  GLU A 311      -2.925  54.644 144.335  1.00  0.00           C  
ATOM    779  CD  GLU A 311      -1.527  55.029 144.821  1.00  0.00           C  
ATOM    780  OE1 GLU A 311      -0.607  55.099 143.977  1.00  0.00           O  
ATOM    781  OE2 GLU A 311      -1.351  55.229 146.058  1.00  0.00           O  
ATOM    782  N   LEU A 312      -6.029  55.350 143.027  1.00  0.00           N  
ATOM    783  CA  LEU A 312      -6.622  56.691 143.103  1.00  0.00           C  
ATOM    784  C   LEU A 312      -6.144  57.387 144.367  1.00  0.00           C  
ATOM    785  O   LEU A 312      -6.486  56.977 145.485  1.00  0.00           O  
ATOM    786  CB  LEU A 312      -8.145  56.613 143.049  1.00  0.00           C  
ATOM    787  CG  LEU A 312      -8.615  56.178 141.653  1.00  0.00           C  
ATOM    788  CD1 LEU A 312     -10.023  55.608 141.772  1.00  0.00           C  
ATOM    789  CD2 LEU A 312      -8.556  57.379 140.712  1.00  0.00           C  
ATOM    790  N   THR A 313      -5.342  58.435 144.211  1.00  0.00           N  
ATOM    791  CA  THR A 313      -4.694  59.017 145.386  1.00  0.00           C  
ATOM    792  C   THR A 313      -5.579  60.080 146.069  1.00  0.00           C  
ATOM    793  O   THR A 313      -5.230  61.269 146.122  1.00  0.00           O  
ATOM    794  CB  THR A 313      -3.281  59.564 145.061  1.00  0.00           C  
ATOM    795  OG1 THR A 313      -3.357  60.554 144.035  1.00  0.00           O  
ATOM    796  CG2 THR A 313      -2.376  58.437 144.574  1.00  0.00           C  
ATOM    797  N   ASP A 314      -6.733  59.657 146.587  1.00  0.00           N  
ATOM    798  CA  ASP A 314      -7.652  60.615 147.198  1.00  0.00           C  
ATOM    799  C   ASP A 314      -7.044  61.306 148.429  1.00  0.00           C  
ATOM    800  O   ASP A 314      -7.284  62.519 148.680  1.00  0.00           O  
ATOM    801  CB  ASP A 314      -9.036  59.982 147.528  1.00  0.00           C  
ATOM    802  CG  ASP A 314      -8.958  58.506 147.995  1.00  0.00           C  
ATOM    803  OD1 ASP A 314      -7.882  58.034 148.419  1.00  0.00           O  
ATOM    804  OD2 ASP A 314     -10.005  57.802 147.943  1.00  0.00           O  
ATOM    805  N   ASP A 315      -6.277  60.538 149.210  1.00  0.00           N  
ATOM    806  CA  ASP A 315      -5.618  61.096 150.400  1.00  0.00           C  
ATOM    807  C   ASP A 315      -4.621  62.194 150.004  1.00  0.00           C  
ATOM    808  O   ASP A 315      -4.659  63.279 150.569  1.00  0.00           O  
ATOM    809  CB  ASP A 315      -4.965  60.006 151.281  1.00  0.00           C  
ATOM    810  CG  ASP A 315      -4.219  58.941 150.479  1.00  0.00           C  
ATOM    811  OD1 ASP A 315      -4.165  59.034 149.228  1.00  0.00           O  
ATOM    812  OD2 ASP A 315      -3.677  57.985 151.095  1.00  0.00           O  
ATOM    813  N   GLU A 316      -3.765  61.926 149.012  1.00  0.00           N  
ATOM    814  CA  GLU A 316      -2.864  62.960 148.467  1.00  0.00           C  
ATOM    815  C   GLU A 316      -3.587  64.238 148.001  1.00  0.00           C  
ATOM    816  O   GLU A 316      -3.143  65.352 148.292  1.00  0.00           O  
ATOM    817  CB  GLU A 316      -2.076  62.398 147.288  1.00  0.00           C  
ATOM    818  CG  GLU A 316      -0.916  63.274 146.846  1.00  0.00           C  
ATOM    819  CD  GLU A 316      -0.332  62.826 145.497  1.00  0.00           C  
ATOM    820  OE1 GLU A 316      -1.089  62.232 144.691  1.00  0.00           O  
ATOM    821  OE2 GLU A 316       0.873  63.064 145.241  1.00  0.00           O  
ATOM    822  N   LYS A 317      -4.687  64.068 147.267  1.00  0.00           N  
ATOM    823  CA  LYS A 317      -5.490  65.214 146.785  1.00  0.00           C  
ATOM    824  C   LYS A 317      -5.975  66.070 147.930  1.00  0.00           C  
ATOM    825  O   LYS A 317      -5.923  67.310 147.872  1.00  0.00           O  
ATOM    826  CB  LYS A 317      -6.722  64.749 145.977  1.00  0.00           C  
ATOM    827  CG  LYS A 317      -7.339  65.890 145.164  1.00  0.00           C  
ATOM    828  CD  LYS A 317      -6.328  66.248 144.061  1.00  0.00           C  
ATOM    829  CE  LYS A 317      -6.808  67.235 143.047  1.00  0.00           C  
ATOM    830  NZ  LYS A 317      -5.909  67.095 141.843  1.00  0.00           N  
ATOM    831  N   PHE A 318      -6.469  65.403 148.974  1.00  0.00           N  
ATOM    832  CA  PHE A 318      -6.931  66.086 150.192  1.00  0.00           C  
ATOM    833  C   PHE A 318      -5.788  66.909 150.802  1.00  0.00           C  
ATOM    834  O   PHE A 318      -5.978  68.052 151.215  1.00  0.00           O  
ATOM    835  CB  PHE A 318      -7.445  65.013 151.169  1.00  0.00           C  
ATOM    836  CG  PHE A 318      -7.780  65.518 152.540  1.00  0.00           C  
ATOM    837  CD1 PHE A 318      -9.081  65.906 152.846  1.00  0.00           C  
ATOM    838  CD2 PHE A 318      -6.805  65.557 153.541  1.00  0.00           C  
ATOM    839  CE1 PHE A 318      -9.413  66.340 154.119  1.00  0.00           C  
ATOM    840  CE2 PHE A 318      -7.114  66.002 154.833  1.00  0.00           C  
ATOM    841  CZ  PHE A 318      -8.424  66.388 155.130  1.00  0.00           C  
ATOM    842  N   LEU A 334      -4.598  66.316 150.856  1.00  0.00           N  
ATOM    843  CA  LEU A 334      -3.417  67.018 151.417  1.00  0.00           C  
ATOM    844  C   LEU A 334      -3.064  68.286 150.654  1.00  0.00           C  
ATOM    845  O   LEU A 334      -2.684  69.303 151.256  1.00  0.00           O  
ATOM    846  CB  LEU A 334      -2.200  66.086 151.456  1.00  0.00           C  
ATOM    847  CG  LEU A 334      -2.294  64.916 152.453  1.00  0.00           C  
ATOM    848  CD1 LEU A 334      -1.142  63.954 152.281  1.00  0.00           C  
ATOM    849  CD2 LEU A 334      -2.503  65.305 153.944  1.00  0.00           C  
ATOM    850  N   PHE A 336      -3.203  68.213 149.326  1.00  0.00           N  
ATOM    851  CA  PHE A 336      -2.863  69.343 148.452  1.00  0.00           C  
ATOM    852  C   PHE A 336      -3.939  70.414 148.371  1.00  0.00           C  
ATOM    853  O   PHE A 336      -3.618  71.586 148.197  1.00  0.00           O  
ATOM    854  CB  PHE A 336      -2.478  68.861 147.055  1.00  0.00           C  
ATOM    855  CG  PHE A 336      -1.053  68.401 146.955  1.00  0.00           C  
ATOM    856  CD1 PHE A 336      -0.063  69.250 146.455  1.00  0.00           C  
ATOM    857  CD2 PHE A 336      -0.699  67.119 147.354  1.00  0.00           C  
ATOM    858  CE1 PHE A 336       1.253  68.817 146.358  1.00  0.00           C  
ATOM    859  CE2 PHE A 336       0.603  66.683 147.277  1.00  0.00           C  
ATOM    860  CZ  PHE A 336       1.587  67.523 146.762  1.00  0.00           C  
ATOM    861  N   LYS A 406      -5.205  70.027 148.518  1.00  0.00           N  
ATOM    862  CA  LYS A 406      -6.301  70.967 148.289  1.00  0.00           C  
ATOM    863  C   LYS A 406      -7.047  71.244 149.582  1.00  0.00           C  
ATOM    864  O   LYS A 406      -7.973  70.523 149.951  1.00  0.00           O  
ATOM    865  CB  LYS A 406      -7.256  70.433 147.208  1.00  0.00           C  
ATOM    866  CG  LYS A 406      -6.635  70.227 145.831  1.00  0.00           C  
ATOM    867  CD  LYS A 406      -6.325  71.540 145.110  1.00  0.00           C  
ATOM    868  CE  LYS A 406      -5.670  71.212 143.772  1.00  0.00           C  
ATOM    869  NZ  LYS A 406      -5.123  72.413 143.070  1.00  0.00           N  
ATOM    870  N   HIS A 407      -6.666  72.323 150.263  1.00  0.00           N  
ATOM    871  CA  HIS A 407      -7.096  72.506 151.656  1.00  0.00           C  
ATOM    872  C   HIS A 407      -8.574  72.832 151.839  1.00  0.00           C  
ATOM    873  O   HIS A 407      -9.099  72.722 152.944  1.00  0.00           O  
ATOM    874  CB  HIS A 407      -6.176  73.490 152.380  1.00  0.00           C  
ATOM    875  CG  HIS A 407      -4.766  72.979 152.503  1.00  0.00           C  
ATOM    876  ND1 HIS A 407      -3.719  73.744 152.979  1.00  0.00           N  
ATOM    877  CD2 HIS A 407      -4.233  71.770 152.191  1.00  0.00           C  
ATOM    878  CE1 HIS A 407      -2.609  73.023 152.970  1.00  0.00           C  
ATOM    879  NE2 HIS A 407      -2.892  71.824 152.489  1.00  0.00           N  
ATOM    880  N   LYS A 408      -9.238  73.194 150.747  1.00  0.00           N  
ATOM    881  CA  LYS A 408     -10.672  73.448 150.765  1.00  0.00           C  
ATOM    882  C   LYS A 408     -11.504  72.141 150.742  1.00  0.00           C  
ATOM    883  O   LYS A 408     -12.705  72.157 151.026  1.00  0.00           O  
ATOM    884  CB  LYS A 408     -11.080  74.402 149.594  1.00  0.00           C  
ATOM    885  N   LEU A 418     -10.857  71.024 150.416  1.00  0.00           N  
ATOM    886  CA  LEU A 418     -11.538  69.732 150.303  1.00  0.00           C  
ATOM    887  C   LEU A 418     -11.649  69.008 151.640  1.00  0.00           C  
ATOM    888  O   LEU A 418     -10.779  69.140 152.499  1.00  0.00           O  
ATOM    889  CB  LEU A 418     -10.831  68.817 149.280  1.00  0.00           C  
ATOM    890  CG  LEU A 418     -10.737  69.330 147.821  1.00  0.00           C  
ATOM    891  CD1 LEU A 418     -10.105  68.253 146.893  1.00  0.00           C  
ATOM    892  CD2 LEU A 418     -12.096  69.838 147.282  1.00  0.00           C  
ATOM    893  N   THR A 419     -12.740  68.256 151.790  1.00  0.00           N  
ATOM    894  CA  THR A 419     -12.973  67.385 152.932  1.00  0.00           C  
ATOM    895  C   THR A 419     -12.630  65.968 152.507  1.00  0.00           C  
ATOM    896  O   THR A 419     -12.426  65.692 151.313  1.00  0.00           O  
ATOM    897  CB  THR A 419     -14.455  67.422 153.373  1.00  0.00           C  
ATOM    898  OG1 THR A 419     -15.271  66.837 152.345  1.00  0.00           O  
ATOM    899  CG2 THR A 419     -14.923  68.881 153.630  1.00  0.00           C  
ATOM    900  N   ILE A 420     -12.543  65.074 153.477  1.00  0.00           N  
ATOM    901  CA  ILE A 420     -12.367  63.643 153.199  1.00  0.00           C  
ATOM    902  C   ILE A 420     -13.519  63.132 152.338  1.00  0.00           C  
ATOM    903  O   ILE A 420     -13.286  62.414 151.357  1.00  0.00           O  
ATOM    904  CB  ILE A 420     -12.213  62.809 154.499  1.00  0.00           C  
ATOM    905  CG1 ILE A 420     -10.879  63.125 155.194  1.00  0.00           C  
ATOM    906  CG2 ILE A 420     -12.283  61.280 154.191  1.00  0.00           C  
ATOM    907  CD1 ILE A 420      -9.646  62.603 154.459  1.00  0.00           C  
ATOM    908  N   ASN A 421     -14.755  63.533 152.661  1.00  0.00           N  
ATOM    909  CA  ASN A 421     -15.907  63.123 151.848  1.00  0.00           C  
ATOM    910  C   ASN A 421     -15.782  63.539 150.389  1.00  0.00           C  
ATOM    911  O   ASN A 421     -16.080  62.749 149.481  1.00  0.00           O  
ATOM    912  CB  ASN A 421     -17.217  63.686 152.435  1.00  0.00           C  
ATOM    913  CG  ASN A 421     -18.449  62.967 151.915  1.00  0.00           C  
ATOM    914  OD1 ASN A 421     -17.147  61.828 153.923  1.00  0.00           O  
ATOM    915  ND2 ASN A 421     -19.318  63.695 151.227  1.00  0.00           N  
ATOM    916  N   ASP A 422     -15.369  64.789 150.162  1.00  0.00           N  
ATOM    917  CA  ASP A 422     -15.161  65.306 148.809  1.00  0.00           C  
ATOM    918  C   ASP A 422     -14.262  64.372 147.988  1.00  0.00           C  
ATOM    919  O   ASP A 422     -14.603  63.988 146.855  1.00  0.00           O  
ATOM    920  CB  ASP A 422     -14.535  66.712 148.834  1.00  0.00           C  
ATOM    921  CG  ASP A 422     -15.502  67.807 149.271  1.00  0.00           C  
ATOM    922  OD1 ASP A 422     -16.733  67.662 149.111  1.00  0.00           O  
ATOM    923  OD2 ASP A 422     -15.011  68.848 149.774  1.00  0.00           O  
ATOM    924  N   VAL A 423     -13.101  64.016 148.531  1.00  0.00           N  
ATOM    925  CA  VAL A 423     -12.129  63.231 147.764  1.00  0.00           C  
ATOM    926  C   VAL A 423     -12.536  61.744 147.579  1.00  0.00           C  
ATOM    927  O   VAL A 423     -12.145  61.120 146.600  1.00  0.00           O  
ATOM    928  CB  VAL A 423     -10.654  63.379 148.294  1.00  0.00           C  
ATOM    929  CG1 VAL A 423     -10.221  64.850 148.261  1.00  0.00           C  
ATOM    930  CG2 VAL A 423     -10.496  62.813 149.713  1.00  0.00           C  
ATOM    931  N   LYS A 424     -13.326  61.197 148.506  1.00  0.00           N  
ATOM    932  CA  LYS A 424     -13.888  59.847 148.345  1.00  0.00           C  
ATOM    933  C   LYS A 424     -14.918  59.854 147.216  1.00  0.00           C  
ATOM    934  O   LYS A 424     -14.977  58.903 146.427  1.00  0.00           O  
ATOM    935  CB  LYS A 424     -14.538  59.342 149.639  1.00  0.00           C  
ATOM    936  CG  LYS A 424     -13.545  59.006 150.727  1.00  0.00           C  
ATOM    937  CD  LYS A 424     -14.201  58.218 151.895  1.00  0.00           C  
ATOM    938  CE  LYS A 424     -15.211  59.018 152.612  1.00  0.00           C  
ATOM    939  NZ  LYS A 424     -15.655  58.334 153.858  1.00  0.00           N  
ATOM    940  N   ASN A 425     -15.713  60.925 147.143  1.00  0.00           N  
ATOM    941  CA  ASN A 425     -16.617  61.142 145.997  1.00  0.00           C  
ATOM    942  C   ASN A 425     -15.868  61.314 144.677  1.00  0.00           C  
ATOM    943  O   ASN A 425     -16.224  60.690 143.657  1.00  0.00           O  
ATOM    944  CB  ASN A 425     -17.549  62.335 146.247  1.00  0.00           C  
ATOM    945  CG  ASN A 425     -18.579  62.059 147.334  1.00  0.00           C  
ATOM    946  OD1 ASN A 425     -18.861  60.902 147.670  1.00  0.00           O  
ATOM    947  ND2 ASN A 425     -19.153  63.131 147.894  1.00  0.00           N  
ATOM    948  N   PHE A 426     -14.838  62.161 144.681  1.00  0.00           N  
ATOM    949  CA  PHE A 426     -14.040  62.384 143.480  1.00  0.00           C  
ATOM    950  C   PHE A 426     -13.357  61.096 143.024  1.00  0.00           C  
ATOM    951  O   PHE A 426     -13.235  60.862 141.826  1.00  0.00           O  
ATOM    952  CB  PHE A 426     -12.963  63.446 143.688  1.00  0.00           C  
ATOM    953  CG  PHE A 426     -13.473  64.822 143.995  1.00  0.00           C  
ATOM    954  CD1 PHE A 426     -14.829  65.143 143.911  1.00  0.00           C  
ATOM    955  CD2 PHE A 426     -12.569  65.813 144.365  1.00  0.00           C  
ATOM    956  CE1 PHE A 426     -15.284  66.441 144.229  1.00  0.00           C  
ATOM    957  CE2 PHE A 426     -13.012  67.108 144.675  1.00  0.00           C  
ATOM    958  CZ  PHE A 426     -14.364  67.420 144.589  1.00  0.00           C  
ATOM    959  N   ALA A 427     -12.856  60.293 143.964  1.00  0.00           N  
ATOM    960  CA  ALA A 427     -12.248  58.997 143.617  1.00  0.00           C  
ATOM    961  C   ALA A 427     -13.200  58.108 142.786  1.00  0.00           C  
ATOM    962  O   ALA A 427     -12.781  57.510 141.798  1.00  0.00           O  
ATOM    963  CB  ALA A 427     -11.732  58.245 144.889  1.00  0.00           C  
ATOM    964  N   ARG A 429     -14.476  58.039 143.176  1.00  0.00           N  
ATOM    965  CA  ARG A 429     -15.446  57.213 142.440  1.00  0.00           C  
ATOM    966  C   ARG A 429     -15.758  57.809 141.056  1.00  0.00           C  
ATOM    967  O   ARG A 429     -15.893  57.100 140.062  1.00  0.00           O  
ATOM    968  CB  ARG A 429     -16.722  56.971 143.271  1.00  0.00           C  
ATOM    969  CG  ARG A 429     -16.445  56.018 144.427  1.00  0.00           C  
ATOM    970  CD  ARG A 429     -17.670  55.671 145.255  1.00  0.00           C  
ATOM    971  NE  ARG A 429     -18.560  54.687 144.620  1.00  0.00           N  
ATOM    972  CZ  ARG A 429     -18.409  53.360 144.660  1.00  0.00           C  
ATOM    973  NH1 ARG A 429     -17.347  52.799 145.251  1.00  0.00           N  
ATOM    974  NH2 ARG A 429     -19.329  52.580 144.096  1.00  0.00           N  
ATOM    975  N   GLU A 431     -15.853  59.131 140.986  1.00  0.00           N  
ATOM    976  CA  GLU A 431     -16.109  59.783 139.707  1.00  0.00           C  
ATOM    977  C   GLU A 431     -14.914  59.648 138.760  1.00  0.00           C  
ATOM    978  O   GLU A 431     -15.083  59.428 137.568  1.00  0.00           O  
ATOM    979  CB  GLU A 431     -16.499  61.253 139.928  1.00  0.00           C  
ATOM    980  CG  GLU A 431     -17.895  61.426 140.521  1.00  0.00           C  
ATOM    981  CD  GLU A 431     -19.013  60.845 139.617  1.00  0.00           C  
ATOM    982  OE1 GLU A 431     -19.139  61.247 138.441  1.00  0.00           O  
ATOM    983  OE2 GLU A 431     -19.777  59.981 140.095  1.00  0.00           O  
ATOM    984  N   ASN A 432     -13.702  59.776 139.291  1.00  0.00           N  
ATOM    985  CA  ASN A 432     -12.527  59.596 138.471  1.00  0.00           C  
ATOM    986  C   ASN A 432     -12.406  58.136 138.018  1.00  0.00           C  
ATOM    987  O   ASN A 432     -11.953  57.874 136.901  1.00  0.00           O  
ATOM    988  CB  ASN A 432     -11.248  60.014 139.213  1.00  0.00           C  
ATOM    989  CG  ASN A 432     -10.999  61.538 139.173  1.00  0.00           C  
ATOM    990  OD1 ASN A 432      -9.980  61.991 138.657  1.00  0.00           O  
ATOM    991  ND2 ASN A 432     -11.909  62.309 139.735  1.00  0.00           N  
ATOM    992  N   ALA A 433     -12.801  57.199 138.886  1.00  0.00           N  
ATOM    993  CA  ALA A 433     -12.805  55.782 138.498  1.00  0.00           C  
ATOM    994  C   ALA A 433     -13.717  55.522 137.284  1.00  0.00           C  
ATOM    995  O   ALA A 433     -13.402  54.665 136.443  1.00  0.00           O  
ATOM    996  CB  ALA A 433     -13.206  54.905 139.672  1.00  0.00           C  
ATOM    997  N   LYS A 434     -14.865  56.213 137.192  1.00  0.00           N  
ATOM    998  CA  LYS A 434     -15.719  56.048 136.009  1.00  0.00           C  
ATOM    999  C   LYS A 434     -14.995  56.492 134.758  1.00  0.00           C  
ATOM   1000  O   LYS A 434     -15.070  55.813 133.746  1.00  0.00           O  
ATOM   1001  CB  LYS A 434     -17.033  56.831 136.121  1.00  0.00           C  
ATOM   1002  CG  LYS A 434     -17.884  56.441 137.285  1.00  0.00           C  
ATOM   1003  CD  LYS A 434     -19.224  57.150 137.132  1.00  0.00           C  
ATOM   1004  CE  LYS A 434     -20.161  56.833 138.289  1.00  0.00           C  
ATOM   1005  NZ  LYS A 434     -21.439  57.562 137.975  1.00  0.00           N  
ATOM   1006  N   ASP A 435     -14.304  57.635 134.818  1.00  0.00           N  
ATOM   1007  CA  ASP A 435     -13.500  58.097 133.686  1.00  0.00           C  
ATOM   1008  C   ASP A 435     -12.491  57.027 133.271  1.00  0.00           C  
ATOM   1009  O   ASP A 435     -12.317  56.750 132.087  1.00  0.00           O  
ATOM   1010  CB  ASP A 435     -12.732  59.365 134.021  1.00  0.00           C  
ATOM   1011  CG  ASP A 435     -13.567  60.638 133.866  1.00  0.00           C  
ATOM   1012  OD1 ASP A 435     -14.707  60.589 133.356  1.00  0.00           O  
ATOM   1013  OD2 ASP A 435     -13.065  61.701 134.290  1.00  0.00           O  
ATOM   1014  N   ILE A 436     -11.817  56.441 134.248  1.00  0.00           N  
ATOM   1015  CA  ILE A 436     -10.774  55.448 133.976  1.00  0.00           C  
ATOM   1016  C   ILE A 436     -11.377  54.177 133.352  1.00  0.00           C  
ATOM   1017  O   ILE A 436     -10.864  53.665 132.359  1.00  0.00           O  
ATOM   1018  CB  ILE A 436      -9.997  55.095 135.262  1.00  0.00           C  
ATOM   1019  CG1 ILE A 436      -9.120  56.284 135.697  1.00  0.00           C  
ATOM   1020  CG2 ILE A 436      -9.089  53.864 135.028  1.00  0.00           C  
ATOM   1021  CD1 ILE A 436      -8.682  56.225 137.134  1.00  0.00           C  
ATOM   1022  N   ILE A 437     -12.472  53.689 133.926  1.00  0.00           N  
ATOM   1023  CA  ILE A 437     -13.172  52.505 133.392  1.00  0.00           C  
ATOM   1024  C   ILE A 437     -13.621  52.746 131.934  1.00  0.00           C  
ATOM   1025  O   ILE A 437     -13.533  51.840 131.102  1.00  0.00           O  
ATOM   1026  CB  ILE A 437     -14.350  52.111 134.280  1.00  0.00           C  
ATOM   1027  CG1 ILE A 437     -13.825  51.602 135.641  1.00  0.00           C  
ATOM   1028  CG2 ILE A 437     -15.199  51.029 133.625  1.00  0.00           C  
ATOM   1029  CD1 ILE A 437     -14.823  51.689 136.756  1.00  0.00           C  
ATOM   1030  N   ALA A 438     -14.064  53.976 131.647  1.00  0.00           N  
ATOM   1031  CA  ALA A 438     -14.532  54.402 130.321  1.00  0.00           C  
ATOM   1032  C   ALA A 438     -13.444  54.333 129.238  1.00  0.00           C  
ATOM   1033  O   ALA A 438     -13.762  54.384 128.033  1.00  0.00           O  
ATOM   1034  CB  ALA A 438     -15.079  55.816 130.395  1.00  0.00           C  
ATOM   1035  N   VAL A 439     -12.176  54.266 129.656  1.00  0.00           N  
ATOM   1036  CA  VAL A 439     -11.078  53.971 128.719  1.00  0.00           C  
ATOM   1037  C   VAL A 439     -11.255  52.550 128.133  1.00  0.00           C  
ATOM   1038  O   VAL A 439     -10.898  52.287 126.985  1.00  0.00           O  
ATOM   1039  CB  VAL A 439      -9.698  54.132 129.378  1.00  0.00           C  
ATOM   1040  CG1 VAL A 439      -8.590  53.745 128.392  1.00  0.00           C  
ATOM   1041  CG2 VAL A 439      -9.523  55.557 129.862  1.00  0.00           C  
ATOM   1042  N   GLY A 444     -11.846  51.659 128.910  1.00  0.00           N  
ATOM   1043  CA  GLY A 444     -12.198  50.337 128.421  1.00  0.00           C  
ATOM   1044  C   GLY A 444     -11.420  49.244 129.140  1.00  0.00           C  
ATOM   1045  O   GLY A 444     -10.729  48.454 128.513  1.00  0.00           O  
ATOM   1046  N   PHE A 445     -11.490  49.222 130.461  1.00  0.00           N  
ATOM   1047  CA  PHE A 445     -10.889  48.145 131.244  1.00  0.00           C  
ATOM   1048  C   PHE A 445     -11.959  47.151 131.666  1.00  0.00           C  
ATOM   1049  O   PHE A 445     -13.149  47.490 131.677  1.00  0.00           O  
ATOM   1050  CB  PHE A 445     -10.188  48.717 132.478  1.00  0.00           C  
ATOM   1051  CG  PHE A 445      -9.002  49.545 132.143  1.00  0.00           C  
ATOM   1052  CD1 PHE A 445      -9.090  50.935 132.119  1.00  0.00           C  
ATOM   1053  CD2 PHE A 445      -7.788  48.929 131.818  1.00  0.00           C  
ATOM   1054  CE1 PHE A 445      -7.958  51.709 131.781  1.00  0.00           C  
ATOM   1055  CE2 PHE A 445      -6.663  49.673 131.464  1.00  0.00           C  
ATOM   1056  CZ  PHE A 445      -6.742  51.073 131.444  1.00  0.00           C  
ATOM   1057  N   ASP A 460     -11.528  45.927 131.968  1.00  0.00           N  
ATOM   1058  CA  ASP A 460     -12.404  44.857 132.421  1.00  0.00           C  
ATOM   1059  C   ASP A 460     -12.024  44.522 133.865  1.00  0.00           C  
ATOM   1060  O   ASP A 460     -10.824  44.505 134.199  1.00  0.00           O  
ATOM   1061  CB  ASP A 460     -12.213  43.622 131.541  1.00  0.00           C  
ATOM   1062  CG  ASP A 460     -13.295  42.562 131.764  1.00  0.00           C  
ATOM   1063  OD1 ASP A 460     -13.278  41.886 132.815  1.00  0.00           O  
ATOM   1064  OD2 ASP A 460     -14.159  42.378 130.861  1.00  0.00           O  
ATOM   1065  N   PRO A 461     -13.030  44.278 134.732  1.00  0.00           N  
ATOM   1066  CA  PRO A 461     -12.697  44.003 136.135  1.00  0.00           C  
ATOM   1067  C   PRO A 461     -11.992  42.669 136.384  1.00  0.00           C  
ATOM   1068  O   PRO A 461     -11.342  42.547 137.401  1.00  0.00           O  
ATOM   1069  CB  PRO A 461     -14.046  44.101 136.865  1.00  0.00           C  
ATOM   1070  CG  PRO A 461     -15.083  43.856 135.794  1.00  0.00           C  
ATOM   1071  CD  PRO A 461     -14.492  44.288 134.482  1.00  0.00           C  
ATOM   1072  N   LYS A 463     -12.092  41.699 135.467  1.00  0.00           N  
ATOM   1073  CA  LYS A 463     -11.443  40.381 135.663  1.00  0.00           C  
ATOM   1074  C   LYS A 463      -9.926  40.487 135.879  1.00  0.00           C  
ATOM   1075  O   LYS A 463      -9.338  39.690 136.612  1.00  0.00           O  
ATOM   1076  CB  LYS A 463     -11.749  39.406 134.474  1.00  0.00           C  
ATOM   1077  N   ASN A 471      -9.292  41.481 135.269  1.00  0.00           N  
ATOM   1078  CA  ASN A 471      -7.812  41.625 135.359  1.00  0.00           C  
ATOM   1079  C   ASN A 471      -7.360  43.028 135.777  1.00  0.00           C  
ATOM   1080  O   ASN A 471      -6.187  43.370 135.627  1.00  0.00           O  
ATOM   1081  CB  ASN A 471      -7.142  41.228 134.020  1.00  0.00           C  
ATOM   1082  CG  ASN A 471      -7.696  42.007 132.812  1.00  0.00           C  
ATOM   1083  OD1 ASN A 471      -8.547  42.880 132.940  1.00  0.00           O  
ATOM   1084  ND2 ASN A 471      -7.190  41.684 131.631  1.00  0.00           N  
ATOM   1085  N   THR A 472      -8.307  43.827 136.299  1.00  0.00           N  
ATOM   1086  CA  THR A 472      -8.056  45.234 136.708  1.00  0.00           C  
ATOM   1087  C   THR A 472      -8.611  45.502 138.114  1.00  0.00           C  
ATOM   1088  O   THR A 472      -9.793  45.236 138.379  1.00  0.00           O  
ATOM   1089  CB  THR A 472      -8.694  46.236 135.712  1.00  0.00           C  
ATOM   1090  OG1 THR A 472      -8.411  45.827 134.359  1.00  0.00           O  
ATOM   1091  CG2 THR A 472      -8.169  47.674 135.922  1.00  0.00           C  
ATOM   1092  N   PHE A 473      -7.771  46.071 138.979  1.00  0.00           N  
ATOM   1093  CA  PHE A 473      -8.198  46.518 140.313  1.00  0.00           C  
ATOM   1094  C   PHE A 473      -7.987  48.012 140.401  1.00  0.00           C  
ATOM   1095  O   PHE A 473      -6.885  48.505 140.189  1.00  0.00           O  
ATOM   1096  CB  PHE A 473      -7.419  45.770 141.398  1.00  0.00           C  
ATOM   1097  CG  PHE A 473      -7.715  46.205 142.819  1.00  0.00           C  
ATOM   1098  CD1 PHE A 473      -9.012  46.229 143.342  1.00  0.00           C  
ATOM   1099  CD2 PHE A 473      -6.658  46.562 143.656  1.00  0.00           C  
ATOM   1100  CE1 PHE A 473      -9.230  46.611 144.708  1.00  0.00           C  
ATOM   1101  CE2 PHE A 473      -6.867  46.925 145.016  1.00  0.00           C  
ATOM   1102  CZ  PHE A 473      -8.162  46.969 145.529  1.00  0.00           C  
ATOM   1103  N   ILE A 474      -9.079  48.737 140.618  1.00  0.00           N  
ATOM   1104  CA  ILE A 474      -9.035  50.194 140.725  1.00  0.00           C  
ATOM   1105  C   ILE A 474      -9.351  50.526 142.177  1.00  0.00           C  
ATOM   1106  O   ILE A 474     -10.427  50.180 142.663  1.00  0.00           O  
ATOM   1107  CB  ILE A 474     -10.035  50.893 139.750  1.00  0.00           C  
ATOM   1108  CG1 ILE A 474      -9.794  50.386 138.307  1.00  0.00           C  
ATOM   1109  CG2 ILE A 474      -9.877  52.431 139.860  1.00  0.00           C  
ATOM   1110  CD1 ILE A 474     -10.742  50.998 137.272  1.00  0.00           C  
ATOM   1111  N   PHE A 475      -8.409  51.155 142.884  1.00  0.00           N  
ATOM   1112  CA  PHE A 475      -8.624  51.384 144.316  1.00  0.00           C  
ATOM   1113  C   PHE A 475      -8.382  52.816 144.756  1.00  0.00           C  
ATOM   1114  O   PHE A 475      -7.483  53.500 144.254  1.00  0.00           O  
ATOM   1115  CB  PHE A 475      -7.764  50.439 145.156  1.00  0.00           C  
ATOM   1116  CG  PHE A 475      -6.284  50.639 144.998  1.00  0.00           C  
ATOM   1117  CD1 PHE A 475      -5.596  50.119 143.899  1.00  0.00           C  
ATOM   1118  CD2 PHE A 475      -5.561  51.323 145.976  1.00  0.00           C  
ATOM   1119  CE1 PHE A 475      -4.224  50.277 143.772  1.00  0.00           C  
ATOM   1120  CE2 PHE A 475      -4.198  51.481 145.858  1.00  0.00           C  
ATOM   1121  CZ  PHE A 475      -3.520  50.956 144.761  1.00  0.00           C  
ATOM   1122  N   SER A 476      -9.200  53.231 145.722  1.00  0.00           N  
ATOM   1123  CA  SER A 476      -9.030  54.453 146.478  1.00  0.00           C  
ATOM   1124  C   SER A 476      -8.011  54.160 147.579  1.00  0.00           C  
ATOM   1125  O   SER A 476      -8.151  53.175 148.292  1.00  0.00           O  
ATOM   1126  CB  SER A 476     -10.392  54.795 147.111  1.00  0.00           C  
ATOM   1127  OG  SER A 476     -10.280  55.419 148.382  1.00  0.00           O  
ATOM   1128  N   ASP A 477      -6.985  54.991 147.723  1.00  0.00           N  
ATOM   1129  CA  ASP A 477      -6.056  54.843 148.861  1.00  0.00           C  
ATOM   1130  C   ASP A 477      -6.815  54.775 150.198  1.00  0.00           C  
ATOM   1131  O   ASP A 477      -6.555  53.903 151.010  1.00  0.00           O  
ATOM   1132  CB  ASP A 477      -5.124  56.044 148.950  1.00  0.00           C  
ATOM   1133  CG  ASP A 477      -3.950  55.961 148.017  1.00  0.00           C  
ATOM   1134  OD1 ASP A 477      -3.701  54.896 147.416  1.00  0.00           O  
ATOM   1135  OD2 ASP A 477      -3.276  57.001 147.886  1.00  0.00           O  
ATOM   1136  N   LEU A 478      -7.738  55.716 150.418  1.00  0.00           N  
ATOM   1137  CA  LEU A 478      -8.520  55.762 151.663  1.00  0.00           C  
ATOM   1138  C   LEU A 478      -9.230  54.449 151.916  1.00  0.00           C  
ATOM   1139  O   LEU A 478      -9.212  53.928 153.045  1.00  0.00           O  
ATOM   1140  CB  LEU A 478      -9.537  56.895 151.630  1.00  0.00           C  
ATOM   1141  CG  LEU A 478      -8.936  58.306 151.794  1.00  0.00           C  
ATOM   1142  CD1 LEU A 478      -9.926  59.413 151.377  1.00  0.00           C  
ATOM   1143  CD2 LEU A 478      -8.372  58.526 153.241  1.00  0.00           C  
ATOM   1144  N   GLN A 479      -9.828  53.894 150.864  1.00  0.00           N  
ATOM   1145  CA  GLN A 479     -10.662  52.709 151.011  1.00  0.00           C  
ATOM   1146  C   GLN A 479      -9.846  51.424 151.182  1.00  0.00           C  
ATOM   1147  O   GLN A 479     -10.303  50.487 151.854  1.00  0.00           O  
ATOM   1148  CB  GLN A 479     -11.585  52.594 149.794  1.00  0.00           C  
ATOM   1149  CG  GLN A 479     -12.660  51.511 149.895  1.00  0.00           C  
ATOM   1150  CD  GLN A 479     -13.811  51.754 148.909  1.00  0.00           C  
ATOM   1151  OE1 GLN A 479     -13.616  51.882 147.683  1.00  0.00           O  
ATOM   1152  NE2 GLN A 479     -15.030  51.814 149.451  1.00  0.00           N  
ATOM   1153  N   TYR A 482      -8.672  51.367 150.561  1.00  0.00           N  
ATOM   1154  CA  TYR A 482      -7.857  50.134 150.567  1.00  0.00           C  
ATOM   1155  C   TYR A 482      -6.791  50.133 151.674  1.00  0.00           C  
ATOM   1156  O   TYR A 482      -6.235  49.086 151.994  1.00  0.00           O  
ATOM   1157  CB  TYR A 482      -7.231  49.922 149.180  1.00  0.00           C  
ATOM   1158  CG  TYR A 482      -6.497  48.602 148.970  1.00  0.00           C  
ATOM   1159  CD1 TYR A 482      -7.161  47.380 149.091  1.00  0.00           C  
ATOM   1160  CD2 TYR A 482      -5.146  48.594 148.609  1.00  0.00           C  
ATOM   1161  CE1 TYR A 482      -6.488  46.160 148.860  1.00  0.00           C  
ATOM   1162  CE2 TYR A 482      -4.455  47.368 148.394  1.00  0.00           C  
ATOM   1163  CZ  TYR A 482      -5.136  46.182 148.534  1.00  0.00           C  
ATOM   1164  OH  TYR A 482      -4.463  44.993 148.346  1.00  0.00           O  
ATOM   1165  N   MET A 489      -6.504  51.296 152.268  1.00  0.00           N  
ATOM   1166  CA  MET A 489      -5.415  51.385 153.251  1.00  0.00           C  
ATOM   1167  C   MET A 489      -5.641  50.424 154.411  1.00  0.00           C  
ATOM   1168  O   MET A 489      -6.760  50.324 154.954  1.00  0.00           O  
ATOM   1169  CB  MET A 489      -5.284  52.818 153.823  1.00  0.00           C  
ATOM   1170  CG  MET A 489      -4.095  53.027 154.793  1.00  0.00           C  
ATOM   1171  SD  MET A 489      -2.517  52.633 153.955  1.00  0.00           S  
ATOM   1172  CE  MET A 489      -2.646  53.766 152.542  1.00  0.00           C  
ATOM   1173  N   GLY A 490      -4.558  49.736 154.785  1.00  0.00           N  
ATOM   1174  CA  GLY A 490      -4.558  48.777 155.868  1.00  0.00           C  
ATOM   1175  C   GLY A 490      -3.887  47.495 155.426  1.00  0.00           C  
ATOM   1176  O   GLY A 490      -3.358  47.415 154.315  1.00  0.00           O  
ATOM   1177  N   GLY A 491      -3.906  46.488 156.301  1.00  0.00           N  
ATOM   1178  CA  GLY A 491      -3.406  45.163 155.989  1.00  0.00           C  
ATOM   1179  C   GLY A 491      -2.005  45.159 155.442  1.00  0.00           C  
ATOM   1180  O   GLY A 491      -1.179  45.959 155.869  1.00  0.00           O  
ATOM   1181  N   ALA A 494      -1.738  44.258 154.489  1.00  0.00           N  
ATOM   1182  CA  ALA A 494      -0.406  44.139 153.872  1.00  0.00           C  
ATOM   1183  C   ALA A 494       0.034  45.381 153.091  1.00  0.00           C  
ATOM   1184  O   ALA A 494       1.241  45.662 152.973  1.00  0.00           O  
ATOM   1185  CB  ALA A 494      -0.336  42.883 152.957  1.00  0.00           C  
ATOM   1186  N   PHE A 495      -0.937  46.121 152.555  1.00  0.00           N  
ATOM   1187  CA  PHE A 495      -0.664  47.387 151.883  1.00  0.00           C  
ATOM   1188  C   PHE A 495      -0.043  48.351 152.885  1.00  0.00           C  
ATOM   1189  O   PHE A 495       1.040  48.898 152.653  1.00  0.00           O  
ATOM   1190  CB  PHE A 495      -1.974  47.928 151.309  1.00  0.00           C  
ATOM   1191  CG  PHE A 495      -1.882  49.313 150.655  1.00  0.00           C  
ATOM   1192  CD1 PHE A 495      -0.715  49.783 150.044  1.00  0.00           C  
ATOM   1193  CD2 PHE A 495      -3.016  50.114 150.616  1.00  0.00           C  
ATOM   1194  CE1 PHE A 495      -0.685  51.066 149.402  1.00  0.00           C  
ATOM   1195  CE2 PHE A 495      -3.004  51.371 149.982  1.00  0.00           C  
ATOM   1196  CZ  PHE A 495      -1.846  51.858 149.390  1.00  0.00           C  
ATOM   1197  N   TYR A 496      -0.675  48.524 154.040  1.00  0.00           N  
ATOM   1198  CA  TYR A 496      -0.056  49.393 155.072  1.00  0.00           C  
ATOM   1199  C   TYR A 496       1.260  48.815 155.591  1.00  0.00           C  
ATOM   1200  O   TYR A 496       2.211  49.556 155.850  1.00  0.00           O  
ATOM   1201  CB  TYR A 496      -1.029  49.701 156.225  1.00  0.00           C  
ATOM   1202  CG  TYR A 496      -0.445  50.648 157.262  1.00  0.00           C  
ATOM   1203  CD1 TYR A 496      -0.017  51.929 156.896  1.00  0.00           C  
ATOM   1204  CD2 TYR A 496      -0.310  50.257 158.617  1.00  0.00           C  
ATOM   1205  CE1 TYR A 496       0.540  52.769 157.825  1.00  0.00           C  
ATOM   1206  CE2 TYR A 496       0.230  51.135 159.576  1.00  0.00           C  
ATOM   1207  CZ  TYR A 496       0.660  52.377 159.159  1.00  0.00           C  
ATOM   1208  OH  TYR A 496       1.198  53.269 160.058  1.00  0.00           O  
ATOM   1209  N   GLU A 498       1.367  47.493 155.736  1.00  0.00           N  
ATOM   1210  CA  GLU A 498       2.666  46.972 156.135  1.00  0.00           C  
ATOM   1211  C   GLU A 498       3.740  47.460 155.163  1.00  0.00           C  
ATOM   1212  O   GLU A 498       4.851  47.859 155.569  1.00  0.00           O  
ATOM   1213  CB  GLU A 498       2.657  45.423 156.175  1.00  0.00           C  
ATOM   1214  CG  GLU A 498       1.765  44.837 157.262  1.00  0.00           C  
ATOM   1215  CD  GLU A 498       1.732  43.308 157.257  1.00  0.00           C  
ATOM   1216  OE1 GLU A 498       2.259  42.681 156.311  1.00  0.00           O  
ATOM   1217  OE2 GLU A 498       1.157  42.725 158.200  1.00  0.00           O  
ATOM   1218  N   THR A 499       3.436  47.424 153.867  1.00  0.00           N  
ATOM   1219  CA  THR A 499       4.436  47.804 152.848  1.00  0.00           C  
ATOM   1220  C   THR A 499       4.717  49.312 152.901  1.00  0.00           C  
ATOM   1221  O   THR A 499       5.865  49.733 152.768  1.00  0.00           O  
ATOM   1222  CB  THR A 499       3.958  47.397 151.431  1.00  0.00           C  
ATOM   1223  OG1 THR A 499       3.633  46.004 151.436  1.00  0.00           O  
ATOM   1224  CG2 THR A 499       5.028  47.648 150.362  1.00  0.00           C  
ATOM   1225  N   VAL A 500       3.660  50.110 153.088  1.00  0.00           N  
ATOM   1226  CA  VAL A 500       3.800  51.569 153.313  1.00  0.00           C  
ATOM   1227  C   VAL A 500       4.818  51.819 154.443  1.00  0.00           C  
ATOM   1228  O   VAL A 500       5.754  52.627 154.314  1.00  0.00           O  
ATOM   1229  CB  VAL A 500       2.442  52.229 153.681  1.00  0.00           C  
ATOM   1230  CG1 VAL A 500       2.657  53.675 154.164  1.00  0.00           C  
ATOM   1231  CG2 VAL A 500       1.463  52.185 152.509  1.00  0.00           C  
ATOM   1232  N   VAL A 501       4.659  51.099 155.553  1.00  0.00           N  
ATOM   1233  CA  VAL A 501       5.551  51.285 156.684  1.00  0.00           C  
ATOM   1234  C   VAL A 501       6.973  50.922 156.306  1.00  0.00           C  
ATOM   1235  O   VAL A 501       7.882  51.705 156.589  1.00  0.00           O  
ATOM   1236  CB  VAL A 501       5.034  50.533 157.951  1.00  0.00           C  
ATOM   1237  CG1 VAL A 501       6.053  50.572 159.070  1.00  0.00           C  
ATOM   1238  CG2 VAL A 501       3.726  51.151 158.423  1.00  0.00           C  
ATOM   1239  N   ARG A 502       7.179  49.751 155.688  1.00  0.00           N  
ATOM   1240  CA  ARG A 502       8.519  49.346 155.193  1.00  0.00           C  
ATOM   1241  C   ARG A 502       9.137  50.432 154.302  1.00  0.00           C  
ATOM   1242  O   ARG A 502      10.304  50.792 154.469  1.00  0.00           O  
ATOM   1243  CB  ARG A 502       8.469  48.009 154.421  1.00  0.00           C  
ATOM   1244  CG  ARG A 502       8.031  46.756 155.222  1.00  0.00           C  
ATOM   1245  CD  ARG A 502       8.821  45.466 154.788  1.00  0.00           C  
ATOM   1246  NE  ARG A 502       7.266  45.145 153.994  1.00  0.00           N  
ATOM   1247  CZ  ARG A 502       9.082  43.599 156.530  1.00  0.00           C  
ATOM   1248  NH1 ARG A 502      10.178  44.054 157.165  1.00  0.00           N  
ATOM   1249  NH2 ARG A 502       8.579  42.464 156.967  1.00  0.00           N  
ATOM   1250  N   VAL A 503       8.356  50.942 153.348  1.00  0.00           N  
ATOM   1251  CA  VAL A 503       8.854  51.963 152.411  1.00  0.00           C  
ATOM   1252  C   VAL A 503       9.264  53.223 153.173  1.00  0.00           C  
ATOM   1253  O   VAL A 503      10.328  53.794 152.924  1.00  0.00           O  
ATOM   1254  CB  VAL A 503       7.802  52.343 151.312  1.00  0.00           C  
ATOM   1255  CG1 VAL A 503       8.248  53.584 150.523  1.00  0.00           C  
ATOM   1256  CG2 VAL A 503       7.550  51.182 150.350  1.00  0.00           C  
ATOM   1257  N   SER A 504       8.428  53.638 154.111  1.00  0.00           N  
ATOM   1258  CA  SER A 504       8.606  54.951 154.773  1.00  0.00           C  
ATOM   1259  C   SER A 504       9.895  55.048 155.602  1.00  0.00           C  
ATOM   1260  O   SER A 504      10.350  56.149 155.906  1.00  0.00           O  
ATOM   1261  CB  SER A 504       7.398  55.283 155.656  1.00  0.00           C  
ATOM   1262  OG  SER A 504       7.379  54.524 156.839  1.00  0.00           O  
ATOM   1263  N   ARG A 505      10.439  53.893 155.989  1.00  0.00           N  
ATOM   1264  CA  ARG A 505      11.690  53.773 156.734  1.00  0.00           C  
ATOM   1265  C   ARG A 505      12.928  53.972 155.847  1.00  0.00           C  
ATOM   1266  O   ARG A 505      14.028  54.218 156.377  1.00  0.00           O  
ATOM   1267  CB  ARG A 505      11.779  52.386 157.409  1.00  0.00           C  
ATOM   1268  CG  ARG A 505      12.835  52.261 158.496  1.00  0.00           C  
ATOM   1269  CD  ARG A 505      12.608  51.055 159.364  1.00  0.00           C  
ATOM   1270  NE  ARG A 505      12.933  49.796 158.698  1.00  0.00           N  
ATOM   1271  CZ  ARG A 505      13.121  48.640 159.342  1.00  0.00           C  
ATOM   1272  NH1 ARG A 505      13.005  48.588 160.661  1.00  0.00           N  
ATOM   1273  NH2 ARG A 505      13.431  47.531 158.678  1.00  0.00           N  
ATOM   1274  N   GLN A 506      12.737  53.881 154.528  1.00  0.00           N  
ATOM   1275  CA  GLN A 506      13.832  53.892 153.532  1.00  0.00           C  
ATOM   1276  C   GLN A 506      13.999  55.206 152.790  1.00  0.00           C  
ATOM   1277  O   GLN A 506      14.835  55.309 151.887  1.00  0.00           O  
ATOM   1278  CB  GLN A 506      13.625  52.776 152.486  1.00  0.00           C  
ATOM   1279  CG  GLN A 506      13.583  51.349 153.039  1.00  0.00           C  
ATOM   1280  CD  GLN A 506      14.838  50.959 153.804  1.00  0.00           C  
ATOM   1281  OE1 GLN A 506      15.938  51.390 153.470  1.00  0.00           O  
ATOM   1282  NE2 GLN A 506      14.676  50.130 154.839  1.00  0.00           N  
ATOM   1283  N   ILE A 845      13.187  56.202 153.121  1.00  0.00           N  
ATOM   1284  CA  ILE A 845      13.277  57.496 152.452  1.00  0.00           C  
ATOM   1285  C   ILE A 845      13.438  58.574 153.514  1.00  0.00           C  
ATOM   1286  O   ILE A 845      12.624  58.667 154.413  1.00  0.00           O  
ATOM   1287  CB  ILE A 845      12.017  57.803 151.593  1.00  0.00           C  
ATOM   1288  CG1 ILE A 845      11.731  56.658 150.593  1.00  0.00           C  
ATOM   1289  CG2 ILE A 845      12.166  59.191 150.880  1.00  0.00           C  
ATOM   1290  CD1 ILE A 845      10.307  56.665 149.990  1.00  0.00           C  
ATOM   1291  N   THR A 846      14.498  59.377 153.408  1.00  0.00           N  
ATOM   1292  CA  THR A 846      14.812  60.396 154.404  1.00  0.00           C  
ATOM   1293  C   THR A 846      14.092  61.702 154.062  1.00  0.00           C  
ATOM   1294  O   THR A 846      13.650  61.897 152.926  1.00  0.00           O  
ATOM   1295  CB  THR A 846      16.326  60.723 154.413  1.00  0.00           C  
ATOM   1296  OG1 THR A 846      16.698  61.143 153.103  1.00  0.00           O  
ATOM   1297  CG2 THR A 846      17.162  59.490 154.778  1.00  0.00           C  
ATOM   1298  N   GLY A1087      13.969  62.588 155.057  1.00  0.00           N  
ATOM   1299  CA  GLY A1087      13.499  63.965 154.830  1.00  0.00           C  
ATOM   1300  C   GLY A1087      14.290  64.702 153.736  1.00  0.00           C  
ATOM   1301  O   GLY A1087      13.705  65.410 152.922  1.00  0.00           O  
ATOM   1302  N   SER A1088      15.617  64.553 153.720  1.00  0.00           N  
ATOM   1303  CA  SER A1088      16.469  65.151 152.660  1.00  0.00           C  
ATOM   1304  C   SER A1088      16.004  64.762 151.265  1.00  0.00           C  
ATOM   1305  O   SER A1088      15.853  65.630 150.409  1.00  0.00           O  
ATOM   1306  CB  SER A1088      17.949  64.752 152.797  1.00  0.00           C  
ATOM   1307  OG  SER A1088      18.511  65.175 154.023  1.00  0.00           O  
ATOM   1308  N   THR A1094      15.760  63.465 151.044  1.00  0.00           N  
ATOM   1309  CA  THR A1094      15.292  62.974 149.748  1.00  0.00           C  
ATOM   1310  C   THR A1094      13.919  63.544 149.414  1.00  0.00           C  
ATOM   1311  O   THR A1094      13.680  63.936 148.271  1.00  0.00           O  
ATOM   1312  CB  THR A1094      15.289  61.415 149.691  1.00  0.00           C  
ATOM   1313  OG1 THR A1094      16.635  60.941 149.779  1.00  0.00           O  
ATOM   1314  CG2 THR A1094      14.638  60.863 148.412  1.00  0.00           C  
ATOM   1315  N   ALA A1164      13.027  63.597 150.405  1.00  0.00           N  
ATOM   1316  CA  ALA A1164      11.689  64.149 150.204  1.00  0.00           C  
ATOM   1317  C   ALA A1164      11.746  65.607 149.753  1.00  0.00           C  
ATOM   1318  O   ALA A1164      10.961  66.040 148.910  1.00  0.00           O  
ATOM   1319  CB  ALA A1164      10.861  64.016 151.465  1.00  0.00           C  
ATOM   1320  N   LYS A1165      12.683  66.361 150.308  1.00  0.00           N  
ATOM   1321  CA  LYS A1165      12.858  67.751 149.902  1.00  0.00           C  
ATOM   1322  C   LYS A1165      13.521  67.844 148.514  1.00  0.00           C  
ATOM   1323  O   LYS A1165      13.000  68.512 147.614  1.00  0.00           O  
ATOM   1324  CB  LYS A1165      13.655  68.523 150.960  1.00  0.00           C  
ATOM   1325  CG  LYS A1165      12.889  68.773 152.274  1.00  0.00           C  
ATOM   1326  CD  LYS A1165      13.842  69.226 153.354  1.00  0.00           C  
ATOM   1327  CE  LYS A1165      13.159  70.170 154.305  1.00  0.00           C  
ATOM   1328  NZ  LYS A1165      14.134  70.783 155.244  1.00  0.00           N  
ATOM   1329  N   ALA A1166      14.638  67.140 148.337  1.00  0.00           N  
ATOM   1330  CA  ALA A1166      15.428  67.204 147.097  1.00  0.00           C  
ATOM   1331  C   ALA A1166      14.731  66.611 145.878  1.00  0.00           C  
ATOM   1332  O   ALA A1166      14.838  67.164 144.772  1.00  0.00           O  
ATOM   1333  CB  ALA A1166      16.789  66.549 147.299  1.00  0.00           C  
ATOM   1334  N   VAL A1168      14.046  65.484 146.054  1.00  0.00           N  
ATOM   1335  CA  VAL A1168      13.442  64.781 144.928  1.00  0.00           C  
ATOM   1336  C   VAL A1168      11.961  65.139 144.787  1.00  0.00           C  
ATOM   1337  O   VAL A1168      11.472  65.355 143.666  1.00  0.00           O  
ATOM   1338  CB  VAL A1168      13.657  63.237 145.026  1.00  0.00           C  
ATOM   1339  CG1 VAL A1168      12.984  62.490 143.870  1.00  0.00           C  
ATOM   1340  CG2 VAL A1168      15.142  62.902 145.048  1.00  0.00           C  
ATOM   1341  N   PHE A1169      11.241  65.198 145.906  1.00  0.00           N  
ATOM   1342  CA  PHE A1169       9.794  65.412 145.836  1.00  0.00           C  
ATOM   1343  C   PHE A1169       9.410  66.905 145.844  1.00  0.00           C  
ATOM   1344  O   PHE A1169       8.272  67.249 145.540  1.00  0.00           O  
ATOM   1345  CB  PHE A1169       9.015  64.642 146.932  1.00  0.00           C  
ATOM   1346  CG  PHE A1169       9.430  63.204 147.110  1.00  0.00           C  
ATOM   1347  CD1 PHE A1169       9.270  62.586 148.347  1.00  0.00           C  
ATOM   1348  CD2 PHE A1169       9.981  62.475 146.069  1.00  0.00           C  
ATOM   1349  CE1 PHE A1169       9.662  61.262 148.543  1.00  0.00           C  
ATOM   1350  CE2 PHE A1169      10.368  61.145 146.251  1.00  0.00           C  
ATOM   1351  CZ  PHE A1169      10.209  60.543 147.483  1.00  0.00           C  
ATOM   1352  N   GLY A1170      10.350  67.778 146.187  1.00  0.00           N  
ATOM   1353  CA  GLY A1170      10.120  69.216 146.082  1.00  0.00           C  
ATOM   1354  C   GLY A1170       9.474  69.872 147.289  1.00  0.00           C  
ATOM   1355  O   GLY A1170       9.077  71.041 147.225  1.00  0.00           O  
ATOM   1356  N   PHE A1171       9.389  69.146 148.400  1.00  0.00           N  
ATOM   1357  CA  PHE A1171       8.765  69.691 149.622  1.00  0.00           C  
ATOM   1358  C   PHE A1171       9.712  70.527 150.469  1.00  0.00           C  
ATOM   1359  O   PHE A1171      10.928  70.447 150.323  1.00  0.00           O  
ATOM   1360  CB  PHE A1171       8.145  68.562 150.465  1.00  0.00           C  
ATOM   1361  CG  PHE A1171       7.061  67.829 149.750  1.00  0.00           C  
ATOM   1362  CD1 PHE A1171       5.970  68.526 149.228  1.00  0.00           C  
ATOM   1363  CD2 PHE A1171       7.137  66.462 149.568  1.00  0.00           C  
ATOM   1364  CE1 PHE A1171       4.954  67.857 148.544  1.00  0.00           C  
ATOM   1365  CE2 PHE A1171       6.134  65.780 148.890  1.00  0.00           C  
ATOM   1366  CZ  PHE A1171       5.042  66.476 148.371  1.00  0.00           C  
ATOM   1367  N   ASN A1177       9.138  71.346 151.341  1.00  0.00           N  
ATOM   1368  CA  ASN A1177       9.903  72.148 152.298  1.00  0.00           C  
ATOM   1369  C   ASN A1177       9.228  72.130 153.668  1.00  0.00           C  
ATOM   1370  O   ASN A1177       8.134  71.601 153.812  1.00  0.00           O  
ATOM   1371  CB  ASN A1177      10.097  73.588 151.798  1.00  0.00           C  
ATOM   1372  CG  ASN A1177       8.783  74.346 151.646  1.00  0.00           C  
ATOM   1373  OD1 ASN A1177       8.132  74.696 152.624  1.00  0.00           O  
ATOM   1374  ND2 ASN A1177       8.406  74.618 150.412  1.00  0.00           N  
ATOM   1375  N   ASP A1178       9.861  72.741 154.660  1.00  0.00           N  
ATOM   1376  CA  ASP A1178       9.379  72.643 156.043  1.00  0.00           C  
ATOM   1377  C   ASP A1178       8.002  73.259 156.315  1.00  0.00           C  
ATOM   1378  O   ASP A1178       7.354  72.909 157.313  1.00  0.00           O  
ATOM   1379  CB  ASP A1178      10.449  73.141 157.021  1.00  0.00           C  
ATOM   1380  CG  ASP A1178      11.650  72.202 157.098  1.00  0.00           C  
ATOM   1381  OD1 ASP A1178      11.560  71.051 156.624  1.00  0.00           O  
ATOM   1382  OD2 ASP A1178      12.696  72.607 157.628  1.00  0.00           O  
ATOM   1383  N   SER A1179       7.536  74.140 155.433  1.00  0.00           N  
ATOM   1384  CA  SER A1179       6.182  74.691 155.574  1.00  0.00           C  
ATOM   1385  C   SER A1179       5.084  73.714 155.101  1.00  0.00           C  
ATOM   1386  O   SER A1179       3.884  73.932 155.356  1.00  0.00           O  
ATOM   1387  CB  SER A1179       6.052  76.044 154.846  1.00  0.00           C  
ATOM   1388  OG  SER A1179       6.071  75.859 153.432  1.00  0.00           O  
ATOM   1389  N   ASP A1192       5.496  72.639 154.431  1.00  0.00           N  
ATOM   1390  CA  ASP A1192       4.574  71.626 153.944  1.00  0.00           C  
ATOM   1391  C   ASP A1192       4.195  70.662 155.069  1.00  0.00           C  
ATOM   1392  O   ASP A1192       4.980  70.423 155.975  1.00  0.00           O  
ATOM   1393  CB  ASP A1192       5.200  70.863 152.780  1.00  0.00           C  
ATOM   1394  CG  ASP A1192       5.300  71.709 151.517  1.00  0.00           C  
ATOM   1395  OD1 ASP A1192       4.352  72.485 151.222  1.00  0.00           O  
ATOM   1396  OD2 ASP A1192       6.337  71.607 150.835  1.00  0.00           O  
ATOM   1397  N   CYS A1193       2.992  70.095 154.988  1.00  0.00           N  
ATOM   1398  CA  CYS A1193       2.486  69.251 156.058  1.00  0.00           C  
ATOM   1399  C   CYS A1193       3.181  67.896 156.028  1.00  0.00           C  
ATOM   1400  O   CYS A1193       3.698  67.483 154.992  1.00  0.00           O  
ATOM   1401  CB  CYS A1193       0.962  69.115 155.968  1.00  0.00           C  
ATOM   1402  SG  CYS A1193       0.359  68.192 154.522  1.00  0.00           S  
ATOM   1403  N   ILE A1194       3.191  67.214 157.168  1.00  0.00           N  
ATOM   1404  CA  ILE A1194       3.867  65.923 157.276  1.00  0.00           C  
ATOM   1405  C   ILE A1194       3.142  64.844 156.461  1.00  0.00           C  
ATOM   1406  O   ILE A1194       3.741  63.848 156.109  1.00  0.00           O  
ATOM   1407  CB  ILE A1194       4.123  65.485 158.769  1.00  0.00           C  
ATOM   1408  CG1 ILE A1194       2.812  65.270 159.547  1.00  0.00           C  
ATOM   1409  CG2 ILE A1194       4.972  66.536 159.506  1.00  0.00           C  
ATOM   1410  CD1 ILE A1194       3.038  64.918 161.022  1.00  0.00           C  
ATOM   1411  N   GLY A1195       1.847  65.033 156.176  1.00  0.00           N  
ATOM   1412  CA  GLY A1195       1.175  64.135 155.224  1.00  0.00           C  
ATOM   1413  C   GLY A1195       1.848  64.152 153.852  1.00  0.00           C  
ATOM   1414  O   GLY A1195       2.070  63.093 153.226  1.00  0.00           O  
ATOM   1415  N   LYS A1196       2.185  65.346 153.359  1.00  0.00           N  
ATOM   1416  CA  LYS A1196       2.842  65.461 152.059  1.00  0.00           C  
ATOM   1417  C   LYS A1196       4.229  64.861 152.078  1.00  0.00           C  
ATOM   1418  O   LYS A1196       4.621  64.171 151.136  1.00  0.00           O  
ATOM   1419  CB  LYS A1196       2.960  66.909 151.617  1.00  0.00           C  
ATOM   1420  CG  LYS A1196       1.667  67.516 151.055  1.00  0.00           C  
ATOM   1421  CD  LYS A1196       2.000  68.913 150.513  1.00  0.00           C  
ATOM   1422  CE  LYS A1196       0.753  69.633 150.073  1.00  0.00           C  
ATOM   1423  NZ  LYS A1196       1.045  71.053 149.712  1.00  0.00           N  
ATOM   1424  N   PHE A1198       4.980  65.109 153.146  1.00  0.00           N  
ATOM   1425  CA  PHE A1198       6.324  64.528 153.278  1.00  0.00           C  
ATOM   1426  C   PHE A1198       6.283  63.010 153.149  1.00  0.00           C  
ATOM   1427  O   PHE A1198       7.136  62.394 152.509  1.00  0.00           O  
ATOM   1428  CB  PHE A1198       6.920  64.882 154.633  1.00  0.00           C  
ATOM   1429  CG  PHE A1198       7.711  66.150 154.625  1.00  0.00           C  
ATOM   1430  CD1 PHE A1198       9.055  66.135 154.244  1.00  0.00           C  
ATOM   1431  CD2 PHE A1198       7.118  67.364 154.961  1.00  0.00           C  
ATOM   1432  CE1 PHE A1198       9.798  67.311 154.233  1.00  0.00           C  
ATOM   1433  CE2 PHE A1198       7.848  68.549 154.956  1.00  0.00           C  
ATOM   1434  CZ  PHE A1198       9.187  68.529 154.597  1.00  0.00           C  
ATOM   1435  N   HIS A1199       5.251  62.425 153.741  1.00  0.00           N  
ATOM   1436  CA  HIS A1199       5.143  60.993 153.891  1.00  0.00           C  
ATOM   1437  C   HIS A1199       4.582  60.328 152.635  1.00  0.00           C  
ATOM   1438  O   HIS A1199       4.853  59.154 152.391  1.00  0.00           O  
ATOM   1439  CB  HIS A1199       4.263  60.712 155.116  1.00  0.00           C  
ATOM   1440  CG  HIS A1199       3.791  59.295 155.229  1.00  0.00           C  
ATOM   1441  ND1 HIS A1199       4.544  58.295 155.813  1.00  0.00           N  
ATOM   1442  CD2 HIS A1199       2.609  58.728 154.897  1.00  0.00           C  
ATOM   1443  CE1 HIS A1199       3.855  57.164 155.800  1.00  0.00           C  
ATOM   1444  NE2 HIS A1199       2.682  57.404 155.243  1.00  0.00           N  
ATOM   1445  N   PHE A1200       3.839  61.073 151.821  1.00  0.00           N  
ATOM   1446  CA  PHE A1200       2.938  60.427 150.865  1.00  0.00           C  
ATOM   1447  C   PHE A1200       3.599  59.448 149.859  1.00  0.00           C  
ATOM   1448  O   PHE A1200       2.999  58.445 149.480  1.00  0.00           O  
ATOM   1449  CB  PHE A1200       2.008  61.400 150.103  1.00  0.00           C  
ATOM   1450  CG  PHE A1200       1.043  60.643 149.222  1.00  0.00           C  
ATOM   1451  CD1 PHE A1200      -0.048  60.010 149.794  1.00  0.00           C  
ATOM   1452  CD2 PHE A1200       1.314  60.441 147.854  1.00  0.00           C  
ATOM   1453  CE1 PHE A1200      -0.897  59.206 149.017  1.00  0.00           C  
ATOM   1454  CE2 PHE A1200       0.482  59.667 147.079  1.00  0.00           C  
ATOM   1455  CZ  PHE A1200      -0.626  59.037 147.654  1.00  0.00           C  
ATOM   1456  N   ALA A1201       4.824  59.744 149.438  1.00  0.00           N  
ATOM   1457  CA  ALA A1201       5.563  58.839 148.545  1.00  0.00           C  
ATOM   1458  C   ALA A1201       5.625  57.402 149.092  1.00  0.00           C  
ATOM   1459  O   ALA A1201       5.693  56.441 148.313  1.00  0.00           O  
ATOM   1460  CB  ALA A1201       6.974  59.367 148.306  1.00  0.00           C  
ATOM   1461  N   SER A1202       5.607  57.260 150.425  1.00  0.00           N  
ATOM   1462  CA  SER A1202       5.572  55.950 151.088  1.00  0.00           C  
ATOM   1463  C   SER A1202       4.419  55.118 150.569  1.00  0.00           C  
ATOM   1464  O   SER A1202       4.558  53.927 150.290  1.00  0.00           O  
ATOM   1465  CB  SER A1202       5.379  56.112 152.615  1.00  0.00           C  
ATOM   1466  OG  SER A1202       6.468  56.818 153.179  1.00  0.00           O  
ATOM   1467  N   ILE A1203       3.262  55.768 150.467  1.00  0.00           N  
ATOM   1468  CA  ILE A1203       2.032  55.126 150.040  1.00  0.00           C  
ATOM   1469  C   ILE A1203       2.075  54.821 148.525  1.00  0.00           C  
ATOM   1470  O   ILE A1203       1.781  53.688 148.090  1.00  0.00           O  
ATOM   1471  CB  ILE A1203       0.828  56.016 150.394  1.00  0.00           C  
ATOM   1472  CG1 ILE A1203       0.648  56.094 151.927  1.00  0.00           C  
ATOM   1473  CG2 ILE A1203      -0.442  55.457 149.768  1.00  0.00           C  
ATOM   1474  CD1 ILE A1203      -0.251  57.263 152.403  1.00  0.00           C  
ATOM   1475  N   GLN A1204       2.414  55.830 147.737  1.00  0.00           N  
ATOM   1476  CA  GLN A1204       2.457  55.654 146.282  1.00  0.00           C  
ATOM   1477  C   GLN A1204       3.463  54.540 145.933  1.00  0.00           C  
ATOM   1478  O   GLN A1204       3.181  53.652 145.131  1.00  0.00           O  
ATOM   1479  CB  GLN A1204       2.832  56.975 145.613  1.00  0.00           C  
ATOM   1480  CG  GLN A1204       2.572  57.005 144.098  1.00  0.00           C  
ATOM   1481  CD  GLN A1204       3.582  56.142 143.335  1.00  0.00           C  
ATOM   1482  OE1 GLN A1204       4.788  56.174 143.617  1.00  0.00           O  
ATOM   1483  NE2 GLN A1204       3.093  55.365 142.368  1.00  0.00           N  
ATOM   1484  N   ILE A1205       4.646  54.601 146.531  1.00  0.00           N  
ATOM   1485  CA  ILE A1205       5.695  53.642 146.237  1.00  0.00           C  
ATOM   1486  C   ILE A1205       5.325  52.219 146.678  1.00  0.00           C  
ATOM   1487  O   ILE A1205       5.669  51.231 146.005  1.00  0.00           O  
ATOM   1488  CB  ILE A1205       7.064  54.121 146.805  1.00  0.00           C  
ATOM   1489  CG1 ILE A1205       7.611  55.237 145.927  1.00  0.00           C  
ATOM   1490  CG2 ILE A1205       8.033  52.926 146.879  1.00  0.00           C  
ATOM   1491  CD1 ILE A1205       8.749  56.044 146.553  1.00  0.00           C  
ATOM   1492  N   ALA A1206       4.570  52.099 147.775  1.00  0.00           N  
ATOM   1493  CA  ALA A1206       4.120  50.786 148.237  1.00  0.00           C  
ATOM   1494  C   ALA A1206       3.283  50.066 147.167  1.00  0.00           C  
ATOM   1495  O   ALA A1206       3.283  48.839 147.121  1.00  0.00           O  
ATOM   1496  CB  ALA A1206       3.300  50.939 149.529  1.00  0.00           C  
ATOM   1497  N   THR A1207       2.595  50.829 146.308  1.00  0.00           N  
ATOM   1498  CA  THR A1207       1.723  50.253 145.250  1.00  0.00           C  
ATOM   1499  C   THR A1207       2.501  49.568 144.107  1.00  0.00           C  
ATOM   1500  O   THR A1207       1.919  48.851 143.275  1.00  0.00           O  
ATOM   1501  CB  THR A1207       0.738  51.297 144.677  1.00  0.00           C  
ATOM   1502  OG1 THR A1207       1.484  52.317 143.977  1.00  0.00           O  
ATOM   1503  CG2 THR A1207      -0.075  51.901 145.811  1.00  0.00           C  
ATOM   1504  N   ALA A1208       3.816  49.780 144.079  1.00  0.00           N  
ATOM   1505  CA  ALA A1208       4.653  49.195 143.046  1.00  0.00           C  
ATOM   1506  C   ALA A1208       5.028  47.768 143.421  1.00  0.00           C  
ATOM   1507  O   ALA A1208       5.662  47.067 142.629  1.00  0.00           O  
ATOM   1508  CB  ALA A1208       5.918  50.023 142.877  1.00  0.00           C  
ATOM   1509  N   PHE A1209       4.661  47.351 144.636  1.00  0.00           N  
ATOM   1510  CA  PHE A1209       5.054  46.036 145.169  1.00  0.00           C  
ATOM   1511  C   PHE A1209       3.887  45.088 145.369  1.00  0.00           C  
ATOM   1512  O   PHE A1209       2.840  45.489 145.889  1.00  0.00           O  
ATOM   1513  CB  PHE A1209       5.867  46.209 146.450  1.00  0.00           C  
ATOM   1514  CG  PHE A1209       7.038  47.100 146.257  1.00  0.00           C  
ATOM   1515  CD1 PHE A1209       7.978  46.800 145.259  1.00  0.00           C  
ATOM   1516  CD2 PHE A1209       7.214  48.236 147.034  1.00  0.00           C  
ATOM   1517  CE1 PHE A1209       9.079  47.626 145.037  1.00  0.00           C  
ATOM   1518  CE2 PHE A1209       8.317  49.069 146.816  1.00  0.00           C  
ATOM   1519  CZ  PHE A1209       9.241  48.775 145.806  1.00  0.00           C  
ATOM   1520  N   PRO A1210       4.060  43.824 144.942  1.00  0.00           N  
ATOM   1521  CA  PRO A1210       2.993  42.847 145.002  1.00  0.00           C  
ATOM   1522  C   PRO A1210       2.593  42.478 146.447  1.00  0.00           C  
ATOM   1523  O   PRO A1210       1.473  42.006 146.671  1.00  0.00           O  
ATOM   1524  CB  PRO A1210       3.564  41.640 144.237  1.00  0.00           C  
ATOM   1525  CG  PRO A1210       5.026  41.787 144.320  1.00  0.00           C  
ATOM   1526  CD  PRO A1210       5.294  43.270 144.350  1.00  0.00           C  
ATOM   1527  N   SER A1211       3.484  42.704 147.403  1.00  0.00           N  
ATOM   1528  CA  SER A1211       3.173  42.486 148.818  1.00  0.00           C  
ATOM   1529  C   SER A1211       1.958  43.317 149.247  1.00  0.00           C  
ATOM   1530  O   SER A1211       1.279  42.974 150.231  1.00  0.00           O  
ATOM   1531  CB  SER A1211       4.380  42.840 149.702  1.00  0.00           C  
ATOM   1532  OG  SER A1211       4.733  44.203 149.512  1.00  0.00           O  
ATOM   1533  N   SER A1280       1.669  44.397 148.515  1.00  0.00           N  
ATOM   1534  CA  SER A1280       0.533  45.265 148.857  1.00  0.00           C  
ATOM   1535  C   SER A1280      -0.801  44.699 148.395  1.00  0.00           C  
ATOM   1536  O   SER A1280      -1.848  45.262 148.736  1.00  0.00           O  
ATOM   1537  CB  SER A1280       0.697  46.657 148.271  1.00  0.00           C  
ATOM   1538  OG  SER A1280       1.746  47.358 148.918  1.00  0.00           O  
ATOM   1539  N   PHE A1281      -0.765  43.605 147.619  1.00  0.00           N  
ATOM   1540  CA  PHE A1281      -1.971  43.047 146.966  1.00  0.00           C  
ATOM   1541  C   PHE A1281      -2.094  41.519 147.150  1.00  0.00           C  
ATOM   1542  O   PHE A1281      -2.262  40.793 146.180  1.00  0.00           O  
ATOM   1543  CB  PHE A1281      -1.913  43.370 145.476  1.00  0.00           C  
ATOM   1544  CG  PHE A1281      -1.799  44.840 145.192  1.00  0.00           C  
ATOM   1545  CD1 PHE A1281      -2.913  45.659 145.249  1.00  0.00           C  
ATOM   1546  CD2 PHE A1281      -0.551  45.408 144.929  1.00  0.00           C  
ATOM   1547  CE1 PHE A1281      -2.796  47.038 145.000  1.00  0.00           C  
ATOM   1548  CE2 PHE A1281      -0.419  46.780 144.651  1.00  0.00           C  
ATOM   1549  CZ  PHE A1281      -1.537  47.585 144.706  1.00  0.00           C  
ATOM   1550  N   PRO A1282      -2.004  41.033 148.392  1.00  0.00           N  
ATOM   1551  CA  PRO A1282      -2.045  39.571 148.578  1.00  0.00           C  
ATOM   1552  C   PRO A1282      -3.333  38.895 148.074  1.00  0.00           C  
ATOM   1553  O   PRO A1282      -3.278  37.764 147.595  1.00  0.00           O  
ATOM   1554  CB  PRO A1282      -1.878  39.414 150.103  1.00  0.00           C  
ATOM   1555  CG  PRO A1282      -2.351  40.694 150.669  1.00  0.00           C  
ATOM   1556  CD  PRO A1282      -1.879  41.738 149.686  1.00  0.00           C  
ATOM   1557  N   ASN A1283      -4.481  39.566 148.154  1.00  0.00           N  
ATOM   1558  CA  ASN A1283      -5.742  38.938 147.701  1.00  0.00           C  
ATOM   1559  C   ASN A1283      -6.230  39.463 146.351  1.00  0.00           C  
ATOM   1560  O   ASN A1283      -7.336  39.122 145.872  1.00  0.00           O  
ATOM   1561  CB  ASN A1283      -6.843  39.113 148.755  1.00  0.00           C  
ATOM   1562  CG  ASN A1283      -6.402  38.666 150.153  1.00  0.00           C  
ATOM   1563  OD1 ASN A1283      -5.850  37.597 150.323  1.00  0.00           O  
ATOM   1564  ND2 ASN A1283      -6.677  39.485 151.145  1.00  0.00           N  
ATOM   1565  N   VAL A1284      -5.409  40.298 145.738  1.00  0.00           N  
ATOM   1566  CA  VAL A1284      -5.717  40.845 144.438  1.00  0.00           C  
ATOM   1567  C   VAL A1284      -4.779  40.255 143.393  1.00  0.00           C  
ATOM   1568  O   VAL A1284      -5.238  39.747 142.353  1.00  0.00           O  
ATOM   1569  CB  VAL A1284      -5.657  42.390 144.467  1.00  0.00           C  
ATOM   1570  CG1 VAL A1284      -5.786  42.986 143.034  1.00  0.00           C  
ATOM   1571  CG2 VAL A1284      -6.734  42.926 145.376  1.00  0.00           C  
ATOM   1572  N   LEU A1285      -3.471  40.342 143.653  1.00  0.00           N  
ATOM   1573  CA  LEU A1285      -2.446  39.713 142.785  1.00  0.00           C  
ATOM   1574  C   LEU A1285      -2.091  38.290 143.223  1.00  0.00           C  
ATOM   1575  O   LEU A1285      -2.095  37.371 142.405  1.00  0.00           O  
ATOM   1576  CB  LEU A1285      -1.173  40.567 142.772  1.00  0.00           C  
ATOM   1577  CG  LEU A1285      -1.348  41.971 142.154  1.00  0.00           C  
ATOM   1578  CD1 LEU A1285      -0.061  42.749 142.248  1.00  0.00           C  
ATOM   1579  CD2 LEU A1285      -1.800  41.897 140.684  1.00  0.00           C  
ATOM   1580  N   GLY A1286      -1.763  38.119 144.505  1.00  0.00           N  
ATOM   1581  CA  GLY A1286      -1.338  36.810 145.021  1.00  0.00           C  
ATOM   1582  C   GLY A1286      -0.048  36.327 144.362  1.00  0.00           C  
ATOM   1583  O   GLY A1286       0.126  35.124 144.095  1.00  0.00           O  
ATOM   1584  N   LEU A1287       0.857  37.271 144.112  1.00  0.00           N  
ATOM   1585  CA  LEU A1287       2.118  37.015 143.410  1.00  0.00           C  
ATOM   1586  C   LEU A1287       3.296  37.051 144.406  1.00  0.00           C  
ATOM   1587  O   LEU A1287       3.194  37.675 145.452  1.00  0.00           O  
ATOM   1588  CB  LEU A1287       2.330  38.039 142.273  1.00  0.00           C  
ATOM   1589  CG  LEU A1287       1.434  37.903 141.033  1.00  0.00           C  
ATOM   1590  CD1 LEU A1287       1.447  39.146 140.139  1.00  0.00           C  
ATOM   1591  CD2 LEU A1287       1.804  36.648 140.249  1.00  0.00           C  
ATOM   1592  N   PRO A1288       4.405  36.352 144.093  1.00  0.00           N  
ATOM   1593  CA  PRO A1288       5.567  36.443 144.984  1.00  0.00           C  
ATOM   1594  C   PRO A1288       6.061  37.857 145.204  1.00  0.00           C  
ATOM   1595  O   PRO A1288       5.961  38.705 144.300  1.00  0.00           O  
ATOM   1596  CB  PRO A1288       6.643  35.646 144.247  1.00  0.00           C  
ATOM   1597  CG  PRO A1288       5.901  34.699 143.368  1.00  0.00           C  
ATOM   1598  CD  PRO A1288       4.637  35.412 142.971  1.00  0.00           C  
ATOM   1599  N   ASP A1289       6.619  38.098 146.388  1.00  0.00           N  
ATOM   1600  CA  ASP A1289       7.166  39.407 146.742  1.00  0.00           C  
ATOM   1601  C   ASP A1289       8.073  40.021 145.695  1.00  0.00           C  
ATOM   1602  O   ASP A1289       8.051  41.233 145.523  1.00  0.00           O  
ATOM   1603  CB  ASP A1289       7.949  39.328 148.036  1.00  0.00           C  
ATOM   1604  CG  ASP A1289       7.063  39.271 149.261  1.00  0.00           C  
ATOM   1605  OD1 ASP A1289       5.815  39.286 149.123  1.00  0.00           O  
ATOM   1606  OD2 ASP A1289       7.647  39.205 150.373  1.00  0.00           O  
ATOM   1607  N   LYS A1290       8.890  39.199 145.029  1.00  0.00           N  
ATOM   1608  CA  LYS A1290       9.844  39.712 144.038  1.00  0.00           C  
ATOM   1609  C   LYS A1290       9.289  39.806 142.604  1.00  0.00           C  
ATOM   1610  O   LYS A1290      10.060  39.843 141.648  1.00  0.00           O  
ATOM   1611  CB  LYS A1290      11.161  38.923 144.059  1.00  0.00           C  
ATOM   1612  CG  LYS A1290      12.031  39.179 145.296  1.00  0.00           C  
ATOM   1613  CD  LYS A1290      13.175  38.155 145.383  1.00  0.00           C  
ATOM   1614  CE  LYS A1290      14.515  38.792 145.050  1.00  0.00           C  
ATOM   1615  NZ  LYS A1290      15.167  39.406 146.255  1.00  0.00           N  
ATOM   1616  N   THR A1291       7.972  39.839 142.442  1.00  0.00           N  
ATOM   1617  CA  THR A1291       7.367  40.044 141.111  1.00  0.00           C  
ATOM   1618  C   THR A1291       7.397  41.549 140.807  1.00  0.00           C  
ATOM   1619  O   THR A1291       6.927  42.355 141.610  1.00  0.00           O  
ATOM   1620  CB  THR A1291       5.910  39.549 141.078  1.00  0.00           C  
ATOM   1621  OG1 THR A1291       5.866  38.212 141.586  1.00  0.00           O  
ATOM   1622  CG2 THR A1291       5.354  39.562 139.650  1.00  0.00           C  
ATOM   1623  N   PRO A1292       7.967  41.938 139.655  1.00  0.00           N  
ATOM   1624  CA  PRO A1292       8.028  43.374 139.375  1.00  0.00           C  
ATOM   1625  C   PRO A1292       6.782  43.925 138.664  1.00  0.00           C  
ATOM   1626  O   PRO A1292       6.028  43.169 138.040  1.00  0.00           O  
ATOM   1627  CB  PRO A1292       9.224  43.483 138.440  1.00  0.00           C  
ATOM   1628  CG  PRO A1292       9.175  42.210 137.632  1.00  0.00           C  
ATOM   1629  CD  PRO A1292       8.629  41.130 138.599  1.00  0.00           C  
ATOM   1630  N   CYS A1293       6.578  45.233 138.758  1.00  0.00           N  
ATOM   1631  CA  CYS A1293       5.592  45.855 137.898  1.00  0.00           C  
ATOM   1632  C   CYS A1293       6.260  46.708 136.837  1.00  0.00           C  
ATOM   1633  O   CYS A1293       7.468  47.010 136.906  1.00  0.00           O  
ATOM   1634  CB  CYS A1293       4.527  46.635 138.674  1.00  0.00           C  
ATOM   1635  SG  CYS A1293       5.017  48.195 139.280  1.00  0.00           S  
ATOM   1636  N   LEU A1294       5.459  47.060 135.841  1.00  0.00           N  
ATOM   1637  CA  LEU A1294       5.858  47.934 134.766  1.00  0.00           C  
ATOM   1638  C   LEU A1294       5.002  49.184 134.845  1.00  0.00           C  
ATOM   1639  O   LEU A1294       3.765  49.109 134.932  1.00  0.00           O  
ATOM   1640  CB  LEU A1294       5.639  47.229 133.414  1.00  0.00           C  
ATOM   1641  CG  LEU A1294       5.834  48.085 132.144  1.00  0.00           C  
ATOM   1642  CD1 LEU A1294       7.192  48.767 132.098  1.00  0.00           C  
ATOM   1643  CD2 LEU A1294       5.605  47.195 130.880  1.00  0.00           C  
ATOM   1644  N   ILE A1295       5.661  50.332 134.814  1.00  0.00           N  
ATOM   1645  CA  ILE A1295       4.993  51.610 135.071  1.00  0.00           C  
ATOM   1646  C   ILE A1295       5.214  52.585 133.917  1.00  0.00           C  
ATOM   1647  O   ILE A1295       6.322  53.085 133.725  1.00  0.00           O  
ATOM   1648  CB  ILE A1295       5.545  52.270 136.371  1.00  0.00           C  
ATOM   1649  CG1 ILE A1295       5.343  51.366 137.592  1.00  0.00           C  
ATOM   1650  CG2 ILE A1295       4.894  53.666 136.599  1.00  0.00           C  
ATOM   1651  CD1 ILE A1295       5.979  51.918 138.908  1.00  0.00           C  
ATOM   1652  N   PRO A1296       4.166  52.852 133.106  1.00  0.00           N  
ATOM   1653  CA  PRO A1296       4.259  53.984 132.195  1.00  0.00           C  
ATOM   1654  C   PRO A1296       4.276  55.313 132.955  1.00  0.00           C  
ATOM   1655  O   PRO A1296       3.473  55.528 133.889  1.00  0.00           O  
ATOM   1656  CB  PRO A1296       2.975  53.868 131.356  1.00  0.00           C  
ATOM   1657  CG  PRO A1296       2.565  52.449 131.459  1.00  0.00           C  
ATOM   1658  CD  PRO A1296       2.920  52.093 132.896  1.00  0.00           C  
ATOM   1659  N   CYS A1297       5.182  56.204 132.577  1.00  0.00           N  
ATOM   1660  CA  CYS A1297       5.294  57.474 133.286  1.00  0.00           C  
ATOM   1661  C   CYS A1297       5.828  58.554 132.371  1.00  0.00           C  
ATOM   1662  O   CYS A1297       6.187  58.268 131.233  1.00  0.00           O  
ATOM   1663  CB  CYS A1297       6.180  57.318 134.538  1.00  0.00           C  
ATOM   1664  SG  CYS A1297       7.887  56.732 134.199  1.00  0.00           S  
ATOM   1665  N   ALA A1298       5.861  59.794 132.866  1.00  0.00           N  
ATOM   1666  CA  ALA A1298       6.421  60.922 132.122  1.00  0.00           C  
ATOM   1667  C   ALA A1298       7.919  60.894 132.334  1.00  0.00           C  
ATOM   1668  O   ALA A1298       8.389  60.444 133.387  1.00  0.00           O  
ATOM   1669  CB  ALA A1298       5.841  62.241 132.640  1.00  0.00           C  
ATOM   1670  N   ILE A1299       8.676  61.364 131.349  1.00  0.00           N  
ATOM   1671  CA  ILE A1299      10.133  61.382 131.458  1.00  0.00           C  
ATOM   1672  C   ILE A1299      10.653  62.096 132.714  1.00  0.00           C  
ATOM   1673  O   ILE A1299      11.609  61.630 133.340  1.00  0.00           O  
ATOM   1674  CB  ILE A1299      10.816  61.924 130.150  1.00  0.00           C  
ATOM   1675  CG1 ILE A1299      12.357  61.884 130.232  1.00  0.00           C  
ATOM   1676  CG2 ILE A1299      10.271  63.292 129.752  1.00  0.00           C  
ATOM   1677  CD1 ILE A1299      12.955  60.443 130.206  1.00  0.00           C  
ATOM   1678  N   ASP A1300      10.021  63.202 133.107  1.00  0.00           N  
ATOM   1679  CA  ASP A1300      10.539  63.956 134.254  1.00  0.00           C  
ATOM   1680  C   ASP A1300      10.188  63.343 135.618  1.00  0.00           C  
ATOM   1681  O   ASP A1300      10.587  63.856 136.658  1.00  0.00           O  
ATOM   1682  CB  ASP A1300      10.117  65.425 134.202  1.00  0.00           C  
ATOM   1683  CG  ASP A1300       8.620  65.606 134.237  1.00  0.00           C  
ATOM   1684  OD1 ASP A1300       7.866  64.606 134.129  1.00  0.00           O  
ATOM   1685  OD2 ASP A1300       8.189  66.767 134.365  1.00  0.00           O  
ATOM   1686  N   GLN A1301       9.432  62.250 135.592  1.00  0.00           N  
ATOM   1687  CA  GLN A1301       9.179  61.479 136.781  1.00  0.00           C  
ATOM   1688  C   GLN A1301      10.281  60.439 136.983  1.00  0.00           C  
ATOM   1689  O   GLN A1301      10.272  59.730 137.970  1.00  0.00           O  
ATOM   1690  CB  GLN A1301       7.816  60.802 136.691  1.00  0.00           C  
ATOM   1691  CG  GLN A1301       6.627  61.779 136.770  1.00  0.00           C  
ATOM   1692  CD  GLN A1301       5.289  61.071 136.599  1.00  0.00           C  
ATOM   1693  OE1 GLN A1301       5.147  60.178 135.759  1.00  0.00           O  
ATOM   1694  NE2 GLN A1301       4.305  61.438 137.432  1.00  0.00           N  
ATOM   1695  N   ASP A1302      11.238  60.339 136.059  1.00  0.00           N  
ATOM   1696  CA  ASP A1302      12.292  59.323 136.234  1.00  0.00           C  
ATOM   1697  C   ASP A1302      13.097  59.430 137.572  1.00  0.00           C  
ATOM   1698  O   ASP A1302      13.359  58.405 138.223  1.00  0.00           O  
ATOM   1699  CB  ASP A1302      13.226  59.257 135.011  1.00  0.00           C  
ATOM   1700  CG  ASP A1302      14.233  58.129 135.112  1.00  0.00           C  
ATOM   1701  OD1 ASP A1302      13.858  56.957 134.864  1.00  0.00           O  
ATOM   1702  OD2 ASP A1302      15.405  58.411 135.451  1.00  0.00           O  
ATOM   1703  N   PRO A1303      13.515  60.644 137.986  1.00  0.00           N  
ATOM   1704  CA  PRO A1303      14.226  60.654 139.282  1.00  0.00           C  
ATOM   1705  C   PRO A1303      13.395  60.122 140.445  1.00  0.00           C  
ATOM   1706  O   PRO A1303      13.925  59.428 141.301  1.00  0.00           O  
ATOM   1707  CB  PRO A1303      14.522  62.133 139.512  1.00  0.00           C  
ATOM   1708  CG  PRO A1303      14.626  62.704 138.095  1.00  0.00           C  
ATOM   1709  CD  PRO A1303      13.498  61.988 137.361  1.00  0.00           C  
ATOM   1710  N   TYR A1304      12.108  60.482 140.483  1.00  0.00           N  
ATOM   1711  CA  TYR A1304      11.187  59.929 141.478  1.00  0.00           C  
ATOM   1712  C   TYR A1304      11.158  58.409 141.422  1.00  0.00           C  
ATOM   1713  O   TYR A1304      11.288  57.758 142.444  1.00  0.00           O  
ATOM   1714  CB  TYR A1304       9.759  60.435 141.255  1.00  0.00           C  
ATOM   1715  CG  TYR A1304       8.740  59.814 142.208  1.00  0.00           C  
ATOM   1716  CD1 TYR A1304       8.472  60.406 143.458  1.00  0.00           C  
ATOM   1717  CD2 TYR A1304       8.042  58.659 141.862  1.00  0.00           C  
ATOM   1718  CE1 TYR A1304       7.528  59.868 144.343  1.00  0.00           C  
ATOM   1719  CE2 TYR A1304       7.108  58.076 142.759  1.00  0.00           C  
ATOM   1720  CZ  TYR A1304       6.854  58.696 143.988  1.00  0.00           C  
ATOM   1721  OH  TYR A1304       5.912  58.175 144.837  1.00  0.00           O  
ATOM   1722  N   PHE A1306      10.960  57.840 140.237  1.00  0.00           N  
ATOM   1723  CA  PHE A1306      10.961  56.390 140.128  1.00  0.00           C  
ATOM   1724  C   PHE A1306      12.295  55.729 140.399  1.00  0.00           C  
ATOM   1725  O   PHE A1306      12.337  54.544 140.723  1.00  0.00           O  
ATOM   1726  CB  PHE A1306      10.307  55.921 138.825  1.00  0.00           C  
ATOM   1727  CG  PHE A1306       8.826  56.102 138.837  1.00  0.00           C  
ATOM   1728  CD1 PHE A1306       8.026  55.326 139.685  1.00  0.00           C  
ATOM   1729  CD2 PHE A1306       8.228  57.098 138.073  1.00  0.00           C  
ATOM   1730  CE1 PHE A1306       6.649  55.522 139.738  1.00  0.00           C  
ATOM   1731  CE2 PHE A1306       6.857  57.299 138.117  1.00  0.00           C  
ATOM   1732  CZ  PHE A1306       6.067  56.509 138.959  1.00  0.00           C  
ATOM   1733  N   ARG A1310      13.384  56.473 140.340  1.00  0.00           N  
ATOM   1734  CA  ARG A1310      14.668  55.928 140.765  1.00  0.00           C  
ATOM   1735  C   ARG A1310      14.735  55.797 142.286  1.00  0.00           C  
ATOM   1736  O   ARG A1310      15.485  54.978 142.804  1.00  0.00           O  
ATOM   1737  CB  ARG A1310      15.823  56.765 140.222  1.00  0.00           C  
ATOM   1738  CG  ARG A1310      16.032  56.531 138.728  1.00  0.00           C  
ATOM   1739  CD  ARG A1310      16.917  57.572 138.092  1.00  0.00           C  
ATOM   1740  NE  ARG A1310      18.343  57.427 138.399  1.00  0.00           N  
ATOM   1741  CZ  ARG A1310      19.064  56.330 138.177  1.00  0.00           C  
ATOM   1742  NH1 ARG A1310      18.485  55.240 137.697  1.00  0.00           N  
ATOM   1743  NH2 ARG A1310      20.356  56.307 138.466  1.00  0.00           N  
ATOM   1744  N   VAL A1312      13.962  56.627 142.996  1.00  0.00           N  
ATOM   1745  CA  VAL A1312      13.831  56.475 144.468  1.00  0.00           C  
ATOM   1746  C   VAL A1312      13.066  55.172 144.772  1.00  0.00           C  
ATOM   1747  O   VAL A1312      13.470  54.370 145.635  1.00  0.00           O  
ATOM   1748  CB  VAL A1312      13.160  57.690 145.136  1.00  0.00           C  
ATOM   1749  CG1 VAL A1312      12.851  57.408 146.592  1.00  0.00           C  
ATOM   1750  CG2 VAL A1312      14.069  58.900 145.043  1.00  0.00           C  
ATOM   1751  N   CYS A1314      11.986  54.954 144.024  1.00  0.00           N  
ATOM   1752  CA  CYS A1314      11.174  53.745 144.147  1.00  0.00           C  
ATOM   1753  C   CYS A1314      12.034  52.503 143.886  1.00  0.00           C  
ATOM   1754  O   CYS A1314      11.972  51.505 144.628  1.00  0.00           O  
ATOM   1755  CB  CYS A1314      10.037  53.803 143.140  1.00  0.00           C  
ATOM   1756  SG  CYS A1314       8.945  52.374 143.146  1.00  0.00           S  
ATOM   1757  N   ARG A1316      12.854  52.587 142.842  1.00  0.00           N  
ATOM   1758  CA  ARG A1316      13.697  51.465 142.442  1.00  0.00           C  
ATOM   1759  C   ARG A1316      14.760  51.218 143.511  1.00  0.00           C  
ATOM   1760  O   ARG A1316      15.064  50.065 143.845  1.00  0.00           O  
ATOM   1761  CB  ARG A1316      14.302  51.747 141.053  1.00  0.00           C  
ATOM   1762  CG  ARG A1316      13.248  51.615 139.924  1.00  0.00           C  
ATOM   1763  CD  ARG A1316      13.837  52.065 138.563  1.00  0.00           C  
ATOM   1764  NE  ARG A1316      15.154  51.472 138.268  1.00  0.00           N  
ATOM   1765  CZ  ARG A1316      15.336  50.323 137.620  1.00  0.00           C  
ATOM   1766  NH1 ARG A1316      14.279  49.588 137.232  1.00  0.00           N  
ATOM   1767  NH2 ARG A1316      16.579  49.895 137.377  1.00  0.00           N  
ATOM   1768  N   ASP A1317      15.299  52.308 144.062  1.00  0.00           N  
ATOM   1769  CA  ASP A1317      16.242  52.220 145.183  1.00  0.00           C  
ATOM   1770  C   ASP A1317      15.581  51.591 146.420  1.00  0.00           C  
ATOM   1771  O   ASP A1317      16.156  50.711 147.055  1.00  0.00           O  
ATOM   1772  CB  ASP A1317      16.858  53.584 145.514  1.00  0.00           C  
ATOM   1773  CG  ASP A1317      17.889  53.499 146.645  1.00  0.00           C  
ATOM   1774  OD1 ASP A1317      18.838  52.672 146.557  1.00  0.00           O  
ATOM   1775  OD2 ASP A1317      17.731  54.234 147.641  1.00  0.00           O  
ATOM   1776  N   VAL A1318      14.353  52.002 146.727  1.00  0.00           N  
ATOM   1777  CA  VAL A1318      13.610  51.411 147.848  1.00  0.00           C  
ATOM   1778  C   VAL A1318      13.386  49.913 147.603  1.00  0.00           C  
ATOM   1779  O   VAL A1318      13.545  49.106 148.528  1.00  0.00           O  
ATOM   1780  CB  VAL A1318      12.266  52.155 148.089  1.00  0.00           C  
ATOM   1781  CG1 VAL A1318      11.333  51.385 149.073  1.00  0.00           C  
ATOM   1782  CG2 VAL A1318      12.523  53.550 148.619  1.00  0.00           C  
ATOM   1783  N   ALA A1319      13.009  49.540 146.378  1.00  0.00           N  
ATOM   1784  CA  ALA A1319      12.805  48.106 146.030  1.00  0.00           C  
ATOM   1785  C   ALA A1319      14.022  47.271 146.397  1.00  0.00           C  
ATOM   1786  O   ALA A1319      13.906  46.197 147.020  1.00  0.00           O  
ATOM   1787  CB  ALA A1319      12.502  47.928 144.500  1.00  0.00           C  
ATOM   1788  N   ASP A1321      15.190  47.760 145.990  1.00  0.00           N  
ATOM   1789  CA  ASP A1321      16.447  47.100 146.340  1.00  0.00           C  
ATOM   1790  C   ASP A1321      16.583  46.941 147.839  1.00  0.00           C  
ATOM   1791  O   ASP A1321      16.918  45.873 148.324  1.00  0.00           O  
ATOM   1792  CB  ASP A1321      17.660  47.885 145.816  1.00  0.00           C  
ATOM   1793  CG  ASP A1321      17.886  47.700 144.310  1.00  0.00           C  
ATOM   1794  OD1 ASP A1321      17.462  46.664 143.740  1.00  0.00           O  
ATOM   1795  OD2 ASP A1321      18.497  48.609 143.701  1.00  0.00           O  
ATOM   1796  N   LYS A1322      16.343  48.021 148.579  1.00  0.00           N  
ATOM   1797  CA  LYS A1322      16.527  47.997 150.029  1.00  0.00           C  
ATOM   1798  C   LYS A1322      15.554  47.064 150.723  1.00  0.00           C  
ATOM   1799  O   LYS A1322      15.897  46.457 151.747  1.00  0.00           O  
ATOM   1800  CB  LYS A1322      16.476  49.422 150.597  1.00  0.00           C  
ATOM   1801  CG  LYS A1322      17.735  50.180 150.204  1.00  0.00           C  
ATOM   1802  CD  LYS A1322      17.656  51.634 150.518  1.00  0.00           C  
ATOM   1803  CE  LYS A1322      19.021  52.275 150.242  1.00  0.00           C  
ATOM   1804  NZ  LYS A1322      18.916  53.775 150.111  1.00  0.00           N  
ATOM   1805  N   LEU A1323      14.357  46.920 150.157  1.00  0.00           N  
ATOM   1806  CA  LEU A1323      13.337  46.022 150.722  1.00  0.00           C  
ATOM   1807  C   LEU A1323      13.486  44.561 150.237  1.00  0.00           C  
ATOM   1808  O   LEU A1323      12.750  43.680 150.691  1.00  0.00           O  
ATOM   1809  CB  LEU A1323      11.898  46.562 150.472  1.00  0.00           C  
ATOM   1810  CG  LEU A1323      11.540  47.931 151.061  1.00  0.00           C  
ATOM   1811  CD1 LEU A1323      10.066  48.337 150.702  1.00  0.00           C  
ATOM   1812  CD2 LEU A1323      11.762  47.937 152.584  1.00  0.00           C  
ATOM   1813  N   LYS A1341      14.450  44.306 149.340  1.00  0.00           N  
ATOM   1814  CA  LYS A1341      14.610  42.995 148.668  1.00  0.00           C  
ATOM   1815  C   LYS A1341      13.379  42.599 147.820  1.00  0.00           C  
ATOM   1816  O   LYS A1341      13.018  41.418 147.739  1.00  0.00           O  
ATOM   1817  CB  LYS A1341      14.960  41.869 149.662  1.00  0.00           C  
ATOM   1818  CG  LYS A1341      16.194  42.130 150.552  1.00  0.00           C  
ATOM   1819  CD  LYS A1341      17.466  42.253 149.754  1.00  0.00           C  
ATOM   1820  CE  LYS A1341      18.678  42.446 150.671  1.00  0.00           C  
ATOM   1821  NZ  LYS A1341      18.802  41.329 151.656  1.00  0.00           N  
ATOM   1822  N   TYR A1342      12.740  43.604 147.220  1.00  0.00           N  
ATOM   1823  CA  TYR A1342      11.684  43.390 146.236  1.00  0.00           C  
ATOM   1824  C   TYR A1342      12.306  43.638 144.855  1.00  0.00           C  
ATOM   1825  O   TYR A1342      13.528  43.900 144.756  1.00  0.00           O  
ATOM   1826  CB  TYR A1342      10.512  44.349 146.489  1.00  0.00           C  
ATOM   1827  CG  TYR A1342       9.776  44.137 147.803  1.00  0.00           C  
ATOM   1828  CD1 TYR A1342       9.691  42.876 148.398  1.00  0.00           C  
ATOM   1829  CD2 TYR A1342       9.096  45.191 148.406  1.00  0.00           C  
ATOM   1830  CE1 TYR A1342       8.974  42.671 149.603  1.00  0.00           C  
ATOM   1831  CE2 TYR A1342       8.371  44.996 149.614  1.00  0.00           C  
ATOM   1832  CZ  TYR A1342       8.329  43.744 150.194  1.00  0.00           C  
ATOM   1833  OH  TYR A1342       7.620  43.551 151.364  1.00  0.00           O  
ATOM   1834  N   SER A1344      11.504  43.527 143.794  1.00  0.00           N  
ATOM   1835  CA  SER A1344      12.007  43.791 142.438  1.00  0.00           C  
ATOM   1836  C   SER A1344      11.785  45.244 142.039  1.00  0.00           C  
ATOM   1837  O   SER A1344      10.707  45.787 142.255  1.00  0.00           O  
ATOM   1838  CB  SER A1344      11.316  42.898 141.411  1.00  0.00           C  
ATOM   1839  OG  SER A1344      11.638  41.552 141.639  1.00  0.00           O  
ATOM   1840  N   LYS A1345      12.802  45.854 141.440  1.00  0.00           N  
ATOM   1841  CA  LYS A1345      12.715  47.213 140.885  1.00  0.00           C  
ATOM   1842  C   LYS A1345      11.667  47.276 139.773  1.00  0.00           C  
ATOM   1843  O   LYS A1345      11.689  46.455 138.849  1.00  0.00           O  
ATOM   1844  CB  LYS A1345      14.060  47.591 140.259  1.00  0.00           C  
ATOM   1845  CG  LYS A1345      15.139  47.847 141.253  1.00  0.00           C  
ATOM   1846  CD  LYS A1345      16.442  48.217 140.549  1.00  0.00           C  
ATOM   1847  CE  LYS A1345      17.162  46.990 140.042  1.00  0.00           C  
ATOM   1848  NZ  LYS A1345      18.533  47.369 139.584  1.00  0.00           N  
ATOM   1849  N   PRO A1347      10.749  48.254 139.834  1.00  0.00           N  
ATOM   1850  CA  PRO A1347       9.835  48.386 138.692  1.00  0.00           C  
ATOM   1851  C   PRO A1347      10.511  48.822 137.391  1.00  0.00           C  
ATOM   1852  O   PRO A1347      11.463  49.632 137.414  1.00  0.00           O  
ATOM   1853  CB  PRO A1347       8.872  49.501 139.113  1.00  0.00           C  
ATOM   1854  CG  PRO A1347       9.148  49.801 140.501  1.00  0.00           C  
ATOM   1855  CD  PRO A1347      10.455  49.212 140.920  1.00  0.00           C  
ATOM   1856  N   ALA A1348      10.031  48.271 136.280  1.00  0.00           N  
ATOM   1857  CA  ALA A1348      10.413  48.762 134.953  1.00  0.00           C  
ATOM   1858  C   ALA A1348       9.610  50.008 134.605  1.00  0.00           C  
ATOM   1859  O   ALA A1348       8.477  50.168 135.069  1.00  0.00           O  
ATOM   1860  CB  ALA A1348      10.203  47.696 133.903  1.00  0.00           C  
ATOM   1861  N   LEU A1349      10.190  50.868 133.773  1.00  0.00           N  
ATOM   1862  CA  LEU A1349       9.558  52.147 133.422  1.00  0.00           C  
ATOM   1863  C   LEU A1349       9.498  52.271 131.911  1.00  0.00           C  
ATOM   1864  O   LEU A1349      10.432  51.840 131.215  1.00  0.00           O  
ATOM   1865  CB  LEU A1349      10.403  53.305 133.958  1.00  0.00           C  
ATOM   1866  CG  LEU A1349      10.792  53.315 135.441  1.00  0.00           C  
ATOM   1867  CD1 LEU A1349      11.637  54.574 135.719  1.00  0.00           C  
ATOM   1868  CD2 LEU A1349       9.562  53.263 136.331  1.00  0.00           C  
ATOM   1869  N   LEU A1350       8.406  52.847 131.409  1.00  0.00           N  
ATOM   1870  CA  LEU A1350       8.324  53.288 130.017  1.00  0.00           C  
ATOM   1871  C   LEU A1350       7.990  54.783 130.076  1.00  0.00           C  
ATOM   1872  O   LEU A1350       6.937  55.134 130.618  1.00  0.00           O  
ATOM   1873  CB  LEU A1350       7.217  52.534 129.232  1.00  0.00           C  
ATOM   1874  CG  LEU A1350       7.633  51.160 128.683  1.00  0.00           C  
ATOM   1875  CD1 LEU A1350       6.452  50.238 128.286  1.00  0.00           C  
ATOM   1876  CD2 LEU A1350       8.644  51.320 127.507  1.00  0.00           C  
ATOM   1877  N   HIS A1351       8.867  55.637 129.538  1.00  0.00           N  
ATOM   1878  CA  HIS A1351       8.709  57.107 129.640  1.00  0.00           C  
ATOM   1879  C   HIS A1351       8.061  57.740 128.410  1.00  0.00           C  
ATOM   1880  O   HIS A1351       8.490  57.492 127.270  1.00  0.00           O  
ATOM   1881  CB  HIS A1351      10.060  57.812 129.854  1.00  0.00           C  
ATOM   1882  CG  HIS A1351      10.965  57.148 130.848  1.00  0.00           C  
ATOM   1883  ND1 HIS A1351      10.917  57.415 132.201  1.00  0.00           N  
ATOM   1884  CD2 HIS A1351      11.979  56.267 130.678  1.00  0.00           C  
ATOM   1885  CE1 HIS A1351      11.836  56.696 132.824  1.00  0.00           C  
ATOM   1886  NE2 HIS A1351      12.500  56.000 131.920  1.00  0.00           N  
ATOM   1887  N   SER A1352       7.080  58.606 128.648  1.00  0.00           N  
ATOM   1888  CA  SER A1352       6.453  59.376 127.584  1.00  0.00           C  
ATOM   1889  C   SER A1352       7.045  60.778 127.450  1.00  0.00           C  
ATOM   1890  O   SER A1352       7.637  61.324 128.407  1.00  0.00           O  
ATOM   1891  CB  SER A1352       4.962  59.499 127.860  1.00  0.00           C  
ATOM   1892  OG  SER A1352       4.746  60.272 129.027  1.00  0.00           O  
ATOM   1893  N   ARG A1356       6.870  61.353 126.258  1.00  0.00           N  
ATOM   1894  CA  ARG A1356       7.018  62.785 126.034  1.00  0.00           C  
ATOM   1895  C   ARG A1356       5.942  63.579 126.813  1.00  0.00           C  
ATOM   1896  O   ARG A1356       4.969  63.010 127.322  1.00  0.00           O  
ATOM   1897  CB  ARG A1356       6.913  63.083 124.510  1.00  0.00           C  
ATOM   1898  N   PHE A1360       6.104  64.893 126.900  1.00  0.00           N  
ATOM   1899  CA  PHE A1360       5.056  65.717 127.496  1.00  0.00           C  
ATOM   1900  C   PHE A1360       3.900  65.882 126.501  1.00  0.00           C  
ATOM   1901  O   PHE A1360       4.120  65.939 125.307  1.00  0.00           O  
ATOM   1902  CB  PHE A1360       5.615  67.066 127.944  1.00  0.00           C  
ATOM   1903  CG  PHE A1360       6.831  66.951 128.829  1.00  0.00           C  
ATOM   1904  CD1 PHE A1360       6.745  66.334 130.070  1.00  0.00           C  
ATOM   1905  CD2 PHE A1360       8.053  67.447 128.414  1.00  0.00           C  
ATOM   1906  CE1 PHE A1360       7.865  66.204 130.886  1.00  0.00           C  
ATOM   1907  CE2 PHE A1360       9.186  67.320 129.226  1.00  0.00           C  
ATOM   1908  CZ  PHE A1360       9.081  66.701 130.464  1.00  0.00           C  
ATOM   1909  N   PHE A1361       2.674  65.933 127.000  1.00  0.00           N  
ATOM   1910  CA  PHE A1361       1.518  66.129 126.137  1.00  0.00           C  
ATOM   1911  C   PHE A1361       1.472  67.615 125.770  1.00  0.00           C  
ATOM   1912  O   PHE A1361       1.575  68.475 126.658  1.00  0.00           O  
ATOM   1913  CB  PHE A1361       0.233  65.710 126.844  1.00  0.00           C  
ATOM   1914  CG  PHE A1361      -0.962  65.663 125.942  1.00  0.00           C  
ATOM   1915  CD1 PHE A1361      -1.145  64.602 125.072  1.00  0.00           C  
ATOM   1916  CD2 PHE A1361      -1.914  66.676 125.975  1.00  0.00           C  
ATOM   1917  CE1 PHE A1361      -2.250  64.562 124.222  1.00  0.00           C  
ATOM   1918  CE2 PHE A1361      -3.025  66.630 125.150  1.00  0.00           C  
ATOM   1919  CZ  PHE A1361      -3.196  65.583 124.276  1.00  0.00           C  
ATOM   1920  N   PRO A1365       1.384  67.927 124.466  1.00  0.00           N  
ATOM   1921  CA  PRO A1365       1.435  69.351 124.099  1.00  0.00           C  
ATOM   1922  C   PRO A1365       0.216  70.076 124.611  1.00  0.00           C  
ATOM   1923  O   PRO A1365      -0.908  69.561 124.519  1.00  0.00           O  
ATOM   1924  CB  PRO A1365       1.410  69.340 122.573  1.00  0.00           C  
ATOM   1925  CG  PRO A1365       1.690  67.958 122.169  1.00  0.00           C  
ATOM   1926  CD  PRO A1365       1.301  67.050 123.288  1.00  0.00           C  
ATOM   1927  N   ALA A1366       0.447  71.254 125.179  1.00  0.00           N  
ATOM   1928  CA  ALA A1366      -0.638  72.105 125.648  1.00  0.00           C  
ATOM   1929  C   ALA A1366      -1.381  72.622 124.426  1.00  0.00           C  
ATOM   1930  O   ALA A1366      -0.769  72.914 123.418  1.00  0.00           O  
ATOM   1931  CB  ALA A1366      -0.068  73.290 126.431  1.00  0.00           C  
ATOM   1932  N   LEU A1368      -2.695  72.780 124.541  1.00  0.00           N  
ATOM   1933  CA  LEU A1368      -3.500  73.255 123.434  1.00  0.00           C  
ATOM   1934  C   LEU A1368      -2.947  74.557 122.818  1.00  0.00           C  
ATOM   1935  O   LEU A1368      -2.802  74.664 121.592  1.00  0.00           O  
ATOM   1936  CB  LEU A1368      -4.940  73.439 123.935  1.00  0.00           C  
ATOM   1937  CG  LEU A1368      -6.055  73.801 122.956  1.00  0.00           C  
ATOM   1938  CD1 LEU A1368      -6.210  72.764 121.824  1.00  0.00           C  
ATOM   1939  CD2 LEU A1368      -7.359  73.993 123.713  1.00  0.00           C  
ATOM   1940  N   GLN A1369      -2.609  75.530 123.667  1.00  0.00           N  
ATOM   1941  CA  GLN A1369      -2.205  76.859 123.182  1.00  0.00           C  
ATOM   1942  C   GLN A1369      -0.710  76.976 122.868  1.00  0.00           C  
ATOM   1943  O   GLN A1369      -0.241  78.057 122.517  1.00  0.00           O  
ATOM   1944  CB  GLN A1369      -2.657  77.963 124.156  1.00  0.00           C  
ATOM   1945  CG  GLN A1369      -4.145  77.908 124.490  1.00  0.00           C  
ATOM   1946  CD  GLN A1369      -4.709  79.230 124.973  1.00  0.00           C  
ATOM   1947  OE1 GLN A1369      -4.306  80.295 124.511  1.00  0.00           O  
ATOM   1948  NE2 GLN A1369      -5.684  79.166 125.867  1.00  0.00           N  
ATOM   1949  N   GLY A1370       0.027  75.874 122.994  1.00  0.00           N  
ATOM   1950  CA  GLY A1370       1.450  75.862 122.632  1.00  0.00           C  
ATOM   1951  C   GLY A1370       2.343  76.655 123.577  1.00  0.00           C  
ATOM   1952  O   GLY A1370       2.046  76.796 124.775  1.00  0.00           O  
ATOM   1953  N   ASP A1442      -7.811  77.375 132.434  1.00  0.00           N  
ATOM   1954  CA  ASP A1442      -9.272  77.325 132.455  1.00  0.00           C  
ATOM   1955  C   ASP A1442      -9.871  76.420 131.356  1.00  0.00           C  
ATOM   1956  O   ASP A1442      -9.227  75.469 130.882  1.00  0.00           O  
ATOM   1957  CB  ASP A1442      -9.858  78.751 132.379  1.00  0.00           C  
ATOM   1958  CG  ASP A1442      -9.380  79.534 131.148  1.00  0.00           C  
ATOM   1959  OD1 ASP A1442      -8.675  78.957 130.288  1.00  0.00           O  
ATOM   1960  OD2 ASP A1442      -9.708  80.742 131.036  1.00  0.00           O  
ATOM   1961  N   ASP A1449     -11.109  76.730 130.965  1.00  0.00           N  
ATOM   1962  CA  ASP A1449     -11.818  76.016 129.903  1.00  0.00           C  
ATOM   1963  C   ASP A1449     -11.058  76.048 128.572  1.00  0.00           C  
ATOM   1964  O   ASP A1449     -11.100  75.079 127.815  1.00  0.00           O  
ATOM   1965  CB  ASP A1449     -13.247  76.594 129.733  1.00  0.00           C  
ATOM   1966  N   THR A1450     -10.340  77.147 128.322  1.00  0.00           N  
ATOM   1967  CA  THR A1450      -9.633  77.393 127.057  1.00  0.00           C  
ATOM   1968  C   THR A1450      -8.195  76.813 126.942  1.00  0.00           C  
ATOM   1969  O   THR A1450      -7.539  76.972 125.913  1.00  0.00           O  
ATOM   1970  CB  THR A1450      -9.594  78.914 126.741  1.00  0.00           C  
ATOM   1971  OG1 THR A1450      -8.598  79.554 127.540  1.00  0.00           O  
ATOM   1972  CG2 THR A1450     -10.950  79.566 127.022  1.00  0.00           C  
ATOM   1973  N   THR A1452      -7.694  76.136 127.965  1.00  0.00           N  
ATOM   1974  CA  THR A1452      -6.310  75.655 127.870  1.00  0.00           C  
ATOM   1975  C   THR A1452      -6.197  74.156 127.648  1.00  0.00           C  
ATOM   1976  O   THR A1452      -5.094  73.642 127.433  1.00  0.00           O  
ATOM   1977  CB  THR A1452      -5.453  76.066 129.088  1.00  0.00           C  
ATOM   1978  OG1 THR A1452      -6.071  75.583 130.280  1.00  0.00           O  
ATOM   1979  CG2 THR A1452      -5.306  77.606 129.158  1.00  0.00           C  
ATOM   1980  N   ALA A1455      -7.337  73.461 127.655  1.00  0.00           N  
ATOM   1981  CA  ALA A1455      -7.348  72.008 127.442  1.00  0.00           C  
ATOM   1982  C   ALA A1455      -8.654  71.525 126.837  1.00  0.00           C  
ATOM   1983  O   ALA A1455      -9.707  72.127 127.063  1.00  0.00           O  
ATOM   1984  CB  ALA A1455      -7.109  71.287 128.754  1.00  0.00           C  
ATOM   1985  N   ILE A1456      -8.572  70.427 126.084  1.00  0.00           N  
ATOM   1986  CA  ILE A1456      -9.751  69.662 125.713  1.00  0.00           C  
ATOM   1987  C   ILE A1456     -10.094  68.742 126.891  1.00  0.00           C  
ATOM   1988  O   ILE A1456      -9.220  68.016 127.385  1.00  0.00           O  
ATOM   1989  CB  ILE A1456      -9.498  68.758 124.476  1.00  0.00           C  
ATOM   1990  CG1 ILE A1456      -8.984  69.563 123.267  1.00  0.00           C  
ATOM   1991  CG2 ILE A1456     -10.754  67.937 124.134  1.00  0.00           C  
ATOM   1992  CD1 ILE A1456      -9.950  70.508 122.664  1.00  0.00           C  
ATOM   1993  N   PHE A1457     -11.354  68.760 127.316  1.00  0.00           N  
ATOM   1994  CA  PHE A1457     -11.812  67.872 128.405  1.00  0.00           C  
ATOM   1995  C   PHE A1457     -12.692  66.757 127.867  1.00  0.00           C  
ATOM   1996  O   PHE A1457     -13.379  66.919 126.840  1.00  0.00           O  
ATOM   1997  CB  PHE A1457     -12.577  68.652 129.469  1.00  0.00           C  
ATOM   1998  CG  PHE A1457     -11.765  69.735 130.087  1.00  0.00           C  
ATOM   1999  CD1 PHE A1457     -10.862  69.445 131.091  1.00  0.00           C  
ATOM   2000  CD2 PHE A1457     -11.874  71.035 129.639  1.00  0.00           C  
ATOM   2001  CE1 PHE A1457     -10.088  70.466 131.652  1.00  0.00           C  
ATOM   2002  CE2 PHE A1457     -11.105  72.058 130.191  1.00  0.00           C  
ATOM   2003  CZ  PHE A1457     -10.207  71.769 131.182  1.00  0.00           C  
ATOM   2004  N   MET A1458     -12.692  65.639 128.593  1.00  0.00           N  
ATOM   2005  CA  MET A1458     -13.431  64.477 128.156  1.00  0.00           C  
ATOM   2006  C   MET A1458     -14.951  64.678 128.242  1.00  0.00           C  
ATOM   2007  O   MET A1458     -15.706  63.829 127.775  1.00  0.00           O  
ATOM   2008  CB  MET A1458     -12.972  63.243 128.932  1.00  0.00           C  
ATOM   2009  CG  MET A1458     -11.506  62.868 128.642  1.00  0.00           C  
ATOM   2010  SD  MET A1458     -11.105  62.847 126.879  1.00  0.00           S  
ATOM   2011  CE  MET A1458     -12.185  61.551 126.284  1.00  0.00           C  
ATOM   2012  N   THR A1459     -15.367  65.783 128.854  1.00  0.00           N  
ATOM   2013  CA  THR A1459     -16.790  66.193 128.913  1.00  0.00           C  
ATOM   2014  C   THR A1459     -17.178  67.194 127.824  1.00  0.00           C  
ATOM   2015  O   THR A1459     -18.333  67.633 127.750  1.00  0.00           O  
ATOM   2016  CB  THR A1459     -17.141  66.826 130.265  1.00  0.00           C  
ATOM   2017  OG1 THR A1459     -16.116  67.760 130.630  1.00  0.00           O  
ATOM   2018  CG2 THR A1459     -17.292  65.735 131.358  1.00  0.00           C  
ATOM   2019  N   ASP A1460     -16.230  67.554 126.952  1.00  0.00           N  
ATOM   2020  CA  ASP A1460     -16.510  68.598 125.943  1.00  0.00           C  
ATOM   2021  C   ASP A1460     -17.506  68.080 124.910  1.00  0.00           C  
ATOM   2022  O   ASP A1460     -17.483  66.899 124.548  1.00  0.00           O  
ATOM   2023  CB  ASP A1460     -15.217  69.091 125.259  1.00  0.00           C  
ATOM   2024  CG  ASP A1460     -14.402  70.066 126.129  1.00  0.00           C  
ATOM   2025  OD1 ASP A1460     -14.937  70.620 127.118  1.00  0.00           O  
ATOM   2026  OD2 ASP A1460     -13.199  70.274 125.814  1.00  0.00           O  
ATOM   2027  N   THR A1461     -18.416  68.946 124.476  1.00  0.00           N  
ATOM   2028  CA  THR A1461     -19.372  68.593 123.423  1.00  0.00           C  
ATOM   2029  C   THR A1461     -18.662  68.632 122.046  1.00  0.00           C  
ATOM   2030  O   THR A1461     -17.564  69.180 121.941  1.00  0.00           O  
ATOM   2031  CB  THR A1461     -20.547  69.585 123.430  1.00  0.00           C  
ATOM   2032  OG1 THR A1461     -20.060  70.864 122.992  1.00  0.00           O  
ATOM   2033  CG2 THR A1461     -21.134  69.687 124.829  1.00  0.00           C  
ATOM   2034  N   PRO A1462     -19.288  68.053 120.986  1.00  0.00           N  
ATOM   2035  CA  PRO A1462     -18.691  68.103 119.654  1.00  0.00           C  
ATOM   2036  C   PRO A1462     -18.380  69.538 119.245  1.00  0.00           C  
ATOM   2037  O   PRO A1462     -17.286  69.789 118.720  1.00  0.00           O  
ATOM   2038  CB  PRO A1462     -19.765  67.508 118.743  1.00  0.00           C  
ATOM   2039  CG  PRO A1462     -20.627  66.682 119.655  1.00  0.00           C  
ATOM   2040  CD  PRO A1462     -20.593  67.355 120.988  1.00  0.00           C  
ATOM   2041  N   LYS A1463     -19.305  70.469 119.511  1.00  0.00           N  
ATOM   2042  CA  LYS A1463     -19.036  71.864 119.121  1.00  0.00           C  
ATOM   2043  C   LYS A1463     -17.926  72.525 119.944  1.00  0.00           C  
ATOM   2044  O   LYS A1463     -17.148  73.317 119.405  1.00  0.00           O  
ATOM   2045  CB  LYS A1463     -20.329  72.722 119.093  1.00  0.00           C  
ATOM   2046  N   GLN A1465     -17.809  72.171 121.227  1.00  0.00           N  
ATOM   2047  CA  GLN A1465     -16.730  72.715 122.059  1.00  0.00           C  
ATOM   2048  C   GLN A1465     -15.353  72.232 121.601  1.00  0.00           C  
ATOM   2049  O   GLN A1465     -14.385  73.001 121.643  1.00  0.00           O  
ATOM   2050  CB  GLN A1465     -16.946  72.413 123.551  1.00  0.00           C  
ATOM   2051  CG  GLN A1465     -18.108  73.218 124.169  1.00  0.00           C  
ATOM   2052  CD  GLN A1465     -18.628  72.631 125.481  1.00  0.00           C  
ATOM   2053  OE1 GLN A1465     -18.311  71.485 125.872  1.00  0.00           O  
ATOM   2054  NE2 GLN A1465     -19.471  73.407 126.161  1.00  0.00           N  
ATOM   2055  N   ILE A1467     -15.252  70.961 121.199  1.00  0.00           N  
ATOM   2056  CA  ILE A1467     -13.997  70.415 120.626  1.00  0.00           C  
ATOM   2057  C   ILE A1467     -13.575  71.190 119.358  1.00  0.00           C  
ATOM   2058  O   ILE A1467     -12.414  71.595 119.216  1.00  0.00           O  
ATOM   2059  CB  ILE A1467     -14.114  68.901 120.311  1.00  0.00           C  
ATOM   2060  CG1 ILE A1467     -14.337  68.101 121.615  1.00  0.00           C  
ATOM   2061  CG2 ILE A1467     -12.868  68.398 119.523  1.00  0.00           C  
ATOM   2062  CD1 ILE A1467     -14.759  66.669 121.399  1.00  0.00           C  
ATOM   2063  N   GLN A1506     -14.532  71.396 118.471  1.00  0.00           N  
ATOM   2064  CA  GLN A1506     -14.332  72.162 117.239  1.00  0.00           C  
ATOM   2065  C   GLN A1506     -13.856  73.583 117.548  1.00  0.00           C  
ATOM   2066  O   GLN A1506     -12.854  74.025 116.988  1.00  0.00           O  
ATOM   2067  CB  GLN A1506     -15.635  72.196 116.418  1.00  0.00           C  
ATOM   2068  CG  GLN A1506     -15.546  73.012 115.111  1.00  0.00           C  
ATOM   2069  CD  GLN A1506     -16.882  73.067 114.384  1.00  0.00           C  
ATOM   2070  OE1 GLN A1506     -17.932  73.107 115.000  1.00  0.00           O  
ATOM   2071  NE2 GLN A1506     -16.837  73.062 113.064  1.00  0.00           N  
ATOM   2072  N   LYS A1507     -14.554  74.279 118.448  1.00  0.00           N  
ATOM   2073  CA  LYS A1507     -14.196  75.676 118.768  1.00  0.00           C  
ATOM   2074  C   LYS A1507     -12.811  75.775 119.390  1.00  0.00           C  
ATOM   2075  O   LYS A1507     -12.035  76.654 119.037  1.00  0.00           O  
ATOM   2076  CB  LYS A1507     -15.254  76.360 119.661  1.00  0.00           C  
ATOM   2077  N   LYS A1508     -12.484  74.845 120.292  1.00  0.00           N  
ATOM   2078  CA  LYS A1508     -11.195  74.862 120.972  1.00  0.00           C  
ATOM   2079  C   LYS A1508     -10.025  74.584 120.043  1.00  0.00           C  
ATOM   2080  O   LYS A1508      -9.020  75.298 120.110  1.00  0.00           O  
ATOM   2081  CB  LYS A1508     -11.180  73.897 122.150  1.00  0.00           C  
ATOM   2082  CG  LYS A1508     -12.001  74.328 123.324  1.00  0.00           C  
ATOM   2083  CD  LYS A1508     -11.851  73.299 124.443  1.00  0.00           C  
ATOM   2084  CE  LYS A1508     -12.815  73.561 125.573  1.00  0.00           C  
ATOM   2085  NZ  LYS A1508     -12.426  72.771 126.792  1.00  0.00           N  
ATOM   2086  N   ILE A1509     -10.135  73.579 119.173  1.00  0.00           N  
ATOM   2087  CA  ILE A1509      -9.082  73.369 118.161  1.00  0.00           C  
ATOM   2088  C   ILE A1509      -8.969  74.594 117.245  1.00  0.00           C  
ATOM   2089  O   ILE A1509      -7.881  75.123 117.063  1.00  0.00           O  
ATOM   2090  CB  ILE A1509      -9.276  72.070 117.343  1.00  0.00           C  
ATOM   2091  CG1 ILE A1509      -9.222  70.838 118.270  1.00  0.00           C  
ATOM   2092  CG2 ILE A1509      -8.237  71.942 116.202  1.00  0.00           C  
ATOM   2093  CD1 ILE A1509      -7.934  70.676 119.078  1.00  0.00           C  
ATOM   2094  N   ASN A1510     -10.087  75.047 116.686  1.00  0.00           N  
ATOM   2095  CA  ASN A1510     -10.038  76.204 115.776  1.00  0.00           C  
ATOM   2096  C   ASN A1510      -9.495  77.491 116.410  1.00  0.00           C  
ATOM   2097  O   ASN A1510      -8.613  78.138 115.826  1.00  0.00           O  
ATOM   2098  CB  ASN A1510     -11.401  76.470 115.145  1.00  0.00           C  
ATOM   2099  CG  ASN A1510     -11.757  75.472 114.046  1.00  0.00           C  
ATOM   2100  OD1 ASN A1510     -12.929  75.301 113.727  1.00  0.00           O  
ATOM   2101  ND2 ASN A1510     -10.762  74.854 113.442  1.00  0.00           N  
ATOM   2102  N   LYS A1511     -10.027  77.852 117.583  1.00  0.00           N  
ATOM   2103  CA  LYS A1511      -9.698  79.118 118.256  1.00  0.00           C  
ATOM   2104  C   LYS A1511      -8.355  79.073 118.998  1.00  0.00           C  
ATOM   2105  O   LYS A1511      -7.578  80.048 118.965  1.00  0.00           O  
ATOM   2106  CB  LYS A1511     -10.836  79.525 119.215  1.00  0.00           C  
ATOM   2107  N   TYR A1516      -8.061  77.944 119.642  1.00  0.00           N  
ATOM   2108  CA  TYR A1516      -6.938  77.895 120.587  1.00  0.00           C  
ATOM   2109  C   TYR A1516      -5.739  77.052 120.222  1.00  0.00           C  
ATOM   2110  O   TYR A1516      -4.680  77.278 120.780  1.00  0.00           O  
ATOM   2111  CB  TYR A1516      -7.424  77.498 121.989  1.00  0.00           C  
ATOM   2112  CG  TYR A1516      -8.500  78.415 122.512  1.00  0.00           C  
ATOM   2113  CD1 TYR A1516      -8.238  79.768 122.749  1.00  0.00           C  
ATOM   2114  CD2 TYR A1516      -9.781  77.935 122.763  1.00  0.00           C  
ATOM   2115  CE1 TYR A1516      -9.242  80.621 123.220  1.00  0.00           C  
ATOM   2116  CE2 TYR A1516     -10.787  78.778 123.238  1.00  0.00           C  
ATOM   2117  CZ  TYR A1516     -10.512  80.112 123.455  1.00  0.00           C  
ATOM   2118  OH  TYR A1516     -11.511  80.932 123.918  1.00  0.00           O  
ATOM   2119  N   ALA A1517      -5.885  76.052 119.343  1.00  0.00           N  
ATOM   2120  CA  ALA A1517      -4.733  75.153 119.034  1.00  0.00           C  
ATOM   2121  C   ALA A1517      -3.608  75.902 118.315  1.00  0.00           C  
ATOM   2122  O   ALA A1517      -3.839  76.554 117.279  1.00  0.00           O  
ATOM   2123  CB  ALA A1517      -5.171  73.943 118.217  1.00  0.00           C  
ATOM   2124  N   PHE A1518      -2.402  75.824 118.875  1.00  0.00           N  
ATOM   2125  CA  PHE A1518      -1.239  76.473 118.291  1.00  0.00           C  
ATOM   2126  C   PHE A1518      -0.950  75.828 116.924  1.00  0.00           C  
ATOM   2127  O   PHE A1518      -0.949  74.600 116.796  1.00  0.00           O  
ATOM   2128  CB  PHE A1518      -0.019  76.357 119.224  1.00  0.00           C  
ATOM   2129  CG  PHE A1518       1.227  76.980 118.662  1.00  0.00           C  
ATOM   2130  CD1 PHE A1518       1.472  78.333 118.837  1.00  0.00           C  
ATOM   2131  CD2 PHE A1518       2.138  76.216 117.939  1.00  0.00           C  
ATOM   2132  CE1 PHE A1518       2.610  78.930 118.295  1.00  0.00           C  
ATOM   2133  CE2 PHE A1518       3.292  76.797 117.400  1.00  0.00           C  
ATOM   2134  CZ  PHE A1518       3.527  78.159 117.584  1.00  0.00           C  
ATOM   2135  N   SER A1526      -0.719  76.667 115.910  1.00  0.00           N  
ATOM   2136  CA  SER A1526      -0.431  76.192 114.554  1.00  0.00           C  
ATOM   2137  C   SER A1526       1.049  76.288 114.159  1.00  0.00           C  
ATOM   2138  O   SER A1526       1.717  77.313 114.426  1.00  0.00           O  
ATOM   2139  CB  SER A1526      -1.300  76.946 113.539  1.00  0.00           C  
ATOM   2140  OG  SER A1526      -1.050  76.498 112.205  1.00  0.00           O  
ATOM   2141  N   GLY A1527       1.558  75.232 113.514  1.00  0.00           N  
ATOM   2142  CA  GLY A1527       2.894  75.253 112.916  1.00  0.00           C  
ATOM   2143  C   GLY A1527       2.882  75.722 111.460  1.00  0.00           C  
ATOM   2144  O   GLY A1527       3.916  75.678 110.763  1.00  0.00           O  
ATOM   2145  N   GLY A1528       1.722  76.188 110.997  1.00  0.00           N  
ATOM   2146  CA  GLY A1528       1.559  76.667 109.626  1.00  0.00           C  
ATOM   2147  C   GLY A1528       1.844  78.151 109.486  1.00  0.00           C  
ATOM   2148  O   GLY A1528       2.095  78.823 110.479  1.00  0.00           O  
ATOM   2149  N   GLN A1530       1.796  78.662 108.258  1.00  0.00           N  
ATOM   2150  CA  GLN A1530       2.107  80.067 107.975  1.00  0.00           C  
ATOM   2151  C   GLN A1530       0.829  80.903 108.053  1.00  0.00           C  
ATOM   2152  O   GLN A1530      -0.271  80.364 107.999  1.00  0.00           O  
ATOM   2153  CB  GLN A1530       2.749  80.194 106.587  1.00  0.00           C  
ATOM   2154  CG  GLN A1530       4.039  79.394 106.412  1.00  0.00           C  
ATOM   2155  CD  GLN A1530       5.086  79.788 107.437  1.00  0.00           C  
ATOM   2156  OE1 GLN A1530       5.196  80.967 107.792  1.00  0.00           O  
ATOM   2157  NE2 GLN A1530       5.869  78.806 107.914  1.00  0.00           N  
ATOM   2158  N   VAL A1531       0.970  82.221 108.170  1.00  0.00           N  
ATOM   2159  CA  VAL A1531      -0.196  83.067 108.397  1.00  0.00           C  
ATOM   2160  C   VAL A1531      -1.004  83.332 107.113  1.00  0.00           C  
ATOM   2161  O   VAL A1531      -2.034  84.004 107.168  1.00  0.00           O  
ATOM   2162  CB  VAL A1531       0.176  84.418 109.076  1.00  0.00           C  
ATOM   2163  CG1 VAL A1531       0.745  84.162 110.456  1.00  0.00           C  
ATOM   2164  CG2 VAL A1531       1.114  85.235 108.188  1.00  0.00           C  
ATOM   2165  N   SER A1532      -0.543  82.838 105.967  1.00  0.00           N  
ATOM   2166  CA  SER A1532      -1.380  82.903 104.786  1.00  0.00           C  
ATOM   2167  C   SER A1532      -1.153  81.644 103.956  1.00  0.00           C  
ATOM   2168  O   SER A1532      -0.092  81.007 104.088  1.00  0.00           O  
ATOM   2169  CB  SER A1532      -1.074  84.134 103.961  1.00  0.00           C  
ATOM   2170  OG  SER A1532       0.138  83.946 103.205  1.00  0.00           O  
ATOM   2171  N   ALA A1533      -2.160  81.265 103.152  1.00  0.00           N  
ATOM   2172  CA  ALA A1533      -2.016  80.099 102.267  1.00  0.00           C  
ATOM   2173  C   ALA A1533      -0.847  80.273 101.292  1.00  0.00           C  
ATOM   2174  O   ALA A1533      -0.123  79.306 101.073  1.00  0.00           O  
ATOM   2175  CB  ALA A1533      -3.319  79.791 101.519  1.00  0.00           C  
ATOM   2176  N   ASP A1534      -0.675  81.474 100.707  1.00  0.00           N  
ATOM   2177  CA  ASP A1534       0.474  81.751  99.821  1.00  0.00           C  
ATOM   2178  C   ASP A1534       1.814  81.514 100.514  1.00  0.00           C  
ATOM   2179  O   ASP A1534       2.726  80.935  99.917  1.00  0.00           O  
ATOM   2180  CB  ASP A1534       0.479  83.208  99.335  1.00  0.00           C  
ATOM   2181  CG  ASP A1534      -0.615  83.502  98.323  1.00  0.00           C  
ATOM   2182  OD1 ASP A1534      -1.173  82.538  97.746  1.00  0.00           O  
ATOM   2183  OD2 ASP A1534      -0.889  84.703  98.088  1.00  0.00           O  
ATOM   2184  N   LEU A1535       1.946  81.991 101.754  1.00  0.00           N  
ATOM   2185  CA  LEU A1535       3.187  81.767 102.510  1.00  0.00           C  
ATOM   2186  C   LEU A1535       3.330  80.294 102.843  1.00  0.00           C  
ATOM   2187  O   LEU A1535       4.428  79.739 102.864  1.00  0.00           O  
ATOM   2188  CB  LEU A1535       3.195  82.555 103.824  1.00  0.00           C  
ATOM   2189  CG  LEU A1535       3.413  84.076 103.734  1.00  0.00           C  
ATOM   2190  CD1 LEU A1535       3.192  84.679 105.111  1.00  0.00           C  
ATOM   2191  CD2 LEU A1535       4.808  84.369 103.205  1.00  0.00           C  
ATOM   2192  N   HIS A1540       2.214  79.657 103.126  1.00  0.00           N  
ATOM   2193  CA  HIS A1540       2.263  78.227 103.498  1.00  0.00           C  
ATOM   2194  C   HIS A1540       2.712  77.355 102.329  1.00  0.00           C  
ATOM   2195  O   HIS A1540       3.531  76.419 102.510  1.00  0.00           O  
ATOM   2196  CB  HIS A1540       0.878  77.764 103.971  1.00  0.00           C  
ATOM   2197  CG  HIS A1540       0.913  76.564 104.861  1.00  0.00           C  
ATOM   2198  ND1 HIS A1540       0.714  75.276 104.398  1.00  0.00           N  
ATOM   2199  CD2 HIS A1540       1.123  76.458 106.191  1.00  0.00           C  
ATOM   2200  CE1 HIS A1540       0.793  74.431 105.413  1.00  0.00           C  
ATOM   2201  NE2 HIS A1540       1.042  75.123 106.509  1.00  0.00           N  
ATOM   2202  N   ARG A1541       2.186  77.636 101.132  1.00  0.00           N  
ATOM   2203  CA  ARG A1541       2.601  76.873  99.925  1.00  0.00           C  
ATOM   2204  C   ARG A1541       4.111  77.053  99.707  1.00  0.00           C  
ATOM   2205  O   ARG A1541       4.820  76.115  99.345  1.00  0.00           O  
ATOM   2206  CB  ARG A1541       1.866  77.366  98.675  1.00  0.00           C  
ATOM   2207  CG  ARG A1541       0.344  77.342  98.760  1.00  0.00           C  
ATOM   2208  CD  ARG A1541      -0.251  76.015  99.159  1.00  0.00           C  
ATOM   2209  NE  ARG A1541      -1.714  76.140  99.074  1.00  0.00           N  
ATOM   2210  CZ  ARG A1541      -2.603  75.215  99.431  1.00  0.00           C  
ATOM   2211  NH1 ARG A1541      -2.219  74.047  99.940  1.00  0.00           N  
ATOM   2212  NH2 ARG A1541      -3.896  75.483  99.268  1.00  0.00           N  
ATOM   2213  N   GLU A1542       4.580  78.267  99.958  1.00  0.00           N  
ATOM   2214  CA  GLU A1542       5.971  78.619  99.713  1.00  0.00           C  
ATOM   2215  C   GLU A1542       6.935  78.080 100.777  1.00  0.00           C  
ATOM   2216  O   GLU A1542       8.005  77.518 100.437  1.00  0.00           O  
ATOM   2217  CB  GLU A1542       6.067  80.144  99.575  1.00  0.00           C  
ATOM   2218  CG  GLU A1542       7.486  80.731  99.467  1.00  0.00           C  
ATOM   2219  CD  GLU A1542       8.313  80.259  98.248  1.00  0.00           C  
ATOM   2220  OE1 GLU A1542       9.553  80.283  98.367  1.00  0.00           O  
ATOM   2221  OE2 GLU A1542       7.760  79.878  97.184  1.00  0.00           O  
ATOM   2222  N   LEU A1543       6.569  78.226 102.061  1.00  0.00           N  
ATOM   2223  CA  LEU A1543       7.505  77.920 103.158  1.00  0.00           C  
ATOM   2224  C   LEU A1543       7.234  76.578 103.831  1.00  0.00           C  
ATOM   2225  O   LEU A1543       8.128  75.999 104.476  1.00  0.00           O  
ATOM   2226  CB  LEU A1543       7.482  79.035 104.210  1.00  0.00           C  
ATOM   2227  CG  LEU A1543       7.730  80.434 103.662  1.00  0.00           C  
ATOM   2228  CD1 LEU A1543       7.408  81.484 104.698  1.00  0.00           C  
ATOM   2229  CD2 LEU A1543       9.201  80.526 103.185  1.00  0.00           C  
ATOM   2230  N   GLY A1544       5.997  76.110 103.696  1.00  0.00           N  
ATOM   2231  CA  GLY A1544       5.525  74.925 104.424  1.00  0.00           C  
ATOM   2232  C   GLY A1544       5.194  75.157 105.896  1.00  0.00           C  
ATOM   2233  O   GLY A1544       5.484  76.217 106.484  1.00  0.00           O  
ATOM   2234  N   GLY A1545       4.591  74.141 106.511  1.00  0.00           N  
ATOM   2235  CA  GLY A1545       4.309  74.178 107.945  1.00  0.00           C  
ATOM   2236  C   GLY A1545       5.207  73.226 108.703  1.00  0.00           C  
ATOM   2237  O   GLY A1545       5.843  72.366 108.107  1.00  0.00           O  
ATOM   2238  N   ASN A1546       5.257  73.384 110.027  1.00  0.00           N  
ATOM   2239  CA  ASN A1546       6.045  72.503 110.867  1.00  0.00           C  
ATOM   2240  C   ASN A1546       5.139  71.641 111.719  1.00  0.00           C  
ATOM   2241  O   ASN A1546       4.624  72.124 112.714  1.00  0.00           O  
ATOM   2242  CB  ASN A1546       6.953  73.324 111.777  1.00  0.00           C  
ATOM   2243  CG  ASN A1546       7.850  72.455 112.620  1.00  0.00           C  
ATOM   2244  OD1 ASN A1546       7.814  71.223 112.513  1.00  0.00           O  
ATOM   2245  ND2 ASN A1546       8.662  73.082 113.461  1.00  0.00           N  
ATOM   2246  N   PRO A1547       4.954  70.366 111.342  1.00  0.00           N  
ATOM   2247  CA  PRO A1547       4.038  69.485 112.096  1.00  0.00           C  
ATOM   2248  C   PRO A1547       4.549  69.141 113.496  1.00  0.00           C  
ATOM   2249  O   PRO A1547       3.766  68.802 114.363  1.00  0.00           O  
ATOM   2250  CB  PRO A1547       3.964  68.221 111.233  1.00  0.00           C  
ATOM   2251  CG  PRO A1547       5.201  68.244 110.411  1.00  0.00           C  
ATOM   2252  CD  PRO A1547       5.586  69.675 110.201  1.00  0.00           C  
ATOM   2253  N   ASP A1548       5.858  69.269 113.709  1.00  0.00           N  
ATOM   2254  CA  ASP A1548       6.463  68.999 115.018  1.00  0.00           C  
ATOM   2255  C   ASP A1548       5.889  69.856 116.160  1.00  0.00           C  
ATOM   2256  O   ASP A1548       5.881  69.412 117.313  1.00  0.00           O  
ATOM   2257  CB  ASP A1548       7.978  69.200 114.949  1.00  0.00           C  
ATOM   2258  CG  ASP A1548       8.678  68.156 114.075  1.00  0.00           C  
ATOM   2259  OD1 ASP A1548       8.116  67.055 113.888  1.00  0.00           O  
ATOM   2260  OD2 ASP A1548       9.800  68.438 113.588  1.00  0.00           O  
ATOM   2261  N   VAL A1549       5.442  71.083 115.842  1.00  0.00           N  
ATOM   2262  CA  VAL A1549       4.876  72.008 116.834  1.00  0.00           C  
ATOM   2263  C   VAL A1549       3.381  72.269 116.639  1.00  0.00           C  
ATOM   2264  O   VAL A1549       2.761  72.998 117.404  1.00  0.00           O  
ATOM   2265  CB  VAL A1549       5.643  73.370 116.841  1.00  0.00           C  
ATOM   2266  CG1 VAL A1549       7.113  73.126 117.089  1.00  0.00           C  
ATOM   2267  CG2 VAL A1549       5.443  74.163 115.530  1.00  0.00           C  
ATOM   2268  N   ASP A1563       2.830  71.699 115.580  1.00  0.00           N  
ATOM   2269  CA  ASP A1563       1.439  71.885 115.238  1.00  0.00           C  
ATOM   2270  C   ASP A1563       0.593  70.996 116.161  1.00  0.00           C  
ATOM   2271  O   ASP A1563       0.649  69.761 116.095  1.00  0.00           O  
ATOM   2272  CB  ASP A1563       1.237  71.514 113.777  1.00  0.00           C  
ATOM   2273  CG  ASP A1563      -0.082  71.957 113.255  1.00  0.00           C  
ATOM   2274  OD1 ASP A1563      -1.010  71.150 113.260  1.00  0.00           O  
ATOM   2275  OD2 ASP A1563      -0.220  73.119 112.849  1.00  0.00           O  
ATOM   2276  N   VAL A1569      -0.184  71.633 117.024  1.00  0.00           N  
ATOM   2277  CA  VAL A1569      -1.047  70.917 117.970  1.00  0.00           C  
ATOM   2278  C   VAL A1569      -2.079  70.033 117.269  1.00  0.00           C  
ATOM   2279  O   VAL A1569      -2.269  68.892 117.677  1.00  0.00           O  
ATOM   2280  CB  VAL A1569      -1.687  71.882 118.994  1.00  0.00           C  
ATOM   2281  CG1 VAL A1569      -2.781  71.182 119.820  1.00  0.00           C  
ATOM   2282  CG2 VAL A1569      -0.591  72.433 119.912  1.00  0.00           C  
ATOM   2283  N   ALA A1594      -2.724  70.525 116.206  1.00  0.00           N  
ATOM   2284  CA  ALA A1594      -3.711  69.705 115.510  1.00  0.00           C  
ATOM   2285  C   ALA A1594      -3.057  68.420 114.981  1.00  0.00           C  
ATOM   2286  O   ALA A1594      -3.615  67.325 115.146  1.00  0.00           O  
ATOM   2287  CB  ALA A1594      -4.388  70.488 114.362  1.00  0.00           C  
ATOM   2288  N   TYR A1595      -1.870  68.537 114.374  1.00  0.00           N  
ATOM   2289  CA  TYR A1595      -1.158  67.325 113.902  1.00  0.00           C  
ATOM   2290  C   TYR A1595      -0.794  66.401 115.073  1.00  0.00           C  
ATOM   2291  O   TYR A1595      -0.962  65.179 114.958  1.00  0.00           O  
ATOM   2292  CB  TYR A1595       0.132  67.611 113.078  1.00  0.00           C  
ATOM   2293  CG  TYR A1595       0.828  66.289 112.769  1.00  0.00           C  
ATOM   2294  CD1 TYR A1595       0.369  65.468 111.733  1.00  0.00           C  
ATOM   2295  CD2 TYR A1595       1.874  65.809 113.584  1.00  0.00           C  
ATOM   2296  CE1 TYR A1595       0.973  64.214 111.490  1.00  0.00           C  
ATOM   2297  CE2 TYR A1595       2.454  64.560 113.360  1.00  0.00           C  
ATOM   2298  CZ  TYR A1595       1.993  63.775 112.317  1.00  0.00           C  
ATOM   2299  OH  TYR A1595       2.572  62.539 112.095  1.00  0.00           O  
ATOM   2300  N   GLN A1601      -0.267  66.972 116.168  1.00  0.00           N  
ATOM   2301  CA  GLN A1601       0.169  66.157 117.317  1.00  0.00           C  
ATOM   2302  C   GLN A1601      -0.998  65.376 117.915  1.00  0.00           C  
ATOM   2303  O   GLN A1601      -0.899  64.160 118.148  1.00  0.00           O  
ATOM   2304  CB  GLN A1601       0.909  66.988 118.383  1.00  0.00           C  
ATOM   2305  CG  GLN A1601       2.297  67.518 117.917  1.00  0.00           C  
ATOM   2306  CD  GLN A1601       3.265  66.416 117.546  1.00  0.00           C  
ATOM   2307  OE1 GLN A1601       3.401  65.434 118.270  1.00  0.00           O  
ATOM   2308  NE2 GLN A1601       3.959  66.574 116.412  1.00  0.00           N  
ATOM   2309  N   TYR A1602      -2.120  66.057 118.096  1.00  0.00           N  
ATOM   2310  CA  TYR A1602      -3.320  65.414 118.646  1.00  0.00           C  
ATOM   2311  C   TYR A1602      -3.890  64.379 117.700  1.00  0.00           C  
ATOM   2312  O   TYR A1602      -4.303  63.305 118.128  1.00  0.00           O  
ATOM   2313  CB  TYR A1602      -4.387  66.464 118.927  1.00  0.00           C  
ATOM   2314  CG  TYR A1602      -4.160  67.327 120.159  1.00  0.00           C  
ATOM   2315  CD1 TYR A1602      -2.958  67.268 120.898  1.00  0.00           C  
ATOM   2316  CD2 TYR A1602      -5.139  68.226 120.573  1.00  0.00           C  
ATOM   2317  CE1 TYR A1602      -2.768  68.069 122.031  1.00  0.00           C  
ATOM   2318  CE2 TYR A1602      -4.963  69.032 121.714  1.00  0.00           C  
ATOM   2319  CZ  TYR A1602      -3.764  68.943 122.433  1.00  0.00           C  
ATOM   2320  OH  TYR A1602      -3.571  69.729 123.539  1.00  0.00           O  
ATOM   2321  N   LEU A1603      -3.903  64.683 116.405  1.00  0.00           N  
ATOM   2322  CA  LEU A1603      -4.330  63.695 115.404  1.00  0.00           C  
ATOM   2323  C   LEU A1603      -3.486  62.434 115.532  1.00  0.00           C  
ATOM   2324  O   LEU A1603      -4.014  61.333 115.491  1.00  0.00           O  
ATOM   2325  CB  LEU A1603      -4.184  64.274 113.992  1.00  0.00           C  
ATOM   2326  CG  LEU A1603      -4.542  63.494 112.741  1.00  0.00           C  
ATOM   2327  CD1 LEU A1603      -6.038  63.204 112.706  1.00  0.00           C  
ATOM   2328  CD2 LEU A1603      -4.127  64.321 111.526  1.00  0.00           C  
ATOM   2329  N   SER A1604      -2.178  62.605 115.674  1.00  0.00           N  
ATOM   2330  CA  SER A1604      -1.261  61.465 115.710  1.00  0.00           C  
ATOM   2331  C   SER A1604      -1.352  60.627 116.994  1.00  0.00           C  
ATOM   2332  O   SER A1604      -1.010  59.431 116.991  1.00  0.00           O  
ATOM   2333  CB  SER A1604       0.173  61.916 115.470  1.00  0.00           C  
ATOM   2334  OG  SER A1604       0.699  62.529 116.640  1.00  0.00           O  
ATOM   2335  N   PHE A1613      -1.761  61.247 118.089  1.00  0.00           N  
ATOM   2336  CA  PHE A1613      -1.992  60.500 119.335  1.00  0.00           C  
ATOM   2337  C   PHE A1613      -3.278  59.684 119.289  1.00  0.00           C  
ATOM   2338  O   PHE A1613      -3.376  58.625 119.938  1.00  0.00           O  
ATOM   2339  CB  PHE A1613      -2.111  61.425 120.521  1.00  0.00           C  
ATOM   2340  CG  PHE A1613      -0.922  62.302 120.735  1.00  0.00           C  
ATOM   2341  CD1 PHE A1613       0.331  61.959 120.228  1.00  0.00           C  
ATOM   2342  CD2 PHE A1613      -1.064  63.490 121.412  1.00  0.00           C  
ATOM   2343  CE1 PHE A1613       1.417  62.777 120.419  1.00  0.00           C  
ATOM   2344  CE2 PHE A1613       0.034  64.315 121.610  1.00  0.00           C  
ATOM   2345  CZ  PHE A1613       1.275  63.947 121.121  1.00  0.00           C  
ATOM   2346  N   PHE A1614      -4.273  60.198 118.577  1.00  0.00           N  
ATOM   2347  CA  PHE A1614      -5.600  59.593 118.604  1.00  0.00           C  
ATOM   2348  C   PHE A1614      -6.089  58.914 117.357  1.00  0.00           C  
ATOM   2349  O   PHE A1614      -7.195  58.393 117.359  1.00  0.00           O  
ATOM   2350  CB  PHE A1614      -6.645  60.577 119.128  1.00  0.00           C  
ATOM   2351  CG  PHE A1614      -6.397  60.968 120.561  1.00  0.00           C  
ATOM   2352  CD1 PHE A1614      -6.864  60.170 121.598  1.00  0.00           C  
ATOM   2353  CD2 PHE A1614      -5.616  62.083 120.862  1.00  0.00           C  
ATOM   2354  CE1 PHE A1614      -6.600  60.505 122.923  1.00  0.00           C  
ATOM   2355  CE2 PHE A1614      -5.336  62.431 122.189  1.00  0.00           C  
ATOM   2356  CZ  PHE A1614      -5.825  61.624 123.223  1.00  0.00           C  
ATOM   2357  N   LYS A1615      -5.270  58.905 116.308  1.00  0.00           N  
ATOM   2358  CA  LYS A1615      -5.556  58.127 115.118  1.00  0.00           C  
ATOM   2359  C   LYS A1615      -4.447  57.095 114.935  1.00  0.00           C  
ATOM   2360  O   LYS A1615      -3.264  57.438 114.956  1.00  0.00           O  
ATOM   2361  CB  LYS A1615      -5.643  59.013 113.889  1.00  0.00           C  
ATOM   2362  CG  LYS A1615      -5.949  58.247 112.581  1.00  0.00           C  
ATOM   2363  CD  LYS A1615      -6.209  59.224 111.441  1.00  0.00           C  
ATOM   2364  CE  LYS A1615      -7.100  58.602 110.376  1.00  0.00           C  
ATOM   2365  NZ  LYS A1615      -8.502  58.304 110.816  1.00  0.00           N  
ATOM   2366  N   ASP A1616      -4.826  55.835 114.761  1.00  0.00           N  
ATOM   2367  CA  ASP A1616      -3.841  54.803 114.429  1.00  0.00           C  
ATOM   2368  C   ASP A1616      -3.868  54.489 112.929  1.00  0.00           C  
ATOM   2369  O   ASP A1616      -4.625  53.628 112.473  1.00  0.00           O  
ATOM   2370  CB  ASP A1616      -4.043  53.544 115.289  1.00  0.00           C  
ATOM   2371  CG  ASP A1616      -2.943  52.515 115.104  1.00  0.00           C  
ATOM   2372  OD1 ASP A1616      -1.957  52.774 114.376  1.00  0.00           O  
ATOM   2373  OD2 ASP A1616      -3.071  51.418 115.685  1.00  0.00           O  
ATOM   2374  N   ASP A1618      -3.015  55.185 112.172  1.00  0.00           N  
ATOM   2375  CA  ASP A1618      -2.881  54.971 110.734  1.00  0.00           C  
ATOM   2376  C   ASP A1618      -1.562  55.563 110.269  1.00  0.00           C  
ATOM   2377  O   ASP A1618      -1.504  56.752 109.925  1.00  0.00           O  
ATOM   2378  CB  ASP A1618      -4.042  55.631 109.984  1.00  0.00           C  
ATOM   2379  CG  ASP A1618      -4.091  55.237 108.506  1.00  0.00           C  
ATOM   2380  OD1 ASP A1618      -3.043  54.932 107.883  1.00  0.00           O  
ATOM   2381  OD2 ASP A1618      -5.207  55.255 107.963  1.00  0.00           O  
ATOM   2382  N   ASP A1619      -0.499  54.750 110.274  1.00  0.00           N  
ATOM   2383  CA  ASP A1619       0.854  55.242 109.959  1.00  0.00           C  
ATOM   2384  C   ASP A1619       0.945  55.891 108.582  1.00  0.00           C  
ATOM   2385  O   ASP A1619       1.606  56.927 108.412  1.00  0.00           O  
ATOM   2386  CB  ASP A1619       1.904  54.108 110.006  1.00  0.00           C  
ATOM   2387  CG  ASP A1619       2.245  53.659 111.422  1.00  0.00           C  
ATOM   2388  OD1 ASP A1619       1.688  54.215 112.400  1.00  0.00           O  
ATOM   2389  OD2 ASP A1619       3.083  52.732 111.551  1.00  0.00           O  
ATOM   2390  N   VAL A1620       0.304  55.267 107.588  1.00  0.00           N  
ATOM   2391  CA  VAL A1620       0.355  55.767 106.206  1.00  0.00           C  
ATOM   2392  C   VAL A1620      -0.292  57.143 106.090  1.00  0.00           C  
ATOM   2393  O   VAL A1620       0.318  58.086 105.536  1.00  0.00           O  
ATOM   2394  CB  VAL A1620      -0.243  54.749 105.199  1.00  0.00           C  
ATOM   2395  CG1 VAL A1620      -0.333  55.340 103.796  1.00  0.00           C  
ATOM   2396  CG2 VAL A1620       0.636  53.539 105.137  1.00  0.00           C  
ATOM   2397  N   PHE A1621      -1.513  57.252 106.618  1.00  0.00           N  
ATOM   2398  CA  PHE A1621      -2.243  58.505 106.611  1.00  0.00           C  
ATOM   2399  C   PHE A1621      -1.463  59.602 107.335  1.00  0.00           C  
ATOM   2400  O   PHE A1621      -1.350  60.712 106.838  1.00  0.00           O  
ATOM   2401  CB  PHE A1621      -3.620  58.331 107.245  1.00  0.00           C  
ATOM   2402  CG  PHE A1621      -4.487  59.562 107.152  1.00  0.00           C  
ATOM   2403  CD1 PHE A1621      -5.122  59.884 105.948  1.00  0.00           C  
ATOM   2404  CD2 PHE A1621      -4.652  60.400 108.241  1.00  0.00           C  
ATOM   2405  CE1 PHE A1621      -5.923  61.030 105.843  1.00  0.00           C  
ATOM   2406  CE2 PHE A1621      -5.458  61.551 108.148  1.00  0.00           C  
ATOM   2407  CZ  PHE A1621      -6.085  61.857 106.945  1.00  0.00           C  
ATOM   2408  N   LEU A1622      -0.935  59.292 108.514  1.00  0.00           N  
ATOM   2409  CA  LEU A1622      -0.282  60.301 109.324  1.00  0.00           C  
ATOM   2410  C   LEU A1622       1.022  60.760 108.716  1.00  0.00           C  
ATOM   2411  O   LEU A1622       1.333  61.951 108.743  1.00  0.00           O  
ATOM   2412  CB  LEU A1622      -0.089  59.799 110.763  1.00  0.00           C  
ATOM   2413  CG  LEU A1622      -1.360  59.611 111.613  1.00  0.00           C  
ATOM   2414  CD1 LEU A1622      -0.956  58.894 112.900  1.00  0.00           C  
ATOM   2415  CD2 LEU A1622      -2.007  60.941 111.948  1.00  0.00           C  
ATOM   2416  N   LYS A1632       1.766  59.824 108.140  1.00  0.00           N  
ATOM   2417  CA  LYS A1632       2.987  60.155 107.379  1.00  0.00           C  
ATOM   2418  C   LYS A1632       2.688  61.113 106.217  1.00  0.00           C  
ATOM   2419  O   LYS A1632       3.437  62.080 105.986  1.00  0.00           O  
ATOM   2420  CB  LYS A1632       3.655  58.872 106.870  1.00  0.00           C  
ATOM   2421  CG  LYS A1632       4.905  59.109 106.018  1.00  0.00           C  
ATOM   2422  CD  LYS A1632       6.105  59.471 106.884  1.00  0.00           C  
ATOM   2423  CE  LYS A1632       7.394  58.948 106.242  1.00  0.00           C  
ATOM   2424  NZ  LYS A1632       7.698  59.622 104.937  1.00  0.00           N  
ATOM   2425  N   GLU A1635       1.580  60.856 105.519  1.00  0.00           N  
ATOM   2426  CA  GLU A1635       1.158  61.712 104.422  1.00  0.00           C  
ATOM   2427  C   GLU A1635       0.740  63.089 104.928  1.00  0.00           C  
ATOM   2428  O   GLU A1635       1.093  64.089 104.324  1.00  0.00           O  
ATOM   2429  CB  GLU A1635       0.058  61.048 103.585  1.00  0.00           C  
ATOM   2430  CG  GLU A1635      -0.036  61.551 102.136  1.00  0.00           C  
ATOM   2431  CD  GLU A1635       1.253  61.388 101.325  1.00  0.00           C  
ATOM   2432  OE1 GLU A1635      -1.971  59.282 102.934  1.00  0.00           O  
ATOM   2433  OE2 GLU A1635       1.544  62.264 100.471  1.00  0.00           O  
ATOM   2434  N   CYS A1636       0.008  63.146 106.042  1.00  0.00           N  
ATOM   2435  CA  CYS A1636      -0.279  64.449 106.676  1.00  0.00           C  
ATOM   2436  C   CYS A1636       1.004  65.217 107.041  1.00  0.00           C  
ATOM   2437  O   CYS A1636       1.131  66.417 106.777  1.00  0.00           O  
ATOM   2438  CB  CYS A1636      -1.119  64.252 107.943  1.00  0.00           C  
ATOM   2439  SG  CYS A1636      -2.828  63.804 107.583  1.00  0.00           S  
ATOM   2440  N   TYR A1637       1.924  64.521 107.695  1.00  0.00           N  
ATOM   2441  CA  TYR A1637       3.169  65.100 108.151  1.00  0.00           C  
ATOM   2442  C   TYR A1637       3.931  65.694 106.955  1.00  0.00           C  
ATOM   2443  O   TYR A1637       4.324  66.867 106.968  1.00  0.00           O  
ATOM   2444  CB  TYR A1637       4.004  64.001 108.828  1.00  0.00           C  
ATOM   2445  CG  TYR A1637       5.238  64.485 109.575  1.00  0.00           C  
ATOM   2446  CD1 TYR A1637       5.167  64.807 110.938  1.00  0.00           C  
ATOM   2447  CD2 TYR A1637       6.468  64.603 108.933  1.00  0.00           C  
ATOM   2448  CE1 TYR A1637       6.295  65.248 111.651  1.00  0.00           C  
ATOM   2449  CE2 TYR A1637       7.593  65.038 109.621  1.00  0.00           C  
ATOM   2450  CZ  TYR A1637       7.504  65.356 110.978  1.00  0.00           C  
ATOM   2451  OH  TYR A1637       8.638  65.782 111.653  1.00  0.00           O  
ATOM   2452  N   ASP A1638       4.104  64.885 105.912  1.00  0.00           N  
ATOM   2453  CA  ASP A1638       4.881  65.273 104.732  1.00  0.00           C  
ATOM   2454  C   ASP A1638       4.217  66.386 103.921  1.00  0.00           C  
ATOM   2455  O   ASP A1638       4.907  67.309 103.483  1.00  0.00           O  
ATOM   2456  CB  ASP A1638       5.153  64.065 103.834  1.00  0.00           C  
ATOM   2457  CG  ASP A1638       6.120  63.080 104.460  1.00  0.00           C  
ATOM   2458  OD1 ASP A1638       6.846  63.444 105.410  1.00  0.00           O  
ATOM   2459  OD2 ASP A1638       6.159  61.928 104.001  1.00  0.00           O  
ATOM   2460  N   LYS A1639       2.893  66.307 103.746  1.00  0.00           N  
ATOM   2461  CA  LYS A1639       2.152  67.371 103.031  1.00  0.00           C  
ATOM   2462  C   LYS A1639       2.095  68.687 103.807  1.00  0.00           C  
ATOM   2463  O   LYS A1639       1.996  69.754 103.201  1.00  0.00           O  
ATOM   2464  CB  LYS A1639       0.739  66.924 102.676  1.00  0.00           C  
ATOM   2465  CG  LYS A1639       0.651  65.810 101.622  1.00  0.00           C  
ATOM   2466  CD  LYS A1639      -0.805  65.364 101.555  1.00  0.00           C  
ATOM   2467  CE  LYS A1639      -1.114  64.448 100.390  1.00  0.00           C  
ATOM   2468  NZ  LYS A1639      -2.602  64.213 100.409  1.00  0.00           N  
ATOM   2469  N   TYR A1640       2.122  68.629 105.140  1.00  0.00           N  
ATOM   2470  CA  TYR A1640       2.231  69.844 105.914  1.00  0.00           C  
ATOM   2471  C   TYR A1640       3.561  70.539 105.628  1.00  0.00           C  
ATOM   2472  O   TYR A1640       3.606  71.729 105.338  1.00  0.00           O  
ATOM   2473  CB  TYR A1640       2.103  69.557 107.406  1.00  0.00           C  
ATOM   2474  CG  TYR A1640       1.489  70.706 108.165  1.00  0.00           C  
ATOM   2475  CD1 TYR A1640       0.287  71.287 107.719  1.00  0.00           C  
ATOM   2476  CD2 TYR A1640       2.096  71.214 109.318  1.00  0.00           C  
ATOM   2477  CE1 TYR A1640      -0.304  72.326 108.410  1.00  0.00           C  
ATOM   2478  CE2 TYR A1640       1.497  72.271 110.044  1.00  0.00           C  
ATOM   2479  CZ  TYR A1640       0.306  72.824 109.579  1.00  0.00           C  
ATOM   2480  OH  TYR A1640      -0.302  73.853 110.276  1.00  0.00           O  
ATOM   2481  N   LYS A1641       4.635  69.762 105.681  1.00  0.00           N  
ATOM   2482  CA  LYS A1641       5.978  70.286 105.424  1.00  0.00           C  
ATOM   2483  C   LYS A1641       6.170  70.831 104.004  1.00  0.00           C  
ATOM   2484  O   LYS A1641       6.930  71.789 103.791  1.00  0.00           O  
ATOM   2485  CB  LYS A1641       7.014  69.203 105.714  1.00  0.00           C  
ATOM   2486  CG  LYS A1641       7.236  68.994 107.214  1.00  0.00           C  
ATOM   2487  CD  LYS A1641       8.103  67.795 107.495  1.00  0.00           C  
ATOM   2488  CE  LYS A1641       9.564  68.083 107.205  1.00  0.00           C  
ATOM   2489  NZ  LYS A1641      10.359  66.815 107.363  1.00  0.00           N  
ATOM   2490  N   SER A1642       5.512  70.203 103.038  1.00  0.00           N  
ATOM   2491  CA  SER A1642       5.622  70.640 101.642  1.00  0.00           C  
ATOM   2492  C   SER A1642       4.666  71.784 101.332  1.00  0.00           C  
ATOM   2493  O   SER A1642       4.765  72.402 100.266  1.00  0.00           O  
ATOM   2494  CB  SER A1642       5.312  69.478 100.703  1.00  0.00           C  
ATOM   2495  OG  SER A1642       3.903  69.249 100.683  1.00  0.00           O  
ATOM   2496  N   GLY A1662       3.716  72.034 102.227  1.00  0.00           N  
ATOM   2497  CA  GLY A1662       2.748  73.126 102.045  1.00  0.00           C  
ATOM   2498  C   GLY A1662       1.456  72.717 101.337  1.00  0.00           C  
ATOM   2499  O   GLY A1662       0.557  73.549 101.160  1.00  0.00           O  
ATOM   2500  N   GLU A1663       1.357  71.448 100.923  1.00  0.00           N  
ATOM   2501  CA  GLU A1663       0.191  70.962 100.178  1.00  0.00           C  
ATOM   2502  C   GLU A1663      -1.065  70.829 101.037  1.00  0.00           C  
ATOM   2503  O   GLU A1663      -2.188  70.807 100.510  1.00  0.00           O  
ATOM   2504  CB  GLU A1663       0.480  69.599  99.523  1.00  0.00           C  
ATOM   2505  CG  GLU A1663       1.713  69.551  98.577  1.00  0.00           C  
ATOM   2506  CD  GLU A1663       2.120  68.100  98.307  1.00  0.00           C  
ATOM   2507  OE1 GLU A1663       3.126  67.627  98.899  1.00  0.00           O  
ATOM   2508  OE2 GLU A1663       1.376  67.413  97.562  1.00  0.00           O  
ATOM   2509  N   LEU A1664      -0.860  70.714 102.352  1.00  0.00           N  
ATOM   2510  CA  LEU A1664      -1.940  70.637 103.350  1.00  0.00           C  
ATOM   2511  C   LEU A1664      -1.882  71.867 104.246  1.00  0.00           C  
ATOM   2512  O   LEU A1664      -0.851  72.129 104.840  1.00  0.00           O  
ATOM   2513  CB  LEU A1664      -1.760  69.375 104.191  1.00  0.00           C  
ATOM   2514  CG  LEU A1664      -2.682  69.123 105.376  1.00  0.00           C  
ATOM   2515  CD1 LEU A1664      -4.149  68.983 104.919  1.00  0.00           C  
ATOM   2516  CD2 LEU A1664      -2.187  67.832 106.042  1.00  0.00           C  
ATOM   2517  N   LEU A1810      -2.972  72.624 104.299  1.00  0.00           N  
ATOM   2518  CA  LEU A1810      -3.061  73.855 105.092  1.00  0.00           C  
ATOM   2519  C   LEU A1810      -3.423  73.580 106.545  1.00  0.00           C  
ATOM   2520  O   LEU A1810      -3.952  72.519 106.878  1.00  0.00           O  
ATOM   2521  CB  LEU A1810      -4.127  74.788 104.516  1.00  0.00           C  
ATOM   2522  CG  LEU A1810      -3.976  75.348 103.094  1.00  0.00           C  
ATOM   2523  CD1 LEU A1810      -5.129  76.290 102.843  1.00  0.00           C  
ATOM   2524  CD2 LEU A1810      -2.662  76.116 102.926  1.00  0.00           C  
ATOM   2525  N   SER A1812      -3.146  74.557 107.393  1.00  0.00           N  
ATOM   2526  CA  SER A1812      -3.420  74.444 108.831  1.00  0.00           C  
ATOM   2527  C   SER A1812      -4.901  74.173 109.156  1.00  0.00           C  
ATOM   2528  O   SER A1812      -5.203  73.309 109.987  1.00  0.00           O  
ATOM   2529  CB  SER A1812      -2.941  75.716 109.526  1.00  0.00           C  
ATOM   2530  OG  SER A1812      -3.306  75.702 110.909  1.00  0.00           O  
ATOM   2531  N   GLY A1813      -5.816  74.875 108.489  1.00  0.00           N  
ATOM   2532  CA  GLY A1813      -7.268  74.701 108.726  1.00  0.00           C  
ATOM   2533  C   GLY A1813      -7.738  73.308 108.392  1.00  0.00           C  
ATOM   2534  O   GLY A1813      -8.699  72.792 108.991  1.00  0.00           O  
ATOM   2535  N   GLU A1814      -7.054  72.693 107.428  1.00  0.00           N  
ATOM   2536  CA  GLU A1814      -7.397  71.358 106.932  1.00  0.00           C  
ATOM   2537  C   GLU A1814      -6.874  70.309 107.916  1.00  0.00           C  
ATOM   2538  O   GLU A1814      -7.586  69.378 108.255  1.00  0.00           O  
ATOM   2539  CB  GLU A1814      -6.867  71.164 105.500  1.00  0.00           C  
ATOM   2540  CG  GLU A1814      -7.445  72.281 104.538  1.00  0.00           C  
ATOM   2541  CD  GLU A1814      -6.673  72.575 103.227  1.00  0.00           C  
ATOM   2542  OE1 GLU A1814      -7.270  73.413 102.489  1.00  0.00           O  
ATOM   2543  OE2 GLU A1814      -5.531  72.035 102.922  1.00  0.00           O  
ATOM   2544  N   MET A1815      -5.643  70.497 108.396  1.00  0.00           N  
ATOM   2545  CA  MET A1815      -5.130  69.763 109.559  1.00  0.00           C  
ATOM   2546  C   MET A1815      -6.051  69.851 110.784  1.00  0.00           C  
ATOM   2547  O   MET A1815      -6.329  68.836 111.434  1.00  0.00           O  
ATOM   2548  CB  MET A1815      -3.693  70.243 109.924  1.00  0.00           C  
ATOM   2549  CG  MET A1815      -2.976  69.299 110.938  1.00  0.00           C  
ATOM   2550  SD  MET A1815      -2.440  67.743 110.170  1.00  0.00           S  
ATOM   2551  CE  MET A1815      -0.837  68.243 109.421  1.00  0.00           C  
ATOM   2552  N   LYS A1816      -6.522  71.057 111.107  1.00  0.00           N  
ATOM   2553  CA  LYS A1816      -7.434  71.232 112.234  1.00  0.00           C  
ATOM   2554  C   LYS A1816      -8.702  70.442 112.014  1.00  0.00           C  
ATOM   2555  O   LYS A1816      -9.144  69.766 112.916  1.00  0.00           O  
ATOM   2556  CB  LYS A1816      -7.767  72.698 112.491  1.00  0.00           C  
ATOM   2557  CG  LYS A1816      -6.561  73.435 113.090  1.00  0.00           C  
ATOM   2558  CD  LYS A1816      -6.921  74.818 113.646  1.00  0.00           C  
ATOM   2559  CE  LYS A1816      -5.669  75.403 114.339  1.00  0.00           C  
ATOM   2560  NZ  LYS A1816      -5.991  76.404 115.362  1.00  0.00           N  
ATOM   2561  N   LYS A1817      -9.271  70.516 110.814  1.00  0.00           N  
ATOM   2562  CA  LYS A1817     -10.514  69.769 110.545  1.00  0.00           C  
ATOM   2563  C   LYS A1817     -10.337  68.255 110.728  1.00  0.00           C  
ATOM   2564  O   LYS A1817     -11.241  67.565 111.256  1.00  0.00           O  
ATOM   2565  CB  LYS A1817     -11.108  70.135 109.127  1.00  0.00           C  
ATOM   2566  N   LEU A1818      -9.164  67.736 110.337  1.00  0.00           N  
ATOM   2567  CA  LEU A1818      -8.869  66.311 110.500  1.00  0.00           C  
ATOM   2568  C   LEU A1818      -8.720  65.984 111.993  1.00  0.00           C  
ATOM   2569  O   LEU A1818      -9.280  65.017 112.463  1.00  0.00           O  
ATOM   2570  CB  LEU A1818      -7.583  65.915 109.754  1.00  0.00           C  
ATOM   2571  CG  LEU A1818      -7.567  66.002 108.217  1.00  0.00           C  
ATOM   2572  CD1 LEU A1818      -6.133  65.784 107.671  1.00  0.00           C  
ATOM   2573  CD2 LEU A1818      -8.562  65.000 107.648  1.00  0.00           C  
ATOM   2574  N   CYS A1819      -7.994  66.821 112.736  1.00  0.00           N  
ATOM   2575  CA  CYS A1819      -7.855  66.645 114.192  1.00  0.00           C  
ATOM   2576  C   CYS A1819      -9.238  66.644 114.876  1.00  0.00           C  
ATOM   2577  O   CYS A1819      -9.581  65.741 115.674  1.00  0.00           O  
ATOM   2578  CB  CYS A1819      -6.986  67.776 114.754  1.00  0.00           C  
ATOM   2579  SG  CYS A1819      -6.857  67.718 116.512  1.00  0.00           S  
ATOM   2580  N   ILE A1820     -10.037  67.653 114.562  1.00  0.00           N  
ATOM   2581  CA  ILE A1820     -11.372  67.775 115.139  1.00  0.00           C  
ATOM   2582  C   ILE A1820     -12.213  66.526 114.929  1.00  0.00           C  
ATOM   2583  O   ILE A1820     -12.793  66.014 115.883  1.00  0.00           O  
ATOM   2584  CB  ILE A1820     -12.114  69.017 114.596  1.00  0.00           C  
ATOM   2585  CG1 ILE A1820     -11.474  70.283 115.152  1.00  0.00           C  
ATOM   2586  CG2 ILE A1820     -13.607  69.009 114.967  1.00  0.00           C  
ATOM   2587  CD1 ILE A1820     -11.873  71.577 114.392  1.00  0.00           C  
ATOM   2588  N   GLU A1821     -12.277  66.028 113.695  1.00  0.00           N  
ATOM   2589  CA  GLU A1821     -13.057  64.804 113.398  1.00  0.00           C  
ATOM   2590  C   GLU A1821     -12.577  63.602 114.232  1.00  0.00           C  
ATOM   2591  O   GLU A1821     -13.385  62.852 114.788  1.00  0.00           O  
ATOM   2592  CB  GLU A1821     -13.020  64.506 111.888  1.00  0.00           C  
ATOM   2593  CG  GLU A1821     -13.718  63.205 111.482  1.00  0.00           C  
ATOM   2594  CD  GLU A1821     -13.767  63.022 109.977  1.00  0.00           C  
ATOM   2595  OE1 GLU A1821     -14.620  62.217 109.512  1.00  0.00           O  
ATOM   2596  OE2 GLU A1821     -12.960  63.687 109.270  1.00  0.00           O  
ATOM   2597  N   THR A1822     -11.264  63.439 114.327  1.00  0.00           N  
ATOM   2598  CA  THR A1822     -10.658  62.347 115.085  1.00  0.00           C  
ATOM   2599  C   THR A1822     -10.977  62.479 116.591  1.00  0.00           C  
ATOM   2600  O   THR A1822     -11.425  61.508 117.236  1.00  0.00           O  
ATOM   2601  CB  THR A1822      -9.111  62.260 114.793  1.00  0.00           C  
ATOM   2602  OG1 THR A1822      -8.917  61.763 113.467  1.00  0.00           O  
ATOM   2603  CG2 THR A1822      -8.383  61.345 115.794  1.00  0.00           C  
ATOM   2604  N   LEU A1823     -10.805  63.683 117.147  1.00  0.00           N  
ATOM   2605  CA  LEU A1823     -11.049  63.880 118.590  1.00  0.00           C  
ATOM   2606  C   LEU A1823     -12.541  63.782 118.922  1.00  0.00           C  
ATOM   2607  O   LEU A1823     -12.920  63.265 119.981  1.00  0.00           O  
ATOM   2608  CB  LEU A1823     -10.489  65.225 119.089  1.00  0.00           C  
ATOM   2609  CG  LEU A1823      -8.980  65.501 119.024  1.00  0.00           C  
ATOM   2610  CD1 LEU A1823      -8.628  66.888 119.614  1.00  0.00           C  
ATOM   2611  CD2 LEU A1823      -8.138  64.405 119.712  1.00  0.00           C  
ATOM   2612  N   GLN A1824     -13.391  64.260 118.021  1.00  0.00           N  
ATOM   2613  CA  GLN A1824     -14.835  64.131 118.232  1.00  0.00           C  
ATOM   2614  C   GLN A1824     -15.278  62.672 118.349  1.00  0.00           C  
ATOM   2615  O   GLN A1824     -16.063  62.317 119.221  1.00  0.00           O  
ATOM   2616  CB  GLN A1824     -15.607  64.817 117.107  1.00  0.00           C  
ATOM   2617  CG  GLN A1824     -15.615  66.322 117.253  1.00  0.00           C  
ATOM   2618  CD  GLN A1824     -16.266  67.022 116.087  1.00  0.00           C  
ATOM   2619  OE1 GLN A1824     -16.338  66.477 114.987  1.00  0.00           O  
ATOM   2620  NE2 GLN A1824     -16.720  68.257 116.311  1.00  0.00           N  
ATOM   2621  N   GLU A1825     -14.773  61.831 117.461  1.00  0.00           N  
ATOM   2622  CA  GLU A1825     -15.105  60.413 117.501  1.00  0.00           C  
ATOM   2623  C   GLU A1825     -14.615  59.766 118.808  1.00  0.00           C  
ATOM   2624  O   GLU A1825     -15.351  59.002 119.459  1.00  0.00           O  
ATOM   2625  CB  GLU A1825     -14.520  59.723 116.271  1.00  0.00           C  
ATOM   2626  CG  GLU A1825     -14.630  58.221 116.299  1.00  0.00           C  
ATOM   2627  CD  GLU A1825     -14.365  57.590 114.935  1.00  0.00           C  
ATOM   2628  OE1 GLU A1825     -14.700  58.216 113.894  1.00  0.00           O  
ATOM   2629  OE2 GLU A1825     -13.834  56.455 114.913  1.00  0.00           O  
ATOM   2630  N   PHE A1826     -13.374  60.086 119.189  1.00  0.00           N  
ATOM   2631  CA  PHE A1826     -12.772  59.563 120.413  1.00  0.00           C  
ATOM   2632  C   PHE A1826     -13.558  59.994 121.667  1.00  0.00           C  
ATOM   2633  O   PHE A1826     -13.922  59.160 122.498  1.00  0.00           O  
ATOM   2634  CB  PHE A1826     -11.309  60.000 120.517  1.00  0.00           C  
ATOM   2635  CG  PHE A1826     -10.604  59.420 121.696  1.00  0.00           C  
ATOM   2636  CD1 PHE A1826     -10.005  58.157 121.619  1.00  0.00           C  
ATOM   2637  CD2 PHE A1826     -10.564  60.117 122.906  1.00  0.00           C  
ATOM   2638  CE1 PHE A1826      -9.356  57.596 122.751  1.00  0.00           C  
ATOM   2639  CE2 PHE A1826      -9.928  59.559 124.049  1.00  0.00           C  
ATOM   2640  CZ  PHE A1826      -9.329  58.293 123.962  1.00  0.00           C  
ATOM   2641  N   VAL A1827     -13.826  61.294 121.778  1.00  0.00           N  
ATOM   2642  CA  VAL A1827     -14.512  61.837 122.966  1.00  0.00           C  
ATOM   2643  C   VAL A1827     -15.954  61.319 123.061  1.00  0.00           C  
ATOM   2644  O   VAL A1827     -16.409  60.998 124.152  1.00  0.00           O  
ATOM   2645  CB  VAL A1827     -14.423  63.380 123.023  1.00  0.00           C  
ATOM   2646  CG1 VAL A1827     -15.227  63.948 124.194  1.00  0.00           C  
ATOM   2647  CG2 VAL A1827     -12.954  63.803 123.180  1.00  0.00           C  
ATOM   2648  N   LYS A1828     -16.652  61.224 121.922  1.00  0.00           N  
ATOM   2649  CA  LYS A1828     -18.036  60.756 121.917  1.00  0.00           C  
ATOM   2650  C   LYS A1828     -18.145  59.303 122.381  1.00  0.00           C  
ATOM   2651  O   LYS A1828     -19.006  58.987 123.194  1.00  0.00           O  
ATOM   2652  CB  LYS A1828     -18.657  60.942 120.534  1.00  0.00           C  
ATOM   2653  CG  LYS A1828     -20.082  60.440 120.392  1.00  0.00           C  
ATOM   2654  CD  LYS A1828     -20.555  60.775 118.986  1.00  0.00           C  
ATOM   2655  CE  LYS A1828     -21.988  60.329 118.765  1.00  0.00           C  
ATOM   2656  NZ  LYS A1828     -22.111  58.831 118.638  1.00  0.00           N  
ATOM   2657  N   ALA A1829     -17.277  58.432 121.867  1.00  0.00           N  
ATOM   2658  CA  ALA A1829     -17.261  57.012 122.266  1.00  0.00           C  
ATOM   2659  C   ALA A1829     -16.952  56.877 123.765  1.00  0.00           C  
ATOM   2660  O   ALA A1829     -17.622  56.126 124.459  1.00  0.00           O  
ATOM   2661  CB  ALA A1829     -16.238  56.221 121.420  1.00  0.00           C  
ATOM   2662  N   PHE A1830     -15.937  57.603 124.241  1.00  0.00           N  
ATOM   2663  CA  PHE A1830     -15.614  57.713 125.688  1.00  0.00           C  
ATOM   2664  C   PHE A1830     -16.818  58.084 126.553  1.00  0.00           C  
ATOM   2665  O   PHE A1830     -17.117  57.394 127.545  1.00  0.00           O  
ATOM   2666  CB  PHE A1830     -14.526  58.772 125.920  1.00  0.00           C  
ATOM   2667  CG  PHE A1830     -14.095  58.904 127.354  1.00  0.00           C  
ATOM   2668  CD1 PHE A1830     -13.092  58.081 127.866  1.00  0.00           C  
ATOM   2669  CD2 PHE A1830     -14.676  59.859 128.202  1.00  0.00           C  
ATOM   2670  CE1 PHE A1830     -12.666  58.193 129.195  1.00  0.00           C  
ATOM   2671  CE2 PHE A1830     -14.254  59.973 129.546  1.00  0.00           C  
ATOM   2672  CZ  PHE A1830     -13.250  59.141 130.036  1.00  0.00           C  
ATOM   2673  N   GLN A1831     -17.472  59.196 126.219  1.00  0.00           N  
ATOM   2674  CA  GLN A1831     -18.655  59.660 126.949  1.00  0.00           C  
ATOM   2675  C   GLN A1831     -19.750  58.597 127.014  1.00  0.00           C  
ATOM   2676  O   GLN A1831     -20.403  58.408 128.064  1.00  0.00           O  
ATOM   2677  CB  GLN A1831     -19.211  60.942 126.307  1.00  0.00           C  
ATOM   2678  CG  GLN A1831     -18.221  62.106 126.453  1.00  0.00           C  
ATOM   2679  CD  GLN A1831     -18.732  63.385 125.827  1.00  0.00           C  
ATOM   2680  OE1 GLN A1831     -19.768  63.387 125.157  1.00  0.00           O  
ATOM   2681  NE2 GLN A1831     -18.032  64.480 126.066  1.00  0.00           N  
ATOM   2682  N   GLU A1832     -19.939  57.914 125.893  1.00  0.00           N  
ATOM   2683  CA  GLU A1832     -20.888  56.823 125.810  1.00  0.00           C  
ATOM   2684  C   GLU A1832     -20.520  55.678 126.746  1.00  0.00           C  
ATOM   2685  O   GLU A1832     -21.397  55.138 127.434  1.00  0.00           O  
ATOM   2686  CB  GLU A1832     -21.030  56.354 124.371  1.00  0.00           C  
ATOM   2687  CG  GLU A1832     -21.642  57.440 123.475  1.00  0.00           C  
ATOM   2688  CD  GLU A1832     -21.684  57.080 121.991  1.00  0.00           C  
ATOM   2689  OE1 GLU A1832     -20.966  56.137 121.565  1.00  0.00           O  
ATOM   2690  OE2 GLU A1832     -22.430  57.769 121.255  1.00  0.00           O  
ATOM   2691  N   ARG A1833     -19.232  55.323 126.782  1.00  0.00           N  
ATOM   2692  CA  ARG A1833     -18.786  54.266 127.690  1.00  0.00           C  
ATOM   2693  C   ARG A1833     -18.868  54.698 129.141  1.00  0.00           C  
ATOM   2694  O   ARG A1833     -19.130  53.861 129.999  1.00  0.00           O  
ATOM   2695  CB  ARG A1833     -17.378  53.757 127.361  1.00  0.00           C  
ATOM   2696  CG  ARG A1833     -17.321  53.070 125.997  1.00  0.00           C  
ATOM   2697  CD  ARG A1833     -15.963  52.377 125.717  1.00  0.00           C  
ATOM   2698  NE  ARG A1833     -14.831  53.286 125.857  1.00  0.00           N  
ATOM   2699  CZ  ARG A1833     -14.310  54.032 124.891  1.00  0.00           C  
ATOM   2700  NH1 ARG A1833     -14.796  53.975 123.635  1.00  0.00           N  
ATOM   2701  NH2 ARG A1833     -13.276  54.827 125.187  1.00  0.00           N  
ATOM   2702  N   ARG A1834     -18.654  55.995 129.411  1.00  0.00           N  
ATOM   2703  CA  ARG A1834     -18.713  56.486 130.793  1.00  0.00           C  
ATOM   2704  C   ARG A1834     -20.131  56.442 131.324  1.00  0.00           C  
ATOM   2705  O   ARG A1834     -20.347  56.104 132.499  1.00  0.00           O  
ATOM   2706  CB  ARG A1834     -18.142  57.909 130.921  1.00  0.00           C  
ATOM   2707  CG  ARG A1834     -17.856  58.294 132.383  1.00  0.00           C  
ATOM   2708  CD  ARG A1834     -17.772  59.802 132.501  1.00  0.00           C  
ATOM   2709  NE  ARG A1834     -17.386  60.230 133.863  1.00  0.00           N  
ATOM   2710  CZ  ARG A1834     -18.211  60.357 134.902  1.00  0.00           C  
ATOM   2711  NH1 ARG A1834     -19.510  60.110 134.788  1.00  0.00           N  
ATOM   2712  NH2 ARG A1834     -17.741  60.748 136.082  1.00  0.00           N  
ATOM   2713  N   ALA A2014     -21.092  56.766 130.469  1.00  0.00           N  
ATOM   2714  CA  ALA A2014     -22.524  56.679 130.838  1.00  0.00           C  
ATOM   2715  C   ALA A2014     -22.924  55.236 131.224  1.00  0.00           C  
ATOM   2716  O   ALA A2014     -23.921  55.022 131.920  1.00  0.00           O  
ATOM   2717  CB  ALA A2014     -23.395  57.218 129.691  1.00  0.00           C  
ATOM   2718  N   GLN A2026     -22.129  54.259 130.796  1.00  0.00           N  
ATOM   2719  CA  GLN A2026     -22.377  52.829 131.130  1.00  0.00           C  
ATOM   2720  C   GLN A2026     -21.673  52.328 132.411  1.00  0.00           C  
ATOM   2721  O   GLN A2026     -21.680  51.124 132.706  1.00  0.00           O  
ATOM   2722  CB  GLN A2026     -21.988  51.929 129.940  1.00  0.00           C  
ATOM   2723  CG  GLN A2026     -22.736  52.199 128.645  1.00  0.00           C  
ATOM   2724  CD  GLN A2026     -24.193  51.727 128.704  1.00  0.00           C  
ATOM   2725  OE1 GLN A2026     -24.511  50.690 129.295  1.00  0.00           O  
ATOM   2726  NE2 GLN A2026     -25.078  52.504 128.113  1.00  0.00           N  
ATOM   2727  N   VAL A2027     -21.073  53.243 133.167  1.00  0.00           N  
ATOM   2728  CA  VAL A2027     -20.454  52.937 134.448  1.00  0.00           C  
ATOM   2729  C   VAL A2027     -21.347  53.465 135.577  1.00  0.00           C  
ATOM   2730  O   VAL A2027     -21.483  54.693 135.779  1.00  0.00           O  
ATOM   2731  CB  VAL A2027     -19.039  53.550 134.584  1.00  0.00           C  
ATOM   2732  CG1 VAL A2027     -18.358  52.948 135.816  1.00  0.00           C  
ATOM   2733  CG2 VAL A2027     -18.208  53.262 133.357  1.00  0.00           C  
ATOM   2734  N   ASP A2039     -21.996  52.548 136.289  1.00  0.00           N  
ATOM   2735  CA  ASP A2039     -22.836  52.960 137.401  1.00  0.00           C  
ATOM   2736  C   ASP A2039     -22.207  52.470 138.703  1.00  0.00           C  
ATOM   2737  O   ASP A2039     -21.105  51.882 138.672  1.00  0.00           O  
ATOM   2738  CB  ASP A2039     -24.279  52.465 137.211  1.00  0.00           C  
ATOM   2739  CG  ASP A2039     -24.371  50.941 137.101  1.00  0.00           C  
ATOM   2740  OD1 ASP A2039     -23.312  50.262 137.078  1.00  0.00           O  
ATOM   2741  OD2 ASP A2039     -25.506  50.431 137.079  1.00  0.00           O  
ATOM   2742  N   GLU A2040     -22.861  52.714 139.844  1.00  0.00           N  
ATOM   2743  CA  GLU A2040     -22.279  52.315 141.139  1.00  0.00           C  
ATOM   2744  C   GLU A2040     -21.952  50.817 141.182  1.00  0.00           C  
ATOM   2745  O   GLU A2040     -20.899  50.422 141.666  1.00  0.00           O  
ATOM   2746  CB  GLU A2040     -23.190  52.729 142.321  1.00  0.00           C  
ATOM   2747  CG  GLU A2040     -23.346  54.249 142.443  1.00  0.00           C  
ATOM   2748  CD  GLU A2040     -21.989  54.957 142.617  1.00  0.00           C  
ATOM   2749  OE1 GLU A2040     -21.173  54.512 143.458  1.00  0.00           O  
ATOM   2750  OE2 GLU A2040     -21.739  55.951 141.898  1.00  0.00           O  
ATOM   2751  N   GLU A2041     -22.857  49.992 140.656  1.00  0.00           N  
ATOM   2752  CA  GLU A2041     -22.622  48.552 140.600  1.00  0.00           C  
ATOM   2753  C   GLU A2041     -21.372  48.176 139.795  1.00  0.00           C  
ATOM   2754  O   GLU A2041     -20.616  47.300 140.192  1.00  0.00           O  
ATOM   2755  CB  GLU A2041     -23.840  47.837 140.007  1.00  0.00           C  
ATOM   2756  CG  GLU A2041     -23.595  46.338 139.751  1.00  0.00           C  
ATOM   2757  CD  GLU A2041     -24.798  45.612 139.126  1.00  0.00           C  
ATOM   2758  OE1 GLU A2041     -25.931  46.175 139.153  1.00  0.00           O  
ATOM   2759  OE2 GLU A2041     -24.585  44.477 138.593  1.00  0.00           O  
ATOM   2760  N   THR A2042     -21.166  48.837 138.664  1.00  0.00           N  
ATOM   2761  CA  THR A2042     -19.980  48.582 137.843  1.00  0.00           C  
ATOM   2762  C   THR A2042     -18.738  48.999 138.615  1.00  0.00           C  
ATOM   2763  O   THR A2042     -17.753  48.238 138.668  1.00  0.00           O  
ATOM   2764  CB  THR A2042     -20.052  49.357 136.507  1.00  0.00           C  
ATOM   2765  OG1 THR A2042     -21.261  48.978 135.814  1.00  0.00           O  
ATOM   2766  CG2 THR A2042     -18.834  49.020 135.618  1.00  0.00           C  
ATOM   2767  N   LEU A2043     -18.785  50.190 139.230  1.00  0.00           N  
ATOM   2768  CA  LEU A2043     -17.668  50.634 140.064  1.00  0.00           C  
ATOM   2769  C   LEU A2043     -17.260  49.569 141.076  1.00  0.00           C  
ATOM   2770  O   LEU A2043     -16.069  49.264 141.223  1.00  0.00           O  
ATOM   2771  CB  LEU A2043     -17.987  51.942 140.796  1.00  0.00           C  
ATOM   2772  CG  LEU A2043     -17.923  53.199 139.927  1.00  0.00           C  
ATOM   2773  CD1 LEU A2043     -18.512  54.389 140.673  1.00  0.00           C  
ATOM   2774  CD2 LEU A2043     -16.463  53.475 139.468  1.00  0.00           C  
ATOM   2775  N   ASP A2044     -18.251  48.985 141.752  1.00  0.00           N  
ATOM   2776  CA  ASP A2044     -17.961  47.996 142.784  1.00  0.00           C  
ATOM   2777  C   ASP A2044     -17.208  46.776 142.251  1.00  0.00           C  
ATOM   2778  O   ASP A2044     -16.442  46.171 142.994  1.00  0.00           O  
ATOM   2779  CB  ASP A2044     -19.221  47.561 143.533  1.00  0.00           C  
ATOM   2780  CG  ASP A2044     -19.823  48.679 144.407  1.00  0.00           C  
ATOM   2781  OD1 ASP A2044     -19.148  49.695 144.723  1.00  0.00           O  
ATOM   2782  OD2 ASP A2044     -21.013  48.522 144.763  1.00  0.00           O  
ATOM   2783  N   LYS A2047     -17.392  46.425 140.980  1.00  0.00           N  
ATOM   2784  CA  LYS A2047     -16.680  45.265 140.386  1.00  0.00           C  
ATOM   2785  C   LYS A2047     -15.166  45.519 140.280  1.00  0.00           C  
ATOM   2786  O   LYS A2047     -14.357  44.599 140.391  1.00  0.00           O  
ATOM   2787  CB  LYS A2047     -17.259  44.919 138.993  1.00  0.00           C  
ATOM   2788  CG  LYS A2047     -18.688  44.360 139.062  1.00  0.00           C  
ATOM   2789  CD  LYS A2047     -19.389  44.296 137.689  1.00  0.00           C  
ATOM   2790  CE  LYS A2047     -20.899  44.019 137.908  1.00  0.00           C  
ATOM   2791  NZ  LYS A2047     -21.689  43.801 136.647  1.00  0.00           N  
ATOM   2792  N   PHE A2048     -14.795  46.779 140.075  1.00  0.00           N  
ATOM   2793  CA  PHE A2048     -13.397  47.173 139.960  1.00  0.00           C  
ATOM   2794  C   PHE A2048     -12.780  47.527 141.314  1.00  0.00           C  
ATOM   2795  O   PHE A2048     -11.581  47.290 141.549  1.00  0.00           O  
ATOM   2796  CB  PHE A2048     -13.275  48.407 139.068  1.00  0.00           C  
ATOM   2797  CG  PHE A2048     -13.525  48.152 137.610  1.00  0.00           C  
ATOM   2798  CD1 PHE A2048     -12.468  47.828 136.753  1.00  0.00           C  
ATOM   2799  CD2 PHE A2048     -14.813  48.233 137.093  1.00  0.00           C  
ATOM   2800  CE1 PHE A2048     -12.677  47.623 135.402  1.00  0.00           C  
ATOM   2801  CE2 PHE A2048     -15.046  48.016 135.739  1.00  0.00           C  
ATOM   2802  CZ  PHE A2048     -13.992  47.713 134.887  1.00  0.00           C  
ATOM   2803  N   MET A2049     -13.575  48.143 142.188  1.00  0.00           N  
ATOM   2804  CA  MET A2049     -13.048  48.752 143.414  1.00  0.00           C  
ATOM   2805  C   MET A2049     -13.114  47.913 144.683  1.00  0.00           C  
ATOM   2806  O   MET A2049     -12.385  48.188 145.641  1.00  0.00           O  
ATOM   2807  CB  MET A2049     -13.683  50.122 143.663  1.00  0.00           C  
ATOM   2808  CG  MET A2049     -13.474  51.066 142.505  1.00  0.00           C  
ATOM   2809  SD  MET A2049     -14.090  52.718 142.817  1.00  0.00           S  
ATOM   2810  CE  MET A2049     -12.751  53.406 143.787  1.00  0.00           C  
ATOM   2811  N   VAL A2050     -13.970  46.896 144.695  1.00  0.00           N  
ATOM   2812  CA  VAL A2050     -13.963  45.941 145.803  1.00  0.00           C  
ATOM   2813  C   VAL A2050     -12.813  44.955 145.519  1.00  0.00           C  
ATOM   2814  O   VAL A2050     -12.714  44.453 144.390  1.00  0.00           O  
ATOM   2815  CB  VAL A2050     -15.327  45.204 145.962  1.00  0.00           C  
ATOM   2816  CG1 VAL A2050     -15.218  44.050 146.961  1.00  0.00           C  
ATOM   2817  CG2 VAL A2050     -16.454  46.192 146.354  1.00  0.00           C  
ATOM   2818  N   PRO A2051     -11.928  44.700 146.526  1.00  0.00           N  
ATOM   2819  CA  PRO A2051     -10.816  43.793 146.272  1.00  0.00           C  
ATOM   2820  C   PRO A2051     -11.329  42.447 145.774  1.00  0.00           C  
ATOM   2821  O   PRO A2051     -12.274  41.882 146.344  1.00  0.00           O  
ATOM   2822  CB  PRO A2051     -10.127  43.678 147.648  1.00  0.00           C  
ATOM   2823  CG  PRO A2051     -10.441  44.969 148.326  1.00  0.00           C  
ATOM   2824  CD  PRO A2051     -11.886  45.221 147.902  1.00  0.00           C  
ATOM   2825  N   HIS A2085     -10.737  41.985 144.677  1.00  0.00           N  
ATOM   2826  CA  HIS A2085     -11.049  40.697 144.073  1.00  0.00           C  
ATOM   2827  C   HIS A2085      -9.781  40.134 143.474  1.00  0.00           C  
ATOM   2828  O   HIS A2085      -8.879  40.886 143.075  1.00  0.00           O  
ATOM   2829  CB  HIS A2085     -12.143  40.833 142.992  1.00  0.00           C  
ATOM   2830  CG  HIS A2085     -11.837  41.826 141.917  1.00  0.00           C  
ATOM   2831  ND1 HIS A2085     -11.797  43.186 142.150  1.00  0.00           N  
ATOM   2832  CD2 HIS A2085     -11.585  41.663 140.597  1.00  0.00           C  
ATOM   2833  CE1 HIS A2085     -11.514  43.814 141.023  1.00  0.00           C  
ATOM   2834  NE2 HIS A2085     -11.385  42.916 140.067  1.00  0.00           N  
ATOM   2835  N   LYS A2086      -9.706  38.815 143.413  1.00  0.00           N  
ATOM   2836  CA  LYS A2086      -8.543  38.159 142.849  1.00  0.00           C  
ATOM   2837  C   LYS A2086      -8.527  38.289 141.329  1.00  0.00           C  
ATOM   2838  O   LYS A2086      -9.439  37.839 140.643  1.00  0.00           O  
ATOM   2839  CB  LYS A2086      -8.466  36.691 143.275  1.00  0.00           C  
ATOM   2840  CG  LYS A2086      -7.376  35.919 142.576  1.00  0.00           C  
ATOM   2841  CD  LYS A2086      -5.976  36.401 142.926  1.00  0.00           C  
ATOM   2842  CE  LYS A2086      -5.319  35.487 143.925  1.00  0.00           C  
ATOM   2843  NZ  LYS A2086      -5.710  35.839 145.317  1.00  0.00           N  
ATOM   2844  N   LEU A2087      -7.496  38.946 140.822  1.00  0.00           N  
ATOM   2845  CA  LEU A2087      -7.354  39.181 139.384  1.00  0.00           C  
ATOM   2846  C   LEU A2087      -6.984  37.887 138.692  1.00  0.00           C  
ATOM   2847  O   LEU A2087      -6.252  37.075 139.251  1.00  0.00           O  
ATOM   2848  CB  LEU A2087      -6.297  40.264 139.118  1.00  0.00           C  
ATOM   2849  CG  LEU A2087      -6.715  41.610 139.753  1.00  0.00           C  
ATOM   2850  CD1 LEU A2087      -5.844  42.742 139.251  1.00  0.00           C  
ATOM   2851  CD2 LEU A2087      -8.229  41.907 139.514  1.00  0.00           C  
ATOM   2852  N   VAL A2088      -7.527  37.687 137.493  1.00  0.00           N  
ATOM   2853  CA  VAL A2088      -7.199  36.500 136.708  1.00  0.00           C  
ATOM   2854  C   VAL A2088      -6.615  36.967 135.395  1.00  0.00           C  
ATOM   2855  O   VAL A2088      -7.116  37.918 134.775  1.00  0.00           O  
ATOM   2856  CB  VAL A2088      -8.420  35.543 136.488  1.00  0.00           C  
ATOM   2857  CG1 VAL A2088      -9.206  35.361 137.786  1.00  0.00           C  
ATOM   2858  CG2 VAL A2088      -9.333  36.038 135.399  1.00  0.00           C  
ATOM   2859  N   TRP A2089      -5.532  36.314 134.997  1.00  0.00           N  
ATOM   2860  CA  TRP A2089      -4.816  36.688 133.802  1.00  0.00           C  
ATOM   2861  C   TRP A2089      -4.022  35.477 133.315  1.00  0.00           C  
ATOM   2862  O   TRP A2089      -3.982  34.443 133.994  1.00  0.00           O  
ATOM   2863  CB  TRP A2089      -3.870  37.844 134.130  1.00  0.00           C  
ATOM   2864  CG  TRP A2089      -2.727  37.405 134.979  1.00  0.00           C  
ATOM   2865  CD1 TRP A2089      -1.511  36.940 134.549  1.00  0.00           C  
ATOM   2866  CD2 TRP A2089      -2.697  37.350 136.411  1.00  0.00           C  
ATOM   2867  NE1 TRP A2089      -0.726  36.604 135.627  1.00  0.00           N  
ATOM   2868  CE2 TRP A2089      -1.428  36.845 136.781  1.00  0.00           C  
ATOM   2869  CE3 TRP A2089      -3.617  37.686 137.420  1.00  0.00           C  
ATOM   2870  CZ2 TRP A2089      -1.051  36.678 138.113  1.00  0.00           C  
ATOM   2871  CZ3 TRP A2089      -3.238  37.523 138.756  1.00  0.00           C  
ATOM   2872  CH2 TRP A2089      -1.967  37.020 139.089  1.00  0.00           C  
ATOM   2873  N   GLY A2090      -3.366  35.622 132.164  1.00  0.00           N  
ATOM   2874  CA  GLY A2090      -2.488  34.571 131.628  1.00  0.00           C  
ATOM   2875  C   GLY A2090      -3.255  33.408 131.026  1.00  0.00           C  
ATOM   2876  O   GLY A2090      -2.682  32.363 130.742  1.00  0.00           O  
ATOM   2877  N   GLU A2091      -4.558  33.601 130.836  1.00  0.00           N  
ATOM   2878  CA  GLU A2091      -5.454  32.561 130.364  1.00  0.00           C  
ATOM   2879  C   GLU A2091      -5.664  32.695 128.870  1.00  0.00           C  
ATOM   2880  O   GLU A2091      -6.112  31.749 128.221  1.00  0.00           O  
ATOM   2881  CB  GLU A2091      -6.795  32.636 131.104  1.00  0.00           C  
ATOM   2882  N   LYS A2092      -5.340  33.869 128.323  1.00  0.00           N  
ATOM   2883  CA  LYS A2092      -5.423  34.102 126.888  1.00  0.00           C  
ATOM   2884  C   LYS A2092      -4.377  33.244 126.165  1.00  0.00           C  
ATOM   2885  O   LYS A2092      -3.276  33.010 126.672  1.00  0.00           O  
ATOM   2886  CB  LYS A2092      -5.255  35.587 126.562  1.00  0.00           C  
ATOM   2887  N   GLU A2093      -4.762  32.736 125.000  1.00  0.00           N  
ATOM   2888  CA  GLU A2093      -3.874  31.957 124.153  1.00  0.00           C  
ATOM   2889  C   GLU A2093      -2.703  32.819 123.677  1.00  0.00           C  
ATOM   2890  O   GLU A2093      -2.911  33.909 123.146  1.00  0.00           O  
ATOM   2891  CB  GLU A2093      -4.663  31.424 122.958  1.00  0.00           C  
ATOM   2892  CG  GLU A2093      -3.922  30.378 122.152  1.00  0.00           C  
ATOM   2893  CD  GLU A2093      -4.748  29.825 120.992  1.00  0.00           C  
ATOM   2894  OE1 GLU A2093      -5.983  30.058 120.950  1.00  0.00           O  
ATOM   2895  OE2 GLU A2093      -4.149  29.149 120.129  1.00  0.00           O  
ATOM   2896  N   ARG A2094      -1.480  32.339 123.880  1.00  0.00           N  
ATOM   2897  CA  ARG A2094      -0.294  33.066 123.447  1.00  0.00           C  
ATOM   2898  C   ARG A2094      -0.015  32.898 121.955  1.00  0.00           C  
ATOM   2899  O   ARG A2094      -0.385  31.884 121.355  1.00  0.00           O  
ATOM   2900  CB  ARG A2094       0.918  32.625 124.257  1.00  0.00           C  
ATOM   2901  CG  ARG A2094       0.920  33.186 125.665  1.00  0.00           C  
ATOM   2902  CD  ARG A2094       1.989  32.531 126.488  1.00  0.00           C  
ATOM   2903  NE  ARG A2094       3.319  32.798 125.957  1.00  0.00           N  
ATOM   2904  CZ  ARG A2094       4.260  33.487 126.589  1.00  0.00           C  
ATOM   2905  NH1 ARG A2094       4.021  34.004 127.796  1.00  0.00           N  
ATOM   2906  NH2 ARG A2094       5.445  33.651 126.013  1.00  0.00           N  
ATOM   2907  N   LEU A2095       0.629  33.892 121.351  1.00  0.00           N  
ATOM   2908  CA  LEU A2095       1.076  33.765 119.955  1.00  0.00           C  
ATOM   2909  C   LEU A2095       2.418  33.054 119.883  1.00  0.00           C  
ATOM   2910  O   LEU A2095       2.693  32.355 118.911  1.00  0.00           O  
ATOM   2911  CB  LEU A2095       1.154  35.126 119.249  1.00  0.00           C  
ATOM   2912  CG  LEU A2095      -0.112  35.681 118.599  1.00  0.00           C  
ATOM   2913  CD1 LEU A2095      -1.128  36.114 119.621  1.00  0.00           C  
ATOM   2914  CD2 LEU A2095       0.259  36.860 117.727  1.00  0.00           C  
ATOM   2915  N   VAL A2096       3.261  33.250 120.892  1.00  0.00           N  
ATOM   2916  CA  VAL A2096       4.525  32.518 120.969  1.00  0.00           C  
ATOM   2917  C   VAL A2096       4.723  31.798 122.309  1.00  0.00           C  
ATOM   2918  O   VAL A2096       4.509  32.379 123.389  1.00  0.00           O  
ATOM   2919  CB  VAL A2096       5.780  33.360 120.490  1.00  0.00           C  
ATOM   2920  CG1 VAL A2096       5.458  34.838 120.319  1.00  0.00           C  
ATOM   2921  CG2 VAL A2096       7.038  33.100 121.349  1.00  0.00           C  
ATOM   2922  N   ALA A2097       5.122  30.526 122.215  1.00  0.00           N  
ATOM   2923  CA  ALA A2097       5.211  29.624 123.362  1.00  0.00           C  
ATOM   2924  C   ALA A2097       6.280  30.065 124.359  1.00  0.00           C  
ATOM   2925  O   ALA A2097       7.327  30.572 123.955  1.00  0.00           O  
ATOM   2926  CB  ALA A2097       5.477  28.185 122.890  1.00  0.00           C  
ATOM   2927  N   PRO A2098       6.017  29.877 125.665  1.00  0.00           N  
ATOM   2928  CA  PRO A2098       7.012  30.232 126.685  1.00  0.00           C  
ATOM   2929  C   PRO A2098       8.349  29.487 126.508  1.00  0.00           C  
ATOM   2930  O   PRO A2098       8.358  28.261 126.325  1.00  0.00           O  
ATOM   2931  CB  PRO A2098       6.339  29.813 128.000  1.00  0.00           C  
ATOM   2932  CG  PRO A2098       4.883  29.690 127.684  1.00  0.00           C  
ATOM   2933  CD  PRO A2098       4.777  29.329 126.251  1.00  0.00           C  
ATOM   2934  N   LYS A2099       9.457  30.227 126.546  1.00  0.00           N  
ATOM   2935  CA  LYS A2099      10.800  29.640 126.493  1.00  0.00           C  
ATOM   2936  C   LYS A2099      11.481  29.753 127.864  1.00  0.00           C  
ATOM   2937  O   LYS A2099      12.465  30.486 128.058  1.00  0.00           O  
ATOM   2938  CB  LYS A2099      11.638  30.302 125.400  1.00  0.00           C  
TER
END
