# Supplementary material for: Backbone Brackets and Arginine Tweezers delineate Class I and Class II aminoacyl tRNA synthetases
Source: PLoS Comput Biol. 2018 Apr 16;14(4):e1006101. doi: 10.1371/journal.pcbi.1006101 (PMC5919687; doi:10.1371/journal.pcbi.1006101)
Supplement: S11 File — All structures of Class I aaRS with residues renumbered according to the MSA. (GZ) [file pcbi.1006101.s023.tar.gz › 2j5b_A_renum.pdb]

ATOM      1  N   ASP A 209      39.492  61.124  76.239  1.00  0.00           N  
ATOM      2  CA  ASP A 209      38.062  61.520  76.078  1.00  0.00           C  
ATOM      3  C   ASP A 209      37.929  62.325  74.785  1.00  0.00           C  
ATOM      4  O   ASP A 209      38.422  61.911  73.731  1.00  0.00           O  
ATOM      5  CB  ASP A 209      37.616  62.378  77.270  1.00  0.00           C  
ATOM      6  CG  ASP A 209      36.103  62.446  77.410  1.00  0.00           C  
ATOM      7  OD1 ASP A 209      35.405  62.448  76.374  1.00  0.00           O  
ATOM      8  OD2 ASP A 209      35.610  62.509  78.558  1.00  0.00           O  
ATOM      9  N   HIS A 210      37.259  63.473  74.871  1.00  0.00           N  
ATOM     10  CA  HIS A 210      37.081  64.349  73.720  1.00  0.00           C  
ATOM     11  C   HIS A 210      38.400  65.078  73.516  1.00  0.00           C  
ATOM     12  O   HIS A 210      38.652  65.658  72.462  1.00  0.00           O  
ATOM     13  CB  HIS A 210      35.962  65.362  73.988  1.00  0.00           C  
ATOM     14  CG  HIS A 210      34.599  64.748  74.087  1.00  0.00           C  
ATOM     15  ND1 HIS A 210      33.962  64.173  73.008  1.00  0.00           N  
ATOM     16  CD2 HIS A 210      33.758  64.608  75.139  1.00  0.00           C  
ATOM     17  CE1 HIS A 210      32.787  63.705  73.391  1.00  0.00           C  
ATOM     18  NE2 HIS A 210      32.639  63.956  74.680  1.00  0.00           N  
ATOM     19  N   THR A 211      39.238  65.028  74.547  1.00  0.00           N  
ATOM     20  CA  THR A 211      40.547  65.666  74.538  1.00  0.00           C  
ATOM     21  C   THR A 211      41.432  65.164  73.396  1.00  0.00           C  
ATOM     22  O   THR A 211      42.186  65.937  72.803  1.00  0.00           O  
ATOM     23  CB  THR A 211      41.270  65.430  75.883  1.00  0.00           C  
ATOM     24  OG1 THR A 211      42.606  65.941  75.812  1.00  0.00           O  
ATOM     25  CG2 THR A 211      41.312  63.943  76.208  1.00  0.00           C  
ATOM     26  N   ASN A 212      41.344  63.873  73.092  1.00  0.00           N  
ATOM     27  CA  ASN A 212      42.140  63.300  72.014  1.00  0.00           C  
ATOM     28  C   ASN A 212      41.690  63.901  70.684  1.00  0.00           C  
ATOM     29  O   ASN A 212      42.508  64.182  69.808  1.00  0.00           O  
ATOM     30  CB  ASN A 212      41.975  61.781  71.968  1.00  0.00           C  
ATOM     31  CG  ASN A 212      42.858  61.132  70.913  1.00  0.00           C  
ATOM     32  OD1 ASN A 212      42.598  60.012  70.472  1.00  0.00           O  
ATOM     33  ND2 ASN A 212      43.914  61.830  70.512  1.00  0.00           N  
ATOM     34  N   ASN A 214      40.381  64.094  70.541  1.00  0.00           N  
ATOM     35  CA  ASN A 214      39.826  64.669  69.324  1.00  0.00           C  
ATOM     36  C   ASN A 214      40.137  66.155  69.223  1.00  0.00           C  
ATOM     37  O   ASN A 214      40.152  66.720  68.128  1.00  0.00           O  
ATOM     38  CB  ASN A 214      38.316  64.444  69.272  1.00  0.00           C  
ATOM     39  CG  ASN A 214      37.957  63.039  68.846  1.00  0.00           C  
ATOM     40  OD1 ASN A 214      36.786  62.667  68.819  1.00  0.00           O  
ATOM     41  ND2 ASN A 214      38.970  62.248  68.501  1.00  0.00           N  
ATOM     42  N   GLU A 215      40.379  66.786  70.367  1.00  0.00           N  
ATOM     43  CA  GLU A 215      40.713  68.201  70.393  1.00  0.00           C  
ATOM     44  C   GLU A 215      42.131  68.353  69.869  1.00  0.00           C  
ATOM     45  O   GLU A 215      42.429  69.280  69.121  1.00  0.00           O  
ATOM     46  CB  GLU A 215      40.614  68.753  71.818  1.00  0.00           C  
ATOM     47  CG  GLU A 215      39.190  68.804  72.349  1.00  0.00           C  
ATOM     48  CD  GLU A 215      39.110  69.229  73.805  1.00  0.00           C  
ATOM     49  OE1 GLU A 215      37.994  69.194  74.368  1.00  0.00           O  
ATOM     50  OE2 GLU A 215      40.154  69.597  74.388  1.00  0.00           O  
ATOM     51  N   HIS A 216      43.003  67.432  70.261  1.00  0.00           N  
ATOM     52  CA  HIS A 216      44.383  67.467  69.807  1.00  0.00           C  
ATOM     53  C   HIS A 216      44.434  67.156  68.312  1.00  0.00           C  
ATOM     54  O   HIS A 216      45.209  67.760  67.570  1.00  0.00           O  
ATOM     55  CB  HIS A 216      45.228  66.452  70.582  1.00  0.00           C  
ATOM     56  CG  HIS A 216      45.282  66.710  72.057  1.00  0.00           C  
ATOM     57  ND1 HIS A 216      45.964  65.891  72.932  1.00  0.00           N  
ATOM     58  CD2 HIS A 216      44.729  67.689  72.814  1.00  0.00           C  
ATOM     59  CE1 HIS A 216      45.828  66.352  74.163  1.00  0.00           C  
ATOM     60  NE2 HIS A 216      45.082  67.442  74.119  1.00  0.00           N  
ATOM     61  N   ARG A 217      43.601  66.214  67.874  1.00  0.00           N  
ATOM     62  CA  ARG A 217      43.555  65.842  66.467  1.00  0.00           C  
ATOM     63  C   ARG A 217      43.083  67.024  65.626  1.00  0.00           C  
ATOM     64  O   ARG A 217      43.640  67.300  64.562  1.00  0.00           O  
ATOM     65  CB  ARG A 217      42.628  64.639  66.254  1.00  0.00           C  
ATOM     66  CG  ARG A 217      43.138  63.342  66.882  1.00  0.00           C  
ATOM     67  CD  ARG A 217      42.649  62.128  66.105  1.00  0.00           C  
ATOM     68  NE  ARG A 217      41.195  62.045  66.089  1.00  0.00           N  
ATOM     69  CZ  ARG A 217      40.467  61.826  64.998  1.00  0.00           C  
ATOM     70  NH1 ARG A 217      41.050  61.667  63.823  1.00  0.00           N  
ATOM     71  NH2 ARG A 217      39.148  61.768  65.084  1.00  0.00           N  
ATOM     72  N   LEU A 218      42.062  67.725  66.111  1.00  0.00           N  
ATOM     73  CA  LEU A 218      41.535  68.881  65.401  1.00  0.00           C  
ATOM     74  C   LEU A 218      42.601  69.964  65.344  1.00  0.00           C  
ATOM     75  O   LEU A 218      42.841  70.559  64.291  1.00  0.00           O  
ATOM     76  CB  LEU A 218      40.294  69.433  66.108  1.00  0.00           C  
ATOM     77  CG  LEU A 218      39.701  70.702  65.488  1.00  0.00           C  
ATOM     78  CD1 LEU A 218      39.271  70.423  64.053  1.00  0.00           C  
ATOM     79  CD2 LEU A 218      38.517  71.179  66.323  1.00  0.00           C  
ATOM     80  N   THR A 219      43.235  70.210  66.488  1.00  0.00           N  
ATOM     81  CA  THR A 219      44.277  71.220  66.595  1.00  0.00           C  
ATOM     82  C   THR A 219      45.476  70.899  65.706  1.00  0.00           C  
ATOM     83  O   THR A 219      46.028  71.788  65.060  1.00  0.00           O  
ATOM     84  CB  THR A 219      44.740  71.378  68.068  1.00  0.00           C  
ATOM     85  OG1 THR A 219      43.680  71.968  68.833  1.00  0.00           O  
ATOM     86  CG2 THR A 219      45.975  72.268  68.164  1.00  0.00           C  
ATOM     87  N   GLN A 220      45.887  69.637  65.666  1.00  0.00           N  
ATOM     88  CA  GLN A 220      47.020  69.271  64.827  1.00  0.00           C  
ATOM     89  C   GLN A 220      46.704  69.431  63.334  1.00  0.00           C  
ATOM     90  O   GLN A 220      47.545  69.891  62.563  1.00  0.00           O  
ATOM     91  CB  GLN A 220      47.467  67.837  65.114  1.00  0.00           C  
ATOM     92  CG  GLN A 220      48.619  67.392  64.227  1.00  0.00           C  
ATOM     93  CD  GLN A 220      49.248  66.083  64.665  1.00  0.00           C  
ATOM     94  OE1 GLN A 220      50.151  65.566  64.003  1.00  0.00           O  
ATOM     95  NE2 GLN A 220      48.780  65.543  65.784  1.00  0.00           N  
ATOM     96  N   LEU A 221      45.496  69.061  62.924  1.00  0.00           N  
ATOM     97  CA  LEU A 221      45.120  69.190  61.517  1.00  0.00           C  
ATOM     98  C   LEU A 221      45.062  70.648  61.062  1.00  0.00           C  
ATOM     99  O   LEU A 221      45.425  70.967  59.932  1.00  0.00           O  
ATOM    100  CB  LEU A 221      43.769  68.521  61.262  1.00  0.00           C  
ATOM    101  CG  LEU A 221      43.746  66.993  61.269  1.00  0.00           C  
ATOM    102  CD1 LEU A 221      42.315  66.509  61.090  1.00  0.00           C  
ATOM    103  CD2 LEU A 221      44.635  66.456  60.149  1.00  0.00           C  
ATOM    104  N   LEU A 222      44.607  71.528  61.946  1.00  0.00           N  
ATOM    105  CA  LEU A 222      44.500  72.950  61.637  1.00  0.00           C  
ATOM    106  C   LEU A 222      45.846  73.666  61.574  1.00  0.00           C  
ATOM    107  O   LEU A 222      45.979  74.671  60.876  1.00  0.00           O  
ATOM    108  CB  LEU A 222      43.622  73.651  62.675  1.00  0.00           C  
ATOM    109  CG  LEU A 222      42.104  73.507  62.573  1.00  0.00           C  
ATOM    110  CD1 LEU A 222      41.476  74.088  63.829  1.00  0.00           C  
ATOM    111  CD2 LEU A 222      41.583  74.228  61.333  1.00  0.00           C  
ATOM    112  N   SER A 224      46.840  73.147  62.289  1.00  0.00           N  
ATOM    113  CA  SER A 224      48.163  73.767  62.323  1.00  0.00           C  
ATOM    114  C   SER A 224      48.901  73.754  60.986  1.00  0.00           C  
ATOM    115  O   SER A 224      49.858  74.502  60.789  1.00  0.00           O  
ATOM    116  CB  SER A 224      49.034  73.092  63.384  1.00  0.00           C  
ATOM    117  OG  SER A 224      49.385  71.774  62.998  1.00  0.00           O  
ATOM    118  N   ILE A 225      48.462  72.907  60.066  1.00  0.00           N  
ATOM    119  CA  ILE A 225      49.107  72.829  58.762  1.00  0.00           C  
ATOM    120  C   ILE A 225      48.552  73.887  57.812  1.00  0.00           C  
ATOM    121  O   ILE A 225      49.162  74.191  56.789  1.00  0.00           O  
ATOM    122  CB  ILE A 225      48.881  71.445  58.103  1.00  0.00           C  
ATOM    123  CG1 ILE A 225      47.446  71.341  57.583  1.00  0.00           C  
ATOM    124  CG2 ILE A 225      49.126  70.331  59.118  1.00  0.00           C  
ATOM    125  CD1 ILE A 225      47.136  70.037  56.889  1.00  0.00           C  
ATOM    126  N   ALA A 226      47.409  74.464  58.166  1.00  0.00           N  
ATOM    127  CA  ALA A 226      46.759  75.424  57.289  1.00  0.00           C  
ATOM    128  C   ALA A 226      46.740  76.898  57.681  1.00  0.00           C  
ATOM    129  O   ALA A 226      46.757  77.260  58.856  1.00  0.00           O  
ATOM    130  CB  ALA A 226      45.328  74.956  57.030  1.00  0.00           C  
ATOM    131  N   GLU A 227      46.691  77.744  56.658  1.00  0.00           N  
ATOM    132  CA  GLU A 227      46.611  79.183  56.846  1.00  0.00           C  
ATOM    133  C   GLU A 227      45.122  79.512  56.772  1.00  0.00           C  
ATOM    134  O   GLU A 227      44.641  80.438  57.417  1.00  0.00           O  
ATOM    135  CB  GLU A 227      47.360  79.918  55.731  1.00  0.00           C  
ATOM    136  CG  GLU A 227      47.357  81.427  55.908  1.00  0.00           C  
ATOM    137  CD  GLU A 227      48.226  82.137  54.895  1.00  0.00           C  
ATOM    138  OE1 GLU A 227      47.675  82.730  53.939  1.00  0.00           O  
ATOM    139  OE2 GLU A 227      49.466  82.096  55.054  1.00  0.00           O  
ATOM    140  N   GLU A 228      44.403  78.729  55.975  1.00  0.00           N  
ATOM    141  CA  GLU A 228      42.966  78.900  55.797  1.00  0.00           C  
ATOM    142  C   GLU A 228      42.260  77.550  55.850  1.00  0.00           C  
ATOM    143  O   GLU A 228      42.798  76.539  55.407  1.00  0.00           O  
ATOM    144  CB  GLU A 228      42.682  79.577  54.454  1.00  0.00           C  
ATOM    145  CG  GLU A 228      41.277  79.348  53.924  1.00  0.00           C  
ATOM    146  CD  GLU A 228      40.985  80.155  52.670  1.00  0.00           C  
ATOM    147  OE1 GLU A 228      39.993  79.837  51.975  1.00  0.00           O  
ATOM    148  OE2 GLU A 228      41.740  81.111  52.383  1.00  0.00           O  
ATOM    149  N   CYS A 229      41.058  77.533  56.405  1.00  0.00           N  
ATOM    150  CA  CYS A 229      40.289  76.303  56.489  1.00  0.00           C  
ATOM    151  C   CYS A 229      38.831  76.584  56.193  1.00  0.00           C  
ATOM    152  O   CYS A 229      38.217  77.429  56.851  1.00  0.00           O  
ATOM    153  CB  CYS A 229      40.391  75.686  57.883  1.00  0.00           C  
ATOM    154  SG  CYS A 229      39.221  74.309  58.134  1.00  0.00           S  
ATOM    155  N   GLU A 230      38.264  75.897  55.207  1.00  0.00           N  
ATOM    156  CA  GLU A 230      36.858  76.131  54.934  1.00  0.00           C  
ATOM    157  C   GLU A 230      35.994  75.444  55.967  1.00  0.00           C  
ATOM    158  O   GLU A 230      35.692  74.251  55.904  1.00  0.00           O  
ATOM    159  CB  GLU A 230      36.471  75.727  53.519  1.00  0.00           C  
ATOM    160  CG  GLU A 230      36.805  76.832  52.537  1.00  0.00           C  
ATOM    161  CD  GLU A 230      36.705  78.217  53.176  1.00  0.00           C  
ATOM    162  OE1 GLU A 230      35.608  78.600  53.642  1.00  0.00           O  
ATOM    163  OE2 GLU A 230      37.734  78.923  53.224  1.00  0.00           O  
ATOM    164  N   THR A 232      35.634  76.271  56.939  1.00  0.00           N  
ATOM    165  CA  THR A 232      34.821  75.933  58.079  1.00  0.00           C  
ATOM    166  C   THR A 232      35.422  74.889  58.997  1.00  0.00           C  
ATOM    167  O   THR A 232      35.709  73.750  58.617  1.00  0.00           O  
ATOM    168  CB  THR A 232      33.397  75.518  57.674  1.00  0.00           C  
ATOM    169  OG1 THR A 232      33.298  74.091  57.647  1.00  0.00           O  
ATOM    170  CG2 THR A 232      33.046  76.104  56.310  1.00  0.00           C  
ATOM    171  N   LEU A 233      35.620  75.347  60.224  1.00  0.00           N  
ATOM    172  CA  LEU A 233      36.133  74.567  61.325  1.00  0.00           C  
ATOM    173  C   LEU A 233      35.014  73.596  61.696  1.00  0.00           C  
ATOM    174  O   LEU A 233      35.269  72.456  62.069  1.00  0.00           O  
ATOM    175  CB  LEU A 233      36.417  75.516  62.489  1.00  0.00           C  
ATOM    176  CG  LEU A 233      36.614  75.002  63.912  1.00  0.00           C  
ATOM    177  CD1 LEU A 233      37.962  74.300  64.044  1.00  0.00           C  
ATOM    178  CD2 LEU A 233      36.529  76.198  64.860  1.00  0.00           C  
ATOM    179  N   ASP A 234      33.774  74.064  61.573  1.00  0.00           N  
ATOM    180  CA  ASP A 234      32.599  73.258  61.903  1.00  0.00           C  
ATOM    181  C   ASP A 234      32.598  71.919  61.183  1.00  0.00           C  
ATOM    182  O   ASP A 234      32.471  70.880  61.812  1.00  0.00           O  
ATOM    183  CB  ASP A 234      31.306  74.010  61.563  1.00  0.00           C  
ATOM    184  CG  ASP A 234      31.114  75.261  62.408  1.00  0.00           C  
ATOM    185  OD1 ASP A 234      31.322  75.196  63.642  1.00  0.00           O  
ATOM    186  OD2 ASP A 234      30.743  76.310  61.836  1.00  0.00           O  
ATOM    187  N   ARG A 235      32.733  71.951  59.862  1.00  0.00           N  
ATOM    188  CA  ARG A 235      32.753  70.728  59.070  1.00  0.00           C  
ATOM    189  C   ARG A 235      33.946  69.844  59.424  1.00  0.00           C  
ATOM    190  O   ARG A 235      33.827  68.623  59.457  1.00  0.00           O  
ATOM    191  CB  ARG A 235      32.767  71.074  57.581  1.00  0.00           C  
ATOM    192  CG  ARG A 235      31.380  71.320  56.994  1.00  0.00           C  
ATOM    193  CD  ARG A 235      31.386  72.423  55.943  1.00  0.00           C  
ATOM    194  NE  ARG A 235      32.468  72.285  54.972  1.00  0.00           N  
ATOM    195  CZ  ARG A 235      32.728  73.177  54.019  1.00  0.00           C  
ATOM    196  NH1 ARG A 235      31.975  74.266  53.909  1.00  0.00           N  
ATOM    197  NH2 ARG A 235      33.752  72.995  53.193  1.00  0.00           N  
ATOM    198  N   LEU A 236      35.092  70.459  59.703  1.00  0.00           N  
ATOM    199  CA  LEU A 236      36.290  69.700  60.059  1.00  0.00           C  
ATOM    200  C   LEU A 236      36.142  69.057  61.435  1.00  0.00           C  
ATOM    201  O   LEU A 236      36.572  67.927  61.649  1.00  0.00           O  
ATOM    202  CB  LEU A 236      37.530  70.603  60.053  1.00  0.00           C  
ATOM    203  CG  LEU A 236      38.859  69.884  60.317  1.00  0.00           C  
ATOM    204  CD1 LEU A 236      39.141  68.925  59.177  1.00  0.00           C  
ATOM    205  CD2 LEU A 236      39.996  70.889  60.450  1.00  0.00           C  
ATOM    206  N   LYS A 237      35.542  69.783  62.372  1.00  0.00           N  
ATOM    207  CA  LYS A 237      35.349  69.255  63.716  1.00  0.00           C  
ATOM    208  C   LYS A 237      34.426  68.037  63.681  1.00  0.00           C  
ATOM    209  O   LYS A 237      34.694  67.027  64.329  1.00  0.00           O  
ATOM    210  CB  LYS A 237      34.768  70.330  64.637  1.00  0.00           C  
ATOM    211  CG  LYS A 237      34.589  69.859  66.071  1.00  0.00           C  
ATOM    212  CD  LYS A 237      34.319  71.019  67.014  1.00  0.00           C  
ATOM    213  CE  LYS A 237      34.068  70.520  68.425  1.00  0.00           C  
ATOM    214  NZ  LYS A 237      32.870  69.634  68.481  1.00  0.00           N  
ATOM    215  N   GLN A 238      33.338  68.132  62.923  1.00  0.00           N  
ATOM    216  CA  GLN A 238      32.412  67.012  62.809  1.00  0.00           C  
ATOM    217  C   GLN A 238      33.178  65.785  62.317  1.00  0.00           C  
ATOM    218  O   GLN A 238      33.090  64.710  62.910  1.00  0.00           O  
ATOM    219  CB  GLN A 238      31.288  67.339  61.824  1.00  0.00           C  
ATOM    220  CG  GLN A 238      30.344  68.426  62.299  1.00  0.00           C  
ATOM    221  CD  GLN A 238      29.295  68.777  61.261  1.00  0.00           C  
ATOM    222  OE1 GLN A 238      28.449  69.646  61.483  1.00  0.00           O  
ATOM    223  NE2 GLN A 238      29.344  68.101  60.115  1.00  0.00           N  
ATOM    224  N   LEU A 239      33.933  65.956  61.234  1.00  0.00           N  
ATOM    225  CA  LEU A 239      34.715  64.861  60.665  1.00  0.00           C  
ATOM    226  C   LEU A 239      35.640  64.253  61.714  1.00  0.00           C  
ATOM    227  O   LEU A 239      35.667  63.037  61.905  1.00  0.00           O  
ATOM    228  CB  LEU A 239      35.541  65.355  59.472  1.00  0.00           C  
ATOM    229  CG  LEU A 239      36.410  64.296  58.786  1.00  0.00           C  
ATOM    230  CD1 LEU A 239      35.520  63.174  58.257  1.00  0.00           C  
ATOM    231  CD2 LEU A 239      37.204  64.932  57.651  1.00  0.00           C  
ATOM    232  N   VAL A 240      36.399  65.103  62.394  1.00  0.00           N  
ATOM    233  CA  VAL A 240      37.314  64.636  63.422  1.00  0.00           C  
ATOM    234  C   VAL A 240      36.552  63.948  64.555  1.00  0.00           C  
ATOM    235  O   VAL A 240      36.940  62.876  65.011  1.00  0.00           O  
ATOM    236  CB  VAL A 240      38.135  65.806  63.997  1.00  0.00           C  
ATOM    237  CG1 VAL A 240      38.961  65.334  65.188  1.00  0.00           C  
ATOM    238  CG2 VAL A 240      39.047  66.370  62.918  1.00  0.00           C  
ATOM    239  N   ASP A 241      35.462  64.562  65.002  1.00  0.00           N  
ATOM    240  CA  ASP A 241      34.666  63.992  66.084  1.00  0.00           C  
ATOM    241  C   ASP A 241      34.003  62.668  65.705  1.00  0.00           C  
ATOM    242  O   ASP A 241      33.780  61.818  66.563  1.00  0.00           O  
ATOM    243  CB  ASP A 241      33.603  64.996  66.540  1.00  0.00           C  
ATOM    244  CG  ASP A 241      34.194  66.148  67.327  1.00  0.00           C  
ATOM    245  OD1 ASP A 241      33.445  67.100  67.647  1.00  0.00           O  
ATOM    246  OD2 ASP A 241      35.409  66.099  67.631  1.00  0.00           O  
ATOM    247  N   SER A 243      33.699  62.490  64.423  1.00  0.00           N  
ATOM    248  CA  SER A 243      33.065  61.262  63.961  1.00  0.00           C  
ATOM    249  C   SER A 243      33.956  60.070  64.293  1.00  0.00           C  
ATOM    250  O   SER A 243      33.478  58.942  64.426  1.00  0.00           O  
ATOM    251  CB  SER A 243      32.829  61.316  62.450  1.00  0.00           C  
ATOM    252  OG  SER A 243      34.030  61.079  61.738  1.00  0.00           O  
ATOM    253  N   GLY A 244      35.254  60.332  64.413  1.00  0.00           N  
ATOM    254  CA  GLY A 244      36.208  59.289  64.739  1.00  0.00           C  
ATOM    255  C   GLY A 244      36.479  58.298  63.626  1.00  0.00           C  
ATOM    256  O   GLY A 244      37.217  57.331  63.822  1.00  0.00           O  
ATOM    257  N   ARG A 245      35.903  58.534  62.454  1.00  0.00           N  
ATOM    258  CA  ARG A 245      36.091  57.624  61.331  1.00  0.00           C  
ATOM    259  C   ARG A 245      37.324  57.946  60.494  1.00  0.00           C  
ATOM    260  O   ARG A 245      37.767  59.091  60.435  1.00  0.00           O  
ATOM    261  CB  ARG A 245      34.851  57.635  60.433  1.00  0.00           C  
ATOM    262  CG  ARG A 245      34.650  58.915  59.638  1.00  0.00           C  
ATOM    263  CD  ARG A 245      33.420  58.795  58.743  1.00  0.00           C  
ATOM    264  NE  ARG A 245      33.269  59.921  57.822  1.00  0.00           N  
ATOM    265  CZ  ARG A 245      34.139  60.234  56.864  1.00  0.00           C  
ATOM    266  NH1 ARG A 245      35.239  59.509  56.694  1.00  0.00           N  
ATOM    267  NH2 ARG A 245      33.902  61.268  56.064  1.00  0.00           N  
ATOM    268  N   ILE A 265      37.883  56.923  59.854  1.00  0.00           N  
ATOM    269  CA  ILE A 265      39.051  57.114  59.006  1.00  0.00           C  
ATOM    270  C   ILE A 265      38.608  58.070  57.911  1.00  0.00           C  
ATOM    271  O   ILE A 265      37.497  57.954  57.391  1.00  0.00           O  
ATOM    272  CB  ILE A 265      39.511  55.785  58.360  1.00  0.00           C  
ATOM    273  CG1 ILE A 265      39.810  54.751  59.446  1.00  0.00           C  
ATOM    274  CG2 ILE A 265      40.759  56.015  57.511  1.00  0.00           C  
ATOM    275  CD1 ILE A 265      40.892  55.177  60.420  1.00  0.00           C  
ATOM    276  N   PHE A 266      39.463  59.024  57.568  1.00  0.00           N  
ATOM    277  CA  PHE A 266      39.118  59.989  56.539  1.00  0.00           C  
ATOM    278  C   PHE A 266      40.213  60.062  55.483  1.00  0.00           C  
ATOM    279  O   PHE A 266      41.304  59.523  55.668  1.00  0.00           O  
ATOM    280  CB  PHE A 266      38.880  61.365  57.176  1.00  0.00           C  
ATOM    281  CG  PHE A 266      40.094  61.944  57.849  1.00  0.00           C  
ATOM    282  CD1 PHE A 266      40.990  62.732  57.137  1.00  0.00           C  
ATOM    283  CD2 PHE A 266      40.352  61.680  59.190  1.00  0.00           C  
ATOM    284  CE1 PHE A 266      42.129  63.251  57.750  1.00  0.00           C  
ATOM    285  CE2 PHE A 266      41.490  62.194  59.812  1.00  0.00           C  
ATOM    286  CZ  PHE A 266      42.380  62.982  59.089  1.00  0.00           C  
ATOM    287  N   THR A 267      39.911  60.716  54.369  1.00  0.00           N  
ATOM    288  CA  THR A 267      40.870  60.841  53.288  1.00  0.00           C  
ATOM    289  C   THR A 267      41.189  62.293  52.969  1.00  0.00           C  
ATOM    290  O   THR A 267      40.348  63.184  53.115  1.00  0.00           O  
ATOM    291  CB  THR A 267      40.349  60.188  52.001  1.00  0.00           C  
ATOM    292  OG1 THR A 267      39.159  60.865  51.577  1.00  0.00           O  
ATOM    293  CG2 THR A 267      40.042  58.711  52.236  1.00  0.00           C  
ATOM    294  N   ALA A 268      42.419  62.514  52.525  1.00  0.00           N  
ATOM    295  CA  ALA A 268      42.881  63.837  52.146  1.00  0.00           C  
ATOM    296  C   ALA A 268      43.689  63.643  50.878  1.00  0.00           C  
ATOM    297  O   ALA A 268      44.200  62.559  50.625  1.00  0.00           O  
ATOM    298  CB  ALA A 268      43.764  64.426  53.243  1.00  0.00           C  
ATOM    299  N   TYR A 269      43.799  64.683  50.070  1.00  0.00           N  
ATOM    300  CA  TYR A 269      44.587  64.555  48.869  1.00  0.00           C  
ATOM    301  C   TYR A 269      45.310  65.842  48.542  1.00  0.00           C  
ATOM    302  O   TYR A 269      44.898  66.932  48.938  1.00  0.00           O  
ATOM    303  CB  TYR A 269      43.714  64.131  47.678  1.00  0.00           C  
ATOM    304  CG  TYR A 269      43.306  65.265  46.767  1.00  0.00           C  
ATOM    305  CD1 TYR A 269      42.277  66.133  47.119  1.00  0.00           C  
ATOM    306  CD2 TYR A 269      43.973  65.489  45.563  1.00  0.00           C  
ATOM    307  CE1 TYR A 269      41.919  67.200  46.298  1.00  0.00           C  
ATOM    308  CE2 TYR A 269      43.623  66.560  44.730  1.00  0.00           C  
ATOM    309  CZ  TYR A 269      42.593  67.411  45.111  1.00  0.00           C  
ATOM    310  OH  TYR A 269      42.247  68.485  44.313  1.00  0.00           O  
ATOM    311  N   ASN A 270      46.408  65.690  47.820  1.00  0.00           N  
ATOM    312  CA  ASN A 270      47.207  66.811  47.369  1.00  0.00           C  
ATOM    313  C   ASN A 270      47.646  66.436  45.973  1.00  0.00           C  
ATOM    314  O   ASN A 270      47.991  65.283  45.724  1.00  0.00           O  
ATOM    315  CB  ASN A 270      48.428  67.019  48.263  1.00  0.00           C  
ATOM    316  CG  ASN A 270      49.443  67.945  47.636  1.00  0.00           C  
ATOM    317  OD1 ASN A 270      50.346  67.501  46.925  1.00  0.00           O  
ATOM    318  ND2 ASN A 270      49.286  69.241  47.867  1.00  0.00           N  
ATOM    319  N   GLY A 272      47.610  67.399  45.062  1.00  0.00           N  
ATOM    320  CA  GLY A 272      48.011  67.123  43.697  1.00  0.00           C  
ATOM    321  C   GLY A 272      49.036  68.113  43.185  1.00  0.00           C  
ATOM    322  O   GLY A 272      49.100  69.248  43.648  1.00  0.00           O  
ATOM    323  N   PHE A 273      49.839  67.681  42.222  1.00  0.00           N  
ATOM    324  CA  PHE A 273      50.860  68.541  41.644  1.00  0.00           C  
ATOM    325  C   PHE A 273      51.212  68.070  40.240  1.00  0.00           C  
ATOM    326  O   PHE A 273      51.039  66.901  39.902  1.00  0.00           O  
ATOM    327  CB  PHE A 273      52.121  68.510  42.511  1.00  0.00           C  
ATOM    328  CG  PHE A 273      52.816  67.177  42.518  1.00  0.00           C  
ATOM    329  CD1 PHE A 273      53.804  66.884  41.579  1.00  0.00           C  
ATOM    330  CD2 PHE A 273      52.464  66.201  43.444  1.00  0.00           C  
ATOM    331  CE1 PHE A 273      54.430  65.636  41.562  1.00  0.00           C  
ATOM    332  CE2 PHE A 273      53.085  64.948  43.436  1.00  0.00           C  
ATOM    333  CZ  PHE A 273      54.069  64.665  42.493  1.00  0.00           C  
ATOM    334  N   GLU A 274      51.713  68.992  39.431  1.00  0.00           N  
ATOM    335  CA  GLU A 274      52.138  68.670  38.084  1.00  0.00           C  
ATOM    336  C   GLU A 274      53.651  68.514  38.143  1.00  0.00           C  
ATOM    337  O   GLU A 274      54.354  69.407  38.620  1.00  0.00           O  
ATOM    338  CB  GLU A 274      51.785  69.801  37.118  1.00  0.00           C  
ATOM    339  CG  GLU A 274      50.305  70.097  37.013  1.00  0.00           C  
ATOM    340  CD  GLU A 274      49.999  71.084  35.910  1.00  0.00           C  
ATOM    341  OE1 GLU A 274      48.814  71.442  35.738  1.00  0.00           O  
ATOM    342  OE2 GLU A 274      50.945  71.499  35.210  1.00  0.00           O  
ATOM    343  N   PRO A 275      54.174  67.365  37.688  1.00  0.00           N  
ATOM    344  CA  PRO A 275      55.625  67.179  37.721  1.00  0.00           C  
ATOM    345  C   PRO A 275      56.310  68.332  37.005  1.00  0.00           C  
ATOM    346  O   PRO A 275      55.750  68.917  36.079  1.00  0.00           O  
ATOM    347  CB  PRO A 275      55.811  65.846  37.006  1.00  0.00           C  
ATOM    348  CG  PRO A 275      54.585  65.089  37.433  1.00  0.00           C  
ATOM    349  CD  PRO A 275      53.496  66.128  37.260  1.00  0.00           C  
ATOM    350  N   SER A 276      57.518  68.661  37.441  1.00  0.00           N  
ATOM    351  CA  SER A 276      58.270  69.756  36.846  1.00  0.00           C  
ATOM    352  C   SER A 276      59.758  69.420  36.812  1.00  0.00           C  
ATOM    353  O   SER A 276      60.204  68.487  37.478  1.00  0.00           O  
ATOM    354  CB  SER A 276      58.038  71.033  37.658  1.00  0.00           C  
ATOM    355  OG  SER A 276      58.711  72.128  37.075  1.00  0.00           O  
ATOM    356  N   GLY A 277      60.519  70.183  36.036  1.00  0.00           N  
ATOM    357  CA  GLY A 277      61.948  69.942  35.933  1.00  0.00           C  
ATOM    358  C   GLY A 277      62.678  69.947  37.266  1.00  0.00           C  
ATOM    359  O   GLY A 277      63.602  69.160  37.473  1.00  0.00           O  
ATOM    360  N   ARG A 279      62.265  70.833  38.169  1.00  0.00           N  
ATOM    361  CA  ARG A 279      62.881  70.946  39.491  1.00  0.00           C  
ATOM    362  C   ARG A 279      61.787  71.064  40.546  1.00  0.00           C  
ATOM    363  O   ARG A 279      60.676  71.499  40.245  1.00  0.00           O  
ATOM    364  CB  ARG A 279      63.768  72.192  39.563  1.00  0.00           C  
ATOM    365  CG  ARG A 279      64.720  72.362  38.393  1.00  0.00           C  
ATOM    366  CD  ARG A 279      65.502  73.663  38.506  1.00  0.00           C  
ATOM    367  NE  ARG A 279      66.594  73.568  39.470  1.00  0.00           N  
ATOM    368  CZ  ARG A 279      67.252  74.615  39.958  1.00  0.00           C  
ATOM    369  NH1 ARG A 279      66.927  75.844  39.580  1.00  0.00           N  
ATOM    370  NH2 ARG A 279      68.242  74.433  40.819  1.00  0.00           N  
ATOM    371  N   ILE A 280      62.103  70.686  41.781  1.00  0.00           N  
ATOM    372  CA  ILE A 280      61.128  70.767  42.859  1.00  0.00           C  
ATOM    373  C   ILE A 280      61.560  71.705  43.990  1.00  0.00           C  
ATOM    374  O   ILE A 280      62.621  71.526  44.587  1.00  0.00           O  
ATOM    375  CB  ILE A 280      60.829  69.361  43.440  1.00  0.00           C  
ATOM    376  CG1 ILE A 280      59.807  69.473  44.574  1.00  0.00           C  
ATOM    377  CG2 ILE A 280      62.113  68.701  43.923  1.00  0.00           C  
ATOM    378  CD1 ILE A 280      59.401  68.138  45.158  1.00  0.00           C  
ATOM    379  N   HIS A 281      60.736  72.716  44.261  1.00  0.00           N  
ATOM    380  CA  HIS A 281      61.011  73.672  45.332  1.00  0.00           C  
ATOM    381  C   HIS A 281      61.128  72.917  46.646  1.00  0.00           C  
ATOM    382  O   HIS A 281      60.401  71.955  46.880  1.00  0.00           O  
ATOM    383  CB  HIS A 281      59.871  74.683  45.485  1.00  0.00           C  
ATOM    384  CG  HIS A 281      59.771  75.670  44.367  1.00  0.00           C  
ATOM    385  ND1 HIS A 281      59.466  75.306  43.073  1.00  0.00           N  
ATOM    386  CD2 HIS A 281      59.915  77.016  44.355  1.00  0.00           C  
ATOM    387  CE1 HIS A 281      59.424  76.385  42.312  1.00  0.00           C  
ATOM    388  NE2 HIS A 281      59.693  77.437  43.066  1.00  0.00           N  
ATOM    389  N   ILE A 282      62.035  73.352  47.508  1.00  0.00           N  
ATOM    390  CA  ILE A 282      62.185  72.706  48.802  1.00  0.00           C  
ATOM    391  C   ILE A 282      60.877  72.894  49.574  1.00  0.00           C  
ATOM    392  O   ILE A 282      60.484  72.044  50.364  1.00  0.00           O  
ATOM    393  CB  ILE A 282      63.350  73.326  49.606  1.00  0.00           C  
ATOM    394  CG1 ILE A 282      63.567  72.543  50.896  1.00  0.00           C  
ATOM    395  CG2 ILE A 282      63.047  74.777  49.940  1.00  0.00           C  
ATOM    396  CD1 ILE A 282      64.780  73.004  51.693  1.00  0.00           C  
ATOM    397  N   ALA A 283      60.199  74.010  49.321  1.00  0.00           N  
ATOM    398  CA  ALA A 283      58.938  74.310  49.994  1.00  0.00           C  
ATOM    399  C   ALA A 283      57.899  73.218  49.748  1.00  0.00           C  
ATOM    400  O   ALA A 283      57.320  72.675  50.686  1.00  0.00           O  
ATOM    401  CB  ALA A 283      58.400  75.651  49.515  1.00  0.00           C  
ATOM    402  N   GLN A 284      57.673  72.891  48.482  1.00  0.00           N  
ATOM    403  CA  GLN A 284      56.696  71.871  48.135  1.00  0.00           C  
ATOM    404  C   GLN A 284      57.071  70.515  48.709  1.00  0.00           C  
ATOM    405  O   GLN A 284      56.224  69.799  49.240  1.00  0.00           O  
ATOM    406  CB  GLN A 284      56.554  71.759  46.610  1.00  0.00           C  
ATOM    407  CG  GLN A 284      55.571  70.678  46.185  1.00  0.00           C  
ATOM    408  CD  GLN A 284      55.407  70.574  44.682  1.00  0.00           C  
ATOM    409  OE1 GLN A 284      54.769  69.646  44.183  1.00  0.00           O  
ATOM    410  NE2 GLN A 284      55.974  71.530  43.953  1.00  0.00           N  
ATOM    411  N   ALA A 285      58.347  70.166  48.609  1.00  0.00           N  
ATOM    412  CA  ALA A 285      58.824  68.887  49.111  1.00  0.00           C  
ATOM    413  C   ALA A 285      58.553  68.696  50.599  1.00  0.00           C  
ATOM    414  O   ALA A 285      57.924  67.719  51.008  1.00  0.00           O  
ATOM    415  CB  ALA A 285      60.315  68.749  48.841  1.00  0.00           C  
ATOM    416  N   LEU A 286      59.038  69.630  51.409  1.00  0.00           N  
ATOM    417  CA  LEU A 286      58.873  69.543  52.857  1.00  0.00           C  
ATOM    418  C   LEU A 286      57.442  69.690  53.344  1.00  0.00           C  
ATOM    419  O   LEU A 286      57.005  68.959  54.230  1.00  0.00           O  
ATOM    420  CB  LEU A 286      59.756  70.588  53.543  1.00  0.00           C  
ATOM    421  CG  LEU A 286      61.242  70.433  53.214  1.00  0.00           C  
ATOM    422  CD1 LEU A 286      62.076  71.361  54.093  1.00  0.00           C  
ATOM    423  CD2 LEU A 286      61.646  68.979  53.431  1.00  0.00           C  
ATOM    424  N   ILE A 288      56.715  70.643  52.773  1.00  0.00           N  
ATOM    425  CA  ILE A 288      55.336  70.869  53.175  1.00  0.00           C  
ATOM    426  C   ILE A 288      54.448  69.672  52.827  1.00  0.00           C  
ATOM    427  O   ILE A 288      53.553  69.319  53.599  1.00  0.00           O  
ATOM    428  CB  ILE A 288      54.791  72.161  52.524  1.00  0.00           C  
ATOM    429  CG1 ILE A 288      55.449  73.373  53.190  1.00  0.00           C  
ATOM    430  CG2 ILE A 288      53.273  72.225  52.643  1.00  0.00           C  
ATOM    431  CD1 ILE A 288      55.137  74.685  52.525  1.00  0.00           C  
ATOM    432  N   THR A 289      54.696  69.044  51.678  1.00  0.00           N  
ATOM    433  CA  THR A 289      53.906  67.884  51.270  1.00  0.00           C  
ATOM    434  C   THR A 289      54.177  66.737  52.239  1.00  0.00           C  
ATOM    435  O   THR A 289      53.255  66.045  52.680  1.00  0.00           O  
ATOM    436  CB  THR A 289      54.262  67.431  49.833  1.00  0.00           C  
ATOM    437  OG1 THR A 289      53.900  68.462  48.901  1.00  0.00           O  
ATOM    438  CG2 THR A 289      53.513  66.152  49.471  1.00  0.00           C  
ATOM    439  N   VAL A 290      55.447  66.550  52.586  1.00  0.00           N  
ATOM    440  CA  VAL A 290      55.819  65.484  53.511  1.00  0.00           C  
ATOM    441  C   VAL A 290      55.303  65.763  54.920  1.00  0.00           C  
ATOM    442  O   VAL A 290      54.741  64.878  55.566  1.00  0.00           O  
ATOM    443  CB  VAL A 290      57.346  65.301  53.560  1.00  0.00           C  
ATOM    444  CG1 VAL A 290      57.728  64.373  54.715  1.00  0.00           C  
ATOM    445  CG2 VAL A 290      57.837  64.733  52.229  1.00  0.00           C  
ATOM    446  N   MET A 291      55.484  66.989  55.402  1.00  0.00           N  
ATOM    447  CA  MET A 291      55.010  67.327  56.745  1.00  0.00           C  
ATOM    448  C   MET A 291      53.486  67.227  56.858  1.00  0.00           C  
ATOM    449  O   MET A 291      52.973  66.654  57.815  1.00  0.00           O  
ATOM    450  CB  MET A 291      55.460  68.739  57.151  1.00  0.00           C  
ATOM    451  CG  MET A 291      56.965  68.880  57.415  1.00  0.00           C  
ATOM    452  SD  MET A 291      57.395  70.480  58.181  1.00  0.00           S  
ATOM    453  CE  MET A 291      57.280  71.573  56.786  1.00  0.00           C  
ATOM    454  N   ASN A 292      52.763  67.792  55.892  1.00  0.00           N  
ATOM    455  CA  ASN A 292      51.298  67.741  55.924  1.00  0.00           C  
ATOM    456  C   ASN A 292      50.792  66.308  55.823  1.00  0.00           C  
ATOM    457  O   ASN A 292      49.885  65.913  56.551  1.00  0.00           O  
ATOM    458  CB  ASN A 292      50.692  68.575  54.786  1.00  0.00           C  
ATOM    459  CG  ASN A 292      50.917  70.063  54.971  1.00  0.00           C  
ATOM    460  OD1 ASN A 292      50.593  70.866  54.097  1.00  0.00           O  
ATOM    461  ND2 ASN A 292      51.471  70.439  56.113  1.00  0.00           N  
ATOM    462  N   THR A 293      51.386  65.531  54.920  1.00  0.00           N  
ATOM    463  CA  THR A 293      50.986  64.140  54.735  1.00  0.00           C  
ATOM    464  C   THR A 293      51.169  63.350  56.023  1.00  0.00           C  
ATOM    465  O   THR A 293      50.247  62.676  56.477  1.00  0.00           O  
ATOM    466  CB  THR A 293      51.809  63.454  53.617  1.00  0.00           C  
ATOM    467  OG1 THR A 293      51.562  64.109  52.369  1.00  0.00           O  
ATOM    468  CG2 THR A 293      51.434  61.984  53.498  1.00  0.00           C  
ATOM    469  N   ASN A 294      52.359  63.429  56.610  1.00  0.00           N  
ATOM    470  CA  ASN A 294      52.627  62.706  57.850  1.00  0.00           C  
ATOM    471  C   ASN A 294      51.711  63.149  58.991  1.00  0.00           C  
ATOM    472  O   ASN A 294      51.365  62.341  59.851  1.00  0.00           O  
ATOM    473  CB  ASN A 294      54.097  62.857  58.263  1.00  0.00           C  
ATOM    474  CG  ASN A 294      55.046  62.089  57.345  1.00  0.00           C  
ATOM    475  OD1 ASN A 294      56.253  62.047  57.583  1.00  0.00           O  
ATOM    476  ND2 ASN A 294      54.502  61.484  56.291  1.00  0.00           N  
ATOM    477  N   ASN A 295      51.315  64.421  59.000  1.00  0.00           N  
ATOM    478  CA  ASN A 295      50.413  64.919  60.043  1.00  0.00           C  
ATOM    479  C   ASN A 295      49.010  64.336  59.831  1.00  0.00           C  
ATOM    480  O   ASN A 295      48.369  63.885  60.781  1.00  0.00           O  
ATOM    481  CB  ASN A 295      50.352  66.462  60.035  1.00  0.00           C  
ATOM    482  CG  ASN A 295      51.489  67.113  60.840  1.00  0.00           C  
ATOM    483  OD1 ASN A 295      51.680  68.331  60.796  1.00  0.00           O  
ATOM    484  ND2 ASN A 295      52.236  66.303  61.581  1.00  0.00           N  
ATOM    485  N   MET A 296      48.540  64.343  58.585  1.00  0.00           N  
ATOM    486  CA  MET A 296      47.217  63.800  58.262  1.00  0.00           C  
ATOM    487  C   MET A 296      47.089  62.373  58.769  1.00  0.00           C  
ATOM    488  O   MET A 296      46.148  62.034  59.486  1.00  0.00           O  
ATOM    489  CB  MET A 296      46.984  63.791  56.751  1.00  0.00           C  
ATOM    490  CG  MET A 296      47.119  65.138  56.105  1.00  0.00           C  
ATOM    491  SD  MET A 296      46.076  66.300  56.945  1.00  0.00           S  
ATOM    492  CE  MET A 296      44.690  66.386  55.811  1.00  0.00           C  
ATOM    493  N   ILE A 297      48.044  61.540  58.371  1.00  0.00           N  
ATOM    494  CA  ILE A 297      48.069  60.139  58.766  1.00  0.00           C  
ATOM    495  C   ILE A 297      48.100  59.996  60.283  1.00  0.00           C  
ATOM    496  O   ILE A 297      47.389  59.168  60.852  1.00  0.00           O  
ATOM    497  CB  ILE A 297      49.301  59.429  58.166  1.00  0.00           C  
ATOM    498  CG1 ILE A 297      49.208  59.449  56.637  1.00  0.00           C  
ATOM    499  CG2 ILE A 297      49.400  58.013  58.697  1.00  0.00           C  
ATOM    500  CD1 ILE A 297      50.443  58.937  55.930  1.00  0.00           C  
ATOM    501  N   GLU A 298      48.919  60.809  60.940  1.00  0.00           N  
ATOM    502  CA  GLU A 298      49.028  60.747  62.391  1.00  0.00           C  
ATOM    503  C   GLU A 298      47.706  61.113  63.065  1.00  0.00           C  
ATOM    504  O   GLU A 298      47.484  60.779  64.226  1.00  0.00           O  
ATOM    505  CB  GLU A 298      50.137  61.678  62.871  1.00  0.00           C  
ATOM    506  CG  GLU A 298      50.630  61.380  64.271  1.00  0.00           C  
ATOM    507  CD  GLU A 298      51.798  62.263  64.679  1.00  0.00           C  
ATOM    508  OE1 GLU A 298      52.751  62.400  63.876  1.00  0.00           O  
ATOM    509  OE2 GLU A 298      51.767  62.810  65.804  1.00  0.00           O  
ATOM    510  N   CYS A 299      46.831  61.800  62.335  1.00  0.00           N  
ATOM    511  CA  CYS A 299      45.538  62.189  62.880  1.00  0.00           C  
ATOM    512  C   CYS A 299      44.431  61.233  62.449  1.00  0.00           C  
ATOM    513  O   CYS A 299      43.248  61.553  62.558  1.00  0.00           O  
ATOM    514  CB  CYS A 299      45.184  63.622  62.463  1.00  0.00           C  
ATOM    515  SG  CYS A 299      46.189  64.904  63.272  1.00  0.00           S  
ATOM    516  N   GLY A 300      44.825  60.065  61.949  1.00  0.00           N  
ATOM    517  CA  GLY A 300      43.857  59.067  61.531  1.00  0.00           C  
ATOM    518  C   GLY A 300      43.366  59.156  60.101  1.00  0.00           C  
ATOM    519  O   GLY A 300      42.287  58.650  59.785  1.00  0.00           O  
ATOM    520  N   GLY A 306      44.145  59.783  59.226  1.00  0.00           N  
ATOM    521  CA  GLY A 306      43.719  59.903  57.845  1.00  0.00           C  
ATOM    522  C   GLY A 306      44.561  59.126  56.851  1.00  0.00           C  
ATOM    523  O   GLY A 306      45.604  58.568  57.199  1.00  0.00           O  
ATOM    524  N   GLN A 307      44.089  59.083  55.609  1.00  0.00           N  
ATOM    525  CA  GLN A 307      44.791  58.404  54.525  1.00  0.00           C  
ATOM    526  C   GLN A 307      45.068  59.460  53.471  1.00  0.00           C  
ATOM    527  O   GLN A 307      44.162  60.185  53.066  1.00  0.00           O  
ATOM    528  CB  GLN A 307      43.928  57.292  53.919  1.00  0.00           C  
ATOM    529  CG  GLN A 307      43.596  56.166  54.882  1.00  0.00           C  
ATOM    530  CD  GLN A 307      42.755  55.075  54.237  1.00  0.00           C  
ATOM    531  OE1 GLN A 307      41.676  55.338  53.700  1.00  0.00           O  
ATOM    532  NE2 GLN A 307      43.245  53.839  54.295  1.00  0.00           N  
ATOM    533  N   MET A 308      46.314  59.551  53.028  1.00  0.00           N  
ATOM    534  CA  MET A 308      46.682  60.547  52.037  1.00  0.00           C  
ATOM    535  C   MET A 308      46.754  60.003  50.615  1.00  0.00           C  
ATOM    536  O   MET A 308      47.288  58.920  50.373  1.00  0.00           O  
ATOM    537  CB  MET A 308      48.040  61.162  52.394  1.00  0.00           C  
ATOM    538  CG  MET A 308      48.431  62.361  51.534  1.00  0.00           C  
ATOM    539  SD  MET A 308      47.487  63.854  51.958  1.00  0.00           S  
ATOM    540  CE  MET A 308      48.427  65.122  51.149  1.00  0.00           C  
ATOM    541  N   ILE A 309      46.206  60.766  49.680  1.00  0.00           N  
ATOM    542  CA  ILE A 309      46.260  60.405  48.276  1.00  0.00           C  
ATOM    543  C   ILE A 309      47.068  61.518  47.620  1.00  0.00           C  
ATOM    544  O   ILE A 309      46.735  62.697  47.753  1.00  0.00           O  
ATOM    545  CB  ILE A 309      44.851  60.335  47.619  1.00  0.00           C  
ATOM    546  CG1 ILE A 309      44.195  58.977  47.895  1.00  0.00           C  
ATOM    547  CG2 ILE A 309      44.967  60.515  46.109  1.00  0.00           C  
ATOM    548  CD1 ILE A 309      43.921  58.698  49.351  1.00  0.00           C  
ATOM    549  N   ILE A 310      48.149  61.143  46.948  1.00  0.00           N  
ATOM    550  CA  ILE A 310      48.994  62.108  46.260  1.00  0.00           C  
ATOM    551  C   ILE A 310      48.702  61.915  44.783  1.00  0.00           C  
ATOM    552  O   ILE A 310      49.007  60.872  44.208  1.00  0.00           O  
ATOM    553  CB  ILE A 310      50.488  61.852  46.530  1.00  0.00           C  
ATOM    554  CG1 ILE A 310      50.778  61.962  48.032  1.00  0.00           C  
ATOM    555  CG2 ILE A 310      51.332  62.850  45.753  1.00  0.00           C  
ATOM    556  CD1 ILE A 310      50.691  63.378  48.589  1.00  0.00           C  
ATOM    557  N   TYR A 311      48.109  62.933  44.177  1.00  0.00           N  
ATOM    558  CA  TYR A 311      47.721  62.888  42.781  1.00  0.00           C  
ATOM    559  C   TYR A 311      48.775  63.487  41.849  1.00  0.00           C  
ATOM    560  O   TYR A 311      49.000  64.698  41.841  1.00  0.00           O  
ATOM    561  CB  TYR A 311      46.387  63.623  42.631  1.00  0.00           C  
ATOM    562  CG  TYR A 311      45.705  63.452  41.296  1.00  0.00           C  
ATOM    563  CD1 TYR A 311      45.554  62.187  40.728  1.00  0.00           C  
ATOM    564  CD2 TYR A 311      45.174  64.550  40.616  1.00  0.00           C  
ATOM    565  CE1 TYR A 311      44.890  62.019  39.517  1.00  0.00           C  
ATOM    566  CE2 TYR A 311      44.510  64.392  39.400  1.00  0.00           C  
ATOM    567  CZ  TYR A 311      44.374  63.121  38.860  1.00  0.00           C  
ATOM    568  OH  TYR A 311      43.730  62.946  37.661  1.00  0.00           O  
ATOM    569  N   ILE A 312      49.422  62.628  41.066  1.00  0.00           N  
ATOM    570  CA  ILE A 312      50.445  63.070  40.123  1.00  0.00           C  
ATOM    571  C   ILE A 312      49.761  63.442  38.813  1.00  0.00           C  
ATOM    572  O   ILE A 312      49.442  62.577  38.000  1.00  0.00           O  
ATOM    573  CB  ILE A 312      51.476  61.954  39.875  1.00  0.00           C  
ATOM    574  CG1 ILE A 312      52.030  61.472  41.216  1.00  0.00           C  
ATOM    575  CG2 ILE A 312      52.589  62.464  38.978  1.00  0.00           C  
ATOM    576  CD1 ILE A 312      52.892  60.248  41.126  1.00  0.00           C  
ATOM    577  N   ALA A 313      49.550  64.738  38.617  1.00  0.00           N  
ATOM    578  CA  ALA A 313      48.867  65.248  37.437  1.00  0.00           C  
ATOM    579  C   ALA A 313      49.684  65.260  36.145  1.00  0.00           C  
ATOM    580  O   ALA A 313      49.756  66.288  35.464  1.00  0.00           O  
ATOM    581  CB  ALA A 313      48.338  66.649  37.731  1.00  0.00           C  
ATOM    582  N   ASP A 314      50.276  64.121  35.789  1.00  0.00           N  
ATOM    583  CA  ASP A 314      51.078  64.046  34.567  1.00  0.00           C  
ATOM    584  C   ASP A 314      50.288  64.478  33.335  1.00  0.00           C  
ATOM    585  O   ASP A 314      50.791  65.230  32.495  1.00  0.00           O  
ATOM    586  CB  ASP A 314      51.638  62.624  34.359  1.00  0.00           C  
ATOM    587  CG  ASP A 314      50.552  61.561  34.181  1.00  0.00           C  
ATOM    588  OD1 ASP A 314      50.894  60.451  33.721  1.00  0.00           O  
ATOM    589  OD2 ASP A 314      49.371  61.809  34.502  1.00  0.00           O  
ATOM    590  N   TRP A 315      49.046  64.007  33.242  1.00  0.00           N  
ATOM    591  CA  TRP A 315      48.151  64.321  32.124  1.00  0.00           C  
ATOM    592  C   TRP A 315      47.972  65.830  31.986  1.00  0.00           C  
ATOM    593  O   TRP A 315      48.051  66.382  30.882  1.00  0.00           O  
ATOM    594  CB  TRP A 315      46.787  63.668  32.366  1.00  0.00           C  
ATOM    595  CG  TRP A 315      45.860  63.640  31.178  1.00  0.00           C  
ATOM    596  CD1 TRP A 315      45.839  62.711  30.172  1.00  0.00           C  
ATOM    597  CD2 TRP A 315      44.773  64.538  30.915  1.00  0.00           C  
ATOM    598  NE1 TRP A 315      44.801  62.970  29.310  1.00  0.00           N  
ATOM    599  CE2 TRP A 315      44.130  64.084  29.742  1.00  0.00           C  
ATOM    600  CE3 TRP A 315      44.277  65.678  31.562  1.00  0.00           C  
ATOM    601  CZ2 TRP A 315      43.016  64.731  29.201  1.00  0.00           C  
ATOM    602  CZ3 TRP A 315      43.166  66.323  31.022  1.00  0.00           C  
ATOM    603  CH2 TRP A 315      42.549  65.845  29.852  1.00  0.00           C  
ATOM    604  N   PHE A 316      47.718  66.494  33.113  1.00  0.00           N  
ATOM    605  CA  PHE A 316      47.529  67.942  33.113  1.00  0.00           C  
ATOM    606  C   PHE A 316      48.832  68.657  32.782  1.00  0.00           C  
ATOM    607  O   PHE A 316      48.827  69.675  32.091  1.00  0.00           O  
ATOM    608  CB  PHE A 316      46.997  68.415  34.468  1.00  0.00           C  
ATOM    609  CG  PHE A 316      45.634  67.880  34.797  1.00  0.00           C  
ATOM    610  CD1 PHE A 316      45.477  66.585  35.275  1.00  0.00           C  
ATOM    611  CD2 PHE A 316      44.498  68.659  34.582  1.00  0.00           C  
ATOM    612  CE1 PHE A 316      44.212  66.070  35.533  1.00  0.00           C  
ATOM    613  CE2 PHE A 316      43.224  68.151  34.838  1.00  0.00           C  
ATOM    614  CZ  PHE A 316      43.082  66.855  35.313  1.00  0.00           C  
ATOM    615  N   ALA A 317      49.947  68.120  33.272  1.00  0.00           N  
ATOM    616  CA  ALA A 317      51.253  68.713  32.999  1.00  0.00           C  
ATOM    617  C   ALA A 317      51.451  68.796  31.485  1.00  0.00           C  
ATOM    618  O   ALA A 317      51.938  69.803  30.964  1.00  0.00           O  
ATOM    619  CB  ALA A 317      52.356  67.870  33.626  1.00  0.00           C  
ATOM    620  N   LYS A 318      51.072  67.734  30.779  1.00  0.00           N  
ATOM    621  CA  LYS A 318      51.207  67.709  29.324  1.00  0.00           C  
ATOM    622  C   LYS A 318      50.261  68.724  28.694  1.00  0.00           C  
ATOM    623  O   LYS A 318      50.653  69.484  27.809  1.00  0.00           O  
ATOM    624  CB  LYS A 318      50.908  66.311  28.781  1.00  0.00           C  
ATOM    625  CG  LYS A 318      50.987  66.207  27.265  1.00  0.00           C  
ATOM    626  CD  LYS A 318      50.845  64.762  26.815  1.00  0.00           C  
ATOM    627  CE  LYS A 318      50.932  64.635  25.300  1.00  0.00           C  
ATOM    628  NZ  LYS A 318      50.964  63.204  24.888  1.00  0.00           N  
ATOM    629  N   MET A 334      49.016  68.741  29.156  1.00  0.00           N  
ATOM    630  CA  MET A 334      48.035  69.687  28.636  1.00  0.00           C  
ATOM    631  C   MET A 334      48.556  71.112  28.823  1.00  0.00           C  
ATOM    632  O   MET A 334      48.265  71.997  28.025  1.00  0.00           O  
ATOM    633  CB  MET A 334      46.703  69.536  29.372  1.00  0.00           C  
ATOM    634  CG  MET A 334      45.646  70.541  28.937  1.00  0.00           C  
ATOM    635  SD  MET A 334      44.140  70.433  29.921  1.00  0.00           S  
ATOM    636  CE  MET A 334      44.448  71.726  31.150  1.00  0.00           C  
ATOM    637  N   ASN A 336      49.323  71.325  29.888  1.00  0.00           N  
ATOM    638  CA  ASN A 336      49.885  72.637  30.180  1.00  0.00           C  
ATOM    639  C   ASN A 336      51.253  72.798  29.522  1.00  0.00           C  
ATOM    640  O   ASN A 336      51.971  73.764  29.773  1.00  0.00           O  
ATOM    641  CB  ASN A 336      49.981  72.834  31.693  1.00  0.00           C  
ATOM    642  CG  ASN A 336      48.628  73.094  32.330  1.00  0.00           C  
ATOM    643  OD1 ASN A 336      48.379  72.714  33.474  1.00  0.00           O  
ATOM    644  ND2 ASN A 336      47.749  73.761  31.592  1.00  0.00           N  
ATOM    645  N   LEU A 340      51.603  71.826  28.688  1.00  0.00           N  
ATOM    646  CA  LEU A 340      52.849  71.836  27.932  1.00  0.00           C  
ATOM    647  C   LEU A 340      54.168  71.781  28.697  1.00  0.00           C  
ATOM    648  O   LEU A 340      55.196  72.216  28.179  1.00  0.00           O  
ATOM    649  CB  LEU A 340      52.863  73.047  26.995  1.00  0.00           C  
ATOM    650  CG  LEU A 340      51.671  73.145  26.038  1.00  0.00           C  
ATOM    651  CD1 LEU A 340      51.819  74.377  25.162  1.00  0.00           C  
ATOM    652  CD2 LEU A 340      51.587  71.886  25.184  1.00  0.00           C  
ATOM    653  N   LYS A 341      54.158  71.254  29.916  1.00  0.00           N  
ATOM    654  CA  LYS A 341      55.402  71.146  30.669  1.00  0.00           C  
ATOM    655  C   LYS A 341      56.331  70.200  29.918  1.00  0.00           C  
ATOM    656  O   LYS A 341      55.921  69.115  29.504  1.00  0.00           O  
ATOM    657  CB  LYS A 341      55.145  70.615  32.081  1.00  0.00           C  
ATOM    658  CG  LYS A 341      54.674  71.679  33.050  1.00  0.00           C  
ATOM    659  CD  LYS A 341      54.643  71.162  34.475  1.00  0.00           C  
ATOM    660  CE  LYS A 341      54.403  72.297  35.456  1.00  0.00           C  
ATOM    661  NZ  LYS A 341      53.185  73.073  35.092  1.00  0.00           N  
ATOM    662  N   MET A 342      57.581  70.616  29.739  1.00  0.00           N  
ATOM    663  CA  MET A 342      58.559  69.813  29.018  1.00  0.00           C  
ATOM    664  C   MET A 342      58.109  69.701  27.564  1.00  0.00           C  
ATOM    665  O   MET A 342      58.383  68.709  26.887  1.00  0.00           O  
ATOM    666  CB  MET A 342      58.673  68.419  29.642  1.00  0.00           C  
ATOM    667  CG  MET A 342      59.043  68.414  31.122  1.00  0.00           C  
ATOM    668  SD  MET A 342      60.645  69.184  31.478  1.00  0.00           S  
ATOM    669  CE  MET A 342      61.777  67.867  30.991  1.00  0.00           C  
ATOM    670  N   ASN A 408      57.409  70.732  27.099  1.00  0.00           N  
ATOM    671  CA  ASN A 408      56.896  70.797  25.733  1.00  0.00           C  
ATOM    672  C   ASN A 408      55.851  69.738  25.400  1.00  0.00           C  
ATOM    673  O   ASN A 408      55.553  69.498  24.228  1.00  0.00           O  
ATOM    674  CB  ASN A 408      58.046  70.714  24.724  1.00  0.00           C  
ATOM    675  CG  ASN A 408      58.816  72.013  24.616  1.00  0.00           C  
ATOM    676  OD1 ASN A 408      59.419  72.475  25.586  1.00  0.00           O  
ATOM    677  ND2 ASN A 408      58.794  72.616  23.432  1.00  0.00           N  
ATOM    678  N   GLY A 418      55.295  69.106  26.428  1.00  0.00           N  
ATOM    679  CA  GLY A 418      54.276  68.098  26.203  1.00  0.00           C  
ATOM    680  C   GLY A 418      54.775  66.669  26.176  1.00  0.00           C  
ATOM    681  O   GLY A 418      53.984  65.744  26.000  1.00  0.00           O  
ATOM    682  N   ASP A 419      56.078  66.473  26.344  1.00  0.00           N  
ATOM    683  CA  ASP A 419      56.625  65.122  26.337  1.00  0.00           C  
ATOM    684  C   ASP A 419      56.179  64.375  27.591  1.00  0.00           C  
ATOM    685  O   ASP A 419      56.637  64.661  28.696  1.00  0.00           O  
ATOM    686  CB  ASP A 419      58.153  65.160  26.257  1.00  0.00           C  
ATOM    687  CG  ASP A 419      58.766  63.773  26.203  1.00  0.00           C  
ATOM    688  OD1 ASP A 419      59.971  63.664  25.895  1.00  0.00           O  
ATOM    689  OD2 ASP A 419      58.044  62.788  26.473  1.00  0.00           O  
ATOM    690  N   ILE A 420      55.287  63.409  27.405  1.00  0.00           N  
ATOM    691  CA  ILE A 420      54.753  62.628  28.510  1.00  0.00           C  
ATOM    692  C   ILE A 420      55.792  61.748  29.200  1.00  0.00           C  
ATOM    693  O   ILE A 420      55.731  61.552  30.413  1.00  0.00           O  
ATOM    694  CB  ILE A 420      53.580  61.733  28.035  1.00  0.00           C  
ATOM    695  CG1 ILE A 420      52.860  61.117  29.238  1.00  0.00           C  
ATOM    696  CG2 ILE A 420      54.098  60.630  27.124  1.00  0.00           C  
ATOM    697  CD1 ILE A 420      52.109  62.124  30.084  1.00  0.00           C  
ATOM    698  N   ASN A 421      56.742  61.217  28.437  1.00  0.00           N  
ATOM    699  CA  ASN A 421      57.767  60.347  29.007  1.00  0.00           C  
ATOM    700  C   ASN A 421      58.651  61.058  30.032  1.00  0.00           C  
ATOM    701  O   ASN A 421      59.015  60.474  31.053  1.00  0.00           O  
ATOM    702  CB  ASN A 421      58.644  59.757  27.898  1.00  0.00           C  
ATOM    703  CG  ASN A 421      57.852  58.924  26.908  1.00  0.00           C  
ATOM    704  OD1 ASN A 421      57.164  57.971  27.289  1.00  0.00           O  
ATOM    705  ND2 ASN A 421      57.944  59.278  25.629  1.00  0.00           N  
ATOM    706  N   LYS A 422      59.005  62.308  29.751  1.00  0.00           N  
ATOM    707  CA  LYS A 422      59.840  63.080  30.667  1.00  0.00           C  
ATOM    708  C   LYS A 422      59.020  63.467  31.896  1.00  0.00           C  
ATOM    709  O   LYS A 422      59.508  63.411  33.028  1.00  0.00           O  
ATOM    710  CB  LYS A 422      60.365  64.343  29.982  1.00  0.00           C  
ATOM    711  CG  LYS A 422      61.158  64.083  28.709  1.00  0.00           C  
ATOM    712  CD  LYS A 422      61.708  65.384  28.134  1.00  0.00           C  
ATOM    713  CE  LYS A 422      62.241  65.201  26.712  1.00  0.00           C  
ATOM    714  NZ  LYS A 422      63.278  64.136  26.626  1.00  0.00           N  
ATOM    715  N   ILE A 423      57.769  63.854  31.662  1.00  0.00           N  
ATOM    716  CA  ILE A 423      56.880  64.244  32.744  1.00  0.00           C  
ATOM    717  C   ILE A 423      56.746  63.131  33.774  1.00  0.00           C  
ATOM    718  O   ILE A 423      56.955  63.363  34.962  1.00  0.00           O  
ATOM    719  CB  ILE A 423      55.486  64.631  32.207  1.00  0.00           C  
ATOM    720  CG1 ILE A 423      55.599  65.916  31.387  1.00  0.00           C  
ATOM    721  CG2 ILE A 423      54.510  64.829  33.355  1.00  0.00           C  
ATOM    722  CD1 ILE A 423      54.294  66.400  30.818  1.00  0.00           C  
ATOM    723  N   ARG A 424      56.411  61.924  33.330  1.00  0.00           N  
ATOM    724  CA  ARG A 424      56.264  60.807  34.259  1.00  0.00           C  
ATOM    725  C   ARG A 424      57.587  60.504  34.963  1.00  0.00           C  
ATOM    726  O   ARG A 424      57.604  60.129  36.140  1.00  0.00           O  
ATOM    727  CB  ARG A 424      55.747  59.559  33.528  1.00  0.00           C  
ATOM    728  CG  ARG A 424      54.268  59.645  33.131  1.00  0.00           C  
ATOM    729  CD  ARG A 424      53.841  58.498  32.213  1.00  0.00           C  
ATOM    730  NE  ARG A 424      53.791  57.203  32.893  1.00  0.00           N  
ATOM    731  CZ  ARG A 424      52.771  56.781  33.639  1.00  0.00           C  
ATOM    732  NH1 ARG A 424      52.818  55.587  34.219  1.00  0.00           N  
ATOM    733  NH2 ARG A 424      51.697  57.547  33.801  1.00  0.00           N  
ATOM    734  N   GLU A 425      58.693  60.667  34.241  1.00  0.00           N  
ATOM    735  CA  GLU A 425      60.015  60.428  34.813  1.00  0.00           C  
ATOM    736  C   GLU A 425      60.240  61.438  35.944  1.00  0.00           C  
ATOM    737  O   GLU A 425      60.768  61.096  37.001  1.00  0.00           O  
ATOM    738  CB  GLU A 425      61.093  60.589  33.736  1.00  0.00           C  
ATOM    739  CG  GLU A 425      62.498  60.150  34.147  1.00  0.00           C  
ATOM    740  CD  GLU A 425      62.601  58.662  34.462  1.00  0.00           C  
ATOM    741  OE1 GLU A 425      63.740  58.157  34.572  1.00  0.00           O  
ATOM    742  OE2 GLU A 425      61.553  57.996  34.607  1.00  0.00           O  
ATOM    743  N   LEU A 426      59.837  62.682  35.712  1.00  0.00           N  
ATOM    744  CA  LEU A 426      59.974  63.719  36.725  1.00  0.00           C  
ATOM    745  C   LEU A 426      59.021  63.406  37.876  1.00  0.00           C  
ATOM    746  O   LEU A 426      59.336  63.653  39.040  1.00  0.00           O  
ATOM    747  CB  LEU A 426      59.664  65.096  36.129  1.00  0.00           C  
ATOM    748  CG  LEU A 426      60.767  65.659  35.223  1.00  0.00           C  
ATOM    749  CD1 LEU A 426      60.287  66.930  34.540  1.00  0.00           C  
ATOM    750  CD2 LEU A 426      62.017  65.940  36.054  1.00  0.00           C  
ATOM    751  N   GLY A 427      57.859  62.849  37.542  1.00  0.00           N  
ATOM    752  CA  GLY A 427      56.893  62.494  38.565  1.00  0.00           C  
ATOM    753  C   GLY A 427      57.522  61.508  39.530  1.00  0.00           C  
ATOM    754  O   GLY A 427      57.325  61.596  40.745  1.00  0.00           O  
ATOM    755  N   ARG A 429      58.282  60.562  38.988  1.00  0.00           N  
ATOM    756  CA  ARG A 429      58.961  59.566  39.807  1.00  0.00           C  
ATOM    757  C   ARG A 429      60.037  60.249  40.653  1.00  0.00           C  
ATOM    758  O   ARG A 429      60.294  59.853  41.787  1.00  0.00           O  
ATOM    759  CB  ARG A 429      59.581  58.480  38.919  1.00  0.00           C  
ATOM    760  CG  ARG A 429      58.569  57.446  38.413  1.00  0.00           C  
ATOM    761  CD  ARG A 429      59.232  56.334  37.601  1.00  0.00           C  
ATOM    762  NE  ARG A 429      59.470  56.720  36.212  1.00  0.00           N  
ATOM    763  CZ  ARG A 429      58.543  56.698  35.256  1.00  0.00           C  
ATOM    764  NH1 ARG A 429      57.305  56.304  35.534  1.00  0.00           N  
ATOM    765  NH2 ARG A 429      58.850  57.076  34.022  1.00  0.00           N  
ATOM    766  N   TYR A 431      60.658  61.279  40.083  1.00  0.00           N  
ATOM    767  CA  TYR A 431      61.687  62.057  40.769  1.00  0.00           C  
ATOM    768  C   TYR A 431      61.082  62.671  42.039  1.00  0.00           C  
ATOM    769  O   TYR A 431      61.630  62.520  43.130  1.00  0.00           O  
ATOM    770  CB  TYR A 431      62.190  63.166  39.838  1.00  0.00           C  
ATOM    771  CG  TYR A 431      63.109  64.189  40.476  1.00  0.00           C  
ATOM    772  CD1 TYR A 431      62.963  65.544  40.188  1.00  0.00           C  
ATOM    773  CD2 TYR A 431      64.138  63.807  41.337  1.00  0.00           C  
ATOM    774  CE1 TYR A 431      63.812  66.494  40.736  1.00  0.00           C  
ATOM    775  CE2 TYR A 431      64.995  64.753  41.892  1.00  0.00           C  
ATOM    776  CZ  TYR A 431      64.824  66.093  41.585  1.00  0.00           C  
ATOM    777  OH  TYR A 431      65.659  67.042  42.120  1.00  0.00           O  
ATOM    778  N   PHE A 432      59.951  63.360  41.883  1.00  0.00           N  
ATOM    779  CA  PHE A 432      59.258  63.984  43.010  1.00  0.00           C  
ATOM    780  C   PHE A 432      58.958  62.955  44.094  1.00  0.00           C  
ATOM    781  O   PHE A 432      59.152  63.214  45.282  1.00  0.00           O  
ATOM    782  CB  PHE A 432      57.944  64.620  42.545  1.00  0.00           C  
ATOM    783  CG  PHE A 432      58.099  65.996  41.972  1.00  0.00           C  
ATOM    784  CD1 PHE A 432      59.074  66.268  41.021  1.00  0.00           C  
ATOM    785  CD2 PHE A 432      57.238  67.017  42.355  1.00  0.00           C  
ATOM    786  CE1 PHE A 432      59.191  67.537  40.456  1.00  0.00           C  
ATOM    787  CE2 PHE A 432      57.342  68.288  41.798  1.00  0.00           C  
ATOM    788  CZ  PHE A 432      58.323  68.548  40.843  1.00  0.00           C  
ATOM    789  N   ILE A 433      58.481  61.787  43.679  1.00  0.00           N  
ATOM    790  CA  ILE A 433      58.165  60.729  44.625  1.00  0.00           C  
ATOM    791  C   ILE A 433      59.398  60.272  45.394  1.00  0.00           C  
ATOM    792  O   ILE A 433      59.324  60.034  46.600  1.00  0.00           O  
ATOM    793  CB  ILE A 433      57.528  59.510  43.919  1.00  0.00           C  
ATOM    794  CG1 ILE A 433      56.173  59.911  43.334  1.00  0.00           C  
ATOM    795  CG2 ILE A 433      57.346  58.358  44.912  1.00  0.00           C  
ATOM    796  CD1 ILE A 433      55.408  58.760  42.709  1.00  0.00           C  
ATOM    797  N   GLU A 434      60.531  60.142  44.711  1.00  0.00           N  
ATOM    798  CA  GLU A 434      61.744  59.713  45.399  1.00  0.00           C  
ATOM    799  C   GLU A 434      62.207  60.790  46.375  1.00  0.00           C  
ATOM    800  O   GLU A 434      62.800  60.479  47.408  1.00  0.00           O  
ATOM    801  CB  GLU A 434      62.851  59.364  44.397  1.00  0.00           C  
ATOM    802  CG  GLU A 434      62.567  58.075  43.607  1.00  0.00           C  
ATOM    803  CD  GLU A 434      62.339  56.863  44.504  1.00  0.00           C  
ATOM    804  OE1 GLU A 434      61.477  56.028  44.163  1.00  0.00           O  
ATOM    805  OE2 GLU A 434      63.021  56.731  45.542  1.00  0.00           O  
ATOM    806  N   VAL A 435      61.927  62.051  46.050  1.00  0.00           N  
ATOM    807  CA  VAL A 435      62.286  63.159  46.932  1.00  0.00           C  
ATOM    808  C   VAL A 435      61.412  63.087  48.189  1.00  0.00           C  
ATOM    809  O   VAL A 435      61.921  63.242  49.300  1.00  0.00           O  
ATOM    810  CB  VAL A 435      62.095  64.536  46.235  1.00  0.00           C  
ATOM    811  CG1 VAL A 435      62.197  65.673  47.255  1.00  0.00           C  
ATOM    812  CG2 VAL A 435      63.159  64.722  45.169  1.00  0.00           C  
ATOM    813  N   PHE A 436      60.108  62.842  48.021  1.00  0.00           N  
ATOM    814  CA  PHE A 436      59.201  62.732  49.173  1.00  0.00           C  
ATOM    815  C   PHE A 436      59.664  61.592  50.072  1.00  0.00           C  
ATOM    816  O   PHE A 436      59.633  61.695  51.303  1.00  0.00           O  
ATOM    817  CB  PHE A 436      57.752  62.431  48.747  1.00  0.00           C  
ATOM    818  CG  PHE A 436      57.103  63.516  47.928  1.00  0.00           C  
ATOM    819  CD1 PHE A 436      57.384  64.857  48.160  1.00  0.00           C  
ATOM    820  CD2 PHE A 436      56.176  63.189  46.942  1.00  0.00           C  
ATOM    821  CE1 PHE A 436      56.753  65.855  47.422  1.00  0.00           C  
ATOM    822  CE2 PHE A 436      55.540  64.177  46.200  1.00  0.00           C  
ATOM    823  CZ  PHE A 436      55.829  65.514  46.441  1.00  0.00           C  
ATOM    824  N   LYS A 437      60.086  60.497  49.449  1.00  0.00           N  
ATOM    825  CA  LYS A 437      60.549  59.335  50.189  1.00  0.00           C  
ATOM    826  C   LYS A 437      61.847  59.644  50.927  1.00  0.00           C  
ATOM    827  O   LYS A 437      62.020  59.256  52.085  1.00  0.00           O  
ATOM    828  CB  LYS A 437      60.742  58.151  49.235  1.00  0.00           C  
ATOM    829  CG  LYS A 437      59.441  57.706  48.563  1.00  0.00           C  
ATOM    830  CD  LYS A 437      59.674  56.651  47.481  1.00  0.00           C  
ATOM    831  CE  LYS A 437      60.291  55.373  48.042  1.00  0.00           C  
ATOM    832  NZ  LYS A 437      60.385  54.313  46.995  1.00  0.00           N  
ATOM    833  N   ALA A 438      62.753  60.346  50.255  1.00  0.00           N  
ATOM    834  CA  ALA A 438      64.027  60.712  50.854  1.00  0.00           C  
ATOM    835  C   ALA A 438      63.787  61.567  52.093  1.00  0.00           C  
ATOM    836  O   ALA A 438      64.492  61.432  53.091  1.00  0.00           O  
ATOM    837  CB  ALA A 438      64.876  61.483  49.852  1.00  0.00           C  
ATOM    838  N   CYS A 439      62.786  62.442  52.018  1.00  0.00           N  
ATOM    839  CA  CYS A 439      62.456  63.327  53.128  1.00  0.00           C  
ATOM    840  C   CYS A 439      61.588  62.647  54.187  1.00  0.00           C  
ATOM    841  O   CYS A 439      61.123  63.288  55.125  1.00  0.00           O  
ATOM    842  CB  CYS A 439      61.780  64.599  52.604  1.00  0.00           C  
ATOM    843  SG  CYS A 439      62.851  65.602  51.518  1.00  0.00           S  
ATOM    844  N   GLY A 444      61.372  61.345  54.034  1.00  0.00           N  
ATOM    845  CA  GLY A 444      60.603  60.604  55.023  1.00  0.00           C  
ATOM    846  C   GLY A 444      59.081  60.587  54.992  1.00  0.00           C  
ATOM    847  O   GLY A 444      58.459  60.448  56.044  1.00  0.00           O  
ATOM    848  N   ILE A 445      58.465  60.717  53.822  1.00  0.00           N  
ATOM    849  CA  ILE A 445      57.004  60.677  53.772  1.00  0.00           C  
ATOM    850  C   ILE A 445      56.592  59.293  54.278  1.00  0.00           C  
ATOM    851  O   ILE A 445      57.331  58.320  54.108  1.00  0.00           O  
ATOM    852  CB  ILE A 445      56.470  60.923  52.330  1.00  0.00           C  
ATOM    853  CG1 ILE A 445      54.977  61.245  52.382  1.00  0.00           C  
ATOM    854  CG2 ILE A 445      56.739  59.704  51.435  1.00  0.00           C  
ATOM    855  CD1 ILE A 445      54.439  61.857  51.091  1.00  0.00           C  
ATOM    856  N   ASN A 460      55.432  59.209  54.923  1.00  0.00           N  
ATOM    857  CA  ASN A 460      54.948  57.946  55.481  1.00  0.00           C  
ATOM    858  C   ASN A 460      54.152  57.142  54.444  1.00  0.00           C  
ATOM    859  O   ASN A 460      52.948  57.339  54.273  1.00  0.00           O  
ATOM    860  CB  ASN A 460      54.096  58.240  56.722  1.00  0.00           C  
ATOM    861  CG  ASN A 460      53.678  56.983  57.471  1.00  0.00           C  
ATOM    862  OD1 ASN A 460      53.135  57.064  58.579  1.00  0.00           O  
ATOM    863  ND2 ASN A 460      53.917  55.821  56.874  1.00  0.00           N  
ATOM    864  N   LEU A 461      54.841  56.228  53.767  1.00  0.00           N  
ATOM    865  CA  LEU A 461      54.240  55.397  52.733  1.00  0.00           C  
ATOM    866  C   LEU A 461      53.136  54.470  53.225  1.00  0.00           C  
ATOM    867  O   LEU A 461      52.260  54.086  52.452  1.00  0.00           O  
ATOM    868  CB  LEU A 461      55.324  54.575  52.033  1.00  0.00           C  
ATOM    869  CG  LEU A 461      56.406  55.373  51.297  1.00  0.00           C  
ATOM    870  CD1 LEU A 461      57.466  54.415  50.770  1.00  0.00           C  
ATOM    871  CD2 LEU A 461      55.782  56.174  50.156  1.00  0.00           C  
ATOM    872  N   ASP A 470      53.168  54.110  54.503  1.00  0.00           N  
ATOM    873  CA  ASP A 470      52.151  53.223  55.059  1.00  0.00           C  
ATOM    874  C   ASP A 470      50.750  53.834  55.051  1.00  0.00           C  
ATOM    875  O   ASP A 470      49.752  53.117  55.176  1.00  0.00           O  
ATOM    876  CB  ASP A 470      52.526  52.822  56.487  1.00  0.00           C  
ATOM    877  CG  ASP A 470      53.693  51.849  56.532  1.00  0.00           C  
ATOM    878  OD1 ASP A 470      54.201  51.577  57.645  1.00  0.00           O  
ATOM    879  OD2 ASP A 470      54.099  51.349  55.457  1.00  0.00           O  
ATOM    880  N   GLY A 471      50.672  55.155  54.911  1.00  0.00           N  
ATOM    881  CA  GLY A 471      49.376  55.812  54.893  1.00  0.00           C  
ATOM    882  C   GLY A 471      49.236  56.696  53.673  1.00  0.00           C  
ATOM    883  O   GLY A 471      48.335  57.531  53.590  1.00  0.00           O  
ATOM    884  N   THR A 472      50.133  56.498  52.715  1.00  0.00           N  
ATOM    885  CA  THR A 472      50.139  57.291  51.498  1.00  0.00           C  
ATOM    886  C   THR A 472      49.930  56.417  50.273  1.00  0.00           C  
ATOM    887  O   THR A 472      50.447  55.307  50.191  1.00  0.00           O  
ATOM    888  CB  THR A 472      51.476  58.048  51.352  1.00  0.00           C  
ATOM    889  OG1 THR A 472      51.703  58.833  52.528  1.00  0.00           O  
ATOM    890  CG2 THR A 472      51.453  58.961  50.138  1.00  0.00           C  
ATOM    891  N   ARG A 473      49.176  56.939  49.315  1.00  0.00           N  
ATOM    892  CA  ARG A 473      48.883  56.218  48.089  1.00  0.00           C  
ATOM    893  C   ARG A 473      49.049  57.180  46.924  1.00  0.00           C  
ATOM    894  O   ARG A 473      48.537  58.294  46.960  1.00  0.00           O  
ATOM    895  CB  ARG A 473      47.447  55.692  48.145  1.00  0.00           C  
ATOM    896  CG  ARG A 473      46.980  54.967  46.910  1.00  0.00           C  
ATOM    897  CD  ARG A 473      45.478  54.738  46.975  1.00  0.00           C  
ATOM    898  NE  ARG A 473      44.946  54.336  45.680  1.00  0.00           N  
ATOM    899  CZ  ARG A 473      43.679  54.486  45.314  1.00  0.00           C  
ATOM    900  NH1 ARG A 473      42.801  55.031  46.149  1.00  0.00           N  
ATOM    901  NH2 ARG A 473      43.291  54.095  44.107  1.00  0.00           N  
ATOM    902  N   PHE A 474      49.778  56.754  45.900  1.00  0.00           N  
ATOM    903  CA  PHE A 474      50.000  57.596  44.734  1.00  0.00           C  
ATOM    904  C   PHE A 474      49.064  57.197  43.596  1.00  0.00           C  
ATOM    905  O   PHE A 474      48.827  56.011  43.363  1.00  0.00           O  
ATOM    906  CB  PHE A 474      51.459  57.494  44.265  1.00  0.00           C  
ATOM    907  CG  PHE A 474      52.467  57.897  45.312  1.00  0.00           C  
ATOM    908  CD1 PHE A 474      52.931  56.975  46.244  1.00  0.00           C  
ATOM    909  CD2 PHE A 474      52.934  59.205  45.380  1.00  0.00           C  
ATOM    910  CE1 PHE A 474      53.847  57.353  47.231  1.00  0.00           C  
ATOM    911  CE2 PHE A 474      53.848  59.594  46.362  1.00  0.00           C  
ATOM    912  CZ  PHE A 474      54.305  58.668  47.288  1.00  0.00           C  
ATOM    913  N   ILE A 475      48.531  58.195  42.897  1.00  0.00           N  
ATOM    914  CA  ILE A 475      47.628  57.961  41.774  1.00  0.00           C  
ATOM    915  C   ILE A 475      48.057  58.861  40.624  1.00  0.00           C  
ATOM    916  O   ILE A 475      48.165  60.072  40.796  1.00  0.00           O  
ATOM    917  CB  ILE A 475      46.153  58.292  42.151  1.00  0.00           C  
ATOM    918  CG1 ILE A 475      45.660  57.328  43.232  1.00  0.00           C  
ATOM    919  CG2 ILE A 475      45.257  58.202  40.918  1.00  0.00           C  
ATOM    920  CD1 ILE A 475      44.241  57.575  43.673  1.00  0.00           C  
ATOM    921  N   TRP A 476      48.314  58.272  39.458  1.00  0.00           N  
ATOM    922  CA  TRP A 476      48.719  59.050  38.293  1.00  0.00           C  
ATOM    923  C   TRP A 476      47.479  59.426  37.480  1.00  0.00           C  
ATOM    924  O   TRP A 476      46.588  58.602  37.270  1.00  0.00           O  
ATOM    925  CB  TRP A 476      49.712  58.256  37.435  1.00  0.00           C  
ATOM    926  CG  TRP A 476      51.006  57.935  38.142  1.00  0.00           C  
ATOM    927  CD1 TRP A 476      51.180  57.054  39.176  1.00  0.00           C  
ATOM    928  CD2 TRP A 476      52.302  58.488  37.867  1.00  0.00           C  
ATOM    929  NE1 TRP A 476      52.500  57.025  39.556  1.00  0.00           N  
ATOM    930  CE2 TRP A 476      53.211  57.893  38.770  1.00  0.00           C  
ATOM    931  CE3 TRP A 476      52.783  59.426  36.944  1.00  0.00           C  
ATOM    932  CZ2 TRP A 476      54.576  58.205  38.777  1.00  0.00           C  
ATOM    933  CZ3 TRP A 476      54.146  59.739  36.951  1.00  0.00           C  
ATOM    934  CH2 TRP A 476      55.024  59.127  37.863  1.00  0.00           C  
ATOM    935  N   ALA A 477      47.424  60.676  37.033  1.00  0.00           N  
ATOM    936  CA  ALA A 477      46.279  61.180  36.275  1.00  0.00           C  
ATOM    937  C   ALA A 477      46.026  60.465  34.944  1.00  0.00           C  
ATOM    938  O   ALA A 477      44.902  60.039  34.665  1.00  0.00           O  
ATOM    939  CB  ALA A 477      46.442  62.671  36.033  1.00  0.00           C  
ATOM    940  N   SER A 478      47.064  60.341  34.123  1.00  0.00           N  
ATOM    941  CA  SER A 478      46.927  59.685  32.825  1.00  0.00           C  
ATOM    942  C   SER A 478      46.213  58.337  32.948  1.00  0.00           C  
ATOM    943  O   SER A 478      45.295  58.042  32.186  1.00  0.00           O  
ATOM    944  CB  SER A 478      48.300  59.487  32.185  1.00  0.00           C  
ATOM    945  OG  SER A 478      49.080  58.593  32.953  1.00  0.00           O  
ATOM    946  N   GLU A 479      46.625  57.529  33.918  1.00  0.00           N  
ATOM    947  CA  GLU A 479      46.021  56.219  34.122  1.00  0.00           C  
ATOM    948  C   GLU A 479      44.624  56.321  34.726  1.00  0.00           C  
ATOM    949  O   GLU A 479      43.714  55.593  34.332  1.00  0.00           O  
ATOM    950  CB  GLU A 479      46.903  55.369  35.033  1.00  0.00           C  
ATOM    951  CG  GLU A 479      48.387  55.471  34.719  1.00  0.00           C  
ATOM    952  CD  GLU A 479      49.226  54.556  35.584  1.00  0.00           C  
ATOM    953  OE1 GLU A 479      48.948  54.464  36.802  1.00  0.00           O  
ATOM    954  OE2 GLU A 479      50.170  53.937  35.050  1.00  0.00           O  
ATOM    955  N   PHE A 482      44.448  57.223  35.685  1.00  0.00           N  
ATOM    956  CA  PHE A 482      43.146  57.374  36.319  1.00  0.00           C  
ATOM    957  C   PHE A 482      42.066  57.789  35.317  1.00  0.00           C  
ATOM    958  O   PHE A 482      40.951  57.269  35.340  1.00  0.00           O  
ATOM    959  CB  PHE A 482      43.209  58.406  37.447  1.00  0.00           C  
ATOM    960  CG  PHE A 482      41.993  58.402  38.325  1.00  0.00           C  
ATOM    961  CD1 PHE A 482      41.806  57.396  39.264  1.00  0.00           C  
ATOM    962  CD2 PHE A 482      41.008  59.370  38.178  1.00  0.00           C  
ATOM    963  CE1 PHE A 482      40.653  57.353  40.042  1.00  0.00           C  
ATOM    964  CE2 PHE A 482      39.853  59.333  38.951  1.00  0.00           C  
ATOM    965  CZ  PHE A 482      39.676  58.324  39.881  1.00  0.00           C  
ATOM    966  N   ILE A 483      42.404  58.732  34.446  1.00  0.00           N  
ATOM    967  CA  ILE A 483      41.470  59.227  33.441  1.00  0.00           C  
ATOM    968  C   ILE A 483      41.061  58.136  32.455  1.00  0.00           C  
ATOM    969  O   ILE A 483      39.899  58.055  32.059  1.00  0.00           O  
ATOM    970  CB  ILE A 483      42.084  60.398  32.648  1.00  0.00           C  
ATOM    971  CG1 ILE A 483      42.381  61.559  33.592  1.00  0.00           C  
ATOM    972  CG2 ILE A 483      41.128  60.856  31.553  1.00  0.00           C  
ATOM    973  CD1 ILE A 483      43.088  62.710  32.935  1.00  0.00           C  
ATOM    974  N   ALA A 486      42.021  57.302  32.063  1.00  0.00           N  
ATOM    975  CA  ALA A 486      41.756  56.227  31.114  1.00  0.00           C  
ATOM    976  C   ALA A 486      40.899  55.111  31.704  1.00  0.00           C  
ATOM    977  O   ALA A 486      40.208  54.407  30.974  1.00  0.00           O  
ATOM    978  CB  ALA A 486      43.071  55.656  30.599  1.00  0.00           C  
ATOM    979  N   SER A 487      40.932  54.961  33.023  1.00  0.00           N  
ATOM    980  CA  SER A 487      40.164  53.917  33.697  1.00  0.00           C  
ATOM    981  C   SER A 487      38.852  54.376  34.331  1.00  0.00           C  
ATOM    982  O   SER A 487      38.024  53.544  34.694  1.00  0.00           O  
ATOM    983  CB  SER A 487      41.012  53.268  34.796  1.00  0.00           C  
ATOM    984  OG  SER A 487      42.191  52.684  34.274  1.00  0.00           O  
ATOM    985  N   ASN A 488      38.659  55.684  34.481  1.00  0.00           N  
ATOM    986  CA  ASN A 488      37.447  56.179  35.128  1.00  0.00           C  
ATOM    987  C   ASN A 488      36.674  57.220  34.336  1.00  0.00           C  
ATOM    988  O   ASN A 488      36.917  58.424  34.462  1.00  0.00           O  
ATOM    989  CB  ASN A 488      37.800  56.754  36.498  1.00  0.00           C  
ATOM    990  CG  ASN A 488      38.505  55.747  37.387  1.00  0.00           C  
ATOM    991  OD1 ASN A 488      37.868  54.959  38.085  1.00  0.00           O  
ATOM    992  ND2 ASN A 488      39.830  55.761  37.351  1.00  0.00           N  
ATOM    993  N   PRO A 490      35.717  56.765  33.515  1.00  0.00           N  
ATOM    994  CA  PRO A 490      34.883  57.643  32.688  1.00  0.00           C  
ATOM    995  C   PRO A 490      34.103  58.666  33.513  1.00  0.00           C  
ATOM    996  O   PRO A 490      33.902  59.800  33.077  1.00  0.00           O  
ATOM    997  CB  PRO A 490      33.965  56.657  31.965  1.00  0.00           C  
ATOM    998  CG  PRO A 490      34.856  55.446  31.808  1.00  0.00           C  
ATOM    999  CD  PRO A 490      35.482  55.347  33.180  1.00  0.00           C  
ATOM   1000  N   SER A 494      33.662  58.260  34.700  1.00  0.00           N  
ATOM   1001  CA  SER A 494      32.903  59.147  35.575  1.00  0.00           C  
ATOM   1002  C   SER A 494      33.691  60.418  35.919  1.00  0.00           C  
ATOM   1003  O   SER A 494      33.108  61.484  36.124  1.00  0.00           O  
ATOM   1004  CB  SER A 494      32.525  58.413  36.860  1.00  0.00           C  
ATOM   1005  OG  SER A 494      33.684  58.047  37.587  1.00  0.00           O  
ATOM   1006  N   TYR A 495      35.014  60.300  35.975  1.00  0.00           N  
ATOM   1007  CA  TYR A 495      35.880  61.435  36.284  1.00  0.00           C  
ATOM   1008  C   TYR A 495      35.651  62.548  35.270  1.00  0.00           C  
ATOM   1009  O   TYR A 495      35.455  63.711  35.639  1.00  0.00           O  
ATOM   1010  CB  TYR A 495      37.344  60.980  36.266  1.00  0.00           C  
ATOM   1011  CG  TYR A 495      38.384  62.058  36.496  1.00  0.00           C  
ATOM   1012  CD1 TYR A 495      38.273  62.967  37.557  1.00  0.00           C  
ATOM   1013  CD2 TYR A 495      39.523  62.122  35.698  1.00  0.00           C  
ATOM   1014  CE1 TYR A 495      39.283  63.907  37.812  1.00  0.00           C  
ATOM   1015  CE2 TYR A 495      40.530  63.049  35.943  1.00  0.00           C  
ATOM   1016  CZ  TYR A 495      40.407  63.936  37.001  1.00  0.00           C  
ATOM   1017  OH  TYR A 495      41.427  64.828  37.241  1.00  0.00           O  
ATOM   1018  N   ILE A 496      35.662  62.187  33.991  1.00  0.00           N  
ATOM   1019  CA  ILE A 496      35.452  63.154  32.923  1.00  0.00           C  
ATOM   1020  C   ILE A 496      34.023  63.690  32.953  1.00  0.00           C  
ATOM   1021  O   ILE A 496      33.797  64.873  32.700  1.00  0.00           O  
ATOM   1022  CB  ILE A 496      35.731  62.526  31.540  1.00  0.00           C  
ATOM   1023  CG1 ILE A 496      37.189  62.066  31.466  1.00  0.00           C  
ATOM   1024  CG2 ILE A 496      35.436  63.534  30.429  1.00  0.00           C  
ATOM   1025  CD1 ILE A 496      38.197  63.193  31.559  1.00  0.00           C  
ATOM   1026  N   GLU A 498      33.060  62.825  33.264  1.00  0.00           N  
ATOM   1027  CA  GLU A 498      31.671  63.261  33.326  1.00  0.00           C  
ATOM   1028  C   GLU A 498      31.544  64.308  34.424  1.00  0.00           C  
ATOM   1029  O   GLU A 498      30.830  65.296  34.268  1.00  0.00           O  
ATOM   1030  CB  GLU A 498      30.728  62.090  33.629  1.00  0.00           C  
ATOM   1031  CG  GLU A 498      30.741  60.973  32.592  1.00  0.00           C  
ATOM   1032  CD  GLU A 498      29.719  59.895  32.899  1.00  0.00           C  
ATOM   1033  OE1 GLU A 498      28.543  60.051  32.505  1.00  0.00           O  
ATOM   1034  OE2 GLU A 498      30.088  58.897  33.551  1.00  0.00           O  
ATOM   1035  N   ARG A 499      32.240  64.088  35.536  1.00  0.00           N  
ATOM   1036  CA  ARG A 499      32.198  65.035  36.645  1.00  0.00           C  
ATOM   1037  C   ARG A 499      32.672  66.404  36.162  1.00  0.00           C  
ATOM   1038  O   ARG A 499      32.043  67.419  36.452  1.00  0.00           O  
ATOM   1039  CB  ARG A 499      33.077  64.550  37.797  1.00  0.00           C  
ATOM   1040  CG  ARG A 499      33.048  65.454  39.024  1.00  0.00           C  
ATOM   1041  CD  ARG A 499      31.683  65.470  39.683  1.00  0.00           C  
ATOM   1042  NE  ARG A 499      31.352  64.185  40.288  1.00  0.00           N  
ATOM   1043  CZ  ARG A 499      30.181  63.905  40.852  1.00  0.00           C  
ATOM   1044  NH1 ARG A 499      29.220  64.821  40.887  1.00  0.00           N  
ATOM   1045  NH2 ARG A 499      29.970  62.710  41.385  1.00  0.00           N  
ATOM   1046  N   MET A 500      33.772  66.426  35.415  1.00  0.00           N  
ATOM   1047  CA  MET A 500      34.303  67.677  34.884  1.00  0.00           C  
ATOM   1048  C   MET A 500      33.224  68.387  34.068  1.00  0.00           C  
ATOM   1049  O   MET A 500      33.025  69.595  34.197  1.00  0.00           O  
ATOM   1050  CB  MET A 500      35.508  67.423  33.975  1.00  0.00           C  
ATOM   1051  CG  MET A 500      36.707  66.749  34.625  1.00  0.00           C  
ATOM   1052  SD  MET A 500      38.067  66.582  33.435  1.00  0.00           S  
ATOM   1053  CE  MET A 500      39.274  65.715  34.429  1.00  0.00           C  
ATOM   1054  N   LEU A 501      32.536  67.628  33.218  1.00  0.00           N  
ATOM   1055  CA  LEU A 501      31.484  68.188  32.377  1.00  0.00           C  
ATOM   1056  C   LEU A 501      30.332  68.721  33.221  1.00  0.00           C  
ATOM   1057  O   LEU A 501      29.813  69.805  32.963  1.00  0.00           O  
ATOM   1058  CB  LEU A 501      30.976  67.125  31.393  1.00  0.00           C  
ATOM   1059  CG  LEU A 501      31.967  66.760  30.282  1.00  0.00           C  
ATOM   1060  CD1 LEU A 501      31.604  65.424  29.637  1.00  0.00           C  
ATOM   1061  CD2 LEU A 501      31.980  67.873  29.255  1.00  0.00           C  
ATOM   1062  N   ASP A 502      29.936  67.969  34.239  1.00  0.00           N  
ATOM   1063  CA  ASP A 502      28.842  68.417  35.085  1.00  0.00           C  
ATOM   1064  C   ASP A 502      29.224  69.692  35.840  1.00  0.00           C  
ATOM   1065  O   ASP A 502      28.415  70.616  35.967  1.00  0.00           O  
ATOM   1066  CB  ASP A 502      28.439  67.317  36.065  1.00  0.00           C  
ATOM   1067  CG  ASP A 502      27.082  67.573  36.692  1.00  0.00           C  
ATOM   1068  OD1 ASP A 502      26.185  68.061  35.970  1.00  0.00           O  
ATOM   1069  OD2 ASP A 502      26.900  67.278  37.891  1.00  0.00           O  
ATOM   1070  N   ILE A 503      30.459  69.752  36.332  1.00  0.00           N  
ATOM   1071  CA  ILE A 503      30.908  70.937  37.052  1.00  0.00           C  
ATOM   1072  C   ILE A 503      30.980  72.130  36.103  1.00  0.00           C  
ATOM   1073  O   ILE A 503      30.651  73.254  36.478  1.00  0.00           O  
ATOM   1074  CB  ILE A 503      32.291  70.712  37.713  1.00  0.00           C  
ATOM   1075  CG1 ILE A 503      32.167  69.655  38.819  1.00  0.00           C  
ATOM   1076  CG2 ILE A 503      32.811  72.025  38.288  1.00  0.00           C  
ATOM   1077  CD1 ILE A 503      33.472  69.316  39.536  1.00  0.00           C  
ATOM   1078  N   ALA A 504      31.401  71.883  34.868  1.00  0.00           N  
ATOM   1079  CA  ALA A 504      31.495  72.953  33.886  1.00  0.00           C  
ATOM   1080  C   ALA A 504      30.112  73.519  33.564  1.00  0.00           C  
ATOM   1081  O   ALA A 504      29.975  74.717  33.316  1.00  0.00           O  
ATOM   1082  CB  ALA A 504      32.156  72.443  32.623  1.00  0.00           C  
ATOM   1083  N   GLU A 841      29.088  72.667  33.566  1.00  0.00           N  
ATOM   1084  CA  GLU A 841      27.732  73.130  33.278  1.00  0.00           C  
ATOM   1085  C   GLU A 841      27.225  74.000  34.420  1.00  0.00           C  
ATOM   1086  O   GLU A 841      26.576  75.020  34.194  1.00  0.00           O  
ATOM   1087  CB  GLU A 841      26.767  71.955  33.076  1.00  0.00           C  
ATOM   1088  CG  GLU A 841      25.341  72.413  32.747  1.00  0.00           C  
ATOM   1089  CD  GLU A 841      24.351  71.268  32.565  1.00  0.00           C  
ATOM   1090  OE1 GLU A 841      23.175  71.548  32.237  1.00  0.00           O  
ATOM   1091  OE2 GLU A 841      24.739  70.092  32.746  1.00  0.00           O  
ATOM   1092  N   PHE A 844      27.517  73.582  35.648  1.00  0.00           N  
ATOM   1093  CA  PHE A 844      27.107  74.325  36.831  1.00  0.00           C  
ATOM   1094  C   PHE A 844      27.719  75.715  36.791  1.00  0.00           C  
ATOM   1095  O   PHE A 844      27.033  76.714  37.001  1.00  0.00           O  
ATOM   1096  CB  PHE A 844      27.583  73.611  38.094  1.00  0.00           C  
ATOM   1097  CG  PHE A 844      27.437  74.430  39.344  1.00  0.00           C  
ATOM   1098  CD1 PHE A 844      26.184  74.650  39.908  1.00  0.00           C  
ATOM   1099  CD2 PHE A 844      28.556  74.990  39.955  1.00  0.00           C  
ATOM   1100  CE1 PHE A 844      26.046  75.415  41.064  1.00  0.00           C  
ATOM   1101  CE2 PHE A 844      28.429  75.758  41.110  1.00  0.00           C  
ATOM   1102  CZ  PHE A 844      27.173  75.970  41.666  1.00  0.00           C  
ATOM   1103  N   SER A 845      29.017  75.767  36.516  1.00  0.00           N  
ATOM   1104  CA  SER A 845      29.746  77.025  36.453  1.00  0.00           C  
ATOM   1105  C   SER A 845      29.279  77.915  35.306  1.00  0.00           C  
ATOM   1106  O   SER A 845      29.313  79.143  35.411  1.00  0.00           O  
ATOM   1107  CB  SER A 845      31.243  76.754  36.318  1.00  0.00           C  
ATOM   1108  OG  SER A 845      31.972  77.967  36.272  1.00  0.00           O  
ATOM   1109  N   THR A1179      28.851  77.307  34.205  1.00  0.00           N  
ATOM   1110  CA  THR A1179      28.380  78.089  33.070  1.00  0.00           C  
ATOM   1111  C   THR A1179      26.986  78.642  33.341  1.00  0.00           C  
ATOM   1112  O   THR A1179      26.702  79.797  33.033  1.00  0.00           O  
ATOM   1113  CB  THR A1179      28.359  77.252  31.776  1.00  0.00           C  
ATOM   1114  OG1 THR A1179      29.705  77.011  31.348  1.00  0.00           O  
ATOM   1115  CG2 THR A1179      27.610  77.985  30.675  1.00  0.00           C  
ATOM   1116  N   ILE A1192      26.122  77.819  33.924  1.00  0.00           N  
ATOM   1117  CA  ILE A1192      24.765  78.248  34.237  1.00  0.00           C  
ATOM   1118  C   ILE A1192      24.774  79.314  35.331  1.00  0.00           C  
ATOM   1119  O   ILE A1192      23.886  80.165  35.386  1.00  0.00           O  
ATOM   1120  CB  ILE A1192      23.889  77.051  34.677  1.00  0.00           C  
ATOM   1121  CG1 ILE A1192      23.657  76.119  33.483  1.00  0.00           C  
ATOM   1122  CG2 ILE A1192      22.560  77.542  35.226  1.00  0.00           C  
ATOM   1123  CD1 ILE A1192      22.839  74.890  33.805  1.00  0.00           C  
ATOM   1124  N   SER A1193      25.780  79.272  36.199  1.00  0.00           N  
ATOM   1125  CA  SER A1193      25.889  80.258  37.267  1.00  0.00           C  
ATOM   1126  C   SER A1193      26.154  81.636  36.676  1.00  0.00           C  
ATOM   1127  O   SER A1193      25.595  82.630  37.138  1.00  0.00           O  
ATOM   1128  CB  SER A1193      27.014  79.886  38.234  1.00  0.00           C  
ATOM   1129  OG  SER A1193      26.646  78.781  39.037  1.00  0.00           O  
ATOM   1130  N   ARG A1194      27.005  81.691  35.654  1.00  0.00           N  
ATOM   1131  CA  ARG A1194      27.330  82.957  35.000  1.00  0.00           C  
ATOM   1132  C   ARG A1194      26.150  83.446  34.167  1.00  0.00           C  
ATOM   1133  O   ARG A1194      25.758  84.611  34.251  1.00  0.00           O  
ATOM   1134  CB  ARG A1194      28.545  82.807  34.084  1.00  0.00           C  
ATOM   1135  CG  ARG A1194      29.771  82.189  34.724  1.00  0.00           C  
ATOM   1136  CD  ARG A1194      31.044  82.743  34.089  1.00  0.00           C  
ATOM   1137  NE  ARG A1194      30.908  82.974  32.649  1.00  0.00           N  
ATOM   1138  CZ  ARG A1194      30.741  82.018  31.738  1.00  0.00           C  
ATOM   1139  NH1 ARG A1194      30.627  82.339  30.455  1.00  0.00           N  
ATOM   1140  NH2 ARG A1194      30.694  80.744  32.105  1.00  0.00           N  
ATOM   1141  N   VAL A1195      25.594  82.550  33.355  1.00  0.00           N  
ATOM   1142  CA  VAL A1195      24.456  82.882  32.504  1.00  0.00           C  
ATOM   1143  C   VAL A1195      23.278  83.333  33.360  1.00  0.00           C  
ATOM   1144  O   VAL A1195      22.349  83.978  32.874  1.00  0.00           O  
ATOM   1145  CB  VAL A1195      24.024  81.670  31.654  1.00  0.00           C  
ATOM   1146  CG1 VAL A1195      22.825  82.035  30.796  1.00  0.00           C  
ATOM   1147  CG2 VAL A1195      25.179  81.218  30.777  1.00  0.00           C  
ATOM   1148  N   LYS A1196      23.326  82.986  34.641  1.00  0.00           N  
ATOM   1149  CA  LYS A1196      22.276  83.360  35.574  1.00  0.00           C  
ATOM   1150  C   LYS A1196      22.648  84.710  36.189  1.00  0.00           C  
ATOM   1151  O   LYS A1196      22.269  85.022  37.320  1.00  0.00           O  
ATOM   1152  CB  LYS A1196      22.143  82.289  36.659  1.00  0.00           C  
ATOM   1153  CG  LYS A1196      20.882  82.388  37.498  1.00  0.00           C  
ATOM   1154  CD  LYS A1196      20.738  81.179  38.409  1.00  0.00           C  
ATOM   1155  CE  LYS A1196      19.478  81.270  39.255  1.00  0.00           C  
ATOM   1156  NZ  LYS A1196      18.246  81.356  38.421  1.00  0.00           N  
ATOM   1157  N   ARG A1197      23.400  85.502  35.428  1.00  0.00           N  
ATOM   1158  CA  ARG A1197      23.839  86.823  35.867  1.00  0.00           C  
ATOM   1159  C   ARG A1197      23.564  87.879  34.798  1.00  0.00           C  
ATOM   1160  O   ARG A1197      22.930  87.600  33.780  1.00  0.00           O  
ATOM   1161  CB  ARG A1197      25.336  86.804  36.191  1.00  0.00           C  
ATOM   1162  CG  ARG A1197      25.706  85.937  37.381  1.00  0.00           C  
ATOM   1163  CD  ARG A1197      25.096  86.478  38.664  1.00  0.00           C  
ATOM   1164  NE  ARG A1197      25.458  85.674  39.828  1.00  0.00           N  
ATOM   1165  CZ  ARG A1197      26.704  85.487  40.255  1.00  0.00           C  
ATOM   1166  NH1 ARG A1197      27.721  86.046  39.613  1.00  0.00           N  
ATOM   1167  NH2 ARG A1197      26.933  84.742  41.328  1.00  0.00           N  
ATOM   1168  N   ILE A1198      38.201  78.773  29.326  1.00  0.00           N  
ATOM   1169  CA  ILE A1198      38.574  78.575  30.724  1.00  0.00           C  
ATOM   1170  C   ILE A1198      37.789  77.424  31.355  1.00  0.00           C  
ATOM   1171  O   ILE A1198      36.675  77.614  31.847  1.00  0.00           O  
ATOM   1172  CB  ILE A1198      38.324  79.854  31.557  1.00  0.00           C  
ATOM   1173  CG1 ILE A1198      39.097  81.030  30.953  1.00  0.00           C  
ATOM   1174  CG2 ILE A1198      38.753  79.628  33.004  1.00  0.00           C  
ATOM   1175  CD1 ILE A1198      38.901  82.340  31.695  1.00  0.00           C  
ATOM   1176  N   PHE A1199      38.379  76.231  31.336  1.00  0.00           N  
ATOM   1177  CA  PHE A1199      37.745  75.048  31.909  1.00  0.00           C  
ATOM   1178  C   PHE A1199      38.676  74.422  32.938  1.00  0.00           C  
ATOM   1179  O   PHE A1199      38.278  73.538  33.695  1.00  0.00           O  
ATOM   1180  CB  PHE A1199      37.447  74.018  30.816  1.00  0.00           C  
ATOM   1181  CG  PHE A1199      36.648  74.562  29.670  1.00  0.00           C  
ATOM   1182  CD1 PHE A1199      37.140  74.488  28.371  1.00  0.00           C  
ATOM   1183  CD2 PHE A1199      35.406  75.149  29.886  1.00  0.00           C  
ATOM   1184  CE1 PHE A1199      36.406  74.992  27.299  1.00  0.00           C  
ATOM   1185  CE2 PHE A1199      34.662  75.657  28.821  1.00  0.00           C  
ATOM   1186  CZ  PHE A1199      35.165  75.578  27.525  1.00  0.00           C  
ATOM   1187  N   TYR A1200      39.919  74.892  32.957  1.00  0.00           N  
ATOM   1188  CA  TYR A1200      40.930  74.379  33.875  1.00  0.00           C  
ATOM   1189  C   TYR A1200      40.439  74.221  35.319  1.00  0.00           C  
ATOM   1190  O   TYR A1200      40.775  73.240  35.985  1.00  0.00           O  
ATOM   1191  CB  TYR A1200      42.172  75.278  33.844  1.00  0.00           C  
ATOM   1192  CG  TYR A1200      43.384  74.669  34.518  1.00  0.00           C  
ATOM   1193  CD1 TYR A1200      43.918  73.457  34.072  1.00  0.00           C  
ATOM   1194  CD2 TYR A1200      43.993  75.297  35.607  1.00  0.00           C  
ATOM   1195  CE1 TYR A1200      45.026  72.883  34.694  1.00  0.00           C  
ATOM   1196  CE2 TYR A1200      45.106  74.729  36.237  1.00  0.00           C  
ATOM   1197  CZ  TYR A1200      45.614  73.522  35.775  1.00  0.00           C  
ATOM   1198  OH  TYR A1200      46.704  72.952  36.399  1.00  0.00           O  
ATOM   1199  N   PRO A1201      39.646  75.186  35.825  1.00  0.00           N  
ATOM   1200  CA  PRO A1201      39.154  75.072  37.202  1.00  0.00           C  
ATOM   1201  C   PRO A1201      38.134  73.946  37.385  1.00  0.00           C  
ATOM   1202  O   PRO A1201      38.166  73.226  38.381  1.00  0.00           O  
ATOM   1203  CB  PRO A1201      38.563  76.456  37.473  1.00  0.00           C  
ATOM   1204  CG  PRO A1201      38.096  76.892  36.122  1.00  0.00           C  
ATOM   1205  CD  PRO A1201      39.249  76.480  35.237  1.00  0.00           C  
ATOM   1206  N   CYS A1202      37.234  73.794  36.420  1.00  0.00           N  
ATOM   1207  CA  CYS A1202      36.220  72.750  36.492  1.00  0.00           C  
ATOM   1208  C   CYS A1202      36.883  71.377  36.435  1.00  0.00           C  
ATOM   1209  O   CYS A1202      36.411  70.424  37.048  1.00  0.00           O  
ATOM   1210  CB  CYS A1202      35.233  72.895  35.333  1.00  0.00           C  
ATOM   1211  SG  CYS A1202      34.507  74.547  35.204  1.00  0.00           S  
ATOM   1212  N   MET A1203      37.981  71.281  35.696  1.00  0.00           N  
ATOM   1213  CA  MET A1203      38.693  70.017  35.572  1.00  0.00           C  
ATOM   1214  C   MET A1203      39.335  69.582  36.890  1.00  0.00           C  
ATOM   1215  O   MET A1203      39.143  68.453  37.339  1.00  0.00           O  
ATOM   1216  CB  MET A1203      39.758  70.115  34.473  1.00  0.00           C  
ATOM   1217  CG  MET A1203      39.182  70.301  33.070  1.00  0.00           C  
ATOM   1218  SD  MET A1203      40.445  70.493  31.785  1.00  0.00           S  
ATOM   1219  CE  MET A1203      40.595  68.804  31.180  1.00  0.00           C  
ATOM   1220  N   GLN A1204      40.088  70.480  37.517  1.00  0.00           N  
ATOM   1221  CA  GLN A1204      40.751  70.153  38.775  1.00  0.00           C  
ATOM   1222  C   GLN A1204      39.737  69.932  39.894  1.00  0.00           C  
ATOM   1223  O   GLN A1204      39.963  69.117  40.794  1.00  0.00           O  
ATOM   1224  CB  GLN A1204      41.724  71.275  39.165  1.00  0.00           C  
ATOM   1225  CG  GLN A1204      42.519  70.997  40.436  1.00  0.00           C  
ATOM   1226  CD  GLN A1204      43.513  72.100  40.770  1.00  0.00           C  
ATOM   1227  OE1 GLN A1204      44.370  72.450  39.960  1.00  0.00           O  
ATOM   1228  NE2 GLN A1204      43.401  72.650  41.974  1.00  0.00           N  
ATOM   1229  N   ALA A1205      38.618  70.653  39.829  1.00  0.00           N  
ATOM   1230  CA  ALA A1205      37.564  70.557  40.843  1.00  0.00           C  
ATOM   1231  C   ALA A1205      36.907  69.180  40.938  1.00  0.00           C  
ATOM   1232  O   ALA A1205      36.339  68.824  41.971  1.00  0.00           O  
ATOM   1233  CB  ALA A1205      36.495  71.621  40.580  1.00  0.00           C  
ATOM   1234  N   ALA A1206      36.977  68.411  39.857  1.00  0.00           N  
ATOM   1235  CA  ALA A1206      36.393  67.073  39.834  1.00  0.00           C  
ATOM   1236  C   ALA A1206      37.210  66.119  40.705  1.00  0.00           C  
ATOM   1237  O   ALA A1206      36.680  65.147  41.257  1.00  0.00           O  
ATOM   1238  CB  ALA A1206      36.344  66.552  38.390  1.00  0.00           C  
ATOM   1239  N   ASP A1207      38.501  66.412  40.835  1.00  0.00           N  
ATOM   1240  CA  ASP A1207      39.408  65.572  41.612  1.00  0.00           C  
ATOM   1241  C   ASP A1207      38.903  65.172  42.982  1.00  0.00           C  
ATOM   1242  O   ASP A1207      38.918  63.992  43.326  1.00  0.00           O  
ATOM   1243  CB  ASP A1207      40.768  66.261  41.774  1.00  0.00           C  
ATOM   1244  CG  ASP A1207      41.439  66.538  40.447  1.00  0.00           C  
ATOM   1245  OD1 ASP A1207      40.853  66.196  39.395  1.00  0.00           O  
ATOM   1246  OD2 ASP A1207      42.551  67.103  40.450  1.00  0.00           O  
ATOM   1247  N   VAL A1208      38.459  66.149  43.769  1.00  0.00           N  
ATOM   1248  CA  VAL A1208      37.994  65.870  45.122  1.00  0.00           C  
ATOM   1249  C   VAL A1208      36.761  64.980  45.160  1.00  0.00           C  
ATOM   1250  O   VAL A1208      36.471  64.359  46.178  1.00  0.00           O  
ATOM   1251  CB  VAL A1208      37.713  67.195  45.912  1.00  0.00           C  
ATOM   1252  CG1 VAL A1208      36.500  67.920  45.341  1.00  0.00           C  
ATOM   1253  CG2 VAL A1208      37.505  66.891  47.380  1.00  0.00           C  
ATOM   1254  N   PHE A1209      36.032  64.907  44.052  1.00  0.00           N  
ATOM   1255  CA  PHE A1209      34.837  64.073  44.022  1.00  0.00           C  
ATOM   1256  C   PHE A1209      35.067  62.684  43.439  1.00  0.00           C  
ATOM   1257  O   PHE A1209      34.349  61.745  43.779  1.00  0.00           O  
ATOM   1258  CB  PHE A1209      33.722  64.740  43.210  1.00  0.00           C  
ATOM   1259  CG  PHE A1209      33.293  66.068  43.743  1.00  0.00           C  
ATOM   1260  CD1 PHE A1209      33.722  67.244  43.137  1.00  0.00           C  
ATOM   1261  CD2 PHE A1209      32.458  66.147  44.851  1.00  0.00           C  
ATOM   1262  CE1 PHE A1209      33.327  68.474  43.623  1.00  0.00           C  
ATOM   1263  CE2 PHE A1209      32.059  67.370  45.343  1.00  0.00           C  
ATOM   1264  CZ  PHE A1209      32.492  68.539  44.730  1.00  0.00           C  
ATOM   1265  N   GLU A1210      36.071  62.548  42.580  1.00  0.00           N  
ATOM   1266  CA  GLU A1210      36.309  61.273  41.913  1.00  0.00           C  
ATOM   1267  C   GLU A1210      37.519  60.433  42.312  1.00  0.00           C  
ATOM   1268  O   GLU A1210      37.498  59.217  42.122  1.00  0.00           O  
ATOM   1269  CB  GLU A1210      36.336  61.515  40.402  1.00  0.00           C  
ATOM   1270  CG  GLU A1210      35.108  62.259  39.893  1.00  0.00           C  
ATOM   1271  CD  GLU A1210      33.831  61.444  40.032  1.00  0.00           C  
ATOM   1272  OE1 GLU A1210      32.745  62.047  40.185  1.00  0.00           O  
ATOM   1273  OE2 GLU A1210      33.913  60.199  39.979  1.00  0.00           O  
ATOM   1274  N   LEU A1211      38.566  61.053  42.854  1.00  0.00           N  
ATOM   1275  CA  LEU A1211      39.759  60.295  43.238  1.00  0.00           C  
ATOM   1276  C   LEU A1211      39.428  59.060  44.070  1.00  0.00           C  
ATOM   1277  O   LEU A1211      40.159  58.071  44.034  1.00  0.00           O  
ATOM   1278  CB  LEU A1211      40.764  61.189  43.971  1.00  0.00           C  
ATOM   1279  CG  LEU A1211      41.476  62.195  43.060  1.00  0.00           C  
ATOM   1280  CD1 LEU A1211      42.464  63.027  43.873  1.00  0.00           C  
ATOM   1281  CD2 LEU A1211      42.214  61.450  41.951  1.00  0.00           C  
ATOM   1282  N   VAL A1212      38.340  59.125  44.832  1.00  0.00           N  
ATOM   1283  CA  VAL A1212      37.879  57.977  45.618  1.00  0.00           C  
ATOM   1284  C   VAL A1212      36.371  57.900  45.410  1.00  0.00           C  
ATOM   1285  O   VAL A1212      35.726  58.919  45.172  1.00  0.00           O  
ATOM   1286  CB  VAL A1212      38.176  58.108  47.130  1.00  0.00           C  
ATOM   1287  CG1 VAL A1212      39.661  57.919  47.387  1.00  0.00           C  
ATOM   1288  CG2 VAL A1212      37.689  59.451  47.648  1.00  0.00           C  
ATOM   1289  N   PRO A1289      35.789  56.692  45.484  1.00  0.00           N  
ATOM   1290  CA  PRO A1289      34.341  56.536  45.289  1.00  0.00           C  
ATOM   1291  C   PRO A1289      33.438  57.468  46.105  1.00  0.00           C  
ATOM   1292  O   PRO A1289      32.599  58.179  45.542  1.00  0.00           O  
ATOM   1293  CB  PRO A1289      34.101  55.050  45.596  1.00  0.00           C  
ATOM   1294  CG  PRO A1289      35.273  54.662  46.459  1.00  0.00           C  
ATOM   1295  CD  PRO A1289      36.417  55.403  45.819  1.00  0.00           C  
ATOM   1296  N   GLU A1290      33.608  57.474  47.421  1.00  0.00           N  
ATOM   1297  CA  GLU A1290      32.786  58.324  48.277  1.00  0.00           C  
ATOM   1298  C   GLU A1290      33.241  59.786  48.289  1.00  0.00           C  
ATOM   1299  O   GLU A1290      32.694  60.607  49.025  1.00  0.00           O  
ATOM   1300  CB  GLU A1290      32.783  57.767  49.701  1.00  0.00           C  
ATOM   1301  CG  GLU A1290      31.475  57.097  50.126  1.00  0.00           C  
ATOM   1302  CD  GLU A1290      30.910  56.143  49.078  1.00  0.00           C  
ATOM   1303  OE1 GLU A1290      30.380  56.626  48.051  1.00  0.00           O  
ATOM   1304  OE2 GLU A1290      30.996  54.910  49.280  1.00  0.00           O  
ATOM   1305  N   GLY A1291      34.235  60.109  47.465  1.00  0.00           N  
ATOM   1306  CA  GLY A1291      34.743  61.470  47.413  1.00  0.00           C  
ATOM   1307  C   GLY A1291      35.754  61.751  48.512  1.00  0.00           C  
ATOM   1308  O   GLY A1291      35.615  61.260  49.632  1.00  0.00           O  
ATOM   1309  N   ILE A1292      36.782  62.530  48.196  1.00  0.00           N  
ATOM   1310  CA  ILE A1292      37.809  62.864  49.180  1.00  0.00           C  
ATOM   1311  C   ILE A1292      37.230  63.796  50.245  1.00  0.00           C  
ATOM   1312  O   ILE A1292      36.476  64.711  49.933  1.00  0.00           O  
ATOM   1313  CB  ILE A1292      39.013  63.569  48.519  1.00  0.00           C  
ATOM   1314  CG1 ILE A1292      39.721  62.612  47.558  1.00  0.00           C  
ATOM   1315  CG2 ILE A1292      39.983  64.064  49.602  1.00  0.00           C  
ATOM   1316  CD1 ILE A1292      40.406  61.448  48.251  1.00  0.00           C  
ATOM   1317  N   ASP A1293      37.583  63.554  51.500  1.00  0.00           N  
ATOM   1318  CA  ASP A1293      37.098  64.378  52.605  1.00  0.00           C  
ATOM   1319  C   ASP A1293      37.804  65.739  52.675  1.00  0.00           C  
ATOM   1320  O   ASP A1293      37.156  66.779  52.818  1.00  0.00           O  
ATOM   1321  CB  ASP A1293      37.297  63.637  53.929  1.00  0.00           C  
ATOM   1322  CG  ASP A1293      36.386  62.426  54.067  1.00  0.00           C  
ATOM   1323  OD1 ASP A1293      36.869  61.365  54.517  1.00  0.00           O  
ATOM   1324  OD2 ASP A1293      35.185  62.538  53.738  1.00  0.00           O  
ATOM   1325  N   ILE A1294      39.130  65.723  52.559  1.00  0.00           N  
ATOM   1326  CA  ILE A1294      39.924  66.946  52.649  1.00  0.00           C  
ATOM   1327  C   ILE A1294      40.831  67.262  51.464  1.00  0.00           C  
ATOM   1328  O   ILE A1294      41.647  66.439  51.042  1.00  0.00           O  
ATOM   1329  CB  ILE A1294      40.817  66.922  53.907  1.00  0.00           C  
ATOM   1330  CG1 ILE A1294      39.945  66.863  55.162  1.00  0.00           C  
ATOM   1331  CG2 ILE A1294      41.725  68.156  53.930  1.00  0.00           C  
ATOM   1332  CD1 ILE A1294      40.741  66.733  56.437  1.00  0.00           C  
ATOM   1333  N   CYS A1295      40.681  68.477  50.949  1.00  0.00           N  
ATOM   1334  CA  CYS A1295      41.490  68.977  49.844  1.00  0.00           C  
ATOM   1335  C   CYS A1295      42.634  69.771  50.486  1.00  0.00           C  
ATOM   1336  O   CYS A1295      42.412  70.856  51.027  1.00  0.00           O  
ATOM   1337  CB  CYS A1295      40.640  69.891  48.962  1.00  0.00           C  
ATOM   1338  SG  CYS A1295      41.520  70.653  47.590  1.00  0.00           S  
ATOM   1339  N   GLN A1296      43.846  69.219  50.446  1.00  0.00           N  
ATOM   1340  CA  GLN A1296      45.011  69.865  51.043  1.00  0.00           C  
ATOM   1341  C   GLN A1296      45.953  70.452  49.988  1.00  0.00           C  
ATOM   1342  O   GLN A1296      46.888  69.786  49.533  1.00  0.00           O  
ATOM   1343  CB  GLN A1296      45.761  68.848  51.913  1.00  0.00           C  
ATOM   1344  CG  GLN A1296      46.524  69.455  53.076  1.00  0.00           C  
ATOM   1345  CD  GLN A1296      47.726  70.243  52.627  1.00  0.00           C  
ATOM   1346  OE1 GLN A1296      48.753  69.670  52.261  1.00  0.00           O  
ATOM   1347  NE2 GLN A1296      47.607  71.569  52.638  1.00  0.00           N  
ATOM   1348  N   LEU A1297      45.705  71.699  49.602  1.00  0.00           N  
ATOM   1349  CA  LEU A1297      46.525  72.371  48.594  1.00  0.00           C  
ATOM   1350  C   LEU A1297      47.054  73.716  49.085  1.00  0.00           C  
ATOM   1351  O   LEU A1297      46.698  74.181  50.167  1.00  0.00           O  
ATOM   1352  CB  LEU A1297      45.702  72.618  47.327  1.00  0.00           C  
ATOM   1353  CG  LEU A1297      44.952  71.437  46.704  1.00  0.00           C  
ATOM   1354  CD1 LEU A1297      44.131  71.937  45.510  1.00  0.00           C  
ATOM   1355  CD2 LEU A1297      45.945  70.359  46.269  1.00  0.00           C  
ATOM   1356  N   GLY A1298      47.902  74.340  48.273  1.00  0.00           N  
ATOM   1357  CA  GLY A1298      48.439  75.641  48.623  1.00  0.00           C  
ATOM   1358  C   GLY A1298      47.296  76.633  48.514  1.00  0.00           C  
ATOM   1359  O   GLY A1298      46.391  76.451  47.695  1.00  0.00           O  
ATOM   1360  N   ILE A1299      47.327  77.683  49.324  1.00  0.00           N  
ATOM   1361  CA  ILE A1299      46.262  78.668  49.304  1.00  0.00           C  
ATOM   1362  C   ILE A1299      46.100  79.355  47.951  1.00  0.00           C  
ATOM   1363  O   ILE A1299      45.041  79.908  47.655  1.00  0.00           O  
ATOM   1364  CB  ILE A1299      46.466  79.726  50.418  1.00  0.00           C  
ATOM   1365  CG1 ILE A1299      45.238  80.633  50.496  1.00  0.00           C  
ATOM   1366  CG2 ILE A1299      47.732  80.539  50.156  1.00  0.00           C  
ATOM   1367  CD1 ILE A1299      45.190  81.487  51.751  1.00  0.00           C  
ATOM   1368  N   ASP A1300      47.133  79.311  47.116  1.00  0.00           N  
ATOM   1369  CA  ASP A1300      47.042  79.944  45.804  1.00  0.00           C  
ATOM   1370  C   ASP A1300      46.005  79.249  44.921  1.00  0.00           C  
ATOM   1371  O   ASP A1300      45.669  79.738  43.847  1.00  0.00           O  
ATOM   1372  CB  ASP A1300      48.402  79.931  45.097  1.00  0.00           C  
ATOM   1373  CG  ASP A1300      48.907  78.528  44.829  1.00  0.00           C  
ATOM   1374  OD1 ASP A1300      49.921  78.388  44.115  1.00  0.00           O  
ATOM   1375  OD2 ASP A1300      48.300  77.564  45.336  1.00  0.00           O  
ATOM   1376  N   GLN A1301      45.499  78.109  45.378  1.00  0.00           N  
ATOM   1377  CA  GLN A1301      44.504  77.366  44.615  1.00  0.00           C  
ATOM   1378  C   GLN A1301      43.144  77.303  45.302  1.00  0.00           C  
ATOM   1379  O   GLN A1301      42.398  76.334  45.142  1.00  0.00           O  
ATOM   1380  CB  GLN A1301      45.014  75.956  44.345  1.00  0.00           C  
ATOM   1381  CG  GLN A1301      46.198  75.938  43.407  1.00  0.00           C  
ATOM   1382  CD  GLN A1301      46.413  74.583  42.805  1.00  0.00           C  
ATOM   1383  OE1 GLN A1301      47.098  73.734  43.378  1.00  0.00           O  
ATOM   1384  NE2 GLN A1301      45.808  74.355  41.643  1.00  0.00           N  
ATOM   1385  N   ARG A1302      42.816  78.354  46.047  1.00  0.00           N  
ATOM   1386  CA  ARG A1302      41.554  78.404  46.771  1.00  0.00           C  
ATOM   1387  C   ARG A1302      40.323  78.506  45.868  1.00  0.00           C  
ATOM   1388  O   ARG A1302      39.259  77.999  46.221  1.00  0.00           O  
ATOM   1389  CB  ARG A1302      41.572  79.564  47.780  1.00  0.00           C  
ATOM   1390  CG  ARG A1302      41.714  80.950  47.176  1.00  0.00           C  
ATOM   1391  CD  ARG A1302      41.909  82.000  48.275  1.00  0.00           C  
ATOM   1392  NE  ARG A1302      40.886  81.907  49.317  1.00  0.00           N  
ATOM   1393  CZ  ARG A1302      39.588  82.128  49.119  1.00  0.00           C  
ATOM   1394  NH1 ARG A1302      38.732  82.015  50.125  1.00  0.00           N  
ATOM   1395  NH2 ARG A1302      39.143  82.469  47.916  1.00  0.00           N  
ATOM   1396  N   LYS A1303      40.460  79.149  44.711  1.00  0.00           N  
ATOM   1397  CA  LYS A1303      39.328  79.288  43.791  1.00  0.00           C  
ATOM   1398  C   LYS A1303      38.767  77.940  43.338  1.00  0.00           C  
ATOM   1399  O   LYS A1303      37.557  77.782  43.195  1.00  0.00           O  
ATOM   1400  CB  LYS A1303      39.724  80.090  42.548  1.00  0.00           C  
ATOM   1401  CG  LYS A1303      39.839  81.588  42.760  1.00  0.00           C  
ATOM   1402  CD  LYS A1303      40.312  82.257  41.476  1.00  0.00           C  
ATOM   1403  CE  LYS A1303      40.662  83.718  41.693  1.00  0.00           C  
ATOM   1404  NZ  LYS A1303      41.328  84.288  40.484  1.00  0.00           N  
ATOM   1405  N   VAL A1304      39.646  76.971  43.117  1.00  0.00           N  
ATOM   1406  CA  VAL A1304      39.206  75.660  42.667  1.00  0.00           C  
ATOM   1407  C   VAL A1304      38.404  74.936  43.732  1.00  0.00           C  
ATOM   1408  O   VAL A1304      37.375  74.331  43.434  1.00  0.00           O  
ATOM   1409  CB  VAL A1304      40.394  74.776  42.254  1.00  0.00           C  
ATOM   1410  CG1 VAL A1304      39.880  73.504  41.579  1.00  0.00           C  
ATOM   1411  CG2 VAL A1304      41.306  75.544  41.314  1.00  0.00           C  
ATOM   1412  N   ASN A1306      38.868  74.999  44.975  1.00  0.00           N  
ATOM   1413  CA  ASN A1306      38.164  74.337  46.066  1.00  0.00           C  
ATOM   1414  C   ASN A1306      36.828  75.032  46.331  1.00  0.00           C  
ATOM   1415  O   ASN A1306      35.839  74.377  46.661  1.00  0.00           O  
ATOM   1416  CB  ASN A1306      39.012  74.340  47.343  1.00  0.00           C  
ATOM   1417  CG  ASN A1306      40.448  73.903  47.094  1.00  0.00           C  
ATOM   1418  OD1 ASN A1306      40.705  73.005  46.291  1.00  0.00           O  
ATOM   1419  ND2 ASN A1306      41.389  74.530  47.792  1.00  0.00           N  
ATOM   1420  N   MET A1310      36.799  76.356  46.186  1.00  0.00           N  
ATOM   1421  CA  MET A1310      35.567  77.108  46.410  1.00  0.00           C  
ATOM   1422  C   MET A1310      34.515  76.730  45.362  1.00  0.00           C  
ATOM   1423  O   MET A1310      33.323  76.676  45.663  1.00  0.00           O  
ATOM   1424  CB  MET A1310      35.830  78.620  46.363  1.00  0.00           C  
ATOM   1425  CG  MET A1310      36.703  79.152  47.498  1.00  0.00           C  
ATOM   1426  SD  MET A1310      36.252  78.493  49.126  1.00  0.00           S  
ATOM   1427  CE  MET A1310      34.652  79.268  49.408  1.00  0.00           C  
ATOM   1428  N   LEU A1312      34.960  76.478  44.133  1.00  0.00           N  
ATOM   1429  CA  LEU A1312      34.043  76.079  43.068  1.00  0.00           C  
ATOM   1430  C   LEU A1312      33.452  74.737  43.471  1.00  0.00           C  
ATOM   1431  O   LEU A1312      32.236  74.551  43.459  1.00  0.00           O  
ATOM   1432  CB  LEU A1312      34.788  75.942  41.737  1.00  0.00           C  
ATOM   1433  CG  LEU A1312      34.009  75.315  40.574  1.00  0.00           C  
ATOM   1434  CD1 LEU A1312      32.774  76.156  40.266  1.00  0.00           C  
ATOM   1435  CD2 LEU A1312      34.907  75.221  39.353  1.00  0.00           C  
ATOM   1436  N   ALA A1314      34.327  73.813  43.851  1.00  0.00           N  
ATOM   1437  CA  ALA A1314      33.908  72.482  44.272  1.00  0.00           C  
ATOM   1438  C   ALA A1314      32.879  72.547  45.398  1.00  0.00           C  
ATOM   1439  O   ALA A1314      31.924  71.768  45.419  1.00  0.00           O  
ATOM   1440  CB  ALA A1314      35.116  71.671  44.721  1.00  0.00           C  
ATOM   1441  N   ILE A1316      33.075  73.471  46.333  1.00  0.00           N  
ATOM   1442  CA  ILE A1316      32.152  73.613  47.455  1.00  0.00           C  
ATOM   1443  C   ILE A1316      30.794  74.141  47.000  1.00  0.00           C  
ATOM   1444  O   ILE A1316      29.761  73.648  47.441  1.00  0.00           O  
ATOM   1445  CB  ILE A1316      32.739  74.538  48.550  1.00  0.00           C  
ATOM   1446  CG1 ILE A1316      33.936  73.846  49.208  1.00  0.00           C  
ATOM   1447  CG2 ILE A1316      31.683  74.862  49.598  1.00  0.00           C  
ATOM   1448  CD1 ILE A1316      34.732  74.736  50.141  1.00  0.00           C  
ATOM   1449  N   GLU A1317      30.795  75.142  46.123  1.00  0.00           N  
ATOM   1450  CA  GLU A1317      29.539  75.684  45.612  1.00  0.00           C  
ATOM   1451  C   GLU A1317      28.823  74.571  44.859  1.00  0.00           C  
ATOM   1452  O   GLU A1317      27.650  74.290  45.110  1.00  0.00           O  
ATOM   1453  CB  GLU A1317      29.795  76.857  44.657  1.00  0.00           C  
ATOM   1454  CG  GLU A1317      30.047  78.187  45.341  1.00  0.00           C  
ATOM   1455  CD  GLU A1317      28.864  78.633  46.181  1.00  0.00           C  
ATOM   1456  OE1 GLU A1317      27.745  78.731  45.627  1.00  0.00           O  
ATOM   1457  OE2 GLU A1317      29.052  78.888  47.394  1.00  0.00           O  
ATOM   1458  N   TYR A1318      29.547  73.941  43.937  1.00  0.00           N  
ATOM   1459  CA  TYR A1318      29.011  72.847  43.133  1.00  0.00           C  
ATOM   1460  C   TYR A1318      28.394  71.780  44.027  1.00  0.00           C  
ATOM   1461  O   TYR A1318      27.250  71.374  43.824  1.00  0.00           O  
ATOM   1462  CB  TYR A1318      30.127  72.224  42.284  1.00  0.00           C  
ATOM   1463  CG  TYR A1318      29.740  70.940  41.583  1.00  0.00           C  
ATOM   1464  CD1 TYR A1318      28.970  70.955  40.418  1.00  0.00           C  
ATOM   1465  CD2 TYR A1318      30.135  69.705  42.094  1.00  0.00           C  
ATOM   1466  CE1 TYR A1318      28.608  69.769  39.779  1.00  0.00           C  
ATOM   1467  CE2 TYR A1318      29.779  68.516  41.467  1.00  0.00           C  
ATOM   1468  CZ  TYR A1318      29.017  68.554  40.311  1.00  0.00           C  
ATOM   1469  OH  TYR A1318      28.675  67.372  39.692  1.00  0.00           O  
ATOM   1470  N   ALA A1319      29.157  71.336  45.022  1.00  0.00           N  
ATOM   1471  CA  ALA A1319      28.694  70.305  45.942  1.00  0.00           C  
ATOM   1472  C   ALA A1319      27.415  70.687  46.672  1.00  0.00           C  
ATOM   1473  O   ALA A1319      26.585  69.824  46.958  1.00  0.00           O  
ATOM   1474  CB  ALA A1319      29.782  69.976  46.948  1.00  0.00           C  
ATOM   1475  N   ASN A1321      27.258  71.970  46.990  1.00  0.00           N  
ATOM   1476  CA  ASN A1321      26.057  72.422  47.688  1.00  0.00           C  
ATOM   1477  C   ASN A1321      24.841  72.348  46.774  1.00  0.00           C  
ATOM   1478  O   ASN A1321      23.771  71.896  47.182  1.00  0.00           O  
ATOM   1479  CB  ASN A1321      26.220  73.858  48.198  1.00  0.00           C  
ATOM   1480  CG  ASN A1321      26.801  73.918  49.598  1.00  0.00           C  
ATOM   1481  OD1 ASN A1321      28.012  73.816  49.790  1.00  0.00           O  
ATOM   1482  ND2 ASN A1321      25.930  74.071  50.590  1.00  0.00           N  
ATOM   1483  N   ASP A1322      25.014  72.794  45.536  1.00  0.00           N  
ATOM   1484  CA  ASP A1322      23.932  72.785  44.566  1.00  0.00           C  
ATOM   1485  C   ASP A1322      23.469  71.375  44.213  1.00  0.00           C  
ATOM   1486  O   ASP A1322      22.277  71.148  44.011  1.00  0.00           O  
ATOM   1487  CB  ASP A1322      24.369  73.516  43.297  1.00  0.00           C  
ATOM   1488  CG  ASP A1322      23.326  73.451  42.194  1.00  0.00           C  
ATOM   1489  OD1 ASP A1322      23.054  72.339  41.687  1.00  0.00           O  
ATOM   1490  OD2 ASP A1322      22.779  74.514  41.833  1.00  0.00           O  
ATOM   1491  N   ARG A1323      24.402  70.429  44.141  1.00  0.00           N  
ATOM   1492  CA  ARG A1323      24.053  69.054  43.791  1.00  0.00           C  
ATOM   1493  C   ARG A1323      23.846  68.133  44.987  1.00  0.00           C  
ATOM   1494  O   ARG A1323      23.745  66.921  44.829  1.00  0.00           O  
ATOM   1495  CB  ARG A1323      25.114  68.463  42.858  1.00  0.00           C  
ATOM   1496  CG  ARG A1323      25.322  69.275  41.587  1.00  0.00           C  
ATOM   1497  CD  ARG A1323      23.997  69.521  40.876  1.00  0.00           C  
ATOM   1498  NE  ARG A1323      24.123  70.446  39.753  1.00  0.00           N  
ATOM   1499  CZ  ARG A1323      24.865  70.212  38.680  1.00  0.00           C  
ATOM   1500  NH1 ARG A1323      25.545  69.082  38.592  1.00  0.00           N  
ATOM   1501  NH2 ARG A1323      24.920  71.097  37.694  1.00  0.00           N  
ATOM   1502  N   GLY A1324      23.781  68.710  46.180  1.00  0.00           N  
ATOM   1503  CA  GLY A1324      23.567  67.920  47.381  1.00  0.00           C  
ATOM   1504  C   GLY A1324      24.575  66.819  47.654  1.00  0.00           C  
ATOM   1505  O   GLY A1324      24.196  65.715  48.046  1.00  0.00           O  
ATOM   1506  N   LEU A1342      25.858  67.107  47.461  1.00  0.00           N  
ATOM   1507  CA  LEU A1342      26.900  66.111  47.706  1.00  0.00           C  
ATOM   1508  C   LEU A1342      27.661  66.429  48.992  1.00  0.00           C  
ATOM   1509  O   LEU A1342      27.515  67.518  49.553  1.00  0.00           O  
ATOM   1510  CB  LEU A1342      27.887  66.086  46.539  1.00  0.00           C  
ATOM   1511  CG  LEU A1342      27.307  65.867  45.139  1.00  0.00           C  
ATOM   1512  CD1 LEU A1342      28.421  65.974  44.107  1.00  0.00           C  
ATOM   1513  CD2 LEU A1342      26.627  64.504  45.065  1.00  0.00           C  
ATOM   1514  N   LYS A1344      28.469  65.479  49.459  1.00  0.00           N  
ATOM   1515  CA  LYS A1344      29.264  65.704  50.658  1.00  0.00           C  
ATOM   1516  C   LYS A1344      30.052  66.976  50.362  1.00  0.00           C  
ATOM   1517  O   LYS A1344      30.594  67.133  49.266  1.00  0.00           O  
ATOM   1518  CB  LYS A1344      30.238  64.552  50.889  1.00  0.00           C  
ATOM   1519  CG  LYS A1344      30.957  64.618  52.235  1.00  0.00           C  
ATOM   1520  CD  LYS A1344      32.329  63.961  52.194  1.00  0.00           C  
ATOM   1521  CE  LYS A1344      32.296  62.564  51.610  1.00  0.00           C  
ATOM   1522  NZ  LYS A1344      33.652  61.953  51.607  1.00  0.00           N  
ATOM   1523  N   ILE A1345      30.101  67.898  51.314  1.00  0.00           N  
ATOM   1524  CA  ILE A1345      30.831  69.138  51.080  1.00  0.00           C  
ATOM   1525  C   ILE A1345      32.307  68.908  51.354  1.00  0.00           C  
ATOM   1526  O   ILE A1345      32.684  68.476  52.441  1.00  0.00           O  
ATOM   1527  CB  ILE A1345      30.334  70.281  51.997  1.00  0.00           C  
ATOM   1528  CG1 ILE A1345      28.812  70.423  51.891  1.00  0.00           C  
ATOM   1529  CG2 ILE A1345      31.014  71.592  51.605  1.00  0.00           C  
ATOM   1530  CD1 ILE A1345      28.314  70.792  50.513  1.00  0.00           C  
ATOM   1531  N   PRO A1347      33.165  69.174  50.362  1.00  0.00           N  
ATOM   1532  CA  PRO A1347      34.599  68.970  50.589  1.00  0.00           C  
ATOM   1533  C   PRO A1347      35.169  70.015  51.546  1.00  0.00           C  
ATOM   1534  O   PRO A1347      34.744  71.173  51.544  1.00  0.00           O  
ATOM   1535  CB  PRO A1347      35.188  69.075  49.186  1.00  0.00           C  
ATOM   1536  CG  PRO A1347      34.261  70.029  48.503  1.00  0.00           C  
ATOM   1537  CD  PRO A1347      32.898  69.569  48.969  1.00  0.00           C  
ATOM   1538  N   ILE A1348      36.124  69.593  52.368  1.00  0.00           N  
ATOM   1539  CA  ILE A1348      36.771  70.475  53.332  1.00  0.00           C  
ATOM   1540  C   ILE A1348      38.148  70.869  52.813  1.00  0.00           C  
ATOM   1541  O   ILE A1348      38.921  70.013  52.385  1.00  0.00           O  
ATOM   1542  CB  ILE A1348      36.957  69.766  54.688  1.00  0.00           C  
ATOM   1543  CG1 ILE A1348      35.591  69.403  55.274  1.00  0.00           C  
ATOM   1544  CG2 ILE A1348      37.741  70.657  55.647  1.00  0.00           C  
ATOM   1545  CD1 ILE A1348      35.667  68.408  56.404  1.00  0.00           C  
ATOM   1546  N   SER A1349      38.456  72.159  52.836  1.00  0.00           N  
ATOM   1547  CA  SER A1349      39.768  72.598  52.381  1.00  0.00           C  
ATOM   1548  C   SER A1349      40.668  72.974  53.555  1.00  0.00           C  
ATOM   1549  O   SER A1349      40.241  73.610  54.519  1.00  0.00           O  
ATOM   1550  CB  SER A1349      39.647  73.773  51.406  1.00  0.00           C  
ATOM   1551  OG  SER A1349      38.929  74.840  51.977  1.00  0.00           O  
ATOM   1552  N   LEU A1350      41.914  72.534  53.466  1.00  0.00           N  
ATOM   1553  CA  LEU A1350      42.928  72.800  54.474  1.00  0.00           C  
ATOM   1554  C   LEU A1350      44.076  73.326  53.616  1.00  0.00           C  
ATOM   1555  O   LEU A1350      44.906  72.557  53.124  1.00  0.00           O  
ATOM   1556  CB  LEU A1350      43.294  71.487  55.166  1.00  0.00           C  
ATOM   1557  CG  LEU A1350      43.530  71.440  56.674  1.00  0.00           C  
ATOM   1558  CD1 LEU A1350      42.475  72.240  57.415  1.00  0.00           C  
ATOM   1559  CD2 LEU A1350      43.511  69.990  57.123  1.00  0.00           C  
ATOM   1560  N   SER A1351      44.093  74.639  53.412  1.00  0.00           N  
ATOM   1561  CA  SER A1351      45.096  75.281  52.562  1.00  0.00           C  
ATOM   1562  C   SER A1351      46.320  75.847  53.287  1.00  0.00           C  
ATOM   1563  O   SER A1351      46.191  76.606  54.246  1.00  0.00           O  
ATOM   1564  CB  SER A1351      44.421  76.388  51.748  1.00  0.00           C  
ATOM   1565  OG  SER A1351      43.318  75.877  51.020  1.00  0.00           O  
ATOM   1566  N   HIS A1352      47.509  75.493  52.802  1.00  0.00           N  
ATOM   1567  CA  HIS A1352      48.747  75.952  53.425  1.00  0.00           C  
ATOM   1568  C   HIS A1352      49.339  77.232  52.842  1.00  0.00           C  
ATOM   1569  O   HIS A1352      49.062  77.614  51.703  1.00  0.00           O  
ATOM   1570  CB  HIS A1352      49.812  74.843  53.389  1.00  0.00           C  
ATOM   1571  CG  HIS A1352      50.255  74.463  52.010  1.00  0.00           C  
ATOM   1572  ND1 HIS A1352      49.792  73.336  51.363  1.00  0.00           N  
ATOM   1573  CD2 HIS A1352      51.139  75.046  51.165  1.00  0.00           C  
ATOM   1574  CE1 HIS A1352      50.375  73.238  50.181  1.00  0.00           C  
ATOM   1575  NE2 HIS A1352      51.198  74.263  50.036  1.00  0.00           N  
ATOM   1576  N   HIS A1356      50.173  77.877  53.648  1.00  0.00           N  
ATOM   1577  CA  HIS A1356      50.846  79.118  53.284  1.00  0.00           C  
ATOM   1578  C   HIS A1356      51.831  78.927  52.129  1.00  0.00           C  
ATOM   1579  O   HIS A1356      52.562  77.944  52.094  1.00  0.00           O  
ATOM   1580  CB  HIS A1356      51.611  79.650  54.501  1.00  0.00           C  
ATOM   1581  CG  HIS A1356      52.450  80.858  54.213  1.00  0.00           C  
ATOM   1582  ND1 HIS A1356      51.947  82.142  54.247  1.00  0.00           N  
ATOM   1583  CD2 HIS A1356      53.759  80.977  53.890  1.00  0.00           C  
ATOM   1584  CE1 HIS A1356      52.911  82.999  53.959  1.00  0.00           C  
ATOM   1585  NE2 HIS A1356      54.020  82.318  53.738  1.00  0.00           N  
ATOM   1586  N   MET A1360      51.858  79.874  51.196  1.00  0.00           N  
ATOM   1587  CA  MET A1360      52.795  79.802  50.073  1.00  0.00           C  
ATOM   1588  C   MET A1360      54.051  80.591  50.465  1.00  0.00           C  
ATOM   1589  O   MET A1360      53.965  81.773  50.775  1.00  0.00           O  
ATOM   1590  CB  MET A1360      52.172  80.409  48.809  1.00  0.00           C  
ATOM   1591  CG  MET A1360      50.923  79.676  48.307  1.00  0.00           C  
ATOM   1592  SD  MET A1360      51.240  77.929  48.046  1.00  0.00           S  
ATOM   1593  CE  MET A1360      52.098  77.960  46.461  1.00  0.00           C  
ATOM   1594  N   LEU A1361      55.208  79.934  50.448  1.00  0.00           N  
ATOM   1595  CA  LEU A1361      56.468  80.571  50.829  1.00  0.00           C  
ATOM   1596  C   LEU A1361      56.857  81.699  49.877  1.00  0.00           C  
ATOM   1597  O   LEU A1361      56.821  81.524  48.662  1.00  0.00           O  
ATOM   1598  CB  LEU A1361      57.574  79.518  50.866  1.00  0.00           C  
ATOM   1599  CG  LEU A1361      58.740  79.744  51.829  1.00  0.00           C  
ATOM   1600  CD1 LEU A1361      58.245  79.721  53.262  1.00  0.00           C  
ATOM   1601  CD2 LEU A1361      59.769  78.660  51.625  1.00  0.00           C  
ATOM   1602  N   MET A1365      57.240  82.857  50.407  1.00  0.00           N  
ATOM   1603  CA  MET A1365      57.612  83.951  49.513  1.00  0.00           C  
ATOM   1604  C   MET A1365      58.967  83.755  48.846  1.00  0.00           C  
ATOM   1605  O   MET A1365      59.774  82.929  49.264  1.00  0.00           O  
ATOM   1606  CB  MET A1365      57.566  85.321  50.223  1.00  0.00           C  
ATOM   1607  CG  MET A1365      58.680  85.639  51.193  1.00  0.00           C  
ATOM   1608  SD  MET A1365      58.713  87.438  51.618  1.00  0.00           S  
ATOM   1609  CE  MET A1365      57.178  87.614  52.582  1.00  0.00           C  
ATOM   1610  N   SER A1366      59.187  84.510  47.779  1.00  0.00           N  
ATOM   1611  CA  SER A1366      60.424  84.455  47.019  1.00  0.00           C  
ATOM   1612  C   SER A1366      61.606  85.025  47.797  1.00  0.00           C  
ATOM   1613  O   SER A1366      61.478  86.038  48.489  1.00  0.00           O  
ATOM   1614  CB  SER A1366      60.265  85.246  45.716  1.00  0.00           C  
ATOM   1615  OG  SER A1366      61.522  85.458  45.098  1.00  0.00           O  
ATOM   1616  N   LEU A1368      62.756  84.372  47.666  1.00  0.00           N  
ATOM   1617  CA  LEU A1368      63.972  84.830  48.324  1.00  0.00           C  
ATOM   1618  C   LEU A1368      64.393  86.188  47.757  1.00  0.00           C  
ATOM   1619  O   LEU A1368      65.196  86.898  48.362  1.00  0.00           O  
ATOM   1620  CB  LEU A1368      65.103  83.816  48.117  1.00  0.00           C  
ATOM   1621  CG  LEU A1368      65.040  82.517  48.927  1.00  0.00           C  
ATOM   1622  CD1 LEU A1368      66.165  81.602  48.497  1.00  0.00           C  
ATOM   1623  CD2 LEU A1368      65.141  82.827  50.421  1.00  0.00           C  
ATOM   1624  N   SER A1369      63.833  86.548  46.603  1.00  0.00           N  
ATOM   1625  CA  SER A1369      64.157  87.813  45.952  1.00  0.00           C  
ATOM   1626  C   SER A1369      63.443  89.027  46.547  1.00  0.00           C  
ATOM   1627  O   SER A1369      63.901  90.161  46.389  1.00  0.00           O  
ATOM   1628  CB  SER A1369      63.848  87.728  44.453  1.00  0.00           C  
ATOM   1629  OG  SER A1369      64.706  86.798  43.811  1.00  0.00           O  
ATOM   1630  N   GLY A1370      62.325  88.797  47.227  1.00  0.00           N  
ATOM   1631  CA  GLY A1370      61.592  89.905  47.813  1.00  0.00           C  
ATOM   1632  C   GLY A1370      60.112  89.623  47.991  1.00  0.00           C  
ATOM   1633  O   GLY A1370      59.555  88.759  47.308  1.00  0.00           O  
ATOM   1634  N   PRO A1373      59.442  90.354  48.897  1.00  0.00           N  
ATOM   1635  CA  PRO A1373      58.013  90.202  49.193  1.00  0.00           C  
ATOM   1636  C   PRO A1373      57.085  90.448  48.006  1.00  0.00           C  
ATOM   1637  O   PRO A1373      55.943  89.986  47.992  1.00  0.00           O  
ATOM   1638  CB  PRO A1373      57.790  91.209  50.318  1.00  0.00           C  
ATOM   1639  CG  PRO A1373      58.759  92.296  49.984  1.00  0.00           C  
ATOM   1640  CD  PRO A1373      60.001  91.509  49.622  1.00  0.00           C  
ATOM   1641  N   LYS A1412      57.582  91.171  47.011  1.00  0.00           N  
ATOM   1642  CA  LYS A1412      56.795  91.488  45.826  1.00  0.00           C  
ATOM   1643  C   LYS A1412      57.127  90.565  44.654  1.00  0.00           C  
ATOM   1644  O   LYS A1412      56.256  90.240  43.843  1.00  0.00           O  
ATOM   1645  CB  LYS A1412      57.024  92.951  45.426  1.00  0.00           C  
ATOM   1646  CG  LYS A1412      58.092  93.673  46.254  1.00  0.00           C  
ATOM   1647  CD  LYS A1412      59.462  93.009  46.122  1.00  0.00           C  
ATOM   1648  CE  LYS A1412      60.525  93.753  46.909  1.00  0.00           C  
ATOM   1649  NZ  LYS A1412      61.871  93.135  46.744  1.00  0.00           N  
ATOM   1650  N   LYS A1413      58.386  90.143  44.571  1.00  0.00           N  
ATOM   1651  CA  LYS A1413      58.830  89.256  43.500  1.00  0.00           C  
ATOM   1652  C   LYS A1413      57.940  88.020  43.382  1.00  0.00           C  
ATOM   1653  O   LYS A1413      57.434  87.503  44.379  1.00  0.00           O  
ATOM   1654  CB  LYS A1413      60.282  88.826  43.732  1.00  0.00           C  
ATOM   1655  CG  LYS A1413      61.347  89.820  43.256  1.00  0.00           C  
ATOM   1656  CD  LYS A1413      61.255  91.175  43.947  1.00  0.00           C  
ATOM   1657  CE  LYS A1413      60.435  92.171  43.137  1.00  0.00           C  
ATOM   1658  NZ  LYS A1413      61.080  92.506  41.836  1.00  0.00           N  
ATOM   1659  N   LYS A1414      57.757  87.549  42.153  1.00  0.00           N  
ATOM   1660  CA  LYS A1414      56.924  86.380  41.894  1.00  0.00           C  
ATOM   1661  C   LYS A1414      57.784  85.169  41.536  1.00  0.00           C  
ATOM   1662  O   LYS A1414      58.880  85.313  40.993  1.00  0.00           O  
ATOM   1663  CB  LYS A1414      55.956  86.678  40.745  1.00  0.00           C  
ATOM   1664  CG  LYS A1414      55.281  88.039  40.843  1.00  0.00           C  
ATOM   1665  CD  LYS A1414      54.366  88.303  39.655  1.00  0.00           C  
ATOM   1666  CE  LYS A1414      53.873  89.745  39.648  1.00  0.00           C  
ATOM   1667  NZ  LYS A1414      53.190  90.114  40.918  1.00  0.00           N  
ATOM   1668  N   MET A1415      57.283  83.978  41.846  1.00  0.00           N  
ATOM   1669  CA  MET A1415      58.003  82.745  41.543  1.00  0.00           C  
ATOM   1670  C   MET A1415      57.910  82.471  40.044  1.00  0.00           C  
ATOM   1671  O   MET A1415      56.822  82.502  39.470  1.00  0.00           O  
ATOM   1672  CB  MET A1415      57.391  81.573  42.314  1.00  0.00           C  
ATOM   1673  CG  MET A1415      57.345  81.768  43.824  1.00  0.00           C  
ATOM   1674  SD  MET A1415      58.982  81.868  44.584  1.00  0.00           S  
ATOM   1675  CE  MET A1415      59.266  80.163  45.010  1.00  0.00           C  
ATOM   1676  N   SER A1416      59.050  82.211  39.411  1.00  0.00           N  
ATOM   1677  CA  SER A1416      59.081  81.928  37.978  1.00  0.00           C  
ATOM   1678  C   SER A1416      60.487  81.531  37.550  1.00  0.00           C  
ATOM   1679  O   SER A1416      61.463  81.853  38.231  1.00  0.00           O  
ATOM   1680  CB  SER A1416      58.634  83.156  37.177  1.00  0.00           C  
ATOM   1681  OG  SER A1416      59.566  84.219  37.297  1.00  0.00           O  
ATOM   1682  N   LYS A1417      60.593  80.835  36.421  1.00  0.00           N  
ATOM   1683  CA  LYS A1417      61.897  80.414  35.928  1.00  0.00           C  
ATOM   1684  C   LYS A1417      62.742  81.642  35.597  1.00  0.00           C  
ATOM   1685  O   LYS A1417      63.912  81.522  35.236  1.00  0.00           O  
ATOM   1686  CB  LYS A1417      61.752  79.522  34.688  1.00  0.00           C  
ATOM   1687  CG  LYS A1417      61.347  80.247  33.414  1.00  0.00           C  
ATOM   1688  CD  LYS A1417      61.451  79.322  32.206  1.00  0.00           C  
ATOM   1689  CE  LYS A1417      61.192  80.067  30.904  1.00  0.00           C  
ATOM   1690  NZ  LYS A1417      61.358  79.184  29.713  1.00  0.00           N  
ATOM   1691  N   SER A1440      62.138  82.820  35.728  1.00  0.00           N  
ATOM   1692  CA  SER A1440      62.828  84.080  35.467  1.00  0.00           C  
ATOM   1693  C   SER A1440      64.045  84.174  36.380  1.00  0.00           C  
ATOM   1694  O   SER A1440      65.165  84.374  35.914  1.00  0.00           O  
ATOM   1695  CB  SER A1440      61.900  85.265  35.744  1.00  0.00           C  
ATOM   1696  OG  SER A1440      60.681  85.141  35.034  1.00  0.00           O  
ATOM   1697  N   ASP A1441      63.817  84.032  37.685  1.00  0.00           N  
ATOM   1698  CA  ASP A1441      64.902  84.088  38.657  1.00  0.00           C  
ATOM   1699  C   ASP A1441      64.930  82.855  39.556  1.00  0.00           C  
ATOM   1700  O   ASP A1441      64.267  82.804  40.595  1.00  0.00           O  
ATOM   1701  CB  ASP A1441      64.801  85.351  39.523  1.00  0.00           C  
ATOM   1702  CG  ASP A1441      63.531  85.398  40.347  1.00  0.00           C  
ATOM   1703  OD1 ASP A1441      63.465  86.212  41.293  1.00  0.00           O  
ATOM   1704  OD2 ASP A1441      62.599  84.624  40.045  1.00  0.00           O  
ATOM   1705  N   PRO A1444      65.696  81.832  39.155  1.00  0.00           N  
ATOM   1706  CA  PRO A1444      65.811  80.596  39.934  1.00  0.00           C  
ATOM   1707  C   PRO A1444      66.456  80.891  41.288  1.00  0.00           C  
ATOM   1708  O   PRO A1444      66.564  80.017  42.145  1.00  0.00           O  
ATOM   1709  CB  PRO A1444      66.696  79.718  39.056  1.00  0.00           C  
ATOM   1710  CG  PRO A1444      66.379  80.200  37.672  1.00  0.00           C  
ATOM   1711  CD  PRO A1444      66.368  81.694  37.852  1.00  0.00           C  
ATOM   1712  N   GLN A1450      66.895  82.133  41.459  1.00  0.00           N  
ATOM   1713  CA  GLN A1450      67.519  82.568  42.702  1.00  0.00           C  
ATOM   1714  C   GLN A1450      66.446  82.864  43.749  1.00  0.00           C  
ATOM   1715  O   GLN A1450      66.742  82.972  44.937  1.00  0.00           O  
ATOM   1716  CB  GLN A1450      68.350  83.828  42.456  1.00  0.00           C  
ATOM   1717  CG  GLN A1450      69.567  83.617  41.578  1.00  0.00           C  
ATOM   1718  CD  GLN A1450      70.743  83.048  42.345  1.00  0.00           C  
ATOM   1719  OE1 GLN A1450      71.263  83.682  43.268  1.00  0.00           O  
ATOM   1720  NE2 GLN A1450      71.172  81.848  41.969  1.00  0.00           N  
ATOM   1721  N   GLY A1452      65.199  82.987  43.296  1.00  0.00           N  
ATOM   1722  CA  GLY A1452      64.098  83.280  44.198  1.00  0.00           C  
ATOM   1723  C   GLY A1452      63.660  82.109  45.058  1.00  0.00           C  
ATOM   1724  O   GLY A1452      62.793  82.257  45.920  1.00  0.00           O  
ATOM   1725  N   ALA A1455      64.251  80.941  44.838  1.00  0.00           N  
ATOM   1726  CA  ALA A1455      63.879  79.775  45.625  1.00  0.00           C  
ATOM   1727  C   ALA A1455      64.969  78.720  45.683  1.00  0.00           C  
ATOM   1728  O   ALA A1455      65.851  78.668  44.826  1.00  0.00           O  
ATOM   1729  CB  ALA A1455      62.597  79.162  45.072  1.00  0.00           C  
ATOM   1730  N   ILE A1456      64.903  77.894  46.722  1.00  0.00           N  
ATOM   1731  CA  ILE A1456      65.842  76.803  46.917  1.00  0.00           C  
ATOM   1732  C   ILE A1456      65.203  75.554  46.317  1.00  0.00           C  
ATOM   1733  O   ILE A1456      64.025  75.276  46.558  1.00  0.00           O  
ATOM   1734  CB  ILE A1456      66.107  76.532  48.418  1.00  0.00           C  
ATOM   1735  CG1 ILE A1456      66.704  77.778  49.087  1.00  0.00           C  
ATOM   1736  CG2 ILE A1456      67.017  75.313  48.573  1.00  0.00           C  
ATOM   1737  CD1 ILE A1456      67.925  78.334  48.395  1.00  0.00           C  
ATOM   1738  N   PHE A1457      65.980  74.810  45.540  1.00  0.00           N  
ATOM   1739  CA  PHE A1457      65.499  73.591  44.905  1.00  0.00           C  
ATOM   1740  C   PHE A1457      66.231  72.396  45.493  1.00  0.00           C  
ATOM   1741  O   PHE A1457      67.344  72.539  46.001  1.00  0.00           O  
ATOM   1742  CB  PHE A1457      65.725  73.677  43.392  1.00  0.00           C  
ATOM   1743  CG  PHE A1457      64.860  74.702  42.715  1.00  0.00           C  
ATOM   1744  CD1 PHE A1457      63.516  74.441  42.471  1.00  0.00           C  
ATOM   1745  CD2 PHE A1457      65.370  75.945  42.367  1.00  0.00           C  
ATOM   1746  CE1 PHE A1457      62.692  75.405  41.893  1.00  0.00           C  
ATOM   1747  CE2 PHE A1457      64.552  76.917  41.788  1.00  0.00           C  
ATOM   1748  CZ  PHE A1457      63.210  76.643  41.553  1.00  0.00           C  
ATOM   1749  N   MET A1458      65.612  71.223  45.433  1.00  0.00           N  
ATOM   1750  CA  MET A1458      66.227  70.024  45.982  1.00  0.00           C  
ATOM   1751  C   MET A1458      67.435  69.552  45.183  1.00  0.00           C  
ATOM   1752  O   MET A1458      68.099  68.594  45.568  1.00  0.00           O  
ATOM   1753  CB  MET A1458      65.199  68.891  46.087  1.00  0.00           C  
ATOM   1754  CG  MET A1458      64.070  69.185  47.057  1.00  0.00           C  
ATOM   1755  SD  MET A1458      64.682  69.607  48.712  1.00  0.00           S  
ATOM   1756  CE  MET A1458      64.262  68.152  49.631  1.00  0.00           C  
ATOM   1757  N   ASP A1459      67.721  70.229  44.075  1.00  0.00           N  
ATOM   1758  CA  ASP A1459      68.864  69.867  43.245  1.00  0.00           C  
ATOM   1759  C   ASP A1459      70.002  70.871  43.430  1.00  0.00           C  
ATOM   1760  O   ASP A1459      71.103  70.664  42.926  1.00  0.00           O  
ATOM   1761  CB  ASP A1459      68.459  69.799  41.764  1.00  0.00           C  
ATOM   1762  CG  ASP A1459      68.182  71.164  41.170  1.00  0.00           C  
ATOM   1763  OD1 ASP A1459      69.138  71.952  41.010  1.00  0.00           O  
ATOM   1764  OD2 ASP A1459      67.010  71.458  40.864  1.00  0.00           O  
ATOM   1765  N   ASP A1460      69.743  71.962  44.145  1.00  0.00           N  
ATOM   1766  CA  ASP A1460      70.795  72.951  44.379  1.00  0.00           C  
ATOM   1767  C   ASP A1460      71.925  72.328  45.195  1.00  0.00           C  
ATOM   1768  O   ASP A1460      71.678  71.516  46.083  1.00  0.00           O  
ATOM   1769  CB  ASP A1460      70.258  74.168  45.136  1.00  0.00           C  
ATOM   1770  CG  ASP A1460      69.442  75.092  44.259  1.00  0.00           C  
ATOM   1771  OD1 ASP A1460      69.702  75.129  43.041  1.00  0.00           O  
ATOM   1772  OD2 ASP A1460      68.555  75.799  44.788  1.00  0.00           O  
ATOM   1773  N   THR A1461      73.165  72.698  44.886  1.00  0.00           N  
ATOM   1774  CA  THR A1461      74.316  72.182  45.627  1.00  0.00           C  
ATOM   1775  C   THR A1461      74.472  72.990  46.913  1.00  0.00           C  
ATOM   1776  O   THR A1461      73.869  74.060  47.065  1.00  0.00           O  
ATOM   1777  CB  THR A1461      75.632  72.324  44.832  1.00  0.00           C  
ATOM   1778  OG1 THR A1461      75.857  73.706  44.540  1.00  0.00           O  
ATOM   1779  CG2 THR A1461      75.573  71.525  43.524  1.00  0.00           C  
ATOM   1780  N   GLU A1462      75.290  72.480  47.829  1.00  0.00           N  
ATOM   1781  CA  GLU A1462      75.534  73.154  49.098  1.00  0.00           C  
ATOM   1782  C   GLU A1462      76.013  74.584  48.871  1.00  0.00           C  
ATOM   1783  O   GLU A1462      75.563  75.516  49.537  1.00  0.00           O  
ATOM   1784  CB  GLU A1462      76.560  72.364  49.920  1.00  0.00           C  
ATOM   1785  CG  GLU A1462      75.952  71.150  50.616  1.00  0.00           C  
ATOM   1786  CD  GLU A1462      76.967  70.316  51.386  1.00  0.00           C  
ATOM   1787  OE1 GLU A1462      77.818  70.906  52.095  1.00  0.00           O  
ATOM   1788  OE2 GLU A1462      76.898  69.065  51.289  1.00  0.00           O  
ATOM   1789  N   GLN A1463      76.918  74.758  47.917  1.00  0.00           N  
ATOM   1790  CA  GLN A1463      77.441  76.084  47.602  1.00  0.00           C  
ATOM   1791  C   GLN A1463      76.312  76.947  47.036  1.00  0.00           C  
ATOM   1792  O   GLN A1463      76.234  78.143  47.305  1.00  0.00           O  
ATOM   1793  CB  GLN A1463      78.583  75.961  46.582  1.00  0.00           C  
ATOM   1794  CG  GLN A1463      79.255  77.274  46.193  1.00  0.00           C  
ATOM   1795  CD  GLN A1463      80.290  77.086  45.083  1.00  0.00           C  
ATOM   1796  OE1 GLN A1463      81.245  76.317  45.229  1.00  0.00           O  
ATOM   1797  NE2 GLN A1463      80.099  77.787  43.969  1.00  0.00           N  
ATOM   1798  N   GLU A1465      75.427  76.330  46.262  1.00  0.00           N  
ATOM   1799  CA  GLU A1465      74.304  77.051  45.665  1.00  0.00           C  
ATOM   1800  C   GLU A1465      73.296  77.582  46.687  1.00  0.00           C  
ATOM   1801  O   GLU A1465      72.832  78.718  46.565  1.00  0.00           O  
ATOM   1802  CB  GLU A1465      73.577  76.159  44.652  1.00  0.00           C  
ATOM   1803  CG  GLU A1465      74.228  76.085  43.280  1.00  0.00           C  
ATOM   1804  CD  GLU A1465      73.461  75.176  42.337  1.00  0.00           C  
ATOM   1805  OE1 GLU A1465      73.586  73.940  42.464  1.00  0.00           O  
ATOM   1806  OE2 GLU A1465      72.714  75.698  41.481  1.00  0.00           O  
ATOM   1807  N   VAL A1467      72.944  76.775  47.687  1.00  0.00           N  
ATOM   1808  CA  VAL A1467      71.988  77.259  48.677  1.00  0.00           C  
ATOM   1809  C   VAL A1467      72.643  78.375  49.482  1.00  0.00           C  
ATOM   1810  O   VAL A1467      72.025  79.407  49.721  1.00  0.00           O  
ATOM   1811  CB  VAL A1467      71.466  76.129  49.639  1.00  0.00           C  
ATOM   1812  CG1 VAL A1467      71.483  74.789  48.937  1.00  0.00           C  
ATOM   1813  CG2 VAL A1467      72.259  76.099  50.927  1.00  0.00           C  
ATOM   1814  N   SER A1506      73.903  78.185  49.874  1.00  0.00           N  
ATOM   1815  CA  SER A1506      74.614  79.210  50.644  1.00  0.00           C  
ATOM   1816  C   SER A1506      74.595  80.539  49.904  1.00  0.00           C  
ATOM   1817  O   SER A1506      74.359  81.589  50.499  1.00  0.00           O  
ATOM   1818  CB  SER A1506      76.067  78.799  50.895  1.00  0.00           C  
ATOM   1819  OG  SER A1506      76.134  77.622  51.679  1.00  0.00           O  
ATOM   1820  N   GLU A1507      74.844  80.488  48.600  1.00  0.00           N  
ATOM   1821  CA  GLU A1507      74.852  81.691  47.776  1.00  0.00           C  
ATOM   1822  C   GLU A1507      73.461  82.310  47.686  1.00  0.00           C  
ATOM   1823  O   GLU A1507      73.309  83.521  47.808  1.00  0.00           O  
ATOM   1824  CB  GLU A1507      75.375  81.367  46.368  1.00  0.00           C  
ATOM   1825  CG  GLU A1507      76.816  80.860  46.348  1.00  0.00           C  
ATOM   1826  CD  GLU A1507      77.327  80.534  44.944  1.00  0.00           C  
ATOM   1827  OE1 GLU A1507      76.739  79.660  44.268  1.00  0.00           O  
ATOM   1828  OE2 GLU A1507      78.327  81.153  44.516  1.00  0.00           O  
ATOM   1829  N   LYS A1508      72.443  81.481  47.477  1.00  0.00           N  
ATOM   1830  CA  LYS A1508      71.078  81.988  47.377  1.00  0.00           C  
ATOM   1831  C   LYS A1508      70.588  82.619  48.677  1.00  0.00           C  
ATOM   1832  O   LYS A1508      69.929  83.659  48.658  1.00  0.00           O  
ATOM   1833  CB  LYS A1508      70.123  80.871  46.957  1.00  0.00           C  
ATOM   1834  CG  LYS A1508      70.293  80.434  45.508  1.00  0.00           C  
ATOM   1835  CD  LYS A1508      69.231  79.427  45.113  1.00  0.00           C  
ATOM   1836  CE  LYS A1508      69.411  78.951  43.681  1.00  0.00           C  
ATOM   1837  NZ  LYS A1508      68.326  78.002  43.292  1.00  0.00           N  
ATOM   1838  N   ILE A1509      70.902  81.987  49.804  1.00  0.00           N  
ATOM   1839  CA  ILE A1509      70.487  82.514  51.097  1.00  0.00           C  
ATOM   1840  C   ILE A1509      71.265  83.793  51.394  1.00  0.00           C  
ATOM   1841  O   ILE A1509      70.706  84.790  51.869  1.00  0.00           O  
ATOM   1842  CB  ILE A1509      70.729  81.474  52.216  1.00  0.00           C  
ATOM   1843  CG1 ILE A1509      69.787  80.281  52.022  1.00  0.00           C  
ATOM   1844  CG2 ILE A1509      70.497  82.102  53.586  1.00  0.00           C  
ATOM   1845  CD1 ILE A1509      68.312  80.654  52.083  1.00  0.00           C  
ATOM   1846  N   SER A1510      72.557  83.763  51.090  1.00  0.00           N  
ATOM   1847  CA  SER A1510      73.423  84.911  51.309  1.00  0.00           C  
ATOM   1848  C   SER A1510      72.926  86.156  50.576  1.00  0.00           C  
ATOM   1849  O   SER A1510      72.980  87.265  51.109  1.00  0.00           O  
ATOM   1850  CB  SER A1510      74.846  84.577  50.858  1.00  0.00           C  
ATOM   1851  OG  SER A1510      75.608  85.758  50.712  1.00  0.00           O  
ATOM   1852  N   ARG A1511      72.421  85.964  49.363  1.00  0.00           N  
ATOM   1853  CA  ARG A1511      71.938  87.074  48.550  1.00  0.00           C  
ATOM   1854  C   ARG A1511      70.451  87.392  48.738  1.00  0.00           C  
ATOM   1855  O   ARG A1511      69.937  88.349  48.164  1.00  0.00           O  
ATOM   1856  CB  ARG A1511      72.223  86.774  47.076  1.00  0.00           C  
ATOM   1857  CG  ARG A1511      73.676  86.369  46.820  1.00  0.00           C  
ATOM   1858  CD  ARG A1511      73.933  86.015  45.360  1.00  0.00           C  
ATOM   1859  NE  ARG A1511      73.838  87.178  44.481  1.00  0.00           N  
ATOM   1860  CZ  ARG A1511      74.635  88.243  44.552  1.00  0.00           C  
ATOM   1861  NH1 ARG A1511      74.469  89.252  43.706  1.00  0.00           N  
ATOM   1862  NH2 ARG A1511      75.599  88.301  45.464  1.00  0.00           N  
ATOM   1863  N   ALA A1516      69.763  86.604  49.554  1.00  0.00           N  
ATOM   1864  CA  ALA A1516      68.338  86.819  49.778  1.00  0.00           C  
ATOM   1865  C   ALA A1516      68.023  88.143  50.462  1.00  0.00           C  
ATOM   1866  O   ALA A1516      68.818  88.664  51.246  1.00  0.00           O  
ATOM   1867  CB  ALA A1516      67.758  85.666  50.594  1.00  0.00           C  
ATOM   1868  N   TYR A1517      66.848  88.676  50.141  1.00  0.00           N  
ATOM   1869  CA  TYR A1517      66.336  89.921  50.710  1.00  0.00           C  
ATOM   1870  C   TYR A1517      66.137  89.671  52.206  1.00  0.00           C  
ATOM   1871  O   TYR A1517      65.536  88.667  52.591  1.00  0.00           O  
ATOM   1872  CB  TYR A1517      64.987  90.246  50.053  1.00  0.00           C  
ATOM   1873  CG  TYR A1517      64.325  91.529  50.499  1.00  0.00           C  
ATOM   1874  CD1 TYR A1517      64.822  92.769  50.103  1.00  0.00           C  
ATOM   1875  CD2 TYR A1517      63.178  91.503  51.287  1.00  0.00           C  
ATOM   1876  CE1 TYR A1517      64.185  93.959  50.480  1.00  0.00           C  
ATOM   1877  CE2 TYR A1517      62.535  92.683  51.670  1.00  0.00           C  
ATOM   1878  CZ  TYR A1517      63.043  93.904  51.261  1.00  0.00           C  
ATOM   1879  OH  TYR A1517      62.403  95.067  51.619  1.00  0.00           O  
ATOM   1880  N   CYS A1518      66.644  90.566  53.048  1.00  0.00           N  
ATOM   1881  CA  CYS A1518      66.504  90.398  54.494  1.00  0.00           C  
ATOM   1882  C   CYS A1518      66.667  91.707  55.250  1.00  0.00           C  
ATOM   1883  O   CYS A1518      67.741  92.302  55.255  1.00  0.00           O  
ATOM   1884  CB  CYS A1518      67.529  89.378  55.020  1.00  0.00           C  
ATOM   1885  SG  CYS A1518      67.346  88.932  56.795  1.00  0.00           S  
ATOM   1886  N   THR A1527      65.585  92.146  55.882  1.00  0.00           N  
ATOM   1887  CA  THR A1527      65.582  93.365  56.676  1.00  0.00           C  
ATOM   1888  C   THR A1527      65.628  92.934  58.135  1.00  0.00           C  
ATOM   1889  O   THR A1527      65.811  91.749  58.432  1.00  0.00           O  
ATOM   1890  CB  THR A1527      64.294  94.163  56.476  1.00  0.00           C  
ATOM   1891  OG1 THR A1527      63.174  93.334  56.814  1.00  0.00           O  
ATOM   1892  CG2 THR A1527      64.166  94.634  55.034  1.00  0.00           C  
ATOM   1893  N   ASP A1528      65.463  93.896  59.037  1.00  0.00           N  
ATOM   1894  CA  ASP A1528      65.460  93.621  60.470  1.00  0.00           C  
ATOM   1895  C   ASP A1528      64.046  93.332  60.982  1.00  0.00           C  
ATOM   1896  O   ASP A1528      63.864  93.061  62.170  1.00  0.00           O  
ATOM   1897  CB  ASP A1528      66.061  94.803  61.241  1.00  0.00           C  
ATOM   1898  CG  ASP A1528      67.578  94.894  61.091  1.00  0.00           C  
ATOM   1899  OD1 ASP A1528      68.140  95.958  61.419  1.00  0.00           O  
ATOM   1900  OD2 ASP A1528      68.213  93.903  60.661  1.00  0.00           O  
ATOM   1901  N   GLU A1530      63.048  93.402  60.099  1.00  0.00           N  
ATOM   1902  CA  GLU A1530      61.665  93.116  60.500  1.00  0.00           C  
ATOM   1903  C   GLU A1530      61.235  91.743  59.999  1.00  0.00           C  
ATOM   1904  O   GLU A1530      61.777  91.228  59.022  1.00  0.00           O  
ATOM   1905  CB  GLU A1530      60.679  94.177  59.984  1.00  0.00           C  
ATOM   1906  CG  GLU A1530      61.184  95.051  58.859  1.00  0.00           C  
ATOM   1907  CD  GLU A1530      62.075  96.175  59.355  1.00  0.00           C  
ATOM   1908  OE1 GLU A1530      62.653  96.889  58.508  1.00  0.00           O  
ATOM   1909  OE2 GLU A1530      62.195  96.343  60.588  1.00  0.00           O  
ATOM   1910  N   THR A1547      60.256  91.152  60.668  1.00  0.00           N  
ATOM   1911  CA  THR A1547      59.791  89.824  60.301  1.00  0.00           C  
ATOM   1912  C   THR A1547      58.825  89.806  59.120  1.00  0.00           C  
ATOM   1913  O   THR A1547      58.719  88.792  58.425  1.00  0.00           O  
ATOM   1914  CB  THR A1547      59.133  89.131  61.506  1.00  0.00           C  
ATOM   1915  OG1 THR A1547      58.005  89.899  61.936  1.00  0.00           O  
ATOM   1916  CG2 THR A1547      60.132  89.012  62.669  1.00  0.00           C  
ATOM   1917  N   PHE A1548      58.124  90.911  58.880  1.00  0.00           N  
ATOM   1918  CA  PHE A1548      57.194  90.968  57.753  1.00  0.00           C  
ATOM   1919  C   PHE A1548      57.943  91.261  56.437  1.00  0.00           C  
ATOM   1920  O   PHE A1548      59.005  91.884  56.447  1.00  0.00           O  
ATOM   1921  CB  PHE A1548      56.100  92.018  58.018  1.00  0.00           C  
ATOM   1922  CG  PHE A1548      56.622  93.411  58.233  1.00  0.00           C  
ATOM   1923  CD1 PHE A1548      57.000  94.205  57.153  1.00  0.00           C  
ATOM   1924  CD2 PHE A1548      56.737  93.934  59.522  1.00  0.00           C  
ATOM   1925  CE1 PHE A1548      57.484  95.502  57.352  1.00  0.00           C  
ATOM   1926  CE2 PHE A1548      57.220  95.231  59.732  1.00  0.00           C  
ATOM   1927  CZ  PHE A1548      57.593  96.013  58.644  1.00  0.00           C  
ATOM   1928  N   ASP A1549      57.388  90.803  55.315  1.00  0.00           N  
ATOM   1929  CA  ASP A1549      58.013  90.983  54.001  1.00  0.00           C  
ATOM   1930  C   ASP A1549      59.463  90.500  54.005  1.00  0.00           C  
ATOM   1931  O   ASP A1549      60.299  91.022  53.269  1.00  0.00           O  
ATOM   1932  CB  ASP A1549      57.991  92.457  53.576  1.00  0.00           C  
ATOM   1933  CG  ASP A1549      56.590  92.964  53.270  1.00  0.00           C  
ATOM   1934  OD1 ASP A1549      55.675  92.138  53.057  1.00  0.00           O  
ATOM   1935  OD2 ASP A1549      56.408  94.198  53.232  1.00  0.00           O  
ATOM   1936  N   ASN A1550      59.758  89.497  54.827  1.00  0.00           N  
ATOM   1937  CA  ASN A1550      61.118  88.967  54.942  1.00  0.00           C  
ATOM   1938  C   ASN A1550      61.131  87.476  54.607  1.00  0.00           C  
ATOM   1939  O   ASN A1550      60.608  86.657  55.363  1.00  0.00           O  
ATOM   1940  CB  ASN A1550      61.622  89.212  56.369  1.00  0.00           C  
ATOM   1941  CG  ASN A1550      63.106  88.964  56.526  1.00  0.00           C  
ATOM   1942  OD1 ASN A1550      63.812  89.763  57.148  1.00  0.00           O  
ATOM   1943  ND2 ASN A1550      63.589  87.859  55.980  1.00  0.00           N  
ATOM   1944  N   PRO A1569      61.740  87.103  53.468  1.00  0.00           N  
ATOM   1945  CA  PRO A1569      61.792  85.693  53.063  1.00  0.00           C  
ATOM   1946  C   PRO A1569      62.681  84.810  53.939  1.00  0.00           C  
ATOM   1947  O   PRO A1569      62.443  83.609  54.056  1.00  0.00           O  
ATOM   1948  CB  PRO A1569      62.256  85.769  51.612  1.00  0.00           C  
ATOM   1949  CG  PRO A1569      63.148  86.961  51.613  1.00  0.00           C  
ATOM   1950  CD  PRO A1569      62.392  87.965  52.465  1.00  0.00           C  
ATOM   1951  N   ILE A1594      63.709  85.393  54.544  1.00  0.00           N  
ATOM   1952  CA  ILE A1594      64.572  84.620  55.432  1.00  0.00           C  
ATOM   1953  C   ILE A1594      63.712  84.205  56.632  1.00  0.00           C  
ATOM   1954  O   ILE A1594      63.734  83.049  57.058  1.00  0.00           O  
ATOM   1955  CB  ILE A1594      65.783  85.459  55.904  1.00  0.00           C  
ATOM   1956  CG1 ILE A1594      66.682  85.769  54.703  1.00  0.00           C  
ATOM   1957  CG2 ILE A1594      66.567  84.707  56.989  1.00  0.00           C  
ATOM   1958  CD1 ILE A1594      67.168  84.520  53.964  1.00  0.00           C  
ATOM   1959  N   PHE A1595      62.941  85.146  57.163  1.00  0.00           N  
ATOM   1960  CA  PHE A1595      62.061  84.834  58.282  1.00  0.00           C  
ATOM   1961  C   PHE A1595      61.057  83.742  57.884  1.00  0.00           C  
ATOM   1962  O   PHE A1595      60.784  82.820  58.662  1.00  0.00           O  
ATOM   1963  CB  PHE A1595      61.282  86.069  58.739  1.00  0.00           C  
ATOM   1964  CG  PHE A1595      60.289  85.775  59.832  1.00  0.00           C  
ATOM   1965  CD1 PHE A1595      60.716  85.569  61.141  1.00  0.00           C  
ATOM   1966  CD2 PHE A1595      58.930  85.652  59.542  1.00  0.00           C  
ATOM   1967  CE1 PHE A1595      59.801  85.245  62.152  1.00  0.00           C  
ATOM   1968  CE2 PHE A1595      58.008  85.327  60.544  1.00  0.00           C  
ATOM   1969  CZ  PHE A1595      58.445  85.124  61.851  1.00  0.00           C  
ATOM   1970  N   GLU A1601      60.499  83.853  56.679  1.00  0.00           N  
ATOM   1971  CA  GLU A1601      59.532  82.858  56.212  1.00  0.00           C  
ATOM   1972  C   GLU A1601      60.145  81.478  56.156  1.00  0.00           C  
ATOM   1973  O   GLU A1601      59.528  80.520  56.600  1.00  0.00           O  
ATOM   1974  CB  GLU A1601      58.961  83.222  54.833  1.00  0.00           C  
ATOM   1975  CG  GLU A1601      57.966  84.380  54.874  1.00  0.00           C  
ATOM   1976  CD  GLU A1601      56.726  84.131  54.014  1.00  0.00           C  
ATOM   1977  OE1 GLU A1601      55.811  84.981  54.027  1.00  0.00           O  
ATOM   1978  OE2 GLU A1601      56.661  83.087  53.330  1.00  0.00           O  
ATOM   1979  N   TYR A1602      61.355  81.360  55.616  1.00  0.00           N  
ATOM   1980  CA  TYR A1602      61.983  80.044  55.549  1.00  0.00           C  
ATOM   1981  C   TYR A1602      62.168  79.477  56.953  1.00  0.00           C  
ATOM   1982  O   TYR A1602      62.007  78.280  57.164  1.00  0.00           O  
ATOM   1983  CB  TYR A1602      63.330  80.104  54.813  1.00  0.00           C  
ATOM   1984  CG  TYR A1602      63.224  79.885  53.308  1.00  0.00           C  
ATOM   1985  CD1 TYR A1602      62.545  80.790  52.488  1.00  0.00           C  
ATOM   1986  CD2 TYR A1602      63.796  78.766  52.710  1.00  0.00           C  
ATOM   1987  CE1 TYR A1602      62.443  80.576  51.104  1.00  0.00           C  
ATOM   1988  CE2 TYR A1602      63.700  78.543  51.341  1.00  0.00           C  
ATOM   1989  CZ  TYR A1602      63.026  79.444  50.540  1.00  0.00           C  
ATOM   1990  OH  TYR A1602      62.931  79.201  49.180  1.00  0.00           O  
ATOM   1991  N   ILE A1603      62.483  80.340  57.917  1.00  0.00           N  
ATOM   1992  CA  ILE A1603      62.673  79.914  59.304  1.00  0.00           C  
ATOM   1993  C   ILE A1603      61.346  79.442  59.905  1.00  0.00           C  
ATOM   1994  O   ILE A1603      61.256  78.361  60.489  1.00  0.00           O  
ATOM   1995  CB  ILE A1603      63.215  81.088  60.174  1.00  0.00           C  
ATOM   1996  CG1 ILE A1603      64.662  81.410  59.775  1.00  0.00           C  
ATOM   1997  CG2 ILE A1603      63.111  80.732  61.665  1.00  0.00           C  
ATOM   1998  CD1 ILE A1603      65.204  82.687  60.388  1.00  0.00           C  
ATOM   1999  N   LYS A1604      60.316  80.265  59.750  1.00  0.00           N  
ATOM   2000  CA  LYS A1604      59.011  79.951  60.296  1.00  0.00           C  
ATOM   2001  C   LYS A1604      58.285  78.761  59.679  1.00  0.00           C  
ATOM   2002  O   LYS A1604      57.921  77.826  60.382  1.00  0.00           O  
ATOM   2003  CB  LYS A1604      58.085  81.168  60.213  1.00  0.00           C  
ATOM   2004  CG  LYS A1604      56.676  80.824  60.677  1.00  0.00           C  
ATOM   2005  CD  LYS A1604      55.749  82.024  60.750  1.00  0.00           C  
ATOM   2006  CE  LYS A1604      54.464  81.597  61.472  1.00  0.00           C  
ATOM   2007  NZ  LYS A1604      53.504  82.694  61.613  1.00  0.00           N  
ATOM   2008  N   TYR A1613      58.070  78.805  58.369  1.00  0.00           N  
ATOM   2009  CA  TYR A1613      57.327  77.752  57.686  1.00  0.00           C  
ATOM   2010  C   TYR A1613      58.072  76.468  57.358  1.00  0.00           C  
ATOM   2011  O   TYR A1613      57.455  75.411  57.195  1.00  0.00           O  
ATOM   2012  CB  TYR A1613      56.685  78.332  56.420  1.00  0.00           C  
ATOM   2013  CG  TYR A1613      55.762  79.490  56.737  1.00  0.00           C  
ATOM   2014  CD1 TYR A1613      56.201  80.809  56.629  1.00  0.00           C  
ATOM   2015  CD2 TYR A1613      54.469  79.262  57.213  1.00  0.00           C  
ATOM   2016  CE1 TYR A1613      55.383  81.874  56.989  1.00  0.00           C  
ATOM   2017  CE2 TYR A1613      53.638  80.324  57.577  1.00  0.00           C  
ATOM   2018  CZ  TYR A1613      54.104  81.624  57.465  1.00  0.00           C  
ATOM   2019  OH  TYR A1613      53.296  82.676  57.840  1.00  0.00           O  
ATOM   2020  N   LEU A1614      59.393  76.545  57.264  1.00  0.00           N  
ATOM   2021  CA  LEU A1614      60.166  75.354  56.966  1.00  0.00           C  
ATOM   2022  C   LEU A1614      61.070  74.855  58.098  1.00  0.00           C  
ATOM   2023  O   LEU A1614      60.841  73.775  58.642  1.00  0.00           O  
ATOM   2024  CB  LEU A1614      61.004  75.578  55.698  1.00  0.00           C  
ATOM   2025  CG  LEU A1614      60.217  75.961  54.437  1.00  0.00           C  
ATOM   2026  CD1 LEU A1614      61.148  75.951  53.227  1.00  0.00           C  
ATOM   2027  CD2 LEU A1614      59.069  74.979  54.225  1.00  0.00           C  
ATOM   2028  N   LEU A1615      62.076  75.640  58.478  1.00  0.00           N  
ATOM   2029  CA  LEU A1615      63.030  75.184  59.490  1.00  0.00           C  
ATOM   2030  C   LEU A1615      62.530  74.858  60.898  1.00  0.00           C  
ATOM   2031  O   LEU A1615      62.798  73.768  61.416  1.00  0.00           O  
ATOM   2032  CB  LEU A1615      64.199  76.170  59.584  1.00  0.00           C  
ATOM   2033  CG  LEU A1615      64.900  76.462  58.253  1.00  0.00           C  
ATOM   2034  CD1 LEU A1615      66.081  77.396  58.491  1.00  0.00           C  
ATOM   2035  CD2 LEU A1615      65.361  75.158  57.615  1.00  0.00           C  
ATOM   2036  N   LEU A1616      61.829  75.790  61.532  1.00  0.00           N  
ATOM   2037  CA  LEU A1616      61.347  75.540  62.884  1.00  0.00           C  
ATOM   2038  C   LEU A1616      60.397  74.351  62.918  1.00  0.00           C  
ATOM   2039  O   LEU A1616      60.473  73.519  63.816  1.00  0.00           O  
ATOM   2040  CB  LEU A1616      60.647  76.780  63.453  1.00  0.00           C  
ATOM   2041  CG  LEU A1616      60.241  76.652  64.927  1.00  0.00           C  
ATOM   2042  CD1 LEU A1616      61.485  76.411  65.787  1.00  0.00           C  
ATOM   2043  CD2 LEU A1616      59.517  77.917  65.375  1.00  0.00           C  
ATOM   2044  N   ARG A1622      59.507  74.261  61.937  1.00  0.00           N  
ATOM   2045  CA  ARG A1622      58.558  73.151  61.902  1.00  0.00           C  
ATOM   2046  C   ARG A1622      59.266  71.835  61.640  1.00  0.00           C  
ATOM   2047  O   ARG A1622      58.962  70.824  62.273  1.00  0.00           O  
ATOM   2048  CB  ARG A1622      57.488  73.369  60.825  1.00  0.00           C  
ATOM   2049  CG  ARG A1622      56.086  73.057  61.326  1.00  0.00           C  
ATOM   2050  CD  ARG A1622      55.342  71.989  60.522  1.00  0.00           C  
ATOM   2051  NE  ARG A1622      54.749  72.533  59.310  1.00  0.00           N  
ATOM   2052  CZ  ARG A1622      53.769  71.952  58.624  1.00  0.00           C  
ATOM   2053  NH1 ARG A1622      53.254  70.799  59.025  1.00  0.00           N  
ATOM   2054  NH2 ARG A1622      53.306  72.529  57.526  1.00  0.00           N  
ATOM   2055  N   TRP A1634      60.215  71.841  60.710  1.00  0.00           N  
ATOM   2056  CA  TRP A1634      60.953  70.623  60.386  1.00  0.00           C  
ATOM   2057  C   TRP A1634      61.881  70.127  61.503  1.00  0.00           C  
ATOM   2058  O   TRP A1634      61.894  68.937  61.815  1.00  0.00           O  
ATOM   2059  CB  TRP A1634      61.778  70.832  59.120  1.00  0.00           C  
ATOM   2060  CG  TRP A1634      62.406  69.568  58.616  1.00  0.00           C  
ATOM   2061  CD1 TRP A1634      63.637  69.077  58.930  1.00  0.00           C  
ATOM   2062  CD2 TRP A1634      61.804  68.611  57.733  1.00  0.00           C  
ATOM   2063  NE1 TRP A1634      63.844  67.873  58.298  1.00  0.00           N  
ATOM   2064  CE2 TRP A1634      62.734  67.563  57.558  1.00  0.00           C  
ATOM   2065  CE3 TRP A1634      60.566  68.539  57.075  1.00  0.00           C  
ATOM   2066  CZ2 TRP A1634      62.468  66.450  56.750  1.00  0.00           C  
ATOM   2067  CZ3 TRP A1634      60.298  67.432  56.269  1.00  0.00           C  
ATOM   2068  CH2 TRP A1634      61.247  66.402  56.114  1.00  0.00           C  
ATOM   2069  N   PHE A1635      62.652  71.035  62.100  1.00  0.00           N  
ATOM   2070  CA  PHE A1635      63.601  70.656  63.146  1.00  0.00           C  
ATOM   2071  C   PHE A1635      63.114  70.723  64.585  1.00  0.00           C  
ATOM   2072  O   PHE A1635      63.635  70.011  65.436  1.00  0.00           O  
ATOM   2073  CB  PHE A1635      64.889  71.480  63.021  1.00  0.00           C  
ATOM   2074  CG  PHE A1635      65.738  71.101  61.840  1.00  0.00           C  
ATOM   2075  CD1 PHE A1635      65.781  71.907  60.708  1.00  0.00           C  
ATOM   2076  CD2 PHE A1635      66.484  69.924  61.855  1.00  0.00           C  
ATOM   2077  CE1 PHE A1635      66.554  71.550  59.609  1.00  0.00           C  
ATOM   2078  CE2 PHE A1635      67.261  69.558  60.760  1.00  0.00           C  
ATOM   2079  CZ  PHE A1635      67.297  70.375  59.634  1.00  0.00           C  
ATOM   2080  N   GLY A1636      62.137  71.578  64.871  1.00  0.00           N  
ATOM   2081  CA  GLY A1636      61.630  71.671  66.235  1.00  0.00           C  
ATOM   2082  C   GLY A1636      62.480  72.563  67.122  1.00  0.00           C  
ATOM   2083  O   GLY A1636      61.956  73.331  67.929  1.00  0.00           O  
ATOM   2084  N   THR A1637      63.795  72.452  66.989  1.00  0.00           N  
ATOM   2085  CA  THR A1637      64.718  73.273  67.761  1.00  0.00           C  
ATOM   2086  C   THR A1637      65.764  73.832  66.808  1.00  0.00           C  
ATOM   2087  O   THR A1637      66.341  73.096  66.012  1.00  0.00           O  
ATOM   2088  CB  THR A1637      65.422  72.458  68.861  1.00  0.00           C  
ATOM   2089  OG1 THR A1637      64.441  71.840  69.698  1.00  0.00           O  
ATOM   2090  CG2 THR A1637      66.300  73.362  69.722  1.00  0.00           C  
ATOM   2091  N   LEU A1638      66.011  75.133  66.908  1.00  0.00           N  
ATOM   2092  CA  LEU A1638      66.964  75.831  66.051  1.00  0.00           C  
ATOM   2093  C   LEU A1638      67.977  76.643  66.866  1.00  0.00           C  
ATOM   2094  O   LEU A1638      67.598  77.361  67.782  1.00  0.00           O  
ATOM   2095  CB  LEU A1638      66.197  76.786  65.126  1.00  0.00           C  
ATOM   2096  CG  LEU A1638      65.835  76.444  63.677  1.00  0.00           C  
ATOM   2097  CD1 LEU A1638      65.624  74.967  63.485  1.00  0.00           C  
ATOM   2098  CD2 LEU A1638      64.606  77.241  63.284  1.00  0.00           C  
ATOM   2099  N   ASN A1639      69.260  76.515  66.524  1.00  0.00           N  
ATOM   2100  CA  ASN A1639      70.340  77.255  67.178  1.00  0.00           C  
ATOM   2101  C   ASN A1639      70.661  78.351  66.161  1.00  0.00           C  
ATOM   2102  O   ASN A1639      71.309  78.095  65.142  1.00  0.00           O  
ATOM   2103  CB  ASN A1639      71.546  76.327  67.396  1.00  0.00           C  
ATOM   2104  CG  ASN A1639      72.741  77.021  68.078  1.00  0.00           C  
ATOM   2105  OD1 ASN A1639      73.737  76.372  68.391  1.00  0.00           O  
ATOM   2106  ND2 ASN A1639      72.646  78.323  68.295  1.00  0.00           N  
ATOM   2107  N   LEU A1640      70.184  79.562  66.441  1.00  0.00           N  
ATOM   2108  CA  LEU A1640      70.354  80.713  65.558  1.00  0.00           C  
ATOM   2109  C   LEU A1640      71.127  81.853  66.225  1.00  0.00           C  
ATOM   2110  O   LEU A1640      70.728  82.346  67.280  1.00  0.00           O  
ATOM   2111  CB  LEU A1640      68.974  81.233  65.130  1.00  0.00           C  
ATOM   2112  CG  LEU A1640      68.245  80.801  63.847  1.00  0.00           C  
ATOM   2113  CD1 LEU A1640      68.645  79.423  63.387  1.00  0.00           C  
ATOM   2114  CD2 LEU A1640      66.741  80.911  64.089  1.00  0.00           C  
ATOM   2115  N   CYS A1641      72.216  82.275  65.590  1.00  0.00           N  
ATOM   2116  CA  CYS A1641      73.056  83.356  66.103  1.00  0.00           C  
ATOM   2117  C   CYS A1641      73.395  83.198  67.586  1.00  0.00           C  
ATOM   2118  O   CYS A1641      73.178  84.114  68.373  1.00  0.00           O  
ATOM   2119  CB  CYS A1641      72.373  84.711  65.886  1.00  0.00           C  
ATOM   2120  SG  CYS A1641      72.130  85.141  64.153  1.00  0.00           S  
ATOM   2121  N   GLY A1675      73.907  82.032  67.964  1.00  0.00           N  
ATOM   2122  CA  GLY A1675      74.277  81.808  69.354  1.00  0.00           C  
ATOM   2123  C   GLY A1675      73.165  81.630  70.380  1.00  0.00           C  
ATOM   2124  O   GLY A1675      73.432  81.726  71.572  1.00  0.00           O  
ATOM   2125  N   LYS A1676      71.932  81.375  69.942  1.00  0.00           N  
ATOM   2126  CA  LYS A1676      70.819  81.174  70.877  1.00  0.00           C  
ATOM   2127  C   LYS A1676      69.910  80.021  70.428  1.00  0.00           C  
ATOM   2128  O   LYS A1676      69.739  79.782  69.226  1.00  0.00           O  
ATOM   2129  CB  LYS A1676      69.974  82.446  71.007  1.00  0.00           C  
ATOM   2130  CG  LYS A1676      70.689  83.644  71.606  1.00  0.00           C  
ATOM   2131  CD  LYS A1676      69.713  84.810  71.793  1.00  0.00           C  
ATOM   2132  CE  LYS A1676      70.423  86.091  72.209  1.00  0.00           C  
ATOM   2133  NZ  LYS A1676      71.380  86.565  71.167  1.00  0.00           N  
ATOM   2134  N   ILE A1677      69.321  79.320  71.397  1.00  0.00           N  
ATOM   2135  CA  ILE A1677      68.432  78.195  71.102  1.00  0.00           C  
ATOM   2136  C   ILE A1677      66.959  78.623  71.080  1.00  0.00           C  
ATOM   2137  O   ILE A1677      66.478  79.254  72.018  1.00  0.00           O  
ATOM   2138  CB  ILE A1677      68.583  77.069  72.157  1.00  0.00           C  
ATOM   2139  CG1 ILE A1677      70.067  76.705  72.343  1.00  0.00           C  
ATOM   2140  CG2 ILE A1677      67.776  75.854  71.733  1.00  0.00           C  
ATOM   2141  CD1 ILE A1677      70.806  76.356  71.046  1.00  0.00           C  
ATOM   2142  N   TYR A1678      66.247  78.277  70.012  1.00  0.00           N  
ATOM   2143  CA  TYR A1678      64.837  78.622  69.899  1.00  0.00           C  
ATOM   2144  C   TYR A1678      63.973  77.394  69.656  1.00  0.00           C  
ATOM   2145  O   TYR A1678      64.330  76.528  68.852  1.00  0.00           O  
ATOM   2146  CB  TYR A1678      64.610  79.603  68.751  1.00  0.00           C  
ATOM   2147  CG  TYR A1678      65.349  80.903  68.900  1.00  0.00           C  
ATOM   2148  CD1 TYR A1678      66.628  81.063  68.365  1.00  0.00           C  
ATOM   2149  CD2 TYR A1678      64.779  81.976  69.598  1.00  0.00           C  
ATOM   2150  CE1 TYR A1678      67.326  82.257  68.520  1.00  0.00           C  
ATOM   2151  CE2 TYR A1678      65.467  83.170  69.757  1.00  0.00           C  
ATOM   2152  CZ  TYR A1678      66.742  83.302  69.216  1.00  0.00           C  
ATOM   2153  OH  TYR A1678      67.433  84.475  69.382  1.00  0.00           O  
ATOM   2154  N   THR A1757      62.838  77.338  70.350  1.00  0.00           N  
ATOM   2155  CA  THR A1757      61.879  76.245  70.219  1.00  0.00           C  
ATOM   2156  C   THR A1757      60.461  76.772  69.925  1.00  0.00           C  
ATOM   2157  O   THR A1757      59.514  75.996  69.841  1.00  0.00           O  
ATOM   2158  CB  THR A1757      61.822  75.382  71.497  1.00  0.00           C  
ATOM   2159  OG1 THR A1757      61.545  76.217  72.627  1.00  0.00           O  
ATOM   2160  CG2 THR A1757      63.153  74.665  71.723  1.00  0.00           C  
ATOM   2161  N   ASP A1758      60.312  78.088  69.790  1.00  0.00           N  
ATOM   2162  CA  ASP A1758      59.007  78.667  69.475  1.00  0.00           C  
ATOM   2163  C   ASP A1758      59.199  79.916  68.627  1.00  0.00           C  
ATOM   2164  O   ASP A1758      60.205  80.621  68.746  1.00  0.00           O  
ATOM   2165  CB  ASP A1758      58.214  78.990  70.753  1.00  0.00           C  
ATOM   2166  CG  ASP A1758      58.866  80.072  71.595  1.00  0.00           C  
ATOM   2167  OD1 ASP A1758      58.781  81.259  71.219  1.00  0.00           O  
ATOM   2168  OD2 ASP A1758      59.470  79.732  72.633  1.00  0.00           O  
ATOM   2169  N   ILE A1760      58.226  80.187  67.768  1.00  0.00           N  
ATOM   2170  CA  ILE A1760      58.310  81.313  66.866  1.00  0.00           C  
ATOM   2171  C   ILE A1760      58.254  82.696  67.507  1.00  0.00           C  
ATOM   2172  O   ILE A1760      58.830  83.647  66.975  1.00  0.00           O  
ATOM   2173  CB  ILE A1760      57.234  81.189  65.761  1.00  0.00           C  
ATOM   2174  CG1 ILE A1760      57.563  82.158  64.628  1.00  0.00           C  
ATOM   2175  CG2 ILE A1760      55.840  81.411  66.338  1.00  0.00           C  
ATOM   2176  CD1 ILE A1760      58.892  81.860  63.969  1.00  0.00           C  
ATOM   2177  N   GLU A1761      57.593  82.826  68.654  1.00  0.00           N  
ATOM   2178  CA  GLU A1761      57.526  84.136  69.293  1.00  0.00           C  
ATOM   2179  C   GLU A1761      58.919  84.630  69.707  1.00  0.00           C  
ATOM   2180  O   GLU A1761      59.268  85.785  69.460  1.00  0.00           O  
ATOM   2181  CB  GLU A1761      56.608  84.102  70.516  1.00  0.00           C  
ATOM   2182  CG  GLU A1761      56.459  85.469  71.195  1.00  0.00           C  
ATOM   2183  CD  GLU A1761      55.756  86.498  70.312  1.00  0.00           C  
ATOM   2184  OE1 GLU A1761      55.885  87.708  70.594  1.00  0.00           O  
ATOM   2185  OE2 GLU A1761      55.065  86.102  69.345  1.00  0.00           O  
ATOM   2186  N   SER A1762      59.713  83.761  70.329  1.00  0.00           N  
ATOM   2187  CA  SER A1762      61.058  84.141  70.758  1.00  0.00           C  
ATOM   2188  C   SER A1762      61.910  84.526  69.558  1.00  0.00           C  
ATOM   2189  O   SER A1762      62.697  85.461  69.621  1.00  0.00           O  
ATOM   2190  CB  SER A1762      61.734  83.000  71.514  1.00  0.00           C  
ATOM   2191  OG  SER A1762      60.996  82.680  72.680  1.00  0.00           O  
ATOM   2192  N   ILE A1798      61.764  83.795  68.464  1.00  0.00           N  
ATOM   2193  CA  ILE A1798      62.529  84.120  67.271  1.00  0.00           C  
ATOM   2194  C   ILE A1798      62.154  85.524  66.796  1.00  0.00           C  
ATOM   2195  O   ILE A1798      63.031  86.342  66.509  1.00  0.00           O  
ATOM   2196  CB  ILE A1798      62.268  83.107  66.142  1.00  0.00           C  
ATOM   2197  CG1 ILE A1798      62.874  81.751  66.530  1.00  0.00           C  
ATOM   2198  CG2 ILE A1798      62.853  83.625  64.836  1.00  0.00           C  
ATOM   2199  CD1 ILE A1798      62.748  80.678  65.467  1.00  0.00           C  
ATOM   2200  N   GLN A1799      60.853  85.797  66.733  1.00  0.00           N  
ATOM   2201  CA  GLN A1799      60.345  87.101  66.293  1.00  0.00           C  
ATOM   2202  C   GLN A1799      60.831  88.253  67.170  1.00  0.00           C  
ATOM   2203  O   GLN A1799      61.196  89.316  66.662  1.00  0.00           O  
ATOM   2204  CB  GLN A1799      58.799  87.103  66.265  1.00  0.00           C  
ATOM   2205  CG  GLN A1799      58.205  86.274  65.122  1.00  0.00           C  
ATOM   2206  CD  GLN A1799      56.684  86.088  65.200  1.00  0.00           C  
ATOM   2207  OE1 GLN A1799      56.100  85.402  64.364  1.00  0.00           O  
ATOM   2208  NE2 GLN A1799      56.046  86.696  66.198  1.00  0.00           N  
ATOM   2209  N   GLU A1800      60.825  88.047  68.483  1.00  0.00           N  
ATOM   2210  CA  GLU A1800      61.260  89.091  69.392  1.00  0.00           C  
ATOM   2211  C   GLU A1800      62.764  89.360  69.308  1.00  0.00           C  
ATOM   2212  O   GLU A1800      63.197  90.495  69.493  1.00  0.00           O  
ATOM   2213  CB  GLU A1800      60.805  88.763  70.829  1.00  0.00           C  
ATOM   2214  CG  GLU A1800      59.267  88.814  70.954  1.00  0.00           C  
ATOM   2215  CD  GLU A1800      58.730  88.580  72.365  1.00  0.00           C  
ATOM   2216  OE1 GLU A1800      57.486  88.576  72.534  1.00  0.00           O  
ATOM   2217  OE2 GLU A1800      59.535  88.406  73.304  1.00  0.00           O  
ATOM   2218  N   ASP A1801      63.557  88.337  68.998  1.00  0.00           N  
ATOM   2219  CA  ASP A1801      65.005  88.513  68.878  1.00  0.00           C  
ATOM   2220  C   ASP A1801      65.438  88.854  67.464  1.00  0.00           C  
ATOM   2221  O   ASP A1801      66.605  89.181  67.238  1.00  0.00           O  
ATOM   2222  CB  ASP A1801      65.753  87.238  69.262  1.00  0.00           C  
ATOM   2223  CG  ASP A1801      65.783  86.996  70.752  1.00  0.00           C  
ATOM   2224  OD1 ASP A1801      65.293  87.858  71.506  1.00  0.00           O  
ATOM   2225  OD2 ASP A1801      66.303  85.938  71.163  1.00  0.00           O  
ATOM   2226  N   PHE A1802      64.514  88.789  66.513  1.00  0.00           N  
ATOM   2227  CA  PHE A1802      64.879  89.002  65.114  1.00  0.00           C  
ATOM   2228  C   PHE A1802      65.583  90.298  64.714  1.00  0.00           C  
ATOM   2229  O   PHE A1802      66.616  90.251  64.055  1.00  0.00           O  
ATOM   2230  CB  PHE A1802      63.660  88.789  64.209  1.00  0.00           C  
ATOM   2231  CG  PHE A1802      64.013  88.521  62.769  1.00  0.00           C  
ATOM   2232  CD1 PHE A1802      63.938  89.534  61.814  1.00  0.00           C  
ATOM   2233  CD2 PHE A1802      64.408  87.245  62.363  1.00  0.00           C  
ATOM   2234  CE1 PHE A1802      64.249  89.279  60.466  1.00  0.00           C  
ATOM   2235  CE2 PHE A1802      64.720  86.977  61.028  1.00  0.00           C  
ATOM   2236  CZ  PHE A1802      64.639  88.001  60.075  1.00  0.00           C  
ATOM   2237  N   SER A1803      65.036  91.448  65.087  1.00  0.00           N  
ATOM   2238  CA  SER A1803      65.660  92.703  64.695  1.00  0.00           C  
ATOM   2239  C   SER A1803      67.128  92.807  65.110  1.00  0.00           C  
ATOM   2240  O   SER A1803      67.953  93.286  64.340  1.00  0.00           O  
ATOM   2241  CB  SER A1803      64.884  93.890  65.265  1.00  0.00           C  
ATOM   2242  OG  SER A1803      64.866  93.838  66.679  1.00  0.00           O  
ATOM   2243  N   SER A1808      67.461  92.333  66.306  1.00  0.00           N  
ATOM   2244  CA  SER A1808      68.833  92.436  66.784  1.00  0.00           C  
ATOM   2245  C   SER A1808      69.793  91.334  66.332  1.00  0.00           C  
ATOM   2246  O   SER A1808      70.982  91.386  66.645  1.00  0.00           O  
ATOM   2247  CB  SER A1808      68.851  92.555  68.314  1.00  0.00           C  
ATOM   2248  OG  SER A1808      68.271  91.420  68.929  1.00  0.00           O  
ATOM   2249  N   MET A1809      69.298  90.351  65.586  1.00  0.00           N  
ATOM   2250  CA  MET A1809      70.163  89.280  65.092  1.00  0.00           C  
ATOM   2251  C   MET A1809      71.103  89.792  63.987  1.00  0.00           C  
ATOM   2252  O   MET A1809      70.685  90.564  63.119  1.00  0.00           O  
ATOM   2253  CB  MET A1809      69.325  88.135  64.503  1.00  0.00           C  
ATOM   2254  CG  MET A1809      68.587  87.241  65.503  1.00  0.00           C  
ATOM   2255  SD  MET A1809      67.705  85.928  64.601  1.00  0.00           S  
ATOM   2256  CE  MET A1809      66.906  84.982  65.956  1.00  0.00           C  
ATOM   2257  N   ASN A1810      72.367  89.374  64.021  1.00  0.00           N  
ATOM   2258  CA  ASN A1810      73.312  89.758  62.968  1.00  0.00           C  
ATOM   2259  C   ASN A1810      72.829  88.948  61.761  1.00  0.00           C  
ATOM   2260  O   ASN A1810      72.921  87.723  61.754  1.00  0.00           O  
ATOM   2261  CB  ASN A1810      74.740  89.347  63.339  1.00  0.00           C  
ATOM   2262  CG  ASN A1810      75.755  89.691  62.249  1.00  0.00           C  
ATOM   2263  OD1 ASN A1810      75.674  89.195  61.126  1.00  0.00           O  
ATOM   2264  ND2 ASN A1810      76.718  90.543  62.586  1.00  0.00           N  
ATOM   2265  N   LYS A1812      72.313  89.634  60.747  1.00  0.00           N  
ATOM   2266  CA  LYS A1812      71.756  88.963  59.580  1.00  0.00           C  
ATOM   2267  C   LYS A1812      72.712  88.114  58.753  1.00  0.00           C  
ATOM   2268  O   LYS A1812      72.304  87.099  58.186  1.00  0.00           O  
ATOM   2269  CB  LYS A1812      71.025  89.992  58.702  1.00  0.00           C  
ATOM   2270  CG  LYS A1812      69.841  90.635  59.432  1.00  0.00           C  
ATOM   2271  CD  LYS A1812      68.959  89.556  60.093  1.00  0.00           C  
ATOM   2272  CE  LYS A1812      67.782  90.146  60.847  1.00  0.00           C  
ATOM   2273  NZ  LYS A1812      68.201  91.071  61.945  1.00  0.00           N  
ATOM   2274  N   ARG A1813      73.978  88.509  58.679  1.00  0.00           N  
ATOM   2275  CA  ARG A1813      74.942  87.714  57.926  1.00  0.00           C  
ATOM   2276  C   ARG A1813      75.193  86.398  58.662  1.00  0.00           C  
ATOM   2277  O   ARG A1813      75.343  85.345  58.046  1.00  0.00           O  
ATOM   2278  CB  ARG A1813      76.268  88.467  57.762  1.00  0.00           C  
ATOM   2279  CG  ARG A1813      76.194  89.721  56.902  1.00  0.00           C  
ATOM   2280  CD  ARG A1813      77.587  90.115  56.445  1.00  0.00           C  
ATOM   2281  NE  ARG A1813      78.166  89.065  55.611  1.00  0.00           N  
ATOM   2282  CZ  ARG A1813      79.457  88.962  55.311  1.00  0.00           C  
ATOM   2283  NH1 ARG A1813      80.325  89.851  55.782  1.00  0.00           N  
ATOM   2284  NH2 ARG A1813      79.879  87.966  54.535  1.00  0.00           N  
ATOM   2285  N   GLU A1814      75.237  86.457  59.986  1.00  0.00           N  
ATOM   2286  CA  GLU A1814      75.467  85.249  60.773  1.00  0.00           C  
ATOM   2287  C   GLU A1814      74.220  84.362  60.789  1.00  0.00           C  
ATOM   2288  O   GLU A1814      74.324  83.138  60.853  1.00  0.00           O  
ATOM   2289  CB  GLU A1814      75.877  85.629  62.202  1.00  0.00           C  
ATOM   2290  CG  GLU A1814      77.069  86.585  62.227  1.00  0.00           C  
ATOM   2291  CD  GLU A1814      77.658  86.796  63.616  1.00  0.00           C  
ATOM   2292  OE1 GLU A1814      76.882  86.933  64.581  1.00  0.00           O  
ATOM   2293  OE2 GLU A1814      78.904  86.841  63.738  1.00  0.00           O  
ATOM   2294  N   LEU A1815      73.047  84.987  60.726  1.00  0.00           N  
ATOM   2295  CA  LEU A1815      71.781  84.257  60.719  1.00  0.00           C  
ATOM   2296  C   LEU A1815      71.688  83.467  59.420  1.00  0.00           C  
ATOM   2297  O   LEU A1815      71.275  82.306  59.410  1.00  0.00           O  
ATOM   2298  CB  LEU A1815      70.600  85.232  60.783  1.00  0.00           C  
ATOM   2299  CG  LEU A1815      69.240  84.797  61.361  1.00  0.00           C  
ATOM   2300  CD1 LEU A1815      68.133  85.503  60.595  1.00  0.00           C  
ATOM   2301  CD2 LEU A1815      69.053  83.299  61.292  1.00  0.00           C  
ATOM   2302  N   LYS A1816      72.059  84.114  58.317  1.00  0.00           N  
ATOM   2303  CA  LYS A1816      72.004  83.467  57.009  1.00  0.00           C  
ATOM   2304  C   LYS A1816      72.901  82.242  56.977  1.00  0.00           C  
ATOM   2305  O   LYS A1816      72.584  81.241  56.331  1.00  0.00           O  
ATOM   2306  CB  LYS A1816      72.393  84.460  55.904  1.00  0.00           C  
ATOM   2307  CG  LYS A1816      71.269  85.446  55.570  1.00  0.00           C  
ATOM   2308  CD  LYS A1816      71.703  86.457  54.518  1.00  0.00           C  
ATOM   2309  CE  LYS A1816      70.535  87.318  54.083  1.00  0.00           C  
ATOM   2310  NZ  LYS A1816      70.912  88.272  53.002  1.00  0.00           N  
ATOM   2311  N   THR A1817      74.017  82.315  57.692  1.00  0.00           N  
ATOM   2312  CA  THR A1817      74.933  81.184  57.753  1.00  0.00           C  
ATOM   2313  C   THR A1817      74.235  79.976  58.389  1.00  0.00           C  
ATOM   2314  O   THR A1817      74.313  78.865  57.866  1.00  0.00           O  
ATOM   2315  CB  THR A1817      76.187  81.549  58.575  1.00  0.00           C  
ATOM   2316  OG1 THR A1817      76.891  82.602  57.904  1.00  0.00           O  
ATOM   2317  CG2 THR A1817      77.112  80.340  58.733  1.00  0.00           C  
ATOM   2318  N   ASP A1818      73.556  80.193  59.516  1.00  0.00           N  
ATOM   2319  CA  ASP A1818      72.860  79.099  60.196  1.00  0.00           C  
ATOM   2320  C   ASP A1818      71.686  78.579  59.352  1.00  0.00           C  
ATOM   2321  O   ASP A1818      71.508  77.369  59.204  1.00  0.00           O  
ATOM   2322  CB  ASP A1818      72.352  79.542  61.582  1.00  0.00           C  
ATOM   2323  CG  ASP A1818      73.476  79.639  62.638  1.00  0.00           C  
ATOM   2324  OD1 ASP A1818      74.378  78.769  62.668  1.00  0.00           O  
ATOM   2325  OD2 ASP A1818      73.440  80.582  63.459  1.00  0.00           O  
ATOM   2326  N   VAL A1819      70.897  79.496  58.796  1.00  0.00           N  
ATOM   2327  CA  VAL A1819      69.755  79.128  57.967  1.00  0.00           C  
ATOM   2328  C   VAL A1819      70.212  78.250  56.796  1.00  0.00           C  
ATOM   2329  O   VAL A1819      69.626  77.192  56.532  1.00  0.00           O  
ATOM   2330  CB  VAL A1819      69.026  80.402  57.431  1.00  0.00           C  
ATOM   2331  CG1 VAL A1819      68.031  80.027  56.343  1.00  0.00           C  
ATOM   2332  CG2 VAL A1819      68.288  81.105  58.583  1.00  0.00           C  
ATOM   2333  N   ALA A1820      71.258  78.687  56.101  1.00  0.00           N  
ATOM   2334  CA  ALA A1820      71.800  77.926  54.977  1.00  0.00           C  
ATOM   2335  C   ALA A1820      72.276  76.546  55.451  1.00  0.00           C  
ATOM   2336  O   ALA A1820      72.078  75.538  54.766  1.00  0.00           O  
ATOM   2337  CB  ALA A1820      72.965  78.690  54.339  1.00  0.00           C  
ATOM   2338  N   ASN A1821      72.904  76.497  56.624  1.00  0.00           N  
ATOM   2339  CA  ASN A1821      73.390  75.223  57.146  1.00  0.00           C  
ATOM   2340  C   ASN A1821      72.259  74.259  57.471  1.00  0.00           C  
ATOM   2341  O   ASN A1821      72.376  73.065  57.202  1.00  0.00           O  
ATOM   2342  CB  ASN A1821      74.261  75.426  58.387  1.00  0.00           C  
ATOM   2343  CG  ASN A1821      75.632  75.979  58.052  1.00  0.00           C  
ATOM   2344  OD1 ASN A1821      76.032  76.015  56.884  1.00  0.00           O  
ATOM   2345  ND2 ASN A1821      76.368  76.400  59.076  1.00  0.00           N  
ATOM   2346  N   TYR A1822      71.173  74.759  58.059  1.00  0.00           N  
ATOM   2347  CA  TYR A1822      70.045  73.884  58.371  1.00  0.00           C  
ATOM   2348  C   TYR A1822      69.378  73.412  57.069  1.00  0.00           C  
ATOM   2349  O   TYR A1822      68.988  72.252  56.950  1.00  0.00           O  
ATOM   2350  CB  TYR A1822      69.007  74.597  59.255  1.00  0.00           C  
ATOM   2351  CG  TYR A1822      69.307  74.551  60.744  1.00  0.00           C  
ATOM   2352  CD1 TYR A1822      69.753  75.686  61.427  1.00  0.00           C  
ATOM   2353  CD2 TYR A1822      69.147  73.373  61.468  1.00  0.00           C  
ATOM   2354  CE1 TYR A1822      70.027  75.644  62.799  1.00  0.00           C  
ATOM   2355  CE2 TYR A1822      69.424  73.319  62.832  1.00  0.00           C  
ATOM   2356  CZ  TYR A1822      69.859  74.458  63.492  1.00  0.00           C  
ATOM   2357  OH  TYR A1822      70.111  74.403  64.849  1.00  0.00           O  
ATOM   2358  N   ILE A1823      69.241  74.311  56.098  1.00  0.00           N  
ATOM   2359  CA  ILE A1823      68.625  73.944  54.825  1.00  0.00           C  
ATOM   2360  C   ILE A1823      69.450  72.834  54.170  1.00  0.00           C  
ATOM   2361  O   ILE A1823      68.903  71.819  53.734  1.00  0.00           O  
ATOM   2362  CB  ILE A1823      68.526  75.170  53.863  1.00  0.00           C  
ATOM   2363  CG1 ILE A1823      67.460  76.148  54.372  1.00  0.00           C  
ATOM   2364  CG2 ILE A1823      68.161  74.711  52.441  1.00  0.00           C  
ATOM   2365  CD1 ILE A1823      67.454  77.474  53.630  1.00  0.00           C  
ATOM   2366  N   ASN A1824      70.767  73.011  54.127  1.00  0.00           N  
ATOM   2367  CA  ASN A1824      71.630  71.999  53.521  1.00  0.00           C  
ATOM   2368  C   ASN A1824      71.528  70.643  54.198  1.00  0.00           C  
ATOM   2369  O   ASN A1824      71.720  69.609  53.559  1.00  0.00           O  
ATOM   2370  CB  ASN A1824      73.089  72.471  53.485  1.00  0.00           C  
ATOM   2371  CG  ASN A1824      73.392  73.275  52.238  1.00  0.00           C  
ATOM   2372  OD1 ASN A1824      72.880  72.962  51.168  1.00  0.00           O  
ATOM   2373  ND2 ASN A1824      74.231  74.305  52.361  1.00  0.00           N  
ATOM   2374  N   THR A1825      71.217  70.640  55.489  1.00  0.00           N  
ATOM   2375  CA  THR A1825      71.064  69.382  56.214  1.00  0.00           C  
ATOM   2376  C   THR A1825      69.842  68.632  55.680  1.00  0.00           C  
ATOM   2377  O   THR A1825      69.851  67.407  55.581  1.00  0.00           O  
ATOM   2378  CB  THR A1825      70.855  69.615  57.719  1.00  0.00           C  
ATOM   2379  OG1 THR A1825      72.065  70.108  58.300  1.00  0.00           O  
ATOM   2380  CG2 THR A1825      70.454  68.318  58.410  1.00  0.00           C  
ATOM   2381  N   ILE A1826      68.787  69.374  55.352  1.00  0.00           N  
ATOM   2382  CA  ILE A1826      67.570  68.767  54.832  1.00  0.00           C  
ATOM   2383  C   ILE A1826      67.818  68.218  53.428  1.00  0.00           C  
ATOM   2384  O   ILE A1826      67.453  67.085  53.124  1.00  0.00           O  
ATOM   2385  CB  ILE A1826      66.404  69.789  54.762  1.00  0.00           C  
ATOM   2386  CG1 ILE A1826      66.083  70.320  56.166  1.00  0.00           C  
ATOM   2387  CG2 ILE A1826      65.162  69.120  54.157  1.00  0.00           C  
ATOM   2388  CD1 ILE A1826      64.917  71.307  56.210  1.00  0.00           C  
ATOM   2389  N   ILE A1827      68.450  69.024  52.580  1.00  0.00           N  
ATOM   2390  CA  ILE A1827      68.728  68.610  51.213  1.00  0.00           C  
ATOM   2391  C   ILE A1827      69.725  67.451  51.161  1.00  0.00           C  
ATOM   2392  O   ILE A1827      69.718  66.662  50.214  1.00  0.00           O  
ATOM   2393  CB  ILE A1827      69.233  69.807  50.371  1.00  0.00           C  
ATOM   2394  CG1 ILE A1827      68.169  70.910  50.370  1.00  0.00           C  
ATOM   2395  CG2 ILE A1827      69.514  69.370  48.931  1.00  0.00           C  
ATOM   2396  CD1 ILE A1827      68.559  72.162  49.591  1.00  0.00           C  
ATOM   2397  N   ASP A1828      70.575  67.336  52.179  1.00  0.00           N  
ATOM   2398  CA  ASP A1828      71.538  66.240  52.228  1.00  0.00           C  
ATOM   2399  C   ASP A1828      70.798  64.900  52.235  1.00  0.00           C  
ATOM   2400  O   ASP A1828      71.344  63.878  51.809  1.00  0.00           O  
ATOM   2401  CB  ASP A1828      72.431  66.357  53.472  1.00  0.00           C  
ATOM   2402  CG  ASP A1828      73.597  67.319  53.266  1.00  0.00           C  
ATOM   2403  OD1 ASP A1828      74.188  67.769  54.271  1.00  0.00           O  
ATOM   2404  OD2 ASP A1828      73.933  67.618  52.100  1.00  0.00           O  
ATOM   2405  N   LEU A1829      69.559  64.905  52.726  1.00  0.00           N  
ATOM   2406  CA  LEU A1829      68.750  63.685  52.748  1.00  0.00           C  
ATOM   2407  C   LEU A1829      68.506  63.213  51.312  1.00  0.00           C  
ATOM   2408  O   LEU A1829      68.585  62.021  51.016  1.00  0.00           O  
ATOM   2409  CB  LEU A1829      67.400  63.936  53.426  1.00  0.00           C  
ATOM   2410  CG  LEU A1829      67.415  64.248  54.924  1.00  0.00           C  
ATOM   2411  CD1 LEU A1829      66.001  64.544  55.400  1.00  0.00           C  
ATOM   2412  CD2 LEU A1829      68.003  63.061  55.690  1.00  0.00           C  
ATOM   2413  N   VAL A1830      68.213  64.158  50.424  1.00  0.00           N  
ATOM   2414  CA  VAL A1830      67.952  63.839  49.027  1.00  0.00           C  
ATOM   2415  C   VAL A1830      69.235  63.498  48.276  1.00  0.00           C  
ATOM   2416  O   VAL A1830      69.253  62.564  47.469  1.00  0.00           O  
ATOM   2417  CB  VAL A1830      67.248  65.008  48.306  1.00  0.00           C  
ATOM   2418  CG1 VAL A1830      67.099  64.692  46.825  1.00  0.00           C  
ATOM   2419  CG2 VAL A1830      65.879  65.247  48.925  1.00  0.00           C  
ATOM   2420  N   ARG A1831      70.299  64.259  48.533  1.00  0.00           N  
ATOM   2421  CA  ARG A1831      71.587  64.021  47.885  1.00  0.00           C  
ATOM   2422  C   ARG A1831      72.045  62.604  48.195  1.00  0.00           C  
ATOM   2423  O   ARG A1831      72.527  61.889  47.325  1.00  0.00           O  
ATOM   2424  CB  ARG A1831      72.638  65.028  48.381  1.00  0.00           C  
ATOM   2425  CG  ARG A1831      72.338  66.480  48.008  1.00  0.00           C  
ATOM   2426  CD  ARG A1831      73.320  67.467  48.653  1.00  0.00           C  
ATOM   2427  NE  ARG A1831      73.006  68.857  48.309  1.00  0.00           N  
ATOM   2428  CZ  ARG A1831      72.862  69.836  49.203  1.00  0.00           C  
ATOM   2429  NH1 ARG A1831      73.006  69.575  50.496  1.00  0.00           N  
ATOM   2430  NH2 ARG A1831      72.567  71.074  48.808  1.00  0.00           N  
ATOM   2431  N   GLU A1832      71.878  62.199  49.445  1.00  0.00           N  
ATOM   2432  CA  GLU A1832      72.273  60.868  49.876  1.00  0.00           C  
ATOM   2433  C   GLU A1832      71.380  59.812  49.227  1.00  0.00           C  
ATOM   2434  O   GLU A1832      71.862  58.789  48.734  1.00  0.00           O  
ATOM   2435  CB  GLU A1832      72.155  60.765  51.393  1.00  0.00           C  
ATOM   2436  CG  GLU A1832      73.048  59.722  52.007  1.00  0.00           C  
ATOM   2437  CD  GLU A1832      74.519  60.083  51.900  1.00  0.00           C  
ATOM   2438  OE1 GLU A1832      75.358  59.263  52.332  1.00  0.00           O  
ATOM   2439  OE2 GLU A1832      74.836  61.183  51.390  1.00  0.00           O  
ATOM   2440  N   HIS A1833      70.077  60.072  49.228  1.00  0.00           N  
ATOM   2441  CA  HIS A1833      69.107  59.152  48.654  1.00  0.00           C  
ATOM   2442  C   HIS A1833      69.418  58.825  47.197  1.00  0.00           C  
ATOM   2443  O   HIS A1833      69.285  57.679  46.773  1.00  0.00           O  
ATOM   2444  CB  HIS A1833      67.701  59.747  48.743  1.00  0.00           C  
ATOM   2445  CG  HIS A1833      66.616  58.798  48.339  1.00  0.00           C  
ATOM   2446  ND1 HIS A1833      66.141  57.809  49.174  1.00  0.00           N  
ATOM   2447  CD2 HIS A1833      65.916  58.685  47.186  1.00  0.00           C  
ATOM   2448  CE1 HIS A1833      65.194  57.128  48.553  1.00  0.00           C  
ATOM   2449  NE2 HIS A1833      65.038  57.640  47.345  1.00  0.00           N  
ATOM   2450  N   PHE A1834      69.829  59.829  46.430  1.00  0.00           N  
ATOM   2451  CA  PHE A1834      70.128  59.608  45.024  1.00  0.00           C  
ATOM   2452  C   PHE A1834      71.516  59.051  44.739  1.00  0.00           C  
ATOM   2453  O   PHE A1834      71.988  59.105  43.606  1.00  0.00           O  
ATOM   2454  CB  PHE A1834      69.893  60.889  44.219  1.00  0.00           C  
ATOM   2455  CG  PHE A1834      68.444  61.146  43.918  1.00  0.00           C  
ATOM   2456  CD1 PHE A1834      67.590  61.632  44.899  1.00  0.00           C  
ATOM   2457  CD2 PHE A1834      67.920  60.849  42.663  1.00  0.00           C  
ATOM   2458  CE1 PHE A1834      66.231  61.815  44.639  1.00  0.00           C  
ATOM   2459  CE2 PHE A1834      66.561  61.028  42.393  1.00  0.00           C  
ATOM   2460  CZ  PHE A1834      65.715  61.512  43.384  1.00  0.00           C  
ATOM   2461  N   LYS A1835      72.167  58.516  45.768  1.00  0.00           N  
ATOM   2462  CA  LYS A1835      73.482  57.910  45.599  1.00  0.00           C  
ATOM   2463  C   LYS A1835      73.260  56.413  45.450  1.00  0.00           C  
ATOM   2464  O   LYS A1835      74.165  55.676  45.062  1.00  0.00           O  
ATOM   2465  CB  LYS A1835      74.382  58.172  46.808  1.00  0.00           C  
ATOM   2466  CG  LYS A1835      75.063  59.532  46.810  1.00  0.00           C  
ATOM   2467  CD  LYS A1835      75.942  59.683  48.041  1.00  0.00           C  
ATOM   2468  CE  LYS A1835      76.645  61.031  48.075  1.00  0.00           C  
ATOM   2469  NZ  LYS A1835      77.392  61.216  49.358  1.00  0.00           N  
ATOM   2470  N   LYS A1836      72.051  55.966  45.773  1.00  0.00           N  
ATOM   2471  CA  LYS A1836      71.714  54.557  45.647  1.00  0.00           C  
ATOM   2472  C   LYS A1836      71.866  54.172  44.179  1.00  0.00           C  
ATOM   2473  O   LYS A1836      71.430  54.901  43.289  1.00  0.00           O  
ATOM   2474  CB  LYS A1836      70.277  54.302  46.097  1.00  0.00           C  
ATOM   2475  CG  LYS A1836      70.009  54.616  47.553  1.00  0.00           C  
ATOM   2476  CD  LYS A1836      68.615  54.156  47.960  1.00  0.00           C  
ATOM   2477  CE  LYS A1836      68.315  54.522  49.405  1.00  0.00           C  
ATOM   2478  NZ  LYS A1836      69.357  54.005  50.339  1.00  0.00           N  
ATOM   2479  N   PRO A1837      72.484  53.015  43.908  1.00  0.00           N  
ATOM   2480  CA  PRO A1837      72.680  52.565  42.527  1.00  0.00           C  
ATOM   2481  C   PRO A1837      71.386  52.379  41.735  1.00  0.00           C  
ATOM   2482  O   PRO A1837      71.335  52.672  40.542  1.00  0.00           O  
ATOM   2483  CB  PRO A1837      73.464  51.265  42.701  1.00  0.00           C  
ATOM   2484  CG  PRO A1837      72.964  50.745  44.023  1.00  0.00           C  
ATOM   2485  CD  PRO A1837      72.945  51.996  44.868  1.00  0.00           C  
ATOM   2486  N   GLU A1838      70.338  51.909  42.402  1.00  0.00           N  
ATOM   2487  CA  GLU A1838      69.056  51.688  41.741  1.00  0.00           C  
ATOM   2488  C   GLU A1838      68.470  52.958  41.129  1.00  0.00           C  
ATOM   2489  O   GLU A1838      67.640  52.888  40.224  1.00  0.00           O  
ATOM   2490  CB  GLU A1838      68.040  51.104  42.725  1.00  0.00           C  
ATOM   2491  CG  GLU A1838      68.624  50.095  43.699  1.00  0.00           C  
ATOM   2492  CD  GLU A1838      69.038  50.734  45.011  1.00  0.00           C  
ATOM   2493  OE1 GLU A1838      68.141  51.188  45.758  1.00  0.00           O  
ATOM   2494  OE2 GLU A1838      70.254  50.787  45.295  1.00  0.00           O  
ATOM   2495  N   LEU A1839      68.901  54.117  41.617  1.00  0.00           N  
ATOM   2496  CA  LEU A1839      68.382  55.385  41.112  1.00  0.00           C  
ATOM   2497  C   LEU A1839      69.321  56.124  40.164  1.00  0.00           C  
ATOM   2498  O   LEU A1839      69.020  57.241  39.736  1.00  0.00           O  
ATOM   2499  CB  LEU A1839      68.021  56.304  42.281  1.00  0.00           C  
ATOM   2500  CG  LEU A1839      66.976  55.756  43.253  1.00  0.00           C  
ATOM   2501  CD1 LEU A1839      66.710  56.783  44.338  1.00  0.00           C  
ATOM   2502  CD2 LEU A1839      65.695  55.427  42.505  1.00  0.00           C  
ATOM   2503  N   SER A1840      70.452  55.506  39.835  1.00  0.00           N  
ATOM   2504  CA  SER A1840      71.415  56.127  38.930  1.00  0.00           C  
ATOM   2505  C   SER A1840      70.738  56.481  37.609  1.00  0.00           C  
ATOM   2506  O   SER A1840      71.090  57.471  36.963  1.00  0.00           O  
ATOM   2507  CB  SER A1840      72.599  55.183  38.683  1.00  0.00           C  
ATOM   2508  OG  SER A1840      72.173  53.943  38.147  1.00  0.00           O  
ATOM   2509  N   GLU A1841      69.760  55.667  37.223  1.00  0.00           N  
ATOM   2510  CA  GLU A1841      69.005  55.880  35.990  1.00  0.00           C  
ATOM   2511  C   GLU A1841      68.181  57.161  36.067  1.00  0.00           C  
ATOM   2512  O   GLU A1841      68.292  58.038  35.208  1.00  0.00           O  
ATOM   2513  CB  GLU A1841      68.073  54.691  35.735  1.00  0.00           C  
ATOM   2514  CG  GLU A1841      68.587  53.709  34.699  1.00  0.00           C  
ATOM   2515  CD  GLU A1841      68.624  54.319  33.316  1.00  0.00           C  
ATOM   2516  OE1 GLU A1841      67.544  54.691  32.810  1.00  0.00           O  
ATOM   2517  OE2 GLU A1841      69.727  54.433  32.739  1.00  0.00           O  
ATOM   2518  N   LEU A1842      67.350  57.251  37.103  1.00  0.00           N  
ATOM   2519  CA  LEU A1842      66.496  58.413  37.320  1.00  0.00           C  
ATOM   2520  C   LEU A1842      67.355  59.667  37.416  1.00  0.00           C  
ATOM   2521  O   LEU A1842      67.068  60.683  36.784  1.00  0.00           O  
ATOM   2522  CB  LEU A1842      65.703  58.246  38.619  1.00  0.00           C  
ATOM   2523  CG  LEU A1842      64.252  58.732  38.652  1.00  0.00           C  
ATOM   2524  CD1 LEU A1842      63.774  58.736  40.092  1.00  0.00           C  
ATOM   2525  CD2 LEU A1842      64.129  60.116  38.046  1.00  0.00           C  
ATOM   2526  N   LEU A1843      68.410  59.583  38.219  1.00  0.00           N  
ATOM   2527  CA  LEU A1843      69.325  60.701  38.423  1.00  0.00           C  
ATOM   2528  C   LEU A1843      69.803  61.284  37.097  1.00  0.00           C  
ATOM   2529  O   LEU A1843      69.649  62.479  36.837  1.00  0.00           O  
ATOM   2530  CB  LEU A1843      70.534  60.239  39.244  1.00  0.00           C  
ATOM   2531  CG  LEU A1843      71.601  61.292  39.569  1.00  0.00           C  
ATOM   2532  CD1 LEU A1843      70.994  62.385  40.445  1.00  0.00           C  
ATOM   2533  CD2 LEU A1843      72.778  60.631  40.274  1.00  0.00           C  
ATOM   2534  N   SER A1844      70.378  60.426  36.260  1.00  0.00           N  
ATOM   2535  CA  SER A1844      70.896  60.838  34.959  1.00  0.00           C  
ATOM   2536  C   SER A1844      69.829  61.490  34.089  1.00  0.00           C  
ATOM   2537  O   SER A1844      70.074  62.526  33.468  1.00  0.00           O  
ATOM   2538  CB  SER A1844      71.485  59.629  34.231  1.00  0.00           C  
ATOM   2539  OG  SER A1844      72.427  58.965  35.055  1.00  0.00           O  
ATOM   2540  N   ASN A1845      68.646  60.883  34.047  1.00  0.00           N  
ATOM   2541  CA  ASN A1845      67.551  61.416  33.248  1.00  0.00           C  
ATOM   2542  C   ASN A1845      67.151  62.819  33.677  1.00  0.00           C  
ATOM   2543  O   ASN A1845      67.109  63.735  32.855  1.00  0.00           O  
ATOM   2544  CB  ASN A1845      66.331  60.493  33.323  1.00  0.00           C  
ATOM   2545  CG  ASN A1845      66.513  59.222  32.516  1.00  0.00           C  
ATOM   2546  OD1 ASN A1845      66.871  59.271  31.340  1.00  0.00           O  
ATOM   2547  ND2 ASN A1845      66.261  58.079  33.141  1.00  0.00           N  
ATOM   2548  N   VAL A1846      66.855  62.988  34.963  1.00  0.00           N  
ATOM   2549  CA  VAL A1846      66.453  64.292  35.478  1.00  0.00           C  
ATOM   2550  C   VAL A1846      67.513  65.334  35.156  1.00  0.00           C  
ATOM   2551  O   VAL A1846      67.195  66.442  34.722  1.00  0.00           O  
ATOM   2552  CB  VAL A1846      66.233  64.259  37.006  1.00  0.00           C  
ATOM   2553  CG1 VAL A1846      65.814  65.636  37.495  1.00  0.00           C  
ATOM   2554  CG2 VAL A1846      65.170  63.235  37.359  1.00  0.00           C  
ATOM   2555  N   LYS A1847      68.776  64.973  35.367  1.00  0.00           N  
ATOM   2556  CA  LYS A1847      69.884  65.880  35.091  1.00  0.00           C  
ATOM   2557  C   LYS A1847      69.891  66.332  33.633  1.00  0.00           C  
ATOM   2558  O   LYS A1847      70.123  67.503  33.341  1.00  0.00           O  
ATOM   2559  CB  LYS A1847      71.221  65.209  35.418  1.00  0.00           C  
ATOM   2560  CG  LYS A1847      71.486  65.008  36.899  1.00  0.00           C  
ATOM   2561  CD  LYS A1847      72.889  64.466  37.130  1.00  0.00           C  
ATOM   2562  CE  LYS A1847      73.215  64.366  38.615  1.00  0.00           C  
ATOM   2563  NZ  LYS A1847      73.185  65.696  39.300  1.00  0.00           N  
ATOM   2564  N   SER A1848      69.631  65.400  32.723  1.00  0.00           N  
ATOM   2565  CA  SER A1848      69.625  65.712  31.299  1.00  0.00           C  
ATOM   2566  C   SER A1848      68.501  66.664  30.911  1.00  0.00           C  
ATOM   2567  O   SER A1848      68.645  67.454  29.978  1.00  0.00           O  
ATOM   2568  CB  SER A1848      69.514  64.426  30.474  1.00  0.00           C  
ATOM   2569  OG  SER A1848      68.290  63.756  30.717  1.00  0.00           O  
ATOM   2570  N   TYR A1850      67.386  66.595  31.629  1.00  0.00           N  
ATOM   2571  CA  TYR A1850      66.242  67.454  31.337  1.00  0.00           C  
ATOM   2572  C   TYR A1850      66.553  68.920  31.609  1.00  0.00           C  
ATOM   2573  O   TYR A1850      65.675  69.775  31.503  1.00  0.00           O  
ATOM   2574  CB  TYR A1850      65.027  67.024  32.167  1.00  0.00           C  
ATOM   2575  CG  TYR A1850      64.558  65.603  31.913  1.00  0.00           C  
ATOM   2576  CD1 TYR A1850      63.647  64.990  32.773  1.00  0.00           C  
ATOM   2577  CD2 TYR A1850      65.034  64.864  30.826  1.00  0.00           C  
ATOM   2578  CE1 TYR A1850      63.225  63.677  32.563  1.00  0.00           C  
ATOM   2579  CE2 TYR A1850      64.617  63.549  30.606  1.00  0.00           C  
ATOM   2580  CZ  TYR A1850      63.714  62.963  31.481  1.00  0.00           C  
ATOM   2581  OH  TYR A1850      63.314  61.660  31.290  1.00  0.00           O  
ATOM   2582  N   GLN A1851      67.804  69.208  31.954  1.00  0.00           N  
ATOM   2583  CA  GLN A1851      68.223  70.578  32.241  1.00  0.00           C  
ATOM   2584  C   GLN A1851      69.094  71.133  31.111  1.00  0.00           C  
ATOM   2585  O   GLN A1851      68.697  72.154  30.509  1.00  0.00           O  
ATOM   2586  CB  GLN A1851      69.003  70.631  33.560  1.00  0.00           C  
ATOM   2587  CG  GLN A1851      68.318  69.939  34.733  1.00  0.00           C  
ATOM   2588  CD  GLN A1851      66.901  70.429  34.967  1.00  0.00           C  
ATOM   2589  OE1 GLN A1851      66.661  71.627  35.124  1.00  0.00           O  
ATOM   2590  NE2 GLN A1851      65.951  69.499  34.996  1.00  0.00           N  
ATOM   2591  N   GLN A1852      70.163  70.543  30.843  1.00  0.00           N  
HETATM 2592  N   TYE A1336      47.209  72.996  39.391  1.00  0.00           N  
HETATM 2593  CA  TYE A1336      48.237  72.854  40.439  1.00  0.00           C  
HETATM 2594  C   TYE A1336      49.473  73.646  40.076  1.00  0.00           C  
HETATM 2595  O   TYE A1336      49.523  74.281  39.050  1.00  0.00           O  
HETATM 2596  CB  TYE A1336      48.609  71.371  40.626  1.00  0.00           C  
HETATM 2597  CG  TYE A1336      47.391  70.551  41.005  1.00  0.00           C  
HETATM 2598  CD1 TYE A1336      46.863  69.604  40.095  1.00  0.00           C  
HETATM 2599  CD2 TYE A1336      46.786  70.730  42.268  1.00  0.00           C  
HETATM 2600  CE1 TYE A1336      45.730  68.840  40.451  1.00  0.00           C  
HETATM 2601  CE2 TYE A1336      45.659  69.973  42.627  1.00  0.00           C  
HETATM 2602  CZ  TYE A1336      45.125  69.026  41.721  1.00  0.00           C  
HETATM 2603  OH  TYE A1336      44.034  68.299  42.073  1.00  0.00           O  
TER
END
