# Supplementary material for: Backbone Brackets and Arginine Tweezers delineate Class I and Class II aminoacyl tRNA synthetases
Source: PLoS Comput Biol. 2018 Apr 16;14(4):e1006101. doi: 10.1371/journal.pcbi.1006101 (PMC5919687; doi:10.1371/journal.pcbi.1006101)
Supplement: S11 File — All structures of Class I aaRS with residues renumbered according to the MSA. (GZ) [file pcbi.1006101.s023.tar.gz › 2j5b_B_renum.pdb]

ATOM      1  N   THR B 211      36.481  64.145 -15.081  1.00  0.00           N  
ATOM      2  CA  THR B 211      35.346  63.188 -14.939  1.00  0.00           C  
ATOM      3  C   THR B 211      35.664  62.144 -13.877  1.00  0.00           C  
ATOM      4  O   THR B 211      34.765  61.508 -13.328  1.00  0.00           O  
ATOM      5  CB  THR B 211      35.052  62.460 -16.269  1.00  0.00           C  
ATOM      6  OG1 THR B 211      33.863  61.671 -16.131  1.00  0.00           O  
ATOM      7  CG2 THR B 211      36.214  61.547 -16.650  1.00  0.00           C  
ATOM      8  N   ASN B 212      36.951  61.969 -13.596  1.00  0.00           N  
ATOM      9  CA  ASN B 212      37.383  61.004 -12.594  1.00  0.00           C  
ATOM     10  C   ASN B 212      36.873  61.426 -11.220  1.00  0.00           C  
ATOM     11  O   ASN B 212      36.538  60.584 -10.387  1.00  0.00           O  
ATOM     12  CB  ASN B 212      38.909  60.904 -12.580  1.00  0.00           C  
ATOM     13  CG  ASN B 212      39.415  59.878 -11.586  1.00  0.00           C  
ATOM     14  OD1 ASN B 212      39.060  58.701 -11.656  1.00  0.00           O  
ATOM     15  ND2 ASN B 212      40.252  60.320 -10.652  1.00  0.00           N  
ATOM     16  N   ASN B 214      36.813  62.734 -10.990  1.00  0.00           N  
ATOM     17  CA  ASN B 214      36.332  63.264  -9.720  1.00  0.00           C  
ATOM     18  C   ASN B 214      34.815  63.145  -9.647  1.00  0.00           C  
ATOM     19  O   ASN B 214      34.226  63.247  -8.571  1.00  0.00           O  
ATOM     20  CB  ASN B 214      36.745  64.729  -9.556  1.00  0.00           C  
ATOM     21  CG  ASN B 214      38.250  64.906  -9.500  1.00  0.00           C  
ATOM     22  OD1 ASN B 214      38.938  64.238  -8.726  1.00  0.00           O  
ATOM     23  ND2 ASN B 214      38.769  65.814 -10.318  1.00  0.00           N  
ATOM     24  N   GLU B 215      34.190  62.935 -10.801  1.00  0.00           N  
ATOM     25  CA  GLU B 215      32.742  62.786 -10.871  1.00  0.00           C  
ATOM     26  C   GLU B 215      32.398  61.378 -10.413  1.00  0.00           C  
ATOM     27  O   GLU B 215      31.433  61.170  -9.679  1.00  0.00           O  
ATOM     28  CB  GLU B 215      32.253  63.004 -12.304  1.00  0.00           C  
ATOM     29  CG  GLU B 215      32.467  64.416 -12.827  1.00  0.00           C  
ATOM     30  CD  GLU B 215      32.117  64.553 -14.299  1.00  0.00           C  
ATOM     31  OE1 GLU B 215      30.971  64.220 -14.675  1.00  0.00           O  
ATOM     32  OE2 GLU B 215      32.987  64.995 -15.080  1.00  0.00           O  
ATOM     33  N   HIS B 216      33.199  60.413 -10.853  1.00  0.00           N  
ATOM     34  CA  HIS B 216      32.998  59.022 -10.478  1.00  0.00           C  
ATOM     35  C   HIS B 216      33.247  58.877  -8.982  1.00  0.00           C  
ATOM     36  O   HIS B 216      32.411  58.340  -8.253  1.00  0.00           O  
ATOM     37  CB  HIS B 216      33.956  58.117 -11.255  1.00  0.00           C  
ATOM     38  CG  HIS B 216      33.743  58.144 -12.736  1.00  0.00           C  
ATOM     39  ND1 HIS B 216      32.537  57.819 -13.321  1.00  0.00           N  
ATOM     40  CD2 HIS B 216      34.582  58.454 -13.753  1.00  0.00           C  
ATOM     41  CE1 HIS B 216      32.643  57.928 -14.634  1.00  0.00           C  
ATOM     42  NE2 HIS B 216      33.873  58.312 -14.922  1.00  0.00           N  
ATOM     43  N   ARG B 217      34.403  59.360  -8.532  1.00  0.00           N  
ATOM     44  CA  ARG B 217      34.763  59.298  -7.120  1.00  0.00           C  
ATOM     45  C   ARG B 217      33.626  59.856  -6.275  1.00  0.00           C  
ATOM     46  O   ARG B 217      33.309  59.324  -5.213  1.00  0.00           O  
ATOM     47  CB  ARG B 217      36.035  60.108  -6.855  1.00  0.00           C  
ATOM     48  CG  ARG B 217      37.316  59.485  -7.386  1.00  0.00           C  
ATOM     49  CD  ARG B 217      38.484  60.440  -7.200  1.00  0.00           C  
ATOM     50  NE  ARG B 217      38.642  60.840  -5.805  1.00  0.00           N  
ATOM     51  CZ  ARG B 217      39.072  62.035  -5.412  1.00  0.00           C  
ATOM     52  NH1 ARG B 217      39.186  62.310  -4.121  1.00  0.00           N  
ATOM     53  NH2 ARG B 217      39.375  62.962  -6.310  1.00  0.00           N  
ATOM     54  N   LEU B 218      33.008  60.928  -6.757  1.00  0.00           N  
ATOM     55  CA  LEU B 218      31.911  61.554  -6.037  1.00  0.00           C  
ATOM     56  C   LEU B 218      30.671  60.668  -5.989  1.00  0.00           C  
ATOM     57  O   LEU B 218      30.086  60.478  -4.923  1.00  0.00           O  
ATOM     58  CB  LEU B 218      31.555  62.900  -6.668  1.00  0.00           C  
ATOM     59  CG  LEU B 218      30.442  63.662  -5.947  1.00  0.00           C  
ATOM     60  CD1 LEU B 218      30.860  63.943  -4.510  1.00  0.00           C  
ATOM     61  CD2 LEU B 218      30.145  64.958  -6.682  1.00  0.00           C  
ATOM     62  N   THR B 219      30.270  60.124  -7.136  1.00  0.00           N  
ATOM     63  CA  THR B 219      29.090  59.263  -7.179  1.00  0.00           C  
ATOM     64  C   THR B 219      29.293  58.039  -6.286  1.00  0.00           C  
ATOM     65  O   THR B 219      28.356  57.572  -5.644  1.00  0.00           O  
ATOM     66  CB  THR B 219      28.768  58.786  -8.621  1.00  0.00           C  
ATOM     67  OG1 THR B 219      29.782  57.877  -9.070  1.00  0.00           O  
ATOM     68  CG2 THR B 219      28.697  59.974  -9.569  1.00  0.00           C  
ATOM     69  N   GLN B 220      30.520  57.526  -6.250  1.00  0.00           N  
ATOM     70  CA  GLN B 220      30.837  56.368  -5.421  1.00  0.00           C  
ATOM     71  C   GLN B 220      30.570  56.662  -3.946  1.00  0.00           C  
ATOM     72  O   GLN B 220      29.712  56.040  -3.323  1.00  0.00           O  
ATOM     73  CB  GLN B 220      32.302  55.970  -5.591  1.00  0.00           C  
ATOM     74  CG  GLN B 220      32.520  54.765  -6.475  1.00  0.00           C  
ATOM     75  CD  GLN B 220      33.529  53.790  -5.889  1.00  0.00           C  
ATOM     76  OE1 GLN B 220      33.865  52.782  -6.507  1.00  0.00           O  
ATOM     77  NE2 GLN B 220      34.009  54.084  -4.687  1.00  0.00           N  
ATOM     78  N   LEU B 221      31.314  57.616  -3.394  1.00  0.00           N  
ATOM     79  CA  LEU B 221      31.166  57.998  -1.994  1.00  0.00           C  
ATOM     80  C   LEU B 221      29.714  58.281  -1.615  1.00  0.00           C  
ATOM     81  O   LEU B 221      29.318  58.079  -0.466  1.00  0.00           O  
ATOM     82  CB  LEU B 221      32.023  59.232  -1.695  1.00  0.00           C  
ATOM     83  CG  LEU B 221      33.537  59.032  -1.784  1.00  0.00           C  
ATOM     84  CD1 LEU B 221      34.241  60.374  -1.696  1.00  0.00           C  
ATOM     85  CD2 LEU B 221      33.997  58.104  -0.670  1.00  0.00           C  
ATOM     86  N   LEU B 222      28.923  58.752  -2.575  1.00  0.00           N  
ATOM     87  CA  LEU B 222      27.519  59.054  -2.313  1.00  0.00           C  
ATOM     88  C   LEU B 222      26.623  57.830  -2.429  1.00  0.00           C  
ATOM     89  O   LEU B 222      25.492  57.832  -1.944  1.00  0.00           O  
ATOM     90  CB  LEU B 222      27.012  60.132  -3.273  1.00  0.00           C  
ATOM     91  CG  LEU B 222      27.417  61.571  -2.969  1.00  0.00           C  
ATOM     92  CD1 LEU B 222      26.885  62.489  -4.058  1.00  0.00           C  
ATOM     93  CD2 LEU B 222      26.865  61.979  -1.610  1.00  0.00           C  
ATOM     94  N   SER B 224      27.130  56.785  -3.071  1.00  0.00           N  
ATOM     95  CA  SER B 224      26.353  55.570  -3.259  1.00  0.00           C  
ATOM     96  C   SER B 224      26.105  54.840  -1.944  1.00  0.00           C  
ATOM     97  O   SER B 224      25.126  54.108  -1.808  1.00  0.00           O  
ATOM     98  CB  SER B 224      27.070  54.634  -4.233  1.00  0.00           C  
ATOM     99  OG  SER B 224      28.252  54.107  -3.658  1.00  0.00           O  
ATOM    100  N   ILE B 225      26.990  55.051  -0.975  1.00  0.00           N  
ATOM    101  CA  ILE B 225      26.877  54.394   0.324  1.00  0.00           C  
ATOM    102  C   ILE B 225      25.932  55.111   1.278  1.00  0.00           C  
ATOM    103  O   ILE B 225      25.384  54.500   2.190  1.00  0.00           O  
ATOM    104  CB  ILE B 225      28.247  54.308   1.028  1.00  0.00           C  
ATOM    105  CG1 ILE B 225      28.605  55.666   1.642  1.00  0.00           C  
ATOM    106  CG2 ILE B 225      29.323  53.909   0.027  1.00  0.00           C  
ATOM    107  CD1 ILE B 225      29.823  55.630   2.538  1.00  0.00           C  
ATOM    108  N   ALA B 226      25.745  56.407   1.065  1.00  0.00           N  
ATOM    109  CA  ALA B 226      24.902  57.202   1.943  1.00  0.00           C  
ATOM    110  C   ALA B 226      23.439  57.324   1.550  1.00  0.00           C  
ATOM    111  O   ALA B 226      23.079  57.240   0.376  1.00  0.00           O  
ATOM    112  CB  ALA B 226      25.502  58.591   2.098  1.00  0.00           C  
ATOM    113  N   GLU B 227      22.602  57.518   2.563  1.00  0.00           N  
ATOM    114  CA  GLU B 227      21.172  57.701   2.381  1.00  0.00           C  
ATOM    115  C   GLU B 227      20.972  59.199   2.555  1.00  0.00           C  
ATOM    116  O   GLU B 227      20.003  59.780   2.071  1.00  0.00           O  
ATOM    117  CB  GLU B 227      20.391  56.953   3.461  1.00  0.00           C  
ATOM    118  CG  GLU B 227      18.882  57.002   3.270  1.00  0.00           C  
ATOM    119  CD  GLU B 227      18.132  56.209   4.325  1.00  0.00           C  
ATOM    120  OE1 GLU B 227      17.984  56.704   5.459  1.00  0.00           O  
ATOM    121  OE2 GLU B 227      17.699  55.080   4.020  1.00  0.00           O  
ATOM    122  N   GLU B 228      21.910  59.807   3.274  1.00  0.00           N  
ATOM    123  CA  GLU B 228      21.903  61.239   3.534  1.00  0.00           C  
ATOM    124  C   GLU B 228      23.339  61.738   3.544  1.00  0.00           C  
ATOM    125  O   GLU B 228      24.261  61.006   3.912  1.00  0.00           O  
ATOM    126  CB  GLU B 228      21.245  61.544   4.881  1.00  0.00           C  
ATOM    127  CG  GLU B 228      19.728  61.486   4.863  1.00  0.00           C  
ATOM    128  CD  GLU B 228      19.118  61.802   6.217  1.00  0.00           C  
ATOM    129  OE1 GLU B 228      19.548  62.791   6.846  1.00  0.00           O  
ATOM    130  OE2 GLU B 228      18.203  61.069   6.651  1.00  0.00           O  
ATOM    131  N   CYS B 229      23.526  62.981   3.122  1.00  0.00           N  
ATOM    132  CA  CYS B 229      24.848  63.587   3.093  1.00  0.00           C  
ATOM    133  C   CYS B 229      24.726  65.064   3.411  1.00  0.00           C  
ATOM    134  O   CYS B 229      23.903  65.763   2.822  1.00  0.00           O  
ATOM    135  CB  CYS B 229      25.491  63.414   1.717  1.00  0.00           C  
ATOM    136  SG  CYS B 229      27.030  64.348   1.510  1.00  0.00           S  
ATOM    137  N   GLU B 230      25.530  65.542   4.354  1.00  0.00           N  
ATOM    138  CA  GLU B 230      25.476  66.949   4.697  1.00  0.00           C  
ATOM    139  C   GLU B 230      26.102  67.781   3.603  1.00  0.00           C  
ATOM    140  O   GLU B 230      27.320  67.953   3.534  1.00  0.00           O  
ATOM    141  CB  GLU B 230      26.145  67.218   6.039  1.00  0.00           C  
ATOM    142  CG  GLU B 230      25.139  67.135   7.163  1.00  0.00           C  
ATOM    143  CD  GLU B 230      23.817  67.778   6.768  1.00  0.00           C  
ATOM    144  OE1 GLU B 230      23.816  68.979   6.422  1.00  0.00           O  
ATOM    145  OE2 GLU B 230      22.781  67.083   6.791  1.00  0.00           O  
ATOM    146  N   THR B 232      25.222  68.284   2.744  1.00  0.00           N  
ATOM    147  CA  THR B 232      25.580  69.098   1.598  1.00  0.00           C  
ATOM    148  C   THR B 232      26.520  68.330   0.686  1.00  0.00           C  
ATOM    149  O   THR B 232      27.641  67.982   1.064  1.00  0.00           O  
ATOM    150  CB  THR B 232      26.240  70.423   2.021  1.00  0.00           C  
ATOM    151  OG1 THR B 232      27.647  70.227   2.194  1.00  0.00           O  
ATOM    152  CG2 THR B 232      25.634  70.919   3.325  1.00  0.00           C  
ATOM    153  N   LEU B 233      26.035  68.046  -0.516  1.00  0.00           N  
ATOM    154  CA  LEU B 233      26.820  67.342  -1.513  1.00  0.00           C  
ATOM    155  C   LEU B 233      27.908  68.319  -1.954  1.00  0.00           C  
ATOM    156  O   LEU B 233      28.991  67.917  -2.382  1.00  0.00           O  
ATOM    157  CB  LEU B 233      25.920  66.956  -2.690  1.00  0.00           C  
ATOM    158  CG  LEU B 233      26.492  66.109  -3.826  1.00  0.00           C  
ATOM    159  CD1 LEU B 233      25.343  65.563  -4.660  1.00  0.00           C  
ATOM    160  CD2 LEU B 233      27.440  66.939  -4.684  1.00  0.00           C  
ATOM    161  N   ASP B 234      27.604  69.609  -1.821  1.00  0.00           N  
ATOM    162  CA  ASP B 234      28.522  70.688  -2.182  1.00  0.00           C  
ATOM    163  C   ASP B 234      29.876  70.497  -1.500  1.00  0.00           C  
ATOM    164  O   ASP B 234      30.900  70.317  -2.164  1.00  0.00           O  
ATOM    165  CB  ASP B 234      27.927  72.037  -1.763  1.00  0.00           C  
ATOM    166  CG  ASP B 234      28.714  73.226  -2.305  1.00  0.00           C  
ATOM    167  OD1 ASP B 234      29.944  73.290  -2.089  1.00  0.00           O  
ATOM    168  OD2 ASP B 234      28.094  74.104  -2.945  1.00  0.00           O  
ATOM    169  N   ARG B 235      29.873  70.543  -0.170  1.00  0.00           N  
ATOM    170  CA  ARG B 235      31.098  70.373   0.602  1.00  0.00           C  
ATOM    171  C   ARG B 235      31.843  69.103   0.200  1.00  0.00           C  
ATOM    172  O   ARG B 235      33.070  69.102   0.092  1.00  0.00           O  
ATOM    173  CB  ARG B 235      30.771  70.348   2.099  1.00  0.00           C  
ATOM    174  CG  ARG B 235      30.837  71.719   2.768  1.00  0.00           C  
ATOM    175  CD  ARG B 235      29.730  71.916   3.793  1.00  0.00           C  
ATOM    176  NE  ARG B 235      29.646  70.816   4.747  1.00  0.00           N  
ATOM    177  CZ  ARG B 235      28.704  70.707   5.681  1.00  0.00           C  
ATOM    178  NH1 ARG B 235      27.762  71.637   5.789  1.00  0.00           N  
ATOM    179  NH2 ARG B 235      28.698  69.664   6.500  1.00  0.00           N  
ATOM    180  N   LEU B 236      31.097  68.029  -0.033  1.00  0.00           N  
ATOM    181  CA  LEU B 236      31.691  66.755  -0.424  1.00  0.00           C  
ATOM    182  C   LEU B 236      32.290  66.877  -1.824  1.00  0.00           C  
ATOM    183  O   LEU B 236      33.333  66.290  -2.124  1.00  0.00           O  
ATOM    184  CB  LEU B 236      30.626  65.653  -0.415  1.00  0.00           C  
ATOM    185  CG  LEU B 236      31.063  64.229  -0.060  1.00  0.00           C  
ATOM    186  CD1 LEU B 236      29.898  63.291  -0.321  1.00  0.00           C  
ATOM    187  CD2 LEU B 236      32.272  63.807  -0.874  1.00  0.00           C  
ATOM    188  N   LYS B 237      31.621  67.646  -2.677  1.00  0.00           N  
ATOM    189  CA  LYS B 237      32.077  67.852  -4.047  1.00  0.00           C  
ATOM    190  C   LYS B 237      33.427  68.567  -4.066  1.00  0.00           C  
ATOM    191  O   LYS B 237      34.314  68.222  -4.850  1.00  0.00           O  
ATOM    192  CB  LYS B 237      31.049  68.678  -4.828  1.00  0.00           C  
ATOM    193  CG  LYS B 237      31.321  68.741  -6.325  1.00  0.00           C  
ATOM    194  CD  LYS B 237      30.333  69.649  -7.041  1.00  0.00           C  
ATOM    195  CE  LYS B 237      30.517  69.567  -8.549  1.00  0.00           C  
ATOM    196  NZ  LYS B 237      31.922  69.851  -8.957  1.00  0.00           N  
ATOM    197  N   GLN B 238      33.577  69.558  -3.194  1.00  0.00           N  
ATOM    198  CA  GLN B 238      34.814  70.329  -3.106  1.00  0.00           C  
ATOM    199  C   GLN B 238      35.982  69.458  -2.654  1.00  0.00           C  
ATOM    200  O   GLN B 238      37.082  69.538  -3.206  1.00  0.00           O  
ATOM    201  CB  GLN B 238      34.629  71.492  -2.131  1.00  0.00           C  
ATOM    202  CG  GLN B 238      33.366  72.300  -2.390  1.00  0.00           C  
ATOM    203  CD  GLN B 238      33.213  73.466  -1.438  1.00  0.00           C  
ATOM    204  OE1 GLN B 238      33.309  73.306  -0.221  1.00  0.00           O  
ATOM    205  NE2 GLN B 238      32.964  74.648  -1.988  1.00  0.00           N  
ATOM    206  N   LEU B 239      35.736  68.627  -1.645  1.00  0.00           N  
ATOM    207  CA  LEU B 239      36.757  67.730  -1.114  1.00  0.00           C  
ATOM    208  C   LEU B 239      37.245  66.774  -2.202  1.00  0.00           C  
ATOM    209  O   LEU B 239      38.446  66.543  -2.357  1.00  0.00           O  
ATOM    210  CB  LEU B 239      36.179  66.934   0.061  1.00  0.00           C  
ATOM    211  CG  LEU B 239      37.084  65.936   0.786  1.00  0.00           C  
ATOM    212  CD1 LEU B 239      38.305  66.653   1.338  1.00  0.00           C  
ATOM    213  CD2 LEU B 239      36.306  65.271   1.911  1.00  0.00           C  
ATOM    214  N   VAL B 240      36.302  66.221  -2.957  1.00  0.00           N  
ATOM    215  CA  VAL B 240      36.632  65.292  -4.030  1.00  0.00           C  
ATOM    216  C   VAL B 240      37.367  66.007  -5.160  1.00  0.00           C  
ATOM    217  O   VAL B 240      38.320  65.472  -5.727  1.00  0.00           O  
ATOM    218  CB  VAL B 240      35.354  64.625  -4.597  1.00  0.00           C  
ATOM    219  CG1 VAL B 240      35.708  63.708  -5.760  1.00  0.00           C  
ATOM    220  CG2 VAL B 240      34.655  63.835  -3.500  1.00  0.00           C  
ATOM    221  N   ASP B 241      36.922  67.217  -5.479  1.00  0.00           N  
ATOM    222  CA  ASP B 241      37.536  68.003  -6.544  1.00  0.00           C  
ATOM    223  C   ASP B 241      38.944  68.466  -6.180  1.00  0.00           C  
ATOM    224  O   ASP B 241      39.838  68.460  -7.026  1.00  0.00           O  
ATOM    225  CB  ASP B 241      36.657  69.211  -6.871  1.00  0.00           C  
ATOM    226  CG  ASP B 241      35.357  68.818  -7.552  1.00  0.00           C  
ATOM    227  OD1 ASP B 241      34.479  69.693  -7.713  1.00  0.00           O  
ATOM    228  OD2 ASP B 241      35.218  67.635  -7.934  1.00  0.00           O  
ATOM    229  N   SER B 243      39.138  68.858  -4.923  1.00  0.00           N  
ATOM    230  CA  SER B 243      40.445  69.316  -4.457  1.00  0.00           C  
ATOM    231  C   SER B 243      41.504  68.262  -4.765  1.00  0.00           C  
ATOM    232  O   SER B 243      42.689  68.573  -4.896  1.00  0.00           O  
ATOM    233  CB  SER B 243      40.415  69.579  -2.949  1.00  0.00           C  
ATOM    234  OG  SER B 243      40.419  68.365  -2.219  1.00  0.00           O  
ATOM    235  N   GLY B 244      41.066  67.012  -4.869  1.00  0.00           N  
ATOM    236  CA  GLY B 244      41.971  65.919  -5.174  1.00  0.00           C  
ATOM    237  C   GLY B 244      42.996  65.610  -4.102  1.00  0.00           C  
ATOM    238  O   GLY B 244      43.948  64.870  -4.352  1.00  0.00           O  
ATOM    239  N   ARG B 245      42.810  66.155  -2.906  1.00  0.00           N  
ATOM    240  CA  ARG B 245      43.761  65.913  -1.828  1.00  0.00           C  
ATOM    241  C   ARG B 245      43.354  64.730  -0.960  1.00  0.00           C  
ATOM    242  O   ARG B 245      42.167  64.445  -0.800  1.00  0.00           O  
ATOM    243  CB  ARG B 245      43.893  67.149  -0.933  1.00  0.00           C  
ATOM    244  CG  ARG B 245      42.844  67.231   0.173  1.00  0.00           C  
ATOM    245  CD  ARG B 245      43.302  68.154   1.291  1.00  0.00           C  
ATOM    246  NE  ARG B 245      42.631  67.868   2.557  1.00  0.00           N  
ATOM    247  CZ  ARG B 245      41.348  68.112   2.804  1.00  0.00           C  
ATOM    248  NH1 ARG B 245      40.580  68.656   1.869  1.00  0.00           N  
ATOM    249  NH2 ARG B 245      40.834  67.814   3.989  1.00  0.00           N  
ATOM    250  N   ILE B 265      44.346  64.049  -0.395  1.00  0.00           N  
ATOM    251  CA  ILE B 265      44.079  62.919   0.480  1.00  0.00           C  
ATOM    252  C   ILE B 265      43.155  63.442   1.572  1.00  0.00           C  
ATOM    253  O   ILE B 265      43.335  64.560   2.054  1.00  0.00           O  
ATOM    254  CB  ILE B 265      45.367  62.402   1.146  1.00  0.00           C  
ATOM    255  CG1 ILE B 265      46.433  62.118   0.085  1.00  0.00           C  
ATOM    256  CG2 ILE B 265      45.062  61.144   1.955  1.00  0.00           C  
ATOM    257  CD1 ILE B 265      46.065  61.020  -0.892  1.00  0.00           C  
ATOM    258  N   PHE B 266      42.158  62.649   1.945  1.00  0.00           N  
ATOM    259  CA  PHE B 266      41.224  63.058   2.983  1.00  0.00           C  
ATOM    260  C   PHE B 266      41.005  61.918   3.967  1.00  0.00           C  
ATOM    261  O   PHE B 266      41.361  60.771   3.692  1.00  0.00           O  
ATOM    262  CB  PHE B 266      39.897  63.500   2.358  1.00  0.00           C  
ATOM    263  CG  PHE B 266      39.145  62.398   1.668  1.00  0.00           C  
ATOM    264  CD1 PHE B 266      38.273  61.579   2.379  1.00  0.00           C  
ATOM    265  CD2 PHE B 266      39.297  62.186   0.301  1.00  0.00           C  
ATOM    266  CE1 PHE B 266      37.560  60.569   1.741  1.00  0.00           C  
ATOM    267  CE2 PHE B 266      38.588  61.176  -0.348  1.00  0.00           C  
ATOM    268  CZ  PHE B 266      37.718  60.368   0.375  1.00  0.00           C  
ATOM    269  N   THR B 267      40.432  62.240   5.120  1.00  0.00           N  
ATOM    270  CA  THR B 267      40.187  61.238   6.143  1.00  0.00           C  
ATOM    271  C   THR B 267      38.717  61.116   6.488  1.00  0.00           C  
ATOM    272  O   THR B 267      37.959  62.080   6.393  1.00  0.00           O  
ATOM    273  CB  THR B 267      40.942  61.562   7.444  1.00  0.00           C  
ATOM    274  OG1 THR B 267      40.582  62.875   7.882  1.00  0.00           O  
ATOM    275  CG2 THR B 267      42.438  61.486   7.231  1.00  0.00           C  
ATOM    276  N   ALA B 268      38.330  59.910   6.887  1.00  0.00           N  
ATOM    277  CA  ALA B 268      36.959  59.620   7.281  1.00  0.00           C  
ATOM    278  C   ALA B 268      37.054  58.724   8.504  1.00  0.00           C  
ATOM    279  O   ALA B 268      38.074  58.068   8.724  1.00  0.00           O  
ATOM    280  CB  ALA B 268      36.230  58.900   6.161  1.00  0.00           C  
ATOM    281  N   TYR B 269      36.007  58.700   9.314  1.00  0.00           N  
ATOM    282  CA  TYR B 269      36.051  57.845  10.481  1.00  0.00           C  
ATOM    283  C   TYR B 269      34.686  57.314  10.847  1.00  0.00           C  
ATOM    284  O   TYR B 269      33.656  57.860  10.456  1.00  0.00           O  
ATOM    285  CB  TYR B 269      36.631  58.591  11.695  1.00  0.00           C  
ATOM    286  CG  TYR B 269      35.579  59.086  12.669  1.00  0.00           C  
ATOM    287  CD1 TYR B 269      34.774  60.184  12.366  1.00  0.00           C  
ATOM    288  CD2 TYR B 269      35.351  58.418  13.871  1.00  0.00           C  
ATOM    289  CE1 TYR B 269      33.764  60.599  13.239  1.00  0.00           C  
ATOM    290  CE2 TYR B 269      34.348  58.822  14.744  1.00  0.00           C  
ATOM    291  CZ  TYR B 269      33.558  59.907  14.423  1.00  0.00           C  
ATOM    292  OH  TYR B 269      32.541  60.276  15.273  1.00  0.00           O  
ATOM    293  N   ASN B 270      34.706  56.227  11.599  1.00  0.00           N  
ATOM    294  CA  ASN B 270      33.503  55.609  12.104  1.00  0.00           C  
ATOM    295  C   ASN B 270      33.871  55.059  13.466  1.00  0.00           C  
ATOM    296  O   ASN B 270      34.997  54.606  13.675  1.00  0.00           O  
ATOM    297  CB  ASN B 270      33.029  54.474  11.201  1.00  0.00           C  
ATOM    298  CG  ASN B 270      32.037  53.576  11.899  1.00  0.00           C  
ATOM    299  OD1 ASN B 270      32.409  52.544  12.473  1.00  0.00           O  
ATOM    300  ND2 ASN B 270      30.769  53.979  11.895  1.00  0.00           N  
ATOM    301  N   GLY B 272      32.928  55.107  14.395  1.00  0.00           N  
ATOM    302  CA  GLY B 272      33.204  54.599  15.721  1.00  0.00           C  
ATOM    303  C   GLY B 272      32.123  53.658  16.199  1.00  0.00           C  
ATOM    304  O   GLY B 272      30.999  53.697  15.709  1.00  0.00           O  
ATOM    305  N   PHE B 273      32.466  52.807  17.157  1.00  0.00           N  
ATOM    306  CA  PHE B 273      31.503  51.870  17.707  1.00  0.00           C  
ATOM    307  C   PHE B 273      31.928  51.459  19.104  1.00  0.00           C  
ATOM    308  O   PHE B 273      33.120  51.455  19.423  1.00  0.00           O  
ATOM    309  CB  PHE B 273      31.406  50.626  16.815  1.00  0.00           C  
ATOM    310  CG  PHE B 273      32.650  49.797  16.808  1.00  0.00           C  
ATOM    311  CD1 PHE B 273      32.855  48.815  17.774  1.00  0.00           C  
ATOM    312  CD2 PHE B 273      33.647  50.028  15.867  1.00  0.00           C  
ATOM    313  CE1 PHE B 273      34.045  48.077  17.802  1.00  0.00           C  
ATOM    314  CE2 PHE B 273      34.839  49.292  15.889  1.00  0.00           C  
ATOM    315  CZ  PHE B 273      35.035  48.318  16.857  1.00  0.00           C  
ATOM    316  N   GLU B 274      30.946  51.134  19.935  1.00  0.00           N  
ATOM    317  CA  GLU B 274      31.210  50.669  21.284  1.00  0.00           C  
ATOM    318  C   GLU B 274      31.140  49.154  21.183  1.00  0.00           C  
ATOM    319  O   GLU B 274      30.130  48.608  20.744  1.00  0.00           O  
ATOM    320  CB  GLU B 274      30.134  51.150  22.274  1.00  0.00           C  
ATOM    321  CG  GLU B 274      30.047  52.660  22.465  1.00  0.00           C  
ATOM    322  CD  GLU B 274      29.068  53.055  23.571  1.00  0.00           C  
ATOM    323  OE1 GLU B 274      28.743  54.260  23.688  1.00  0.00           O  
ATOM    324  OE2 GLU B 274      28.629  52.161  24.327  1.00  0.00           O  
ATOM    325  N   PRO B 275      32.217  48.455  21.563  1.00  0.00           N  
ATOM    326  CA  PRO B 275      32.182  46.994  21.485  1.00  0.00           C  
ATOM    327  C   PRO B 275      30.981  46.474  22.271  1.00  0.00           C  
ATOM    328  O   PRO B 275      30.576  47.075  23.264  1.00  0.00           O  
ATOM    329  CB  PRO B 275      33.505  46.584  22.122  1.00  0.00           C  
ATOM    330  CG  PRO B 275      34.416  47.737  21.764  1.00  0.00           C  
ATOM    331  CD  PRO B 275      33.533  48.933  22.024  1.00  0.00           C  
ATOM    332  N   SER B 276      30.403  45.373  21.808  1.00  0.00           N  
ATOM    333  CA  SER B 276      29.267  44.764  22.482  1.00  0.00           C  
ATOM    334  C   SER B 276      29.396  43.256  22.343  1.00  0.00           C  
ATOM    335  O   SER B 276      30.263  42.759  21.624  1.00  0.00           O  
ATOM    336  CB  SER B 276      27.945  45.231  21.868  1.00  0.00           C  
ATOM    337  OG  SER B 276      27.803  44.763  20.537  1.00  0.00           O  
ATOM    338  N   GLY B 277      28.522  42.533  23.028  1.00  0.00           N  
ATOM    339  CA  GLY B 277      28.573  41.091  22.982  1.00  0.00           C  
ATOM    340  C   GLY B 277      28.591  40.456  21.602  1.00  0.00           C  
ATOM    341  O   GLY B 277      29.327  39.492  21.380  1.00  0.00           O  
ATOM    342  N   ARG B 279      27.799  40.991  20.675  1.00  0.00           N  
ATOM    343  CA  ARG B 279      27.711  40.431  19.326  1.00  0.00           C  
ATOM    344  C   ARG B 279      27.683  41.521  18.270  1.00  0.00           C  
ATOM    345  O   ARG B 279      27.262  42.641  18.539  1.00  0.00           O  
ATOM    346  CB  ARG B 279      26.439  39.596  19.195  1.00  0.00           C  
ATOM    347  CG  ARG B 279      26.192  38.663  20.358  1.00  0.00           C  
ATOM    348  CD  ARG B 279      24.833  37.996  20.246  1.00  0.00           C  
ATOM    349  NE  ARG B 279      24.781  37.028  19.157  1.00  0.00           N  
ATOM    350  CZ  ARG B 279      23.694  36.335  18.829  1.00  0.00           C  
ATOM    351  NH1 ARG B 279      22.567  36.510  19.508  1.00  0.00           N  
ATOM    352  NH2 ARG B 279      23.734  35.459  17.832  1.00  0.00           N  
ATOM    353  N   ILE B 280      28.131  41.193  17.065  1.00  0.00           N  
ATOM    354  CA  ILE B 280      28.126  42.173  15.992  1.00  0.00           C  
ATOM    355  C   ILE B 280      27.121  41.797  14.904  1.00  0.00           C  
ATOM    356  O   ILE B 280      27.140  40.683  14.389  1.00  0.00           O  
ATOM    357  CB  ILE B 280      29.535  42.345  15.361  1.00  0.00           C  
ATOM    358  CG1 ILE B 280      29.456  43.349  14.204  1.00  0.00           C  
ATOM    359  CG2 ILE B 280      30.084  41.002  14.877  1.00  0.00           C  
ATOM    360  CD1 ILE B 280      30.806  43.760  13.644  1.00  0.00           C  
ATOM    361  N   HIS B 281      26.233  42.735  14.585  1.00  0.00           N  
ATOM    362  CA  HIS B 281      25.218  42.541  13.553  1.00  0.00           C  
ATOM    363  C   HIS B 281      25.896  42.404  12.195  1.00  0.00           C  
ATOM    364  O   HIS B 281      26.922  43.035  11.948  1.00  0.00           O  
ATOM    365  CB  HIS B 281      24.274  43.752  13.489  1.00  0.00           C  
ATOM    366  CG  HIS B 281      23.291  43.828  14.612  1.00  0.00           C  
ATOM    367  ND1 HIS B 281      23.662  43.751  15.938  1.00  0.00           N  
ATOM    368  CD2 HIS B 281      21.949  44.008  14.607  1.00  0.00           C  
ATOM    369  CE1 HIS B 281      22.590  43.882  16.701  1.00  0.00           C  
ATOM    370  NE2 HIS B 281      21.538  44.040  15.918  1.00  0.00           N  
ATOM    371  N   ILE B 282      25.322  41.599  11.307  1.00  0.00           N  
ATOM    372  CA  ILE B 282      25.899  41.453   9.976  1.00  0.00           C  
ATOM    373  C   ILE B 282      25.875  42.816   9.275  1.00  0.00           C  
ATOM    374  O   ILE B 282      26.782  43.150   8.517  1.00  0.00           O  
ATOM    375  CB  ILE B 282      25.122  40.409   9.124  1.00  0.00           C  
ATOM    376  CG1 ILE B 282      25.850  40.172   7.802  1.00  0.00           C  
ATOM    377  CG2 ILE B 282      23.703  40.885   8.852  1.00  0.00           C  
ATOM    378  CD1 ILE B 282      25.363  38.946   7.050  1.00  0.00           C  
ATOM    379  N   ALA B 283      24.849  43.614   9.551  1.00  0.00           N  
ATOM    380  CA  ALA B 283      24.739  44.932   8.933  1.00  0.00           C  
ATOM    381  C   ALA B 283      25.943  45.801   9.296  1.00  0.00           C  
ATOM    382  O   ALA B 283      26.598  46.372   8.414  1.00  0.00           O  
ATOM    383  CB  ALA B 283      23.444  45.619   9.370  1.00  0.00           C  
ATOM    384  N   GLN B 284      26.247  45.889  10.587  1.00  0.00           N  
ATOM    385  CA  GLN B 284      27.381  46.697  11.025  1.00  0.00           C  
ATOM    386  C   GLN B 284      28.703  46.208  10.439  1.00  0.00           C  
ATOM    387  O   GLN B 284      29.507  47.003   9.954  1.00  0.00           O  
ATOM    388  CB  GLN B 284      27.491  46.720  12.554  1.00  0.00           C  
ATOM    389  CG  GLN B 284      28.674  47.570  13.027  1.00  0.00           C  
ATOM    390  CD  GLN B 284      28.835  47.623  14.539  1.00  0.00           C  
ATOM    391  OE1 GLN B 284      29.735  48.296  15.049  1.00  0.00           O  
ATOM    392  NE2 GLN B 284      27.972  46.915  15.261  1.00  0.00           N  
ATOM    393  N   ALA B 285      28.932  44.900  10.483  1.00  0.00           N  
ATOM    394  CA  ALA B 285      30.170  44.341   9.954  1.00  0.00           C  
ATOM    395  C   ALA B 285      30.361  44.620   8.457  1.00  0.00           C  
ATOM    396  O   ALA B 285      31.394  45.143   8.043  1.00  0.00           O  
ATOM    397  CB  ALA B 285      30.215  42.842  10.210  1.00  0.00           C  
ATOM    398  N   LEU B 286      29.367  44.279   7.646  1.00  0.00           N  
ATOM    399  CA  LEU B 286      29.483  44.481   6.200  1.00  0.00           C  
ATOM    400  C   LEU B 286      29.482  45.941   5.751  1.00  0.00           C  
ATOM    401  O   LEU B 286      30.262  46.327   4.891  1.00  0.00           O  
ATOM    402  CB  LEU B 286      28.375  43.714   5.465  1.00  0.00           C  
ATOM    403  CG  LEU B 286      28.261  42.216   5.789  1.00  0.00           C  
ATOM    404  CD1 LEU B 286      27.362  41.541   4.756  1.00  0.00           C  
ATOM    405  CD2 LEU B 286      29.652  41.562   5.792  1.00  0.00           C  
ATOM    406  N   ILE B 288      28.598  46.749   6.318  1.00  0.00           N  
ATOM    407  CA  ILE B 288      28.533  48.153   5.946  1.00  0.00           C  
ATOM    408  C   ILE B 288      29.831  48.886   6.320  1.00  0.00           C  
ATOM    409  O   ILE B 288      30.306  49.750   5.574  1.00  0.00           O  
ATOM    410  CB  ILE B 288      27.316  48.828   6.612  1.00  0.00           C  
ATOM    411  CG1 ILE B 288      26.029  48.270   5.985  1.00  0.00           C  
ATOM    412  CG2 ILE B 288      27.403  50.340   6.467  1.00  0.00           C  
ATOM    413  CD1 ILE B 288      24.757  48.707   6.669  1.00  0.00           C  
ATOM    414  N   THR B 289      30.408  48.526   7.463  1.00  0.00           N  
ATOM    415  CA  THR B 289      31.647  49.143   7.919  1.00  0.00           C  
ATOM    416  C   THR B 289      32.774  48.765   6.962  1.00  0.00           C  
ATOM    417  O   THR B 289      33.628  49.590   6.628  1.00  0.00           O  
ATOM    418  CB  THR B 289      32.018  48.668   9.355  1.00  0.00           C  
ATOM    419  OG1 THR B 289      31.020  49.119  10.283  1.00  0.00           O  
ATOM    420  CG2 THR B 289      33.375  49.206   9.766  1.00  0.00           C  
ATOM    421  N   VAL B 290      32.773  47.515   6.513  1.00  0.00           N  
ATOM    422  CA  VAL B 290      33.804  47.051   5.599  1.00  0.00           C  
ATOM    423  C   VAL B 290      33.649  47.654   4.206  1.00  0.00           C  
ATOM    424  O   VAL B 290      34.621  48.134   3.627  1.00  0.00           O  
ATOM    425  CB  VAL B 290      33.814  45.514   5.511  1.00  0.00           C  
ATOM    426  CG1 VAL B 290      34.682  45.052   4.346  1.00  0.00           C  
ATOM    427  CG2 VAL B 290      34.355  44.937   6.816  1.00  0.00           C  
ATOM    428  N   MET B 291      32.433  47.653   3.672  1.00  0.00           N  
ATOM    429  CA  MET B 291      32.210  48.210   2.341  1.00  0.00           C  
ATOM    430  C   MET B 291      32.498  49.707   2.293  1.00  0.00           C  
ATOM    431  O   MET B 291      33.145  50.186   1.366  1.00  0.00           O  
ATOM    432  CB  MET B 291      30.776  47.947   1.871  1.00  0.00           C  
ATOM    433  CG  MET B 291      30.462  46.473   1.619  1.00  0.00           C  
ATOM    434  SD  MET B 291      28.867  46.210   0.798  1.00  0.00           S  
ATOM    435  CE  MET B 291      27.713  46.682   2.099  1.00  0.00           C  
ATOM    436  N   ASN B 292      32.016  50.447   3.285  1.00  0.00           N  
ATOM    437  CA  ASN B 292      32.247  51.886   3.320  1.00  0.00           C  
ATOM    438  C   ASN B 292      33.734  52.200   3.457  1.00  0.00           C  
ATOM    439  O   ASN B 292      34.253  53.070   2.759  1.00  0.00           O  
ATOM    440  CB  ASN B 292      31.447  52.529   4.457  1.00  0.00           C  
ATOM    441  CG  ASN B 292      29.948  52.529   4.184  1.00  0.00           C  
ATOM    442  OD1 ASN B 292      29.150  52.998   5.001  1.00  0.00           O  
ATOM    443  ND2 ASN B 292      29.557  51.995   3.030  1.00  0.00           N  
ATOM    444  N   THR B 293      34.422  51.482   4.339  1.00  0.00           N  
ATOM    445  CA  THR B 293      35.853  51.692   4.531  1.00  0.00           C  
ATOM    446  C   THR B 293      36.600  51.453   3.219  1.00  0.00           C  
ATOM    447  O   THR B 293      37.313  52.329   2.728  1.00  0.00           O  
ATOM    448  CB  THR B 293      36.435  50.735   5.602  1.00  0.00           C  
ATOM    449  OG1 THR B 293      35.951  51.107   6.898  1.00  0.00           O  
ATOM    450  CG2 THR B 293      37.958  50.790   5.601  1.00  0.00           C  
ATOM    451  N   ASN B 294      36.437  50.265   2.650  1.00  0.00           N  
ATOM    452  CA  ASN B 294      37.120  49.938   1.409  1.00  0.00           C  
ATOM    453  C   ASN B 294      36.800  50.906   0.282  1.00  0.00           C  
ATOM    454  O   ASN B 294      37.625  51.114  -0.605  1.00  0.00           O  
ATOM    455  CB  ASN B 294      36.804  48.505   0.997  1.00  0.00           C  
ATOM    456  CG  ASN B 294      37.479  47.490   1.896  1.00  0.00           C  
ATOM    457  OD1 ASN B 294      37.401  46.285   1.661  1.00  0.00           O  
ATOM    458  ND2 ASN B 294      38.153  47.975   2.932  1.00  0.00           N  
ATOM    459  N   ASN B 295      35.615  51.505   0.322  1.00  0.00           N  
ATOM    460  CA  ASN B 295      35.221  52.470  -0.699  1.00  0.00           C  
ATOM    461  C   ASN B 295      35.937  53.805  -0.507  1.00  0.00           C  
ATOM    462  O   ASN B 295      36.376  54.413  -1.481  1.00  0.00           O  
ATOM    463  CB  ASN B 295      33.708  52.697  -0.679  1.00  0.00           C  
ATOM    464  CG  ASN B 295      32.962  51.747  -1.598  1.00  0.00           C  
ATOM    465  OD1 ASN B 295      31.734  51.772  -1.666  1.00  0.00           O  
ATOM    466  ND2 ASN B 295      33.701  50.907  -2.316  1.00  0.00           N  
ATOM    467  N   MET B 296      36.046  54.258   0.744  1.00  0.00           N  
ATOM    468  CA  MET B 296      36.722  55.519   1.054  1.00  0.00           C  
ATOM    469  C   MET B 296      38.130  55.459   0.505  1.00  0.00           C  
ATOM    470  O   MET B 296      38.568  56.346  -0.216  1.00  0.00           O  
ATOM    471  CB  MET B 296      36.811  55.746   2.565  1.00  0.00           C  
ATOM    472  CG  MET B 296      35.501  55.622   3.277  1.00  0.00           C  
ATOM    473  SD  MET B 296      34.306  56.754   2.606  1.00  0.00           S  
ATOM    474  CE  MET B 296      33.421  57.233   4.110  1.00  0.00           C  
ATOM    475  N   ILE B 297      38.835  54.397   0.862  1.00  0.00           N  
ATOM    476  CA  ILE B 297      40.203  54.202   0.419  1.00  0.00           C  
ATOM    477  C   ILE B 297      40.318  54.260  -1.106  1.00  0.00           C  
ATOM    478  O   ILE B 297      41.104  55.045  -1.639  1.00  0.00           O  
ATOM    479  CB  ILE B 297      40.741  52.863   0.944  1.00  0.00           C  
ATOM    480  CG1 ILE B 297      40.727  52.884   2.476  1.00  0.00           C  
ATOM    481  CG2 ILE B 297      42.145  52.614   0.419  1.00  0.00           C  
ATOM    482  CD1 ILE B 297      41.154  51.582   3.132  1.00  0.00           C  
ATOM    483  N   GLU B 298      39.531  53.443  -1.804  1.00  0.00           N  
ATOM    484  CA  GLU B 298      39.560  53.425  -3.265  1.00  0.00           C  
ATOM    485  C   GLU B 298      39.329  54.829  -3.821  1.00  0.00           C  
ATOM    486  O   GLU B 298      39.902  55.200  -4.842  1.00  0.00           O  
ATOM    487  CB  GLU B 298      38.481  52.486  -3.821  1.00  0.00           C  
ATOM    488  CG  GLU B 298      38.663  51.018  -3.481  1.00  0.00           C  
ATOM    489  CD  GLU B 298      37.508  50.154  -3.980  1.00  0.00           C  
ATOM    490  OE1 GLU B 298      36.352  50.395  -3.562  1.00  0.00           O  
ATOM    491  OE2 GLU B 298      37.756  49.233  -4.790  1.00  0.00           O  
ATOM    492  N   CYS B 299      38.484  55.604  -3.148  1.00  0.00           N  
ATOM    493  CA  CYS B 299      38.187  56.960  -3.590  1.00  0.00           C  
ATOM    494  C   CYS B 299      39.256  57.979  -3.179  1.00  0.00           C  
ATOM    495  O   CYS B 299      39.044  59.187  -3.287  1.00  0.00           O  
ATOM    496  CB  CYS B 299      36.818  57.395  -3.067  1.00  0.00           C  
ATOM    497  SG  CYS B 299      35.423  56.537  -3.849  1.00  0.00           S  
ATOM    498  N   GLY B 300      40.398  57.487  -2.708  1.00  0.00           N  
ATOM    499  CA  GLY B 300      41.483  58.370  -2.314  1.00  0.00           C  
ATOM    500  C   GLY B 300      41.524  58.851  -0.872  1.00  0.00           C  
ATOM    501  O   GLY B 300      42.172  59.856  -0.577  1.00  0.00           O  
ATOM    502  N   GLY B 306      40.856  58.147   0.037  1.00  0.00           N  
ATOM    503  CA  GLY B 306      40.866  58.576   1.425  1.00  0.00           C  
ATOM    504  C   GLY B 306      41.545  57.624   2.396  1.00  0.00           C  
ATOM    505  O   GLY B 306      42.055  56.574   2.008  1.00  0.00           O  
ATOM    506  N   GLN B 307      41.572  58.018   3.665  1.00  0.00           N  
ATOM    507  CA  GLN B 307      42.150  57.207   4.730  1.00  0.00           C  
ATOM    508  C   GLN B 307      41.041  57.025   5.760  1.00  0.00           C  
ATOM    509  O   GLN B 307      40.328  57.978   6.087  1.00  0.00           O  
ATOM    510  CB  GLN B 307      43.348  57.907   5.378  1.00  0.00           C  
ATOM    511  CG  GLN B 307      44.601  57.969   4.516  1.00  0.00           C  
ATOM    512  CD  GLN B 307      45.064  56.599   4.047  1.00  0.00           C  
ATOM    513  OE1 GLN B 307      44.444  55.984   3.176  1.00  0.00           O  
ATOM    514  NE2 GLN B 307      46.156  56.112   4.627  1.00  0.00           N  
ATOM    515  N   MET B 308      40.894  55.807   6.269  1.00  0.00           N  
ATOM    516  CA  MET B 308      39.843  55.529   7.235  1.00  0.00           C  
ATOM    517  C   MET B 308      40.355  55.322   8.648  1.00  0.00           C  
ATOM    518  O   MET B 308      41.407  54.725   8.868  1.00  0.00           O  
ATOM    519  CB  MET B 308      39.043  54.291   6.807  1.00  0.00           C  
ATOM    520  CG  MET B 308      37.846  53.980   7.697  1.00  0.00           C  
ATOM    521  SD  MET B 308      36.496  55.174   7.530  1.00  0.00           S  
ATOM    522  CE  MET B 308      35.120  54.112   7.134  1.00  0.00           C  
ATOM    523  N   ILE B 309      39.584  55.823   9.602  1.00  0.00           N  
ATOM    524  CA  ILE B 309      39.900  55.684  11.010  1.00  0.00           C  
ATOM    525  C   ILE B 309      38.738  54.942  11.659  1.00  0.00           C  
ATOM    526  O   ILE B 309      37.595  55.377  11.566  1.00  0.00           O  
ATOM    527  CB  ILE B 309      40.046  57.063  11.710  1.00  0.00           C  
ATOM    528  CG1 ILE B 309      41.297  57.790  11.200  1.00  0.00           C  
ATOM    529  CG2 ILE B 309      40.114  56.874  13.222  1.00  0.00           C  
ATOM    530  CD1 ILE B 309      42.597  57.053  11.471  1.00  0.00           C  
ATOM    531  N   ILE B 310      39.030  53.811  12.291  1.00  0.00           N  
ATOM    532  CA  ILE B 310      38.000  53.047  12.981  1.00  0.00           C  
ATOM    533  C   ILE B 310      38.221  53.314  14.469  1.00  0.00           C  
ATOM    534  O   ILE B 310      39.235  52.911  15.037  1.00  0.00           O  
ATOM    535  CB  ILE B 310      38.123  51.529  12.713  1.00  0.00           C  
ATOM    536  CG1 ILE B 310      38.028  51.241  11.209  1.00  0.00           C  
ATOM    537  CG2 ILE B 310      37.023  50.788  13.461  1.00  0.00           C  
ATOM    538  CD1 ILE B 310      36.734  51.699  10.566  1.00  0.00           C  
ATOM    539  N   TYR B 311      37.272  54.006  15.087  1.00  0.00           N  
ATOM    540  CA  TYR B 311      37.370  54.360  16.497  1.00  0.00           C  
ATOM    541  C   TYR B 311      36.668  53.367  17.423  1.00  0.00           C  
ATOM    542  O   TYR B 311      35.439  53.268  17.440  1.00  0.00           O  
ATOM    543  CB  TYR B 311      36.798  55.766  16.705  1.00  0.00           C  
ATOM    544  CG  TYR B 311      37.094  56.377  18.063  1.00  0.00           C  
ATOM    545  CD1 TYR B 311      38.367  56.291  18.624  1.00  0.00           C  
ATOM    546  CD2 TYR B 311      36.114  57.086  18.759  1.00  0.00           C  
ATOM    547  CE1 TYR B 311      38.660  56.894  19.839  1.00  0.00           C  
ATOM    548  CE2 TYR B 311      36.397  57.696  19.981  1.00  0.00           C  
ATOM    549  CZ  TYR B 311      37.674  57.596  20.513  1.00  0.00           C  
ATOM    550  OH  TYR B 311      37.974  58.202  21.713  1.00  0.00           O  
ATOM    551  N   ILE B 312      37.461  52.633  18.192  1.00  0.00           N  
ATOM    552  CA  ILE B 312      36.921  51.653  19.126  1.00  0.00           C  
ATOM    553  C   ILE B 312      36.673  52.338  20.465  1.00  0.00           C  
ATOM    554  O   ILE B 312      37.592  52.525  21.266  1.00  0.00           O  
ATOM    555  CB  ILE B 312      37.897  50.489  19.298  1.00  0.00           C  
ATOM    556  CG1 ILE B 312      38.239  49.925  17.920  1.00  0.00           C  
ATOM    557  CG2 ILE B 312      37.280  49.411  20.178  1.00  0.00           C  
ATOM    558  CD1 ILE B 312      39.337  48.914  17.940  1.00  0.00           C  
ATOM    559  N   ALA B 313      35.419  52.708  20.698  1.00  0.00           N  
ATOM    560  CA  ALA B 313      35.042  53.415  21.911  1.00  0.00           C  
ATOM    561  C   ALA B 313      34.888  52.529  23.137  1.00  0.00           C  
ATOM    562  O   ALA B 313      33.821  52.495  23.754  1.00  0.00           O  
ATOM    563  CB  ALA B 313      33.759  54.203  21.662  1.00  0.00           C  
ATOM    564  N   ASP B 314      35.958  51.822  23.498  1.00  0.00           N  
ATOM    565  CA  ASP B 314      35.921  50.947  24.663  1.00  0.00           C  
ATOM    566  C   ASP B 314      35.627  51.743  25.936  1.00  0.00           C  
ATOM    567  O   ASP B 314      34.854  51.311  26.792  1.00  0.00           O  
ATOM    568  CB  ASP B 314      37.248  50.171  24.814  1.00  0.00           C  
ATOM    569  CG  ASP B 314      38.472  51.079  25.017  1.00  0.00           C  
ATOM    570  OD1 ASP B 314      39.476  50.578  25.564  1.00  0.00           O  
ATOM    571  OD2 ASP B 314      38.459  52.267  24.632  1.00  0.00           O  
ATOM    572  N   TRP B 315      36.241  52.915  26.041  1.00  0.00           N  
ATOM    573  CA  TRP B 315      36.071  53.798  27.192  1.00  0.00           C  
ATOM    574  C   TRP B 315      34.593  54.156  27.358  1.00  0.00           C  
ATOM    575  O   TRP B 315      34.050  54.097  28.463  1.00  0.00           O  
ATOM    576  CB  TRP B 315      36.898  55.070  26.971  1.00  0.00           C  
ATOM    577  CG  TRP B 315      37.032  55.985  28.158  1.00  0.00           C  
ATOM    578  CD1 TRP B 315      37.908  55.861  29.203  1.00  0.00           C  
ATOM    579  CD2 TRP B 315      36.306  57.198  28.387  1.00  0.00           C  
ATOM    580  NE1 TRP B 315      37.775  56.927  30.062  1.00  0.00           N  
ATOM    581  CE2 TRP B 315      36.799  57.761  29.585  1.00  0.00           C  
ATOM    582  CE3 TRP B 315      35.287  57.865  27.694  1.00  0.00           C  
ATOM    583  CZ2 TRP B 315      36.307  58.962  30.104  1.00  0.00           C  
ATOM    584  CZ3 TRP B 315      34.798  59.060  28.211  1.00  0.00           C  
ATOM    585  CH2 TRP B 315      35.310  59.595  29.406  1.00  0.00           C  
ATOM    586  N   PHE B 316      33.942  54.523  26.255  1.00  0.00           N  
ATOM    587  CA  PHE B 316      32.532  54.888  26.299  1.00  0.00           C  
ATOM    588  C   PHE B 316      31.637  53.710  26.656  1.00  0.00           C  
ATOM    589  O   PHE B 316      30.639  53.874  27.359  1.00  0.00           O  
ATOM    590  CB  PHE B 316      32.094  55.499  24.965  1.00  0.00           C  
ATOM    591  CG  PHE B 316      32.738  56.826  24.674  1.00  0.00           C  
ATOM    592  CD1 PHE B 316      34.030  56.891  24.157  1.00  0.00           C  
ATOM    593  CD2 PHE B 316      32.071  58.012  24.961  1.00  0.00           C  
ATOM    594  CE1 PHE B 316      34.650  58.122  23.930  1.00  0.00           C  
ATOM    595  CE2 PHE B 316      32.682  59.250  24.739  1.00  0.00           C  
ATOM    596  CZ  PHE B 316      33.974  59.303  24.223  1.00  0.00           C  
ATOM    597  N   ALA B 317      31.989  52.525  26.168  1.00  0.00           N  
ATOM    598  CA  ALA B 317      31.212  51.329  26.471  1.00  0.00           C  
ATOM    599  C   ALA B 317      31.210  51.134  27.985  1.00  0.00           C  
ATOM    600  O   ALA B 317      30.189  50.809  28.580  1.00  0.00           O  
ATOM    601  CB  ALA B 317      31.827  50.112  25.788  1.00  0.00           C  
ATOM    602  N   LYS B 318      32.369  51.330  28.602  1.00  0.00           N  
ATOM    603  CA  LYS B 318      32.495  51.182  30.046  1.00  0.00           C  
ATOM    604  C   LYS B 318      31.590  52.205  30.731  1.00  0.00           C  
ATOM    605  O   LYS B 318      30.829  51.869  31.635  1.00  0.00           O  
ATOM    606  CB  LYS B 318      33.950  51.400  30.473  1.00  0.00           C  
ATOM    607  CG  LYS B 318      34.221  51.098  31.944  1.00  0.00           C  
ATOM    608  CD  LYS B 318      35.677  51.345  32.296  1.00  0.00           C  
ATOM    609  CE  LYS B 318      35.989  50.878  33.706  1.00  0.00           C  
ATOM    610  NZ  LYS B 318      35.046  51.481  34.685  1.00  0.00           N  
ATOM    611  N   MET B 334      31.672  53.450  30.274  1.00  0.00           N  
ATOM    612  CA  MET B 334      30.871  54.536  30.821  1.00  0.00           C  
ATOM    613  C   MET B 334      29.377  54.244  30.709  1.00  0.00           C  
ATOM    614  O   MET B 334      28.582  54.675  31.549  1.00  0.00           O  
ATOM    615  CB  MET B 334      31.196  55.834  30.085  1.00  0.00           C  
ATOM    616  CG  MET B 334      30.414  57.037  30.571  1.00  0.00           C  
ATOM    617  SD  MET B 334      30.797  58.503  29.601  1.00  0.00           S  
ATOM    618  CE  MET B 334      29.573  58.376  28.287  1.00  0.00           C  
ATOM    619  N   ASN B 336      29.003  53.513  29.663  1.00  0.00           N  
ATOM    620  CA  ASN B 336      27.611  53.155  29.423  1.00  0.00           C  
ATOM    621  C   ASN B 336      27.275  51.809  30.052  1.00  0.00           C  
ATOM    622  O   ASN B 336      26.251  51.200  29.749  1.00  0.00           O  
ATOM    623  CB  ASN B 336      27.336  53.136  27.920  1.00  0.00           C  
ATOM    624  CG  ASN B 336      27.333  54.524  27.326  1.00  0.00           C  
ATOM    625  OD1 ASN B 336      27.471  54.703  26.120  1.00  0.00           O  
ATOM    626  ND2 ASN B 336      27.166  55.523  28.179  1.00  0.00           N  
ATOM    627  N   LEU B 340      28.162  51.355  30.926  1.00  0.00           N  
ATOM    628  CA  LEU B 340      27.985  50.109  31.653  1.00  0.00           C  
ATOM    629  C   LEU B 340      27.817  48.840  30.826  1.00  0.00           C  
ATOM    630  O   LEU B 340      27.295  47.846  31.328  1.00  0.00           O  
ATOM    631  CB  LEU B 340      26.806  50.250  32.620  1.00  0.00           C  
ATOM    632  CG  LEU B 340      26.945  51.365  33.663  1.00  0.00           C  
ATOM    633  CD1 LEU B 340      25.701  51.414  34.539  1.00  0.00           C  
ATOM    634  CD2 LEU B 340      28.182  51.118  34.512  1.00  0.00           C  
ATOM    635  N   LYS B 341      28.245  48.858  29.568  1.00  0.00           N  
ATOM    636  CA  LYS B 341      28.145  47.654  28.751  1.00  0.00           C  
ATOM    637  C   LYS B 341      29.072  46.621  29.387  1.00  0.00           C  
ATOM    638  O   LYS B 341      30.116  46.978  29.932  1.00  0.00           O  
ATOM    639  CB  LYS B 341      28.569  47.936  27.309  1.00  0.00           C  
ATOM    640  CG  LYS B 341      27.560  48.765  26.533  1.00  0.00           C  
ATOM    641  CD  LYS B 341      27.948  48.893  25.069  1.00  0.00           C  
ATOM    642  CE  LYS B 341      26.838  49.551  24.265  1.00  0.00           C  
ATOM    643  NZ  LYS B 341      26.453  50.877  24.832  1.00  0.00           N  
ATOM    644  N   MET B 342      28.691  45.349  29.326  1.00  0.00           N  
ATOM    645  CA  MET B 342      29.491  44.288  29.933  1.00  0.00           C  
ATOM    646  C   MET B 342      29.684  44.599  31.410  1.00  0.00           C  
ATOM    647  O   MET B 342      30.740  44.328  31.984  1.00  0.00           O  
ATOM    648  CB  MET B 342      30.859  44.163  29.253  1.00  0.00           C  
ATOM    649  CG  MET B 342      30.816  43.561  27.855  1.00  0.00           C  
ATOM    650  SD  MET B 342      30.013  41.936  27.810  1.00  0.00           S  
ATOM    651  CE  MET B 342      28.539  42.336  26.878  1.00  0.00           C  
ATOM    652  N   ASN B 408      28.653  45.178  32.016  1.00  0.00           N  
ATOM    653  CA  ASN B 408      28.684  45.538  33.429  1.00  0.00           C  
ATOM    654  C   ASN B 408      29.916  46.378  33.776  1.00  0.00           C  
ATOM    655  O   ASN B 408      30.404  46.339  34.902  1.00  0.00           O  
ATOM    656  CB  ASN B 408      28.666  44.274  34.293  1.00  0.00           C  
ATOM    657  CG  ASN B 408      27.989  44.495  35.633  1.00  0.00           C  
ATOM    658  OD1 ASN B 408      28.234  45.496  36.309  1.00  0.00           O  
ATOM    659  ND2 ASN B 408      27.136  43.554  36.028  1.00  0.00           N  
ATOM    660  N   GLY B 418      30.423  47.123  32.799  1.00  0.00           N  
ATOM    661  CA  GLY B 418      31.580  47.972  33.033  1.00  0.00           C  
ATOM    662  C   GLY B 418      32.961  47.336  33.053  1.00  0.00           C  
ATOM    663  O   GLY B 418      33.939  48.016  33.356  1.00  0.00           O  
ATOM    664  N   ASP B 419      33.065  46.050  32.734  1.00  0.00           N  
ATOM    665  CA  ASP B 419      34.368  45.383  32.735  1.00  0.00           C  
ATOM    666  C   ASP B 419      35.144  45.798  31.480  1.00  0.00           C  
ATOM    667  O   ASP B 419      34.785  45.412  30.366  1.00  0.00           O  
ATOM    668  CB  ASP B 419      34.178  43.863  32.753  1.00  0.00           C  
ATOM    669  CG  ASP B 419      35.478  43.112  32.972  1.00  0.00           C  
ATOM    670  OD1 ASP B 419      36.527  43.558  32.462  1.00  0.00           O  
ATOM    671  OD2 ASP B 419      35.451  42.063  33.649  1.00  0.00           O  
ATOM    672  N   ILE B 420      36.210  46.575  31.664  1.00  0.00           N  
ATOM    673  CA  ILE B 420      37.018  47.066  30.547  1.00  0.00           C  
ATOM    674  C   ILE B 420      37.813  45.971  29.828  1.00  0.00           C  
ATOM    675  O   ILE B 420      38.104  46.085  28.635  1.00  0.00           O  
ATOM    676  CB  ILE B 420      38.011  48.166  31.016  1.00  0.00           C  
ATOM    677  CG1 ILE B 420      38.726  48.790  29.810  1.00  0.00           C  
ATOM    678  CG2 ILE B 420      39.037  47.571  31.977  1.00  0.00           C  
ATOM    679  CD1 ILE B 420      37.874  49.767  29.008  1.00  0.00           C  
ATOM    680  N   ASN B 421      38.174  44.920  30.554  1.00  0.00           N  
ATOM    681  CA  ASN B 421      38.929  43.829  29.959  1.00  0.00           C  
ATOM    682  C   ASN B 421      38.034  42.998  29.036  1.00  0.00           C  
ATOM    683  O   ASN B 421      38.497  42.468  28.029  1.00  0.00           O  
ATOM    684  CB  ASN B 421      39.541  42.954  31.056  1.00  0.00           C  
ATOM    685  CG  ASN B 421      40.697  43.646  31.781  1.00  0.00           C  
ATOM    686  OD1 ASN B 421      41.190  43.155  32.798  1.00  0.00           O  
ATOM    687  ND2 ASN B 421      41.136  44.783  31.252  1.00  0.00           N  
ATOM    688  N   LYS B 422      36.755  42.886  29.380  1.00  0.00           N  
ATOM    689  CA  LYS B 422      35.819  42.144  28.544  1.00  0.00           C  
ATOM    690  C   LYS B 422      35.475  43.012  27.344  1.00  0.00           C  
ATOM    691  O   LYS B 422      35.353  42.523  26.221  1.00  0.00           O  
ATOM    692  CB  LYS B 422      34.536  41.809  29.306  1.00  0.00           C  
ATOM    693  CG  LYS B 422      34.724  40.810  30.426  1.00  0.00           C  
ATOM    694  CD  LYS B 422      33.380  40.326  30.951  1.00  0.00           C  
ATOM    695  CE  LYS B 422      33.563  39.292  32.054  1.00  0.00           C  
ATOM    696  NZ  LYS B 422      32.254  38.761  32.522  1.00  0.00           N  
ATOM    697  N   ILE B 423      35.321  44.307  27.596  1.00  0.00           N  
ATOM    698  CA  ILE B 423      34.998  45.253  26.541  1.00  0.00           C  
ATOM    699  C   ILE B 423      36.100  45.247  25.489  1.00  0.00           C  
ATOM    700  O   ILE B 423      35.817  45.238  24.291  1.00  0.00           O  
ATOM    701  CB  ILE B 423      34.835  46.686  27.107  1.00  0.00           C  
ATOM    702  CG1 ILE B 423      33.583  46.751  27.987  1.00  0.00           C  
ATOM    703  CG2 ILE B 423      34.773  47.701  25.972  1.00  0.00           C  
ATOM    704  CD1 ILE B 423      33.288  48.131  28.557  1.00  0.00           C  
ATOM    705  N   ARG B 424      37.352  45.247  25.942  1.00  0.00           N  
ATOM    706  CA  ARG B 424      38.495  45.243  25.034  1.00  0.00           C  
ATOM    707  C   ARG B 424      38.626  43.953  24.237  1.00  0.00           C  
ATOM    708  O   ARG B 424      39.001  43.992  23.070  1.00  0.00           O  
ATOM    709  CB  ARG B 424      39.789  45.538  25.799  1.00  0.00           C  
ATOM    710  CG  ARG B 424      40.012  47.032  26.014  1.00  0.00           C  
ATOM    711  CD  ARG B 424      41.127  47.324  27.005  1.00  0.00           C  
ATOM    712  NE  ARG B 424      42.061  48.324  26.492  1.00  0.00           N  
ATOM    713  CZ  ARG B 424      42.943  48.096  25.520  1.00  0.00           C  
ATOM    714  NH1 ARG B 424      43.017  46.897  24.954  1.00  0.00           N  
ATOM    715  NH2 ARG B 424      43.745  49.066  25.103  1.00  0.00           N  
ATOM    716  N   GLU B 425      38.330  42.812  24.857  1.00  0.00           N  
ATOM    717  CA  GLU B 425      38.382  41.547  24.128  1.00  0.00           C  
ATOM    718  C   GLU B 425      37.347  41.631  23.014  1.00  0.00           C  
ATOM    719  O   GLU B 425      37.612  41.240  21.880  1.00  0.00           O  
ATOM    720  CB  GLU B 425      38.044  40.361  25.033  1.00  0.00           C  
ATOM    721  CG  GLU B 425      39.239  39.767  25.750  1.00  0.00           C  
ATOM    722  CD  GLU B 425      40.196  39.054  24.808  1.00  0.00           C  
ATOM    723  OE1 GLU B 425      39.934  37.882  24.457  1.00  0.00           O  
ATOM    724  OE2 GLU B 425      41.210  39.670  24.414  1.00  0.00           O  
ATOM    725  N   LEU B 426      36.167  42.148  23.346  1.00  0.00           N  
ATOM    726  CA  LEU B 426      35.091  42.290  22.372  1.00  0.00           C  
ATOM    727  C   LEU B 426      35.508  43.236  21.247  1.00  0.00           C  
ATOM    728  O   LEU B 426      35.153  43.028  20.089  1.00  0.00           O  
ATOM    729  CB  LEU B 426      33.817  42.797  23.062  1.00  0.00           C  
ATOM    730  CG  LEU B 426      33.041  41.705  23.807  1.00  0.00           C  
ATOM    731  CD1 LEU B 426      31.960  42.302  24.694  1.00  0.00           C  
ATOM    732  CD2 LEU B 426      32.432  40.766  22.782  1.00  0.00           C  
ATOM    733  N   GLY B 427      36.265  44.275  21.591  1.00  0.00           N  
ATOM    734  CA  GLY B 427      36.731  45.212  20.583  1.00  0.00           C  
ATOM    735  C   GLY B 427      37.653  44.490  19.610  1.00  0.00           C  
ATOM    736  O   GLY B 427      37.597  44.714  18.399  1.00  0.00           O  
ATOM    737  N   ARG B 429      38.508  43.618  20.141  1.00  0.00           N  
ATOM    738  CA  ARG B 429      39.422  42.855  19.299  1.00  0.00           C  
ATOM    739  C   ARG B 429      38.624  41.871  18.447  1.00  0.00           C  
ATOM    740  O   ARG B 429      38.966  41.622  17.297  1.00  0.00           O  
ATOM    741  CB  ARG B 429      40.457  42.105  20.149  1.00  0.00           C  
ATOM    742  CG  ARG B 429      41.492  43.016  20.809  1.00  0.00           C  
ATOM    743  CD  ARG B 429      42.591  42.215  21.515  1.00  0.00           C  
ATOM    744  NE  ARG B 429      42.206  41.753  22.850  1.00  0.00           N  
ATOM    745  CZ  ARG B 429      42.181  42.525  23.936  1.00  0.00           C  
ATOM    746  NH1 ARG B 429      41.817  42.017  25.107  1.00  0.00           N  
ATOM    747  NH2 ARG B 429      42.529  43.805  23.858  1.00  0.00           N  
ATOM    748  N   TYR B 431      37.563  41.305  19.016  1.00  0.00           N  
ATOM    749  CA  TYR B 431      36.715  40.384  18.263  1.00  0.00           C  
ATOM    750  C   TYR B 431      36.120  41.133  17.057  1.00  0.00           C  
ATOM    751  O   TYR B 431      36.148  40.628  15.939  1.00  0.00           O  
ATOM    752  CB  TYR B 431      35.611  39.825  19.172  1.00  0.00           C  
ATOM    753  CG  TYR B 431      34.461  39.146  18.455  1.00  0.00           C  
ATOM    754  CD1 TYR B 431      33.197  39.731  18.432  1.00  0.00           C  
ATOM    755  CD2 TYR B 431      34.628  37.913  17.821  1.00  0.00           C  
ATOM    756  CE1 TYR B 431      32.126  39.114  17.803  1.00  0.00           C  
ATOM    757  CE2 TYR B 431      33.556  37.279  17.184  1.00  0.00           C  
ATOM    758  CZ  TYR B 431      32.310  37.893  17.181  1.00  0.00           C  
ATOM    759  OH  TYR B 431      31.242  37.304  16.554  1.00  0.00           O  
ATOM    760  N   PHE B 432      35.597  42.339  17.282  1.00  0.00           N  
ATOM    761  CA  PHE B 432      35.034  43.136  16.188  1.00  0.00           C  
ATOM    762  C   PHE B 432      36.085  43.360  15.098  1.00  0.00           C  
ATOM    763  O   PHE B 432      35.804  43.184  13.911  1.00  0.00           O  
ATOM    764  CB  PHE B 432      34.548  44.501  16.697  1.00  0.00           C  
ATOM    765  CG  PHE B 432      33.143  44.490  17.232  1.00  0.00           C  
ATOM    766  CD1 PHE B 432      32.723  43.498  18.110  1.00  0.00           C  
ATOM    767  CD2 PHE B 432      32.250  45.502  16.888  1.00  0.00           C  
ATOM    768  CE1 PHE B 432      31.436  43.512  18.641  1.00  0.00           C  
ATOM    769  CE2 PHE B 432      30.956  45.531  17.411  1.00  0.00           C  
ATOM    770  CZ  PHE B 432      30.548  44.538  18.289  1.00  0.00           C  
ATOM    771  N   ILE B 433      37.292  43.751  15.507  1.00  0.00           N  
ATOM    772  CA  ILE B 433      38.387  43.994  14.569  1.00  0.00           C  
ATOM    773  C   ILE B 433      38.697  42.747  13.740  1.00  0.00           C  
ATOM    774  O   ILE B 433      38.913  42.833  12.536  1.00  0.00           O  
ATOM    775  CB  ILE B 433      39.680  44.426  15.304  1.00  0.00           C  
ATOM    776  CG1 ILE B 433      39.491  45.810  15.927  1.00  0.00           C  
ATOM    777  CG2 ILE B 433      40.856  44.444  14.339  1.00  0.00           C  
ATOM    778  CD1 ILE B 433      40.709  46.284  16.733  1.00  0.00           C  
ATOM    779  N   GLU B 434      38.726  41.590  14.383  1.00  0.00           N  
ATOM    780  CA  GLU B 434      38.999  40.356  13.659  1.00  0.00           C  
ATOM    781  C   GLU B 434      37.873  40.037  12.667  1.00  0.00           C  
ATOM    782  O   GLU B 434      38.123  39.463  11.602  1.00  0.00           O  
ATOM    783  CB  GLU B 434      39.198  39.204  14.642  1.00  0.00           C  
ATOM    784  CG  GLU B 434      40.440  39.372  15.507  1.00  0.00           C  
ATOM    785  CD  GLU B 434      41.733  39.330  14.702  1.00  0.00           C  
ATOM    786  OE1 GLU B 434      42.728  39.942  15.142  1.00  0.00           O  
ATOM    787  OE2 GLU B 434      41.764  38.679  13.636  1.00  0.00           O  
ATOM    788  N   VAL B 435      36.642  40.413  13.009  1.00  0.00           N  
ATOM    789  CA  VAL B 435      35.510  40.178  12.111  1.00  0.00           C  
ATOM    790  C   VAL B 435      35.668  41.054  10.867  1.00  0.00           C  
ATOM    791  O   VAL B 435      35.424  40.590   9.750  1.00  0.00           O  
ATOM    792  CB  VAL B 435      34.144  40.479  12.801  1.00  0.00           C  
ATOM    793  CG1 VAL B 435      33.012  40.452  11.775  1.00  0.00           C  
ATOM    794  CG2 VAL B 435      33.867  39.428  13.882  1.00  0.00           C  
ATOM    795  N   PHE B 436      36.078  42.310  11.057  1.00  0.00           N  
ATOM    796  CA  PHE B 436      36.282  43.222   9.929  1.00  0.00           C  
ATOM    797  C   PHE B 436      37.386  42.677   9.027  1.00  0.00           C  
ATOM    798  O   PHE B 436      37.306  42.780   7.799  1.00  0.00           O  
ATOM    799  CB  PHE B 436      36.702  44.626  10.391  1.00  0.00           C  
ATOM    800  CG  PHE B 436      35.658  45.358  11.197  1.00  0.00           C  
ATOM    801  CD1 PHE B 436      34.310  45.262  10.879  1.00  0.00           C  
ATOM    802  CD2 PHE B 436      36.040  46.168  12.269  1.00  0.00           C  
ATOM    803  CE1 PHE B 436      33.349  45.961  11.619  1.00  0.00           C  
ATOM    804  CE2 PHE B 436      35.092  46.869  13.013  1.00  0.00           C  
ATOM    805  CZ  PHE B 436      33.741  46.767  12.688  1.00  0.00           C  
ATOM    806  N   LYS B 437      38.428  42.117   9.641  1.00  0.00           N  
ATOM    807  CA  LYS B 437      39.536  41.549   8.882  1.00  0.00           C  
ATOM    808  C   LYS B 437      39.057  40.371   8.039  1.00  0.00           C  
ATOM    809  O   LYS B 437      39.290  40.328   6.836  1.00  0.00           O  
ATOM    810  CB  LYS B 437      40.657  41.094   9.824  1.00  0.00           C  
ATOM    811  CG  LYS B 437      41.396  42.243  10.504  1.00  0.00           C  
ATOM    812  CD  LYS B 437      42.541  41.729  11.365  1.00  0.00           C  
ATOM    813  CE  LYS B 437      43.300  42.874  12.002  1.00  0.00           C  
ATOM    814  NZ  LYS B 437      44.392  42.383  12.890  1.00  0.00           N  
ATOM    815  N   ALA B 438      38.378  39.425   8.682  1.00  0.00           N  
ATOM    816  CA  ALA B 438      37.848  38.246   8.010  1.00  0.00           C  
ATOM    817  C   ALA B 438      36.970  38.618   6.815  1.00  0.00           C  
ATOM    818  O   ALA B 438      36.919  37.887   5.824  1.00  0.00           O  
ATOM    819  CB  ALA B 438      37.037  37.412   8.989  1.00  0.00           C  
ATOM    820  N   CYS B 439      36.276  39.748   6.922  1.00  0.00           N  
ATOM    821  CA  CYS B 439      35.388  40.203   5.864  1.00  0.00           C  
ATOM    822  C   CYS B 439      36.091  40.991   4.767  1.00  0.00           C  
ATOM    823  O   CYS B 439      35.448  41.460   3.829  1.00  0.00           O  
ATOM    824  CB  CYS B 439      34.242  41.037   6.452  1.00  0.00           C  
ATOM    825  SG  CYS B 439      33.055  40.077   7.451  1.00  0.00           S  
ATOM    826  N   GLY B 444      37.405  41.153   4.891  1.00  0.00           N  
ATOM    827  CA  GLY B 444      38.156  41.859   3.862  1.00  0.00           C  
ATOM    828  C   GLY B 444      38.379  43.355   3.996  1.00  0.00           C  
ATOM    829  O   GLY B 444      38.614  44.027   2.993  1.00  0.00           O  
ATOM    830  N   ILE B 445      38.311  43.896   5.209  1.00  0.00           N  
ATOM    831  CA  ILE B 445      38.546  45.321   5.372  1.00  0.00           C  
ATOM    832  C   ILE B 445      39.979  45.597   4.894  1.00  0.00           C  
ATOM    833  O   ILE B 445      40.889  44.801   5.145  1.00  0.00           O  
ATOM    834  CB  ILE B 445      38.349  45.764   6.858  1.00  0.00           C  
ATOM    835  CG1 ILE B 445      38.265  47.289   6.935  1.00  0.00           C  
ATOM    836  CG2 ILE B 445      39.487  45.247   7.740  1.00  0.00           C  
ATOM    837  CD1 ILE B 445      37.694  47.804   8.255  1.00  0.00           C  
ATOM    838  N   ASN B 460      40.167  46.705   4.180  1.00  0.00           N  
ATOM    839  CA  ASN B 460      41.484  47.071   3.646  1.00  0.00           C  
ATOM    840  C   ASN B 460      42.359  47.748   4.700  1.00  0.00           C  
ATOM    841  O   ASN B 460      42.257  48.955   4.925  1.00  0.00           O  
ATOM    842  CB  ASN B 460      41.309  47.996   2.441  1.00  0.00           C  
ATOM    843  CG  ASN B 460      42.623  48.329   1.748  1.00  0.00           C  
ATOM    844  OD1 ASN B 460      42.625  48.967   0.694  1.00  0.00           O  
ATOM    845  ND2 ASN B 460      43.739  47.901   2.330  1.00  0.00           N  
ATOM    846  N   LEU B 461      43.226  46.959   5.327  1.00  0.00           N  
ATOM    847  CA  LEU B 461      44.121  47.444   6.371  1.00  0.00           C  
ATOM    848  C   LEU B 461      45.149  48.480   5.910  1.00  0.00           C  
ATOM    849  O   LEU B 461      45.647  49.260   6.721  1.00  0.00           O  
ATOM    850  CB  LEU B 461      44.843  46.258   7.021  1.00  0.00           C  
ATOM    851  CG  LEU B 461      43.908  45.226   7.664  1.00  0.00           C  
ATOM    852  CD1 LEU B 461      44.702  44.038   8.166  1.00  0.00           C  
ATOM    853  CD2 LEU B 461      43.142  45.879   8.803  1.00  0.00           C  
ATOM    854  N   ASP B 470      45.470  48.501   4.620  1.00  0.00           N  
ATOM    855  CA  ASP B 470      46.446  49.469   4.125  1.00  0.00           C  
ATOM    856  C   ASP B 470      46.007  50.917   4.326  1.00  0.00           C  
ATOM    857  O   ASP B 470      46.831  51.784   4.599  1.00  0.00           O  
ATOM    858  CB  ASP B 470      46.757  49.226   2.645  1.00  0.00           C  
ATOM    859  CG  ASP B 470      47.679  48.041   2.432  1.00  0.00           C  
ATOM    860  OD1 ASP B 470      48.632  47.886   3.229  1.00  0.00           O  
ATOM    861  OD2 ASP B 470      47.464  47.274   1.466  1.00  0.00           O  
ATOM    862  N   GLY B 471      44.714  51.182   4.194  1.00  0.00           N  
ATOM    863  CA  GLY B 471      44.237  52.539   4.377  1.00  0.00           C  
ATOM    864  C   GLY B 471      43.362  52.680   5.605  1.00  0.00           C  
ATOM    865  O   GLY B 471      42.576  53.622   5.711  1.00  0.00           O  
ATOM    866  N   THR B 472      43.503  51.747   6.542  1.00  0.00           N  
ATOM    867  CA  THR B 472      42.695  51.774   7.756  1.00  0.00           C  
ATOM    868  C   THR B 472      43.536  51.762   9.026  1.00  0.00           C  
ATOM    869  O   THR B 472      44.496  51.005   9.140  1.00  0.00           O  
ATOM    870  CB  THR B 472      41.732  50.566   7.811  1.00  0.00           C  
ATOM    871  OG1 THR B 472      40.972  50.507   6.602  1.00  0.00           O  
ATOM    872  CG2 THR B 472      40.772  50.701   8.986  1.00  0.00           C  
ATOM    873  N   ARG B 473      43.153  52.604   9.980  1.00  0.00           N  
ATOM    874  CA  ARG B 473      43.852  52.690  11.256  1.00  0.00           C  
ATOM    875  C   ARG B 473      42.854  52.565  12.402  1.00  0.00           C  
ATOM    876  O   ARG B 473      41.796  53.193  12.381  1.00  0.00           O  
ATOM    877  CB  ARG B 473      44.607  54.025  11.359  1.00  0.00           C  
ATOM    878  CG  ARG B 473      45.344  54.226  12.676  1.00  0.00           C  
ATOM    879  CD  ARG B 473      46.553  55.129  12.499  1.00  0.00           C  
ATOM    880  NE  ARG B 473      46.200  56.513  12.197  1.00  0.00           N  
ATOM    881  CZ  ARG B 473      45.948  57.438  13.119  1.00  0.00           C  
ATOM    882  NH1 ARG B 473      46.008  57.126  14.407  1.00  0.00           N  
ATOM    883  NH2 ARG B 473      45.651  58.677  12.753  1.00  0.00           N  
ATOM    884  N   PHE B 474      43.191  51.745  13.393  1.00  0.00           N  
ATOM    885  CA  PHE B 474      42.325  51.551  14.551  1.00  0.00           C  
ATOM    886  C   PHE B 474      42.823  52.347  15.755  1.00  0.00           C  
ATOM    887  O   PHE B 474      43.984  52.232  16.147  1.00  0.00           O  
ATOM    888  CB  PHE B 474      42.259  50.072  14.938  1.00  0.00           C  
ATOM    889  CG  PHE B 474      41.696  49.189  13.870  1.00  0.00           C  
ATOM    890  CD1 PHE B 474      42.536  48.442  13.055  1.00  0.00           C  
ATOM    891  CD2 PHE B 474      40.325  49.101  13.678  1.00  0.00           C  
ATOM    892  CE1 PHE B 474      42.016  47.619  12.064  1.00  0.00           C  
ATOM    893  CE2 PHE B 474      39.796  48.280  12.687  1.00  0.00           C  
ATOM    894  CZ  PHE B 474      40.643  47.539  11.880  1.00  0.00           C  
ATOM    895  N   ILE B 475      41.938  53.147  16.340  1.00  0.00           N  
ATOM    896  CA  ILE B 475      42.281  53.951  17.511  1.00  0.00           C  
ATOM    897  C   ILE B 475      41.376  53.559  18.672  1.00  0.00           C  
ATOM    898  O   ILE B 475      40.154  53.492  18.516  1.00  0.00           O  
ATOM    899  CB  ILE B 475      42.086  55.462  17.245  1.00  0.00           C  
ATOM    900  CG1 ILE B 475      43.057  55.946  16.169  1.00  0.00           C  
ATOM    901  CG2 ILE B 475      42.310  56.250  18.536  1.00  0.00           C  
ATOM    902  CD1 ILE B 475      42.796  57.375  15.725  1.00  0.00           C  
ATOM    903  N   TRP B 476      41.974  53.285  19.829  1.00  0.00           N  
ATOM    904  CA  TRP B 476      41.198  52.920  21.008  1.00  0.00           C  
ATOM    905  C   TRP B 476      40.957  54.145  21.894  1.00  0.00           C  
ATOM    906  O   TRP B 476      41.888  54.895  22.217  1.00  0.00           O  
ATOM    907  CB  TRP B 476      41.913  51.827  21.809  1.00  0.00           C  
ATOM    908  CG  TRP B 476      41.982  50.515  21.093  1.00  0.00           C  
ATOM    909  CD1 TRP B 476      42.769  50.203  20.017  1.00  0.00           C  
ATOM    910  CD2 TRP B 476      41.230  49.334  21.394  1.00  0.00           C  
ATOM    911  NE1 TRP B 476      42.555  48.902  19.635  1.00  0.00           N  
ATOM    912  CE2 TRP B 476      41.617  48.344  20.462  1.00  0.00           C  
ATOM    913  CE3 TRP B 476      40.270  49.015  22.359  1.00  0.00           C  
ATOM    914  CZ2 TRP B 476      41.077  47.055  20.471  1.00  0.00           C  
ATOM    915  CZ3 TRP B 476      39.733  47.732  22.368  1.00  0.00           C  
ATOM    916  CH2 TRP B 476      40.140  46.769  21.430  1.00  0.00           C  
ATOM    917  N   ALA B 477      39.702  54.337  22.288  1.00  0.00           N  
ATOM    918  CA  ALA B 477      39.313  55.472  23.116  1.00  0.00           C  
ATOM    919  C   ALA B 477      40.126  55.618  24.403  1.00  0.00           C  
ATOM    920  O   ALA B 477      40.698  56.675  24.660  1.00  0.00           O  
ATOM    921  CB  ALA B 477      37.830  55.387  23.448  1.00  0.00           C  
ATOM    922  N   SER B 478      40.182  54.563  25.205  1.00  0.00           N  
ATOM    923  CA  SER B 478      40.910  54.616  26.466  1.00  0.00           C  
ATOM    924  C   SER B 478      42.363  55.063  26.304  1.00  0.00           C  
ATOM    925  O   SER B 478      42.869  55.824  27.128  1.00  0.00           O  
ATOM    926  CB  SER B 478      40.858  53.257  27.169  1.00  0.00           C  
ATOM    927  OG  SER B 478      41.639  52.301  26.483  1.00  0.00           O  
ATOM    928  N   GLU B 479      43.028  54.600  25.248  1.00  0.00           N  
ATOM    929  CA  GLU B 479      44.423  54.967  24.996  1.00  0.00           C  
ATOM    930  C   GLU B 479      44.550  56.365  24.403  1.00  0.00           C  
ATOM    931  O   GLU B 479      45.502  57.093  24.699  1.00  0.00           O  
ATOM    932  CB  GLU B 479      45.076  53.959  24.048  1.00  0.00           C  
ATOM    933  CG  GLU B 479      45.072  52.533  24.577  1.00  0.00           C  
ATOM    934  CD  GLU B 479      45.598  51.524  23.571  1.00  0.00           C  
ATOM    935  OE1 GLU B 479      45.672  50.326  23.923  1.00  0.00           O  
ATOM    936  OE2 GLU B 479      45.932  51.926  22.433  1.00  0.00           O  
ATOM    937  N   PHE B 482      43.591  56.733  23.559  1.00  0.00           N  
ATOM    938  CA  PHE B 482      43.590  58.040  22.918  1.00  0.00           C  
ATOM    939  C   PHE B 482      43.349  59.142  23.954  1.00  0.00           C  
ATOM    940  O   PHE B 482      44.000  60.182  23.932  1.00  0.00           O  
ATOM    941  CB  PHE B 482      42.497  58.095  21.849  1.00  0.00           C  
ATOM    942  CG  PHE B 482      42.473  59.381  21.076  1.00  0.00           C  
ATOM    943  CD1 PHE B 482      43.471  59.670  20.152  1.00  0.00           C  
ATOM    944  CD2 PHE B 482      41.467  60.319  21.293  1.00  0.00           C  
ATOM    945  CE1 PHE B 482      43.468  60.880  19.455  1.00  0.00           C  
ATOM    946  CE2 PHE B 482      41.456  61.527  20.603  1.00  0.00           C  
ATOM    947  CZ  PHE B 482      42.458  61.809  19.683  1.00  0.00           C  
ATOM    948  N   ILE B 483      42.403  58.902  24.854  1.00  0.00           N  
ATOM    949  CA  ILE B 483      42.064  59.857  25.896  1.00  0.00           C  
ATOM    950  C   ILE B 483      43.251  60.128  26.818  1.00  0.00           C  
ATOM    951  O   ILE B 483      43.487  61.267  27.213  1.00  0.00           O  
ATOM    952  CB  ILE B 483      40.868  59.346  26.733  1.00  0.00           C  
ATOM    953  CG1 ILE B 483      39.587  59.469  25.913  1.00  0.00           C  
ATOM    954  CG2 ILE B 483      40.738  60.133  28.032  1.00  0.00           C  
ATOM    955  CD1 ILE B 483      38.373  58.902  26.597  1.00  0.00           C  
ATOM    956  N   ALA B 486      44.001  59.081  27.148  1.00  0.00           N  
ATOM    957  CA  ALA B 486      45.150  59.223  28.034  1.00  0.00           C  
ATOM    958  C   ALA B 486      46.320  59.941  27.371  1.00  0.00           C  
ATOM    959  O   ALA B 486      47.194  60.473  28.054  1.00  0.00           O  
ATOM    960  CB  ALA B 486      45.595  57.853  28.525  1.00  0.00           C  
ATOM    961  N   SER B 487      46.329  59.972  26.042  1.00  0.00           N  
ATOM    962  CA  SER B 487      47.417  60.609  25.315  1.00  0.00           C  
ATOM    963  C   SER B 487      47.117  61.981  24.730  1.00  0.00           C  
ATOM    964  O   SER B 487      48.037  62.682  24.298  1.00  0.00           O  
ATOM    965  CB  SER B 487      47.889  59.695  24.181  1.00  0.00           C  
ATOM    966  OG  SER B 487      48.368  58.463  24.685  1.00  0.00           O  
ATOM    967  N   ASN B 488      45.851  62.380  24.707  1.00  0.00           N  
ATOM    968  CA  ASN B 488      45.520  63.667  24.116  1.00  0.00           C  
ATOM    969  C   ASN B 488      44.548  64.523  24.911  1.00  0.00           C  
ATOM    970  O   ASN B 488      43.338  64.503  24.674  1.00  0.00           O  
ATOM    971  CB  ASN B 488      44.986  63.441  22.704  1.00  0.00           C  
ATOM    972  CG  ASN B 488      45.886  62.531  21.890  1.00  0.00           C  
ATOM    973  OD1 ASN B 488      46.899  62.965  21.339  1.00  0.00           O  
ATOM    974  ND2 ASN B 488      45.534  61.251  21.836  1.00  0.00           N  
ATOM    975  N   PRO B 490      45.073  65.304  25.866  1.00  0.00           N  
ATOM    976  CA  PRO B 490      44.231  66.173  26.690  1.00  0.00           C  
ATOM    977  C   PRO B 490      43.335  67.117  25.892  1.00  0.00           C  
ATOM    978  O   PRO B 490      42.239  67.457  26.335  1.00  0.00           O  
ATOM    979  CB  PRO B 490      45.246  66.911  27.580  1.00  0.00           C  
ATOM    980  CG  PRO B 490      46.570  66.739  26.863  1.00  0.00           C  
ATOM    981  CD  PRO B 490      46.474  65.346  26.317  1.00  0.00           C  
ATOM    982  N   SER B 494      43.786  67.536  24.715  1.00  0.00           N  
ATOM    983  CA  SER B 494      42.976  68.433  23.893  1.00  0.00           C  
ATOM    984  C   SER B 494      41.617  67.804  23.563  1.00  0.00           C  
ATOM    985  O   SER B 494      40.614  68.502  23.413  1.00  0.00           O  
ATOM    986  CB  SER B 494      43.718  68.785  22.602  1.00  0.00           C  
ATOM    987  OG  SER B 494      44.140  67.617  21.919  1.00  0.00           O  
ATOM    988  N   TYR B 495      41.587  66.479  23.462  1.00  0.00           N  
ATOM    989  CA  TYR B 495      40.352  65.762  23.155  1.00  0.00           C  
ATOM    990  C   TYR B 495      39.303  66.066  24.218  1.00  0.00           C  
ATOM    991  O   TYR B 495      38.161  66.393  23.897  1.00  0.00           O  
ATOM    992  CB  TYR B 495      40.640  64.255  23.079  1.00  0.00           C  
ATOM    993  CG  TYR B 495      39.437  63.358  22.860  1.00  0.00           C  
ATOM    994  CD1 TYR B 495      38.451  63.676  21.922  1.00  0.00           C  
ATOM    995  CD2 TYR B 495      39.316  62.158  23.557  1.00  0.00           C  
ATOM    996  CE1 TYR B 495      37.373  62.811  21.686  1.00  0.00           C  
ATOM    997  CE2 TYR B 495      38.253  61.291  23.330  1.00  0.00           C  
ATOM    998  CZ  TYR B 495      37.284  61.619  22.396  1.00  0.00           C  
ATOM    999  OH  TYR B 495      36.235  60.748  22.186  1.00  0.00           O  
ATOM   1000  N   ILE B 496      39.693  65.974  25.485  1.00  0.00           N  
ATOM   1001  CA  ILE B 496      38.768  66.259  26.576  1.00  0.00           C  
ATOM   1002  C   ILE B 496      38.426  67.744  26.614  1.00  0.00           C  
ATOM   1003  O   ILE B 496      37.307  68.121  26.971  1.00  0.00           O  
ATOM   1004  CB  ILE B 496      39.358  65.854  27.948  1.00  0.00           C  
ATOM   1005  CG1 ILE B 496      39.612  64.344  27.983  1.00  0.00           C  
ATOM   1006  CG2 ILE B 496      38.406  66.255  29.068  1.00  0.00           C  
ATOM   1007  CD1 ILE B 496      38.374  63.498  27.706  1.00  0.00           C  
ATOM   1008  N   GLU B 498      39.388  68.589  26.253  1.00  0.00           N  
ATOM   1009  CA  GLU B 498      39.151  70.027  26.252  1.00  0.00           C  
ATOM   1010  C   GLU B 498      38.098  70.335  25.202  1.00  0.00           C  
ATOM   1011  O   GLU B 498      37.193  71.135  25.434  1.00  0.00           O  
ATOM   1012  CB  GLU B 498      40.433  70.795  25.931  1.00  0.00           C  
ATOM   1013  CG  GLU B 498      41.571  70.560  26.906  1.00  0.00           C  
ATOM   1014  CD  GLU B 498      42.767  71.437  26.600  1.00  0.00           C  
ATOM   1015  OE1 GLU B 498      42.709  72.645  26.909  1.00  0.00           O  
ATOM   1016  OE2 GLU B 498      43.760  70.924  26.041  1.00  0.00           O  
ATOM   1017  N   ARG B 499      38.221  69.691  24.044  1.00  0.00           N  
ATOM   1018  CA  ARG B 499      37.258  69.891  22.969  1.00  0.00           C  
ATOM   1019  C   ARG B 499      35.863  69.557  23.485  1.00  0.00           C  
ATOM   1020  O   ARG B 499      34.899  70.267  23.193  1.00  0.00           O  
ATOM   1021  CB  ARG B 499      37.595  69.004  21.769  1.00  0.00           C  
ATOM   1022  CG  ARG B 499      36.649  69.185  20.589  1.00  0.00           C  
ATOM   1023  CD  ARG B 499      36.759  70.580  19.988  1.00  0.00           C  
ATOM   1024  NE  ARG B 499      38.066  70.819  19.381  1.00  0.00           N  
ATOM   1025  CZ  ARG B 499      38.418  71.955  18.785  1.00  0.00           C  
ATOM   1026  NH1 ARG B 499      37.562  72.966  18.714  1.00  0.00           N  
ATOM   1027  NH2 ARG B 499      39.627  72.079  18.253  1.00  0.00           N  
ATOM   1028  N   MET B 500      35.757  68.483  24.262  1.00  0.00           N  
ATOM   1029  CA  MET B 500      34.468  68.081  24.818  1.00  0.00           C  
ATOM   1030  C   MET B 500      33.866  69.209  25.639  1.00  0.00           C  
ATOM   1031  O   MET B 500      32.702  69.571  25.465  1.00  0.00           O  
ATOM   1032  CB  MET B 500      34.617  66.848  25.712  1.00  0.00           C  
ATOM   1033  CG  MET B 500      34.762  65.535  24.970  1.00  0.00           C  
ATOM   1034  SD  MET B 500      34.828  64.132  26.100  1.00  0.00           S  
ATOM   1035  CE  MET B 500      35.971  63.054  25.240  1.00  0.00           C  
ATOM   1036  N   LEU B 501      34.667  69.762  26.544  1.00  0.00           N  
ATOM   1037  CA  LEU B 501      34.209  70.851  27.393  1.00  0.00           C  
ATOM   1038  C   LEU B 501      33.730  72.038  26.563  1.00  0.00           C  
ATOM   1039  O   LEU B 501      32.665  72.595  26.824  1.00  0.00           O  
ATOM   1040  CB  LEU B 501      35.338  71.291  28.330  1.00  0.00           C  
ATOM   1041  CG  LEU B 501      35.791  70.239  29.347  1.00  0.00           C  
ATOM   1042  CD1 LEU B 501      37.116  70.652  29.958  1.00  0.00           C  
ATOM   1043  CD2 LEU B 501      34.726  70.064  30.416  1.00  0.00           C  
ATOM   1044  N   ASP B 502      34.507  72.418  25.556  1.00  0.00           N  
ATOM   1045  CA  ASP B 502      34.137  73.552  24.724  1.00  0.00           C  
ATOM   1046  C   ASP B 502      32.840  73.326  23.947  1.00  0.00           C  
ATOM   1047  O   ASP B 502      32.038  74.251  23.790  1.00  0.00           O  
ATOM   1048  CB  ASP B 502      35.273  73.900  23.764  1.00  0.00           C  
ATOM   1049  CG  ASP B 502      35.056  75.234  23.080  1.00  0.00           C  
ATOM   1050  OD1 ASP B 502      34.547  76.157  23.751  1.00  0.00           O  
ATOM   1051  OD2 ASP B 502      35.398  75.367  21.886  1.00  0.00           O  
ATOM   1052  N   ILE B 503      32.626  72.107  23.459  1.00  0.00           N  
ATOM   1053  CA  ILE B 503      31.397  71.813  22.726  1.00  0.00           C  
ATOM   1054  C   ILE B 503      30.226  71.829  23.698  1.00  0.00           C  
ATOM   1055  O   ILE B 503      29.147  72.326  23.378  1.00  0.00           O  
ATOM   1056  CB  ILE B 503      31.448  70.434  22.024  1.00  0.00           C  
ATOM   1057  CG1 ILE B 503      32.510  70.452  20.923  1.00  0.00           C  
ATOM   1058  CG2 ILE B 503      30.078  70.098  21.429  1.00  0.00           C  
ATOM   1059  CD1 ILE B 503      32.569  69.180  20.104  1.00  0.00           C  
ATOM   1060  N   ALA B 504      30.441  71.288  24.891  1.00  0.00           N  
ATOM   1061  CA  ALA B 504      29.393  71.265  25.897  1.00  0.00           C  
ATOM   1062  C   ALA B 504      29.018  72.698  26.273  1.00  0.00           C  
ATOM   1063  O   ALA B 504      27.860  72.984  26.577  1.00  0.00           O  
ATOM   1064  CB  ALA B 504      29.862  70.505  27.121  1.00  0.00           C  
ATOM   1065  N   GLU B 841      29.994  73.602  26.251  1.00  0.00           N  
ATOM   1066  CA  GLU B 841      29.716  74.996  26.578  1.00  0.00           C  
ATOM   1067  C   GLU B 841      28.871  75.602  25.465  1.00  0.00           C  
ATOM   1068  O   GLU B 841      27.878  76.283  25.727  1.00  0.00           O  
ATOM   1069  CB  GLU B 841      31.006  75.809  26.724  1.00  0.00           C  
ATOM   1070  CG  GLU B 841      30.742  77.262  27.118  1.00  0.00           C  
ATOM   1071  CD  GLU B 841      31.996  78.122  27.147  1.00  0.00           C  
ATOM   1072  OE1 GLU B 841      31.878  79.328  27.460  1.00  0.00           O  
ATOM   1073  OE2 GLU B 841      33.094  77.598  26.858  1.00  0.00           O  
ATOM   1074  N   PHE B 844      29.280  75.356  24.222  1.00  0.00           N  
ATOM   1075  CA  PHE B 844      28.552  75.866  23.066  1.00  0.00           C  
ATOM   1076  C   PHE B 844      27.102  75.418  23.137  1.00  0.00           C  
ATOM   1077  O   PHE B 844      26.185  76.218  22.971  1.00  0.00           O  
ATOM   1078  CB  PHE B 844      29.163  75.349  21.765  1.00  0.00           C  
ATOM   1079  CG  PHE B 844      28.280  75.554  20.566  1.00  0.00           C  
ATOM   1080  CD1 PHE B 844      28.021  76.834  20.087  1.00  0.00           C  
ATOM   1081  CD2 PHE B 844      27.676  74.468  19.937  1.00  0.00           C  
ATOM   1082  CE1 PHE B 844      27.171  77.033  18.996  1.00  0.00           C  
ATOM   1083  CE2 PHE B 844      26.824  74.654  18.846  1.00  0.00           C  
ATOM   1084  CZ  PHE B 844      26.570  75.941  18.375  1.00  0.00           C  
ATOM   1085  N   SER B 845      26.907  74.129  23.381  1.00  0.00           N  
ATOM   1086  CA  SER B 845      25.572  73.558  23.475  1.00  0.00           C  
ATOM   1087  C   SER B 845      24.739  74.229  24.561  1.00  0.00           C  
ATOM   1088  O   SER B 845      23.632  74.700  24.302  1.00  0.00           O  
ATOM   1089  CB  SER B 845      25.666  72.058  23.757  1.00  0.00           C  
ATOM   1090  OG  SER B 845      24.380  71.491  23.930  1.00  0.00           O  
ATOM   1091  N   THR B1179      25.276  74.275  25.776  1.00  0.00           N  
ATOM   1092  CA  THR B1179      24.569  74.874  26.902  1.00  0.00           C  
ATOM   1093  C   THR B1179      24.167  76.326  26.651  1.00  0.00           C  
ATOM   1094  O   THR B1179      23.001  76.684  26.802  1.00  0.00           O  
ATOM   1095  CB  THR B1179      25.416  74.803  28.192  1.00  0.00           C  
ATOM   1096  OG1 THR B1179      25.742  73.437  28.476  1.00  0.00           O  
ATOM   1097  CG2 THR B1179      24.639  75.377  29.371  1.00  0.00           C  
ATOM   1098  N   ILE B1192      25.126  77.162  26.269  1.00  0.00           N  
ATOM   1099  CA  ILE B1192      24.837  78.568  26.007  1.00  0.00           C  
ATOM   1100  C   ILE B1192      23.799  78.712  24.900  1.00  0.00           C  
ATOM   1101  O   ILE B1192      22.957  79.610  24.942  1.00  0.00           O  
ATOM   1102  CB  ILE B1192      26.113  79.342  25.611  1.00  0.00           C  
ATOM   1103  CG1 ILE B1192      27.074  79.394  26.801  1.00  0.00           C  
ATOM   1104  CG2 ILE B1192      25.754  80.751  25.162  1.00  0.00           C  
ATOM   1105  CD1 ILE B1192      28.393  80.076  26.500  1.00  0.00           C  
ATOM   1106  N   SER B1193      23.859  77.822  23.913  1.00  0.00           N  
ATOM   1107  CA  SER B1193      22.916  77.849  22.802  1.00  0.00           C  
ATOM   1108  C   SER B1193      21.482  77.677  23.289  1.00  0.00           C  
ATOM   1109  O   SER B1193      20.640  78.556  23.098  1.00  0.00           O  
ATOM   1110  CB  SER B1193      23.241  76.739  21.798  1.00  0.00           C  
ATOM   1111  OG  SER B1193      24.501  76.951  21.191  1.00  0.00           O  
ATOM   1112  N   ARG B1194      21.210  76.541  23.922  1.00  0.00           N  
ATOM   1113  CA  ARG B1194      19.873  76.250  24.420  1.00  0.00           C  
ATOM   1114  C   ARG B1194      19.337  77.314  25.372  1.00  0.00           C  
ATOM   1115  O   ARG B1194      18.128  77.413  25.577  1.00  0.00           O  
ATOM   1116  CB  ARG B1194      19.852  74.895  25.127  1.00  0.00           C  
ATOM   1117  CG  ARG B1194      20.772  74.822  26.324  1.00  0.00           C  
ATOM   1118  CD  ARG B1194      20.225  73.877  27.369  1.00  0.00           C  
ATOM   1119  NE  ARG B1194      21.122  73.765  28.512  1.00  0.00           N  
ATOM   1120  CZ  ARG B1194      20.798  73.170  29.653  1.00  0.00           C  
ATOM   1121  NH1 ARG B1194      19.592  72.637  29.803  1.00  0.00           N  
ATOM   1122  NH2 ARG B1194      21.680  73.101  30.639  1.00  0.00           N  
ATOM   1123  N   VAL B1195      20.230  78.105  25.957  1.00  0.00           N  
ATOM   1124  CA  VAL B1195      19.813  79.148  26.886  1.00  0.00           C  
ATOM   1125  C   VAL B1195      19.270  80.376  26.165  1.00  0.00           C  
ATOM   1126  O   VAL B1195      20.004  81.069  25.462  1.00  0.00           O  
ATOM   1127  CB  VAL B1195      20.978  79.588  27.796  1.00  0.00           C  
ATOM   1128  CG1 VAL B1195      20.524  80.715  28.707  1.00  0.00           C  
ATOM   1129  CG2 VAL B1195      21.461  78.415  28.625  1.00  0.00           C  
ATOM   1130  N   LYS B1196      17.978  80.638  26.348  1.00  0.00           N  
ATOM   1131  CA  LYS B1196      17.317  81.785  25.730  1.00  0.00           C  
ATOM   1132  C   LYS B1196      16.059  82.176  26.500  1.00  0.00           C  
ATOM   1133  O   LYS B1196      15.106  81.400  26.589  1.00  0.00           O  
ATOM   1134  CB  LYS B1196      16.953  81.476  24.273  1.00  0.00           C  
ATOM   1135  CG  LYS B1196      18.152  81.378  23.338  1.00  0.00           C  
ATOM   1136  CD  LYS B1196      17.725  81.139  21.899  1.00  0.00           C  
ATOM   1137  CE  LYS B1196      18.934  81.052  20.974  1.00  0.00           C  
ATOM   1138  NZ  LYS B1196      18.544  80.786  19.560  1.00  0.00           N  
ATOM   1139  N   ILE B1198      22.653  66.302  29.859  1.00  0.00           N  
ATOM   1140  CA  ILE B1198      23.142  65.324  28.893  1.00  0.00           C  
ATOM   1141  C   ILE B1198      24.462  65.794  28.287  1.00  0.00           C  
ATOM   1142  O   ILE B1198      24.576  66.933  27.828  1.00  0.00           O  
ATOM   1143  CB  ILE B1198      22.117  65.104  27.759  1.00  0.00           C  
ATOM   1144  CG1 ILE B1198      20.767  64.692  28.355  1.00  0.00           C  
ATOM   1145  CG2 ILE B1198      22.620  64.031  26.803  1.00  0.00           C  
ATOM   1146  CD1 ILE B1198      19.672  64.486  27.326  1.00  0.00           C  
ATOM   1147  N   PHE B1199      25.455  64.910  28.289  1.00  0.00           N  
ATOM   1148  CA  PHE B1199      26.775  65.231  27.753  1.00  0.00           C  
ATOM   1149  C   PHE B1199      27.125  64.294  26.603  1.00  0.00           C  
ATOM   1150  O   PHE B1199      27.901  64.649  25.716  1.00  0.00           O  
ATOM   1151  CB  PHE B1199      27.831  65.103  28.856  1.00  0.00           C  
ATOM   1152  CG  PHE B1199      27.491  65.853  30.111  1.00  0.00           C  
ATOM   1153  CD1 PHE B1199      27.596  65.234  31.353  1.00  0.00           C  
ATOM   1154  CD2 PHE B1199      27.057  67.175  30.055  1.00  0.00           C  
ATOM   1155  CE1 PHE B1199      27.271  65.918  32.522  1.00  0.00           C  
ATOM   1156  CE2 PHE B1199      26.729  67.870  31.219  1.00  0.00           C  
ATOM   1157  CZ  PHE B1199      26.836  67.239  32.455  1.00  0.00           C  
ATOM   1158  N   TYR B1200      26.546  63.096  26.635  1.00  0.00           N  
ATOM   1159  CA  TYR B1200      26.775  62.082  25.610  1.00  0.00           C  
ATOM   1160  C   TYR B1200      26.995  62.648  24.204  1.00  0.00           C  
ATOM   1161  O   TYR B1200      27.950  62.269  23.523  1.00  0.00           O  
ATOM   1162  CB  TYR B1200      25.602  61.081  25.607  1.00  0.00           C  
ATOM   1163  CG  TYR B1200      25.125  60.640  24.231  1.00  0.00           C  
ATOM   1164  CD1 TYR B1200      25.967  59.941  23.361  1.00  0.00           C  
ATOM   1165  CD2 TYR B1200      23.829  60.933  23.798  1.00  0.00           C  
ATOM   1166  CE1 TYR B1200      25.530  59.549  22.093  1.00  0.00           C  
ATOM   1167  CE2 TYR B1200      23.382  60.545  22.535  1.00  0.00           C  
ATOM   1168  CZ  TYR B1200      24.237  59.855  21.688  1.00  0.00           C  
ATOM   1169  OH  TYR B1200      23.801  59.471  20.439  1.00  0.00           O  
ATOM   1170  N   PRO B1201      26.119  63.562  23.750  1.00  0.00           N  
ATOM   1171  CA  PRO B1201      26.291  64.125  22.407  1.00  0.00           C  
ATOM   1172  C   PRO B1201      27.575  64.933  22.269  1.00  0.00           C  
ATOM   1173  O   PRO B1201      28.324  64.770  21.306  1.00  0.00           O  
ATOM   1174  CB  PRO B1201      25.048  65.000  22.232  1.00  0.00           C  
ATOM   1175  CG  PRO B1201      24.045  64.384  23.161  1.00  0.00           C  
ATOM   1176  CD  PRO B1201      24.885  64.073  24.369  1.00  0.00           C  
ATOM   1177  N   CYS B1202      27.826  65.806  23.239  1.00  0.00           N  
ATOM   1178  CA  CYS B1202      29.010  66.651  23.205  1.00  0.00           C  
ATOM   1179  C   CYS B1202      30.292  65.836  23.218  1.00  0.00           C  
ATOM   1180  O   CYS B1202      31.262  66.188  22.553  1.00  0.00           O  
ATOM   1181  CB  CYS B1202      28.998  67.621  24.387  1.00  0.00           C  
ATOM   1182  SG  CYS B1202      27.529  68.672  24.443  1.00  0.00           S  
ATOM   1183  N   MET B1203      30.290  64.740  23.968  1.00  0.00           N  
ATOM   1184  CA  MET B1203      31.469  63.892  24.066  1.00  0.00           C  
ATOM   1185  C   MET B1203      31.813  63.189  22.755  1.00  0.00           C  
ATOM   1186  O   MET B1203      32.984  63.085  22.395  1.00  0.00           O  
ATOM   1187  CB  MET B1203      31.277  62.872  25.188  1.00  0.00           C  
ATOM   1188  CG  MET B1203      31.137  63.523  26.557  1.00  0.00           C  
ATOM   1189  SD  MET B1203      30.847  62.352  27.882  1.00  0.00           S  
ATOM   1190  CE  MET B1203      32.492  61.688  28.108  1.00  0.00           C  
ATOM   1191  N   GLN B1204      30.799  62.712  22.040  1.00  0.00           N  
ATOM   1192  CA  GLN B1204      31.026  62.029  20.770  1.00  0.00           C  
ATOM   1193  C   GLN B1204      31.312  63.055  19.674  1.00  0.00           C  
ATOM   1194  O   GLN B1204      32.108  62.808  18.771  1.00  0.00           O  
ATOM   1195  CB  GLN B1204      29.802  61.173  20.401  1.00  0.00           C  
ATOM   1196  CG  GLN B1204      29.863  60.541  19.007  1.00  0.00           C  
ATOM   1197  CD  GLN B1204      28.683  59.612  18.706  1.00  0.00           C  
ATOM   1198  OE1 GLN B1204      28.314  59.422  17.544  1.00  0.00           O  
ATOM   1199  NE2 GLN B1204      28.101  59.023  19.749  1.00  0.00           N  
ATOM   1200  N   ALA B1205      30.669  64.214  19.774  1.00  0.00           N  
ATOM   1201  CA  ALA B1205      30.841  65.288  18.799  1.00  0.00           C  
ATOM   1202  C   ALA B1205      32.295  65.747  18.693  1.00  0.00           C  
ATOM   1203  O   ALA B1205      32.731  66.244  17.652  1.00  0.00           O  
ATOM   1204  CB  ALA B1205      29.949  66.464  19.170  1.00  0.00           C  
ATOM   1205  N   ALA B1206      33.047  65.567  19.770  1.00  0.00           N  
ATOM   1206  CA  ALA B1206      34.445  65.967  19.799  1.00  0.00           C  
ATOM   1207  C   ALA B1206      35.328  65.079  18.928  1.00  0.00           C  
ATOM   1208  O   ALA B1206      36.403  65.496  18.487  1.00  0.00           O  
ATOM   1209  CB  ALA B1206      34.951  65.945  21.236  1.00  0.00           C  
ATOM   1210  N   ASP B1207      34.872  63.858  18.673  1.00  0.00           N  
ATOM   1211  CA  ASP B1207      35.647  62.908  17.887  1.00  0.00           C  
ATOM   1212  C   ASP B1207      36.081  63.388  16.510  1.00  0.00           C  
ATOM   1213  O   ASP B1207      37.243  63.231  16.136  1.00  0.00           O  
ATOM   1214  CB  ASP B1207      34.878  61.586  17.741  1.00  0.00           C  
ATOM   1215  CG  ASP B1207      34.610  60.918  19.077  1.00  0.00           C  
ATOM   1216  OD1 ASP B1207      35.342  61.215  20.043  1.00  0.00           O  
ATOM   1217  OD2 ASP B1207      33.680  60.089  19.166  1.00  0.00           O  
ATOM   1218  N   VAL B1208      35.161  63.978  15.753  1.00  0.00           N  
ATOM   1219  CA  VAL B1208      35.493  64.423  14.404  1.00  0.00           C  
ATOM   1220  C   VAL B1208      36.531  65.542  14.350  1.00  0.00           C  
ATOM   1221  O   VAL B1208      37.177  65.743  13.318  1.00  0.00           O  
ATOM   1222  CB  VAL B1208      34.219  64.852  13.621  1.00  0.00           C  
ATOM   1223  CG1 VAL B1208      33.581  66.073  14.260  1.00  0.00           C  
ATOM   1224  CG2 VAL B1208      34.573  65.120  12.169  1.00  0.00           C  
ATOM   1225  N   PHE B1209      36.709  66.253  15.461  1.00  0.00           N  
ATOM   1226  CA  PHE B1209      37.679  67.348  15.513  1.00  0.00           C  
ATOM   1227  C   PHE B1209      39.028  66.961  16.113  1.00  0.00           C  
ATOM   1228  O   PHE B1209      40.019  67.653  15.893  1.00  0.00           O  
ATOM   1229  CB  PHE B1209      37.131  68.527  16.332  1.00  0.00           C  
ATOM   1230  CG  PHE B1209      35.836  69.087  15.816  1.00  0.00           C  
ATOM   1231  CD1 PHE B1209      34.651  68.887  16.518  1.00  0.00           C  
ATOM   1232  CD2 PHE B1209      35.799  69.820  14.632  1.00  0.00           C  
ATOM   1233  CE1 PHE B1209      33.444  69.406  16.053  1.00  0.00           C  
ATOM   1234  CE2 PHE B1209      34.598  70.345  14.156  1.00  0.00           C  
ATOM   1235  CZ  PHE B1209      33.417  70.137  14.870  1.00  0.00           C  
ATOM   1236  N   GLU B1210      39.081  65.857  16.855  1.00  0.00           N  
ATOM   1237  CA  GLU B1210      40.323  65.473  17.524  1.00  0.00           C  
ATOM   1238  C   GLU B1210      41.042  64.189  17.124  1.00  0.00           C  
ATOM   1239  O   GLU B1210      42.227  64.035  17.423  1.00  0.00           O  
ATOM   1240  CB  GLU B1210      40.077  65.429  19.033  1.00  0.00           C  
ATOM   1241  CG  GLU B1210      39.479  66.708  19.579  1.00  0.00           C  
ATOM   1242  CD  GLU B1210      40.440  67.881  19.493  1.00  0.00           C  
ATOM   1243  OE1 GLU B1210      39.963  69.037  19.491  1.00  0.00           O  
ATOM   1244  OE2 GLU B1210      41.668  67.646  19.439  1.00  0.00           O  
ATOM   1245  N   LEU B1211      40.349  63.263  16.470  1.00  0.00           N  
ATOM   1246  CA  LEU B1211      40.988  62.002  16.096  1.00  0.00           C  
ATOM   1247  C   LEU B1211      42.262  62.197  15.282  1.00  0.00           C  
ATOM   1248  O   LEU B1211      43.159  61.356  15.315  1.00  0.00           O  
ATOM   1249  CB  LEU B1211      39.991  61.097  15.365  1.00  0.00           C  
ATOM   1250  CG  LEU B1211      38.896  60.563  16.299  1.00  0.00           C  
ATOM   1251  CD1 LEU B1211      37.928  59.682  15.525  1.00  0.00           C  
ATOM   1252  CD2 LEU B1211      39.534  59.774  17.435  1.00  0.00           C  
ATOM   1253  N   VAL B1212      42.339  63.311  14.559  1.00  0.00           N  
ATOM   1254  CA  VAL B1212      43.522  63.654  13.773  1.00  0.00           C  
ATOM   1255  C   VAL B1212      43.728  65.166  13.892  1.00  0.00           C  
ATOM   1256  O   VAL B1212      42.763  65.926  13.945  1.00  0.00           O  
ATOM   1257  CB  VAL B1212      43.371  63.269  12.280  1.00  0.00           C  
ATOM   1258  CG1 VAL B1212      43.190  61.763  12.152  1.00  0.00           C  
ATOM   1259  CG2 VAL B1212      42.199  64.013  11.658  1.00  0.00           C  
ATOM   1260  N   PRO B1289      44.992  65.619  13.937  1.00  0.00           N  
ATOM   1261  CA  PRO B1289      45.338  67.041  14.060  1.00  0.00           C  
ATOM   1262  C   PRO B1289      44.457  68.042  13.304  1.00  0.00           C  
ATOM   1263  O   PRO B1289      43.883  68.946  13.914  1.00  0.00           O  
ATOM   1264  CB  PRO B1289      46.796  67.073  13.606  1.00  0.00           C  
ATOM   1265  CG  PRO B1289      47.314  65.775  14.148  1.00  0.00           C  
ATOM   1266  CD  PRO B1289      46.209  64.802  13.765  1.00  0.00           C  
ATOM   1267  N   GLU B1290      44.344  67.892  11.988  1.00  0.00           N  
ATOM   1268  CA  GLU B1290      43.528  68.820  11.208  1.00  0.00           C  
ATOM   1269  C   GLU B1290      42.030  68.536  11.308  1.00  0.00           C  
ATOM   1270  O   GLU B1290      41.211  69.283  10.772  1.00  0.00           O  
ATOM   1271  CB  GLU B1290      43.943  68.797   9.734  1.00  0.00           C  
ATOM   1272  CG  GLU B1290      43.113  69.743   8.870  1.00  0.00           C  
ATOM   1273  CD  GLU B1290      43.369  69.586   7.386  1.00  0.00           C  
ATOM   1274  OE1 GLU B1290      42.615  70.195   6.593  1.00  0.00           O  
ATOM   1275  OE2 GLU B1290      44.318  68.860   7.013  1.00  0.00           O  
ATOM   1276  N   GLY B1291      41.671  67.458  11.997  1.00  0.00           N  
ATOM   1277  CA  GLY B1291      40.266  67.113  12.130  1.00  0.00           C  
ATOM   1278  C   GLY B1291      39.799  66.235  10.983  1.00  0.00           C  
ATOM   1279  O   GLY B1291      40.140  66.476   9.824  1.00  0.00           O  
ATOM   1280  N   ILE B1292      39.018  65.211  11.309  1.00  0.00           N  
ATOM   1281  CA  ILE B1292      38.504  64.282  10.309  1.00  0.00           C  
ATOM   1282  C   ILE B1292      37.652  65.011   9.277  1.00  0.00           C  
ATOM   1283  O   ILE B1292      36.855  65.881   9.621  1.00  0.00           O  
ATOM   1284  CB  ILE B1292      37.637  63.176  10.967  1.00  0.00           C  
ATOM   1285  CG1 ILE B1292      38.468  62.381  11.981  1.00  0.00           C  
ATOM   1286  CG2 ILE B1292      37.072  62.249   9.895  1.00  0.00           C  
ATOM   1287  CD1 ILE B1292      39.603  61.575  11.370  1.00  0.00           C  
ATOM   1288  N   ASP B1293      37.818  64.650   8.010  1.00  0.00           N  
ATOM   1289  CA  ASP B1293      37.042  65.272   6.943  1.00  0.00           C  
ATOM   1290  C   ASP B1293      35.605  64.748   6.875  1.00  0.00           C  
ATOM   1291  O   ASP B1293      34.654  65.534   6.831  1.00  0.00           O  
ATOM   1292  CB  ASP B1293      37.731  65.041   5.599  1.00  0.00           C  
ATOM   1293  CG  ASP B1293      39.046  65.780   5.489  1.00  0.00           C  
ATOM   1294  OD1 ASP B1293      40.021  65.188   4.975  1.00  0.00           O  
ATOM   1295  OD2 ASP B1293      39.098  66.956   5.914  1.00  0.00           O  
ATOM   1296  N   ILE B1294      35.447  63.424   6.876  1.00  0.00           N  
ATOM   1297  CA  ILE B1294      34.116  62.817   6.790  1.00  0.00           C  
ATOM   1298  C   ILE B1294      33.723  61.906   7.958  1.00  0.00           C  
ATOM   1299  O   ILE B1294      34.453  60.987   8.325  1.00  0.00           O  
ATOM   1300  CB  ILE B1294      33.968  61.983   5.502  1.00  0.00           C  
ATOM   1301  CG1 ILE B1294      34.318  62.833   4.278  1.00  0.00           C  
ATOM   1302  CG2 ILE B1294      32.536  61.463   5.389  1.00  0.00           C  
ATOM   1303  CD1 ILE B1294      34.428  62.043   2.993  1.00  0.00           C  
ATOM   1304  N   CYS B1295      32.549  62.167   8.521  1.00  0.00           N  
ATOM   1305  CA  CYS B1295      32.011  61.372   9.620  1.00  0.00           C  
ATOM   1306  C   CYS B1295      31.068  60.346   8.982  1.00  0.00           C  
ATOM   1307  O   CYS B1295      29.976  60.698   8.538  1.00  0.00           O  
ATOM   1308  CB  CYS B1295      31.240  62.282  10.580  1.00  0.00           C  
ATOM   1309  SG  CYS B1295      30.192  61.430  11.797  1.00  0.00           S  
ATOM   1310  N   GLN B1296      31.495  59.087   8.913  1.00  0.00           N  
ATOM   1311  CA  GLN B1296      30.673  58.048   8.298  1.00  0.00           C  
ATOM   1312  C   GLN B1296      29.977  57.203   9.358  1.00  0.00           C  
ATOM   1313  O   GLN B1296      30.554  56.263   9.896  1.00  0.00           O  
ATOM   1314  CB  GLN B1296      31.542  57.162   7.395  1.00  0.00           C  
ATOM   1315  CG  GLN B1296      30.803  56.564   6.201  1.00  0.00           C  
ATOM   1316  CD  GLN B1296      29.787  55.504   6.598  1.00  0.00           C  
ATOM   1317  OE1 GLN B1296      30.156  54.386   6.969  1.00  0.00           O  
ATOM   1318  NE2 GLN B1296      28.501  55.853   6.529  1.00  0.00           N  
ATOM   1319  N   LEU B1297      28.732  57.548   9.660  1.00  0.00           N  
ATOM   1320  CA  LEU B1297      27.972  56.824  10.670  1.00  0.00           C  
ATOM   1321  C   LEU B1297      26.566  56.494  10.184  1.00  0.00           C  
ATOM   1322  O   LEU B1297      26.151  56.921   9.104  1.00  0.00           O  
ATOM   1323  CB  LEU B1297      27.869  57.660  11.948  1.00  0.00           C  
ATOM   1324  CG  LEU B1297      29.162  58.159  12.604  1.00  0.00           C  
ATOM   1325  CD1 LEU B1297      28.802  59.059  13.779  1.00  0.00           C  
ATOM   1326  CD2 LEU B1297      30.012  56.982  13.083  1.00  0.00           C  
ATOM   1327  N   GLY B1298      25.838  55.735  10.995  1.00  0.00           N  
ATOM   1328  CA  GLY B1298      24.480  55.372  10.650  1.00  0.00           C  
ATOM   1329  C   GLY B1298      23.584  56.588  10.783  1.00  0.00           C  
ATOM   1330  O   GLY B1298      23.874  57.510  11.548  1.00  0.00           O  
ATOM   1331  N   ILE B1299      22.481  56.590  10.052  1.00  0.00           N  
ATOM   1332  CA  ILE B1299      21.564  57.712  10.082  1.00  0.00           C  
ATOM   1333  C   ILE B1299      20.957  57.958  11.463  1.00  0.00           C  
ATOM   1334  O   ILE B1299      20.449  59.045  11.739  1.00  0.00           O  
ATOM   1335  CB  ILE B1299      20.466  57.521   9.010  1.00  0.00           C  
ATOM   1336  CG1 ILE B1299      20.307  58.821   8.223  1.00  0.00           C  
ATOM   1337  CG2 ILE B1299      19.151  57.086   9.646  1.00  0.00           C  
ATOM   1338  CD1 ILE B1299      19.904  58.606   6.781  1.00  0.00           C  
ATOM   1339  N   ASP B1300      21.024  56.961  12.338  1.00  0.00           N  
ATOM   1340  CA  ASP B1300      20.485  57.116  13.685  1.00  0.00           C  
ATOM   1341  C   ASP B1300      21.410  57.962  14.568  1.00  0.00           C  
ATOM   1342  O   ASP B1300      21.077  58.254  15.714  1.00  0.00           O  
ATOM   1343  CB  ASP B1300      20.261  55.747  14.342  1.00  0.00           C  
ATOM   1344  CG  ASP B1300      21.551  54.959  14.519  1.00  0.00           C  
ATOM   1345  OD1 ASP B1300      21.533  53.939  15.235  1.00  0.00           O  
ATOM   1346  OD2 ASP B1300      22.582  55.349  13.940  1.00  0.00           O  
ATOM   1347  N   GLN B1301      22.572  58.345  14.039  1.00  0.00           N  
ATOM   1348  CA  GLN B1301      23.529  59.164  14.789  1.00  0.00           C  
ATOM   1349  C   GLN B1301      23.460  60.620  14.324  1.00  0.00           C  
ATOM   1350  O   GLN B1301      24.317  61.438  14.658  1.00  0.00           O  
ATOM   1351  CB  GLN B1301      24.955  58.643  14.585  1.00  0.00           C  
ATOM   1352  CG  GLN B1301      25.208  57.236  15.095  1.00  0.00           C  
ATOM   1353  CD  GLN B1301      25.056  57.124  16.598  1.00  0.00           C  
ATOM   1354  OE1 GLN B1301      25.690  57.861  17.357  1.00  0.00           O  
ATOM   1355  NE2 GLN B1301      24.216  56.194  17.039  1.00  0.00           N  
ATOM   1356  N   ARG B1302      22.425  60.931  13.557  1.00  0.00           N  
ATOM   1357  CA  ARG B1302      22.220  62.264  13.007  1.00  0.00           C  
ATOM   1358  C   ARG B1302      22.418  63.441  13.972  1.00  0.00           C  
ATOM   1359  O   ARG B1302      23.160  64.369  13.666  1.00  0.00           O  
ATOM   1360  CB  ARG B1302      20.826  62.325  12.381  1.00  0.00           C  
ATOM   1361  CG  ARG B1302      20.516  63.584  11.606  1.00  0.00           C  
ATOM   1362  CD  ARG B1302      19.368  63.303  10.652  1.00  0.00           C  
ATOM   1363  NE  ARG B1302      18.337  62.504  11.307  1.00  0.00           N  
ATOM   1364  CZ  ARG B1302      17.494  61.703  10.666  1.00  0.00           C  
ATOM   1365  NH1 ARG B1302      17.558  61.593   9.345  1.00  0.00           N  
ATOM   1366  NH2 ARG B1302      16.594  61.002  11.347  1.00  0.00           N  
ATOM   1367  N   LYS B1303      21.763  63.409  15.128  1.00  0.00           N  
ATOM   1368  CA  LYS B1303      21.886  64.499  16.096  1.00  0.00           C  
ATOM   1369  C   LYS B1303      23.322  64.879  16.455  1.00  0.00           C  
ATOM   1370  O   LYS B1303      23.633  66.059  16.624  1.00  0.00           O  
ATOM   1371  CB  LYS B1303      21.125  64.166  17.385  1.00  0.00           C  
ATOM   1372  CG  LYS B1303      19.627  64.440  17.331  1.00  0.00           C  
ATOM   1373  CD  LYS B1303      18.907  63.504  16.373  1.00  0.00           C  
ATOM   1374  CE  LYS B1303      17.422  63.832  16.297  1.00  0.00           C  
ATOM   1375  NZ  LYS B1303      17.187  65.202  15.754  1.00  0.00           N  
ATOM   1376  N   VAL B1304      24.198  63.889  16.576  1.00  0.00           N  
ATOM   1377  CA  VAL B1304      25.582  64.166  16.933  1.00  0.00           C  
ATOM   1378  C   VAL B1304      26.331  64.960  15.870  1.00  0.00           C  
ATOM   1379  O   VAL B1304      26.921  65.997  16.173  1.00  0.00           O  
ATOM   1380  CB  VAL B1304      26.368  62.869  17.219  1.00  0.00           C  
ATOM   1381  CG1 VAL B1304      27.832  63.198  17.499  1.00  0.00           C  
ATOM   1382  CG2 VAL B1304      25.755  62.148  18.407  1.00  0.00           C  
ATOM   1383  N   ASN B1306      26.312  64.483  14.630  1.00  0.00           N  
ATOM   1384  CA  ASN B1306      27.015  65.183  13.565  1.00  0.00           C  
ATOM   1385  C   ASN B1306      26.402  66.548  13.272  1.00  0.00           C  
ATOM   1386  O   ASN B1306      27.065  67.422  12.719  1.00  0.00           O  
ATOM   1387  CB  ASN B1306      27.073  64.327  12.293  1.00  0.00           C  
ATOM   1388  CG  ASN B1306      25.715  63.811  11.868  1.00  0.00           C  
ATOM   1389  OD1 ASN B1306      24.870  64.567  11.383  1.00  0.00           O  
ATOM   1390  ND2 ASN B1306      25.496  62.511  12.050  1.00  0.00           N  
ATOM   1391  N   MET B1310      25.142  66.739  13.648  1.00  0.00           N  
ATOM   1392  CA  MET B1310      24.498  68.027  13.429  1.00  0.00           C  
ATOM   1393  C   MET B1310      25.069  69.026  14.435  1.00  0.00           C  
ATOM   1394  O   MET B1310      25.279  70.198  14.114  1.00  0.00           O  
ATOM   1395  CB  MET B1310      22.980  67.915  13.594  1.00  0.00           C  
ATOM   1396  CG  MET B1310      22.298  67.139  12.473  1.00  0.00           C  
ATOM   1397  SD  MET B1310      22.762  67.752  10.832  1.00  0.00           S  
ATOM   1398  CE  MET B1310      21.416  68.911  10.497  1.00  0.00           C  
ATOM   1399  N   LEU B1312      25.321  68.552  15.651  1.00  0.00           N  
ATOM   1400  CA  LEU B1312      25.892  69.396  16.690  1.00  0.00           C  
ATOM   1401  C   LEU B1312      27.296  69.784  16.247  1.00  0.00           C  
ATOM   1402  O   LEU B1312      27.661  70.956  16.253  1.00  0.00           O  
ATOM   1403  CB  LEU B1312      25.952  68.637  18.020  1.00  0.00           C  
ATOM   1404  CG  LEU B1312      26.604  69.332  19.223  1.00  0.00           C  
ATOM   1405  CD1 LEU B1312      25.961  70.694  19.463  1.00  0.00           C  
ATOM   1406  CD2 LEU B1312      26.456  68.446  20.453  1.00  0.00           C  
ATOM   1407  N   ALA B1314      28.074  68.789  15.845  1.00  0.00           N  
ATOM   1408  CA  ALA B1314      29.438  69.019  15.396  1.00  0.00           C  
ATOM   1409  C   ALA B1314      29.488  70.085  14.303  1.00  0.00           C  
ATOM   1410  O   ALA B1314      30.416  70.891  14.255  1.00  0.00           O  
ATOM   1411  CB  ALA B1314      30.043  67.716  14.886  1.00  0.00           C  
ATOM   1412  N   ILE B1316      28.490  70.084  13.425  1.00  0.00           N  
ATOM   1413  CA  ILE B1316      28.437  71.055  12.341  1.00  0.00           C  
ATOM   1414  C   ILE B1316      28.065  72.429  12.883  1.00  0.00           C  
ATOM   1415  O   ILE B1316      28.639  73.436  12.477  1.00  0.00           O  
ATOM   1416  CB  ILE B1316      27.428  70.624  11.262  1.00  0.00           C  
ATOM   1417  CG1 ILE B1316      27.923  69.340  10.589  1.00  0.00           C  
ATOM   1418  CG2 ILE B1316      27.261  71.727  10.226  1.00  0.00           C  
ATOM   1419  CD1 ILE B1316      26.928  68.720   9.639  1.00  0.00           C  
ATOM   1420  N   GLU B1317      27.103  72.464  13.799  1.00  0.00           N  
ATOM   1421  CA  GLU B1317      26.683  73.716  14.416  1.00  0.00           C  
ATOM   1422  C   GLU B1317      27.898  74.352  15.085  1.00  0.00           C  
ATOM   1423  O   GLU B1317      28.218  75.516  14.853  1.00  0.00           O  
ATOM   1424  CB  GLU B1317      25.605  73.452  15.470  1.00  0.00           C  
ATOM   1425  CG  GLU B1317      24.201  73.320  14.916  1.00  0.00           C  
ATOM   1426  CD  GLU B1317      23.676  74.635  14.368  1.00  0.00           C  
ATOM   1427  OE1 GLU B1317      23.603  75.613  15.147  1.00  0.00           O  
ATOM   1428  OE2 GLU B1317      23.340  74.693  13.163  1.00  0.00           O  
ATOM   1429  N   TYR B1318      28.567  73.557  15.914  1.00  0.00           N  
ATOM   1430  CA  TYR B1318      29.755  73.978  16.648  1.00  0.00           C  
ATOM   1431  C   TYR B1318      30.846  74.512  15.726  1.00  0.00           C  
ATOM   1432  O   TYR B1318      31.360  75.608  15.936  1.00  0.00           O  
ATOM   1433  CB  TYR B1318      30.291  72.793  17.452  1.00  0.00           C  
ATOM   1434  CG  TYR B1318      31.613  73.029  18.145  1.00  0.00           C  
ATOM   1435  CD1 TYR B1318      31.682  73.720  19.355  1.00  0.00           C  
ATOM   1436  CD2 TYR B1318      32.798  72.543  17.594  1.00  0.00           C  
ATOM   1437  CE1 TYR B1318      32.902  73.914  20.001  1.00  0.00           C  
ATOM   1438  CE2 TYR B1318      34.017  72.732  18.226  1.00  0.00           C  
ATOM   1439  CZ  TYR B1318      34.065  73.416  19.428  1.00  0.00           C  
ATOM   1440  OH  TYR B1318      35.282  73.595  20.046  1.00  0.00           O  
ATOM   1441  N   ALA B1319      31.198  73.734  14.706  1.00  0.00           N  
ATOM   1442  CA  ALA B1319      32.239  74.130  13.762  1.00  0.00           C  
ATOM   1443  C   ALA B1319      31.976  75.497  13.129  1.00  0.00           C  
ATOM   1444  O   ALA B1319      32.900  76.294  12.944  1.00  0.00           O  
ATOM   1445  CB  ALA B1319      32.383  73.072  12.675  1.00  0.00           C  
ATOM   1446  N   ASN B1321      30.720  75.764  12.790  1.00  0.00           N  
ATOM   1447  CA  ASN B1321      30.360  77.037  12.178  1.00  0.00           C  
ATOM   1448  C   ASN B1321      30.483  78.182  13.178  1.00  0.00           C  
ATOM   1449  O   ASN B1321      30.887  79.287  12.818  1.00  0.00           O  
ATOM   1450  CB  ASN B1321      28.930  76.977  11.631  1.00  0.00           C  
ATOM   1451  CG  ASN B1321      28.807  76.070  10.418  1.00  0.00           C  
ATOM   1452  OD1 ASN B1321      27.710  75.841   9.909  1.00  0.00           O  
ATOM   1453  ND2 ASN B1321      29.938  75.553   9.946  1.00  0.00           N  
ATOM   1454  N   ASP B1322      30.142  77.908  14.433  1.00  0.00           N  
ATOM   1455  CA  ASP B1322      30.207  78.913  15.489  1.00  0.00           C  
ATOM   1456  C   ASP B1322      31.625  79.106  16.027  1.00  0.00           C  
ATOM   1457  O   ASP B1322      31.853  79.945  16.897  1.00  0.00           O  
ATOM   1458  CB  ASP B1322      29.280  78.516  16.642  1.00  0.00           C  
ATOM   1459  CG  ASP B1322      29.283  79.533  17.770  1.00  0.00           C  
ATOM   1460  OD1 ASP B1322      28.868  80.686  17.535  1.00  0.00           O  
ATOM   1461  OD2 ASP B1322      29.702  79.182  18.891  1.00  0.00           O  
ATOM   1462  N   ARG B1323      32.573  78.333  15.509  1.00  0.00           N  
ATOM   1463  CA  ARG B1323      33.957  78.422  15.959  1.00  0.00           C  
ATOM   1464  C   ARG B1323      34.923  78.632  14.795  1.00  0.00           C  
ATOM   1465  O   ARG B1323      36.139  78.641  14.982  1.00  0.00           O  
ATOM   1466  CB  ARG B1323      34.336  77.148  16.722  1.00  0.00           C  
ATOM   1467  CG  ARG B1323      33.605  76.949  18.050  1.00  0.00           C  
ATOM   1468  CD  ARG B1323      34.328  77.652  19.186  1.00  0.00           C  
ATOM   1469  NE  ARG B1323      33.744  77.382  20.501  1.00  0.00           N  
ATOM   1470  CZ  ARG B1323      32.558  77.826  20.905  1.00  0.00           C  
ATOM   1471  NH1 ARG B1323      32.114  77.533  22.121  1.00  0.00           N  
ATOM   1472  NH2 ARG B1323      31.813  78.565  20.097  1.00  0.00           N  
ATOM   1473  N   GLY B1324      34.378  78.794  13.593  1.00  0.00           N  
ATOM   1474  CA  GLY B1324      35.212  79.008  12.422  1.00  0.00           C  
ATOM   1475  C   GLY B1324      36.174  77.876  12.106  1.00  0.00           C  
ATOM   1476  O   GLY B1324      37.255  78.108  11.559  1.00  0.00           O  
ATOM   1477  N   LEU B1342      35.784  76.650  12.447  1.00  0.00           N  
ATOM   1478  CA  LEU B1342      36.614  75.476  12.191  1.00  0.00           C  
ATOM   1479  C   LEU B1342      36.199  74.834  10.872  1.00  0.00           C  
ATOM   1480  O   LEU B1342      35.197  75.223  10.274  1.00  0.00           O  
ATOM   1481  CB  LEU B1342      36.438  74.450  13.310  1.00  0.00           C  
ATOM   1482  CG  LEU B1342      36.715  74.888  14.747  1.00  0.00           C  
ATOM   1483  CD1 LEU B1342      36.320  73.771  15.696  1.00  0.00           C  
ATOM   1484  CD2 LEU B1342      38.184  75.237  14.908  1.00  0.00           C  
ATOM   1485  N   LYS B1344      36.971  73.850  10.421  1.00  0.00           N  
ATOM   1486  CA  LYS B1344      36.642  73.145   9.188  1.00  0.00           C  
ATOM   1487  C   LYS B1344      35.305  72.464   9.459  1.00  0.00           C  
ATOM   1488  O   LYS B1344      35.108  71.886  10.528  1.00  0.00           O  
ATOM   1489  CB  LYS B1344      37.698  72.084   8.878  1.00  0.00           C  
ATOM   1490  CG  LYS B1344      37.419  71.293   7.607  1.00  0.00           C  
ATOM   1491  CD  LYS B1344      37.992  69.883   7.679  1.00  0.00           C  
ATOM   1492  CE  LYS B1344      39.489  69.875   7.915  1.00  0.00           C  
ATOM   1493  NZ  LYS B1344      40.014  68.483   8.018  1.00  0.00           N  
ATOM   1494  N   ILE B1345      34.383  72.536   8.508  1.00  0.00           N  
ATOM   1495  CA  ILE B1345      33.077  71.918   8.703  1.00  0.00           C  
ATOM   1496  C   ILE B1345      33.120  70.435   8.346  1.00  0.00           C  
ATOM   1497  O   ILE B1345      33.463  70.063   7.225  1.00  0.00           O  
ATOM   1498  CB  ILE B1345      31.998  72.612   7.850  1.00  0.00           C  
ATOM   1499  CG1 ILE B1345      32.100  74.131   8.019  1.00  0.00           C  
ATOM   1500  CG2 ILE B1345      30.610  72.143   8.291  1.00  0.00           C  
ATOM   1501  CD1 ILE B1345      31.183  74.911   7.097  1.00  0.00           C  
ATOM   1502  N   PRO B1347      32.777  69.564   9.306  1.00  0.00           N  
ATOM   1503  CA  PRO B1347      32.798  68.126   9.029  1.00  0.00           C  
ATOM   1504  C   PRO B1347      31.735  67.709   8.017  1.00  0.00           C  
ATOM   1505  O   PRO B1347      30.600  68.177   8.072  1.00  0.00           O  
ATOM   1506  CB  PRO B1347      32.572  67.508  10.407  1.00  0.00           C  
ATOM   1507  CG  PRO B1347      31.693  68.514  11.079  1.00  0.00           C  
ATOM   1508  CD  PRO B1347      32.341  69.828  10.689  1.00  0.00           C  
ATOM   1509  N   ILE B1348      32.119  66.837   7.088  1.00  0.00           N  
ATOM   1510  CA  ILE B1348      31.200  66.337   6.069  1.00  0.00           C  
ATOM   1511  C   ILE B1348      30.517  65.071   6.581  1.00  0.00           C  
ATOM   1512  O   ILE B1348      31.182  64.116   6.986  1.00  0.00           O  
ATOM   1513  CB  ILE B1348      31.947  66.004   4.766  1.00  0.00           C  
ATOM   1514  CG1 ILE B1348      32.584  67.275   4.199  1.00  0.00           C  
ATOM   1515  CG2 ILE B1348      30.990  65.379   3.758  1.00  0.00           C  
ATOM   1516  CD1 ILE B1348      33.378  67.046   2.937  1.00  0.00           C  
ATOM   1517  N   SER B1349      29.188  65.071   6.557  1.00  0.00           N  
ATOM   1518  CA  SER B1349      28.400  63.937   7.028  1.00  0.00           C  
ATOM   1519  C   SER B1349      27.984  62.993   5.895  1.00  0.00           C  
ATOM   1520  O   SER B1349      27.418  63.424   4.888  1.00  0.00           O  
ATOM   1521  CB  SER B1349      27.156  64.453   7.746  1.00  0.00           C  
ATOM   1522  OG  SER B1349      26.459  63.407   8.388  1.00  0.00           O  
ATOM   1523  N   LEU B1350      28.263  61.704   6.074  1.00  0.00           N  
ATOM   1524  CA  LEU B1350      27.923  60.677   5.091  1.00  0.00           C  
ATOM   1525  C   LEU B1350      27.237  59.542   5.868  1.00  0.00           C  
ATOM   1526  O   LEU B1350      27.897  58.619   6.341  1.00  0.00           O  
ATOM   1527  CB  LEU B1350      29.207  60.174   4.422  1.00  0.00           C  
ATOM   1528  CG  LEU B1350      29.150  59.596   3.008  1.00  0.00           C  
ATOM   1529  CD1 LEU B1350      28.599  60.637   2.038  1.00  0.00           C  
ATOM   1530  CD2 LEU B1350      30.552  59.177   2.583  1.00  0.00           C  
ATOM   1531  N   SER B1351      25.912  59.615   5.983  1.00  0.00           N  
ATOM   1532  CA  SER B1351      25.138  58.638   6.751  1.00  0.00           C  
ATOM   1533  C   SER B1351      24.429  57.532   5.973  1.00  0.00           C  
ATOM   1534  O   SER B1351      23.739  57.793   4.988  1.00  0.00           O  
ATOM   1535  CB  SER B1351      24.115  59.379   7.603  1.00  0.00           C  
ATOM   1536  OG  SER B1351      24.755  60.395   8.343  1.00  0.00           O  
ATOM   1537  N   HIS B1352      24.574  56.298   6.452  1.00  0.00           N  
ATOM   1538  CA  HIS B1352      23.966  55.155   5.781  1.00  0.00           C  
ATOM   1539  C   HIS B1352      22.651  54.670   6.374  1.00  0.00           C  
ATOM   1540  O   HIS B1352      22.334  54.910   7.538  1.00  0.00           O  
ATOM   1541  CB  HIS B1352      24.952  53.979   5.723  1.00  0.00           C  
ATOM   1542  CG  HIS B1352      25.406  53.497   7.065  1.00  0.00           C  
ATOM   1543  ND1 HIS B1352      26.625  53.844   7.607  1.00  0.00           N  
ATOM   1544  CD2 HIS B1352      24.807  52.689   7.973  1.00  0.00           C  
ATOM   1545  CE1 HIS B1352      26.759  53.268   8.789  1.00  0.00           C  
ATOM   1546  NE2 HIS B1352      25.670  52.561   9.035  1.00  0.00           N  
ATOM   1547  N   HIS B1356      21.890  53.973   5.543  1.00  0.00           N  
ATOM   1548  CA  HIS B1356      20.601  53.422   5.933  1.00  0.00           C  
ATOM   1549  C   HIS B1356      20.740  52.444   7.105  1.00  0.00           C  
ATOM   1550  O   HIS B1356      21.733  51.723   7.206  1.00  0.00           O  
ATOM   1551  CB  HIS B1356      19.988  52.694   4.734  1.00  0.00           C  
ATOM   1552  CG  HIS B1356      18.684  52.026   5.031  1.00  0.00           C  
ATOM   1553  ND1 HIS B1356      17.492  52.715   5.098  1.00  0.00           N  
ATOM   1554  CD2 HIS B1356      18.384  50.729   5.274  1.00  0.00           C  
ATOM   1555  CE1 HIS B1356      16.513  51.869   5.365  1.00  0.00           C  
ATOM   1556  NE2 HIS B1356      17.028  50.658   5.476  1.00  0.00           N  
ATOM   1557  N   MET B1360      19.748  52.435   7.990  1.00  0.00           N  
ATOM   1558  CA  MET B1360      19.735  51.521   9.129  1.00  0.00           C  
ATOM   1559  C   MET B1360      18.874  50.324   8.716  1.00  0.00           C  
ATOM   1560  O   MET B1360      17.675  50.471   8.485  1.00  0.00           O  
ATOM   1561  CB  MET B1360      19.116  52.193  10.363  1.00  0.00           C  
ATOM   1562  CG  MET B1360      19.911  53.376  10.907  1.00  0.00           C  
ATOM   1563  SD  MET B1360      21.639  52.950  11.191  1.00  0.00           S  
ATOM   1564  CE  MET B1360      21.515  51.986  12.698  1.00  0.00           C  
ATOM   1565  N   LEU B1361      19.488  49.149   8.615  1.00  0.00           N  
ATOM   1566  CA  LEU B1361      18.769  47.943   8.213  1.00  0.00           C  
ATOM   1567  C   LEU B1361      17.584  47.678   9.133  1.00  0.00           C  
ATOM   1568  O   LEU B1361      17.719  47.746  10.353  1.00  0.00           O  
ATOM   1569  CB  LEU B1361      19.712  46.744   8.240  1.00  0.00           C  
ATOM   1570  CG  LEU B1361      19.692  45.832   7.016  1.00  0.00           C  
ATOM   1571  CD1 LEU B1361      20.117  46.619   5.794  1.00  0.00           C  
ATOM   1572  CD2 LEU B1361      20.629  44.658   7.249  1.00  0.00           C  
ATOM   1573  N   MET B1365      16.425  47.367   8.558  1.00  0.00           N  
ATOM   1574  CA  MET B1365      15.248  47.108   9.374  1.00  0.00           C  
ATOM   1575  C   MET B1365      15.271  45.722  10.009  1.00  0.00           C  
ATOM   1576  O   MET B1365      16.015  44.844   9.583  1.00  0.00           O  
ATOM   1577  CB  MET B1365      13.965  47.271   8.546  1.00  0.00           C  
ATOM   1578  CG  MET B1365      13.680  46.145   7.581  1.00  0.00           C  
ATOM   1579  SD  MET B1365      12.070  46.344   6.755  1.00  0.00           S  
ATOM   1580  CE  MET B1365      10.950  46.236   8.151  1.00  0.00           C  
ATOM   1581  N   SER B1366      14.449  45.545  11.037  1.00  0.00           N  
ATOM   1582  CA  SER B1366      14.333  44.282  11.752  1.00  0.00           C  
ATOM   1583  C   SER B1366      13.748  43.177  10.874  1.00  0.00           C  
ATOM   1584  O   SER B1366      12.847  43.426  10.078  1.00  0.00           O  
ATOM   1585  CB  SER B1366      13.423  44.459  12.970  1.00  0.00           C  
ATOM   1586  OG  SER B1366      13.217  43.223  13.638  1.00  0.00           O  
ATOM   1587  N   LEU B1368      14.248  41.954  11.034  1.00  0.00           N  
ATOM   1588  CA  LEU B1368      13.724  40.819  10.274  1.00  0.00           C  
ATOM   1589  C   LEU B1368      12.284  40.522  10.701  1.00  0.00           C  
ATOM   1590  O   LEU B1368      11.527  39.872   9.980  1.00  0.00           O  
ATOM   1591  CB  LEU B1368      14.588  39.581  10.503  1.00  0.00           C  
ATOM   1592  CG  LEU B1368      15.941  39.583   9.782  1.00  0.00           C  
ATOM   1593  CD1 LEU B1368      16.771  38.398  10.246  1.00  0.00           C  
ATOM   1594  CD2 LEU B1368      15.716  39.527   8.281  1.00  0.00           C  
ATOM   1595  N   SER B1369      11.905  41.005  11.874  1.00  0.00           N  
ATOM   1596  CA  SER B1369      10.557  40.779  12.373  1.00  0.00           C  
ATOM   1597  C   SER B1369       9.512  41.687  11.731  1.00  0.00           C  
ATOM   1598  O   SER B1369       8.321  41.534  11.976  1.00  0.00           O  
ATOM   1599  CB  SER B1369      10.531  40.933  13.893  1.00  0.00           C  
ATOM   1600  OG  SER B1369      11.299  39.904  14.505  1.00  0.00           O  
ATOM   1601  N   GLY B1370       9.953  42.626  10.902  1.00  0.00           N  
ATOM   1602  CA  GLY B1370       9.004  43.499  10.242  1.00  0.00           C  
ATOM   1603  C   GLY B1370       8.905  44.897  10.815  1.00  0.00           C  
ATOM   1604  O   GLY B1370       9.482  45.184  11.864  1.00  0.00           O  
ATOM   1605  N   PRO B1373       8.154  45.789  10.147  1.00  0.00           N  
ATOM   1606  CA  PRO B1373       7.945  47.186  10.544  1.00  0.00           C  
ATOM   1607  C   PRO B1373       7.261  47.365  11.898  1.00  0.00           C  
ATOM   1608  O   PRO B1373       7.534  48.329  12.609  1.00  0.00           O  
ATOM   1609  CB  PRO B1373       7.109  47.745   9.394  1.00  0.00           C  
ATOM   1610  CG  PRO B1373       6.281  46.565   8.996  1.00  0.00           C  
ATOM   1611  CD  PRO B1373       7.302  45.446   8.992  1.00  0.00           C  
ATOM   1612  N   LYS B1412       6.371  46.445  12.252  1.00  0.00           N  
ATOM   1613  CA  LYS B1412       5.675  46.538  13.530  1.00  0.00           C  
ATOM   1614  C   LYS B1412       6.581  46.162  14.697  1.00  0.00           C  
ATOM   1615  O   LYS B1412       6.183  46.267  15.856  1.00  0.00           O  
ATOM   1616  CB  LYS B1412       4.432  45.647  13.536  1.00  0.00           C  
ATOM   1617  CG  LYS B1412       3.292  46.173  12.677  1.00  0.00           C  
ATOM   1618  CD  LYS B1412       2.022  45.374  12.915  1.00  0.00           C  
ATOM   1619  CE  LYS B1412       0.837  45.943  12.147  1.00  0.00           C  
ATOM   1620  NZ  LYS B1412      -0.406  45.152  12.404  1.00  0.00           N  
ATOM   1621  N   LYS B1413       7.798  45.727  14.388  1.00  0.00           N  
ATOM   1622  CA  LYS B1413       8.754  45.346  15.422  1.00  0.00           C  
ATOM   1623  C   LYS B1413       9.800  46.440  15.604  1.00  0.00           C  
ATOM   1624  O   LYS B1413      10.096  47.192  14.674  1.00  0.00           O  
ATOM   1625  CB  LYS B1413       9.441  44.029  15.054  1.00  0.00           C  
ATOM   1626  CG  LYS B1413      10.432  43.531  16.095  1.00  0.00           C  
ATOM   1627  CD  LYS B1413       9.744  43.168  17.398  1.00  0.00           C  
ATOM   1628  CE  LYS B1413      10.753  42.712  18.435  1.00  0.00           C  
ATOM   1629  NZ  LYS B1413      10.090  42.342  19.712  1.00  0.00           N  
ATOM   1630  N   LYS B1414      10.364  46.517  16.804  1.00  0.00           N  
ATOM   1631  CA  LYS B1414      11.366  47.529  17.113  1.00  0.00           C  
ATOM   1632  C   LYS B1414      12.771  47.124  16.666  1.00  0.00           C  
ATOM   1633  O   LYS B1414      13.006  46.891  15.482  1.00  0.00           O  
ATOM   1634  CB  LYS B1414      11.351  47.818  18.616  1.00  0.00           C  
ATOM   1635  CG  LYS B1414       9.949  47.933  19.208  1.00  0.00           C  
ATOM   1636  CD  LYS B1414       9.013  48.802  18.362  1.00  0.00           C  
ATOM   1637  CE  LYS B1414       9.494  50.246  18.235  1.00  0.00           C  
ATOM   1638  NZ  LYS B1414      10.730  50.395  17.416  1.00  0.00           N  
ATOM   1639  N   MET B1415      13.697  47.051  17.619  1.00  0.00           N  
ATOM   1640  CA  MET B1415      15.086  46.674  17.350  1.00  0.00           C  
ATOM   1641  C   MET B1415      15.867  46.592  18.661  1.00  0.00           C  
ATOM   1642  O   MET B1415      15.627  47.368  19.586  1.00  0.00           O  
ATOM   1643  CB  MET B1415      15.758  47.690  16.412  1.00  0.00           C  
ATOM   1644  CG  MET B1415      15.794  47.290  14.930  1.00  0.00           C  
ATOM   1645  SD  MET B1415      17.164  46.186  14.457  1.00  0.00           S  
ATOM   1646  CE  MET B1415      16.478  44.563  14.866  1.00  0.00           C  
ATOM   1647  N   SER B1416      16.793  45.640  18.730  1.00  0.00           N  
ATOM   1648  CA  SER B1416      17.631  45.425  19.908  1.00  0.00           C  
ATOM   1649  C   SER B1416      16.852  44.882  21.109  1.00  0.00           C  
ATOM   1650  O   SER B1416      17.446  44.369  22.060  1.00  0.00           O  
ATOM   1651  CB  SER B1416      18.351  46.722  20.293  1.00  0.00           C  
ATOM   1652  OG  SER B1416      19.372  46.469  21.244  1.00  0.00           O  
ATOM   1653  N   LYS B1417      15.526  45.002  21.063  1.00  0.00           N  
ATOM   1654  CA  LYS B1417      14.658  44.510  22.133  1.00  0.00           C  
ATOM   1655  C   LYS B1417      14.699  42.984  22.106  1.00  0.00           C  
ATOM   1656  O   LYS B1417      15.413  42.348  22.887  1.00  0.00           O  
ATOM   1657  CB  LYS B1417      13.219  44.986  21.903  1.00  0.00           C  
ATOM   1658  CG  LYS B1417      13.030  46.497  21.944  1.00  0.00           C  
ATOM   1659  CD  LYS B1417      13.151  47.040  23.361  1.00  0.00           C  
ATOM   1660  CE  LYS B1417      12.048  46.498  24.263  1.00  0.00           C  
ATOM   1661  NZ  LYS B1417      12.131  47.067  25.637  1.00  0.00           N  
ATOM   1662  N   SER B1440      13.913  42.407  21.201  1.00  0.00           N  
ATOM   1663  CA  SER B1440      13.860  40.963  21.012  1.00  0.00           C  
ATOM   1664  C   SER B1440      14.772  40.717  19.815  1.00  0.00           C  
ATOM   1665  O   SER B1440      14.538  39.837  18.983  1.00  0.00           O  
ATOM   1666  CB  SER B1440      12.430  40.517  20.699  1.00  0.00           C  
ATOM   1667  OG  SER B1440      11.545  40.874  21.750  1.00  0.00           O  
ATOM   1668  N   ASP B1441      15.823  41.529  19.764  1.00  0.00           N  
ATOM   1669  CA  ASP B1441      16.837  41.510  18.721  1.00  0.00           C  
ATOM   1670  C   ASP B1441      17.377  40.152  18.294  1.00  0.00           C  
ATOM   1671  O   ASP B1441      17.634  39.940  17.110  1.00  0.00           O  
ATOM   1672  CB  ASP B1441      18.013  42.381  19.153  1.00  0.00           C  
ATOM   1673  CG  ASP B1441      18.565  41.975  20.504  1.00  0.00           C  
ATOM   1674  OD1 ASP B1441      17.799  42.012  21.491  1.00  0.00           O  
ATOM   1675  OD2 ASP B1441      19.759  41.615  20.581  1.00  0.00           O  
ATOM   1676  N   PRO B1444      17.580  39.220  19.243  1.00  0.00           N  
ATOM   1677  CA  PRO B1444      18.105  37.929  18.793  1.00  0.00           C  
ATOM   1678  C   PRO B1444      17.439  37.450  17.511  1.00  0.00           C  
ATOM   1679  O   PRO B1444      18.118  37.111  16.546  1.00  0.00           O  
ATOM   1680  CB  PRO B1444      17.846  37.008  19.989  1.00  0.00           C  
ATOM   1681  CG  PRO B1444      16.719  37.685  20.727  1.00  0.00           C  
ATOM   1682  CD  PRO B1444      17.116  39.127  20.637  1.00  0.00           C  
ATOM   1683  N   GLN B1450      16.111  37.454  17.496  1.00  0.00           N  
ATOM   1684  CA  GLN B1450      15.362  37.020  16.325  1.00  0.00           C  
ATOM   1685  C   GLN B1450      15.341  38.057  15.205  1.00  0.00           C  
ATOM   1686  O   GLN B1450      15.365  37.706  14.029  1.00  0.00           O  
ATOM   1687  CB  GLN B1450      13.927  36.679  16.725  1.00  0.00           C  
ATOM   1688  CG  GLN B1450      13.810  35.404  17.534  1.00  0.00           C  
ATOM   1689  CD  GLN B1450      14.340  34.211  16.772  1.00  0.00           C  
ATOM   1690  OE1 GLN B1450      13.887  33.922  15.660  1.00  0.00           O  
ATOM   1691  NE2 GLN B1450      15.309  33.512  17.358  1.00  0.00           N  
ATOM   1692  N   GLY B1452      15.309  39.332  15.576  1.00  0.00           N  
ATOM   1693  CA  GLY B1452      15.253  40.389  14.584  1.00  0.00           C  
ATOM   1694  C   GLY B1452      16.509  40.690  13.783  1.00  0.00           C  
ATOM   1695  O   GLY B1452      16.485  41.560  12.912  1.00  0.00           O  
ATOM   1696  N   ALA B1455      17.611  39.999  14.052  1.00  0.00           N  
ATOM   1697  CA  ALA B1455      18.820  40.282  13.291  1.00  0.00           C  
ATOM   1698  C   ALA B1455      19.782  39.113  13.173  1.00  0.00           C  
ATOM   1699  O   ALA B1455      19.803  38.218  14.014  1.00  0.00           O  
ATOM   1700  CB  ALA B1455      19.539  41.492  13.894  1.00  0.00           C  
ATOM   1701  N   ILE B1456      20.559  39.126  12.098  1.00  0.00           N  
ATOM   1702  CA  ILE B1456      21.561  38.104  11.843  1.00  0.00           C  
ATOM   1703  C   ILE B1456      22.864  38.601  12.474  1.00  0.00           C  
ATOM   1704  O   ILE B1456      23.250  39.749  12.265  1.00  0.00           O  
ATOM   1705  CB  ILE B1456      21.843  37.930  10.332  1.00  0.00           C  
ATOM   1706  CG1 ILE B1456      20.555  37.593   9.569  1.00  0.00           C  
ATOM   1707  CG2 ILE B1456      22.913  36.864  10.136  1.00  0.00           C  
ATOM   1708  CD1 ILE B1456      19.897  36.331  10.005  1.00  0.00           C  
ATOM   1709  N   PHE B1457      23.531  37.737  13.228  1.00  0.00           N  
ATOM   1710  CA  PHE B1457      24.794  38.080  13.875  1.00  0.00           C  
ATOM   1711  C   PHE B1457      25.932  37.273  13.251  1.00  0.00           C  
ATOM   1712  O   PHE B1457      25.718  36.156  12.762  1.00  0.00           O  
ATOM   1713  CB  PHE B1457      24.705  37.786  15.377  1.00  0.00           C  
ATOM   1714  CG  PHE B1457      23.762  38.690  16.111  1.00  0.00           C  
ATOM   1715  CD1 PHE B1457      24.135  39.990  16.427  1.00  0.00           C  
ATOM   1716  CD2 PHE B1457      22.501  38.245  16.484  1.00  0.00           C  
ATOM   1717  CE1 PHE B1457      23.270  40.834  17.108  1.00  0.00           C  
ATOM   1718  CE2 PHE B1457      21.618  39.086  17.170  1.00  0.00           C  
ATOM   1719  CZ  PHE B1457      22.006  40.382  17.482  1.00  0.00           C  
ATOM   1720  N   MET B1458      27.140  37.828  13.278  1.00  0.00           N  
ATOM   1721  CA  MET B1458      28.282  37.146  12.683  1.00  0.00           C  
ATOM   1722  C   MET B1458      28.658  35.851  13.410  1.00  0.00           C  
ATOM   1723  O   MET B1458      29.487  35.085  12.933  1.00  0.00           O  
ATOM   1724  CB  MET B1458      29.479  38.102  12.602  1.00  0.00           C  
ATOM   1725  CG  MET B1458      29.207  39.336  11.740  1.00  0.00           C  
ATOM   1726  SD  MET B1458      28.463  38.918  10.124  1.00  0.00           S  
ATOM   1727  CE  MET B1458      29.872  38.514   9.205  1.00  0.00           C  
ATOM   1728  N   ASP B1459      28.036  35.603  14.559  1.00  0.00           N  
ATOM   1729  CA  ASP B1459      28.299  34.382  15.312  1.00  0.00           C  
ATOM   1730  C   ASP B1459      27.190  33.334  15.105  1.00  0.00           C  
ATOM   1731  O   ASP B1459      27.299  32.209  15.589  1.00  0.00           O  
ATOM   1732  CB  ASP B1459      28.454  34.702  16.805  1.00  0.00           C  
ATOM   1733  CG  ASP B1459      27.178  35.242  17.430  1.00  0.00           C  
ATOM   1734  OD1 ASP B1459      26.267  34.439  17.733  1.00  0.00           O  
ATOM   1735  OD2 ASP B1459      27.075  36.472  17.615  1.00  0.00           O  
ATOM   1736  N   ASP B1460      26.128  33.704  14.388  1.00  0.00           N  
ATOM   1737  CA  ASP B1460      25.026  32.771  14.119  1.00  0.00           C  
ATOM   1738  C   ASP B1460      25.510  31.600  13.257  1.00  0.00           C  
ATOM   1739  O   ASP B1460      26.251  31.801  12.304  1.00  0.00           O  
ATOM   1740  CB  ASP B1460      23.884  33.466  13.368  1.00  0.00           C  
ATOM   1741  CG  ASP B1460      23.018  34.337  14.266  1.00  0.00           C  
ATOM   1742  OD1 ASP B1460      22.914  34.046  15.476  1.00  0.00           O  
ATOM   1743  OD2 ASP B1460      22.416  35.302  13.750  1.00  0.00           O  
ATOM   1744  N   THR B1461      25.087  30.384  13.588  1.00  0.00           N  
ATOM   1745  CA  THR B1461      25.460  29.210  12.802  1.00  0.00           C  
ATOM   1746  C   THR B1461      24.652  29.224  11.503  1.00  0.00           C  
ATOM   1747  O   THR B1461      23.735  30.037  11.350  1.00  0.00           O  
ATOM   1748  CB  THR B1461      25.127  27.901  13.556  1.00  0.00           C  
ATOM   1749  OG1 THR B1461      23.704  27.773  13.673  1.00  0.00           O  
ATOM   1750  CG2 THR B1461      25.763  27.912  14.969  1.00  0.00           C  
ATOM   1751  N   GLU B1462      24.989  28.336  10.571  1.00  0.00           N  
ATOM   1752  CA  GLU B1462      24.259  28.248   9.302  1.00  0.00           C  
ATOM   1753  C   GLU B1462      22.779  27.973   9.548  1.00  0.00           C  
ATOM   1754  O   GLU B1462      21.913  28.574   8.911  1.00  0.00           O  
ATOM   1755  CB  GLU B1462      24.813  27.122   8.423  1.00  0.00           C  
ATOM   1756  CG  GLU B1462      25.883  27.557   7.445  1.00  0.00           C  
ATOM   1757  CD  GLU B1462      26.280  26.445   6.484  1.00  0.00           C  
ATOM   1758  OE1 GLU B1462      27.035  26.732   5.522  1.00  0.00           O  
ATOM   1759  OE2 GLU B1462      25.839  25.289   6.694  1.00  0.00           O  
ATOM   1760  N   GLN B1463      22.506  27.049  10.467  1.00  0.00           N  
ATOM   1761  CA  GLN B1463      21.138  26.666  10.820  1.00  0.00           C  
ATOM   1762  C   GLN B1463      20.369  27.841  11.439  1.00  0.00           C  
ATOM   1763  O   GLN B1463      19.177  28.017  11.177  1.00  0.00           O  
ATOM   1764  CB  GLN B1463      21.159  25.489  11.813  1.00  0.00           C  
ATOM   1765  CG  GLN B1463      19.791  24.894  12.117  1.00  0.00           C  
ATOM   1766  CD  GLN B1463      19.719  24.192  13.471  1.00  0.00           C  
ATOM   1767  OE1 GLN B1463      18.866  23.323  13.682  1.00  0.00           O  
ATOM   1768  NE2 GLN B1463      20.596  24.580  14.399  1.00  0.00           N  
ATOM   1769  N   GLU B1465      21.050  28.634  12.266  1.00  0.00           N  
ATOM   1770  CA  GLU B1465      20.424  29.786  12.912  1.00  0.00           C  
ATOM   1771  C   GLU B1465      20.067  30.867  11.886  1.00  0.00           C  
ATOM   1772  O   GLU B1465      18.994  31.471  11.955  1.00  0.00           O  
ATOM   1773  CB  GLU B1465      21.350  30.349  14.009  1.00  0.00           C  
ATOM   1774  CG  GLU B1465      21.425  29.448  15.260  1.00  0.00           C  
ATOM   1775  CD  GLU B1465      22.549  29.815  16.242  1.00  0.00           C  
ATOM   1776  OE1 GLU B1465      22.452  29.402  17.415  1.00  0.00           O  
ATOM   1777  OE2 GLU B1465      23.530  30.492  15.863  1.00  0.00           O  
ATOM   1778  N   VAL B1467      20.959  31.116  10.932  1.00  0.00           N  
ATOM   1779  CA  VAL B1467      20.677  32.101   9.890  1.00  0.00           C  
ATOM   1780  C   VAL B1467      19.442  31.656   9.092  1.00  0.00           C  
ATOM   1781  O   VAL B1467      18.510  32.433   8.869  1.00  0.00           O  
ATOM   1782  CB  VAL B1467      21.873  32.254   8.918  1.00  0.00           C  
ATOM   1783  CG1 VAL B1467      21.462  33.109   7.715  1.00  0.00           C  
ATOM   1784  CG2 VAL B1467      23.050  32.916   9.634  1.00  0.00           C  
ATOM   1785  N   SER B1506      19.427  30.399   8.666  1.00  0.00           N  
ATOM   1786  CA  SER B1506      18.298  29.888   7.891  1.00  0.00           C  
ATOM   1787  C   SER B1506      16.977  29.979   8.646  1.00  0.00           C  
ATOM   1788  O   SER B1506      15.938  30.277   8.061  1.00  0.00           O  
ATOM   1789  CB  SER B1506      18.551  28.435   7.475  1.00  0.00           C  
ATOM   1790  OG  SER B1506      19.593  28.374   6.519  1.00  0.00           O  
ATOM   1791  N   GLU B1507      17.009  29.718   9.945  1.00  0.00           N  
ATOM   1792  CA  GLU B1507      15.785  29.783  10.733  1.00  0.00           C  
ATOM   1793  C   GLU B1507      15.323  31.228  10.938  1.00  0.00           C  
ATOM   1794  O   GLU B1507      14.127  31.498  11.016  1.00  0.00           O  
ATOM   1795  CB  GLU B1507      15.992  29.102  12.086  1.00  0.00           C  
ATOM   1796  CG  GLU B1507      14.762  29.112  12.969  1.00  0.00           C  
ATOM   1797  CD  GLU B1507      13.579  28.405  12.329  1.00  0.00           C  
ATOM   1798  OE1 GLU B1507      12.477  28.448  12.905  1.00  0.00           O  
ATOM   1799  OE2 GLU B1507      13.749  27.800  11.250  1.00  0.00           O  
ATOM   1800  N   LYS B1508      16.266  32.160  11.041  1.00  0.00           N  
ATOM   1801  CA  LYS B1508      15.893  33.557  11.215  1.00  0.00           C  
ATOM   1802  C   LYS B1508      15.323  34.106   9.915  1.00  0.00           C  
ATOM   1803  O   LYS B1508      14.444  34.976   9.930  1.00  0.00           O  
ATOM   1804  CB  LYS B1508      17.095  34.396  11.657  1.00  0.00           C  
ATOM   1805  CG  LYS B1508      17.460  34.226  13.141  1.00  0.00           C  
ATOM   1806  CD  LYS B1508      18.703  35.043  13.490  1.00  0.00           C  
ATOM   1807  CE  LYS B1508      19.104  34.841  14.952  1.00  0.00           C  
ATOM   1808  NZ  LYS B1508      20.257  35.707  15.326  1.00  0.00           N  
ATOM   1809  N   ILE B1509      15.829  33.610   8.789  1.00  0.00           N  
ATOM   1810  CA  ILE B1509      15.320  34.051   7.500  1.00  0.00           C  
ATOM   1811  C   ILE B1509      13.930  33.413   7.299  1.00  0.00           C  
ATOM   1812  O   ILE B1509      13.013  34.050   6.782  1.00  0.00           O  
ATOM   1813  CB  ILE B1509      16.288  33.650   6.343  1.00  0.00           C  
ATOM   1814  CG1 ILE B1509      17.600  34.443   6.459  1.00  0.00           C  
ATOM   1815  CG2 ILE B1509      15.626  33.881   4.979  1.00  0.00           C  
ATOM   1816  CD1 ILE B1509      17.438  35.964   6.438  1.00  0.00           C  
ATOM   1817  N   SER B1510      13.760  32.168   7.735  1.00  0.00           N  
ATOM   1818  CA  SER B1510      12.465  31.501   7.579  1.00  0.00           C  
ATOM   1819  C   SER B1510      11.366  32.234   8.349  1.00  0.00           C  
ATOM   1820  O   SER B1510      10.246  32.375   7.864  1.00  0.00           O  
ATOM   1821  CB  SER B1510      12.538  30.049   8.054  1.00  0.00           C  
ATOM   1822  OG  SER B1510      11.250  29.452   8.055  1.00  0.00           O  
ATOM   1823  N   ARG B1511      11.696  32.711   9.544  1.00  0.00           N  
ATOM   1824  CA  ARG B1511      10.729  33.421  10.370  1.00  0.00           C  
ATOM   1825  C   ARG B1511      10.471  34.864   9.960  1.00  0.00           C  
ATOM   1826  O   ARG B1511       9.440  35.435  10.304  1.00  0.00           O  
ATOM   1827  CB  ARG B1511      11.182  33.414  11.831  1.00  0.00           C  
ATOM   1828  CG  ARG B1511      11.122  32.049  12.491  1.00  0.00           C  
ATOM   1829  CD  ARG B1511      10.879  32.203  13.976  1.00  0.00           C  
ATOM   1830  NE  ARG B1511      12.096  32.181  14.783  1.00  0.00           N  
ATOM   1831  CZ  ARG B1511      12.666  31.066  15.237  1.00  0.00           C  
ATOM   1832  NH1 ARG B1511      12.130  29.883  14.956  1.00  0.00           N  
ATOM   1833  NH2 ARG B1511      13.756  31.133  15.996  1.00  0.00           N  
ATOM   1834  N   ALA B1516      11.412  35.451   9.233  1.00  0.00           N  
ATOM   1835  CA  ALA B1516      11.315  36.843   8.833  1.00  0.00           C  
ATOM   1836  C   ALA B1516      10.024  37.251   8.135  1.00  0.00           C  
ATOM   1837  O   ALA B1516       9.464  36.512   7.322  1.00  0.00           O  
ATOM   1838  CB  ALA B1516      12.515  37.215   7.964  1.00  0.00           C  
ATOM   1839  N   TYR B1517       9.564  38.444   8.483  1.00  0.00           N  
ATOM   1840  CA  TYR B1517       8.368  39.042   7.903  1.00  0.00           C  
ATOM   1841  C   TYR B1517       8.657  39.179   6.411  1.00  0.00           C  
ATOM   1842  O   TYR B1517       9.749  39.605   6.038  1.00  0.00           O  
ATOM   1843  CB  TYR B1517       8.160  40.427   8.518  1.00  0.00           C  
ATOM   1844  CG  TYR B1517       6.960  41.193   8.010  1.00  0.00           C  
ATOM   1845  CD1 TYR B1517       5.666  40.855   8.413  1.00  0.00           C  
ATOM   1846  CD2 TYR B1517       7.119  42.279   7.145  1.00  0.00           C  
ATOM   1847  CE1 TYR B1517       4.555  41.587   7.968  1.00  0.00           C  
ATOM   1848  CE2 TYR B1517       6.014  43.017   6.692  1.00  0.00           C  
ATOM   1849  CZ  TYR B1517       4.740  42.664   7.109  1.00  0.00           C  
ATOM   1850  OH  TYR B1517       3.652  43.382   6.664  1.00  0.00           O  
ATOM   1851  N   CYS B1518       7.697  38.819   5.557  1.00  0.00           N  
ATOM   1852  CA  CYS B1518       7.902  38.918   4.109  1.00  0.00           C  
ATOM   1853  C   CYS B1518       6.584  38.929   3.349  1.00  0.00           C  
ATOM   1854  O   CYS B1518       5.793  37.985   3.431  1.00  0.00           O  
ATOM   1855  CB  CYS B1518       8.766  37.752   3.603  1.00  0.00           C  
ATOM   1856  SG  CYS B1518       9.306  37.879   1.860  1.00  0.00           S  
ATOM   1857  N   THR B1527       6.344  40.009   2.618  1.00  0.00           N  
ATOM   1858  CA  THR B1527       5.129  40.131   1.821  1.00  0.00           C  
ATOM   1859  C   THR B1527       5.558  40.103   0.364  1.00  0.00           C  
ATOM   1860  O   THR B1527       6.725  39.877   0.060  1.00  0.00           O  
ATOM   1861  CB  THR B1527       4.419  41.469   2.063  1.00  0.00           C  
ATOM   1862  OG1 THR B1527       5.290  42.534   1.661  1.00  0.00           O  
ATOM   1863  CG2 THR B1527       4.045  41.632   3.537  1.00  0.00           C  
ATOM   1864  N   ASP B1528       4.614  40.341  -0.537  1.00  0.00           N  
ATOM   1865  CA  ASP B1528       4.934  40.362  -1.952  1.00  0.00           C  
ATOM   1866  C   ASP B1528       5.374  41.754  -2.408  1.00  0.00           C  
ATOM   1867  O   ASP B1528       5.749  41.938  -3.561  1.00  0.00           O  
ATOM   1868  CB  ASP B1528       3.735  39.857  -2.761  1.00  0.00           C  
ATOM   1869  CG  ASP B1528       3.580  38.346  -2.671  1.00  0.00           C  
ATOM   1870  OD1 ASP B1528       2.446  37.842  -2.824  1.00  0.00           O  
ATOM   1871  OD2 ASP B1528       4.603  37.655  -2.453  1.00  0.00           O  
ATOM   1872  N   GLU B1530       5.329  42.731  -1.505  1.00  0.00           N  
ATOM   1873  CA  GLU B1530       5.764  44.087  -1.833  1.00  0.00           C  
ATOM   1874  C   GLU B1530       7.145  44.367  -1.233  1.00  0.00           C  
ATOM   1875  O   GLU B1530       7.511  43.792  -0.206  1.00  0.00           O  
ATOM   1876  CB  GLU B1530       4.754  45.135  -1.337  1.00  0.00           C  
ATOM   1877  CG  GLU B1530       3.839  44.688  -0.210  1.00  0.00           C  
ATOM   1878  CD  GLU B1530       2.654  43.865  -0.699  1.00  0.00           C  
ATOM   1879  OE1 GLU B1530       1.886  43.364   0.153  1.00  0.00           O  
ATOM   1880  OE2 GLU B1530       2.487  43.722  -1.931  1.00  0.00           O  
ATOM   1881  N   THR B1547       7.908  45.249  -1.873  1.00  0.00           N  
ATOM   1882  CA  THR B1547       9.254  45.582  -1.406  1.00  0.00           C  
ATOM   1883  C   THR B1547       9.279  46.551  -0.227  1.00  0.00           C  
ATOM   1884  O   THR B1547      10.209  46.528   0.584  1.00  0.00           O  
ATOM   1885  CB  THR B1547      10.115  46.161  -2.555  1.00  0.00           C  
ATOM   1886  OG1 THR B1547       9.513  47.361  -3.059  1.00  0.00           O  
ATOM   1887  CG2 THR B1547      10.235  45.142  -3.688  1.00  0.00           C  
ATOM   1888  N   PHE B1548       8.257  47.394  -0.125  1.00  0.00           N  
ATOM   1889  CA  PHE B1548       8.152  48.362   0.967  1.00  0.00           C  
ATOM   1890  C   PHE B1548       7.991  47.629   2.307  1.00  0.00           C  
ATOM   1891  O   PHE B1548       7.225  46.672   2.400  1.00  0.00           O  
ATOM   1892  CB  PHE B1548       6.945  49.279   0.728  1.00  0.00           C  
ATOM   1893  CG  PHE B1548       6.776  50.355   1.769  1.00  0.00           C  
ATOM   1894  CD1 PHE B1548       7.759  51.321   1.960  1.00  0.00           C  
ATOM   1895  CD2 PHE B1548       5.618  50.417   2.540  1.00  0.00           C  
ATOM   1896  CE1 PHE B1548       7.591  52.341   2.908  1.00  0.00           C  
ATOM   1897  CE2 PHE B1548       5.438  51.430   3.490  1.00  0.00           C  
ATOM   1898  CZ  PHE B1548       6.426  52.394   3.673  1.00  0.00           C  
ATOM   1899  N   ASP B1549       8.705  48.096   3.332  1.00  0.00           N  
ATOM   1900  CA  ASP B1549       8.681  47.496   4.673  1.00  0.00           C  
ATOM   1901  C   ASP B1549       8.972  45.997   4.656  1.00  0.00           C  
ATOM   1902  O   ASP B1549       8.485  45.253   5.498  1.00  0.00           O  
ATOM   1903  CB  ASP B1549       7.327  47.724   5.359  1.00  0.00           C  
ATOM   1904  CG  ASP B1549       7.112  49.171   5.771  1.00  0.00           C  
ATOM   1905  OD1 ASP B1549       8.107  49.871   6.064  1.00  0.00           O  
ATOM   1906  OD2 ASP B1549       5.941  49.603   5.820  1.00  0.00           O  
ATOM   1907  N   ASN B1550       9.777  45.556   3.702  1.00  0.00           N  
ATOM   1908  CA  ASN B1550      10.089  44.142   3.586  1.00  0.00           C  
ATOM   1909  C   ASN B1550      11.561  43.907   3.892  1.00  0.00           C  
ATOM   1910  O   ASN B1550      12.430  44.271   3.103  1.00  0.00           O  
ATOM   1911  CB  ASN B1550       9.728  43.674   2.174  1.00  0.00           C  
ATOM   1912  CG  ASN B1550       9.853  42.177   1.999  1.00  0.00           C  
ATOM   1913  OD1 ASN B1550       9.042  41.557   1.310  1.00  0.00           O  
ATOM   1914  ND2 ASN B1550      10.875  41.589   2.602  1.00  0.00           N  
ATOM   1915  N   PRO B1569      11.857  43.275   5.041  1.00  0.00           N  
ATOM   1916  CA  PRO B1569      13.235  42.993   5.465  1.00  0.00           C  
ATOM   1917  C   PRO B1569      14.032  42.101   4.530  1.00  0.00           C  
ATOM   1918  O   PRO B1569      15.250  42.214   4.455  1.00  0.00           O  
ATOM   1919  CB  PRO B1569      13.063  42.402   6.868  1.00  0.00           C  
ATOM   1920  CG  PRO B1569      11.702  41.785   6.820  1.00  0.00           C  
ATOM   1921  CD  PRO B1569      10.885  42.791   6.039  1.00  0.00           C  
ATOM   1922  N   ILE B1594      13.353  41.213   3.816  1.00  0.00           N  
ATOM   1923  CA  ILE B1594      14.039  40.353   2.865  1.00  0.00           C  
ATOM   1924  C   ILE B1594      14.569  41.218   1.723  1.00  0.00           C  
ATOM   1925  O   ILE B1594      15.717  41.061   1.304  1.00  0.00           O  
ATOM   1926  CB  ILE B1594      13.095  39.269   2.295  1.00  0.00           C  
ATOM   1927  CG1 ILE B1594      12.662  38.322   3.419  1.00  0.00           C  
ATOM   1928  CG2 ILE B1594      13.797  38.476   1.203  1.00  0.00           C  
ATOM   1929  CD1 ILE B1594      13.826  37.678   4.152  1.00  0.00           C  
ATOM   1930  N   PHE B1595      13.733  42.131   1.228  1.00  0.00           N  
ATOM   1931  CA  PHE B1595      14.141  43.028   0.152  1.00  0.00           C  
ATOM   1932  C   PHE B1595      15.258  43.931   0.655  1.00  0.00           C  
ATOM   1933  O   PHE B1595      16.201  44.233  -0.074  1.00  0.00           O  
ATOM   1934  CB  PHE B1595      12.982  43.918  -0.314  1.00  0.00           C  
ATOM   1935  CG  PHE B1595      13.374  44.889  -1.401  1.00  0.00           C  
ATOM   1936  CD1 PHE B1595      13.632  44.439  -2.689  1.00  0.00           C  
ATOM   1937  CD2 PHE B1595      13.548  46.241  -1.118  1.00  0.00           C  
ATOM   1938  CE1 PHE B1595      14.066  45.322  -3.691  1.00  0.00           C  
ATOM   1939  CE2 PHE B1595      13.980  47.135  -2.113  1.00  0.00           C  
ATOM   1940  CZ  PHE B1595      14.239  46.672  -3.397  1.00  0.00           C  
ATOM   1941  N   GLU B1601      15.149  44.359   1.909  1.00  0.00           N  
ATOM   1942  CA  GLU B1601      16.160  45.233   2.491  1.00  0.00           C  
ATOM   1943  C   GLU B1601      17.540  44.564   2.592  1.00  0.00           C  
ATOM   1944  O   GLU B1601      18.563  45.176   2.252  1.00  0.00           O  
ATOM   1945  CB  GLU B1601      15.689  45.717   3.862  1.00  0.00           C  
ATOM   1946  CG  GLU B1601      16.371  46.980   4.306  1.00  0.00           C  
ATOM   1947  CD  GLU B1601      15.472  47.874   5.120  1.00  0.00           C  
ATOM   1948  OE1 GLU B1601      14.380  48.235   4.633  1.00  0.00           O  
ATOM   1949  OE2 GLU B1601      15.861  48.220   6.244  1.00  0.00           O  
ATOM   1950  N   TYR B1602      17.579  43.314   3.048  1.00  0.00           N  
ATOM   1951  CA  TYR B1602      18.855  42.608   3.148  1.00  0.00           C  
ATOM   1952  C   TYR B1602      19.481  42.414   1.764  1.00  0.00           C  
ATOM   1953  O   TYR B1602      20.700  42.492   1.603  1.00  0.00           O  
ATOM   1954  CB  TYR B1602      18.670  41.257   3.837  1.00  0.00           C  
ATOM   1955  CG  TYR B1602      18.853  41.323   5.339  1.00  0.00           C  
ATOM   1956  CD1 TYR B1602      18.007  42.094   6.132  1.00  0.00           C  
ATOM   1957  CD2 TYR B1602      19.892  40.624   5.965  1.00  0.00           C  
ATOM   1958  CE1 TYR B1602      18.185  42.172   7.510  1.00  0.00           C  
ATOM   1959  CE2 TYR B1602      20.083  40.695   7.347  1.00  0.00           C  
ATOM   1960  CZ  TYR B1602      19.228  41.471   8.114  1.00  0.00           C  
ATOM   1961  OH  TYR B1602      19.420  41.564   9.479  1.00  0.00           O  
ATOM   1962  N   ILE B1603      18.634  42.176   0.768  1.00  0.00           N  
ATOM   1963  CA  ILE B1603      19.083  41.990  -0.606  1.00  0.00           C  
ATOM   1964  C   ILE B1603      19.683  43.282  -1.149  1.00  0.00           C  
ATOM   1965  O   ILE B1603      20.771  43.283  -1.717  1.00  0.00           O  
ATOM   1966  CB  ILE B1603      17.900  41.579  -1.530  1.00  0.00           C  
ATOM   1967  CG1 ILE B1603      17.455  40.150  -1.202  1.00  0.00           C  
ATOM   1968  CG2 ILE B1603      18.304  41.698  -3.000  1.00  0.00           C  
ATOM   1969  CD1 ILE B1603      16.234  39.685  -1.998  1.00  0.00           C  
ATOM   1970  N   LYS B1604      18.966  44.382  -0.952  1.00  0.00           N  
ATOM   1971  CA  LYS B1604      19.386  45.689  -1.440  1.00  0.00           C  
ATOM   1972  C   LYS B1604      20.578  46.319  -0.730  1.00  0.00           C  
ATOM   1973  O   LYS B1604      21.544  46.727  -1.370  1.00  0.00           O  
ATOM   1974  CB  LYS B1604      18.208  46.667  -1.376  1.00  0.00           C  
ATOM   1975  CG  LYS B1604      18.567  48.086  -1.800  1.00  0.00           C  
ATOM   1976  CD  LYS B1604      17.380  49.030  -1.661  1.00  0.00           C  
ATOM   1977  CE  LYS B1604      17.743  50.435  -2.124  1.00  0.00           C  
ATOM   1978  NZ  LYS B1604      16.566  51.349  -2.063  1.00  0.00           N  
ATOM   1979  N   TYR B1613      20.519  46.405   0.591  1.00  0.00           N  
ATOM   1980  CA  TYR B1613      21.599  47.046   1.317  1.00  0.00           C  
ATOM   1981  C   TYR B1613      22.816  46.189   1.624  1.00  0.00           C  
ATOM   1982  O   TYR B1613      23.896  46.721   1.884  1.00  0.00           O  
ATOM   1983  CB  TYR B1613      21.058  47.671   2.602  1.00  0.00           C  
ATOM   1984  CG  TYR B1613      20.029  48.750   2.340  1.00  0.00           C  
ATOM   1985  CD1 TYR B1613      18.670  48.482   2.439  1.00  0.00           C  
ATOM   1986  CD2 TYR B1613      20.422  50.039   1.971  1.00  0.00           C  
ATOM   1987  CE1 TYR B1613      17.722  49.464   2.180  1.00  0.00           C  
ATOM   1988  CE2 TYR B1613      19.484  51.029   1.707  1.00  0.00           C  
ATOM   1989  CZ  TYR B1613      18.137  50.735   1.814  1.00  0.00           C  
ATOM   1990  OH  TYR B1613      17.203  51.708   1.548  1.00  0.00           O  
ATOM   1991  N   LEU B1614      22.661  44.873   1.583  1.00  0.00           N  
ATOM   1992  CA  LEU B1614      23.789  43.997   1.876  1.00  0.00           C  
ATOM   1993  C   LEU B1614      24.218  43.083   0.741  1.00  0.00           C  
ATOM   1994  O   LEU B1614      25.308  43.237   0.201  1.00  0.00           O  
ATOM   1995  CB  LEU B1614      23.497  43.133   3.114  1.00  0.00           C  
ATOM   1996  CG  LEU B1614      23.173  43.887   4.405  1.00  0.00           C  
ATOM   1997  CD1 LEU B1614      22.871  42.898   5.532  1.00  0.00           C  
ATOM   1998  CD2 LEU B1614      24.351  44.781   4.766  1.00  0.00           C  
ATOM   1999  N   LEU B1615      23.360  42.129   0.381  1.00  0.00           N  
ATOM   2000  CA  LEU B1615      23.707  41.146  -0.642  1.00  0.00           C  
ATOM   2001  C   LEU B1615      24.083  41.637  -2.041  1.00  0.00           C  
ATOM   2002  O   LEU B1615      25.136  41.269  -2.554  1.00  0.00           O  
ATOM   2003  CB  LEU B1615      22.603  40.082  -0.739  1.00  0.00           C  
ATOM   2004  CG  LEU B1615      22.328  39.333   0.572  1.00  0.00           C  
ATOM   2005  CD1 LEU B1615      21.269  38.268   0.332  1.00  0.00           C  
ATOM   2006  CD2 LEU B1615      23.614  38.715   1.120  1.00  0.00           C  
ATOM   2007  N   LEU B1616      23.246  42.450  -2.676  1.00  0.00           N  
ATOM   2008  CA  LEU B1616      23.592  42.911  -4.017  1.00  0.00           C  
ATOM   2009  C   LEU B1616      24.879  43.746  -3.996  1.00  0.00           C  
ATOM   2010  O   LEU B1616      25.750  43.577  -4.844  1.00  0.00           O  
ATOM   2011  CB  LEU B1616      22.448  43.725  -4.632  1.00  0.00           C  
ATOM   2012  CG  LEU B1616      22.698  44.133  -6.092  1.00  0.00           C  
ATOM   2013  CD1 LEU B1616      22.890  42.877  -6.954  1.00  0.00           C  
ATOM   2014  CD2 LEU B1616      21.528  44.960  -6.607  1.00  0.00           C  
ATOM   2015  N   ARG B1622      25.003  44.635  -3.020  1.00  0.00           N  
ATOM   2016  CA  ARG B1622      26.197  45.466  -2.921  1.00  0.00           C  
ATOM   2017  C   ARG B1622      27.432  44.622  -2.618  1.00  0.00           C  
ATOM   2018  O   ARG B1622      28.510  44.880  -3.140  1.00  0.00           O  
ATOM   2019  CB  ARG B1622      26.013  46.542  -1.841  1.00  0.00           C  
ATOM   2020  CG  ARG B1622      24.863  47.482  -2.147  1.00  0.00           C  
ATOM   2021  CD  ARG B1622      24.663  48.574  -1.096  1.00  0.00           C  
ATOM   2022  NE  ARG B1622      23.536  49.422  -1.482  1.00  0.00           N  
ATOM   2023  CZ  ARG B1622      23.115  50.488  -0.811  1.00  0.00           C  
ATOM   2024  NH1 ARG B1622      22.078  51.181  -1.264  1.00  0.00           N  
ATOM   2025  NH2 ARG B1622      23.723  50.864   0.305  1.00  0.00           N  
ATOM   2026  N   TRP B1634      27.275  43.598  -1.791  1.00  0.00           N  
ATOM   2027  CA  TRP B1634      28.412  42.757  -1.450  1.00  0.00           C  
ATOM   2028  C   TRP B1634      28.850  41.830  -2.577  1.00  0.00           C  
ATOM   2029  O   TRP B1634      30.035  41.730  -2.876  1.00  0.00           O  
ATOM   2030  CB  TRP B1634      28.108  41.922  -0.209  1.00  0.00           C  
ATOM   2031  CG  TRP B1634      29.300  41.164   0.299  1.00  0.00           C  
ATOM   2032  CD1 TRP B1634      29.685  39.900  -0.047  1.00  0.00           C  
ATOM   2033  CD2 TRP B1634      30.274  41.637   1.238  1.00  0.00           C  
ATOM   2034  NE1 TRP B1634      30.840  39.554   0.624  1.00  0.00           N  
ATOM   2035  CE2 TRP B1634      31.221  40.602   1.418  1.00  0.00           C  
ATOM   2036  CE3 TRP B1634      30.437  42.835   1.946  1.00  0.00           C  
ATOM   2037  CZ2 TRP B1634      32.316  40.729   2.275  1.00  0.00           C  
ATOM   2038  CZ3 TRP B1634      31.530  42.962   2.802  1.00  0.00           C  
ATOM   2039  CH2 TRP B1634      32.455  41.912   2.956  1.00  0.00           C  
ATOM   2040  N   PHE B1635      27.898  41.148  -3.200  1.00  0.00           N  
ATOM   2041  CA  PHE B1635      28.230  40.207  -4.262  1.00  0.00           C  
ATOM   2042  C   PHE B1635      28.257  40.752  -5.686  1.00  0.00           C  
ATOM   2043  O   PHE B1635      28.924  40.183  -6.548  1.00  0.00           O  
ATOM   2044  CB  PHE B1635      27.292  38.998  -4.186  1.00  0.00           C  
ATOM   2045  CG  PHE B1635      27.559  38.107  -3.007  1.00  0.00           C  
ATOM   2046  CD1 PHE B1635      26.709  38.106  -1.907  1.00  0.00           C  
ATOM   2047  CD2 PHE B1635      28.668  37.265  -2.999  1.00  0.00           C  
ATOM   2048  CE1 PHE B1635      26.951  37.275  -0.817  1.00  0.00           C  
ATOM   2049  CE2 PHE B1635      28.923  36.431  -1.915  1.00  0.00           C  
ATOM   2050  CZ  PHE B1635      28.062  36.434  -0.821  1.00  0.00           C  
ATOM   2051  N   GLY B1636      27.542  41.845  -5.934  1.00  0.00           N  
ATOM   2052  CA  GLY B1636      27.517  42.418  -7.273  1.00  0.00           C  
ATOM   2053  C   GLY B1636      26.542  41.719  -8.219  1.00  0.00           C  
ATOM   2054  O   GLY B1636      25.867  42.368  -9.020  1.00  0.00           O  
ATOM   2055  N   THR B1637      26.470  40.394  -8.128  1.00  0.00           N  
ATOM   2056  CA  THR B1637      25.577  39.603  -8.974  1.00  0.00           C  
ATOM   2057  C   THR B1637      24.875  38.545  -8.133  1.00  0.00           C  
ATOM   2058  O   THR B1637      25.529  37.792  -7.413  1.00  0.00           O  
ATOM   2059  CB  THR B1637      26.360  38.898 -10.089  1.00  0.00           C  
ATOM   2060  OG1 THR B1637      27.043  39.879 -10.875  1.00  0.00           O  
ATOM   2061  CG2 THR B1637      25.416  38.110 -10.994  1.00  0.00           C  
ATOM   2062  N   LEU B1638      23.548  38.490  -8.221  1.00  0.00           N  
ATOM   2063  CA  LEU B1638      22.780  37.519  -7.448  1.00  0.00           C  
ATOM   2064  C   LEU B1638      21.868  36.647  -8.299  1.00  0.00           C  
ATOM   2065  O   LEU B1638      21.136  37.147  -9.158  1.00  0.00           O  
ATOM   2066  CB  LEU B1638      21.916  38.232  -6.408  1.00  0.00           C  
ATOM   2067  CG  LEU B1638      22.618  39.080  -5.348  1.00  0.00           C  
ATOM   2068  CD1 LEU B1638      21.559  39.849  -4.550  1.00  0.00           C  
ATOM   2069  CD2 LEU B1638      23.460  38.176  -4.438  1.00  0.00           C  
ATOM   2070  N   ASN B1639      21.909  35.343  -8.042  1.00  0.00           N  
ATOM   2071  CA  ASN B1639      21.060  34.385  -8.742  1.00  0.00           C  
ATOM   2072  C   ASN B1639      19.893  34.127  -7.780  1.00  0.00           C  
ATOM   2073  O   ASN B1639      20.019  33.354  -6.828  1.00  0.00           O  
ATOM   2074  CB  ASN B1639      21.846  33.099  -9.010  1.00  0.00           C  
ATOM   2075  CG  ASN B1639      21.025  32.037  -9.738  1.00  0.00           C  
ATOM   2076  OD1 ASN B1639      21.540  30.970 -10.078  1.00  0.00           O  
ATOM   2077  ND2 ASN B1639      19.755  32.321  -9.970  1.00  0.00           N  
ATOM   2078  N   LEU B1640      18.771  34.801  -8.032  1.00  0.00           N  
ATOM   2079  CA  LEU B1640      17.569  34.712  -7.203  1.00  0.00           C  
ATOM   2080  C   LEU B1640      16.388  34.071  -7.943  1.00  0.00           C  
ATOM   2081  O   LEU B1640      15.976  34.543  -9.001  1.00  0.00           O  
ATOM   2082  CB  LEU B1640      17.170  36.116  -6.735  1.00  0.00           C  
ATOM   2083  CG  LEU B1640      17.705  36.762  -5.441  1.00  0.00           C  
ATOM   2084  CD1 LEU B1640      18.955  36.075  -4.896  1.00  0.00           C  
ATOM   2085  CD2 LEU B1640      17.931  38.235  -5.715  1.00  0.00           C  
ATOM   2086  N   CYS B1641      15.835  33.009  -7.367  1.00  0.00           N  
ATOM   2087  CA  CYS B1641      14.709  32.302  -7.971  1.00  0.00           C  
ATOM   2088  C   CYS B1641      14.930  31.957  -9.452  1.00  0.00           C  
ATOM   2089  O   CYS B1641      14.037  32.148 -10.274  1.00  0.00           O  
ATOM   2090  CB  CYS B1641      13.422  33.129  -7.823  1.00  0.00           C  
ATOM   2091  SG  CYS B1641      12.920  33.384  -6.094  1.00  0.00           S  
ATOM   2092  N   GLY B1675      16.122  31.468  -9.788  1.00  0.00           N  
ATOM   2093  CA  GLY B1675      16.406  31.084 -11.163  1.00  0.00           C  
ATOM   2094  C   GLY B1675      16.619  32.201 -12.178  1.00  0.00           C  
ATOM   2095  O   GLY B1675      16.493  31.980 -13.381  1.00  0.00           O  
ATOM   2096  N   LYS B1676      16.924  33.402 -11.707  1.00  0.00           N  
ATOM   2097  CA  LYS B1676      17.173  34.521 -12.605  1.00  0.00           C  
ATOM   2098  C   LYS B1676      18.370  35.304 -12.065  1.00  0.00           C  
ATOM   2099  O   LYS B1676      18.516  35.456 -10.849  1.00  0.00           O  
ATOM   2100  CB  LYS B1676      15.935  35.424 -12.703  1.00  0.00           C  
ATOM   2101  CG  LYS B1676      16.132  36.606 -13.636  1.00  0.00           C  
ATOM   2102  CD  LYS B1676      14.823  37.256 -14.050  1.00  0.00           C  
ATOM   2103  CE  LYS B1676      15.096  38.486 -14.911  1.00  0.00           C  
ATOM   2104  NZ  LYS B1676      13.848  39.228 -15.255  1.00  0.00           N  
ATOM   2105  N   ILE B1677      19.229  35.780 -12.965  1.00  0.00           N  
ATOM   2106  CA  ILE B1677      20.421  36.534 -12.574  1.00  0.00           C  
ATOM   2107  C   ILE B1677      20.150  38.039 -12.517  1.00  0.00           C  
ATOM   2108  O   ILE B1677      19.608  38.622 -13.458  1.00  0.00           O  
ATOM   2109  CB  ILE B1677      21.591  36.285 -13.563  1.00  0.00           C  
ATOM   2110  CG1 ILE B1677      21.776  34.782 -13.814  1.00  0.00           C  
ATOM   2111  CG2 ILE B1677      22.882  36.862 -12.996  1.00  0.00           C  
ATOM   2112  CD1 ILE B1677      22.033  33.959 -12.560  1.00  0.00           C  
ATOM   2113  N   TYR B1678      20.527  38.673 -11.413  1.00  0.00           N  
ATOM   2114  CA  TYR B1678      20.310  40.109 -11.263  1.00  0.00           C  
ATOM   2115  C   TYR B1678      21.608  40.854 -10.970  1.00  0.00           C  
ATOM   2116  O   TYR B1678      22.432  40.382 -10.184  1.00  0.00           O  
ATOM   2117  CB  TYR B1678      19.318  40.393 -10.129  1.00  0.00           C  
ATOM   2118  CG  TYR B1678      17.949  39.782 -10.321  1.00  0.00           C  
ATOM   2119  CD1 TYR B1678      17.671  38.492  -9.875  1.00  0.00           C  
ATOM   2120  CD2 TYR B1678      16.930  40.498 -10.956  1.00  0.00           C  
ATOM   2121  CE1 TYR B1678      16.410  37.926 -10.053  1.00  0.00           C  
ATOM   2122  CE2 TYR B1678      15.668  39.941 -11.142  1.00  0.00           C  
ATOM   2123  CZ  TYR B1678      15.414  38.658 -10.687  1.00  0.00           C  
ATOM   2124  OH  TYR B1678      14.165  38.106 -10.865  1.00  0.00           O  
ATOM   2125  N   THR B1757      21.770  42.021 -11.594  1.00  0.00           N  
ATOM   2126  CA  THR B1757      22.954  42.848 -11.400  1.00  0.00           C  
ATOM   2127  C   THR B1757      22.583  44.273 -10.976  1.00  0.00           C  
ATOM   2128  O   THR B1757      23.459  45.106 -10.765  1.00  0.00           O  
ATOM   2129  CB  THR B1757      23.824  42.903 -12.684  1.00  0.00           C  
ATOM   2130  OG1 THR B1757      23.003  43.223 -13.819  1.00  0.00           O  
ATOM   2131  CG2 THR B1757      24.507  41.567 -12.918  1.00  0.00           C  
ATOM   2132  N   ASP B1758      21.286  44.551 -10.856  1.00  0.00           N  
ATOM   2133  CA  ASP B1758      20.826  45.867 -10.422  1.00  0.00           C  
ATOM   2134  C   ASP B1758      19.526  45.731  -9.628  1.00  0.00           C  
ATOM   2135  O   ASP B1758      18.677  44.897  -9.941  1.00  0.00           O  
ATOM   2136  CB  ASP B1758      20.638  46.804 -11.624  1.00  0.00           C  
ATOM   2137  CG  ASP B1758      19.492  46.391 -12.516  1.00  0.00           C  
ATOM   2138  OD1 ASP B1758      18.329  46.555 -12.102  1.00  0.00           O  
ATOM   2139  OD2 ASP B1758      19.752  45.902 -13.633  1.00  0.00           O  
ATOM   2140  N   ILE B1760      19.382  46.558  -8.596  1.00  0.00           N  
ATOM   2141  CA  ILE B1760      18.218  46.514  -7.720  1.00  0.00           C  
ATOM   2142  C   ILE B1760      16.896  46.823  -8.426  1.00  0.00           C  
ATOM   2143  O   ILE B1760      15.826  46.394  -7.982  1.00  0.00           O  
ATOM   2144  CB  ILE B1760      18.410  47.476  -6.512  1.00  0.00           C  
ATOM   2145  CG1 ILE B1760      17.426  47.115  -5.396  1.00  0.00           C  
ATOM   2146  CG2 ILE B1760      18.238  48.926  -6.950  1.00  0.00           C  
ATOM   2147  CD1 ILE B1760      17.687  45.748  -4.773  1.00  0.00           C  
ATOM   2148  N   GLU B1761      16.973  47.553  -9.534  1.00  0.00           N  
ATOM   2149  CA  GLU B1761      15.782  47.911 -10.301  1.00  0.00           C  
ATOM   2150  C   GLU B1761      15.068  46.659 -10.821  1.00  0.00           C  
ATOM   2151  O   GLU B1761      13.849  46.538 -10.705  1.00  0.00           O  
ATOM   2152  CB  GLU B1761      16.174  48.811 -11.480  1.00  0.00           C  
ATOM   2153  CG  GLU B1761      17.309  49.797 -11.166  1.00  0.00           C  
ATOM   2154  CD  GLU B1761      16.950  50.767 -10.059  1.00  0.00           C  
ATOM   2155  OE1 GLU B1761      17.840  51.519  -9.602  1.00  0.00           O  
ATOM   2156  OE2 GLU B1761      15.770  50.781  -9.645  1.00  0.00           O  
ATOM   2157  N   SER B1762      15.826  45.729 -11.395  1.00  0.00           N  
ATOM   2158  CA  SER B1762      15.244  44.497 -11.922  1.00  0.00           C  
ATOM   2159  C   SER B1762      14.697  43.594 -10.817  1.00  0.00           C  
ATOM   2160  O   SER B1762      13.713  42.892 -11.019  1.00  0.00           O  
ATOM   2161  CB  SER B1762      16.275  43.725 -12.739  1.00  0.00           C  
ATOM   2162  OG  SER B1762      16.692  44.486 -13.853  1.00  0.00           O  
ATOM   2163  N   ILE B1798      15.342  43.607  -9.655  1.00  0.00           N  
ATOM   2164  CA  ILE B1798      14.885  42.791  -8.537  1.00  0.00           C  
ATOM   2165  C   ILE B1798      13.530  43.309  -8.049  1.00  0.00           C  
ATOM   2166  O   ILE B1798      12.620  42.532  -7.765  1.00  0.00           O  
ATOM   2167  CB  ILE B1798      15.900  42.825  -7.364  1.00  0.00           C  
ATOM   2168  CG1 ILE B1798      17.197  42.123  -7.784  1.00  0.00           C  
ATOM   2169  CG2 ILE B1798      15.292  42.167  -6.129  1.00  0.00           C  
ATOM   2170  CD1 ILE B1798      18.285  42.088  -6.712  1.00  0.00           C  
ATOM   2171  N   GLN B1799      13.409  44.629  -7.969  1.00  0.00           N  
ATOM   2172  CA  GLN B1799      12.184  45.280  -7.518  1.00  0.00           C  
ATOM   2173  C   GLN B1799      11.003  44.945  -8.445  1.00  0.00           C  
ATOM   2174  O   GLN B1799       9.898  44.674  -7.981  1.00  0.00           O  
ATOM   2175  CB  GLN B1799      12.408  46.800  -7.464  1.00  0.00           C  
ATOM   2176  CG  GLN B1799      11.616  47.526  -6.382  1.00  0.00           C  
ATOM   2177  CD  GLN B1799      10.142  47.657  -6.714  1.00  0.00           C  
ATOM   2178  OE1 GLN B1799       9.302  47.812  -5.824  1.00  0.00           O  
ATOM   2179  NE2 GLN B1799       9.821  47.608  -8.004  1.00  0.00           N  
ATOM   2180  N   GLU B1800      11.244  44.955  -9.752  1.00  0.00           N  
ATOM   2181  CA  GLU B1800      10.196  44.650 -10.719  1.00  0.00           C  
ATOM   2182  C   GLU B1800       9.691  43.215 -10.580  1.00  0.00           C  
ATOM   2183  O   GLU B1800       8.489  42.972 -10.621  1.00  0.00           O  
ATOM   2184  CB  GLU B1800      10.705  44.836 -12.153  1.00  0.00           C  
ATOM   2185  CG  GLU B1800      11.346  46.173 -12.451  1.00  0.00           C  
ATOM   2186  CD  GLU B1800      11.726  46.310 -13.920  1.00  0.00           C  
ATOM   2187  OE1 GLU B1800      12.503  47.233 -14.256  1.00  0.00           O  
ATOM   2188  OE2 GLU B1800      11.239  45.497 -14.742  1.00  0.00           O  
ATOM   2189  N   ASP B1801      10.610  42.266 -10.425  1.00  0.00           N  
ATOM   2190  CA  ASP B1801      10.233  40.859 -10.311  1.00  0.00           C  
ATOM   2191  C   ASP B1801       9.848  40.413  -8.909  1.00  0.00           C  
ATOM   2192  O   ASP B1801       9.292  39.333  -8.738  1.00  0.00           O  
ATOM   2193  CB  ASP B1801      11.377  39.954 -10.795  1.00  0.00           C  
ATOM   2194  CG  ASP B1801      11.721  40.169 -12.261  1.00  0.00           C  
ATOM   2195  OD1 ASP B1801      10.953  40.862 -12.956  1.00  0.00           O  
ATOM   2196  OD2 ASP B1801      12.756  39.635 -12.720  1.00  0.00           O  
ATOM   2197  N   PHE B1802      10.127  41.241  -7.909  1.00  0.00           N  
ATOM   2198  CA  PHE B1802       9.866  40.848  -6.531  1.00  0.00           C  
ATOM   2199  C   PHE B1802       8.513  40.227  -6.210  1.00  0.00           C  
ATOM   2200  O   PHE B1802       8.460  39.119  -5.681  1.00  0.00           O  
ATOM   2201  CB  PHE B1802      10.131  42.017  -5.583  1.00  0.00           C  
ATOM   2202  CG  PHE B1802      10.312  41.594  -4.151  1.00  0.00           C  
ATOM   2203  CD1 PHE B1802       9.247  41.628  -3.255  1.00  0.00           C  
ATOM   2204  CD2 PHE B1802      11.544  41.128  -3.708  1.00  0.00           C  
ATOM   2205  CE1 PHE B1802       9.409  41.201  -1.939  1.00  0.00           C  
ATOM   2206  CE2 PHE B1802      11.719  40.699  -2.397  1.00  0.00           C  
ATOM   2207  CZ  PHE B1802      10.656  40.732  -1.508  1.00  0.00           C  
ATOM   2208  N   SER B1803       7.423  40.920  -6.530  1.00  0.00           N  
ATOM   2209  CA  SER B1803       6.092  40.398  -6.222  1.00  0.00           C  
ATOM   2210  C   SER B1803       5.808  39.006  -6.769  1.00  0.00           C  
ATOM   2211  O   SER B1803       5.107  38.227  -6.133  1.00  0.00           O  
ATOM   2212  CB  SER B1803       5.004  41.366  -6.714  1.00  0.00           C  
ATOM   2213  OG  SER B1803       5.049  41.511  -8.122  1.00  0.00           O  
ATOM   2214  N   SER B1808       6.358  38.678  -7.931  1.00  0.00           N  
ATOM   2215  CA  SER B1808       6.107  37.366  -8.523  1.00  0.00           C  
ATOM   2216  C   SER B1808       7.115  36.290  -8.128  1.00  0.00           C  
ATOM   2217  O   SER B1808       7.002  35.146  -8.559  1.00  0.00           O  
ATOM   2218  CB  SER B1808       6.058  37.481 -10.045  1.00  0.00           C  
ATOM   2219  OG  SER B1808       7.301  37.945 -10.540  1.00  0.00           O  
ATOM   2220  N   MET B1809       8.106  36.645  -7.318  1.00  0.00           N  
ATOM   2221  CA  MET B1809       9.085  35.650  -6.886  1.00  0.00           C  
ATOM   2222  C   MET B1809       8.487  34.689  -5.853  1.00  0.00           C  
ATOM   2223  O   MET B1809       7.787  35.118  -4.939  1.00  0.00           O  
ATOM   2224  CB  MET B1809      10.300  36.323  -6.244  1.00  0.00           C  
ATOM   2225  CG  MET B1809      11.266  37.005  -7.186  1.00  0.00           C  
ATOM   2226  SD  MET B1809      12.631  37.703  -6.210  1.00  0.00           S  
ATOM   2227  CE  MET B1809      13.669  38.402  -7.503  1.00  0.00           C  
ATOM   2228  N   ASN B1810       8.760  33.396  -5.994  1.00  0.00           N  
ATOM   2229  CA  ASN B1810       8.284  32.433  -5.008  1.00  0.00           C  
ATOM   2230  C   ASN B1810       9.120  32.781  -3.769  1.00  0.00           C  
ATOM   2231  O   ASN B1810      10.344  32.668  -3.806  1.00  0.00           O  
ATOM   2232  CB  ASN B1810       8.572  31.000  -5.467  1.00  0.00           C  
ATOM   2233  CG  ASN B1810       8.181  29.962  -4.419  1.00  0.00           C  
ATOM   2234  OD1 ASN B1810       8.711  29.957  -3.311  1.00  0.00           O  
ATOM   2235  ND2 ASN B1810       7.247  29.081  -4.769  1.00  0.00           N  
ATOM   2236  N   LYS B1812       8.462  33.217  -2.692  1.00  0.00           N  
ATOM   2237  CA  LYS B1812       9.155  33.635  -1.473  1.00  0.00           C  
ATOM   2238  C   LYS B1812       9.928  32.564  -0.686  1.00  0.00           C  
ATOM   2239  O   LYS B1812      10.903  32.884   0.002  1.00  0.00           O  
ATOM   2240  CB  LYS B1812       8.175  34.386  -0.549  1.00  0.00           C  
ATOM   2241  CG  LYS B1812       7.594  35.683  -1.187  1.00  0.00           C  
ATOM   2242  CD  LYS B1812       8.717  36.559  -1.781  1.00  0.00           C  
ATOM   2243  CE  LYS B1812       8.208  37.843  -2.437  1.00  0.00           C  
ATOM   2244  NZ  LYS B1812       7.305  37.617  -3.606  1.00  0.00           N  
ATOM   2245  N   ARG B1813       9.514  31.304  -0.778  1.00  0.00           N  
ATOM   2246  CA  ARG B1813      10.238  30.244  -0.078  1.00  0.00           C  
ATOM   2247  C   ARG B1813      11.562  30.001  -0.813  1.00  0.00           C  
ATOM   2248  O   ARG B1813      12.600  29.766  -0.189  1.00  0.00           O  
ATOM   2249  CB  ARG B1813       9.414  28.953  -0.036  1.00  0.00           C  
ATOM   2250  CG  ARG B1813       8.144  29.081   0.792  1.00  0.00           C  
ATOM   2251  CD  ARG B1813       7.473  27.735   0.964  1.00  0.00           C  
ATOM   2252  NE  ARG B1813       8.261  26.844   1.810  1.00  0.00           N  
ATOM   2253  CZ  ARG B1813       8.476  25.560   1.542  1.00  0.00           C  
ATOM   2254  NH1 ARG B1813       7.964  25.013   0.446  1.00  0.00           N  
ATOM   2255  NH2 ARG B1813       9.203  24.822   2.368  1.00  0.00           N  
ATOM   2256  N   GLU B1814      11.515  30.066  -2.141  1.00  0.00           N  
ATOM   2257  CA  GLU B1814      12.713  29.878  -2.965  1.00  0.00           C  
ATOM   2258  C   GLU B1814      13.649  31.065  -2.756  1.00  0.00           C  
ATOM   2259  O   GLU B1814      14.865  30.900  -2.637  1.00  0.00           O  
ATOM   2260  CB  GLU B1814      12.346  29.803  -4.451  1.00  0.00           C  
ATOM   2261  CG  GLU B1814      11.741  28.482  -4.898  1.00  0.00           C  
ATOM   2262  CD  GLU B1814      11.162  28.564  -6.305  1.00  0.00           C  
ATOM   2263  OE1 GLU B1814      11.707  29.328  -7.142  1.00  0.00           O  
ATOM   2264  OE2 GLU B1814      10.169  27.858  -6.578  1.00  0.00           O  
ATOM   2265  N   LEU B1815      13.069  32.262  -2.715  1.00  0.00           N  
ATOM   2266  CA  LEU B1815      13.852  33.466  -2.525  1.00  0.00           C  
ATOM   2267  C   LEU B1815      14.569  33.390  -1.181  1.00  0.00           C  
ATOM   2268  O   LEU B1815      15.764  33.662  -1.095  1.00  0.00           O  
ATOM   2269  CB  LEU B1815      12.955  34.708  -2.566  1.00  0.00           C  
ATOM   2270  CG  LEU B1815      13.646  36.052  -2.278  1.00  0.00           C  
ATOM   2271  CD1 LEU B1815      14.747  36.320  -3.312  1.00  0.00           C  
ATOM   2272  CD2 LEU B1815      12.604  37.176  -2.295  1.00  0.00           C  
ATOM   2273  N   LYS B1816      13.841  33.012  -0.136  1.00  0.00           N  
ATOM   2274  CA  LYS B1816      14.443  32.929   1.185  1.00  0.00           C  
ATOM   2275  C   LYS B1816      15.577  31.923   1.226  1.00  0.00           C  
ATOM   2276  O   LYS B1816      16.575  32.136   1.907  1.00  0.00           O  
ATOM   2277  CB  LYS B1816      13.388  32.596   2.241  1.00  0.00           C  
ATOM   2278  CG  LYS B1816      12.588  33.819   2.701  1.00  0.00           C  
ATOM   2279  CD  LYS B1816      11.621  33.453   3.821  1.00  0.00           C  
ATOM   2280  CE  LYS B1816      11.067  34.699   4.480  1.00  0.00           C  
ATOM   2281  NZ  LYS B1816      10.229  34.372   5.665  1.00  0.00           N  
ATOM   2282  N   THR B1817      15.427  30.825   0.499  1.00  0.00           N  
ATOM   2283  CA  THR B1817      16.478  29.820   0.458  1.00  0.00           C  
ATOM   2284  C   THR B1817      17.752  30.444  -0.127  1.00  0.00           C  
ATOM   2285  O   THR B1817      18.840  30.284   0.425  1.00  0.00           O  
ATOM   2286  CB  THR B1817      16.055  28.625  -0.401  1.00  0.00           C  
ATOM   2287  OG1 THR B1817      14.933  27.983   0.216  1.00  0.00           O  
ATOM   2288  CG2 THR B1817      17.200  27.620  -0.533  1.00  0.00           C  
ATOM   2289  N   ASP B1818      17.614  31.159  -1.241  1.00  0.00           N  
ATOM   2290  CA  ASP B1818      18.768  31.800  -1.869  1.00  0.00           C  
ATOM   2291  C   ASP B1818      19.356  32.875  -0.954  1.00  0.00           C  
ATOM   2292  O   ASP B1818      20.564  32.938  -0.763  1.00  0.00           O  
ATOM   2293  CB  ASP B1818      18.388  32.431  -3.221  1.00  0.00           C  
ATOM   2294  CG  ASP B1818      18.246  31.396  -4.344  1.00  0.00           C  
ATOM   2295  OD1 ASP B1818      18.928  30.349  -4.297  1.00  0.00           O  
ATOM   2296  OD2 ASP B1818      17.467  31.643  -5.291  1.00  0.00           O  
ATOM   2297  N   VAL B1819      18.500  33.716  -0.385  1.00  0.00           N  
ATOM   2298  CA  VAL B1819      18.970  34.779   0.496  1.00  0.00           C  
ATOM   2299  C   VAL B1819      19.800  34.214   1.661  1.00  0.00           C  
ATOM   2300  O   VAL B1819      20.885  34.715   1.947  1.00  0.00           O  
ATOM   2301  CB  VAL B1819      17.774  35.624   1.033  1.00  0.00           C  
ATOM   2302  CG1 VAL B1819      18.227  36.532   2.162  1.00  0.00           C  
ATOM   2303  CG2 VAL B1819      17.195  36.487  -0.093  1.00  0.00           C  
ATOM   2304  N   ALA B1820      19.294  33.177   2.319  1.00  0.00           N  
ATOM   2305  CA  ALA B1820      19.997  32.554   3.442  1.00  0.00           C  
ATOM   2306  C   ALA B1820      21.311  31.927   2.969  1.00  0.00           C  
ATOM   2307  O   ALA B1820      22.316  31.965   3.679  1.00  0.00           O  
ATOM   2308  CB  ALA B1820      19.119  31.483   4.091  1.00  0.00           C  
ATOM   2309  N   ASN B1821      21.302  31.330   1.782  1.00  0.00           N  
ATOM   2310  CA  ASN B1821      22.529  30.737   1.267  1.00  0.00           C  
ATOM   2311  C   ASN B1821      23.586  31.816   1.037  1.00  0.00           C  
ATOM   2312  O   ASN B1821      24.743  31.623   1.404  1.00  0.00           O  
ATOM   2313  CB  ASN B1821      22.263  29.960  -0.024  1.00  0.00           C  
ATOM   2314  CG  ASN B1821      21.627  28.602   0.245  1.00  0.00           C  
ATOM   2315  OD1 ASN B1821      21.572  28.153   1.388  1.00  0.00           O  
ATOM   2316  ND2 ASN B1821      21.161  27.941  -0.804  1.00  0.00           N  
ATOM   2317  N   TYR B1822      23.192  32.953   0.462  1.00  0.00           N  
ATOM   2318  CA  TYR B1822      24.153  34.034   0.225  1.00  0.00           C  
ATOM   2319  C   TYR B1822      24.661  34.633   1.534  1.00  0.00           C  
ATOM   2320  O   TYR B1822      25.840  34.949   1.653  1.00  0.00           O  
ATOM   2321  CB  TYR B1822      23.552  35.144  -0.635  1.00  0.00           C  
ATOM   2322  CG  TYR B1822      23.646  34.897  -2.125  1.00  0.00           C  
ATOM   2323  CD1 TYR B1822      22.503  34.630  -2.881  1.00  0.00           C  
ATOM   2324  CD2 TYR B1822      24.874  34.947  -2.786  1.00  0.00           C  
ATOM   2325  CE1 TYR B1822      22.578  34.422  -4.260  1.00  0.00           C  
ATOM   2326  CE2 TYR B1822      24.960  34.737  -4.161  1.00  0.00           C  
ATOM   2327  CZ  TYR B1822      23.804  34.475  -4.892  1.00  0.00           C  
ATOM   2328  OH  TYR B1822      23.878  34.247  -6.254  1.00  0.00           O  
ATOM   2329  N   ILE B1823      23.771  34.791   2.513  1.00  0.00           N  
ATOM   2330  CA  ILE B1823      24.171  35.339   3.803  1.00  0.00           C  
ATOM   2331  C   ILE B1823      25.154  34.382   4.477  1.00  0.00           C  
ATOM   2332  O   ILE B1823      26.166  34.801   5.036  1.00  0.00           O  
ATOM   2333  CB  ILE B1823      22.964  35.522   4.749  1.00  0.00           C  
ATOM   2334  CG1 ILE B1823      22.052  36.631   4.223  1.00  0.00           C  
ATOM   2335  CG2 ILE B1823      23.458  35.830   6.172  1.00  0.00           C  
ATOM   2336  CD1 ILE B1823      20.746  36.760   5.004  1.00  0.00           C  
ATOM   2337  N   ASN B1824      24.854  33.092   4.429  1.00  0.00           N  
ATOM   2338  CA  ASN B1824      25.745  32.124   5.048  1.00  0.00           C  
ATOM   2339  C   ASN B1824      27.132  32.084   4.422  1.00  0.00           C  
ATOM   2340  O   ASN B1824      28.102  31.772   5.098  1.00  0.00           O  
ATOM   2341  CB  ASN B1824      25.116  30.737   5.040  1.00  0.00           C  
ATOM   2342  CG  ASN B1824      24.184  30.539   6.215  1.00  0.00           C  
ATOM   2343  OD1 ASN B1824      24.463  31.019   7.310  1.00  0.00           O  
ATOM   2344  ND2 ASN B1824      23.084  29.826   6.003  1.00  0.00           N  
ATOM   2345  N   THR B1825      27.220  32.408   3.136  1.00  0.00           N  
ATOM   2346  CA  THR B1825      28.501  32.430   2.440  1.00  0.00           C  
ATOM   2347  C   THR B1825      29.343  33.553   3.038  1.00  0.00           C  
ATOM   2348  O   THR B1825      30.531  33.385   3.273  1.00  0.00           O  
ATOM   2349  CB  THR B1825      28.314  32.692   0.925  1.00  0.00           C  
ATOM   2350  OG1 THR B1825      27.675  31.559   0.323  1.00  0.00           O  
ATOM   2351  CG2 THR B1825      29.663  32.942   0.248  1.00  0.00           C  
ATOM   2352  N   ILE B1826      28.720  34.701   3.282  1.00  0.00           N  
ATOM   2353  CA  ILE B1826      29.428  35.829   3.866  1.00  0.00           C  
ATOM   2354  C   ILE B1826      29.923  35.472   5.270  1.00  0.00           C  
ATOM   2355  O   ILE B1826      31.108  35.615   5.579  1.00  0.00           O  
ATOM   2356  CB  ILE B1826      28.523  37.074   3.962  1.00  0.00           C  
ATOM   2357  CG1 ILE B1826      28.007  37.457   2.571  1.00  0.00           C  
ATOM   2358  CG2 ILE B1826      29.309  38.246   4.553  1.00  0.00           C  
ATOM   2359  CD1 ILE B1826      27.130  38.730   2.554  1.00  0.00           C  
ATOM   2360  N   ILE B1827      29.024  34.981   6.115  1.00  0.00           N  
ATOM   2361  CA  ILE B1827      29.410  34.632   7.473  1.00  0.00           C  
ATOM   2362  C   ILE B1827      30.459  33.517   7.527  1.00  0.00           C  
ATOM   2363  O   ILE B1827      31.218  33.428   8.491  1.00  0.00           O  
ATOM   2364  CB  ILE B1827      28.174  34.245   8.322  1.00  0.00           C  
ATOM   2365  CG1 ILE B1827      27.175  35.411   8.336  1.00  0.00           C  
ATOM   2366  CG2 ILE B1827      28.595  33.949   9.758  1.00  0.00           C  
ATOM   2367  CD1 ILE B1827      25.900  35.123   9.132  1.00  0.00           C  
ATOM   2368  N   ASP B1828      30.519  32.679   6.492  1.00  0.00           N  
ATOM   2369  CA  ASP B1828      31.511  31.602   6.461  1.00  0.00           C  
ATOM   2370  C   ASP B1828      32.933  32.160   6.519  1.00  0.00           C  
ATOM   2371  O   ASP B1828      33.850  31.478   6.962  1.00  0.00           O  
ATOM   2372  CB  ASP B1828      31.346  30.744   5.204  1.00  0.00           C  
ATOM   2373  CG  ASP B1828      30.471  29.522   5.439  1.00  0.00           C  
ATOM   2374  OD1 ASP B1828      30.140  28.835   4.450  1.00  0.00           O  
ATOM   2375  OD2 ASP B1828      30.114  29.238   6.605  1.00  0.00           O  
ATOM   2376  N   LEU B1829      33.117  33.395   6.059  1.00  0.00           N  
ATOM   2377  CA  LEU B1829      34.435  34.033   6.102  1.00  0.00           C  
ATOM   2378  C   LEU B1829      34.852  34.189   7.570  1.00  0.00           C  
ATOM   2379  O   LEU B1829      36.013  33.980   7.932  1.00  0.00           O  
ATOM   2380  CB  LEU B1829      34.381  35.409   5.442  1.00  0.00           C  
ATOM   2381  CG  LEU B1829      34.062  35.426   3.946  1.00  0.00           C  
ATOM   2382  CD1 LEU B1829      33.756  36.847   3.502  1.00  0.00           C  
ATOM   2383  CD2 LEU B1829      35.241  34.853   3.161  1.00  0.00           C  
ATOM   2384  N   VAL B1830      33.892  34.547   8.415  1.00  0.00           N  
ATOM   2385  CA  VAL B1830      34.171  34.718   9.834  1.00  0.00           C  
ATOM   2386  C   VAL B1830      34.362  33.369  10.514  1.00  0.00           C  
ATOM   2387  O   VAL B1830      35.290  33.202  11.309  1.00  0.00           O  
ATOM   2388  CB  VAL B1830      33.038  35.474  10.539  1.00  0.00           C  
ATOM   2389  CG1 VAL B1830      33.340  35.594  12.026  1.00  0.00           C  
ATOM   2390  CG2 VAL B1830      32.877  36.848   9.921  1.00  0.00           C  
ATOM   2391  N   ARG B1831      33.486  32.414  10.200  1.00  0.00           N  
ATOM   2392  CA  ARG B1831      33.571  31.081  10.780  1.00  0.00           C  
ATOM   2393  C   ARG B1831      34.942  30.462  10.480  1.00  0.00           C  
ATOM   2394  O   ARG B1831      35.583  29.880  11.356  1.00  0.00           O  
ATOM   2395  CB  ARG B1831      32.462  30.169  10.217  1.00  0.00           C  
ATOM   2396  CG  ARG B1831      31.027  30.656  10.476  1.00  0.00           C  
ATOM   2397  CD  ARG B1831      29.950  29.652   9.991  1.00  0.00           C  
ATOM   2398  NE  ARG B1831      28.600  30.183  10.198  1.00  0.00           N  
ATOM   2399  CZ  ARG B1831      27.759  30.523   9.223  1.00  0.00           C  
ATOM   2400  NH1 ARG B1831      28.110  30.382   7.951  1.00  0.00           N  
ATOM   2401  NH2 ARG B1831      26.572  31.045   9.521  1.00  0.00           N  
ATOM   2402  N   GLU B1832      35.399  30.599   9.240  1.00  0.00           N  
ATOM   2403  CA  GLU B1832      36.686  30.033   8.864  1.00  0.00           C  
ATOM   2404  C   GLU B1832      37.848  30.780   9.536  1.00  0.00           C  
ATOM   2405  O   GLU B1832      38.821  30.167   9.982  1.00  0.00           O  
ATOM   2406  CB  GLU B1832      36.841  30.066   7.345  1.00  0.00           C  
ATOM   2407  CG  GLU B1832      38.059  29.309   6.856  1.00  0.00           C  
ATOM   2408  CD  GLU B1832      37.954  27.807   7.076  1.00  0.00           C  
ATOM   2409  OE1 GLU B1832      39.017  27.164   7.213  1.00  0.00           O  
ATOM   2410  OE2 GLU B1832      36.818  27.274   7.101  1.00  0.00           O  
ATOM   2411  N   HIS B1833      37.734  32.103   9.611  1.00  0.00           N  
ATOM   2412  CA  HIS B1833      38.760  32.937  10.227  1.00  0.00           C  
ATOM   2413  C   HIS B1833      38.988  32.515  11.683  1.00  0.00           C  
ATOM   2414  O   HIS B1833      40.122  32.355  12.122  1.00  0.00           O  
ATOM   2415  CB  HIS B1833      38.322  34.403  10.184  1.00  0.00           C  
ATOM   2416  CG  HIS B1833      39.357  35.372  10.668  1.00  0.00           C  
ATOM   2417  ND1 HIS B1833      40.414  35.787   9.888  1.00  0.00           N  
ATOM   2418  CD2 HIS B1833      39.463  36.051  11.835  1.00  0.00           C  
ATOM   2419  CE1 HIS B1833      41.123  36.683  10.550  1.00  0.00           C  
ATOM   2420  NE2 HIS B1833      40.567  36.862  11.734  1.00  0.00           N  
ATOM   2421  N   PHE B1834      37.907  32.323  12.430  1.00  0.00           N  
ATOM   2422  CA  PHE B1834      38.055  31.944  13.824  1.00  0.00           C  
ATOM   2423  C   PHE B1834      38.418  30.498  14.114  1.00  0.00           C  
ATOM   2424  O   PHE B1834      38.365  30.059  15.259  1.00  0.00           O  
ATOM   2425  CB  PHE B1834      36.822  32.365  14.621  1.00  0.00           C  
ATOM   2426  CG  PHE B1834      36.779  33.834  14.896  1.00  0.00           C  
ATOM   2427  CD1 PHE B1834      36.111  34.698  14.037  1.00  0.00           C  
ATOM   2428  CD2 PHE B1834      37.457  34.363  15.988  1.00  0.00           C  
ATOM   2429  CE1 PHE B1834      36.117  36.068  14.258  1.00  0.00           C  
ATOM   2430  CE2 PHE B1834      37.473  35.735  16.222  1.00  0.00           C  
ATOM   2431  CZ  PHE B1834      36.802  36.592  15.355  1.00  0.00           C  
ATOM   2432  N   LYS B1835      38.789  29.755  13.078  1.00  0.00           N  
ATOM   2433  CA  LYS B1835      39.231  28.382  13.272  1.00  0.00           C  
ATOM   2434  C   LYS B1835      40.749  28.408  13.450  1.00  0.00           C  
ATOM   2435  O   LYS B1835      41.343  27.425  13.865  1.00  0.00           O  
ATOM   2436  CB  LYS B1835      38.849  27.500  12.079  1.00  0.00           C  
ATOM   2437  CG  LYS B1835      37.418  26.979  12.155  1.00  0.00           C  
ATOM   2438  CD  LYS B1835      37.031  26.203  10.897  1.00  0.00           C  
ATOM   2439  CE  LYS B1835      35.577  25.761  10.959  1.00  0.00           C  
ATOM   2440  NZ  LYS B1835      35.152  25.043   9.721  1.00  0.00           N  
ATOM   2441  N   LYS B1836      41.367  29.542  13.129  1.00  0.00           N  
ATOM   2442  CA  LYS B1836      42.811  29.700  13.284  1.00  0.00           C  
ATOM   2443  C   LYS B1836      43.142  29.484  14.759  1.00  0.00           C  
ATOM   2444  O   LYS B1836      42.567  30.140  15.630  1.00  0.00           O  
ATOM   2445  CB  LYS B1836      43.251  31.109  12.872  1.00  0.00           C  
ATOM   2446  CG  LYS B1836      43.062  31.435  11.393  1.00  0.00           C  
ATOM   2447  CD  LYS B1836      43.454  32.880  11.100  1.00  0.00           C  
ATOM   2448  CE  LYS B1836      43.236  33.243   9.636  1.00  0.00           C  
ATOM   2449  NZ  LYS B1836      44.041  32.383   8.712  1.00  0.00           N  
ATOM   2450  N   PRO B1837      44.080  28.570  15.054  1.00  0.00           N  
ATOM   2451  CA  PRO B1837      44.491  28.258  16.430  1.00  0.00           C  
ATOM   2452  C   PRO B1837      44.874  29.486  17.253  1.00  0.00           C  
ATOM   2453  O   PRO B1837      44.639  29.523  18.456  1.00  0.00           O  
ATOM   2454  CB  PRO B1837      45.680  27.309  16.238  1.00  0.00           C  
ATOM   2455  CG  PRO B1837      45.394  26.657  14.908  1.00  0.00           C  
ATOM   2456  CD  PRO B1837      44.885  27.811  14.078  1.00  0.00           C  
ATOM   2457  N   GLU B1838      45.454  30.491  16.603  1.00  0.00           N  
ATOM   2458  CA  GLU B1838      45.870  31.698  17.312  1.00  0.00           C  
ATOM   2459  C   GLU B1838      44.696  32.518  17.858  1.00  0.00           C  
ATOM   2460  O   GLU B1838      44.890  33.391  18.699  1.00  0.00           O  
ATOM   2461  CB  GLU B1838      46.727  32.597  16.406  1.00  0.00           C  
ATOM   2462  CG  GLU B1838      47.995  31.954  15.837  1.00  0.00           C  
ATOM   2463  CD  GLU B1838      47.705  30.919  14.748  1.00  0.00           C  
ATOM   2464  OE1 GLU B1838      46.689  31.070  14.022  1.00  0.00           O  
ATOM   2465  OE2 GLU B1838      48.506  29.965  14.613  1.00  0.00           O  
ATOM   2466  N   LEU B1839      43.483  32.248  17.389  1.00  0.00           N  
ATOM   2467  CA  LEU B1839      42.330  33.005  17.866  1.00  0.00           C  
ATOM   2468  C   LEU B1839      41.397  32.199  18.772  1.00  0.00           C  
ATOM   2469  O   LEU B1839      40.291  32.645  19.064  1.00  0.00           O  
ATOM   2470  CB  LEU B1839      41.532  33.558  16.680  1.00  0.00           C  
ATOM   2471  CG  LEU B1839      42.269  34.513  15.730  1.00  0.00           C  
ATOM   2472  CD1 LEU B1839      41.354  34.897  14.584  1.00  0.00           C  
ATOM   2473  CD2 LEU B1839      42.731  35.757  16.483  1.00  0.00           C  
ATOM   2474  N   SER B1840      41.850  31.032  19.231  1.00  0.00           N  
ATOM   2475  CA  SER B1840      41.025  30.174  20.087  1.00  0.00           C  
ATOM   2476  C   SER B1840      40.716  30.818  21.438  1.00  0.00           C  
ATOM   2477  O   SER B1840      39.612  30.683  21.961  1.00  0.00           O  
ATOM   2478  CB  SER B1840      41.704  28.810  20.298  1.00  0.00           C  
ATOM   2479  OG  SER B1840      42.936  28.938  20.988  1.00  0.00           O  
ATOM   2480  N   GLU B1841      41.703  31.507  21.998  1.00  0.00           N  
ATOM   2481  CA  GLU B1841      41.547  32.201  23.269  1.00  0.00           C  
ATOM   2482  C   GLU B1841      40.460  33.265  23.130  1.00  0.00           C  
ATOM   2483  O   GLU B1841      39.520  33.322  23.925  1.00  0.00           O  
ATOM   2484  CB  GLU B1841      42.868  32.877  23.657  1.00  0.00           C  
ATOM   2485  CG  GLU B1841      43.682  32.111  24.670  1.00  0.00           C  
ATOM   2486  CD  GLU B1841      43.054  32.156  26.045  1.00  0.00           C  
ATOM   2487  OE1 GLU B1841      43.047  33.248  26.657  1.00  0.00           O  
ATOM   2488  OE2 GLU B1841      42.559  31.104  26.508  1.00  0.00           O  
ATOM   2489  N   LEU B1842      40.606  34.103  22.108  1.00  0.00           N  
ATOM   2490  CA  LEU B1842      39.659  35.178  21.839  1.00  0.00           C  
ATOM   2491  C   LEU B1842      38.266  34.599  21.661  1.00  0.00           C  
ATOM   2492  O   LEU B1842      37.306  35.043  22.286  1.00  0.00           O  
ATOM   2493  CB  LEU B1842      40.050  35.923  20.560  1.00  0.00           C  
ATOM   2494  CG  LEU B1842      39.815  37.435  20.460  1.00  0.00           C  
ATOM   2495  CD1 LEU B1842      39.506  37.781  19.006  1.00  0.00           C  
ATOM   2496  CD2 LEU B1842      38.681  37.883  21.357  1.00  0.00           C  
ATOM   2497  N   LEU B1843      38.173  33.599  20.795  1.00  0.00           N  
ATOM   2498  CA  LEU B1843      36.908  32.948  20.489  1.00  0.00           C  
ATOM   2499  C   LEU B1843      36.219  32.391  21.737  1.00  0.00           C  
ATOM   2500  O   LEU B1843      35.026  32.609  21.942  1.00  0.00           O  
ATOM   2501  CB  LEU B1843      37.153  31.833  19.477  1.00  0.00           C  
ATOM   2502  CG  LEU B1843      36.000  31.310  18.616  1.00  0.00           C  
ATOM   2503  CD1 LEU B1843      35.712  29.877  19.007  1.00  0.00           C  
ATOM   2504  CD2 LEU B1843      34.768  32.209  18.747  1.00  0.00           C  
ATOM   2505  N   SER B1844      36.977  31.682  22.569  1.00  0.00           N  
ATOM   2506  CA  SER B1844      36.433  31.097  23.790  1.00  0.00           C  
ATOM   2507  C   SER B1844      35.900  32.157  24.755  1.00  0.00           C  
ATOM   2508  O   SER B1844      34.831  31.990  25.344  1.00  0.00           O  
ATOM   2509  CB  SER B1844      37.500  30.258  24.498  1.00  0.00           C  
ATOM   2510  OG  SER B1844      37.006  29.746  25.724  1.00  0.00           O  
ATOM   2511  N   ASN B1845      36.651  33.241  24.924  1.00  0.00           N  
ATOM   2512  CA  ASN B1845      36.228  34.307  25.817  1.00  0.00           C  
ATOM   2513  C   ASN B1845      34.954  34.977  25.307  1.00  0.00           C  
ATOM   2514  O   ASN B1845      34.027  35.238  26.078  1.00  0.00           O  
ATOM   2515  CB  ASN B1845      37.340  35.349  25.972  1.00  0.00           C  
ATOM   2516  CG  ASN B1845      38.539  34.811  26.739  1.00  0.00           C  
ATOM   2517  OD1 ASN B1845      38.381  34.064  27.705  1.00  0.00           O  
ATOM   2518  ND2 ASN B1845      39.741  35.199  26.321  1.00  0.00           N  
ATOM   2519  N   VAL B1846      34.907  35.245  24.004  1.00  0.00           N  
ATOM   2520  CA  VAL B1846      33.744  35.883  23.408  1.00  0.00           C  
ATOM   2521  C   VAL B1846      32.487  35.033  23.604  1.00  0.00           C  
ATOM   2522  O   VAL B1846      31.425  35.557  23.943  1.00  0.00           O  
ATOM   2523  CB  VAL B1846      33.959  36.139  21.901  1.00  0.00           C  
ATOM   2524  CG1 VAL B1846      32.686  36.701  21.280  1.00  0.00           C  
ATOM   2525  CG2 VAL B1846      35.108  37.113  21.707  1.00  0.00           C  
ATOM   2526  N   LYS B1847      32.608  33.725  23.393  1.00  0.00           N  
ATOM   2527  CA  LYS B1847      31.468  32.831  23.563  1.00  0.00           C  
ATOM   2528  C   LYS B1847      30.935  32.892  24.990  1.00  0.00           C  
ATOM   2529  O   LYS B1847      29.728  32.985  25.206  1.00  0.00           O  
ATOM   2530  CB  LYS B1847      31.851  31.379  23.254  1.00  0.00           C  
ATOM   2531  CG  LYS B1847      32.124  31.080  21.793  1.00  0.00           C  
ATOM   2532  CD  LYS B1847      32.223  29.577  21.551  1.00  0.00           C  
ATOM   2533  CE  LYS B1847      32.469  29.269  20.082  1.00  0.00           C  
ATOM   2534  NZ  LYS B1847      31.413  29.862  19.216  1.00  0.00           N  
ATOM   2535  N   SER B1848      31.845  32.842  25.958  1.00  0.00           N  
ATOM   2536  CA  SER B1848      31.469  32.855  27.365  1.00  0.00           C  
ATOM   2537  C   SER B1848      30.667  34.084  27.775  1.00  0.00           C  
ATOM   2538  O   SER B1848      29.718  33.977  28.551  1.00  0.00           O  
ATOM   2539  CB  SER B1848      32.714  32.735  28.251  1.00  0.00           C  
ATOM   2540  OG  SER B1848      33.527  33.893  28.178  1.00  0.00           O  
ATOM   2541  N   TYR B1850      31.038  35.248  27.254  1.00  0.00           N  
ATOM   2542  CA  TYR B1850      30.340  36.482  27.599  1.00  0.00           C  
ATOM   2543  C   TYR B1850      28.884  36.447  27.139  1.00  0.00           C  
ATOM   2544  O   TYR B1850      28.257  37.495  26.976  1.00  0.00           O  
ATOM   2545  CB  TYR B1850      31.048  37.685  26.968  1.00  0.00           C  
ATOM   2546  CG  TYR B1850      32.510  37.830  27.329  1.00  0.00           C  
ATOM   2547  CD1 TYR B1850      33.380  38.542  26.503  1.00  0.00           C  
ATOM   2548  CD2 TYR B1850      33.030  37.251  28.489  1.00  0.00           C  
ATOM   2549  CE1 TYR B1850      34.733  38.669  26.815  1.00  0.00           C  
ATOM   2550  CE2 TYR B1850      34.377  37.374  28.813  1.00  0.00           C  
ATOM   2551  CZ  TYR B1850      35.223  38.082  27.969  1.00  0.00           C  
ATOM   2552  OH  TYR B1850      36.561  38.187  28.273  1.00  0.00           O  
ATOM   2553  N   GLN B1851      28.353  35.239  26.944  1.00  0.00           N  
ATOM   2554  CA  GLN B1851      26.975  35.052  26.496  1.00  0.00           C  
ATOM   2555  C   GLN B1851      26.890  35.770  25.160  1.00  0.00           C  
ATOM   2556  O   GLN B1851      25.957  36.528  24.894  1.00  0.00           O  
ATOM   2557  CB  GLN B1851      26.006  35.678  27.504  1.00  0.00           C  
ATOM   2558  CG  GLN B1851      24.850  34.779  27.898  1.00  0.00           C  
ATOM   2559  CD  GLN B1851      23.923  34.479  26.740  1.00  0.00           C  
ATOM   2560  OE1 GLN B1851      23.292  35.379  26.185  1.00  0.00           O  
ATOM   2561  NE2 GLN B1851      23.834  33.207  26.368  1.00  0.00           N  
ATOM   2562  N   GLN B1852      27.885  35.507  24.320  1.00  0.00           N  
ATOM   2563  CA  GLN B1852      28.006  36.145  23.019  1.00  0.00           C  
ATOM   2564  C   GLN B1852      28.378  35.120  21.933  1.00  0.00           C  
ATOM   2565  O   GLN B1852      27.929  33.975  21.987  1.00  0.00           O  
ATOM   2566  CB  GLN B1852      29.072  37.226  23.151  1.00  0.00           C  
ATOM   2567  CG  GLN B1852      28.811  38.211  24.268  1.00  0.00           C  
ATOM   2568  CD  GLN B1852      30.040  39.026  24.618  1.00  0.00           C  
ATOM   2569  OE1 GLN B1852      29.967  39.986  25.392  1.00  0.00           O  
ATOM   2570  NE2 GLN B1852      31.184  38.639  24.060  1.00  0.00           N  
ATOM   2571  N   PRO B 336      29.171  35.524  20.916  1.00  0.00           N  
ATOM   2572  CA  PRO B 336      29.559  34.581  19.863  1.00  0.00           C  
ATOM   2573  C   PRO B 336      30.239  33.304  20.351  1.00  0.00           C  
ATOM   2574  O   PRO B 336      31.391  33.074  19.922  1.00  0.00           O  
ATOM   2575  CB  PRO B 336      30.490  35.419  18.998  1.00  0.00           C  
ATOM   2576  CG  PRO B 336      29.817  36.734  19.026  1.00  0.00           C  
ATOM   2577  CD  PRO B 336      29.465  36.903  20.478  1.00  0.00           C  
ATOM   2578  N   SER B 337      29.622  32.548  21.134  1.00  0.00           N  
HETATM 2579  N   TYE B1338      27.814  55.757  20.380  1.00  0.00           N  
HETATM 2580  CA  TYE B1338      27.707  54.854  19.220  1.00  0.00           C  
HETATM 2581  C   TYE B1338      26.874  53.643  19.578  1.00  0.00           C  
HETATM 2582  O   TYE B1338      26.405  53.517  20.688  1.00  0.00           O  
HETATM 2583  CB  TYE B1338      29.102  54.381  18.782  1.00  0.00           C  
HETATM 2584  CG  TYE B1338      29.990  55.547  18.411  1.00  0.00           C  
HETATM 2585  CD1 TYE B1338      31.011  55.963  19.301  1.00  0.00           C  
HETATM 2586  CD2 TYE B1338      29.807  56.217  17.180  1.00  0.00           C  
HETATM 2587  CE1 TYE B1338      31.846  57.047  18.959  1.00  0.00           C  
HETATM 2588  CE2 TYE B1338      30.639  57.300  16.835  1.00  0.00           C  
HETATM 2589  CZ  TYE B1338      31.660  57.717  17.724  1.00  0.00           C  
HETATM 2590  OH  TYE B1338      32.460  58.760  17.389  1.00  0.00           O  
TER
END
