# Supplementary material for: Backbone Brackets and Arginine Tweezers delineate Class I and Class II aminoacyl tRNA synthetases
Source: PLoS Comput Biol. 2018 Apr 16;14(4):e1006101. doi: 10.1371/journal.pcbi.1006101 (PMC5919687; doi:10.1371/journal.pcbi.1006101)
Supplement: S11 File — All structures of Class I aaRS with residues renumbered according to the MSA. (GZ) [file pcbi.1006101.s023.tar.gz › 2ja2_A_renum.pdb]

ATOM      1  N   MET A 240       3.606 -17.842  26.858  1.00  0.00           N  
ATOM      2  CA  MET A 240       2.362 -17.283  26.231  1.00  0.00           C  
ATOM      3  C   MET A 240       2.433 -16.412  24.921  1.00  0.00           C  
ATOM      4  O   MET A 240       1.494 -15.660  24.675  1.00  0.00           O  
ATOM      5  CB  MET A 240       1.590 -16.506  27.323  1.00  0.00           C  
ATOM      6  CG  MET A 240       0.957 -17.396  28.401  1.00  0.00           C  
ATOM      7  SD  MET A 240      -0.815 -17.681  28.191  1.00  0.00           S  
ATOM      8  CE  MET A 240      -0.911 -18.210  26.476  1.00  0.00           C  
ATOM      9  N   THR A 241       3.453 -16.479  24.061  1.00  0.00           N  
ATOM     10  CA  THR A 241       4.735 -17.156  24.287  1.00  0.00           C  
ATOM     11  C   THR A 241       5.916 -16.478  23.607  1.00  0.00           C  
ATOM     12  O   THR A 241       6.866 -16.192  24.318  1.00  0.00           O  
ATOM     13  CB  THR A 241       4.733 -18.665  23.994  1.00  0.00           C  
ATOM     14  OG1 THR A 241       6.041 -19.164  24.241  1.00  0.00           O  
ATOM     15  CG2 THR A 241       4.320 -19.012  22.574  1.00  0.00           C  
ATOM     16  N   ALA A 243       5.899 -16.223  22.285  1.00  0.00           N  
ATOM     17  CA  ALA A 243       6.901 -15.380  21.663  1.00  0.00           C  
ATOM     18  C   ALA A 243       6.949 -14.059  22.407  1.00  0.00           C  
ATOM     19  O   ALA A 243       5.918 -13.533  22.795  1.00  0.00           O  
ATOM     20  CB  ALA A 243       6.553 -15.081  20.268  1.00  0.00           C  
ATOM     21  N   THR A 244       8.136 -13.508  22.548  1.00  0.00           N  
ATOM     22  CA  THR A 244       8.275 -12.204  23.205  1.00  0.00           C  
ATOM     23  C   THR A 244       7.732 -11.184  22.223  1.00  0.00           C  
ATOM     24  O   THR A 244       8.016 -11.245  21.045  1.00  0.00           O  
ATOM     25  CB  THR A 244       9.747 -11.960  23.541  1.00  0.00           C  
ATOM     26  OG1 THR A 244      10.152 -12.974  24.471  1.00  0.00           O  
ATOM     27  CG2 THR A 244       9.978 -10.597  24.172  1.00  0.00           C  
ATOM     28  N   GLU A 245       6.966 -10.214  22.732  1.00  0.00           N  
ATOM     29  CA  GLU A 245       6.454  -9.171  21.834  1.00  0.00           C  
ATOM     30  C   GLU A 245       7.597  -8.358  21.189  1.00  0.00           C  
ATOM     31  O   GLU A 245       8.686  -8.261  21.743  1.00  0.00           O  
ATOM     32  CB  GLU A 245       5.555  -8.229  22.667  1.00  0.00           C  
ATOM     33  CG  GLU A 245       4.161  -8.791  23.035  1.00  0.00           C  
ATOM     34  CD  GLU A 245       3.008  -7.783  22.813  1.00  0.00           C  
ATOM     35  OE1 GLU A 245       2.909  -7.228  21.701  1.00  0.00           O  
ATOM     36  OE2 GLU A 245       2.185  -7.567  23.730  1.00  0.00           O  
ATOM     37  N   THR A 264       7.326  -7.768  20.028  1.00  0.00           N  
ATOM     38  CA  THR A 264       8.258  -6.885  19.360  1.00  0.00           C  
ATOM     39  C   THR A 264       7.851  -5.491  19.877  1.00  0.00           C  
ATOM     40  O   THR A 264       6.708  -5.109  19.706  1.00  0.00           O  
ATOM     41  CB  THR A 264       8.066  -6.939  17.861  1.00  0.00           C  
ATOM     42  OG1 THR A 264       8.401  -8.251  17.381  1.00  0.00           O  
ATOM     43  CG2 THR A 264       8.947  -5.956  17.156  1.00  0.00           C  
ATOM     44  N   VAL A 266       8.750  -4.812  20.558  1.00  0.00           N  
ATOM     45  CA  VAL A 266       8.342  -3.658  21.345  1.00  0.00           C  
ATOM     46  C   VAL A 266       9.151  -2.446  20.965  1.00  0.00           C  
ATOM     47  O   VAL A 266      10.400  -2.456  20.951  1.00  0.00           O  
ATOM     48  CB  VAL A 266       8.597  -3.961  22.858  1.00  0.00           C  
ATOM     49  CG1 VAL A 266       8.523  -2.618  23.708  1.00  0.00           C  
ATOM     50  CG2 VAL A 266       7.727  -5.047  23.391  1.00  0.00           C  
ATOM     51  N   ARG A 267       8.441  -1.353  20.697  1.00  0.00           N  
ATOM     52  CA  ARG A 267       9.010  -0.019  20.563  1.00  0.00           C  
ATOM     53  C   ARG A 267       8.078   0.833  21.399  1.00  0.00           C  
ATOM     54  O   ARG A 267       6.871   0.907  21.133  1.00  0.00           O  
ATOM     55  CB  ARG A 267       9.074   0.554  19.149  1.00  0.00           C  
ATOM     56  CG  ARG A 267      10.129  -0.141  18.226  1.00  0.00           C  
ATOM     57  CD  ARG A 267      10.047   0.369  16.794  1.00  0.00           C  
ATOM     58  NE  ARG A 267      10.272   1.805  16.722  1.00  0.00           N  
ATOM     59  CZ  ARG A 267      11.470   2.399  16.805  1.00  0.00           C  
ATOM     60  NH1 ARG A 267      12.620   1.689  16.885  1.00  0.00           N  
ATOM     61  NH2 ARG A 267      11.551   3.689  16.774  1.00  0.00           N  
ATOM     62  N   VAL A 268       8.654   1.432  22.427  1.00  0.00           N  
ATOM     63  CA  VAL A 268       7.862   2.268  23.369  1.00  0.00           C  
ATOM     64  C   VAL A 268       8.417   3.679  23.390  1.00  0.00           C  
ATOM     65  O   VAL A 268       9.516   3.882  22.943  1.00  0.00           O  
ATOM     66  CB  VAL A 268       7.990   1.727  24.831  1.00  0.00           C  
ATOM     67  CG1 VAL A 268       7.203   0.505  25.016  1.00  0.00           C  
ATOM     68  CG2 VAL A 268       9.444   1.537  25.263  1.00  0.00           C  
ATOM     69  N   ARG A 269       7.630   4.666  23.864  1.00  0.00           N  
ATOM     70  CA  ARG A 269       8.183   6.049  24.037  1.00  0.00           C  
ATOM     71  C   ARG A 269       7.992   6.626  25.419  1.00  0.00           C  
ATOM     72  O   ARG A 269       7.176   6.108  26.206  1.00  0.00           O  
ATOM     73  CB  ARG A 269       7.637   6.996  22.954  1.00  0.00           C  
ATOM     74  CG  ARG A 269       6.229   7.645  23.229  1.00  0.00           C  
ATOM     75  CD  ARG A 269       5.094   6.694  23.373  1.00  0.00           C  
ATOM     76  NE  ARG A 269       3.859   7.381  22.950  1.00  0.00           N  
ATOM     77  CZ  ARG A 269       2.989   8.038  23.707  1.00  0.00           C  
ATOM     78  NH1 ARG A 269       3.005   7.969  25.022  1.00  0.00           N  
ATOM     79  NH2 ARG A 269       1.990   8.701  23.124  1.00  0.00           N  
ATOM     80  N   PHE A 270       8.815   7.623  25.713  1.00  0.00           N  
ATOM     81  CA  PHE A 270       8.643   8.547  26.861  1.00  0.00           C  
ATOM     82  C   PHE A 270       8.639   9.925  26.194  1.00  0.00           C  
ATOM     83  O   PHE A 270       9.601  10.282  25.518  1.00  0.00           O  
ATOM     84  CB  PHE A 270       9.758   8.413  27.871  1.00  0.00           C  
ATOM     85  CG  PHE A 270       9.744   9.454  28.961  1.00  0.00           C  
ATOM     86  CD1 PHE A 270       8.590   9.640  29.705  1.00  0.00           C  
ATOM     87  CD2 PHE A 270      10.880  10.253  29.228  1.00  0.00           C  
ATOM     88  CE1 PHE A 270       8.551  10.584  30.719  1.00  0.00           C  
ATOM     89  CE2 PHE A 270      10.842  11.111  30.284  1.00  0.00           C  
ATOM     90  CZ  PHE A 270       9.703  11.316  30.990  1.00  0.00           C  
ATOM     91  N   CYS A 272       7.479  10.620  26.311  1.00  0.00           N  
ATOM     92  CA  CYS A 272       7.239  11.842  25.502  1.00  0.00           C  
ATOM     93  C   CYS A 272       6.806  13.038  26.340  1.00  0.00           C  
ATOM     94  O   CYS A 272       5.735  13.600  26.126  1.00  0.00           O  
ATOM     95  CB  CYS A 272       6.306  11.545  24.315  1.00  0.00           C  
ATOM     96  SG  CYS A 272       4.707  10.937  24.806  1.00  0.00           S  
ATOM     97  N   PRO A 273       7.664  13.444  27.289  1.00  0.00           N  
ATOM     98  CA  PRO A 273       7.310  14.576  28.165  1.00  0.00           C  
ATOM     99  C   PRO A 273       7.367  15.935  27.479  1.00  0.00           C  
ATOM    100  O   PRO A 273       8.136  16.103  26.471  1.00  0.00           O  
ATOM    101  CB  PRO A 273       8.430  14.546  29.204  1.00  0.00           C  
ATOM    102  CG  PRO A 273       9.626  14.062  28.425  1.00  0.00           C  
ATOM    103  CD  PRO A 273       9.063  13.003  27.543  1.00  0.00           C  
ATOM    104  N   SER A 274       6.607  16.888  28.019  1.00  0.00           N  
ATOM    105  C   SER A 274       7.755  19.009  28.541  1.00  0.00           C  
ATOM    106  O   SER A 274       7.735  18.799  29.763  1.00  0.00           O  
ATOM    107  OG  SER A 274       4.929  19.303  28.960  1.00  0.00           O  
ATOM    108  CA  SER A 274       6.766  18.288  27.604  1.00  0.00           C  
ATOM    109  CB  SER A 274       5.394  18.980  27.545  1.00  0.00           C  
ATOM    110  N   PRO A 275       8.649  19.849  27.980  1.00  0.00           N  
ATOM    111  CA  PRO A 275       9.633  20.601  28.755  1.00  0.00           C  
ATOM    112  C   PRO A 275       9.095  21.887  29.365  1.00  0.00           C  
ATOM    113  O   PRO A 275       9.485  22.976  28.978  1.00  0.00           O  
ATOM    114  CB  PRO A 275      10.729  20.930  27.736  1.00  0.00           C  
ATOM    115  CG  PRO A 275       9.999  20.974  26.404  1.00  0.00           C  
ATOM    116  CD  PRO A 275       8.827  20.033  26.514  1.00  0.00           C  
ATOM    117  N   THR A 276       8.302  21.681  30.395  1.00  0.00           N  
ATOM    118  CA  THR A 276       7.584  22.681  31.141  1.00  0.00           C  
ATOM    119  C   THR A 276       7.887  22.252  32.575  1.00  0.00           C  
ATOM    120  O   THR A 276       7.688  21.086  32.931  1.00  0.00           O  
ATOM    121  CB  THR A 276       6.066  22.538  30.848  1.00  0.00           C  
ATOM    122  OG1 THR A 276       5.792  22.784  29.443  1.00  0.00           O  
ATOM    123  CG2 THR A 276       5.214  23.430  31.753  1.00  0.00           C  
ATOM    124  N   GLY A 277       8.362  23.150  33.420  1.00  0.00           N  
ATOM    125  CA  GLY A 277       8.478  22.825  34.833  1.00  0.00           C  
ATOM    126  C   GLY A 277       9.576  21.794  35.112  1.00  0.00           C  
ATOM    127  O   GLY A 277      10.486  21.594  34.300  1.00  0.00           O  
ATOM    128  N   THR A 279       9.485  21.177  36.283  1.00  0.00           N  
ATOM    129  CA  THR A 279      10.492  20.252  36.776  1.00  0.00           C  
ATOM    130  C   THR A 279       9.977  18.854  36.531  1.00  0.00           C  
ATOM    131  O   THR A 279       8.825  18.687  36.267  1.00  0.00           O  
ATOM    132  CB  THR A 279      10.679  20.463  38.305  1.00  0.00           C  
ATOM    133  OG1 THR A 279       9.443  20.283  38.998  1.00  0.00           O  
ATOM    134  CG2 THR A 279      11.132  21.888  38.583  1.00  0.00           C  
ATOM    135  N   PRO A 280      10.858  17.848  36.538  1.00  0.00           N  
ATOM    136  CA  PRO A 280      10.450  16.476  36.265  1.00  0.00           C  
ATOM    137  C   PRO A 280       9.569  15.858  37.336  1.00  0.00           C  
ATOM    138  O   PRO A 280      10.038  15.555  38.452  1.00  0.00           O  
ATOM    139  CB  PRO A 280      11.801  15.740  36.125  1.00  0.00           C  
ATOM    140  CG  PRO A 280      12.798  16.779  35.893  1.00  0.00           C  
ATOM    141  CD  PRO A 280      12.321  17.971  36.658  1.00  0.00           C  
ATOM    142  N   HIS A 281       8.291  15.760  36.987  1.00  0.00           N  
ATOM    143  CA  HIS A 281       7.242  15.211  37.824  1.00  0.00           C  
ATOM    144  C   HIS A 281       7.434  13.713  38.043  1.00  0.00           C  
ATOM    145  O   HIS A 281       7.595  12.941  37.114  1.00  0.00           O  
ATOM    146  CB  HIS A 281       5.884  15.473  37.186  1.00  0.00           C  
ATOM    147  CG  HIS A 281       4.713  15.293  38.092  1.00  0.00           C  
ATOM    148  ND1 HIS A 281       4.341  14.080  38.654  1.00  0.00           N  
ATOM    149  CD2 HIS A 281       3.808  16.202  38.536  1.00  0.00           C  
ATOM    150  CE1 HIS A 281       3.257  14.247  39.388  1.00  0.00           C  
ATOM    151  NE2 HIS A 281       2.927  15.536  39.359  1.00  0.00           N  
ATOM    152  N   VAL A 282       7.395  13.310  39.306  1.00  0.00           N  
ATOM    153  CA  VAL A 282       7.566  11.859  39.621  1.00  0.00           C  
ATOM    154  C   VAL A 282       6.543  10.939  38.943  1.00  0.00           C  
ATOM    155  O   VAL A 282       6.904   9.826  38.680  1.00  0.00           O  
ATOM    156  CB  VAL A 282       7.579  11.575  41.139  1.00  0.00           C  
ATOM    157  CG1 VAL A 282       8.849  12.218  41.791  1.00  0.00           C  
ATOM    158  CG2 VAL A 282       6.307  12.012  41.835  1.00  0.00           C  
ATOM    159  N   GLY A 283       5.297  11.348  38.672  1.00  0.00           N  
ATOM    160  CA  GLY A 283       4.370  10.529  37.892  1.00  0.00           C  
ATOM    161  C   GLY A 283       4.923  10.283  36.506  1.00  0.00           C  
ATOM    162  O   GLY A 283       4.778   9.210  35.951  1.00  0.00           O  
ATOM    163  N   LEU A 284       5.478  11.331  35.913  1.00  0.00           N  
ATOM    164  CA  LEU A 284       6.026  11.221  34.557  1.00  0.00           C  
ATOM    165  C   LEU A 284       7.303  10.384  34.556  1.00  0.00           C  
ATOM    166  O   LEU A 284       7.504   9.560  33.656  1.00  0.00           O  
ATOM    167  CB  LEU A 284       6.347  12.583  34.009  1.00  0.00           C  
ATOM    168  CG  LEU A 284       5.118  13.281  33.472  1.00  0.00           C  
ATOM    169  CD1 LEU A 284       5.526  14.666  33.086  1.00  0.00           C  
ATOM    170  CD2 LEU A 284       4.606  12.496  32.250  1.00  0.00           C  
ATOM    171  N   VAL A 285       8.136  10.511  35.591  1.00  0.00           N  
ATOM    172  CA  VAL A 285       9.340   9.702  35.706  1.00  0.00           C  
ATOM    173  C   VAL A 285       8.954   8.224  35.959  1.00  0.00           C  
ATOM    174  O   VAL A 285       9.632   7.307  35.446  1.00  0.00           O  
ATOM    175  CB  VAL A 285      10.300  10.200  36.802  1.00  0.00           C  
ATOM    176  CG1 VAL A 285      11.514   9.329  36.835  1.00  0.00           C  
ATOM    177  CG2 VAL A 285      10.706  11.645  36.493  1.00  0.00           C  
ATOM    178  N   ARG A 286       7.878   7.986  36.750  1.00  0.00           N  
ATOM    179  CA  ARG A 286       7.352   6.618  36.910  1.00  0.00           C  
ATOM    180  C   ARG A 286       7.067   6.062  35.491  1.00  0.00           C  
ATOM    181  O   ARG A 286       7.427   4.910  35.169  1.00  0.00           O  
ATOM    182  CB  ARG A 286       6.066   6.616  37.714  1.00  0.00           C  
ATOM    183  CG  ARG A 286       5.387   5.260  37.821  1.00  0.00           C  
ATOM    184  CD  ARG A 286       4.499   4.779  36.700  1.00  0.00           C  
ATOM    185  NE  ARG A 286       3.562   5.779  36.199  1.00  0.00           N  
ATOM    186  CZ  ARG A 286       2.302   5.941  36.643  1.00  0.00           C  
ATOM    187  NH1 ARG A 286       1.848   5.170  37.613  1.00  0.00           N  
ATOM    188  NH2 ARG A 286       1.550   6.917  36.146  1.00  0.00           N  
ATOM    189  N   THR A 288       6.393   6.847  34.665  1.00  0.00           N  
ATOM    190  CA  THR A 288       6.019   6.413  33.323  1.00  0.00           C  
ATOM    191  C   THR A 288       7.255   6.157  32.458  1.00  0.00           C  
ATOM    192  O   THR A 288       7.302   5.135  31.739  1.00  0.00           O  
ATOM    193  CB  THR A 288       5.000   7.391  32.685  1.00  0.00           C  
ATOM    194  OG1 THR A 288       3.820   7.308  33.513  1.00  0.00           O  
ATOM    195  CG2 THR A 288       4.707   7.058  31.260  1.00  0.00           C  
ATOM    196  N   ALA A 289       8.259   7.014  32.555  1.00  0.00           N  
ATOM    197  CA  ALA A 289       9.543   6.743  31.880  1.00  0.00           C  
ATOM    198  C   ALA A 289      10.112   5.358  32.266  1.00  0.00           C  
ATOM    199  O   ALA A 289      10.544   4.579  31.424  1.00  0.00           O  
ATOM    200  CB  ALA A 289      10.538   7.847  32.243  1.00  0.00           C  
ATOM    201  N   LEU A 290      10.150   5.109  33.565  1.00  0.00           N  
ATOM    202  CA  LEU A 290      10.742   3.856  34.088  1.00  0.00           C  
ATOM    203  C   LEU A 290       9.965   2.654  33.638  1.00  0.00           C  
ATOM    204  O   LEU A 290      10.562   1.636  33.304  1.00  0.00           O  
ATOM    205  CB  LEU A 290      10.799   3.928  35.599  1.00  0.00           C  
ATOM    206  CG  LEU A 290      11.181   2.645  36.332  1.00  0.00           C  
ATOM    207  CD1 LEU A 290      12.592   2.324  36.007  1.00  0.00           C  
ATOM    208  CD2 LEU A 290      10.949   2.817  37.842  1.00  0.00           C  
ATOM    209  N   PHE A 291       8.620   2.743  33.648  1.00  0.00           N  
ATOM    210  CA  PHE A 291       7.801   1.608  33.226  1.00  0.00           C  
ATOM    211  C   PHE A 291       8.073   1.289  31.762  1.00  0.00           C  
ATOM    212  O   PHE A 291       8.260   0.120  31.376  1.00  0.00           O  
ATOM    213  CB  PHE A 291       6.329   1.852  33.395  1.00  0.00           C  
ATOM    214  CG  PHE A 291       5.839   1.603  34.789  1.00  0.00           C  
ATOM    215  CD1 PHE A 291       6.618   1.867  35.906  1.00  0.00           C  
ATOM    216  CD2 PHE A 291       4.540   1.135  34.989  1.00  0.00           C  
ATOM    217  CE1 PHE A 291       6.122   1.687  37.186  1.00  0.00           C  
ATOM    218  CE2 PHE A 291       4.037   0.961  36.275  1.00  0.00           C  
ATOM    219  CZ  PHE A 291       4.808   1.185  37.371  1.00  0.00           C  
ATOM    220  N   ASN A 292       8.161   2.346  30.956  1.00  0.00           N  
ATOM    221  CA  ASN A 292       8.512   2.203  29.529  1.00  0.00           C  
ATOM    222  C   ASN A 292       9.922   1.587  29.336  1.00  0.00           C  
ATOM    223  O   ASN A 292      10.094   0.636  28.570  1.00  0.00           O  
ATOM    224  CB  ASN A 292       8.351   3.498  28.788  1.00  0.00           C  
ATOM    225  CG  ASN A 292       6.915   3.760  28.396  1.00  0.00           C  
ATOM    226  OD1 ASN A 292       6.440   3.143  27.445  1.00  0.00           O  
ATOM    227  ND2 ASN A 292       6.158   4.638  29.175  1.00  0.00           N  
ATOM    228  N   TRP A 293      10.892   2.105  30.072  1.00  0.00           N  
ATOM    229  CA  TRP A 293      12.269   1.673  29.983  1.00  0.00           C  
ATOM    230  C   TRP A 293      12.342   0.222  30.415  1.00  0.00           C  
ATOM    231  O   TRP A 293      12.978  -0.616  29.712  1.00  0.00           O  
ATOM    232  CB  TRP A 293      13.136   2.545  30.893  1.00  0.00           C  
ATOM    233  CG  TRP A 293      14.565   2.382  30.661  1.00  0.00           C  
ATOM    234  CD1 TRP A 293      15.363   2.997  29.719  1.00  0.00           C  
ATOM    235  CD2 TRP A 293      15.414   1.466  31.365  1.00  0.00           C  
ATOM    236  NE1 TRP A 293      16.672   2.552  29.869  1.00  0.00           N  
ATOM    237  CE2 TRP A 293      16.725   1.623  30.858  1.00  0.00           C  
ATOM    238  CE3 TRP A 293      15.197   0.597  32.404  1.00  0.00           C  
ATOM    239  CZ2 TRP A 293      17.798   0.867  31.325  1.00  0.00           C  
ATOM    240  CZ3 TRP A 293      16.309  -0.170  32.907  1.00  0.00           C  
ATOM    241  CH2 TRP A 293      17.571  -0.003  32.357  1.00  0.00           C  
ATOM    242  N   ALA A 294      11.749  -0.109  31.534  1.00  0.00           N  
ATOM    243  CA  ALA A 294      11.802  -1.490  32.046  1.00  0.00           C  
ATOM    244  C   ALA A 294      11.145  -2.474  31.076  1.00  0.00           C  
ATOM    245  O   ALA A 294      11.656  -3.614  30.835  1.00  0.00           O  
ATOM    246  CB  ALA A 294      11.233  -1.611  33.473  1.00  0.00           C  
ATOM    247  N   TYR A 295      10.035  -2.079  30.484  1.00  0.00           N  
ATOM    248  CA  TYR A 295       9.349  -2.986  29.569  1.00  0.00           C  
ATOM    249  C   TYR A 295      10.198  -3.186  28.287  1.00  0.00           C  
ATOM    250  O   TYR A 295      10.263  -4.314  27.805  1.00  0.00           O  
ATOM    251  CB  TYR A 295       7.963  -2.441  29.234  1.00  0.00           C  
ATOM    252  CG  TYR A 295       7.121  -3.391  28.423  1.00  0.00           C  
ATOM    253  CD1 TYR A 295       6.922  -4.693  28.862  1.00  0.00           C  
ATOM    254  CD2 TYR A 295       6.517  -2.982  27.229  1.00  0.00           C  
ATOM    255  CE1 TYR A 295       6.173  -5.571  28.123  1.00  0.00           C  
ATOM    256  CE2 TYR A 295       5.775  -3.875  26.471  1.00  0.00           C  
ATOM    257  CZ  TYR A 295       5.594  -5.156  26.931  1.00  0.00           C  
ATOM    258  OH  TYR A 295       4.879  -6.065  26.160  1.00  0.00           O  
ATOM    259  N   ALA A 296      10.790  -2.130  27.736  1.00  0.00           N  
ATOM    260  CA  ALA A 296      11.714  -2.271  26.619  1.00  0.00           C  
ATOM    261  C   ALA A 296      12.857  -3.212  26.986  1.00  0.00           C  
ATOM    262  O   ALA A 296      13.111  -4.198  26.279  1.00  0.00           O  
ATOM    263  CB  ALA A 296      12.223  -0.943  26.183  1.00  0.00           C  
ATOM    264  N   ARG A 297      13.484  -2.979  28.132  1.00  0.00           N  
ATOM    265  CA  ARG A 297      14.666  -3.767  28.439  1.00  0.00           C  
ATOM    266  C   ARG A 297      14.301  -5.218  28.695  1.00  0.00           C  
ATOM    267  O   ARG A 297      15.068  -6.117  28.365  1.00  0.00           O  
ATOM    268  CB  ARG A 297      15.388  -3.174  29.658  1.00  0.00           C  
ATOM    269  CG  ARG A 297      16.028  -1.790  29.379  1.00  0.00           C  
ATOM    270  CD  ARG A 297      17.284  -1.877  28.464  1.00  0.00           C  
ATOM    271  NE  ARG A 297      17.706  -0.581  27.970  1.00  0.00           N  
ATOM    272  CZ  ARG A 297      17.336  -0.010  26.833  1.00  0.00           C  
ATOM    273  NH1 ARG A 297      16.558  -0.599  25.946  1.00  0.00           N  
ATOM    274  NH2 ARG A 297      17.820   1.220  26.573  1.00  0.00           N  
ATOM    275  N   HIS A 298      13.157  -5.452  29.312  1.00  0.00           N  
ATOM    276  CA  HIS A 298      12.600  -6.832  29.540  1.00  0.00           C  
ATOM    277  C   HIS A 298      12.440  -7.605  28.244  1.00  0.00           C  
ATOM    278  O   HIS A 298      12.741  -8.813  28.175  1.00  0.00           O  
ATOM    279  CB  HIS A 298      11.260  -6.719  30.233  1.00  0.00           C  
ATOM    280  CG  HIS A 298      10.627  -8.016  30.568  1.00  0.00           C  
ATOM    281  ND1 HIS A 298      11.060  -8.758  31.634  1.00  0.00           N  
ATOM    282  CD2 HIS A 298       9.542  -8.654  30.049  1.00  0.00           C  
ATOM    283  CE1 HIS A 298      10.286  -9.840  31.733  1.00  0.00           C  
ATOM    284  NE2 HIS A 298       9.362  -9.801  30.790  1.00  0.00           N  
ATOM    285  N   THR A 299      11.986  -6.920  27.203  1.00  0.00           N  
ATOM    286  CA  THR A 299      11.621  -7.557  25.970  1.00  0.00           C  
ATOM    287  C   THR A 299      12.651  -7.372  24.874  1.00  0.00           C  
ATOM    288  O   THR A 299      12.381  -7.818  23.742  1.00  0.00           O  
ATOM    289  CB  THR A 299      10.255  -6.914  25.452  1.00  0.00           C  
ATOM    290  OG1 THR A 299      10.471  -5.505  25.291  1.00  0.00           O  
ATOM    291  CG2 THR A 299       9.069  -7.201  26.351  1.00  0.00           C  
ATOM    292  N   GLY A 305      13.818  -6.756  25.151  1.00  0.00           N  
ATOM    293  CA  GLY A 305      14.848  -6.446  24.105  1.00  0.00           C  
ATOM    294  C   GLY A 305      14.379  -5.426  23.104  1.00  0.00           C  
ATOM    295  O   GLY A 305      14.915  -5.271  22.008  1.00  0.00           O  
ATOM    296  N   GLY A 306      13.375  -4.677  23.515  1.00  0.00           N  
ATOM    297  CA  GLY A 306      12.820  -3.617  22.662  1.00  0.00           C  
ATOM    298  C   GLY A 306      13.562  -2.298  22.778  1.00  0.00           C  
ATOM    299  O   GLY A 306      14.634  -2.149  23.386  1.00  0.00           O  
ATOM    300  N   THR A 307      12.977  -1.293  22.127  1.00  0.00           N  
ATOM    301  CA  THR A 307      13.610  -0.019  21.908  1.00  0.00           C  
ATOM    302  C   THR A 307      12.829   1.050  22.685  1.00  0.00           C  
ATOM    303  O   THR A 307      11.637   1.104  22.550  1.00  0.00           O  
ATOM    304  CB  THR A 307      13.697   0.335  20.392  1.00  0.00           C  
ATOM    305  OG1 THR A 307      14.593  -0.643  19.772  1.00  0.00           O  
ATOM    306  CG2 THR A 307      14.253   1.781  20.154  1.00  0.00           C  
ATOM    307  N   PHE A 308      13.574   1.880  23.408  1.00  0.00           N  
ATOM    308  CA  PHE A 308      13.025   2.964  24.198  1.00  0.00           C  
ATOM    309  C   PHE A 308      13.339   4.270  23.480  1.00  0.00           C  
ATOM    310  O   PHE A 308      14.470   4.698  23.334  1.00  0.00           O  
ATOM    311  CB  PHE A 308      13.620   2.929  25.632  1.00  0.00           C  
ATOM    312  CG  PHE A 308      13.199   4.046  26.498  1.00  0.00           C  
ATOM    313  CD1 PHE A 308      12.008   3.977  27.150  1.00  0.00           C  
ATOM    314  CD2 PHE A 308      14.009   5.115  26.722  1.00  0.00           C  
ATOM    315  CE1 PHE A 308      11.659   5.030  28.047  1.00  0.00           C  
ATOM    316  CE2 PHE A 308      13.640   6.141  27.567  1.00  0.00           C  
ATOM    317  CZ  PHE A 308      12.463   6.104  28.182  1.00  0.00           C  
ATOM    318  N   VAL A 309      12.291   4.907  23.018  1.00  0.00           N  
ATOM    319  CA  VAL A 309      12.364   6.162  22.327  1.00  0.00           C  
ATOM    320  C   VAL A 309      12.053   7.375  23.251  1.00  0.00           C  
ATOM    321  O   VAL A 309      11.017   7.383  23.892  1.00  0.00           O  
ATOM    322  CB  VAL A 309      11.388   6.176  21.151  1.00  0.00           C  
ATOM    323  CG1 VAL A 309      11.551   7.483  20.348  1.00  0.00           C  
ATOM    324  CG2 VAL A 309      11.603   4.995  20.232  1.00  0.00           C  
ATOM    325  N   PHE A 310      12.947   8.347  23.280  1.00  0.00           N  
ATOM    326  CA  PHE A 310      12.730   9.565  24.078  1.00  0.00           C  
ATOM    327  C   PHE A 310      12.373  10.729  23.108  1.00  0.00           C  
ATOM    328  O   PHE A 310      13.200  11.098  22.321  1.00  0.00           O  
ATOM    329  CB  PHE A 310      13.968   9.806  24.929  1.00  0.00           C  
ATOM    330  CG  PHE A 310      13.950  11.022  25.797  1.00  0.00           C  
ATOM    331  CD1 PHE A 310      12.775  11.595  26.268  1.00  0.00           C  
ATOM    332  CD2 PHE A 310      15.148  11.499  26.276  1.00  0.00           C  
ATOM    333  CE1 PHE A 310      12.817  12.685  27.142  1.00  0.00           C  
ATOM    334  CE2 PHE A 310      15.221  12.553  27.118  1.00  0.00           C  
ATOM    335  CZ  PHE A 310      14.026  13.155  27.582  1.00  0.00           C  
ATOM    336  N   ARG A 311      11.145  11.210  23.196  1.00  0.00           N  
ATOM    337  CA  ARG A 311      10.629  12.291  22.361  1.00  0.00           C  
ATOM    338  C   ARG A 311      10.246  13.503  23.209  1.00  0.00           C  
ATOM    339  O   ARG A 311       9.471  13.377  24.154  1.00  0.00           O  
ATOM    340  CB  ARG A 311       9.483  11.790  21.474  1.00  0.00           C  
ATOM    341  CG  ARG A 311       8.843  12.906  20.594  1.00  0.00           C  
ATOM    342  CD  ARG A 311       7.797  12.334  19.629  1.00  0.00           C  
ATOM    343  NE  ARG A 311       6.545  12.012  20.307  1.00  0.00           N  
ATOM    344  CZ  ARG A 311       5.912  10.831  20.325  1.00  0.00           C  
ATOM    345  NH1 ARG A 311       6.350   9.817  19.617  1.00  0.00           N  
ATOM    346  NH2 ARG A 311       4.773  10.689  20.987  1.00  0.00           N  
ATOM    347  N   ILE A 312      10.722  14.686  22.837  1.00  0.00           N  
ATOM    348  CA  ILE A 312      10.407  15.881  23.556  1.00  0.00           C  
ATOM    349  C   ILE A 312       9.212  16.549  22.861  1.00  0.00           C  
ATOM    350  O   ILE A 312       9.263  16.833  21.698  1.00  0.00           O  
ATOM    351  CB  ILE A 312      11.612  16.850  23.564  1.00  0.00           C  
ATOM    352  CG1 ILE A 312      12.822  16.163  24.235  1.00  0.00           C  
ATOM    353  CG2 ILE A 312      11.248  18.182  24.234  1.00  0.00           C  
ATOM    354  CD1 ILE A 312      12.725  16.156  25.720  1.00  0.00           C  
ATOM    355  N   GLU A 313       8.120  16.711  23.584  1.00  0.00           N  
ATOM    356  CA  GLU A 313       6.886  17.281  23.051  1.00  0.00           C  
ATOM    357  C   GLU A 313       6.835  18.761  23.404  1.00  0.00           C  
ATOM    358  O   GLU A 313       6.130  19.181  24.319  1.00  0.00           O  
ATOM    359  CB  GLU A 313       5.692  16.502  23.538  1.00  0.00           C  
ATOM    360  CG  GLU A 313       5.828  15.054  23.152  1.00  0.00           C  
ATOM    361  CD  GLU A 313       4.555  14.424  22.731  1.00  0.00           C  
ATOM    362  OE1 GLU A 313       3.505  14.812  23.261  1.00  0.00           O  
ATOM    363  OE2 GLU A 313       4.589  13.573  21.850  1.00  0.00           O  
ATOM    364  N   ASP A 314       7.579  19.542  22.628  1.00  0.00           N  
ATOM    365  CA  ASP A 314       7.796  20.981  22.860  1.00  0.00           C  
ATOM    366  C   ASP A 314       7.183  21.861  21.731  1.00  0.00           C  
ATOM    367  O   ASP A 314       7.879  22.601  21.060  1.00  0.00           O  
ATOM    368  CB  ASP A 314       9.305  21.249  22.963  1.00  0.00           C  
ATOM    369  CG  ASP A 314      10.089  20.859  21.710  1.00  0.00           C  
ATOM    370  OD1 ASP A 314       9.662  20.040  20.920  1.00  0.00           O  
ATOM    371  OD2 ASP A 314      11.217  21.375  21.560  1.00  0.00           O  
ATOM    372  N   THR A 315       5.883  21.733  21.498  1.00  0.00           N  
ATOM    373  CA  THR A 315       5.188  22.631  20.556  1.00  0.00           C  
ATOM    374  C   THR A 315       4.540  23.883  21.213  1.00  0.00           C  
ATOM    375  O   THR A 315       3.774  24.573  20.541  1.00  0.00           O  
ATOM    376  CB  THR A 315       4.105  21.894  19.761  1.00  0.00           C  
ATOM    377  OG1 THR A 315       3.241  21.228  20.680  1.00  0.00           O  
ATOM    378  CG2 THR A 315       4.710  20.885  18.758  1.00  0.00           C  
ATOM    379  N   ASP A 316       4.850  24.209  22.472  1.00  0.00           N  
ATOM    380  CA  ASP A 316       4.403  25.484  23.068  1.00  0.00           C  
ATOM    381  C   ASP A 316       5.538  26.407  23.544  1.00  0.00           C  
ATOM    382  O   ASP A 316       6.058  26.257  24.641  1.00  0.00           O  
ATOM    383  CB  ASP A 316       3.437  25.244  24.234  1.00  0.00           C  
ATOM    384  CG  ASP A 316       2.906  26.564  24.853  1.00  0.00           C  
ATOM    385  OD1 ASP A 316       2.644  27.544  24.111  1.00  0.00           O  
ATOM    386  OD2 ASP A 316       2.760  26.613  26.091  1.00  0.00           O  
ATOM    387  N   ALA A 317       5.869  27.416  22.741  1.00  0.00           N  
ATOM    388  CA  ALA A 317       6.929  28.360  23.095  1.00  0.00           C  
ATOM    389  C   ALA A 317       6.661  29.176  24.373  1.00  0.00           C  
ATOM    390  O   ALA A 317       7.608  29.565  25.068  1.00  0.00           O  
ATOM    391  CB  ALA A 317       7.207  29.299  21.916  1.00  0.00           C  
ATOM    392  N   GLN A 333       5.387  29.443  24.674  1.00  0.00           N  
ATOM    393  CA  GLN A 333       5.010  30.168  25.903  1.00  0.00           C  
ATOM    394  C   GLN A 333       5.391  29.419  27.186  1.00  0.00           C  
ATOM    395  O   GLN A 333       5.977  30.019  28.095  1.00  0.00           O  
ATOM    396  CB  GLN A 333       3.508  30.491  25.940  1.00  0.00           C  
ATOM    397  CG  GLN A 333       3.150  31.864  25.367  1.00  0.00           C  
ATOM    398  CD  GLN A 333       1.819  32.399  25.897  1.00  0.00           C  
ATOM    399  OE1 GLN A 333       0.779  31.736  25.793  1.00  0.00           O  
ATOM    400  NE2 GLN A 333       1.849  33.607  26.462  1.00  0.00           N  
ATOM    401  N   ARG A 421       5.050  28.123  27.250  1.00  0.00           N  
ATOM    402  CA  ARG A 421       5.341  27.285  28.426  1.00  0.00           C  
ATOM    403  C   ARG A 421       6.708  26.614  28.375  1.00  0.00           C  
ATOM    404  O   ARG A 421       7.321  26.376  29.441  1.00  0.00           O  
ATOM    405  CB  ARG A 421       4.309  26.172  28.595  1.00  0.00           C  
ATOM    406  CG  ARG A 421       3.018  26.565  29.291  1.00  0.00           C  
ATOM    407  CD  ARG A 421       2.435  25.347  30.021  1.00  0.00           C  
ATOM    408  NE  ARG A 421       1.028  25.125  29.700  1.00  0.00           N  
ATOM    409  CZ  ARG A 421       0.440  23.927  29.598  1.00  0.00           C  
ATOM    410  NH1 ARG A 421       1.125  22.797  29.784  1.00  0.00           N  
ATOM    411  NH2 ARG A 421      -0.855  23.858  29.293  1.00  0.00           N  
ATOM    412  N   ASP A 422       7.165  26.283  27.161  1.00  0.00           N  
ATOM    413  CA  ASP A 422       8.408  25.502  26.985  1.00  0.00           C  
ATOM    414  C   ASP A 422       9.672  26.317  27.308  1.00  0.00           C  
ATOM    415  O   ASP A 422       9.676  27.549  27.145  1.00  0.00           O  
ATOM    416  CB  ASP A 422       8.529  24.941  25.552  1.00  0.00           C  
ATOM    417  CG  ASP A 422       7.459  23.925  25.222  1.00  0.00           C  
ATOM    418  OD1 ASP A 422       6.940  23.228  26.129  1.00  0.00           O  
ATOM    419  OD2 ASP A 422       7.135  23.821  24.030  1.00  0.00           O  
ATOM    420  N   SER A 423      10.726  25.606  27.744  1.00  0.00           N  
ATOM    421  CA  SER A 423      12.024  26.189  28.057  1.00  0.00           C  
ATOM    422  C   SER A 423      13.170  25.165  27.897  1.00  0.00           C  
ATOM    423  O   SER A 423      13.037  23.963  28.174  1.00  0.00           O  
ATOM    424  CB  SER A 423      12.041  26.766  29.480  1.00  0.00           C  
ATOM    425  OG  SER A 423      12.336  25.765  30.449  1.00  0.00           O  
ATOM    426  N   GLU A 424      14.315  25.681  27.486  1.00  0.00           N  
ATOM    427  CA  GLU A 424      15.520  24.911  27.350  1.00  0.00           C  
ATOM    428  C   GLU A 424      16.073  24.419  28.692  1.00  0.00           C  
ATOM    429  O   GLU A 424      16.701  23.364  28.751  1.00  0.00           O  
ATOM    430  CB  GLU A 424      16.594  25.761  26.649  1.00  0.00           C  
ATOM    431  CG  GLU A 424      16.280  25.984  25.195  1.00  0.00           C  
ATOM    432  CD  GLU A 424      15.814  24.732  24.480  1.00  0.00           C  
ATOM    433  OE1 GLU A 424      16.618  23.779  24.303  1.00  0.00           O  
ATOM    434  OE2 GLU A 424      14.633  24.710  24.085  1.00  0.00           O  
ATOM    435  N   GLU A 425      15.882  25.186  29.753  1.00  0.00           N  
ATOM    436  CA  GLU A 425      16.188  24.703  31.101  1.00  0.00           C  
ATOM    437  C   GLU A 425      15.441  23.365  31.369  1.00  0.00           C  
ATOM    438  O   GLU A 425      16.012  22.400  31.870  1.00  0.00           O  
ATOM    439  CB  GLU A 425      15.799  25.768  32.133  1.00  0.00           C  
ATOM    440  CG  GLU A 425      16.301  25.548  33.507  1.00  0.00           C  
ATOM    441  CD  GLU A 425      15.937  26.702  34.442  1.00  0.00           C  
ATOM    442  OE1 GLU A 425      16.296  27.879  34.157  1.00  0.00           O  
ATOM    443  OE2 GLU A 425      15.276  26.421  35.468  1.00  0.00           O  
ATOM    444  N   SER A 426      14.180  23.292  30.990  1.00  0.00           N  
ATOM    445  CA  SER A 426      13.363  22.138  31.315  1.00  0.00           C  
ATOM    446  C   SER A 426      13.754  20.967  30.442  1.00  0.00           C  
ATOM    447  O   SER A 426      13.854  19.816  30.900  1.00  0.00           O  
ATOM    448  CB  SER A 426      11.885  22.507  31.149  1.00  0.00           C  
ATOM    449  OG  SER A 426      11.537  23.470  32.146  1.00  0.00           O  
ATOM    450  N   TYR A 427      14.094  21.278  29.209  1.00  0.00           N  
ATOM    451  CA  TYR A 427      14.604  20.223  28.284  1.00  0.00           C  
ATOM    452  C   TYR A 427      15.849  19.580  28.850  1.00  0.00           C  
ATOM    453  O   TYR A 427      15.915  18.333  28.985  1.00  0.00           O  
ATOM    454  CB  TYR A 427      14.906  20.850  26.919  1.00  0.00           C  
ATOM    455  CG  TYR A 427      15.796  20.049  25.999  1.00  0.00           C  
ATOM    456  CD1 TYR A 427      15.338  18.917  25.340  1.00  0.00           C  
ATOM    457  CD2 TYR A 427      17.140  20.426  25.787  1.00  0.00           C  
ATOM    458  CE1 TYR A 427      16.177  18.193  24.458  1.00  0.00           C  
ATOM    459  CE2 TYR A 427      17.971  19.735  24.910  1.00  0.00           C  
ATOM    460  CZ  TYR A 427      17.497  18.604  24.258  1.00  0.00           C  
ATOM    461  OH  TYR A 427      18.352  17.952  23.395  1.00  0.00           O  
ATOM    462  N   LEU A 429      16.844  20.403  29.197  1.00  0.00           N  
ATOM    463  CA  LEU A 429      18.115  19.862  29.755  1.00  0.00           C  
ATOM    464  C   LEU A 429      17.902  19.095  31.042  1.00  0.00           C  
ATOM    465  O   LEU A 429      18.556  18.089  31.250  1.00  0.00           O  
ATOM    466  CB  LEU A 429      19.212  20.924  29.941  1.00  0.00           C  
ATOM    467  CG  LEU A 429      19.654  21.580  28.613  1.00  0.00           C  
ATOM    468  CD1 LEU A 429      20.686  22.633  28.850  1.00  0.00           C  
ATOM    469  CD2 LEU A 429      20.178  20.543  27.558  1.00  0.00           C  
ATOM    470  N   ALA A 431      16.937  19.506  31.856  1.00  0.00           N  
ATOM    471  CA  ALA A 431      16.640  18.832  33.119  1.00  0.00           C  
ATOM    472  C   ALA A 431      16.005  17.484  32.917  1.00  0.00           C  
ATOM    473  O   ALA A 431      16.192  16.588  33.755  1.00  0.00           O  
ATOM    474  CB  ALA A 431      15.724  19.653  33.947  1.00  0.00           C  
ATOM    475  N   LEU A 432      15.241  17.337  31.847  1.00  0.00           N  
ATOM    476  CA  LEU A 432      14.647  16.007  31.524  1.00  0.00           C  
ATOM    477  C   LEU A 432      15.757  15.005  31.115  1.00  0.00           C  
ATOM    478  O   LEU A 432      15.791  13.817  31.587  1.00  0.00           O  
ATOM    479  CB  LEU A 432      13.556  16.144  30.426  1.00  0.00           C  
ATOM    480  CG  LEU A 432      12.275  16.697  31.010  1.00  0.00           C  
ATOM    481  CD1 LEU A 432      11.355  17.147  29.882  1.00  0.00           C  
ATOM    482  CD2 LEU A 432      11.552  15.661  31.866  1.00  0.00           C  
ATOM    483  N   LEU A 433      16.703  15.464  30.303  1.00  0.00           N  
ATOM    484  CA  LEU A 433      17.877  14.642  29.971  1.00  0.00           C  
ATOM    485  C   LEU A 433      18.666  14.300  31.197  1.00  0.00           C  
ATOM    486  O   LEU A 433      19.087  13.142  31.368  1.00  0.00           O  
ATOM    487  CB  LEU A 433      18.786  15.322  28.912  1.00  0.00           C  
ATOM    488  CG  LEU A 433      18.376  15.165  27.442  1.00  0.00           C  
ATOM    489  CD1 LEU A 433      17.055  15.811  27.135  1.00  0.00           C  
ATOM    490  CD2 LEU A 433      19.514  15.693  26.532  1.00  0.00           C  
ATOM    491  N   ASP A 434      18.883  15.289  32.059  1.00  0.00           N  
ATOM    492  CA  ASP A 434      19.637  15.061  33.317  1.00  0.00           C  
ATOM    493  C   ASP A 434      18.888  14.043  34.207  1.00  0.00           C  
ATOM    494  O   ASP A 434      19.529  13.174  34.807  1.00  0.00           O  
ATOM    495  CB  ASP A 434      19.848  16.376  34.078  1.00  0.00           C  
ATOM    496  CG  ASP A 434      20.568  16.191  35.390  1.00  0.00           C  
ATOM    497  OD1 ASP A 434      21.488  15.361  35.453  1.00  0.00           O  
ATOM    498  OD2 ASP A 434      20.230  16.909  36.340  1.00  0.00           O  
ATOM    499  N   ALA A 435      17.570  14.152  34.294  1.00  0.00           N  
ATOM    500  CA  ALA A 435      16.734  13.283  35.168  1.00  0.00           C  
ATOM    501  C   ALA A 435      16.953  11.836  34.748  1.00  0.00           C  
ATOM    502  O   ALA A 435      17.261  10.936  35.612  1.00  0.00           O  
ATOM    503  CB  ALA A 435      15.265  13.661  35.084  1.00  0.00           C  
ATOM    504  N   LEU A 436      16.826  11.568  33.431  1.00  0.00           N  
ATOM    505  CA  LEU A 436      17.006  10.198  32.980  1.00  0.00           C  
ATOM    506  C   LEU A 436      18.410   9.693  33.185  1.00  0.00           C  
ATOM    507  O   LEU A 436      18.591   8.572  33.627  1.00  0.00           O  
ATOM    508  CB  LEU A 436      16.612  10.067  31.502  1.00  0.00           C  
ATOM    509  CG  LEU A 436      15.132  10.151  31.263  1.00  0.00           C  
ATOM    510  CD1 LEU A 436      14.886   9.765  29.763  1.00  0.00           C  
ATOM    511  CD2 LEU A 436      14.284   9.309  32.117  1.00  0.00           C  
ATOM    512  N   ARG A 437      19.411  10.502  32.890  1.00  0.00           N  
ATOM    513  CA  ARG A 437      20.798  10.073  33.045  1.00  0.00           C  
ATOM    514  C   ARG A 437      21.128   9.813  34.514  1.00  0.00           C  
ATOM    515  O   ARG A 437      21.752   8.794  34.808  1.00  0.00           O  
ATOM    516  CB  ARG A 437      21.792  11.072  32.453  1.00  0.00           C  
ATOM    517  CG  ARG A 437      21.671  11.082  30.930  1.00  0.00           C  
ATOM    518  CD  ARG A 437      22.505  12.102  30.265  1.00  0.00           C  
ATOM    519  NE  ARG A 437      22.623  11.788  28.838  1.00  0.00           N  
ATOM    520  CZ  ARG A 437      22.726  12.697  27.874  1.00  0.00           C  
ATOM    521  NH1 ARG A 437      22.710  13.986  28.182  1.00  0.00           N  
ATOM    522  NH2 ARG A 437      22.815  12.307  26.587  1.00  0.00           N  
ATOM    523  N   TRP A 438      20.692  10.705  35.404  1.00  0.00           N  
ATOM    524  CA  TRP A 438      20.921  10.518  36.833  1.00  0.00           C  
ATOM    525  C   TRP A 438      20.292   9.254  37.334  1.00  0.00           C  
ATOM    526  O   TRP A 438      20.892   8.536  38.110  1.00  0.00           O  
ATOM    527  CB  TRP A 438      20.352  11.685  37.593  1.00  0.00           C  
ATOM    528  CG  TRP A 438      20.587  11.595  39.106  1.00  0.00           C  
ATOM    529  CD1 TRP A 438      21.767  11.737  39.762  1.00  0.00           C  
ATOM    530  CD2 TRP A 438      19.604  11.316  40.091  1.00  0.00           C  
ATOM    531  NE1 TRP A 438      21.578  11.555  41.113  1.00  0.00           N  
ATOM    532  CE2 TRP A 438      20.269  11.255  41.341  1.00  0.00           C  
ATOM    533  CE3 TRP A 438      18.243  11.128  40.048  1.00  0.00           C  
ATOM    534  CZ2 TRP A 438      19.593  11.046  42.527  1.00  0.00           C  
ATOM    535  CZ3 TRP A 438      17.572  10.880  41.241  1.00  0.00           C  
ATOM    536  CH2 TRP A 438      18.262  10.862  42.463  1.00  0.00           C  
ATOM    537  N   LEU A 439      19.128   8.917  36.803  1.00  0.00           N  
ATOM    538  CA  LEU A 439      18.415   7.704  37.253  1.00  0.00           C  
ATOM    539  C   LEU A 439      18.982   6.471  36.636  1.00  0.00           C  
ATOM    540  O   LEU A 439      18.736   5.400  37.141  1.00  0.00           O  
ATOM    541  CB  LEU A 439      16.952   7.801  36.903  1.00  0.00           C  
ATOM    542  CG  LEU A 439      16.241   8.789  37.772  1.00  0.00           C  
ATOM    543  CD1 LEU A 439      14.880   9.084  37.100  1.00  0.00           C  
ATOM    544  CD2 LEU A 439      16.087   8.297  39.156  1.00  0.00           C  
ATOM    545  N   GLY A 444      19.818   6.631  35.592  1.00  0.00           N  
ATOM    546  CA  GLY A 444      20.461   5.520  34.931  1.00  0.00           C  
ATOM    547  C   GLY A 444      19.632   4.904  33.870  1.00  0.00           C  
ATOM    548  O   GLY A 444      19.848   3.747  33.484  1.00  0.00           O  
ATOM    549  N   LEU A 445      18.655   5.635  33.381  1.00  0.00           N  
ATOM    550  CA  LEU A 445      17.775   5.225  32.274  1.00  0.00           C  
ATOM    551  C   LEU A 445      18.087   5.725  30.861  1.00  0.00           C  
ATOM    552  O   LEU A 445      17.406   6.652  30.338  1.00  0.00           O  
ATOM    553  CB  LEU A 445      16.369   5.598  32.538  1.00  0.00           C  
ATOM    554  CG  LEU A 445      15.780   5.263  33.903  1.00  0.00           C  
ATOM    555  CD1 LEU A 445      14.416   5.856  34.048  1.00  0.00           C  
ATOM    556  CD2 LEU A 445      15.728   3.776  34.055  1.00  0.00           C  
ATOM    557  N   ASP A 457      18.948   4.999  30.189  1.00  0.00           N  
ATOM    558  CA  ASP A 457      19.484   5.431  28.886  1.00  0.00           C  
ATOM    559  C   ASP A 457      18.480   5.225  27.790  1.00  0.00           C  
ATOM    560  O   ASP A 457      17.776   4.255  27.817  1.00  0.00           O  
ATOM    561  CB  ASP A 457      20.749   4.615  28.553  1.00  0.00           C  
ATOM    562  CG  ASP A 457      20.458   3.136  28.214  1.00  0.00           C  
ATOM    563  OD1 ASP A 457      19.459   2.556  28.726  1.00  0.00           O  
ATOM    564  OD2 ASP A 457      21.248   2.527  27.428  1.00  0.00           O  
ATOM    565  N   TRP A 461      18.450   6.095  26.783  1.00  0.00           N  
ATOM    566  CA  TRP A 461      17.484   5.964  25.746  1.00  0.00           C  
ATOM    567  C   TRP A 461      18.113   5.492  24.414  1.00  0.00           C  
ATOM    568  O   TRP A 461      19.261   5.803  24.148  1.00  0.00           O  
ATOM    569  CB  TRP A 461      16.684   7.256  25.611  1.00  0.00           C  
ATOM    570  CG  TRP A 461      17.441   8.496  25.438  1.00  0.00           C  
ATOM    571  CD1 TRP A 461      17.716   9.121  24.210  1.00  0.00           C  
ATOM    572  CD2 TRP A 461      18.033   9.317  26.418  1.00  0.00           C  
ATOM    573  NE1 TRP A 461      18.438  10.244  24.413  1.00  0.00           N  
ATOM    574  CE2 TRP A 461      18.630  10.422  25.752  1.00  0.00           C  
ATOM    575  CE3 TRP A 461      18.067   9.303  27.822  1.00  0.00           C  
ATOM    576  CZ2 TRP A 461      19.262  11.436  26.446  1.00  0.00           C  
ATOM    577  CZ3 TRP A 461      18.700  10.300  28.474  1.00  0.00           C  
ATOM    578  CH2 TRP A 461      19.295  11.347  27.806  1.00  0.00           C  
ATOM    579  N   ASP A 463      17.368   4.682  23.684  1.00  0.00           N  
ATOM    580  CA  ASP A 463      17.880   4.098  22.408  1.00  0.00           C  
ATOM    581  C   ASP A 463      17.797   5.026  21.215  1.00  0.00           C  
ATOM    582  O   ASP A 463      18.643   4.958  20.324  1.00  0.00           O  
ATOM    583  CB  ASP A 463      17.156   2.821  22.096  1.00  0.00           C  
ATOM    584  CG  ASP A 463      17.300   1.818  23.216  1.00  0.00           C  
ATOM    585  OD1 ASP A 463      18.443   1.630  23.700  1.00  0.00           O  
ATOM    586  OD2 ASP A 463      16.273   1.341  23.733  1.00  0.00           O  
ATOM    587  N   GLU A 464      16.782   5.878  21.193  1.00  0.00           N  
ATOM    588  CA  GLU A 464      16.615   6.892  20.154  1.00  0.00           C  
ATOM    589  C   GLU A 464      16.114   8.125  20.853  1.00  0.00           C  
ATOM    590  O   GLU A 464      15.356   8.024  21.799  1.00  0.00           O  
ATOM    591  CB  GLU A 464      15.617   6.491  19.100  1.00  0.00           C  
ATOM    592  CG  GLU A 464      15.910   5.211  18.308  1.00  0.00           C  
ATOM    593  CD  GLU A 464      14.773   4.717  17.473  1.00  0.00           C  
ATOM    594  OE1 GLU A 464      13.846   5.492  17.131  1.00  0.00           O  
ATOM    595  OE2 GLU A 464      14.834   3.511  17.118  1.00  0.00           O  
ATOM    596  N   GLY A 465      16.595   9.286  20.425  1.00  0.00           N  
ATOM    597  CA  GLY A 465      16.147  10.536  21.008  1.00  0.00           C  
ATOM    598  C   GLY A 465      17.172  11.609  20.947  1.00  0.00           C  
ATOM    599  O   GLY A 465      18.206  11.517  20.223  1.00  0.00           O  
ATOM    600  N   PRO A 466      16.943  12.671  21.724  1.00  0.00           N  
ATOM    601  CA  PRO A 466      17.931  13.723  21.696  1.00  0.00           C  
ATOM    602  C   PRO A 466      19.360  13.258  22.088  1.00  0.00           C  
ATOM    603  O   PRO A 466      19.536  12.376  22.939  1.00  0.00           O  
ATOM    604  CB  PRO A 466      17.393  14.713  22.751  1.00  0.00           C  
ATOM    605  CG  PRO A 466      15.940  14.399  22.926  1.00  0.00           C  
ATOM    606  CD  PRO A 466      15.865  12.932  22.719  1.00  0.00           C  
ATOM    607  N   GLU A 467      20.349  13.874  21.432  1.00  0.00           N  
ATOM    608  OE2 GLU A 467      22.631  16.700  24.807  1.00  0.00           O  
ATOM    609  CA  GLU A 467      21.786  13.573  21.749  1.00  0.00           C  
ATOM    610  C   GLU A 467      22.294  12.169  21.416  1.00  0.00           C  
ATOM    611  O   GLU A 467      23.479  11.918  21.541  1.00  0.00           O  
ATOM    612  CB  GLU A 467      22.158  13.971  23.185  1.00  0.00           C  
ATOM    613  CG  GLU A 467      21.958  15.432  23.455  1.00  0.00           C  
ATOM    614  CD  GLU A 467      22.449  15.853  24.823  1.00  0.00           C  
ATOM    615  OE1 GLU A 467      23.078  15.015  25.506  1.00  0.00           O  
ATOM    616  N   VAL A 468      21.402  11.251  21.045  1.00  0.00           N  
ATOM    617  CA  VAL A 468      21.752   9.978  20.452  1.00  0.00           C  
ATOM    618  C   VAL A 468      21.282   9.799  19.033  1.00  0.00           C  
ATOM    619  O   VAL A 468      21.884   9.000  18.273  1.00  0.00           O  
ATOM    620  CB  VAL A 468      21.256   8.808  21.346  1.00  0.00           C  
ATOM    621  CG1 VAL A 468      19.833   8.753  21.413  1.00  0.00           C  
ATOM    622  CG2 VAL A 468      21.815   7.493  20.865  1.00  0.00           C  
ATOM    623  N   GLY A 469      20.230  10.510  18.642  1.00  0.00           N  
ATOM    624  CA  GLY A 469      19.680  10.353  17.304  1.00  0.00           C  
ATOM    625  C   GLY A 469      18.902   9.057  17.132  1.00  0.00           C  
ATOM    626  O   GLY A 469      18.251   8.553  18.086  1.00  0.00           O  
ATOM    627  N   GLY A 470      18.898   8.526  15.907  1.00  0.00           N  
ATOM    628  CA  GLY A 470      17.984   7.424  15.554  1.00  0.00           C  
ATOM    629  C   GLY A 470      17.347   7.543  14.195  1.00  0.00           C  
ATOM    630  O   GLY A 470      17.453   8.593  13.564  1.00  0.00           O  
ATOM    631  N   PRO A 471      16.705   6.478  13.723  1.00  0.00           N  
ATOM    632  CA  PRO A 471      16.247   6.452  12.315  1.00  0.00           C  
ATOM    633  C   PRO A 471      15.045   7.369  11.944  1.00  0.00           C  
ATOM    634  O   PRO A 471      14.748   7.610  10.748  1.00  0.00           O  
ATOM    635  CB  PRO A 471      15.959   4.984  12.066  1.00  0.00           C  
ATOM    636  CG  PRO A 471      15.763   4.390  13.427  1.00  0.00           C  
ATOM    637  CD  PRO A 471      16.557   5.187  14.393  1.00  0.00           C  
ATOM    638  N   TYR A 472      14.358   7.855  12.959  1.00  0.00           N  
ATOM    639  CA  TYR A 472      13.069   8.503  12.776  1.00  0.00           C  
ATOM    640  C   TYR A 472      13.030   9.892  13.343  1.00  0.00           C  
ATOM    641  O   TYR A 472      11.944  10.353  13.790  1.00  0.00           O  
ATOM    642  CB  TYR A 472      11.971   7.638  13.418  1.00  0.00           C  
ATOM    643  CG  TYR A 472      11.889   6.223  12.906  1.00  0.00           C  
ATOM    644  CD1 TYR A 472      11.524   5.959  11.587  1.00  0.00           C  
ATOM    645  CD2 TYR A 472      12.192   5.154  13.714  1.00  0.00           C  
ATOM    646  CE1 TYR A 472      11.457   4.667  11.107  1.00  0.00           C  
ATOM    647  CE2 TYR A 472      12.130   3.852  13.245  1.00  0.00           C  
ATOM    648  CZ  TYR A 472      11.759   3.610  11.943  1.00  0.00           C  
ATOM    649  OH  TYR A 472      11.686   2.309  11.484  1.00  0.00           O  
ATOM    650  N   GLY A 473      14.179  10.566  13.314  1.00  0.00           N  
ATOM    651  CA  GLY A 473      14.377  11.847  13.910  1.00  0.00           C  
ATOM    652  C   GLY A 473      13.986  13.013  13.031  1.00  0.00           C  
ATOM    653  O   GLY A 473      13.485  12.808  11.918  1.00  0.00           O  
ATOM    654  N   PRO A 474      14.223  14.241  13.531  1.00  0.00           N  
ATOM    655  CA  PRO A 474      14.664  14.609  14.863  1.00  0.00           C  
ATOM    656  C   PRO A 474      13.604  14.245  15.927  1.00  0.00           C  
ATOM    657  O   PRO A 474      12.473  13.953  15.579  1.00  0.00           O  
ATOM    658  CB  PRO A 474      14.818  16.117  14.771  1.00  0.00           C  
ATOM    659  CG  PRO A 474      13.905  16.516  13.684  1.00  0.00           C  
ATOM    660  CD  PRO A 474      13.982  15.449  12.709  1.00  0.00           C  
ATOM    661  N   TYR A 475      14.019  14.234  17.185  1.00  0.00           N  
ATOM    662  CA  TYR A 475      13.172  13.753  18.265  1.00  0.00           C  
ATOM    663  C   TYR A 475      12.599  14.830  19.185  1.00  0.00           C  
ATOM    664  O   TYR A 475      11.972  14.503  20.164  1.00  0.00           O  
ATOM    665  CB  TYR A 475      13.967  12.684  19.022  1.00  0.00           C  
ATOM    666  CG  TYR A 475      14.124  11.380  18.206  1.00  0.00           C  
ATOM    667  CD1 TYR A 475      13.181  10.354  18.257  1.00  0.00           C  
ATOM    668  CD2 TYR A 475      15.252  11.186  17.373  1.00  0.00           C  
ATOM    669  CE1 TYR A 475      13.327   9.200  17.503  1.00  0.00           C  
ATOM    670  CE2 TYR A 475      15.402  10.026  16.648  1.00  0.00           C  
ATOM    671  CZ  TYR A 475      14.450   9.057  16.695  1.00  0.00           C  
ATOM    672  OH  TYR A 475      14.614   7.923  16.014  1.00  0.00           O  
ATOM    673  N   ARG A 476      12.760  16.100  18.806  1.00  0.00           N  
ATOM    674  CA  ARG A 476      12.041  17.191  19.409  1.00  0.00           C  
ATOM    675  C   ARG A 476      11.005  17.618  18.396  1.00  0.00           C  
ATOM    676  O   ARG A 476      11.310  17.845  17.227  1.00  0.00           O  
ATOM    677  CB  ARG A 476      12.918  18.392  19.746  1.00  0.00           C  
ATOM    678  CG  ARG A 476      14.030  18.179  20.807  1.00  0.00           C  
ATOM    679  CD  ARG A 476      14.734  19.447  21.155  1.00  0.00           C  
ATOM    680  NE  ARG A 476      13.878  20.360  21.901  1.00  0.00           N  
ATOM    681  CZ  ARG A 476      14.293  21.386  22.622  1.00  0.00           C  
ATOM    682  NH1 ARG A 476      15.591  21.659  22.795  1.00  0.00           N  
ATOM    683  NH2 ARG A 476      13.393  22.137  23.230  1.00  0.00           N  
ATOM    684  N   GLN A 477       9.775  17.730  18.877  1.00  0.00           N  
ATOM    685  CA  GLN A 477       8.645  18.036  17.979  1.00  0.00           C  
ATOM    686  C   GLN A 477       8.799  19.419  17.390  1.00  0.00           C  
ATOM    687  O   GLN A 477       8.306  19.643  16.292  1.00  0.00           O  
ATOM    688  CB  GLN A 477       7.314  17.834  18.713  1.00  0.00           C  
ATOM    689  CG  GLN A 477       7.042  16.335  18.998  1.00  0.00           C  
ATOM    690  CD  GLN A 477       5.658  16.071  19.497  1.00  0.00           C  
ATOM    691  OE1 GLN A 477       5.109  16.872  20.264  1.00  0.00           O  
ATOM    692  NE2 GLN A 477       5.067  14.956  19.056  1.00  0.00           N  
ATOM    693  N   SER A 478       9.476  20.324  18.086  1.00  0.00           N  
ATOM    694  CA  SER A 478       9.756  21.680  17.569  1.00  0.00           C  
ATOM    695  C   SER A 478      10.602  21.652  16.294  1.00  0.00           C  
ATOM    696  O   SER A 478      10.721  22.648  15.591  1.00  0.00           O  
ATOM    697  CB  SER A 478      10.443  22.548  18.625  1.00  0.00           C  
ATOM    698  OG  SER A 478      11.571  21.904  19.205  1.00  0.00           O  
ATOM    699  N   GLN A 479      11.166  20.505  15.990  1.00  0.00           N  
ATOM    700  CA  GLN A 479      12.034  20.319  14.822  1.00  0.00           C  
ATOM    701  C   GLN A 479      11.411  19.547  13.685  1.00  0.00           C  
ATOM    702  O   GLN A 479      12.039  19.388  12.622  1.00  0.00           O  
ATOM    703  CB  GLN A 479      13.350  19.661  15.268  1.00  0.00           C  
ATOM    704  CG  GLN A 479      14.107  20.524  16.234  1.00  0.00           C  
ATOM    705  CD  GLN A 479      14.764  21.758  15.531  1.00  0.00           C  
ATOM    706  OE1 GLN A 479      15.130  21.669  14.360  1.00  0.00           O  
ATOM    707  NE2 GLN A 479      14.927  22.857  16.244  1.00  0.00           N  
ATOM    708  N   ARG A 482      10.180  19.087  13.867  1.00  0.00           N  
ATOM    709  CA  ARG A 482       9.484  18.259  12.900  1.00  0.00           C  
ATOM    710  C   ARG A 482       8.330  18.964  12.174  1.00  0.00           C  
ATOM    711  O   ARG A 482       7.506  18.314  11.547  1.00  0.00           O  
ATOM    712  CB  ARG A 482       8.920  17.035  13.590  1.00  0.00           C  
ATOM    713  CG  ARG A 482      10.004  16.311  14.337  1.00  0.00           C  
ATOM    714  CD  ARG A 482       9.477  15.233  15.210  1.00  0.00           C  
ATOM    715  NE  ARG A 482       8.695  14.221  14.510  1.00  0.00           N  
ATOM    716  CZ  ARG A 482       9.166  13.180  13.823  1.00  0.00           C  
ATOM    717  NH1 ARG A 482      10.468  12.966  13.748  1.00  0.00           N  
ATOM    718  NH2 ARG A 482       8.310  12.273  13.302  1.00  0.00           N  
ATOM    719  N   ALA A 485       8.383  20.279  12.165  1.00  0.00           N  
ATOM    720  CA  ALA A 485       7.367  21.094  11.487  1.00  0.00           C  
ATOM    721  C   ALA A 485       7.086  20.643  10.056  1.00  0.00           C  
ATOM    722  O   ALA A 485       5.936  20.580   9.662  1.00  0.00           O  
ATOM    723  CB  ALA A 485       7.753  22.566  11.510  1.00  0.00           C  
ATOM    724  N   GLU A 490       8.126  20.330   9.294  1.00  0.00           N  
ATOM    725  CA  GLU A 490       7.955  19.977   7.906  1.00  0.00           C  
ATOM    726  C   GLU A 490       7.308  18.623   7.700  1.00  0.00           C  
ATOM    727  O   GLU A 490       6.626  18.396   6.703  1.00  0.00           O  
ATOM    728  CB  GLU A 490       9.311  20.071   7.181  1.00  0.00           C  
ATOM    729  CG  GLU A 490       9.261  19.637   5.730  1.00  0.00           C  
ATOM    730  CD  GLU A 490      10.349  20.241   4.807  1.00  0.00           C  
ATOM    731  OE1 GLU A 490      10.959  21.286   5.135  1.00  0.00           O  
ATOM    732  OE2 GLU A 490      10.562  19.661   3.713  1.00  0.00           O  
ATOM    733  N   ILE A 494       7.513  17.712   8.656  1.00  0.00           N  
ATOM    734  CA  ILE A 494       6.886  16.404   8.668  1.00  0.00           C  
ATOM    735  C   ILE A 494       5.369  16.560   8.874  1.00  0.00           C  
ATOM    736  O   ILE A 494       4.540  15.920   8.177  1.00  0.00           O  
ATOM    737  CB  ILE A 494       7.546  15.545   9.814  1.00  0.00           C  
ATOM    738  CG1 ILE A 494       9.043  15.315   9.505  1.00  0.00           C  
ATOM    739  CG2 ILE A 494       6.765  14.241  10.071  1.00  0.00           C  
ATOM    740  CD1 ILE A 494       9.858  14.571  10.559  1.00  0.00           C  
ATOM    741  N   TYR A 495       5.002  17.418   9.827  1.00  0.00           N  
ATOM    742  CA  TYR A 495       3.597  17.585  10.170  1.00  0.00           C  
ATOM    743  C   TYR A 495       2.847  18.202   8.982  1.00  0.00           C  
ATOM    744  O   TYR A 495       1.701  17.793   8.672  1.00  0.00           O  
ATOM    745  CB  TYR A 495       3.408  18.434  11.406  1.00  0.00           C  
ATOM    746  CG  TYR A 495       4.164  17.872  12.641  1.00  0.00           C  
ATOM    747  CD1 TYR A 495       4.060  16.547  12.991  1.00  0.00           C  
ATOM    748  CD2 TYR A 495       4.882  18.717  13.477  1.00  0.00           C  
ATOM    749  CE1 TYR A 495       4.740  16.056  14.110  1.00  0.00           C  
ATOM    750  CE2 TYR A 495       5.509  18.242  14.622  1.00  0.00           C  
ATOM    751  CZ  TYR A 495       5.489  16.923  14.895  1.00  0.00           C  
ATOM    752  OH  TYR A 495       6.184  16.512  16.017  1.00  0.00           O  
ATOM    753  N   ARG A 496       3.504  19.137   8.309  1.00  0.00           N  
ATOM    754  CA  ARG A 496       2.877  19.794   7.122  1.00  0.00           C  
ATOM    755  C   ARG A 496       2.597  18.794   5.990  1.00  0.00           C  
ATOM    756  O   ARG A 496       1.508  18.794   5.361  1.00  0.00           O  
ATOM    757  CB  ARG A 496       3.737  20.942   6.667  1.00  0.00           C  
ATOM    758  CG  ARG A 496       3.862  22.045   7.734  1.00  0.00           C  
ATOM    759  CD  ARG A 496       2.678  23.019   7.795  1.00  0.00           C  
ATOM    760  NE  ARG A 496       2.943  24.245   7.031  1.00  0.00           N  
ATOM    761  CZ  ARG A 496       2.266  25.390   7.148  1.00  0.00           C  
ATOM    762  NH1 ARG A 496       1.256  25.510   8.008  1.00  0.00           N  
ATOM    763  NH2 ARG A 496       2.610  26.437   6.396  1.00  0.00           N  
ATOM    764  N   ASP A 498       3.559  17.934   5.745  1.00  0.00           N  
ATOM    765  CA  ASP A 498       3.396  16.858   4.768  1.00  0.00           C  
ATOM    766  C   ASP A 498       2.225  15.985   5.153  1.00  0.00           C  
ATOM    767  O   ASP A 498       1.368  15.616   4.323  1.00  0.00           O  
ATOM    768  CB  ASP A 498       4.672  15.988   4.681  1.00  0.00           C  
ATOM    769  CG  ASP A 498       4.523  14.840   3.708  1.00  0.00           C  
ATOM    770  OD1 ASP A 498       4.133  15.098   2.543  1.00  0.00           O  
ATOM    771  OD2 ASP A 498       4.741  13.677   4.093  1.00  0.00           O  
ATOM    772  N   VAL A 499       2.159  15.630   6.429  1.00  0.00           N  
ATOM    773  CA  VAL A 499       1.117  14.682   6.810  1.00  0.00           C  
ATOM    774  C   VAL A 499      -0.244  15.315   6.633  1.00  0.00           C  
ATOM    775  O   VAL A 499      -1.191  14.688   6.175  1.00  0.00           O  
ATOM    776  CB  VAL A 499       1.346  14.143   8.249  1.00  0.00           C  
ATOM    777  CG1 VAL A 499       0.117  13.450   8.790  1.00  0.00           C  
ATOM    778  CG2 VAL A 499       2.558  13.183   8.224  1.00  0.00           C  
ATOM    779  N   LEU A 500      -0.335  16.583   7.005  1.00  0.00           N  
ATOM    780  CA  LEU A 500      -1.588  17.291   6.950  1.00  0.00           C  
ATOM    781  C   LEU A 500      -2.041  17.367   5.498  1.00  0.00           C  
ATOM    782  O   LEU A 500      -3.176  16.976   5.135  1.00  0.00           O  
ATOM    783  CB  LEU A 500      -1.454  18.683   7.524  1.00  0.00           C  
ATOM    784  CG  LEU A 500      -1.429  18.656   9.042  1.00  0.00           C  
ATOM    785  CD1 LEU A 500      -0.920  19.982   9.535  1.00  0.00           C  
ATOM    786  CD2 LEU A 500      -2.826  18.344   9.570  1.00  0.00           C  
ATOM    787  N   ALA A 501      -1.109  17.766   4.665  1.00  0.00           N  
ATOM    788  CA  ALA A 501      -1.379  17.829   3.211  1.00  0.00           C  
ATOM    789  C   ALA A 501      -1.939  16.491   2.669  1.00  0.00           C  
ATOM    790  O   ALA A 501      -2.946  16.472   1.954  1.00  0.00           O  
ATOM    791  CB  ALA A 501      -0.102  18.256   2.468  1.00  0.00           C  
ATOM    792  N   ARG A 502      -1.335  15.376   3.062  1.00  0.00           N  
ATOM    793  CA  ARG A 502      -1.760  14.043   2.609  1.00  0.00           C  
ATOM    794  C   ARG A 502      -3.115  13.635   3.110  1.00  0.00           C  
ATOM    795  O   ARG A 502      -3.906  12.989   2.384  1.00  0.00           O  
ATOM    796  CB  ARG A 502      -0.749  12.976   2.989  1.00  0.00           C  
ATOM    797  CG  ARG A 502       0.561  13.126   2.262  1.00  0.00           C  
ATOM    798  CD  ARG A 502       1.590  12.162   2.848  1.00  0.00           C  
ATOM    799  NE  ARG A 502       2.867  12.272   2.147  1.00  0.00           N  
ATOM    800  CZ  ARG A 502       3.110  11.739   0.951  1.00  0.00           C  
ATOM    801  NH1 ARG A 502       2.188  11.023   0.314  1.00  0.00           N  
ATOM    802  NH2 ARG A 502       4.310  11.902   0.402  1.00  0.00           N  
ATOM    803  N   LEU A 503      -3.364  13.952   4.387  1.00  0.00           N  
ATOM    804  CA  LEU A 503      -4.650  13.685   4.988  1.00  0.00           C  
ATOM    805  C   LEU A 503      -5.756  14.465   4.272  1.00  0.00           C  
ATOM    806  O   LEU A 503      -6.818  13.923   4.033  1.00  0.00           O  
ATOM    807  CB  LEU A 503      -4.624  14.069   6.460  1.00  0.00           C  
ATOM    808  CG  LEU A 503      -3.874  13.131   7.387  1.00  0.00           C  
ATOM    809  CD1 LEU A 503      -3.729  13.854   8.706  1.00  0.00           C  
ATOM    810  CD2 LEU A 503      -4.603  11.818   7.567  1.00  0.00           C  
ATOM    811  N   LEU A 504      -5.459  15.726   3.953  1.00  0.00           N  
ATOM    812  CA  LEU A 504      -6.389  16.636   3.308  1.00  0.00           C  
ATOM    813  C   LEU A 504      -6.743  16.175   1.868  1.00  0.00           C  
ATOM    814  O   LEU A 504      -7.897  16.317   1.425  1.00  0.00           O  
ATOM    815  CB  LEU A 504      -5.809  18.064   3.294  1.00  0.00           C  
ATOM    816  CG  LEU A 504      -6.035  18.907   4.568  1.00  0.00           C  
ATOM    817  CD1 LEU A 504      -5.170  20.161   4.574  1.00  0.00           C  
ATOM    818  CD2 LEU A 504      -7.543  19.283   4.796  1.00  0.00           C  
ATOM    819  N   ALA A 505      -5.758  15.609   1.172  1.00  0.00           N  
ATOM    820  CA  ALA A 505      -5.931  15.200  -0.228  1.00  0.00           C  
ATOM    821  C   ALA A 505      -6.602  13.840  -0.370  1.00  0.00           C  
ATOM    822  O   ALA A 505      -7.153  13.533  -1.408  1.00  0.00           O  
ATOM    823  CB  ALA A 505      -4.591  15.232  -0.964  1.00  0.00           C  
ATOM    824  N   ALA A 506      -6.596  13.023   0.673  1.00  0.00           N  
ATOM    825  CA  ALA A 506      -7.330  11.777   0.687  1.00  0.00           C  
ATOM    826  C   ALA A 506      -8.790  11.953   1.165  1.00  0.00           C  
ATOM    827  O   ALA A 506      -9.586  11.014   1.083  1.00  0.00           O  
ATOM    828  CB  ALA A 506      -6.578  10.758   1.566  1.00  0.00           C  
ATOM    829  N   GLY A 507      -9.127  13.129   1.687  1.00  0.00           N  
ATOM    830  CA  GLY A 507     -10.436  13.345   2.321  1.00  0.00           C  
ATOM    831  C   GLY A 507     -10.558  12.727   3.720  1.00  0.00           C  
ATOM    832  O   GLY A 507     -11.659  12.653   4.292  1.00  0.00           O  
ATOM    833  N   GLU A 508      -9.424  12.298   4.287  1.00  0.00           N  
ATOM    834  CA  GLU A 508      -9.371  11.892   5.724  1.00  0.00           C  
ATOM    835  C   GLU A 508      -9.553  13.103   6.653  1.00  0.00           C  
ATOM    836  O   GLU A 508     -10.143  13.010   7.752  1.00  0.00           O  
ATOM    837  CB  GLU A 508      -8.063  11.159   5.997  1.00  0.00           C  
ATOM    838  CG  GLU A 508      -7.945   9.817   5.246  1.00  0.00           C  
ATOM    839  CD  GLU A 508      -8.980   8.808   5.690  1.00  0.00           C  
ATOM    840  OE1 GLU A 508      -9.544   8.950   6.810  1.00  0.00           O  
ATOM    841  OE2 GLU A 508      -9.216   7.856   4.921  1.00  0.00           O  
ATOM    842  N   ALA A 509      -9.082  14.235   6.176  1.00  0.00           N  
ATOM    843  CA  ALA A 509      -9.164  15.513   6.900  1.00  0.00           C  
ATOM    844  C   ALA A 509      -9.703  16.568   5.951  1.00  0.00           C  
ATOM    845  O   ALA A 509      -9.569  16.430   4.723  1.00  0.00           O  
ATOM    846  CB  ALA A 509      -7.803  15.910   7.383  1.00  0.00           C  
ATOM    847  N   TYR A 510     -10.279  17.619   6.516  1.00  0.00           N  
ATOM    848  CA  TYR A 510     -10.829  18.722   5.733  1.00  0.00           C  
ATOM    849  C   TYR A 510     -10.681  20.070   6.377  1.00  0.00           C  
ATOM    850  O   TYR A 510     -10.521  20.179   7.571  1.00  0.00           O  
ATOM    851  CB  TYR A 510     -12.311  18.462   5.491  1.00  0.00           C  
ATOM    852  CG  TYR A 510     -13.177  18.321   6.731  1.00  0.00           C  
ATOM    853  CD1 TYR A 510     -13.765  19.441   7.328  1.00  0.00           C  
ATOM    854  CD2 TYR A 510     -13.449  17.058   7.289  1.00  0.00           C  
ATOM    855  CE1 TYR A 510     -14.565  19.319   8.449  1.00  0.00           C  
ATOM    856  CE2 TYR A 510     -14.241  16.946   8.406  1.00  0.00           C  
ATOM    857  CZ  TYR A 510     -14.803  18.082   8.977  1.00  0.00           C  
ATOM    858  OH  TYR A 510     -15.626  17.980  10.086  1.00  0.00           O  
ATOM    859  N   HIS A 511     -10.732  21.137   5.571  1.00  0.00           N  
ATOM    860  CA  HIS A 511     -10.671  22.488   6.094  1.00  0.00           C  
ATOM    861  C   HIS A 511     -12.040  22.902   6.650  1.00  0.00           C  
ATOM    862  O   HIS A 511     -13.088  22.601   6.047  1.00  0.00           O  
ATOM    863  CB  HIS A 511     -10.198  23.473   5.018  1.00  0.00           C  
ATOM    864  CG  HIS A 511      -8.746  23.417   4.744  1.00  0.00           C  
ATOM    865  ND1 HIS A 511      -8.240  23.129   3.495  1.00  0.00           N  
ATOM    866  CD2 HIS A 511      -7.679  23.627   5.553  1.00  0.00           C  
ATOM    867  CE1 HIS A 511      -6.918  23.165   3.547  1.00  0.00           C  
ATOM    868  NE2 HIS A 511      -6.553  23.475   4.780  1.00  0.00           N  
ATOM    869  N   ALA A 512     -12.011  23.505   7.840  1.00  0.00           N  
ATOM    870  CA  ALA A 512     -13.191  23.884   8.581  1.00  0.00           C  
ATOM    871  C   ALA A 512     -13.130  25.359   8.901  1.00  0.00           C  
ATOM    872  O   ALA A 512     -12.132  25.847   9.407  1.00  0.00           O  
ATOM    873  CB  ALA A 512     -13.301  23.089   9.866  1.00  0.00           C  
ATOM    874  N   PHE A 513     -14.218  26.071   8.628  1.00  0.00           N  
ATOM    875  CA  PHE A 513     -14.183  27.523   8.726  1.00  0.00           C  
ATOM    876  C   PHE A 513     -15.128  28.053   9.800  1.00  0.00           C  
ATOM    877  O   PHE A 513     -15.214  29.256   9.990  1.00  0.00           O  
ATOM    878  CB  PHE A 513     -14.574  28.135   7.365  1.00  0.00           C  
ATOM    879  CG  PHE A 513     -13.630  27.827   6.236  1.00  0.00           C  
ATOM    880  CD1 PHE A 513     -13.743  26.649   5.519  1.00  0.00           C  
ATOM    881  CD2 PHE A 513     -12.627  28.721   5.892  1.00  0.00           C  
ATOM    882  CE1 PHE A 513     -12.866  26.370   4.456  1.00  0.00           C  
ATOM    883  CE2 PHE A 513     -11.764  28.466   4.843  1.00  0.00           C  
ATOM    884  CZ  PHE A 513     -11.877  27.271   4.122  1.00  0.00           C  
ATOM    885  N   SER A 514     -15.841  27.185  10.525  1.00  0.00           N  
ATOM    886  CA  SER A 514     -16.865  27.674  11.430  1.00  0.00           C  
ATOM    887  C   SER A 514     -16.217  28.438  12.570  1.00  0.00           C  
ATOM    888  O   SER A 514     -15.105  28.118  13.026  1.00  0.00           O  
ATOM    889  CB  SER A 514     -17.712  26.548  12.030  1.00  0.00           C  
ATOM    890  OG  SER A 514     -18.290  25.742  11.028  1.00  0.00           O  
ATOM    891  N   THR A 515     -16.931  29.433  13.057  1.00  0.00           N  
ATOM    892  CA  THR A 515     -16.582  30.057  14.321  1.00  0.00           C  
ATOM    893  C   THR A 515     -17.349  29.354  15.430  1.00  0.00           C  
ATOM    894  O   THR A 515     -18.439  28.858  15.172  1.00  0.00           O  
ATOM    895  CB  THR A 515     -16.988  31.528  14.316  1.00  0.00           C  
ATOM    896  OG1 THR A 515     -18.407  31.624  14.173  1.00  0.00           O  
ATOM    897  CG2 THR A 515     -16.296  32.258  13.142  1.00  0.00           C  
ATOM    898  N   PRO A 516     -16.824  29.364  16.663  1.00  0.00           N  
ATOM    899  CA  PRO A 516     -17.576  28.799  17.795  1.00  0.00           C  
ATOM    900  C   PRO A 516     -18.958  29.430  17.945  1.00  0.00           C  
ATOM    901  O   PRO A 516     -19.882  28.790  18.446  1.00  0.00           O  
ATOM    902  CB  PRO A 516     -16.716  29.125  19.005  1.00  0.00           C  
ATOM    903  CG  PRO A 516     -15.342  29.382  18.457  1.00  0.00           C  
ATOM    904  CD  PRO A 516     -15.510  29.899  17.080  1.00  0.00           C  
ATOM    905  N   GLU A 517     -19.117  30.669  17.486  1.00  0.00           N  
ATOM    906  CA  GLU A 517     -20.393  31.348  17.624  1.00  0.00           C  
ATOM    907  C   GLU A 517     -21.400  30.827  16.608  1.00  0.00           C  
ATOM    908  O   GLU A 517     -22.604  30.760  16.898  1.00  0.00           O  
ATOM    909  CB  GLU A 517     -20.234  32.874  17.445  1.00  0.00           C  
ATOM    910  CG  GLU A 517     -19.394  33.588  18.521  1.00  0.00           C  
ATOM    911  CD  GLU A 517     -17.905  33.348  18.373  1.00  0.00           C  
ATOM    912  OE1 GLU A 517     -17.423  33.347  17.219  1.00  0.00           O  
ATOM    913  OE2 GLU A 517     -17.222  33.123  19.406  1.00  0.00           O  
ATOM    914  N   GLU A 518     -20.920  30.472  15.417  1.00  0.00           N  
ATOM    915  CA  GLU A 518     -21.775  29.897  14.373  1.00  0.00           C  
ATOM    916  C   GLU A 518     -22.213  28.453  14.734  1.00  0.00           C  
ATOM    917  O   GLU A 518     -23.286  27.976  14.320  1.00  0.00           O  
ATOM    918  CB  GLU A 518     -21.064  29.883  13.032  1.00  0.00           C  
ATOM    919  CG  GLU A 518     -21.011  31.253  12.350  1.00  0.00           C  
ATOM    920  CD  GLU A 518     -20.043  31.267  11.203  1.00  0.00           C  
ATOM    921  OE1 GLU A 518     -19.079  30.467  11.209  1.00  0.00           O  
ATOM    922  OE2 GLU A 518     -20.249  32.074  10.277  1.00  0.00           O  
ATOM    923  N   VAL A 519     -21.329  27.759  15.443  1.00  0.00           N  
ATOM    924  CA  VAL A 519     -21.635  26.400  15.945  1.00  0.00           C  
ATOM    925  C   VAL A 519     -22.758  26.513  16.983  1.00  0.00           C  
ATOM    926  O   VAL A 519     -23.788  25.780  16.900  1.00  0.00           O  
ATOM    927  CB  VAL A 519     -20.338  25.722  16.557  1.00  0.00           C  
ATOM    928  CG1 VAL A 519     -20.651  24.491  17.415  1.00  0.00           C  
ATOM    929  CG2 VAL A 519     -19.434  25.313  15.467  1.00  0.00           C  
ATOM    930  N   GLU A 520     -22.556  27.412  17.944  1.00  0.00           N  
ATOM    931  C   GLU A 520     -24.894  28.028  18.393  1.00  0.00           C  
ATOM    932  O   GLU A 520     -25.913  27.539  18.838  1.00  0.00           O  
ATOM    933  CD  GLU A 520     -23.840  29.944  22.091  1.00  0.00           C  
ATOM    934  OE1 GLU A 520     -22.735  29.996  22.668  1.00  0.00           O  
ATOM    935  OE2 GLU A 520     -24.754  30.763  22.287  1.00  0.00           O  
ATOM    936  CA  GLU A 520     -23.546  27.630  18.985  1.00  0.00           C  
ATOM    937  CB  GLU A 520     -23.057  28.624  20.049  1.00  0.00           C  
ATOM    938  CG  GLU A 520     -22.465  27.912  21.284  1.00  0.00           C  
ATOM    939  N   ALA A 743     -24.900  28.875  17.372  1.00  0.00           N  
ATOM    940  CA  ALA A 743     -26.185  29.307  16.799  1.00  0.00           C  
ATOM    941  C   ALA A 743     -26.938  28.182  16.102  1.00  0.00           C  
ATOM    942  O   ALA A 743     -28.170  28.129  16.148  1.00  0.00           O  
ATOM    943  CB  ALA A 743     -25.996  30.490  15.830  1.00  0.00           C  
ATOM    944  N   ARG A 744     -26.184  27.286  15.450  1.00  0.00           N  
ATOM    945  CA  ARG A 744     -26.726  26.098  14.794  1.00  0.00           C  
ATOM    946  C   ARG A 744     -27.330  25.146  15.841  1.00  0.00           C  
ATOM    947  O   ARG A 744     -28.359  24.558  15.559  1.00  0.00           O  
ATOM    948  CB  ARG A 744     -25.682  25.387  13.905  1.00  0.00           C  
ATOM    949  CG  ARG A 744     -25.367  26.093  12.536  1.00  0.00           C  
ATOM    950  CD  ARG A 744     -24.766  25.164  11.499  1.00  0.00           C  
ATOM    951  NE  ARG A 744     -23.384  24.773  11.847  1.00  0.00           N  
ATOM    952  CZ  ARG A 744     -22.278  25.507  11.667  1.00  0.00           C  
ATOM    953  NH1 ARG A 744     -22.281  26.722  11.095  1.00  0.00           N  
ATOM    954  NH2 ARG A 744     -21.108  24.989  12.047  1.00  0.00           N  
ATOM    955  N   HIS A 745     -26.682  25.004  17.008  1.00  0.00           N  
ATOM    956  CA  HIS A 745     -27.251  24.188  18.131  1.00  0.00           C  
ATOM    957  C   HIS A 745     -28.600  24.755  18.562  1.00  0.00           C  
ATOM    958  O   HIS A 745     -29.567  24.038  18.571  1.00  0.00           O  
ATOM    959  CB  HIS A 745     -26.313  24.052  19.342  1.00  0.00           C  
ATOM    960  CG  HIS A 745     -25.172  23.117  19.123  1.00  0.00           C  
ATOM    961  ND1 HIS A 745     -25.324  21.850  18.586  1.00  0.00           N  
ATOM    962  CD2 HIS A 745     -23.846  23.269  19.353  1.00  0.00           C  
ATOM    963  CE1 HIS A 745     -24.139  21.262  18.506  1.00  0.00           C  
ATOM    964  NE2 HIS A 745     -23.219  22.110  18.949  1.00  0.00           N  
ATOM    965  N   VAL A 746     -28.640  26.056  18.838  1.00  0.00           N  
ATOM    966  CA  VAL A 746     -29.893  26.753  19.202  1.00  0.00           C  
ATOM    967  C   VAL A 746     -31.029  26.562  18.140  1.00  0.00           C  
ATOM    968  O   VAL A 746     -32.159  26.249  18.506  1.00  0.00           O  
ATOM    969  CB  VAL A 746     -29.620  28.267  19.596  1.00  0.00           C  
ATOM    970  CG1 VAL A 746     -30.920  29.006  19.933  1.00  0.00           C  
ATOM    971  CG2 VAL A 746     -28.711  28.367  20.801  1.00  0.00           C  
ATOM    972  N   ALA A 747     -30.745  26.674  16.838  1.00  0.00           N  
ATOM    973  CA  ALA A 747     -31.768  26.472  15.771  1.00  0.00           C  
ATOM    974  C   ALA A 747     -32.286  25.063  15.640  1.00  0.00           C  
ATOM    975  O   ALA A 747     -33.382  24.831  15.104  1.00  0.00           O  
ATOM    976  CB  ALA A 747     -31.196  26.870  14.398  1.00  0.00           C  
ATOM    977  N   ALA A 750     -31.419  24.104  15.982  1.00  0.00           N  
ATOM    978  CA  ALA A 750     -31.793  22.718  15.987  1.00  0.00           C  
ATOM    979  C   ALA A 750     -32.290  22.251  17.374  1.00  0.00           C  
ATOM    980  O   ALA A 750     -32.605  21.088  17.488  1.00  0.00           O  
ATOM    981  CB  ALA A 750     -30.606  21.868  15.537  1.00  0.00           C  
ATOM    982  N   GLY A 751     -32.342  23.126  18.371  1.00  0.00           N  
ATOM    983  CA  GLY A 751     -32.842  22.723  19.721  1.00  0.00           C  
ATOM    984  C   GLY A 751     -31.928  21.681  20.340  1.00  0.00           C  
ATOM    985  O   GLY A 751     -32.404  20.707  20.966  1.00  0.00           O  
ATOM    986  N   ARG A 752     -30.625  21.877  20.140  1.00  0.00           N  
ATOM    987  CA  ARG A 752     -29.608  21.084  20.799  1.00  0.00           C  
ATOM    988  C   ARG A 752     -28.920  21.889  21.895  1.00  0.00           C  
ATOM    989  O   ARG A 752     -28.839  23.117  21.830  1.00  0.00           O  
ATOM    990  CB  ARG A 752     -28.564  20.600  19.790  1.00  0.00           C  
ATOM    991  CG  ARG A 752     -29.107  19.719  18.708  1.00  0.00           C  
ATOM    992  CD  ARG A 752     -28.047  19.102  17.858  1.00  0.00           C  
ATOM    993  NE  ARG A 752     -27.254  20.101  17.168  1.00  0.00           N  
ATOM    994  CZ  ARG A 752     -27.347  20.376  15.875  1.00  0.00           C  
ATOM    995  NH1 ARG A 752     -28.180  19.682  15.092  1.00  0.00           N  
ATOM    996  NH2 ARG A 752     -26.559  21.322  15.379  1.00  0.00           N  
ATOM    997  N   ASN A 753     -28.416  21.215  22.922  1.00  0.00           N  
ATOM    998  CA  ASN A 753     -27.636  21.894  23.978  1.00  0.00           C  
ATOM    999  C   ASN A 753     -26.487  22.732  23.388  1.00  0.00           C  
ATOM   1000  O   ASN A 753     -25.546  22.173  22.805  1.00  0.00           O  
ATOM   1001  CB  ASN A 753     -27.108  20.833  24.960  1.00  0.00           C  
ATOM   1002  CG  ASN A 753     -26.460  21.434  26.215  1.00  0.00           C  
ATOM   1003  OD1 ASN A 753     -26.132  22.637  26.270  1.00  0.00           O  
ATOM   1004  ND2 ASN A 753     -26.284  20.585  27.253  1.00  0.00           N  
ATOM   1005  N   PRO A 754     -26.564  24.080  23.526  1.00  0.00           N  
ATOM   1006  CA  PRO A 754     -25.614  24.977  22.847  1.00  0.00           C  
ATOM   1007  C   PRO A 754     -24.285  25.007  23.571  1.00  0.00           C  
ATOM   1008  O   PRO A 754     -23.379  25.744  23.159  1.00  0.00           O  
ATOM   1009  CB  PRO A 754     -26.281  26.334  22.972  1.00  0.00           C  
ATOM   1010  CG  PRO A 754     -26.942  26.251  24.325  1.00  0.00           C  
ATOM   1011  CD  PRO A 754     -27.477  24.848  24.400  1.00  0.00           C  
ATOM   1012  N   LYS A 756     -24.201  24.255  24.675  1.00  0.00           N  
ATOM   1013  CA  LYS A 756     -22.957  23.970  25.316  1.00  0.00           C  
ATOM   1014  C   LYS A 756     -22.301  22.774  24.655  1.00  0.00           C  
ATOM   1015  O   LYS A 756     -21.164  22.458  24.986  1.00  0.00           O  
ATOM   1016  CB  LYS A 756     -23.131  23.739  26.829  1.00  0.00           C  
ATOM   1017  CG  LYS A 756     -23.810  24.923  27.545  1.00  0.00           C  
ATOM   1018  CD  LYS A 756     -23.776  24.843  29.092  1.00  0.00           C  
ATOM   1019  CE  LYS A 756     -23.763  26.247  29.803  1.00  0.00           C  
ATOM   1020  NZ  LYS A 756     -23.887  27.485  28.909  1.00  0.00           N  
ATOM   1021  N   LEU A 757     -22.973  22.111  23.702  1.00  0.00           N  
ATOM   1022  CA  LEU A 757     -22.340  20.999  23.040  1.00  0.00           C  
ATOM   1023  C   LEU A 757     -21.213  21.566  22.133  1.00  0.00           C  
ATOM   1024  O   LEU A 757     -21.125  22.792  21.916  1.00  0.00           O  
ATOM   1025  CB  LEU A 757     -23.347  20.182  22.204  1.00  0.00           C  
ATOM   1026  CG  LEU A 757     -24.362  19.281  22.961  1.00  0.00           C  
ATOM   1027  CD1 LEU A 757     -25.491  18.738  22.061  1.00  0.00           C  
ATOM   1028  CD2 LEU A 757     -23.664  18.144  23.626  1.00  0.00           C  
ATOM   1029  N   GLY A 758     -20.390  20.666  21.606  1.00  0.00           N  
ATOM   1030  CA  GLY A 758     -19.230  21.028  20.785  1.00  0.00           C  
ATOM   1031  C   GLY A 758     -19.485  21.094  19.302  1.00  0.00           C  
ATOM   1032  O   GLY A 758     -20.612  21.348  18.853  1.00  0.00           O  
ATOM   1033  N   TYR A 759     -18.406  20.895  18.562  1.00  0.00           N  
ATOM   1034  CA  TYR A 759     -18.390  21.019  17.076  1.00  0.00           C  
ATOM   1035  C   TYR A 759     -19.363  20.026  16.446  1.00  0.00           C  
ATOM   1036  O   TYR A 759     -19.522  18.911  16.900  1.00  0.00           O  
ATOM   1037  CB  TYR A 759     -16.945  20.909  16.505  1.00  0.00           C  
ATOM   1038  CG  TYR A 759     -16.891  21.109  15.007  1.00  0.00           C  
ATOM   1039  CD1 TYR A 759     -17.224  22.332  14.447  1.00  0.00           C  
ATOM   1040  CD2 TYR A 759     -16.557  20.079  14.160  1.00  0.00           C  
ATOM   1041  CE1 TYR A 759     -17.185  22.513  13.076  1.00  0.00           C  
ATOM   1042  CE2 TYR A 759     -16.536  20.234  12.791  1.00  0.00           C  
ATOM   1043  CZ  TYR A 759     -16.866  21.470  12.249  1.00  0.00           C  
ATOM   1044  OH  TYR A 759     -16.828  21.618  10.859  1.00  0.00           O  
ATOM   1045  N   ASP A 760     -19.967  20.469  15.345  1.00  0.00           N  
ATOM   1046  C   ASP A 760     -20.930  19.241  13.394  1.00  0.00           C  
ATOM   1047  O   ASP A 760     -21.876  18.828  12.702  1.00  0.00           O  
ATOM   1048  CA  ASP A 760     -21.184  19.987  14.724  1.00  0.00           C  
ATOM   1049  CB  ASP A 760     -21.889  21.309  14.403  1.00  0.00           C  
ATOM   1050  CG  ASP A 760     -23.313  21.167  14.039  1.00  0.00           C  
ATOM   1051  OD1 ASP A 760     -23.987  20.198  14.474  1.00  0.00           O  
ATOM   1052  OD2 ASP A 760     -23.062  22.840  13.793  1.00  0.00           O  
ATOM   1053  N   ASN A 761     -19.657  19.173  12.996  1.00  0.00           N  
ATOM   1054  CA  ASN A 761     -19.222  18.583  11.747  1.00  0.00           C  
ATOM   1055  C   ASN A 761     -19.761  19.349  10.525  1.00  0.00           C  
ATOM   1056  O   ASN A 761     -19.800  18.783   9.434  1.00  0.00           O  
ATOM   1057  CB  ASN A 761     -19.639  17.125  11.692  1.00  0.00           C  
ATOM   1058  CG  ASN A 761     -18.878  16.240  12.727  1.00  0.00           C  
ATOM   1059  OD1 ASN A 761     -18.017  16.725  13.460  1.00  0.00           O  
ATOM   1060  ND2 ASN A 761     -19.207  14.974  12.757  1.00  0.00           N  
ATOM   1061  N   PHE A 762     -20.140  20.596  10.734  1.00  0.00           N  
ATOM   1062  CA  PHE A 762     -20.813  21.346   9.676  1.00  0.00           C  
ATOM   1063  C   PHE A 762     -19.916  21.313   8.412  1.00  0.00           C  
ATOM   1064  O   PHE A 762     -20.397  21.025   7.286  1.00  0.00           O  
ATOM   1065  CB  PHE A 762     -21.106  22.757  10.162  1.00  0.00           C  
ATOM   1066  CG  PHE A 762     -21.760  23.648   9.107  1.00  0.00           C  
ATOM   1067  CD1 PHE A 762     -23.012  23.341   8.621  1.00  0.00           C  
ATOM   1068  CD2 PHE A 762     -21.082  24.749   8.597  1.00  0.00           C  
ATOM   1069  CE1 PHE A 762     -23.622  24.165   7.625  1.00  0.00           C  
ATOM   1070  CE2 PHE A 762     -21.682  25.576   7.615  1.00  0.00           C  
ATOM   1071  CZ  PHE A 762     -22.965  25.267   7.152  1.00  0.00           C  
ATOM   1072  N   ASP A 766     -18.616  21.554   8.582  1.00  0.00           N  
ATOM   1073  CA  ASP A 766     -17.745  21.792   7.405  1.00  0.00           C  
ATOM   1074  C   ASP A 766     -17.407  20.568   6.578  1.00  0.00           C  
ATOM   1075  O   ASP A 766     -16.709  20.678   5.555  1.00  0.00           O  
ATOM   1076  CB  ASP A 766     -16.477  22.535   7.799  1.00  0.00           C  
ATOM   1077  CG  ASP A 766     -16.763  23.884   8.403  1.00  0.00           C  
ATOM   1078  OD1 ASP A 766     -16.931  24.889   7.664  1.00  0.00           O  
ATOM   1079  OD2 ASP A 766     -16.797  23.962   9.629  1.00  0.00           O  
ATOM   1080  N   ARG A 767     -17.913  19.401   6.946  1.00  0.00           N  
ATOM   1081  CA  ARG A 767     -17.730  18.193   6.125  1.00  0.00           C  
ATOM   1082  C   ARG A 767     -18.352  18.365   4.732  1.00  0.00           C  
ATOM   1083  O   ARG A 767     -17.919  17.768   3.739  1.00  0.00           O  
ATOM   1084  CB  ARG A 767     -18.457  17.024   6.760  1.00  0.00           C  
ATOM   1085  CG  ARG A 767     -17.714  16.285   7.828  1.00  0.00           C  
ATOM   1086  CD  ARG A 767     -18.526  15.082   8.248  1.00  0.00           C  
ATOM   1087  NE  ARG A 767     -17.864  14.246   9.238  1.00  0.00           N  
ATOM   1088  CZ  ARG A 767     -18.462  13.241   9.872  1.00  0.00           C  
ATOM   1089  NH1 ARG A 767     -19.735  12.966   9.616  1.00  0.00           N  
ATOM   1090  NH2 ARG A 767     -17.807  12.516  10.790  1.00  0.00           N  
ATOM   1091  N   HIS A 768     -19.425  19.146   4.709  1.00  0.00           N  
ATOM   1092  CA  HIS A 768     -20.404  19.139   3.608  1.00  0.00           C  
ATOM   1093  C   HIS A 768     -20.407  20.434   2.810  1.00  0.00           C  
ATOM   1094  O   HIS A 768     -21.404  20.752   2.141  1.00  0.00           O  
ATOM   1095  CB  HIS A 768     -21.785  18.908   4.217  1.00  0.00           C  
ATOM   1096  CG  HIS A 768     -21.832  17.750   5.163  1.00  0.00           C  
ATOM   1097  ND1 HIS A 768     -22.221  17.874   6.482  1.00  0.00           N  
ATOM   1098  CD2 HIS A 768     -21.485  16.451   4.991  1.00  0.00           C  
ATOM   1099  CE1 HIS A 768     -22.152  16.690   7.068  1.00  0.00           C  
ATOM   1100  NE2 HIS A 768     -21.695  15.813   6.188  1.00  0.00           N  
ATOM   1101  N   LEU A 769     -19.318  21.187   2.888  1.00  0.00           N  
ATOM   1102  CA  LEU A 769     -19.197  22.454   2.174  1.00  0.00           C  
ATOM   1103  C   LEU A 769     -19.136  22.163   0.660  1.00  0.00           C  
ATOM   1104  O   LEU A 769     -18.515  21.200   0.234  1.00  0.00           O  
ATOM   1105  CB  LEU A 769     -17.933  23.220   2.634  1.00  0.00           C  
ATOM   1106  CG  LEU A 769     -18.019  24.417   3.606  1.00  0.00           C  
ATOM   1107  CD1 LEU A 769     -19.190  24.361   4.530  1.00  0.00           C  
ATOM   1108  CD2 LEU A 769     -16.695  24.638   4.412  1.00  0.00           C  
ATOM   1109  N   THR A 770     -19.799  22.981  -0.141  1.00  0.00           N  
ATOM   1110  CA  THR A 770     -19.624  22.880  -1.590  1.00  0.00           C  
ATOM   1111  C   THR A 770     -18.274  23.510  -1.941  1.00  0.00           C  
ATOM   1112  O   THR A 770     -17.751  24.311  -1.178  1.00  0.00           O  
ATOM   1113  CB  THR A 770     -20.717  23.617  -2.374  1.00  0.00           C  
ATOM   1114  OG1 THR A 770     -20.560  25.025  -2.191  1.00  0.00           O  
ATOM   1115  CG2 THR A 770     -22.119  23.203  -1.946  1.00  0.00           C  
ATOM   1116  N   ASP A 771     -17.709  23.128  -3.089  1.00  0.00           N  
ATOM   1117  CA  ASP A 771     -16.494  23.770  -3.603  1.00  0.00           C  
ATOM   1118  C   ASP A 771     -16.642  25.299  -3.622  1.00  0.00           C  
ATOM   1119  O   ASP A 771     -15.757  26.007  -3.167  1.00  0.00           O  
ATOM   1120  CB  ASP A 771     -16.141  23.228  -5.002  1.00  0.00           C  
ATOM   1121  CG  ASP A 771     -15.591  21.804  -4.960  1.00  0.00           C  
ATOM   1122  OD1 ASP A 771     -15.762  21.110  -3.918  1.00  0.00           O  
ATOM   1123  OD2 ASP A 771     -14.980  21.388  -5.974  1.00  0.00           O  
ATOM   1124  N   ALA A 772     -17.781  25.782  -4.121  1.00  0.00           N  
ATOM   1125  CA  ALA A 772     -18.094  27.206  -4.149  1.00  0.00           C  
ATOM   1126  C   ALA A 772     -18.155  27.875  -2.771  1.00  0.00           C  
ATOM   1127  O   ALA A 772     -17.718  29.018  -2.596  1.00  0.00           O  
ATOM   1128  CB  ALA A 772     -19.424  27.427  -4.901  1.00  0.00           C  
ATOM   1129  N   GLN A 773     -18.737  27.190  -1.780  1.00  0.00           N  
ATOM   1130  CA  GLN A 773     -18.845  27.780  -0.431  1.00  0.00           C  
ATOM   1131  C   GLN A 773     -17.478  27.846   0.262  1.00  0.00           C  
ATOM   1132  O   GLN A 773     -17.167  28.817   0.985  1.00  0.00           O  
ATOM   1133  CB  GLN A 773     -19.786  26.953   0.445  1.00  0.00           C  
ATOM   1134  CG  GLN A 773     -21.234  27.009   0.028  1.00  0.00           C  
ATOM   1135  CD  GLN A 773     -22.051  25.885   0.633  1.00  0.00           C  
ATOM   1136  OE1 GLN A 773     -21.501  24.896   1.129  1.00  0.00           O  
ATOM   1137  NE2 GLN A 773     -23.375  26.031   0.594  1.00  0.00           N  
ATOM   1138  N   ARG A 791     -16.699  26.795   0.015  1.00  0.00           N  
ATOM   1139  CA  ARG A 791     -15.309  26.717   0.458  1.00  0.00           C  
ATOM   1140  C   ARG A 791     -14.494  27.796  -0.214  1.00  0.00           C  
ATOM   1141  O   ARG A 791     -13.775  28.538   0.458  1.00  0.00           O  
ATOM   1142  CB  ARG A 791     -14.712  25.354   0.119  1.00  0.00           C  
ATOM   1143  CG  ARG A 791     -13.269  25.163   0.608  1.00  0.00           C  
ATOM   1144  CD  ARG A 791     -12.765  23.758   0.324  1.00  0.00           C  
ATOM   1145  NE  ARG A 791     -13.660  22.713   0.853  1.00  0.00           N  
ATOM   1146  CZ  ARG A 791     -14.467  21.945   0.117  1.00  0.00           C  
ATOM   1147  NH1 ARG A 791     -14.559  22.117  -1.214  1.00  0.00           N  
ATOM   1148  NH2 ARG A 791     -15.234  21.032   0.713  1.00  0.00           N  
ATOM   1149  N   ALA A 792     -14.615  27.871  -1.548  1.00  0.00           N  
ATOM   1150  CA  ALA A 792     -13.925  28.911  -2.318  1.00  0.00           C  
ATOM   1151  C   ALA A 792     -14.344  30.264  -1.794  1.00  0.00           C  
ATOM   1152  O   ALA A 792     -13.498  31.127  -1.612  1.00  0.00           O  
ATOM   1153  CB  ALA A 792     -14.192  28.769  -3.815  1.00  0.00           C  
ATOM   1154  N   ALA A 794     -15.629  30.406  -1.448  1.00  0.00           N  
ATOM   1155  CA  ALA A 794     -16.182  31.672  -0.970  1.00  0.00           C  
ATOM   1156  C   ALA A 794     -15.687  32.077   0.400  1.00  0.00           C  
ATOM   1157  O   ALA A 794     -15.553  33.261   0.671  1.00  0.00           O  
ATOM   1158  CB  ALA A 794     -17.722  31.625  -0.963  1.00  0.00           C  
ATOM   1159  N   TYR A 795     -15.439  31.105   1.287  1.00  0.00           N  
ATOM   1160  CA  TYR A 795     -14.864  31.440   2.620  1.00  0.00           C  
ATOM   1161  C   TYR A 795     -13.413  31.965   2.484  1.00  0.00           C  
ATOM   1162  O   TYR A 795     -12.960  32.911   3.179  1.00  0.00           O  
ATOM   1163  CB  TYR A 795     -14.855  30.203   3.572  1.00  0.00           C  
ATOM   1164  CG  TYR A 795     -16.175  29.768   4.221  1.00  0.00           C  
ATOM   1165  CD1 TYR A 795     -16.917  30.624   5.025  1.00  0.00           C  
ATOM   1166  CD2 TYR A 795     -16.646  28.475   4.043  1.00  0.00           C  
ATOM   1167  CE1 TYR A 795     -18.113  30.183   5.624  1.00  0.00           C  
ATOM   1168  CE2 TYR A 795     -17.822  28.044   4.620  1.00  0.00           C  
ATOM   1169  CZ  TYR A 795     -18.537  28.889   5.409  1.00  0.00           C  
ATOM   1170  OH  TYR A 795     -19.709  28.393   5.940  1.00  0.00           O  
ATOM   1171  N   LEU A 826     -12.657  31.326   1.603  1.00  0.00           N  
ATOM   1172  CA  LEU A 826     -11.275  31.718   1.405  1.00  0.00           C  
ATOM   1173  C   LEU A 826     -11.307  33.098   0.835  1.00  0.00           C  
ATOM   1174  O   LEU A 826     -10.605  33.981   1.316  1.00  0.00           O  
ATOM   1175  CB  LEU A 826     -10.536  30.745   0.477  1.00  0.00           C  
ATOM   1176  CG  LEU A 826     -10.258  29.353   1.070  1.00  0.00           C  
ATOM   1177  CD1 LEU A 826      -9.566  28.498   0.068  1.00  0.00           C  
ATOM   1178  CD2 LEU A 826      -9.409  29.447   2.348  1.00  0.00           C  
ATOM   1179  N   ALA A 827     -12.175  33.305  -0.157  1.00  0.00           N  
ATOM   1180  CA  ALA A 827     -12.266  34.621  -0.818  1.00  0.00           C  
ATOM   1181  C   ALA A 827     -12.637  35.740   0.187  1.00  0.00           C  
ATOM   1182  O   ALA A 827     -12.376  36.926  -0.100  1.00  0.00           O  
ATOM   1183  CB  ALA A 827     -13.242  34.574  -1.982  1.00  0.00           C  
ATOM   1184  N   GLU A 829     -13.191  35.387   1.363  1.00  0.00           N  
ATOM   1185  CA  GLU A 829     -13.435  36.380   2.423  1.00  0.00           C  
ATOM   1186  C   GLU A 829     -12.293  36.476   3.417  1.00  0.00           C  
ATOM   1187  O   GLU A 829     -12.417  37.189   4.421  1.00  0.00           O  
ATOM   1188  CB  GLU A 829     -14.671  36.067   3.265  1.00  0.00           C  
ATOM   1189  CG  GLU A 829     -15.788  35.261   2.646  1.00  0.00           C  
ATOM   1190  CD  GLU A 829     -17.103  35.536   3.356  1.00  0.00           C  
ATOM   1191  OE1 GLU A 829     -17.653  36.651   3.174  1.00  0.00           O  
ATOM   1192  OE2 GLU A 829     -17.568  34.655   4.118  1.00  0.00           O  
ATOM   1193  N   GLY A 830     -11.194  35.754   3.174  1.00  0.00           N  
ATOM   1194  CA  GLY A 830     -10.099  35.749   4.130  1.00  0.00           C  
ATOM   1195  C   GLY A 830     -10.343  34.902   5.368  1.00  0.00           C  
ATOM   1196  O   GLY A 830      -9.747  35.149   6.421  1.00  0.00           O  
ATOM   1197  N   ARG A 831     -11.235  33.918   5.299  1.00  0.00           N  
ATOM   1198  CA  ARG A 831     -11.381  33.030   6.469  1.00  0.00           C  
ATOM   1199  C   ARG A 831     -10.126  32.151   6.455  1.00  0.00           C  
ATOM   1200  O   ARG A 831      -9.686  31.699   5.395  1.00  0.00           O  
ATOM   1201  CB  ARG A 831     -12.663  32.181   6.433  1.00  0.00           C  
ATOM   1202  CG  ARG A 831     -13.962  32.906   5.970  1.00  0.00           C  
ATOM   1203  CD  ARG A 831     -14.878  33.365   7.099  1.00  0.00           C  
ATOM   1204  NE  ARG A 831     -15.714  32.302   7.641  1.00  0.00           N  
ATOM   1205  CZ  ARG A 831     -16.565  32.454   8.665  1.00  0.00           C  
ATOM   1206  NH1 ARG A 831     -16.716  33.637   9.264  1.00  0.00           N  
ATOM   1207  NH2 ARG A 831     -17.261  31.411   9.114  1.00  0.00           N  
ATOM   1208  N   GLN A 832      -9.528  31.955   7.627  1.00  0.00           N  
ATOM   1209  CA  GLN A 832      -8.428  31.017   7.799  1.00  0.00           C  
ATOM   1210  C   GLN A 832      -8.966  29.723   8.379  1.00  0.00           C  
ATOM   1211  O   GLN A 832      -9.418  29.727   9.520  1.00  0.00           O  
ATOM   1212  CB  GLN A 832      -7.429  31.582   8.806  1.00  0.00           C  
ATOM   1213  CG  GLN A 832      -6.845  32.949   8.454  1.00  0.00           C  
ATOM   1214  CD  GLN A 832      -6.223  32.983   7.071  1.00  0.00           C  
ATOM   1215  OE1 GLN A 832      -5.315  32.208   6.767  1.00  0.00           O  
ATOM   1216  NE2 GLN A 832      -6.712  33.885   6.222  1.00  0.00           N  
ATOM   1217  N   PRO A 833      -8.884  28.618   7.642  1.00  0.00           N  
ATOM   1218  CA  PRO A 833      -9.551  27.460   8.235  1.00  0.00           C  
ATOM   1219  C   PRO A 833      -8.666  26.744   9.271  1.00  0.00           C  
ATOM   1220  O   PRO A 833      -7.498  27.043   9.373  1.00  0.00           O  
ATOM   1221  CB  PRO A 833      -9.773  26.543   7.045  1.00  0.00           C  
ATOM   1222  CG  PRO A 833      -8.628  26.875   6.085  1.00  0.00           C  
ATOM   1223  CD  PRO A 833      -8.202  28.278   6.381  1.00  0.00           C  
ATOM   1224  N   VAL A 834      -9.276  25.833  10.022  1.00  0.00           N  
ATOM   1225  CA  VAL A 834      -8.543  24.754  10.700  1.00  0.00           C  
ATOM   1226  C   VAL A 834      -8.706  23.456   9.944  1.00  0.00           C  
ATOM   1227  O   VAL A 834      -9.671  23.297   9.159  1.00  0.00           O  
ATOM   1228  CB  VAL A 834      -9.003  24.592  12.200  1.00  0.00           C  
ATOM   1229  CG1 VAL A 834      -8.625  25.792  12.986  1.00  0.00           C  
ATOM   1230  CG2 VAL A 834     -10.485  24.247  12.334  1.00  0.00           C  
ATOM   1231  N   VAL A 835      -7.768  22.520  10.156  1.00  0.00           N  
ATOM   1232  CA  VAL A 835      -7.899  21.182   9.633  1.00  0.00           C  
ATOM   1233  C   VAL A 835      -8.537  20.358  10.723  1.00  0.00           C  
ATOM   1234  O   VAL A 835      -8.030  20.331  11.823  1.00  0.00           O  
ATOM   1235  CB  VAL A 835      -6.525  20.530   9.257  1.00  0.00           C  
ATOM   1236  CG1 VAL A 835      -6.700  19.176   8.661  1.00  0.00           C  
ATOM   1237  CG2 VAL A 835      -5.745  21.417   8.310  1.00  0.00           C  
ATOM   1238  N   ARG A 836      -9.639  19.691  10.387  1.00  0.00           N  
ATOM   1239  CA  ARG A 836     -10.254  18.699  11.240  1.00  0.00           C  
ATOM   1240  C   ARG A 836     -10.100  17.307  10.611  1.00  0.00           C  
ATOM   1241  O   ARG A 836     -10.125  17.127   9.376  1.00  0.00           O  
ATOM   1242  CB  ARG A 836     -11.727  19.015  11.444  1.00  0.00           C  
ATOM   1243  CG  ARG A 836     -11.972  20.325  12.134  1.00  0.00           C  
ATOM   1244  CD  ARG A 836     -13.426  20.510  12.555  1.00  0.00           C  
ATOM   1245  NE  ARG A 836     -13.533  21.738  13.339  1.00  0.00           N  
ATOM   1246  CZ  ARG A 836     -13.473  21.811  14.659  1.00  0.00           C  
ATOM   1247  NH1 ARG A 836     -13.364  20.714  15.411  1.00  0.00           N  
ATOM   1248  NH2 ARG A 836     -13.516  22.995  15.241  1.00  0.00           N  
ATOM   1249  N   LEU A 837     -10.019  16.285  11.464  1.00  0.00           N  
ATOM   1250  CA  LEU A 837     -10.083  14.924  11.006  1.00  0.00           C  
ATOM   1251  C   LEU A 837     -11.535  14.479  10.898  1.00  0.00           C  
ATOM   1252  O   LEU A 837     -12.340  14.723  11.798  1.00  0.00           O  
ATOM   1253  CB  LEU A 837      -9.313  14.003  11.962  1.00  0.00           C  
ATOM   1254  CG  LEU A 837      -9.177  12.554  11.457  1.00  0.00           C  
ATOM   1255  CD1 LEU A 837      -8.151  12.405  10.330  1.00  0.00           C  
ATOM   1256  CD2 LEU A 837      -8.825  11.564  12.556  1.00  0.00           C  
ATOM   1257  N   ARG A 838     -11.868  13.758   9.821  1.00  0.00           N  
ATOM   1258  CA  ARG A 838     -13.198  13.151   9.644  1.00  0.00           C  
ATOM   1259  C   ARG A 838     -13.299  11.834  10.441  1.00  0.00           C  
ATOM   1260  O   ARG A 838     -12.685  10.825  10.082  1.00  0.00           O  
ATOM   1261  CB  ARG A 838     -13.496  12.902   8.141  1.00  0.00           C  
ATOM   1262  CG  ARG A 838     -14.977  12.457   7.793  1.00  0.00           C  
ATOM   1263  CD  ARG A 838     -15.056  12.065   6.287  1.00  0.00           C  
ATOM   1264  NE  ARG A 838     -16.396  12.230   5.695  1.00  0.00           N  
ATOM   1265  CZ  ARG A 838     -16.879  13.367   5.164  1.00  0.00           C  
ATOM   1266  NH1 ARG A 838     -16.156  14.493   5.130  1.00  0.00           N  
ATOM   1267  NH2 ARG A 838     -18.107  13.384   4.651  1.00  0.00           N  
ATOM   1268  N   MET A 839     -14.062  11.834  11.525  1.00  0.00           N  
ATOM   1269  CA  MET A 839     -14.212  10.629  12.336  1.00  0.00           C  
ATOM   1270  C   MET A 839     -14.912   9.511  11.570  1.00  0.00           C  
ATOM   1271  O   MET A 839     -15.902   9.787  10.851  1.00  0.00           O  
ATOM   1272  CB  MET A 839     -14.952  10.955  13.637  1.00  0.00           C  
ATOM   1273  CG  MET A 839     -14.151  11.898  14.516  1.00  0.00           C  
ATOM   1274  SD  MET A 839     -12.628  11.117  15.090  1.00  0.00           S  
ATOM   1275  CE  MET A 839     -13.342   9.946  16.181  1.00  0.00           C  
ATOM   1276  N   PRO A 840     -14.419   8.249  11.706  1.00  0.00           N  
ATOM   1277  CA  PRO A 840     -15.152   7.114  11.122  1.00  0.00           C  
ATOM   1278  C   PRO A 840     -16.521   6.934  11.730  1.00  0.00           C  
ATOM   1279  O   PRO A 840     -16.827   7.568  12.728  1.00  0.00           O  
ATOM   1280  CB  PRO A 840     -14.261   5.900  11.453  1.00  0.00           C  
ATOM   1281  CG  PRO A 840     -13.440   6.346  12.658  1.00  0.00           C  
ATOM   1282  CD  PRO A 840     -13.167   7.803  12.346  1.00  0.00           C  
ATOM   1283  N   ASP A 844     -17.365   6.088  11.142  1.00  0.00           N  
ATOM   1284  CA  ASP A 844     -18.734   5.954  11.652  1.00  0.00           C  
ATOM   1285  C   ASP A 844     -18.881   4.926  12.758  1.00  0.00           C  
ATOM   1286  O   ASP A 844     -19.932   4.872  13.399  1.00  0.00           O  
ATOM   1287  CB  ASP A 844     -19.716   5.622  10.523  1.00  0.00           C  
ATOM   1288  CG  ASP A 844     -20.127   6.831   9.750  1.00  0.00           C  
ATOM   1289  OD1 ASP A 844     -20.188   7.941  10.346  1.00  0.00           O  
ATOM   1290  OD2 ASP A 844     -20.405   6.667   8.544  1.00  0.00           O  
ATOM   1291  N   ASP A 869     -17.848   4.130  13.013  1.00  0.00           N  
ATOM   1292  CA  ASP A 869     -18.012   3.025  13.964  1.00  0.00           C  
ATOM   1293  C   ASP A 869     -17.465   3.334  15.359  1.00  0.00           C  
ATOM   1294  O   ASP A 869     -16.990   4.444  15.633  1.00  0.00           O  
ATOM   1295  CB  ASP A 869     -17.448   1.702  13.412  1.00  0.00           C  
ATOM   1296  CG  ASP A 869     -16.178   1.879  12.618  1.00  0.00           C  
ATOM   1297  OD1 ASP A 869     -16.153   2.756  11.714  1.00  0.00           O  
ATOM   1298  OD2 ASP A 869     -15.222   1.109  12.880  1.00  0.00           O  
ATOM   1299  N   ASP A 870     -17.599   2.369  16.258  1.00  0.00           N  
ATOM   1300  CA  ASP A 870     -17.143   2.566  17.623  1.00  0.00           C  
ATOM   1301  C   ASP A 870     -15.626   2.695  17.622  1.00  0.00           C  
ATOM   1302  O   ASP A 870     -14.945   2.166  16.750  1.00  0.00           O  
ATOM   1303  CB  ASP A 870     -17.596   1.422  18.537  1.00  0.00           C  
ATOM   1304  CG  ASP A 870     -19.128   1.339  18.667  1.00  0.00           C  
ATOM   1305  OD1 ASP A 870     -19.827   2.290  18.250  1.00  0.00           O  
ATOM   1306  OD2 ASP A 870     -19.625   0.299  19.157  1.00  0.00           O  
ATOM   1307  N   LEU A 872     -15.123   3.444  18.587  1.00  0.00           N  
ATOM   1308  CA  LEU A 872     -13.676   3.633  18.777  1.00  0.00           C  
ATOM   1309  C   LEU A 872     -13.313   2.895  20.060  1.00  0.00           C  
ATOM   1310  O   LEU A 872     -13.650   3.340  21.150  1.00  0.00           O  
ATOM   1311  CB  LEU A 872     -13.311   5.118  18.887  1.00  0.00           C  
ATOM   1312  CG  LEU A 872     -13.876   6.006  17.765  1.00  0.00           C  
ATOM   1313  CD1 LEU A 872     -14.270   7.385  18.299  1.00  0.00           C  
ATOM   1314  CD2 LEU A 872     -12.911   6.040  16.596  1.00  0.00           C  
ATOM   1315  N   ALA A 873     -12.684   1.737  19.888  1.00  0.00           N  
ATOM   1316  CA  ALA A 873     -12.540   0.801  20.986  1.00  0.00           C  
ATOM   1317  C   ALA A 873     -11.219   0.071  20.908  1.00  0.00           C  
ATOM   1318  O   ALA A 873     -10.650  -0.165  19.819  1.00  0.00           O  
ATOM   1319  CB  ALA A 873     -13.675  -0.182  20.956  1.00  0.00           C  
ATOM   1320  N   TRP A 874     -10.727  -0.292  22.076  1.00  0.00           N  
ATOM   1321  CA  TRP A 874      -9.458  -1.040  22.170  1.00  0.00           C  
ATOM   1322  C   TRP A 874      -9.456  -1.804  23.469  1.00  0.00           C  
ATOM   1323  O   TRP A 874     -10.208  -1.519  24.364  1.00  0.00           O  
ATOM   1324  CB  TRP A 874      -8.219  -0.102  22.088  1.00  0.00           C  
ATOM   1325  CG  TRP A 874      -7.960   0.670  23.362  1.00  0.00           C  
ATOM   1326  CD1 TRP A 874      -7.004   0.395  24.262  1.00  0.00           C  
ATOM   1327  CD2 TRP A 874      -8.653   1.822  23.846  1.00  0.00           C  
ATOM   1328  NE1 TRP A 874      -7.057   1.292  25.311  1.00  0.00           N  
ATOM   1329  CE2 TRP A 874      -8.053   2.192  25.070  1.00  0.00           C  
ATOM   1330  CE3 TRP A 874      -9.721   2.608  23.354  1.00  0.00           C  
ATOM   1331  CZ2 TRP A 874      -8.466   3.286  25.803  1.00  0.00           C  
ATOM   1332  CZ3 TRP A 874     -10.124   3.702  24.078  1.00  0.00           C  
ATOM   1333  CH2 TRP A 874      -9.511   4.037  25.287  1.00  0.00           C  
ATOM   1334  N   ASN A1082      -8.592  -2.798  23.522  1.00  0.00           N  
ATOM   1335  CA  ASN A1082      -8.420  -3.572  24.730  1.00  0.00           C  
ATOM   1336  C   ASN A1082      -7.172  -3.069  25.440  1.00  0.00           C  
ATOM   1337  O   ASN A1082      -6.048  -3.360  25.007  1.00  0.00           O  
ATOM   1338  CB  ASN A1082      -8.184  -5.013  24.374  1.00  0.00           C  
ATOM   1339  CG  ASN A1082      -8.111  -5.883  25.599  1.00  0.00           C  
ATOM   1340  OD1 ASN A1082      -8.517  -5.477  26.703  1.00  0.00           O  
ATOM   1341  ND2 ASN A1082      -7.642  -7.114  25.416  1.00  0.00           N  
ATOM   1342  N   ASP A1083      -7.385  -2.299  26.487  1.00  0.00           N  
ATOM   1343  CA  ASP A1083      -6.282  -1.650  27.176  1.00  0.00           C  
ATOM   1344  C   ASP A1083      -5.515  -2.662  27.985  1.00  0.00           C  
ATOM   1345  O   ASP A1083      -6.104  -3.478  28.699  1.00  0.00           O  
ATOM   1346  CB  ASP A1083      -6.799  -0.557  28.059  1.00  0.00           C  
ATOM   1347  CG  ASP A1083      -5.709   0.432  28.440  1.00  0.00           C  
ATOM   1348  OD1 ASP A1083      -5.055   0.168  29.473  1.00  0.00           O  
ATOM   1349  OD2 ASP A1083      -5.532   1.412  27.740  1.00  0.00           O  
ATOM   1350  N   LEU A1084      -4.208  -2.588  27.893  1.00  0.00           N  
ATOM   1351  CA  LEU A1084      -3.380  -3.602  28.536  1.00  0.00           C  
ATOM   1352  C   LEU A1084      -3.466  -3.572  30.040  1.00  0.00           C  
ATOM   1353  O   LEU A1084      -3.192  -4.587  30.659  1.00  0.00           O  
ATOM   1354  CB  LEU A1084      -1.919  -3.502  28.065  1.00  0.00           C  
ATOM   1355  CG  LEU A1084      -1.779  -3.672  26.548  1.00  0.00           C  
ATOM   1356  CD1 LEU A1084      -0.341  -3.572  26.113  1.00  0.00           C  
ATOM   1357  CD2 LEU A1084      -2.391  -4.983  26.006  1.00  0.00           C  
ATOM   1358  N   VAL A1085      -3.870  -2.443  30.626  1.00  0.00           N  
ATOM   1359  CA  VAL A1085      -4.060  -2.285  32.042  1.00  0.00           C  
ATOM   1360  C   VAL A1085      -5.553  -2.150  32.391  1.00  0.00           C  
ATOM   1361  O   VAL A1085      -6.016  -2.738  33.359  1.00  0.00           O  
ATOM   1362  CB  VAL A1085      -3.303  -1.030  32.577  1.00  0.00           C  
ATOM   1363  CG1 VAL A1085      -3.561  -0.743  34.079  1.00  0.00           C  
ATOM   1364  CG2 VAL A1085      -1.802  -1.162  32.312  1.00  0.00           C  
ATOM   1365  N   ARG A1087      -6.291  -1.396  31.587  1.00  0.00           N  
ATOM   1366  CA  ARG A1087      -7.671  -0.996  31.935  1.00  0.00           C  
ATOM   1367  C   ARG A1087      -8.740  -1.968  31.403  1.00  0.00           C  
ATOM   1368  O   ARG A1087      -9.873  -1.876  31.829  1.00  0.00           O  
ATOM   1369  CB  ARG A1087      -7.956   0.453  31.513  1.00  0.00           C  
ATOM   1370  CG  ARG A1087      -7.274   1.599  32.372  1.00  0.00           C  
ATOM   1371  CD  ARG A1087      -7.763   1.753  33.804  1.00  0.00           C  
ATOM   1372  NE  ARG A1087      -9.137   2.248  33.858  1.00  0.00           N  
ATOM   1373  CZ  ARG A1087      -9.517   3.515  33.814  1.00  0.00           C  
ATOM   1374  NH1 ARG A1087      -8.645   4.525  33.735  1.00  0.00           N  
ATOM   1375  NH2 ARG A1087     -10.811   3.791  33.864  1.00  0.00           N  
ATOM   1376  N   GLY A1088      -8.369  -2.921  30.565  1.00  0.00           N  
ATOM   1377  CA  GLY A1088      -9.318  -3.818  29.866  1.00  0.00           C  
ATOM   1378  C   GLY A1088     -10.020  -3.131  28.700  1.00  0.00           C  
ATOM   1379  O   GLY A1088      -9.660  -2.019  28.286  1.00  0.00           O  
ATOM   1380  N   PRO A1089     -11.098  -3.757  28.195  1.00  0.00           N  
ATOM   1381  CA  PRO A1089     -11.905  -3.188  27.124  1.00  0.00           C  
ATOM   1382  C   PRO A1089     -12.430  -1.756  27.347  1.00  0.00           C  
ATOM   1383  O   PRO A1089     -13.010  -1.463  28.403  1.00  0.00           O  
ATOM   1384  CB  PRO A1089     -13.098  -4.159  27.072  1.00  0.00           C  
ATOM   1385  CG  PRO A1089     -12.521  -5.449  27.509  1.00  0.00           C  
ATOM   1386  CD  PRO A1089     -11.614  -5.050  28.651  1.00  0.00           C  
ATOM   1387  N   VAL A1090     -12.223  -0.890  26.372  1.00  0.00           N  
ATOM   1388  CA  VAL A1090     -12.795   0.450  26.383  1.00  0.00           C  
ATOM   1389  C   VAL A1090     -13.401   0.703  25.007  1.00  0.00           C  
ATOM   1390  O   VAL A1090     -12.838   0.333  24.006  1.00  0.00           O  
ATOM   1391  CB  VAL A1090     -11.753   1.537  26.745  1.00  0.00           C  
ATOM   1392  CG1 VAL A1090     -12.416   2.855  27.019  1.00  0.00           C  
ATOM   1393  CG2 VAL A1090     -10.944   1.094  27.961  1.00  0.00           C  
ATOM   1394  N   THR A1091     -14.571   1.340  25.011  1.00  0.00           N  
ATOM   1395  C   THR A1091     -15.919   3.057  23.876  1.00  0.00           C  
ATOM   1396  O   THR A1091     -16.510   3.419  24.901  1.00  0.00           O  
ATOM   1397  OG1 THR A1091     -16.630   0.525  22.070  1.00  0.00           O  
ATOM   1398  CG2 THR A1091     -17.634   0.748  24.275  1.00  0.00           C  
ATOM   1399  CA  THR A1091     -15.312   1.669  23.795  1.00  0.00           C  
ATOM   1400  CB  THR A1091     -16.514   0.716  23.558  1.00  0.00           C  
ATOM   1401  N   PHE A1093     -15.790   3.825  22.796  1.00  0.00           N  
ATOM   1402  CA  PHE A1093     -16.537   5.073  22.596  1.00  0.00           C  
ATOM   1403  C   PHE A1093     -17.472   4.787  21.424  1.00  0.00           C  
ATOM   1404  O   PHE A1093     -17.058   4.245  20.403  1.00  0.00           O  
ATOM   1405  CB  PHE A1093     -15.611   6.288  22.339  1.00  0.00           C  
ATOM   1406  CG  PHE A1093     -14.757   6.621  23.516  1.00  0.00           C  
ATOM   1407  CD1 PHE A1093     -13.673   5.804  23.845  1.00  0.00           C  
ATOM   1408  CD2 PHE A1093     -15.081   7.681  24.368  1.00  0.00           C  
ATOM   1409  CE1 PHE A1093     -12.904   6.069  24.986  1.00  0.00           C  
ATOM   1410  CE2 PHE A1093     -14.313   7.967  25.487  1.00  0.00           C  
ATOM   1411  CZ  PHE A1093     -13.219   7.162  25.805  1.00  0.00           C  
ATOM   1412  N   ALA A1094     -18.737   5.157  21.570  1.00  0.00           N  
ATOM   1413  CA  ALA A1094     -19.715   4.795  20.518  1.00  0.00           C  
ATOM   1414  C   ALA A1094     -19.601   5.645  19.254  1.00  0.00           C  
ATOM   1415  O   ALA A1094     -19.223   6.823  19.289  1.00  0.00           O  
ATOM   1416  CB  ALA A1094     -21.105   4.835  21.043  1.00  0.00           C  
ATOM   1417  N   ALA A1099     -19.922   4.996  18.141  1.00  0.00           N  
ATOM   1418  CA  ALA A1099     -20.079   5.614  16.835  1.00  0.00           C  
ATOM   1419  C   ALA A1099     -20.779   6.932  16.999  1.00  0.00           C  
ATOM   1420  O   ALA A1099     -21.844   6.986  17.591  1.00  0.00           O  
ATOM   1421  CB  ALA A1099     -20.924   4.707  15.968  1.00  0.00           C  
ATOM   1422  N   GLY A1165     -20.160   7.997  16.516  1.00  0.00           N  
ATOM   1423  CA  GLY A1165     -20.786   9.327  16.502  1.00  0.00           C  
ATOM   1424  C   GLY A1165     -20.673  10.230  17.727  1.00  0.00           C  
ATOM   1425  O   GLY A1165     -21.080  11.397  17.665  1.00  0.00           O  
ATOM   1426  N   SER A1166     -20.161   9.709  18.842  1.00  0.00           N  
ATOM   1427  CA  SER A1166     -20.054  10.487  20.075  1.00  0.00           C  
ATOM   1428  C   SER A1166     -18.905  11.492  20.070  1.00  0.00           C  
ATOM   1429  O   SER A1166     -18.867  12.383  20.923  1.00  0.00           O  
ATOM   1430  CB  SER A1166     -19.882   9.557  21.277  1.00  0.00           C  
ATOM   1431  OG  SER A1166     -18.597   8.972  21.305  1.00  0.00           O  
ATOM   1432  N   VAL A1168     -17.954  11.330  19.141  1.00  0.00           N  
ATOM   1433  CA  VAL A1168     -16.730  12.143  19.123  1.00  0.00           C  
ATOM   1434  C   VAL A1168     -16.738  13.053  17.887  1.00  0.00           C  
ATOM   1435  O   VAL A1168     -16.632  12.576  16.734  1.00  0.00           O  
ATOM   1436  CB  VAL A1168     -15.481  11.261  19.113  1.00  0.00           C  
ATOM   1437  CG1 VAL A1168     -14.181  12.089  18.922  1.00  0.00           C  
ATOM   1438  CG2 VAL A1168     -15.426  10.436  20.389  1.00  0.00           C  
ATOM   1439  N   PRO A1169     -16.860  14.370  18.115  1.00  0.00           N  
ATOM   1440  CA  PRO A1169     -16.864  15.310  17.017  1.00  0.00           C  
ATOM   1441  C   PRO A1169     -15.570  15.277  16.246  1.00  0.00           C  
ATOM   1442  O   PRO A1169     -14.500  14.981  16.792  1.00  0.00           O  
ATOM   1443  CB  PRO A1169     -17.022  16.671  17.715  1.00  0.00           C  
ATOM   1444  CG  PRO A1169     -17.632  16.354  19.024  1.00  0.00           C  
ATOM   1445  CD  PRO A1169     -17.066  15.051  19.410  1.00  0.00           C  
ATOM   1446  N   ASP A1170     -15.653  15.597  14.976  1.00  0.00           N  
ATOM   1447  CA  ASP A1170     -14.467  15.824  14.151  1.00  0.00           C  
ATOM   1448  C   ASP A1170     -13.617  16.860  14.842  1.00  0.00           C  
ATOM   1449  O   ASP A1170     -14.105  17.938  15.210  1.00  0.00           O  
ATOM   1450  CB  ASP A1170     -14.876  16.330  12.770  1.00  0.00           C  
ATOM   1451  CG  ASP A1170     -15.616  15.284  11.950  1.00  0.00           C  
ATOM   1452  OD1 ASP A1170     -15.816  14.091  12.365  1.00  0.00           O  
ATOM   1453  OD2 ASP A1170     -16.057  15.690  10.840  1.00  0.00           O  
ATOM   1454  N   PHE A1171     -12.358  16.521  15.101  1.00  0.00           N  
ATOM   1455  CA  PHE A1171     -11.516  17.316  15.934  1.00  0.00           C  
ATOM   1456  C   PHE A1171     -10.454  18.034  15.156  1.00  0.00           C  
ATOM   1457  O   PHE A1171      -9.909  17.570  14.122  1.00  0.00           O  
ATOM   1458  CB  PHE A1171     -10.827  16.498  17.061  1.00  0.00           C  
ATOM   1459  CG  PHE A1171      -9.965  15.332  16.554  1.00  0.00           C  
ATOM   1460  CD1 PHE A1171     -10.530  14.081  16.309  1.00  0.00           C  
ATOM   1461  CD2 PHE A1171      -8.590  15.469  16.427  1.00  0.00           C  
ATOM   1462  CE1 PHE A1171      -9.777  13.032  15.855  1.00  0.00           C  
ATOM   1463  CE2 PHE A1171      -7.825  14.382  15.962  1.00  0.00           C  
ATOM   1464  CZ  PHE A1171      -8.444  13.176  15.731  1.00  0.00           C  
ATOM   1465  N   ALA A1177     -10.125  19.176  15.702  1.00  0.00           N  
ATOM   1466  CA  ALA A1177      -9.113  20.012  15.147  1.00  0.00           C  
ATOM   1467  C   ALA A1177      -7.723  19.418  15.310  1.00  0.00           C  
ATOM   1468  O   ALA A1177      -7.314  19.022  16.412  1.00  0.00           O  
ATOM   1469  CB  ALA A1177      -9.172  21.409  15.712  1.00  0.00           C  
ATOM   1470  N   LEU A1178      -7.048  19.316  14.173  1.00  0.00           N  
ATOM   1471  CA  LEU A1178      -5.633  18.982  14.099  1.00  0.00           C  
ATOM   1472  C   LEU A1178      -4.678  20.160  14.027  1.00  0.00           C  
ATOM   1473  O   LEU A1178      -3.455  20.010  14.179  1.00  0.00           O  
ATOM   1474  CB  LEU A1178      -5.383  18.144  12.831  1.00  0.00           C  
ATOM   1475  CG  LEU A1178      -6.198  16.871  12.709  1.00  0.00           C  
ATOM   1476  CD1 LEU A1178      -5.943  16.214  11.352  1.00  0.00           C  
ATOM   1477  CD2 LEU A1178      -5.922  15.883  13.874  1.00  0.00           C  
ATOM   1478  N   THR A1191      -5.221  21.351  13.725  1.00  0.00           N  
ATOM   1479  CA  THR A1191      -4.480  22.592  13.703  1.00  0.00           C  
ATOM   1480  C   THR A1191      -5.243  23.759  14.328  1.00  0.00           C  
ATOM   1481  O   THR A1191      -6.437  23.674  14.532  1.00  0.00           O  
ATOM   1482  CB  THR A1191      -4.114  23.029  12.217  1.00  0.00           C  
ATOM   1483  OG1 THR A1191      -5.311  23.359  11.493  1.00  0.00           O  
ATOM   1484  CG2 THR A1191      -3.433  21.892  11.498  1.00  0.00           C  
ATOM   1485  N   ARG A1192      -4.511  24.821  14.670  1.00  0.00           N  
ATOM   1486  CA  ARG A1192      -5.095  26.131  14.905  1.00  0.00           C  
ATOM   1487  C   ARG A1192      -5.224  26.838  13.567  1.00  0.00           C  
ATOM   1488  O   ARG A1192      -4.727  26.361  12.547  1.00  0.00           O  
ATOM   1489  CB  ARG A1192      -4.216  26.969  15.812  1.00  0.00           C  
ATOM   1490  CG  ARG A1192      -4.392  26.653  17.260  1.00  0.00           C  
ATOM   1491  CD  ARG A1192      -3.667  27.693  18.094  1.00  0.00           C  
ATOM   1492  NE  ARG A1192      -2.227  27.507  17.956  1.00  0.00           N  
ATOM   1493  CZ  ARG A1192      -1.516  26.601  18.620  1.00  0.00           C  
ATOM   1494  NH1 ARG A1192      -2.099  25.753  19.477  1.00  0.00           N  
ATOM   1495  NH2 ARG A1192      -0.213  26.521  18.417  1.00  0.00           N  
ATOM   1496  N   ALA A1193      -5.887  27.985  13.597  1.00  0.00           N  
ATOM   1497  CA  ALA A1193      -6.106  28.816  12.417  1.00  0.00           C  
ATOM   1498  C   ALA A1193      -4.805  29.385  11.810  1.00  0.00           C  
ATOM   1499  O   ALA A1193      -4.769  29.685  10.633  1.00  0.00           O  
ATOM   1500  CB  ALA A1193      -7.096  29.939  12.761  1.00  0.00           C  
ATOM   1501  N   SER A1194      -3.736  29.476  12.595  1.00  0.00           N  
ATOM   1502  CA  SER A1194      -2.396  29.843  12.055  1.00  0.00           C  
ATOM   1503  C   SER A1194      -1.762  28.720  11.208  1.00  0.00           C  
ATOM   1504  O   SER A1194      -0.790  28.918  10.445  1.00  0.00           O  
ATOM   1505  CB  SER A1194      -1.452  30.229  13.208  1.00  0.00           C  
ATOM   1506  OG  SER A1194      -1.371  29.196  14.195  1.00  0.00           O  
ATOM   1507  N   GLY A1195      -2.321  27.532  11.346  1.00  0.00           N  
ATOM   1508  CA  GLY A1195      -1.822  26.355  10.668  1.00  0.00           C  
ATOM   1509  C   GLY A1195      -0.998  25.511  11.629  1.00  0.00           C  
ATOM   1510  O   GLY A1195      -0.568  24.427  11.264  1.00  0.00           O  
ATOM   1511  N   ASP A1196      -0.772  26.006  12.837  1.00  0.00           N  
ATOM   1512  CA  ASP A1196       0.092  25.299  13.818  1.00  0.00           C  
ATOM   1513  C   ASP A1196      -0.590  23.999  14.184  1.00  0.00           C  
ATOM   1514  O   ASP A1196      -1.770  24.015  14.470  1.00  0.00           O  
ATOM   1515  CB  ASP A1196       0.301  26.125  15.103  1.00  0.00           C  
ATOM   1516  CG  ASP A1196       1.279  27.262  14.929  1.00  0.00           C  
ATOM   1517  OD1 ASP A1196       2.140  27.215  14.022  1.00  0.00           O  
ATOM   1518  OD2 ASP A1196       1.185  28.212  15.731  1.00  0.00           O  
ATOM   1519  N   PRO A1198       0.144  22.863  14.158  1.00  0.00           N  
ATOM   1520  CA  PRO A1198      -0.507  21.602  14.533  1.00  0.00           C  
ATOM   1521  C   PRO A1198      -0.607  21.488  16.041  1.00  0.00           C  
ATOM   1522  O   PRO A1198       0.231  22.069  16.765  1.00  0.00           O  
ATOM   1523  CB  PRO A1198       0.422  20.539  13.981  1.00  0.00           C  
ATOM   1524  CG  PRO A1198       1.763  21.161  14.017  1.00  0.00           C  
ATOM   1525  CD  PRO A1198       1.565  22.670  13.814  1.00  0.00           C  
ATOM   1526  N   LEU A1199      -1.635  20.762  16.481  1.00  0.00           N  
ATOM   1527  CA  LEU A1199      -1.950  20.627  17.908  1.00  0.00           C  
ATOM   1528  C   LEU A1199      -1.475  19.276  18.303  1.00  0.00           C  
ATOM   1529  O   LEU A1199      -1.107  18.499  17.445  1.00  0.00           O  
ATOM   1530  CB  LEU A1199      -3.437  20.706  18.156  1.00  0.00           C  
ATOM   1531  CG  LEU A1199      -4.080  21.991  17.603  1.00  0.00           C  
ATOM   1532  CD1 LEU A1199      -5.579  21.863  17.487  1.00  0.00           C  
ATOM   1533  CD2 LEU A1199      -3.717  23.138  18.469  1.00  0.00           C  
ATOM   1534  N   TYR A1200      -1.440  19.035  19.620  1.00  0.00           N  
ATOM   1535  CA  TYR A1200      -1.155  17.719  20.203  1.00  0.00           C  
ATOM   1536  C   TYR A1200      -1.896  16.584  19.522  1.00  0.00           C  
ATOM   1537  O   TYR A1200      -1.321  15.500  19.306  1.00  0.00           O  
ATOM   1538  CB  TYR A1200      -1.505  17.716  21.693  1.00  0.00           C  
ATOM   1539  CG  TYR A1200      -1.457  16.316  22.317  1.00  0.00           C  
ATOM   1540  CD1 TYR A1200      -0.289  15.812  22.903  1.00  0.00           C  
ATOM   1541  CD2 TYR A1200      -2.562  15.483  22.286  1.00  0.00           C  
ATOM   1542  CE1 TYR A1200      -0.247  14.523  23.430  1.00  0.00           C  
ATOM   1543  CE2 TYR A1200      -2.526  14.185  22.799  1.00  0.00           C  
ATOM   1544  CZ  TYR A1200      -1.388  13.709  23.382  1.00  0.00           C  
ATOM   1545  OH  TYR A1200      -1.400  12.394  23.882  1.00  0.00           O  
ATOM   1546  N   THR A1201      -3.177  16.835  19.170  1.00  0.00           N  
ATOM   1547  CA  THR A1201      -4.044  15.858  18.552  1.00  0.00           C  
ATOM   1548  C   THR A1201      -3.531  15.332  17.234  1.00  0.00           C  
ATOM   1549  O   THR A1201      -3.992  14.285  16.785  1.00  0.00           O  
ATOM   1550  CB  THR A1201      -5.429  16.465  18.250  1.00  0.00           C  
ATOM   1551  OG1 THR A1201      -5.191  17.689  17.570  1.00  0.00           O  
ATOM   1552  CG2 THR A1201      -6.216  16.744  19.516  1.00  0.00           C  
ATOM   1553  N   LEU A1202      -2.703  16.132  16.538  1.00  0.00           N  
ATOM   1554  CA  LEU A1202      -1.942  15.626  15.381  1.00  0.00           C  
ATOM   1555  C   LEU A1202      -0.563  15.088  15.786  1.00  0.00           C  
ATOM   1556  O   LEU A1202      -0.232  13.947  15.426  1.00  0.00           O  
ATOM   1557  CB  LEU A1202      -1.733  16.732  14.337  1.00  0.00           C  
ATOM   1558  CG  LEU A1202      -0.879  16.213  13.166  1.00  0.00           C  
ATOM   1559  CD1 LEU A1202      -1.732  15.350  12.323  1.00  0.00           C  
ATOM   1560  CD2 LEU A1202      -0.216  17.316  12.432  1.00  0.00           C  
ATOM   1561  N   VAL A1203       0.216  15.878  16.530  1.00  0.00           N  
ATOM   1562  CA  VAL A1203       1.667  15.600  16.618  1.00  0.00           C  
ATOM   1563  C   VAL A1203       1.974  14.358  17.455  1.00  0.00           C  
ATOM   1564  O   VAL A1203       2.919  13.612  17.125  1.00  0.00           O  
ATOM   1565  CB  VAL A1203       2.529  16.823  17.040  1.00  0.00           C  
ATOM   1566  CG1 VAL A1203       2.279  17.991  16.075  1.00  0.00           C  
ATOM   1567  CG2 VAL A1203       2.262  17.256  18.469  1.00  0.00           C  
ATOM   1568  N   ASN A1204       1.202  14.127  18.507  1.00  0.00           N  
ATOM   1569  CA  ASN A1204       1.459  12.966  19.348  1.00  0.00           C  
ATOM   1570  C   ASN A1204       1.209  11.607  18.604  1.00  0.00           C  
ATOM   1571  O   ASN A1204       2.110  10.806  18.428  1.00  0.00           O  
ATOM   1572  CB  ASN A1204       0.641  13.078  20.630  1.00  0.00           C  
ATOM   1573  CG  ASN A1204       0.901  11.953  21.548  1.00  0.00           C  
ATOM   1574  OD1 ASN A1204       0.186  10.940  21.543  1.00  0.00           O  
ATOM   1575  ND2 ASN A1204       1.983  12.110  22.362  1.00  0.00           N  
ATOM   1576  N   PRO A1205      -0.023  11.356  18.145  1.00  0.00           N  
ATOM   1577  CA  PRO A1205      -0.265  10.153  17.361  1.00  0.00           C  
ATOM   1578  C   PRO A1205       0.497  10.121  16.080  1.00  0.00           C  
ATOM   1579  O   PRO A1205       0.882   9.038  15.616  1.00  0.00           O  
ATOM   1580  CB  PRO A1205      -1.760  10.195  17.111  1.00  0.00           C  
ATOM   1581  CG  PRO A1205      -2.099  11.604  17.253  1.00  0.00           C  
ATOM   1582  CD  PRO A1205      -1.251  12.145  18.353  1.00  0.00           C  
ATOM   1583  N   CYS A1206       0.774  11.269  15.486  1.00  0.00           N  
ATOM   1584  CA  CYS A1206       1.496  11.236  14.215  1.00  0.00           C  
ATOM   1585  C   CYS A1206       2.912  10.706  14.452  1.00  0.00           C  
ATOM   1586  O   CYS A1206       3.418   9.891  13.674  1.00  0.00           O  
ATOM   1587  CB  CYS A1206       1.587  12.611  13.590  1.00  0.00           C  
ATOM   1588  SG  CYS A1206       2.575  12.707  12.068  1.00  0.00           S  
ATOM   1589  N   ASP A1207       3.563  11.202  15.499  1.00  0.00           N  
ATOM   1590  CA  ASP A1207       4.932  10.723  15.768  1.00  0.00           C  
ATOM   1591  C   ASP A1207       4.944   9.312  16.310  1.00  0.00           C  
ATOM   1592  O   ASP A1207       5.863   8.539  16.003  1.00  0.00           O  
ATOM   1593  CB  ASP A1207       5.663  11.672  16.689  1.00  0.00           C  
ATOM   1594  CG  ASP A1207       5.949  13.006  16.048  1.00  0.00           C  
ATOM   1595  OD1 ASP A1207       5.943  13.081  14.799  1.00  0.00           O  
ATOM   1596  OD2 ASP A1207       6.192  13.961  16.818  1.00  0.00           O  
ATOM   1597  N   ASP A1208       3.919   8.914  17.040  1.00  0.00           N  
ATOM   1598  CA  ASP A1208       3.856   7.511  17.442  1.00  0.00           C  
ATOM   1599  C   ASP A1208       3.833   6.601  16.194  1.00  0.00           C  
ATOM   1600  O   ASP A1208       4.515   5.580  16.174  1.00  0.00           O  
ATOM   1601  CB  ASP A1208       2.654   7.224  18.339  1.00  0.00           C  
ATOM   1602  CG  ASP A1208       2.808   7.738  19.739  1.00  0.00           C  
ATOM   1603  OD1 ASP A1208       3.943   8.057  20.199  1.00  0.00           O  
ATOM   1604  OD2 ASP A1208       1.764   7.822  20.438  1.00  0.00           O  
ATOM   1605  N   ALA A1209       3.074   7.007  15.179  1.00  0.00           N  
ATOM   1606  CA  ALA A1209       2.996   6.240  13.929  1.00  0.00           C  
ATOM   1607  C   ALA A1209       4.324   6.250  13.156  1.00  0.00           C  
ATOM   1608  O   ALA A1209       4.856   5.188  12.777  1.00  0.00           O  
ATOM   1609  CB  ALA A1209       1.870   6.802  13.047  1.00  0.00           C  
ATOM   1610  N   LEU A1210       4.868   7.445  12.971  1.00  0.00           N  
ATOM   1611  CA  LEU A1210       6.081   7.662  12.220  1.00  0.00           C  
ATOM   1612  C   LEU A1210       7.330   7.094  12.890  1.00  0.00           C  
ATOM   1613  O   LEU A1210       8.296   6.702  12.183  1.00  0.00           O  
ATOM   1614  CB  LEU A1210       6.314   9.137  11.978  1.00  0.00           C  
ATOM   1615  CG  LEU A1210       5.573   9.710  10.779  1.00  0.00           C  
ATOM   1616  CD1 LEU A1210       4.133   9.247  10.724  1.00  0.00           C  
ATOM   1617  CD2 LEU A1210       5.688  11.230  10.645  1.00  0.00           C  
ATOM   1618  N   MET A1211       7.315   7.085  14.232  1.00  0.00           N  
ATOM   1619  CA  MET A1211       8.415   6.461  14.985  1.00  0.00           C  
ATOM   1620  C   MET A1211       8.097   4.989  15.233  1.00  0.00           C  
ATOM   1621  O   MET A1211       8.847   4.339  15.948  1.00  0.00           O  
ATOM   1622  CB  MET A1211       8.623   7.179  16.305  1.00  0.00           C  
ATOM   1623  CG  MET A1211       9.145   8.564  16.079  1.00  0.00           C  
ATOM   1624  SD  MET A1211       9.308   9.549  17.539  1.00  0.00           S  
ATOM   1625  CE  MET A1211       9.844  11.111  16.870  1.00  0.00           C  
ATOM   1626  N   LYS A1291       7.061   4.443  14.613  1.00  0.00           N  
ATOM   1627  CA  LYS A1291       6.746   3.005  14.646  1.00  0.00           C  
ATOM   1628  C   LYS A1291       6.582   2.422  16.058  1.00  0.00           C  
ATOM   1629  O   LYS A1291       6.964   1.296  16.345  1.00  0.00           O  
ATOM   1630  CB  LYS A1291       7.805   2.212  13.903  1.00  0.00           C  
ATOM   1631  CG  LYS A1291       8.100   2.706  12.467  1.00  0.00           C  
ATOM   1632  CD  LYS A1291       6.844   2.663  11.609  1.00  0.00           C  
ATOM   1633  CE  LYS A1291       7.070   3.220  10.182  1.00  0.00           C  
ATOM   1634  NZ  LYS A1291       5.900   2.963   9.259  1.00  0.00           N  
ATOM   1635  N   ILE A1292       5.934   3.184  16.920  1.00  0.00           N  
ATOM   1636  CA  ILE A1292       5.652   2.755  18.282  1.00  0.00           C  
ATOM   1637  C   ILE A1292       4.616   1.630  18.322  1.00  0.00           C  
ATOM   1638  O   ILE A1292       3.584   1.663  17.632  1.00  0.00           O  
ATOM   1639  CB  ILE A1292       5.145   3.995  19.091  1.00  0.00           C  
ATOM   1640  CG1 ILE A1292       6.211   5.069  19.120  1.00  0.00           C  
ATOM   1641  CG2 ILE A1292       4.692   3.580  20.442  1.00  0.00           C  
ATOM   1642  CD1 ILE A1292       7.570   4.577  19.675  1.00  0.00           C  
ATOM   1643  N   THR A1293       4.930   0.584  19.073  1.00  0.00           N  
ATOM   1644  CA  THR A1293       4.097  -0.571  19.167  1.00  0.00           C  
ATOM   1645  C   THR A1293       3.234  -0.588  20.431  1.00  0.00           C  
ATOM   1646  O   THR A1293       2.162  -1.143  20.420  1.00  0.00           O  
ATOM   1647  CB  THR A1293       4.936  -1.867  19.153  1.00  0.00           C  
ATOM   1648  OG1 THR A1293       5.761  -1.848  20.328  1.00  0.00           O  
ATOM   1649  CG2 THR A1293       5.773  -1.953  17.896  1.00  0.00           C  
ATOM   1650  N   HIS A1294       3.682   0.053  21.532  1.00  0.00           N  
ATOM   1651  CA  HIS A1294       2.966  -0.016  22.802  1.00  0.00           C  
ATOM   1652  C   HIS A1294       3.044   1.365  23.354  1.00  0.00           C  
ATOM   1653  O   HIS A1294       4.152   1.828  23.569  1.00  0.00           O  
ATOM   1654  CB  HIS A1294       3.629  -0.972  23.805  1.00  0.00           C  
ATOM   1655  CG  HIS A1294       3.560  -2.415  23.375  1.00  0.00           C  
ATOM   1656  ND1 HIS A1294       4.321  -2.894  22.340  1.00  0.00           N  
ATOM   1657  CD2 HIS A1294       2.761  -3.432  23.756  1.00  0.00           C  
ATOM   1658  CE1 HIS A1294       4.014  -4.161  22.116  1.00  0.00           C  
ATOM   1659  NE2 HIS A1294       3.106  -4.531  22.990  1.00  0.00           N  
ATOM   1660  N   VAL A1295       1.888   1.992  23.577  1.00  0.00           N  
ATOM   1661  CA  VAL A1295       1.849   3.307  24.269  1.00  0.00           C  
ATOM   1662  C   VAL A1295       1.514   3.121  25.735  1.00  0.00           C  
ATOM   1663  O   VAL A1295       0.412   2.696  26.078  1.00  0.00           O  
ATOM   1664  CB  VAL A1295       0.827   4.206  23.594  1.00  0.00           C  
ATOM   1665  CG1 VAL A1295       0.558   5.449  24.420  1.00  0.00           C  
ATOM   1666  CG2 VAL A1295       1.270   4.552  22.183  1.00  0.00           C  
ATOM   1667  N   LEU A1296       2.481   3.350  26.618  1.00  0.00           N  
ATOM   1668  CA  LEU A1296       2.256   3.195  28.037  1.00  0.00           C  
ATOM   1669  C   LEU A1296       2.260   4.624  28.607  1.00  0.00           C  
ATOM   1670  O   LEU A1296       3.300   5.258  28.618  1.00  0.00           O  
ATOM   1671  CB  LEU A1296       3.405   2.390  28.684  1.00  0.00           C  
ATOM   1672  CG  LEU A1296       3.362   0.859  28.705  1.00  0.00           C  
ATOM   1673  CD1 LEU A1296       3.271   0.372  27.324  1.00  0.00           C  
ATOM   1674  CD2 LEU A1296       4.570   0.260  29.475  1.00  0.00           C  
ATOM   1675  N   ARG A1297       1.125   5.106  29.095  1.00  0.00           N  
ATOM   1676  CA  ARG A1297       1.054   6.497  29.542  1.00  0.00           C  
ATOM   1677  C   ARG A1297       0.044   6.602  30.703  1.00  0.00           C  
ATOM   1678  O   ARG A1297      -0.742   5.685  30.939  1.00  0.00           O  
ATOM   1679  CB  ARG A1297       0.639   7.382  28.380  1.00  0.00           C  
ATOM   1680  CG  ARG A1297      -0.808   7.246  27.936  1.00  0.00           C  
ATOM   1681  CD  ARG A1297      -0.987   8.007  26.653  1.00  0.00           C  
ATOM   1682  NE  ARG A1297      -2.288   7.727  26.046  1.00  0.00           N  
ATOM   1683  CZ  ARG A1297      -2.636   8.120  24.812  1.00  0.00           C  
ATOM   1684  NH1 ARG A1297      -1.780   8.732  24.010  1.00  0.00           N  
ATOM   1685  NH2 ARG A1297      -3.848   7.805  24.357  1.00  0.00           N  
ATOM   1686  N   GLY A1298       0.069   7.707  31.458  1.00  0.00           N  
ATOM   1687  CA  GLY A1298      -0.856   7.840  32.561  1.00  0.00           C  
ATOM   1688  C   GLY A1298      -2.315   7.870  32.138  1.00  0.00           C  
ATOM   1689  O   GLY A1298      -2.647   8.341  31.055  1.00  0.00           O  
ATOM   1690  N   GLU A1299      -3.177   7.293  32.969  1.00  0.00           N  
ATOM   1691  CA  GLU A1299      -4.594   7.102  32.640  1.00  0.00           C  
ATOM   1692  C   GLU A1299      -5.370   8.415  32.571  1.00  0.00           C  
ATOM   1693  O   GLU A1299      -6.504   8.438  32.081  1.00  0.00           O  
ATOM   1694  CB  GLU A1299      -5.264   6.136  33.627  1.00  0.00           C  
ATOM   1695  CG  GLU A1299      -5.378   6.641  35.014  1.00  0.00           C  
ATOM   1696  CD  GLU A1299      -5.856   5.628  36.061  1.00  0.00           C  
ATOM   1697  OE1 GLU A1299      -6.295   4.470  35.719  1.00  0.00           O  
ATOM   1698  OE2 GLU A1299      -5.722   5.990  37.249  1.00  0.00           O  
ATOM   1699  N   ASP A1300      -4.779   9.523  33.001  1.00  0.00           N  
ATOM   1700  CA  ASP A1300      -5.431  10.812  32.767  1.00  0.00           C  
ATOM   1701  C   ASP A1300      -5.526  11.183  31.265  1.00  0.00           C  
ATOM   1702  O   ASP A1300      -6.377  11.959  30.859  1.00  0.00           O  
ATOM   1703  CB  ASP A1300      -4.849  11.924  33.689  1.00  0.00           C  
ATOM   1704  CG  ASP A1300      -3.463  12.408  33.284  1.00  0.00           C  
ATOM   1705  OD1 ASP A1300      -2.581  11.587  32.898  1.00  0.00           O  
ATOM   1706  OD2 ASP A1300      -3.261  13.646  33.407  1.00  0.00           O  
ATOM   1707  N   LEU A1301      -4.692  10.566  30.417  1.00  0.00           N  
ATOM   1708  CA  LEU A1301      -4.713  10.746  28.971  1.00  0.00           C  
ATOM   1709  C   LEU A1301      -5.623   9.745  28.219  1.00  0.00           C  
ATOM   1710  O   LEU A1301      -5.736   9.806  26.977  1.00  0.00           O  
ATOM   1711  CB  LEU A1301      -3.296  10.636  28.431  1.00  0.00           C  
ATOM   1712  CG  LEU A1301      -2.308  11.553  29.155  1.00  0.00           C  
ATOM   1713  CD1 LEU A1301      -0.835  11.261  28.738  1.00  0.00           C  
ATOM   1714  CD2 LEU A1301      -2.653  13.014  29.027  1.00  0.00           C  
ATOM   1715  N   LEU A1302      -6.253   8.832  28.947  1.00  0.00           N  
ATOM   1716  CA  LEU A1302      -7.147   7.822  28.354  1.00  0.00           C  
ATOM   1717  C   LEU A1302      -8.184   8.441  27.412  1.00  0.00           C  
ATOM   1718  O   LEU A1302      -8.403   7.925  26.299  1.00  0.00           O  
ATOM   1719  CB  LEU A1302      -7.751   6.886  29.424  1.00  0.00           C  
ATOM   1720  CG  LEU A1302      -8.514   5.703  28.824  1.00  0.00           C  
ATOM   1721  CD1 LEU A1302      -8.387   4.506  29.710  1.00  0.00           C  
ATOM   1722  CD2 LEU A1302      -9.982   6.038  28.664  1.00  0.00           C  
ATOM   1723  N   PRO A1303      -8.769   9.587  27.796  1.00  0.00           N  
ATOM   1724  CA  PRO A1303      -9.799  10.191  26.907  1.00  0.00           C  
ATOM   1725  C   PRO A1303      -9.320  10.643  25.520  1.00  0.00           C  
ATOM   1726  O   PRO A1303     -10.140  10.752  24.603  1.00  0.00           O  
ATOM   1727  CB  PRO A1303     -10.370  11.336  27.758  1.00  0.00           C  
ATOM   1728  CG  PRO A1303     -10.120  10.893  29.232  1.00  0.00           C  
ATOM   1729  CD  PRO A1303      -8.672  10.289  29.099  1.00  0.00           C  
ATOM   1730  N   SER A1304      -8.004  10.855  25.351  1.00  0.00           N  
ATOM   1731  CA  SER A1304      -7.435  11.099  24.027  1.00  0.00           C  
ATOM   1732  C   SER A1304      -7.379   9.892  23.111  1.00  0.00           C  
ATOM   1733  O   SER A1304      -7.240  10.060  21.899  1.00  0.00           O  
ATOM   1734  CB  SER A1304      -6.029  11.689  24.137  1.00  0.00           C  
ATOM   1735  OG  SER A1304      -5.106  10.730  24.634  1.00  0.00           O  
ATOM   1736  N   THR A1306      -7.529   8.685  23.652  1.00  0.00           N  
ATOM   1737  CA  THR A1306      -7.236   7.499  22.889  1.00  0.00           C  
ATOM   1738  C   THR A1306      -8.166   7.327  21.629  1.00  0.00           C  
ATOM   1739  O   THR A1306      -7.667   7.016  20.539  1.00  0.00           O  
ATOM   1740  CB  THR A1306      -7.271   6.256  23.817  1.00  0.00           C  
ATOM   1741  OG1 THR A1306      -6.457   6.512  25.012  1.00  0.00           O  
ATOM   1742  CG2 THR A1306      -6.818   4.979  23.086  1.00  0.00           C  
ATOM   1743  N   PRO A1310      -9.494   7.537  21.788  1.00  0.00           N  
ATOM   1744  CA  PRO A1310     -10.328   7.379  20.564  1.00  0.00           C  
ATOM   1745  C   PRO A1310      -9.989   8.296  19.395  1.00  0.00           C  
ATOM   1746  O   PRO A1310     -10.022   7.871  18.223  1.00  0.00           O  
ATOM   1747  CB  PRO A1310     -11.755   7.605  21.049  1.00  0.00           C  
ATOM   1748  CG  PRO A1310     -11.654   8.283  22.382  1.00  0.00           C  
ATOM   1749  CD  PRO A1310     -10.329   7.818  22.977  1.00  0.00           C  
ATOM   1750  N   ARG A1312      -9.714   9.563  19.694  1.00  0.00           N  
ATOM   1751  CA  ARG A1312      -9.237  10.474  18.725  1.00  0.00           C  
ATOM   1752  C   ARG A1312      -7.930  10.007  18.112  1.00  0.00           C  
ATOM   1753  O   ARG A1312      -7.719  10.090  16.908  1.00  0.00           O  
ATOM   1754  CB  ARG A1312      -9.036  11.855  19.364  1.00  0.00           C  
ATOM   1755  CG  ARG A1312     -10.366  12.525  19.770  1.00  0.00           C  
ATOM   1756  CD  ARG A1312     -10.134  13.923  20.400  1.00  0.00           C  
ATOM   1757  NE  ARG A1312     -11.420  14.596  20.694  1.00  0.00           N  
ATOM   1758  CZ  ARG A1312     -12.309  14.204  21.634  1.00  0.00           C  
ATOM   1759  NH1 ARG A1312     -12.078  13.165  22.435  1.00  0.00           N  
ATOM   1760  NH2 ARG A1312     -13.458  14.866  21.807  1.00  0.00           N  
ATOM   1761  N   GLN A1314      -7.048   9.491  18.947  1.00  0.00           N  
ATOM   1762  CA  GLN A1314      -5.812   8.949  18.447  1.00  0.00           C  
ATOM   1763  C   GLN A1314      -6.027   7.713  17.594  1.00  0.00           C  
ATOM   1764  O   GLN A1314      -5.337   7.547  16.562  1.00  0.00           O  
ATOM   1765  CB  GLN A1314      -4.870   8.684  19.599  1.00  0.00           C  
ATOM   1766  CG  GLN A1314      -4.462  10.065  20.307  1.00  0.00           C  
ATOM   1767  CD  GLN A1314      -3.300   9.971  21.227  1.00  0.00           C  
ATOM   1768  OE1 GLN A1314      -2.748   8.889  21.422  1.00  0.00           O  
ATOM   1769  NE2 GLN A1314      -2.873  11.103  21.759  1.00  0.00           N  
ATOM   1770  N   LEU A1316      -6.954   6.868  17.963  1.00  0.00           N  
ATOM   1771  CA  LEU A1316      -7.241   5.662  17.172  1.00  0.00           C  
ATOM   1772  C   LEU A1316      -7.714   6.019  15.777  1.00  0.00           C  
ATOM   1773  O   LEU A1316      -7.207   5.516  14.720  1.00  0.00           O  
ATOM   1774  CB  LEU A1316      -8.289   4.821  17.896  1.00  0.00           C  
ATOM   1775  CG  LEU A1316      -7.803   4.090  19.152  1.00  0.00           C  
ATOM   1776  CD1 LEU A1316      -9.024   3.410  19.775  1.00  0.00           C  
ATOM   1777  CD2 LEU A1316      -6.668   3.069  18.884  1.00  0.00           C  
ATOM   1778  N   ALA A1317      -8.636   6.962  15.755  1.00  0.00           N  
ATOM   1779  CA  ALA A1317      -9.106   7.542  14.484  1.00  0.00           C  
ATOM   1780  C   ALA A1317      -7.963   8.033  13.607  1.00  0.00           C  
ATOM   1781  O   ALA A1317      -7.883   7.692  12.456  1.00  0.00           O  
ATOM   1782  CB  ALA A1317     -10.066   8.666  14.750  1.00  0.00           C  
ATOM   1783  N   LEU A1318      -7.065   8.851  14.151  1.00  0.00           N  
ATOM   1784  CA  LEU A1318      -5.966   9.365  13.368  1.00  0.00           C  
ATOM   1785  C   LEU A1318      -4.999   8.232  12.897  1.00  0.00           C  
ATOM   1786  O   LEU A1318      -4.556   8.282  11.768  1.00  0.00           O  
ATOM   1787  CB  LEU A1318      -5.216  10.450  14.130  1.00  0.00           C  
ATOM   1788  CG  LEU A1318      -4.112  11.150  13.335  1.00  0.00           C  
ATOM   1789  CD1 LEU A1318      -4.676  11.966  12.155  1.00  0.00           C  
ATOM   1790  CD2 LEU A1318      -3.340  12.002  14.225  1.00  0.00           C  
ATOM   1791  N   HIS A1319      -4.714   7.246  13.771  1.00  0.00           N  
ATOM   1792  CA  HIS A1319      -3.839   6.135  13.403  1.00  0.00           C  
ATOM   1793  C   HIS A1319      -4.476   5.413  12.214  1.00  0.00           C  
ATOM   1794  O   HIS A1319      -3.764   5.086  11.270  1.00  0.00           O  
ATOM   1795  CB  HIS A1319      -3.589   5.176  14.543  1.00  0.00           C  
ATOM   1796  CG  HIS A1319      -2.527   5.630  15.506  1.00  0.00           C  
ATOM   1797  ND1 HIS A1319      -1.176   5.632  15.186  1.00  0.00           N  
ATOM   1798  CD2 HIS A1319      -2.615   6.067  16.795  1.00  0.00           C  
ATOM   1799  CE1 HIS A1319      -0.487   6.092  16.228  1.00  0.00           C  
ATOM   1800  NE2 HIS A1319      -1.332   6.345  17.213  1.00  0.00           N  
ATOM   1801  N   GLN A1321      -5.780   5.151  12.289  1.00  0.00           N  
ATOM   1802  CA  GLN A1321      -6.521   4.517  11.145  1.00  0.00           C  
ATOM   1803  C   GLN A1321      -6.410   5.292   9.859  1.00  0.00           C  
ATOM   1804  O   GLN A1321      -6.148   4.714   8.794  1.00  0.00           O  
ATOM   1805  CB  GLN A1321      -7.987   4.404  11.494  1.00  0.00           C  
ATOM   1806  CG  GLN A1321      -8.377   3.286  12.424  1.00  0.00           C  
ATOM   1807  CD  GLN A1321      -9.806   3.462  12.932  1.00  0.00           C  
ATOM   1808  OE1 GLN A1321     -10.673   3.968  12.215  1.00  0.00           O  
ATOM   1809  NE2 GLN A1321     -10.049   3.077  14.174  1.00  0.00           N  
ATOM   1810  N   ALA A1322      -6.569   6.616   9.936  1.00  0.00           N  
ATOM   1811  CA  ALA A1322      -6.405   7.486   8.769  1.00  0.00           C  
ATOM   1812  C   ALA A1322      -4.980   7.375   8.200  1.00  0.00           C  
ATOM   1813  O   ALA A1322      -4.778   7.336   6.984  1.00  0.00           O  
ATOM   1814  CB  ALA A1322      -6.708   8.915   9.135  1.00  0.00           C  
ATOM   1815  N   LEU A1323      -3.982   7.415   9.089  1.00  0.00           N  
ATOM   1816  CA  LEU A1323      -2.592   7.283   8.688  1.00  0.00           C  
ATOM   1817  C   LEU A1323      -2.287   5.926   8.000  1.00  0.00           C  
ATOM   1818  O   LEU A1323      -1.423   5.896   7.105  1.00  0.00           O  
ATOM   1819  CB  LEU A1323      -1.674   7.495   9.902  1.00  0.00           C  
ATOM   1820  CG  LEU A1323      -1.692   8.913  10.497  1.00  0.00           C  
ATOM   1821  CD1 LEU A1323      -0.766   8.971  11.683  1.00  0.00           C  
ATOM   1822  CD2 LEU A1323      -1.316   9.980   9.519  1.00  0.00           C  
ATOM   1823  N   ILE A1324      -2.970   4.847   8.383  1.00  0.00           N  
ATOM   1824  CA  ILE A1324      -2.787   3.540   7.682  1.00  0.00           C  
ATOM   1825  C   ILE A1324      -3.404   3.586   6.269  1.00  0.00           C  
ATOM   1826  O   ILE A1324      -2.831   3.044   5.306  1.00  0.00           O  
ATOM   1827  CB  ILE A1324      -3.393   2.385   8.479  1.00  0.00           C  
ATOM   1828  CG1 ILE A1324      -2.659   2.185   9.800  1.00  0.00           C  
ATOM   1829  CG2 ILE A1324      -3.363   1.047   7.699  1.00  0.00           C  
ATOM   1830  CD1 ILE A1324      -3.426   1.349  10.758  1.00  0.00           C  
ATOM   1831  N   ARG A1325      -4.548   4.267   6.126  1.00  0.00           N  
ATOM   1832  CA  ARG A1325      -5.249   4.301   4.822  1.00  0.00           C  
ATOM   1833  C   ARG A1325      -4.415   5.053   3.800  1.00  0.00           C  
ATOM   1834  O   ARG A1325      -4.371   4.690   2.614  1.00  0.00           O  
ATOM   1835  CB  ARG A1325      -6.663   4.892   4.931  1.00  0.00           C  
ATOM   1836  CG  ARG A1325      -7.666   4.060   5.757  1.00  0.00           C  
ATOM   1837  CD  ARG A1325      -8.985   4.829   5.965  1.00  0.00           C  
ATOM   1838  NE  ARG A1325      -9.650   4.496   7.247  1.00  0.00           N  
ATOM   1839  CZ  ARG A1325     -10.043   5.381   8.171  1.00  0.00           C  
ATOM   1840  NH1 ARG A1325      -9.867   6.681   7.977  1.00  0.00           N  
ATOM   1841  NH2 ARG A1325     -10.645   4.970   9.296  1.00  0.00           N  
ATOM   1842  N   ILE A1326      -3.742   6.112   4.235  1.00  0.00           N  
ATOM   1843  CA  ILE A1326      -2.927   6.903   3.324  1.00  0.00           C  
ATOM   1844  C   ILE A1326      -1.484   6.432   3.220  1.00  0.00           C  
ATOM   1845  O   ILE A1326      -0.610   7.188   2.778  1.00  0.00           O  
ATOM   1846  CB  ILE A1326      -2.920   8.400   3.718  1.00  0.00           C  
ATOM   1847  CG1 ILE A1326      -2.210   8.630   5.068  1.00  0.00           C  
ATOM   1848  CG2 ILE A1326      -4.319   8.913   3.757  1.00  0.00           C  
ATOM   1849  CD1 ILE A1326      -1.766  10.064   5.220  1.00  0.00           C  
ATOM   1850  N   GLY A1327      -1.218   5.212   3.664  1.00  0.00           N  
ATOM   1851  CA  GLY A1327       0.085   4.562   3.412  1.00  0.00           C  
ATOM   1852  C   GLY A1327       1.265   5.051   4.243  1.00  0.00           C  
ATOM   1853  O   GLY A1327       2.414   4.669   3.993  1.00  0.00           O  
ATOM   1854  N   VAL A1340       0.971   5.852   5.268  1.00  0.00           N  
ATOM   1855  CA  VAL A1340       1.971   6.502   6.106  1.00  0.00           C  
ATOM   1856  C   VAL A1340       2.350   5.637   7.326  1.00  0.00           C  
ATOM   1857  O   VAL A1340       3.453   5.739   7.831  1.00  0.00           O  
ATOM   1858  CB  VAL A1340       1.441   7.910   6.533  1.00  0.00           C  
ATOM   1859  CG1 VAL A1340       2.223   8.502   7.675  1.00  0.00           C  
ATOM   1860  CG2 VAL A1340       1.449   8.849   5.326  1.00  0.00           C  
ATOM   1861  N   ALA A1341       1.430   4.806   7.807  1.00  0.00           N  
ATOM   1862  CA  ALA A1341       1.702   3.868   8.877  1.00  0.00           C  
ATOM   1863  C   ALA A1341       1.124   2.508   8.511  1.00  0.00           C  
ATOM   1864  O   ALA A1341       0.464   2.386   7.480  1.00  0.00           O  
ATOM   1865  CB  ALA A1341       1.127   4.360  10.168  1.00  0.00           C  
ATOM   1866  N   GLU A1342       1.401   1.504   9.340  1.00  0.00           N  
ATOM   1867  CA  GLU A1342       1.055   0.105   9.044  1.00  0.00           C  
ATOM   1868  C   GLU A1342       0.122  -0.542  10.054  1.00  0.00           C  
ATOM   1869  O   GLU A1342      -0.789  -1.307   9.695  1.00  0.00           O  
ATOM   1870  CB  GLU A1342       2.348  -0.724   8.953  1.00  0.00           C  
ATOM   1871  CG  GLU A1342       1.945  -2.203   8.596  1.00  0.00           C  
ATOM   1872  CD  GLU A1342       2.554  -2.643   7.279  1.00  0.00           C  
ATOM   1873  OE1 GLU A1342       3.295  -1.845   6.669  1.00  0.00           O  
ATOM   1874  OE2 GLU A1342       2.291  -3.788   6.854  1.00  0.00           O  
ATOM   1875  N   ARG A1344       0.374  -0.281  11.335  1.00  0.00           N  
ATOM   1876  CA  ARG A1344      -0.312  -0.965  12.410  1.00  0.00           C  
ATOM   1877  C   ARG A1344      -0.710   0.048  13.480  1.00  0.00           C  
ATOM   1878  O   ARG A1344       0.013   0.992  13.688  1.00  0.00           O  
ATOM   1879  CB  ARG A1344       0.629  -1.973  13.073  1.00  0.00           C  
ATOM   1880  CG  ARG A1344       1.017  -3.186  12.242  1.00  0.00           C  
ATOM   1881  CD  ARG A1344       0.009  -4.311  12.393  1.00  0.00           C  
ATOM   1882  NE  ARG A1344      -0.037  -4.850  13.753  1.00  0.00           N  
ATOM   1883  CZ  ARG A1344      -0.987  -5.668  14.210  1.00  0.00           C  
ATOM   1884  NH1 ARG A1344      -1.985  -6.046  13.415  1.00  0.00           N  
ATOM   1885  NH2 ARG A1344      -0.944  -6.117  15.467  1.00  0.00           N  
ATOM   1886  N   ILE A1345      -1.830  -0.177  14.157  1.00  0.00           N  
ATOM   1887  CA  ILE A1345      -2.221   0.649  15.302  1.00  0.00           C  
ATOM   1888  C   ILE A1345      -1.464   0.124  16.555  1.00  0.00           C  
ATOM   1889  O   ILE A1345      -1.439  -1.065  16.832  1.00  0.00           O  
ATOM   1890  CB  ILE A1345      -3.775   0.632  15.513  1.00  0.00           C  
ATOM   1891  CG1 ILE A1345      -4.513   1.182  14.258  1.00  0.00           C  
ATOM   1892  CG2 ILE A1345      -4.168   1.422  16.714  1.00  0.00           C  
ATOM   1893  CD1 ILE A1345      -5.290   0.173  13.495  1.00  0.00           C  
ATOM   1894  N   PRO A1347      -0.875   1.019  17.371  1.00  0.00           N  
ATOM   1895  CA  PRO A1347      -0.214   0.548  18.607  1.00  0.00           C  
ATOM   1896  C   PRO A1347      -1.212   0.033  19.600  1.00  0.00           C  
ATOM   1897  O   PRO A1347      -2.382   0.417  19.515  1.00  0.00           O  
ATOM   1898  CB  PRO A1347       0.403   1.838  19.194  1.00  0.00           C  
ATOM   1899  CG  PRO A1347      -0.475   2.915  18.623  1.00  0.00           C  
ATOM   1900  CD  PRO A1347      -0.820   2.477  17.234  1.00  0.00           C  
ATOM   1901  N   LYS A1348      -0.760  -0.774  20.560  1.00  0.00           N  
ATOM   1902  CA  LYS A1348      -1.528  -1.152  21.730  1.00  0.00           C  
ATOM   1903  C   LYS A1348      -1.381  -0.004  22.716  1.00  0.00           C  
ATOM   1904  O   LYS A1348      -0.410   0.763  22.663  1.00  0.00           O  
ATOM   1905  CB  LYS A1348      -1.037  -2.465  22.378  1.00  0.00           C  
ATOM   1906  CG  LYS A1348      -1.038  -3.670  21.418  1.00  0.00           C  
ATOM   1907  CD  LYS A1348      -0.922  -4.990  22.180  1.00  0.00           C  
ATOM   1908  CE  LYS A1348      -1.023  -6.233  21.302  1.00  0.00           C  
ATOM   1909  NZ  LYS A1348      -0.919  -7.485  22.154  1.00  0.00           N  
ATOM   1910  N   PHE A1349      -2.373   0.134  23.574  1.00  0.00           N  
ATOM   1911  CA  PHE A1349      -2.353   1.166  24.615  1.00  0.00           C  
ATOM   1912  C   PHE A1349      -2.455   0.532  25.987  1.00  0.00           C  
ATOM   1913  O   PHE A1349      -3.212  -0.453  26.188  1.00  0.00           O  
ATOM   1914  CB  PHE A1349      -3.528   2.150  24.434  1.00  0.00           C  
ATOM   1915  CG  PHE A1349      -3.378   3.051  23.260  1.00  0.00           C  
ATOM   1916  CD1 PHE A1349      -3.775   2.627  21.981  1.00  0.00           C  
ATOM   1917  CD2 PHE A1349      -2.864   4.325  23.406  1.00  0.00           C  
ATOM   1918  CE1 PHE A1349      -3.581   3.441  20.870  1.00  0.00           C  
ATOM   1919  CE2 PHE A1349      -2.683   5.138  22.341  1.00  0.00           C  
ATOM   1920  CZ  PHE A1349      -3.053   4.732  21.059  1.00  0.00           C  
ATOM   1921  N   ALA A1350      -1.720   1.119  26.967  1.00  0.00           N  
ATOM   1922  CA  ALA A1350      -1.685   0.656  28.349  1.00  0.00           C  
ATOM   1923  C   ALA A1350      -1.748   1.876  29.226  1.00  0.00           C  
ATOM   1924  O   ALA A1350      -0.836   2.681  29.196  1.00  0.00           O  
ATOM   1925  CB  ALA A1350      -0.423  -0.147  28.656  1.00  0.00           C  
ATOM   1926  N   HIS A1351      -2.846   2.066  29.956  1.00  0.00           N  
ATOM   1927  CA  HIS A1351      -2.952   3.297  30.737  1.00  0.00           C  
ATOM   1928  C   HIS A1351      -2.671   3.000  32.217  1.00  0.00           C  
ATOM   1929  O   HIS A1351      -3.412   2.279  32.857  1.00  0.00           O  
ATOM   1930  CB  HIS A1351      -4.332   3.933  30.531  1.00  0.00           C  
ATOM   1931  CG  HIS A1351      -4.433   4.653  29.226  1.00  0.00           C  
ATOM   1932  ND1 HIS A1351      -4.732   3.995  28.054  1.00  0.00           N  
ATOM   1933  CD2 HIS A1351      -4.128   5.935  28.879  1.00  0.00           C  
ATOM   1934  CE1 HIS A1351      -4.691   4.858  27.057  1.00  0.00           C  
ATOM   1935  NE2 HIS A1351      -4.284   6.033  27.520  1.00  0.00           N  
ATOM   1936  N   LEU A1352      -1.637   3.680  32.727  1.00  0.00           N  
ATOM   1937  C   LEU A1352      -1.814   4.251  35.127  1.00  0.00           C  
ATOM   1938  O   LEU A1352      -2.374   5.297  34.839  1.00  0.00           O  
ATOM   1939  CA  LEU A1352      -1.035   3.484  34.046  1.00  0.00           C  
ATOM   1940  CB  LEU A1352       0.424   3.999  34.044  1.00  0.00           C  
ATOM   1941  CG  LEU A1352       1.232   3.420  32.826  1.00  0.00           C  
ATOM   1942  CD1 LEU A1352       2.665   4.014  32.718  1.00  0.00           C  
ATOM   1943  CD2 LEU A1352       1.289   1.909  32.937  1.00  0.00           C  
ATOM   1944  N   PRO A1356      -1.807   3.770  36.355  1.00  0.00           N  
ATOM   1945  CA  PRO A1356      -2.577   4.440  37.393  1.00  0.00           C  
ATOM   1946  C   PRO A1356      -2.039   5.830  37.700  1.00  0.00           C  
ATOM   1947  O   PRO A1356      -0.821   6.023  37.796  1.00  0.00           O  
ATOM   1948  CB  PRO A1356      -2.438   3.527  38.585  1.00  0.00           C  
ATOM   1949  CG  PRO A1356      -1.345   2.679  38.325  1.00  0.00           C  
ATOM   1950  CD  PRO A1356      -1.202   2.543  36.865  1.00  0.00           C  
ATOM   1951  N   THR A1360      -2.916   6.802  37.889  1.00  0.00           N  
ATOM   1952  CA  THR A1360      -2.494   8.121  38.188  1.00  0.00           C  
ATOM   1953  C   THR A1360      -1.809   8.172  39.546  1.00  0.00           C  
ATOM   1954  O   THR A1360      -2.313   7.621  40.558  1.00  0.00           O  
ATOM   1955  CB  THR A1360      -3.655   9.102  38.089  1.00  0.00           C  
ATOM   1956  OG1 THR A1360      -4.143   9.112  36.728  1.00  0.00           O  
ATOM   1957  CG2 THR A1360      -3.265  10.484  38.471  1.00  0.00           C  
ATOM   1958  N   VAL A1361      -0.693   8.893  39.617  1.00  0.00           N  
ATOM   1959  CA  VAL A1361      -0.019   9.051  40.893  1.00  0.00           C  
ATOM   1960  C   VAL A1361      -0.745  10.139  41.724  1.00  0.00           C  
ATOM   1961  O   VAL A1361      -0.790  11.316  41.350  1.00  0.00           O  
ATOM   1962  CB  VAL A1361       1.477   9.327  40.751  1.00  0.00           C  
ATOM   1963  CG1 VAL A1361       2.129   9.605  42.145  1.00  0.00           C  
ATOM   1964  CG2 VAL A1361       2.111   8.205  39.959  1.00  0.00           C  
ATOM   1965  N   LEU A1365      -1.195   9.727  42.903  1.00  0.00           N  
ATOM   1966  CA  LEU A1365      -1.970  10.594  43.815  1.00  0.00           C  
ATOM   1967  C   LEU A1365      -1.159  11.200  44.933  1.00  0.00           C  
ATOM   1968  O   LEU A1365      -0.172  10.640  45.363  1.00  0.00           O  
ATOM   1969  CB  LEU A1365      -3.055   9.739  44.480  1.00  0.00           C  
ATOM   1970  CG  LEU A1365      -3.943   8.959  43.497  1.00  0.00           C  
ATOM   1971  CD1 LEU A1365      -5.116   8.271  44.226  1.00  0.00           C  
ATOM   1972  CD2 LEU A1365      -4.432   9.788  42.326  1.00  0.00           C  
ATOM   1973  N   GLY A1366      -1.599  12.347  45.446  1.00  0.00           N  
ATOM   1974  CA  GLY A1366      -1.143  12.816  46.752  1.00  0.00           C  
ATOM   1975  C   GLY A1366      -2.014  12.245  47.875  1.00  0.00           C  
ATOM   1976  O   GLY A1366      -2.431  11.077  47.838  1.00  0.00           O  
ATOM   1977  N   GLU A1368      -2.353  13.072  48.860  1.00  0.00           N  
ATOM   1978  CA  GLU A1368      -2.915  12.507  50.095  1.00  0.00           C  
ATOM   1979  C   GLU A1368      -4.348  11.994  49.926  1.00  0.00           C  
ATOM   1980  O   GLU A1368      -4.780  11.092  50.659  1.00  0.00           O  
ATOM   1981  CB  GLU A1368      -2.790  13.509  51.261  1.00  0.00           C  
ATOM   1982  CG  GLU A1368      -3.184  12.969  52.653  1.00  0.00           C  
ATOM   1983  CD  GLU A1368      -2.556  11.619  52.990  1.00  0.00           C  
ATOM   1984  OE1 GLU A1368      -1.322  11.576  53.215  1.00  0.00           O  
ATOM   1985  OE2 GLU A1368      -3.306  10.609  53.029  1.00  0.00           O  
ATOM   1986  N   GLY A1369      -5.057  12.511  48.930  1.00  0.00           N  
ATOM   1987  CA  GLY A1369      -6.453  12.181  48.735  1.00  0.00           C  
ATOM   1988  C   GLY A1369      -6.643  11.558  47.372  1.00  0.00           C  
ATOM   1989  O   GLY A1369      -5.729  10.925  46.816  1.00  0.00           O  
ATOM   1990  N   THR A1370      -7.825  11.792  46.826  1.00  0.00           N  
ATOM   1991  CA  THR A1370      -8.248  11.187  45.585  1.00  0.00           C  
ATOM   1992  C   THR A1370      -7.639  11.912  44.394  1.00  0.00           C  
ATOM   1993  O   THR A1370      -7.711  11.422  43.262  1.00  0.00           O  
ATOM   1994  CB  THR A1370      -9.789  11.265  45.479  1.00  0.00           C  
ATOM   1995  OG1 THR A1370     -10.204  12.640  45.567  1.00  0.00           O  
ATOM   1996  CG2 THR A1370     -10.444  10.461  46.596  1.00  0.00           C  
ATOM   1997  N   LYS A1373      -6.998  13.042  44.680  1.00  0.00           N  
ATOM   1998  CA  LYS A1373      -6.483  13.938  43.656  1.00  0.00           C  
ATOM   1999  C   LYS A1373      -5.056  13.597  43.236  1.00  0.00           C  
ATOM   2000  O   LYS A1373      -4.228  13.181  44.047  1.00  0.00           O  
ATOM   2001  CB  LYS A1373      -6.561  15.391  44.127  1.00  0.00           C  
ATOM   2002  CG  LYS A1373      -5.991  15.624  45.517  1.00  0.00           C  
ATOM   2003  CD  LYS A1373      -6.659  16.808  46.196  1.00  0.00           C  
ATOM   2004  CE  LYS A1373      -5.723  17.473  47.193  1.00  0.00           C  
ATOM   2005  NZ  LYS A1373      -5.623  16.699  48.461  1.00  0.00           N  
ATOM   2006  N   LYS A1412      -4.794  13.786  41.950  1.00  0.00           N  
ATOM   2007  CA  LYS A1412      -3.484  13.667  41.356  1.00  0.00           C  
ATOM   2008  C   LYS A1412      -2.473  14.476  42.138  1.00  0.00           C  
ATOM   2009  O   LYS A1412      -2.748  15.563  42.675  1.00  0.00           O  
ATOM   2010  CB  LYS A1412      -3.504  14.160  39.910  1.00  0.00           C  
ATOM   2011  CG  LYS A1412      -2.199  13.926  39.129  1.00  0.00           C  
ATOM   2012  CD  LYS A1412      -2.229  14.296  37.666  1.00  0.00           C  
ATOM   2013  CE  LYS A1412      -0.934  13.862  36.973  1.00  0.00           C  
ATOM   2014  NZ  LYS A1412       0.268  14.639  37.366  1.00  0.00           N  
ATOM   2015  N   LEU A1415      -1.278  13.934  42.245  1.00  0.00           N  
ATOM   2016  CA  LEU A1415      -0.231  14.703  42.870  1.00  0.00           C  
ATOM   2017  C   LEU A1415       0.142  15.876  41.964  1.00  0.00           C  
ATOM   2018  O   LEU A1415       0.481  15.752  40.800  1.00  0.00           O  
ATOM   2019  CB  LEU A1415       0.982  13.796  43.138  1.00  0.00           C  
ATOM   2020  CG  LEU A1415       2.181  14.396  43.857  1.00  0.00           C  
ATOM   2021  CD1 LEU A1415       1.864  14.783  45.282  1.00  0.00           C  
ATOM   2022  CD2 LEU A1415       3.331  13.335  43.841  1.00  0.00           C  
ATOM   2023  N   SER A1416       0.069  17.076  42.507  1.00  0.00           N  
ATOM   2024  CA  SER A1416       0.256  18.268  41.700  1.00  0.00           C  
ATOM   2025  C   SER A1416       1.707  18.640  41.382  1.00  0.00           C  
ATOM   2026  O   SER A1416       2.614  18.531  42.234  1.00  0.00           O  
ATOM   2027  CB  SER A1416      -0.393  19.443  42.440  1.00  0.00           C  
ATOM   2028  OG  SER A1416      -0.195  20.629  41.683  1.00  0.00           O  
ATOM   2029  N   LYS A1441       1.890  19.217  40.200  1.00  0.00           N  
ATOM   2030  CA  LYS A1441       3.136  19.795  39.782  1.00  0.00           C  
ATOM   2031  C   LYS A1441       3.521  21.004  40.593  1.00  0.00           C  
ATOM   2032  O   LYS A1441       4.670  21.432  40.531  1.00  0.00           O  
ATOM   2033  CB  LYS A1441       3.073  20.143  38.272  1.00  0.00           C  
ATOM   2034  CG  LYS A1441       2.269  19.359  37.371  1.00  0.00           C  
ATOM   2035  CD  LYS A1441       2.391  19.681  35.852  1.00  0.00           C  
ATOM   2036  CE  LYS A1441       1.323  18.968  35.022  1.00  0.00           C  
ATOM   2037  NZ  LYS A1441      -0.070  19.208  35.498  1.00  0.00           N  
ATOM   2038  N   ARG A1442       2.592  21.559  41.378  1.00  0.00           N  
ATOM   2039  CA  ARG A1442       2.933  22.697  42.216  1.00  0.00           C  
ATOM   2040  C   ARG A1442       3.438  22.226  43.568  1.00  0.00           C  
ATOM   2041  O   ARG A1442       3.862  23.043  44.360  1.00  0.00           O  
ATOM   2042  CB  ARG A1442       1.722  23.605  42.444  1.00  0.00           C  
ATOM   2043  CG  ARG A1442       1.041  23.949  41.190  1.00  0.00           C  
ATOM   2044  CD  ARG A1442      -0.204  24.813  41.317  1.00  0.00           C  
ATOM   2045  NE  ARG A1442      -0.502  25.361  42.642  1.00  0.00           N  
ATOM   2046  CZ  ARG A1442      -1.105  24.673  43.614  1.00  0.00           C  
ATOM   2047  NH1 ARG A1442      -1.483  23.391  43.442  1.00  0.00           N  
ATOM   2048  NH2 ARG A1442      -1.333  25.243  44.772  1.00  0.00           N  
ATOM   2049  N   ASP A1450       3.313  20.921  43.834  1.00  0.00           N  
ATOM   2050  CA  ASP A1450       3.572  20.320  45.137  1.00  0.00           C  
ATOM   2051  C   ASP A1450       5.019  19.861  45.113  1.00  0.00           C  
ATOM   2052  O   ASP A1450       5.405  19.081  44.237  1.00  0.00           O  
ATOM   2053  CB  ASP A1450       2.685  19.089  45.332  1.00  0.00           C  
ATOM   2054  CG  ASP A1450       2.788  18.477  46.715  1.00  0.00           C  
ATOM   2055  OD1 ASP A1450       3.897  18.452  47.317  1.00  0.00           O  
ATOM   2056  OD2 ASP A1450       1.751  17.957  47.196  1.00  0.00           O  
ATOM   2057  N   PRO A1452       5.841  20.324  46.062  1.00  0.00           N  
ATOM   2058  CA  PRO A1452       7.285  20.024  45.915  1.00  0.00           C  
ATOM   2059  C   PRO A1452       7.613  18.520  45.933  1.00  0.00           C  
ATOM   2060  O   PRO A1452       8.635  18.070  45.356  1.00  0.00           O  
ATOM   2061  CB  PRO A1452       7.924  20.742  47.125  1.00  0.00           C  
ATOM   2062  CG  PRO A1452       6.836  20.971  48.072  1.00  0.00           C  
ATOM   2063  CD  PRO A1452       5.566  21.137  47.272  1.00  0.00           C  
ATOM   2064  N   GLN A1455       6.748  17.740  46.558  1.00  0.00           N  
ATOM   2065  CA  GLN A1455       6.870  16.269  46.542  1.00  0.00           C  
ATOM   2066  C   GLN A1455       6.809  15.634  45.123  1.00  0.00           C  
ATOM   2067  O   GLN A1455       7.253  14.469  44.924  1.00  0.00           O  
ATOM   2068  CB  GLN A1455       5.742  15.689  47.380  1.00  0.00           C  
ATOM   2069  CG  GLN A1455       5.656  14.215  47.498  1.00  0.00           C  
ATOM   2070  CD  GLN A1455       4.590  13.815  48.530  1.00  0.00           C  
ATOM   2071  OE1 GLN A1455       4.885  13.556  49.705  1.00  0.00           O  
ATOM   2072  NE2 GLN A1455       3.349  13.787  48.081  1.00  0.00           N  
ATOM   2073  N   SER A1456       6.267  16.361  44.139  1.00  0.00           N  
ATOM   2074  CA  SER A1456       6.210  15.817  42.746  1.00  0.00           C  
ATOM   2075  C   SER A1456       7.545  16.054  42.024  1.00  0.00           C  
ATOM   2076  O   SER A1456       7.777  15.496  40.957  1.00  0.00           O  
ATOM   2077  CB  SER A1456       5.093  16.517  41.947  1.00  0.00           C  
ATOM   2078  OG  SER A1456       5.480  17.869  41.688  1.00  0.00           O  
ATOM   2079  N   ASN A1457       8.426  16.887  42.572  1.00  0.00           N  
ATOM   2080  CA  ASN A1457       9.657  17.254  41.894  1.00  0.00           C  
ATOM   2081  C   ASN A1457      10.751  16.232  42.174  1.00  0.00           C  
ATOM   2082  O   ASN A1457      11.274  16.183  43.300  1.00  0.00           O  
ATOM   2083  CB  ASN A1457      10.156  18.641  42.283  1.00  0.00           C  
ATOM   2084  CG  ASN A1457      11.432  19.037  41.574  1.00  0.00           C  
ATOM   2085  OD1 ASN A1457      11.969  18.383  40.630  1.00  0.00           O  
ATOM   2086  ND2 ASN A1457      11.977  20.174  42.066  1.00  0.00           N  
ATOM   2087  N   LEU A1458      11.107  15.470  41.126  1.00  0.00           N  
ATOM   2088  CA  LEU A1458      12.189  14.467  41.251  1.00  0.00           C  
ATOM   2089  C   LEU A1458      13.396  15.105  41.886  1.00  0.00           C  
ATOM   2090  O   LEU A1458      14.085  14.506  42.704  1.00  0.00           O  
ATOM   2091  CB  LEU A1458      12.625  13.940  39.910  1.00  0.00           C  
ATOM   2092  CG  LEU A1458      13.442  12.648  39.924  1.00  0.00           C  
ATOM   2093  CD1 LEU A1458      12.556  11.477  40.313  1.00  0.00           C  
ATOM   2094  CD2 LEU A1458      14.017  12.433  38.543  1.00  0.00           C  
ATOM   2095  N   PHE A1459      13.724  16.305  41.456  1.00  0.00           N  
ATOM   2096  CA  PHE A1459      14.983  16.928  41.938  1.00  0.00           C  
ATOM   2097  C   PHE A1459      14.936  17.497  43.380  1.00  0.00           C  
ATOM   2098  O   PHE A1459      16.041  17.644  43.987  1.00  0.00           O  
ATOM   2099  CB  PHE A1459      15.466  17.966  40.936  1.00  0.00           C  
ATOM   2100  CG  PHE A1459      15.958  17.360  39.613  1.00  0.00           C  
ATOM   2101  CD1 PHE A1459      16.397  16.038  39.545  1.00  0.00           C  
ATOM   2102  CD2 PHE A1459      15.955  18.108  38.470  1.00  0.00           C  
ATOM   2103  CE1 PHE A1459      16.845  15.494  38.351  1.00  0.00           C  
ATOM   2104  CE2 PHE A1459      16.411  17.569  37.274  1.00  0.00           C  
ATOM   2105  CZ  PHE A1459      16.846  16.265  37.213  1.00  0.00           C  
ATOM   2106  N   ALA A1460      13.723  17.627  43.963  1.00  0.00           N  
ATOM   2107  CA  ALA A1460      13.608  17.947  45.377  1.00  0.00           C  
ATOM   2108  C   ALA A1460      14.115  16.719  46.154  1.00  0.00           C  
ATOM   2109  O   ALA A1460      14.874  16.858  47.164  1.00  0.00           O  
ATOM   2110  CB  ALA A1460      12.200  18.321  45.774  1.00  0.00           C  
ATOM   2111  N   HIS A1461      13.753  15.554  45.631  1.00  0.00           N  
ATOM   2112  CA  HIS A1461      14.221  14.319  46.285  1.00  0.00           C  
ATOM   2113  C   HIS A1461      15.732  14.127  46.157  1.00  0.00           C  
ATOM   2114  O   HIS A1461      16.425  13.824  47.148  1.00  0.00           O  
ATOM   2115  CB  HIS A1461      13.447  13.143  45.696  1.00  0.00           C  
ATOM   2116  CG  HIS A1461      11.971  13.228  45.917  1.00  0.00           C  
ATOM   2117  ND1 HIS A1461      11.374  13.111  47.160  1.00  0.00           N  
ATOM   2118  CD2 HIS A1461      10.962  13.484  45.037  1.00  0.00           C  
ATOM   2119  CE1 HIS A1461      10.062  13.272  47.027  1.00  0.00           C  
ATOM   2120  NE2 HIS A1461       9.793  13.502  45.755  1.00  0.00           N  
ATOM   2121  CA  ARG A1462      17.680  14.377  44.717  1.00  0.00           C  
ATOM   2122  C   ARG A1462      18.350  15.273  45.752  1.00  0.00           C  
ATOM   2123  O   ARG A1462      19.212  14.826  46.509  1.00  0.00           O  
ATOM   2124  CB  ARG A1462      17.975  14.891  43.306  1.00  0.00           C  
ATOM   2125  CG  ARG A1462      19.456  15.001  42.983  1.00  0.00           C  
ATOM   2126  CD  ARG A1462      19.703  15.992  41.858  1.00  0.00           C  
ATOM   2127  NE  ARG A1462      19.731  15.340  40.552  1.00  0.00           N  
ATOM   2128  CZ  ARG A1462      19.753  15.991  39.393  1.00  0.00           C  
ATOM   2129  NH1 ARG A1462      19.749  17.316  39.374  1.00  0.00           N  
ATOM   2130  NH2 ARG A1462      19.777  15.316  38.252  1.00  0.00           N  
ATOM   2131  N   ARG A1462      16.242  14.299  44.942  1.00  0.00           N  
ATOM   2132  N   ASP A1463      17.949  16.540  45.780  1.00  0.00           N  
ATOM   2133  CA  ASP A1463      18.593  17.532  46.655  1.00  0.00           C  
ATOM   2134  C   ASP A1463      18.657  17.156  48.130  1.00  0.00           C  
ATOM   2135  O   ASP A1463      19.608  17.459  48.823  1.00  0.00           O  
ATOM   2136  CB  ASP A1463      17.845  18.878  46.502  1.00  0.00           C  
ATOM   2137  CG  ASP A1463      18.682  20.048  46.934  1.00  0.00           C  
ATOM   2138  OD1 ASP A1463      19.672  20.283  46.235  1.00  0.00           O  
ATOM   2139  OD2 ASP A1463      18.332  20.727  47.925  1.00  0.00           O  
ATOM   2140  N   ARG A1464      17.603  16.482  48.590  1.00  0.00           N  
ATOM   2141  C   ARG A1464      18.484  14.839  50.161  1.00  0.00           C  
ATOM   2142  O   ARG A1464      19.026  14.661  51.278  1.00  0.00           O  
ATOM   2143  CZ  ARG A1464      13.002  13.359  52.667  1.00  0.00           C  
ATOM   2144  NH1 ARG A1464      13.658  12.578  53.536  1.00  0.00           N  
ATOM   2145  NH2 ARG A1464      11.759  13.048  52.313  1.00  0.00           N  
ATOM   2146  CA  ARG A1464      17.520  16.000  49.940  1.00  0.00           C  
ATOM   2147  CB  ARG A1464      16.090  15.584  50.200  1.00  0.00           C  
ATOM   2148  CG  ARG A1464      15.815  15.351  51.599  1.00  0.00           C  
ATOM   2149  CD  ARG A1464      14.346  15.176  51.942  1.00  0.00           C  
ATOM   2150  NE  ARG A1464      14.193  14.388  53.182  1.00  0.00           N  
ATOM   2151  N   GLY A1465      18.705  14.053  49.115  1.00  0.00           N  
ATOM   2152  CA  GLY A1465      19.686  12.972  49.192  1.00  0.00           C  
ATOM   2153  C   GLY A1465      19.089  11.589  48.903  1.00  0.00           C  
ATOM   2154  O   GLY A1465      19.621  10.591  49.398  1.00  0.00           O  
ATOM   2155  N   PHE A1467      18.000  11.513  48.118  1.00  0.00           N  
ATOM   2156  CA  PHE A1467      17.692  10.253  47.447  1.00  0.00           C  
ATOM   2157  C   PHE A1467      18.811   9.858  46.543  1.00  0.00           C  
ATOM   2158  O   PHE A1467      19.436  10.681  45.858  1.00  0.00           O  
ATOM   2159  CB  PHE A1467      16.386  10.344  46.697  1.00  0.00           C  
ATOM   2160  CG  PHE A1467      15.211  10.060  47.557  1.00  0.00           C  
ATOM   2161  CD1 PHE A1467      14.768  10.965  48.475  1.00  0.00           C  
ATOM   2162  CD2 PHE A1467      14.568   8.793  47.530  1.00  0.00           C  
ATOM   2163  CE1 PHE A1467      13.686  10.681  49.325  1.00  0.00           C  
ATOM   2164  CE2 PHE A1467      13.556   8.536  48.344  1.00  0.00           C  
ATOM   2165  CZ  PHE A1467      13.092   9.427  49.249  1.00  0.00           C  
ATOM   2166  N   ILE A1506      19.085   8.542  46.498  1.00  0.00           N  
ATOM   2167  CA  ILE A1506      19.975   8.000  45.483  1.00  0.00           C  
ATOM   2168  C   ILE A1506      19.124   7.374  44.384  1.00  0.00           C  
ATOM   2169  O   ILE A1506      17.955   7.029  44.659  1.00  0.00           O  
ATOM   2170  CB  ILE A1506      21.036   7.062  46.070  1.00  0.00           C  
ATOM   2171  CG1 ILE A1506      20.387   5.849  46.722  1.00  0.00           C  
ATOM   2172  CG2 ILE A1506      21.920   7.814  47.109  1.00  0.00           C  
ATOM   2173  CD1 ILE A1506      21.459   4.753  47.113  1.00  0.00           C  
ATOM   2174  N   PRO A1507      19.676   7.262  43.151  1.00  0.00           N  
ATOM   2175  CA  PRO A1507      18.896   6.721  42.039  1.00  0.00           C  
ATOM   2176  C   PRO A1507      18.298   5.384  42.346  1.00  0.00           C  
ATOM   2177  O   PRO A1507      17.137   5.199  42.047  1.00  0.00           O  
ATOM   2178  CB  PRO A1507      19.911   6.577  40.927  1.00  0.00           C  
ATOM   2179  CG  PRO A1507      20.891   7.624  41.255  1.00  0.00           C  
ATOM   2180  CD  PRO A1507      21.006   7.728  42.711  1.00  0.00           C  
ATOM   2181  N   GLU A1508      19.075   4.490  42.926  1.00  0.00           N  
ATOM   2182  CA  GLU A1508      18.565   3.151  43.269  1.00  0.00           C  
ATOM   2183  C   GLU A1508      17.331   3.176  44.192  1.00  0.00           C  
ATOM   2184  O   GLU A1508      16.391   2.346  44.049  1.00  0.00           O  
ATOM   2185  CB  GLU A1508      19.688   2.335  43.917  1.00  0.00           C  
ATOM   2186  CG  GLU A1508      20.933   2.174  43.073  1.00  0.00           C  
ATOM   2187  CD  GLU A1508      21.969   3.310  43.114  1.00  0.00           C  
ATOM   2188  OE1 GLU A1508      21.690   4.372  43.678  1.00  0.00           O  
ATOM   2189  OE2 GLU A1508      23.081   3.080  42.592  1.00  0.00           O  
ATOM   2190  N   GLY A1509      17.326   4.083  45.185  1.00  0.00           N  
ATOM   2191  CA  GLY A1509      16.198   4.302  46.094  1.00  0.00           C  
ATOM   2192  C   GLY A1509      14.963   4.809  45.375  1.00  0.00           C  
ATOM   2193  O   GLY A1509      13.836   4.296  45.495  1.00  0.00           O  
ATOM   2194  N   LEU A1510      15.138   5.878  44.623  1.00  0.00           N  
ATOM   2195  CA  LEU A1510      13.983   6.494  44.030  1.00  0.00           C  
ATOM   2196  C   LEU A1510      13.423   5.582  42.913  1.00  0.00           C  
ATOM   2197  O   LEU A1510      12.203   5.514  42.772  1.00  0.00           O  
ATOM   2198  CB  LEU A1510      14.406   7.888  43.494  1.00  0.00           C  
ATOM   2199  CG  LEU A1510      13.312   8.918  43.179  1.00  0.00           C  
ATOM   2200  CD1 LEU A1510      12.207   8.971  44.259  1.00  0.00           C  
ATOM   2201  CD2 LEU A1510      14.078  10.256  42.976  1.00  0.00           C  
ATOM   2202  N   LEU A1511      14.269   4.862  42.170  1.00  0.00           N  
ATOM   2203  CA  LEU A1511      13.791   3.966  41.070  1.00  0.00           C  
ATOM   2204  C   LEU A1511      12.946   2.865  41.713  1.00  0.00           C  
ATOM   2205  O   LEU A1511      11.887   2.508  41.210  1.00  0.00           O  
ATOM   2206  CB  LEU A1511      14.914   3.376  40.258  1.00  0.00           C  
ATOM   2207  CG  LEU A1511      15.506   4.399  39.264  1.00  0.00           C  
ATOM   2208  CD1 LEU A1511      16.113   3.713  38.099  1.00  0.00           C  
ATOM   2209  CD2 LEU A1511      14.387   5.286  38.717  1.00  0.00           C  
ATOM   2210  N   ASN A1516      13.443   2.329  42.815  1.00  0.00           N  
ATOM   2211  CA  ASN A1516      12.706   1.231  43.476  1.00  0.00           C  
ATOM   2212  C   ASN A1516      11.312   1.768  43.849  1.00  0.00           C  
ATOM   2213  O   ASN A1516      10.305   1.092  43.768  1.00  0.00           O  
ATOM   2214  CB  ASN A1516      13.475   0.762  44.710  1.00  0.00           C  
ATOM   2215  CG  ASN A1516      12.957  -0.545  45.359  1.00  0.00           C  
ATOM   2216  OD1 ASN A1516      13.702  -1.104  46.110  1.00  0.00           O  
ATOM   2217  ND2 ASN A1516      11.756  -0.973  45.107  1.00  0.00           N  
ATOM   2218  N   TYR A1517      11.261   2.944  44.472  1.00  0.00           N  
ATOM   2219  CA  TYR A1517      10.012   3.501  44.919  1.00  0.00           C  
ATOM   2220  C   TYR A1517       9.021   3.778  43.771  1.00  0.00           C  
ATOM   2221  O   TYR A1517       7.842   3.372  43.860  1.00  0.00           O  
ATOM   2222  CB  TYR A1517      10.162   4.722  45.805  1.00  0.00           C  
ATOM   2223  CG  TYR A1517       8.797   5.126  46.279  1.00  0.00           C  
ATOM   2224  CD1 TYR A1517       8.072   4.308  47.085  1.00  0.00           C  
ATOM   2225  CD2 TYR A1517       8.173   6.269  45.788  1.00  0.00           C  
ATOM   2226  CE1 TYR A1517       6.803   4.613  47.457  1.00  0.00           C  
ATOM   2227  CE2 TYR A1517       6.925   6.590  46.149  1.00  0.00           C  
ATOM   2228  CZ  TYR A1517       6.228   5.765  46.982  1.00  0.00           C  
ATOM   2229  OH  TYR A1517       4.950   6.012  47.331  1.00  0.00           O  
ATOM   2230  N   LEU A1518       9.507   4.441  42.729  1.00  0.00           N  
ATOM   2231  CA  LEU A1518       8.648   4.746  41.607  1.00  0.00           C  
ATOM   2232  C   LEU A1518       8.146   3.497  40.911  1.00  0.00           C  
ATOM   2233  O   LEU A1518       7.016   3.502  40.423  1.00  0.00           O  
ATOM   2234  CB  LEU A1518       9.323   5.647  40.638  1.00  0.00           C  
ATOM   2235  CG  LEU A1518       9.712   6.995  41.275  1.00  0.00           C  
ATOM   2236  CD1 LEU A1518      10.605   7.675  40.164  1.00  0.00           C  
ATOM   2237  CD2 LEU A1518       8.556   7.838  41.704  1.00  0.00           C  
ATOM   2238  N   ALA A1527       8.938   2.432  40.949  1.00  0.00           N  
ATOM   2239  CA  ALA A1527       8.470   1.127  40.380  1.00  0.00           C  
ATOM   2240  C   ALA A1527       7.187   0.640  41.087  1.00  0.00           C  
ATOM   2241  O   ALA A1527       6.419  -0.106  40.510  1.00  0.00           O  
ATOM   2242  CB  ALA A1527       9.524   0.053  40.501  1.00  0.00           C  
ATOM   2243  N   LEU A1528       6.973   1.028  42.336  1.00  0.00           N  
ATOM   2244  CA  LEU A1528       5.860   0.503  43.141  1.00  0.00           C  
ATOM   2245  C   LEU A1528       4.543   1.257  42.908  1.00  0.00           C  
ATOM   2246  O   LEU A1528       3.478   0.916  43.532  1.00  0.00           O  
ATOM   2247  CB  LEU A1528       6.162   0.457  44.619  1.00  0.00           C  
ATOM   2248  CG  LEU A1528       7.380  -0.385  44.974  1.00  0.00           C  
ATOM   2249  CD1 LEU A1528       7.790  -0.217  46.381  1.00  0.00           C  
ATOM   2250  CD2 LEU A1528       7.191  -1.847  44.657  1.00  0.00           C  
ATOM   2251  N   LEU A1549       4.613   2.277  42.051  1.00  0.00           N  
ATOM   2252  CA  LEU A1549       3.477   3.144  41.706  1.00  0.00           C  
ATOM   2253  C   LEU A1549       2.746   2.598  40.472  1.00  0.00           C  
ATOM   2254  O   LEU A1549       2.806   3.145  39.365  1.00  0.00           O  
ATOM   2255  CB  LEU A1549       3.885   4.632  41.550  1.00  0.00           C  
ATOM   2256  CG  LEU A1549       4.439   5.285  42.813  1.00  0.00           C  
ATOM   2257  CD1 LEU A1549       5.066   6.649  42.536  1.00  0.00           C  
ATOM   2258  CD2 LEU A1549       3.425   5.453  43.922  1.00  0.00           C  
ATOM   2259  N   GLY A1563       2.068   1.463  40.721  1.00  0.00           N  
ATOM   2260  CA  GLY A1563       1.332   0.709  39.716  1.00  0.00           C  
ATOM   2261  C   GLY A1563       1.848  -0.712  39.437  1.00  0.00           C  
ATOM   2262  O   GLY A1563       1.289  -1.410  38.575  1.00  0.00           O  
ATOM   2263  N   TRP A1569       2.937  -1.109  40.078  1.00  0.00           N  
ATOM   2264  CA  TRP A1569       3.528  -2.432  39.830  1.00  0.00           C  
ATOM   2265  C   TRP A1569       4.162  -2.936  41.119  1.00  0.00           C  
ATOM   2266  O   TRP A1569       4.237  -2.241  42.070  1.00  0.00           O  
ATOM   2267  CB  TRP A1569       4.534  -2.321  38.681  1.00  0.00           C  
ATOM   2268  CG  TRP A1569       5.234  -3.613  38.271  1.00  0.00           C  
ATOM   2269  CD1 TRP A1569       4.725  -4.593  37.431  1.00  0.00           C  
ATOM   2270  CD2 TRP A1569       6.507  -4.028  38.640  1.00  0.00           C  
ATOM   2271  NE1 TRP A1569       5.656  -5.607  37.255  1.00  0.00           N  
ATOM   2272  CE2 TRP A1569       6.740  -5.312  38.032  1.00  0.00           C  
ATOM   2273  CE3 TRP A1569       7.518  -3.454  39.416  1.00  0.00           C  
ATOM   2274  CZ2 TRP A1569       7.976  -5.978  38.140  1.00  0.00           C  
ATOM   2275  CZ3 TRP A1569       8.694  -4.119  39.548  1.00  0.00           C  
ATOM   2276  CH2 TRP A1569       8.931  -5.383  38.920  1.00  0.00           C  
ATOM   2277  N   SER A1570       4.619  -4.184  41.091  1.00  0.00           N  
ATOM   2278  CA  SER A1570       5.047  -4.881  42.298  1.00  0.00           C  
ATOM   2279  C   SER A1570       5.707  -6.215  41.956  1.00  0.00           C  
ATOM   2280  O   SER A1570       5.095  -7.078  41.326  1.00  0.00           O  
ATOM   2281  CB  SER A1570       3.859  -5.108  43.235  1.00  0.00           C  
ATOM   2282  OG  SER A1570       3.186  -6.315  42.923  1.00  0.00           O  
ATOM   2283  N   ILE A1571       6.958  -6.374  42.375  1.00  0.00           N  
ATOM   2284  CA  ILE A1571       7.764  -7.503  41.973  1.00  0.00           C  
ATOM   2285  C   ILE A1571       7.313  -8.806  42.591  1.00  0.00           C  
ATOM   2286  O   ILE A1571       7.642  -9.866  42.072  1.00  0.00           O  
ATOM   2287  CB  ILE A1571       9.310  -7.280  42.251  1.00  0.00           C  
ATOM   2288  CG1 ILE A1571      10.192  -8.147  41.358  1.00  0.00           C  
ATOM   2289  CG2 ILE A1571       9.708  -7.554  43.738  1.00  0.00           C  
ATOM   2290  CD1 ILE A1571      11.622  -7.498  41.091  1.00  0.00           C  
ATOM   2291  N   ALA A1572       6.698  -8.726  43.751  1.00  0.00           N  
ATOM   2292  CA  ALA A1572       6.324  -9.880  44.560  1.00  0.00           C  
ATOM   2293  C   ALA A1572       5.378  -9.378  45.647  1.00  0.00           C  
ATOM   2294  O   ALA A1572       5.410  -8.212  46.066  1.00  0.00           O  
ATOM   2295  CB  ALA A1572       7.578 -10.469  45.221  1.00  0.00           C  
ATOM   2296  N   ASP A1573       4.531 -10.249  46.163  1.00  0.00           N  
ATOM   2297  CA  ASP A1573       3.659  -9.872  47.240  1.00  0.00           C  
ATOM   2298  C   ASP A1573       4.392  -9.859  48.609  1.00  0.00           C  
ATOM   2299  O   ASP A1573       3.899  -9.280  49.557  1.00  0.00           O  
ATOM   2300  CB  ASP A1573       2.494 -10.890  47.340  1.00  0.00           C  
ATOM   2301  CG  ASP A1573       1.471 -10.744  46.263  1.00  0.00           C  
ATOM   2302  OD1 ASP A1573       1.593  -9.886  45.330  1.00  0.00           O  
ATOM   2303  OD2 ASP A1573       0.491 -11.535  46.380  1.00  0.00           O  
ATOM   2304  N   ASP A1574       5.545 -10.502  48.685  1.00  0.00           N  
ATOM   2305  CA  ASP A1574       6.224 -10.680  49.954  1.00  0.00           C  
ATOM   2306  C   ASP A1574       7.441  -9.767  50.172  1.00  0.00           C  
ATOM   2307  O   ASP A1574       8.078  -9.837  51.230  1.00  0.00           O  
ATOM   2308  CB  ASP A1574       6.645 -12.140  50.130  1.00  0.00           C  
ATOM   2309  CG  ASP A1574       7.667 -12.598  49.133  1.00  0.00           C  
ATOM   2310  OD1 ASP A1574       7.858 -11.931  48.124  1.00  0.00           O  
ATOM   2311  OD2 ASP A1574       8.265 -13.712  49.331  1.00  0.00           O  
ATOM   2312  N   HIS A1575       7.697  -8.920  49.278  1.00  0.00           N  
ATOM   2313  CA  HIS A1575       8.773  -7.949  49.436  1.00  0.00           C  
ATOM   2314  C   HIS A1575       8.742  -6.907  48.329  1.00  0.00           C  
ATOM   2315  O   HIS A1575       8.454  -7.224  47.175  1.00  0.00           O  
ATOM   2316  CB  HIS A1575      10.131  -8.654  49.457  1.00  0.00           C  
ATOM   2317  CG  HIS A1575      10.614  -9.075  48.104  1.00  0.00           C  
ATOM   2318  ND1 HIS A1575      10.377 -10.330  47.587  1.00  0.00           N  
ATOM   2319  CD2 HIS A1575      11.322  -8.407  47.162  1.00  0.00           C  
ATOM   2320  CE1 HIS A1575      10.917 -10.418  46.384  1.00  0.00           C  
ATOM   2321  NE2 HIS A1575      11.496  -9.265  46.103  1.00  0.00           N  
ATOM   2322  N   ASP A1576       9.252  -5.719  48.692  1.00  0.00           N  
ATOM   2323  CA  ASP A1576       9.249  -4.574  47.765  1.00  0.00           C  
ATOM   2324  C   ASP A1576      10.614  -3.910  47.559  1.00  0.00           C  
ATOM   2325  O   ASP A1576      10.673  -2.851  46.939  1.00  0.00           O  
ATOM   2326  CB  ASP A1576       8.246  -3.554  48.152  1.00  0.00           C  
ATOM   2327  CG  ASP A1576       8.379  -3.111  49.544  1.00  0.00           C  
ATOM   2328  OD1 ASP A1576       9.450  -3.341  50.131  1.00  0.00           O  
ATOM   2329  OD2 ASP A1576       7.352  -2.602  50.092  1.00  0.00           O  
ATOM   2330  N   LEU A1577      11.671  -4.558  48.022  1.00  0.00           N  
ATOM   2331  CA  LEU A1577      13.030  -4.103  47.886  1.00  0.00           C  
ATOM   2332  C   LEU A1577      13.670  -4.792  46.706  1.00  0.00           C  
ATOM   2333  O   LEU A1577      13.799  -6.027  46.655  1.00  0.00           O  
ATOM   2334  CB  LEU A1577      13.772  -4.339  49.184  1.00  0.00           C  
ATOM   2335  CG  LEU A1577      15.201  -3.823  49.222  1.00  0.00           C  
ATOM   2336  CD1 LEU A1577      15.240  -2.279  49.224  1.00  0.00           C  
ATOM   2337  CD2 LEU A1577      15.851  -4.462  50.512  1.00  0.00           C  
ATOM   2338  N   PHE A1578      14.134  -4.028  45.746  1.00  0.00           N  
ATOM   2339  CA  PHE A1578      14.738  -4.571  44.547  1.00  0.00           C  
ATOM   2340  C   PHE A1578      15.528  -3.547  43.788  1.00  0.00           C  
ATOM   2341  O   PHE A1578      15.234  -2.350  43.884  1.00  0.00           O  
ATOM   2342  CB  PHE A1578      13.708  -5.307  43.639  1.00  0.00           C  
ATOM   2343  CG  PHE A1578      12.556  -4.466  43.225  1.00  0.00           C  
ATOM   2344  CD1 PHE A1578      12.642  -3.555  42.155  1.00  0.00           C  
ATOM   2345  CD2 PHE A1578      11.359  -4.509  43.957  1.00  0.00           C  
ATOM   2346  CE1 PHE A1578      11.572  -2.757  41.845  1.00  0.00           C  
ATOM   2347  CE2 PHE A1578      10.289  -3.732  43.672  1.00  0.00           C  
ATOM   2348  CZ  PHE A1578      10.391  -2.829  42.566  1.00  0.00           C  
ATOM   2349  N   GLY A1579      16.552  -4.005  43.065  1.00  0.00           N  
ATOM   2350  CA  GLY A1579      17.264  -3.181  42.055  1.00  0.00           C  
ATOM   2351  C   GLY A1579      16.752  -3.190  40.625  1.00  0.00           C  
ATOM   2352  O   GLY A1579      15.806  -3.909  40.270  1.00  0.00           O  
ATOM   2353  N   LEU A1580      17.396  -2.398  39.793  1.00  0.00           N  
ATOM   2354  CA  LEU A1580      16.988  -2.202  38.423  1.00  0.00           C  
ATOM   2355  C   LEU A1580      17.088  -3.455  37.571  1.00  0.00           C  
ATOM   2356  O   LEU A1580      16.210  -3.714  36.747  1.00  0.00           O  
ATOM   2357  CB  LEU A1580      17.773  -1.037  37.771  1.00  0.00           C  
ATOM   2358  CG  LEU A1580      17.264  -0.413  36.477  1.00  0.00           C  
ATOM   2359  CD1 LEU A1580      15.795   0.082  36.598  1.00  0.00           C  
ATOM   2360  CD2 LEU A1580      18.071   0.757  36.076  1.00  0.00           C  
ATOM   2361  N   ASP A1581      18.173  -4.191  37.718  1.00  0.00           N  
ATOM   2362  CA  ASP A1581      18.328  -5.454  36.977  1.00  0.00           C  
ATOM   2363  C   ASP A1581      17.189  -6.387  37.344  1.00  0.00           C  
ATOM   2364  O   ASP A1581      16.656  -7.094  36.499  1.00  0.00           O  
ATOM   2365  CB  ASP A1581      19.635  -6.102  37.290  1.00  0.00           C  
ATOM   2366  CG  ASP A1581      20.814  -5.516  36.544  1.00  0.00           C  
ATOM   2367  OD1 ASP A1581      20.686  -4.749  35.570  1.00  0.00           O  
ATOM   2368  OD2 ASP A1581      21.927  -5.887  36.946  1.00  0.00           O  
ATOM   2369  N   GLU A1582      16.826  -6.429  38.616  1.00  0.00           N  
ATOM   2370  CA  GLU A1582      15.700  -7.311  39.025  1.00  0.00           C  
ATOM   2371  C   GLU A1582      14.386  -6.874  38.394  1.00  0.00           C  
ATOM   2372  O   GLU A1582      13.532  -7.678  37.979  1.00  0.00           O  
ATOM   2373  CB  GLU A1582      15.526  -7.365  40.542  1.00  0.00           C  
ATOM   2374  CG  GLU A1582      16.644  -8.121  41.298  1.00  0.00           C  
ATOM   2375  CD  GLU A1582      16.581  -7.857  42.784  1.00  0.00           C  
ATOM   2376  OE1 GLU A1582      17.067  -6.777  43.232  1.00  0.00           O  
ATOM   2377  OE2 GLU A1582      16.019  -8.725  43.488  1.00  0.00           O  
ATOM   2378  N   MET A1583      14.166  -5.544  38.314  1.00  0.00           N  
ATOM   2379  CA  MET A1583      13.006  -5.054  37.648  1.00  0.00           C  
ATOM   2380  C   MET A1583      12.946  -5.395  36.183  1.00  0.00           C  
ATOM   2381  O   MET A1583      11.907  -5.827  35.684  1.00  0.00           O  
ATOM   2382  CB  MET A1583      12.900  -3.494  37.836  1.00  0.00           C  
ATOM   2383  CG  MET A1583      11.678  -2.960  37.241  1.00  0.00           C  
ATOM   2384  SD  MET A1583      11.501  -1.183  37.495  1.00  0.00           S  
ATOM   2385  CE  MET A1583       9.814  -0.916  37.059  1.00  0.00           C  
ATOM   2386  N   VAL A1584      14.062  -5.188  35.474  1.00  0.00           N  
ATOM   2387  CA  VAL A1584      14.170  -5.523  34.059  1.00  0.00           C  
ATOM   2388  C   VAL A1584      13.792  -6.977  33.835  1.00  0.00           C  
ATOM   2389  O   VAL A1584      13.098  -7.333  32.876  1.00  0.00           O  
ATOM   2390  CB  VAL A1584      15.590  -5.258  33.521  1.00  0.00           C  
ATOM   2391  CG1 VAL A1584      15.779  -5.804  32.165  1.00  0.00           C  
ATOM   2392  CG2 VAL A1584      15.795  -3.703  33.461  1.00  0.00           C  
ATOM   2393  N   ALA A1585      14.246  -7.825  34.719  1.00  0.00           N  
ATOM   2394  CA  ALA A1585      14.038  -9.268  34.520  1.00  0.00           C  
ATOM   2395  C   ALA A1585      12.534  -9.649  34.703  1.00  0.00           C  
ATOM   2396  O   ALA A1585      12.064 -10.629  34.104  1.00  0.00           O  
ATOM   2397  CB  ALA A1585      14.891 -10.048  35.492  1.00  0.00           C  
ATOM   2398  N   ALA A1586      11.830  -8.929  35.579  1.00  0.00           N  
ATOM   2399  CA  ALA A1586      10.490  -9.266  36.032  1.00  0.00           C  
ATOM   2400  C   ALA A1586       9.378  -8.454  35.346  1.00  0.00           C  
ATOM   2401  O   ALA A1586       8.238  -8.901  35.246  1.00  0.00           O  
ATOM   2402  CB  ALA A1586      10.404  -9.098  37.513  1.00  0.00           C  
ATOM   2403  N   PHE A1587       9.701  -7.295  34.780  1.00  0.00           N  
ATOM   2404  CA  PHE A1587       8.625  -6.339  34.474  1.00  0.00           C  
ATOM   2405  C   PHE A1587       7.884  -6.690  33.226  1.00  0.00           C  
ATOM   2406  O   PHE A1587       8.470  -6.688  32.134  1.00  0.00           O  
ATOM   2407  CB  PHE A1587       9.162  -4.884  34.344  1.00  0.00           C  
ATOM   2408  CG  PHE A1587       8.052  -3.833  34.183  1.00  0.00           C  
ATOM   2409  CD1 PHE A1587       7.499  -3.594  32.957  1.00  0.00           C  
ATOM   2410  CD2 PHE A1587       7.543  -3.130  35.255  1.00  0.00           C  
ATOM   2411  CE1 PHE A1587       6.479  -2.637  32.777  1.00  0.00           C  
ATOM   2412  CE2 PHE A1587       6.509  -2.222  35.060  1.00  0.00           C  
ATOM   2413  CZ  PHE A1587       6.018  -1.970  33.831  1.00  0.00           C  
ATOM   2414  N   ASP A1588       6.563  -6.817  33.385  1.00  0.00           N  
ATOM   2415  CA  ASP A1588       5.631  -6.935  32.256  1.00  0.00           C  
ATOM   2416  C   ASP A1588       4.403  -6.057  32.542  1.00  0.00           C  
ATOM   2417  O   ASP A1588       3.886  -5.987  33.645  1.00  0.00           O  
ATOM   2418  CB  ASP A1588       5.203  -8.366  32.004  1.00  0.00           C  
ATOM   2419  CG  ASP A1588       4.616  -8.537  30.585  1.00  0.00           C  
ATOM   2420  OD1 ASP A1588       3.581  -7.927  30.300  1.00  0.00           O  
ATOM   2421  OD2 ASP A1588       5.216  -9.234  29.753  1.00  0.00           O  
ATOM   2422  N   VAL A1589       3.985  -5.418  31.481  1.00  0.00           N  
ATOM   2423  CA  VAL A1589       2.848  -4.521  31.475  1.00  0.00           C  
ATOM   2424  C   VAL A1589       1.565  -5.226  31.896  1.00  0.00           C  
ATOM   2425  O   VAL A1589       0.693  -4.648  32.564  1.00  0.00           O  
ATOM   2426  CB  VAL A1589       2.767  -3.771  30.113  1.00  0.00           C  
ATOM   2427  CG1 VAL A1589       2.492  -4.699  28.953  1.00  0.00           C  
ATOM   2428  CG2 VAL A1589       1.716  -2.682  30.211  1.00  0.00           C  
ATOM   2429  N   ALA A1591       1.515  -6.531  31.661  1.00  0.00           N  
ATOM   2430  CA  ALA A1591       0.368  -7.324  32.121  1.00  0.00           C  
ATOM   2431  C   ALA A1591       0.214  -7.325  33.634  1.00  0.00           C  
ATOM   2432  O   ALA A1591      -0.887  -7.515  34.158  1.00  0.00           O  
ATOM   2433  CB  ALA A1591       0.520  -8.766  31.611  1.00  0.00           C  
ATOM   2434  N   ASP A1592       1.313  -7.101  34.367  1.00  0.00           N  
ATOM   2435  CA  ASP A1592       1.261  -7.058  35.822  1.00  0.00           C  
ATOM   2436  C   ASP A1592       1.055  -5.673  36.402  1.00  0.00           C  
ATOM   2437  O   ASP A1592       0.998  -5.496  37.613  1.00  0.00           O  
ATOM   2438  CB  ASP A1592       2.482  -7.738  36.401  1.00  0.00           C  
ATOM   2439  CG  ASP A1592       2.608  -9.150  35.920  1.00  0.00           C  
ATOM   2440  OD1 ASP A1592       1.610  -9.859  36.074  1.00  0.00           O  
ATOM   2441  OD2 ASP A1592       3.624  -9.563  35.350  1.00  0.00           O  
ATOM   2442  N   VAL A1593       0.929  -4.658  35.561  1.00  0.00           N  
ATOM   2443  CA  VAL A1593       0.569  -3.319  36.059  1.00  0.00           C  
ATOM   2444  C   VAL A1593      -0.895  -3.362  36.522  1.00  0.00           C  
ATOM   2445  O   VAL A1593      -1.775  -3.847  35.782  1.00  0.00           O  
ATOM   2446  CB  VAL A1593       0.790  -2.251  34.991  1.00  0.00           C  
ATOM   2447  CG1 VAL A1593       0.259  -0.900  35.395  1.00  0.00           C  
ATOM   2448  CG2 VAL A1593       2.241  -2.136  34.638  1.00  0.00           C  
ATOM   2449  N   ASN A1594      -1.117  -2.905  37.758  1.00  0.00           N  
ATOM   2450  CA  ASN A1594      -2.460  -2.804  38.349  1.00  0.00           C  
ATOM   2451  C   ASN A1594      -3.047  -1.377  38.185  1.00  0.00           C  
ATOM   2452  O   ASN A1594      -2.305  -0.367  38.088  1.00  0.00           O  
ATOM   2453  CB  ASN A1594      -2.426  -3.312  39.832  1.00  0.00           C  
ATOM   2454  CG  ASN A1594      -1.525  -2.488  40.744  1.00  0.00           C  
ATOM   2455  OD1 ASN A1594      -0.321  -2.741  40.849  1.00  0.00           O  
ATOM   2456  ND2 ASN A1594      -2.118  -1.539  41.463  1.00  0.00           N  
ATOM   2457  N   SER A1596      -4.375  -1.279  38.172  1.00  0.00           N  
ATOM   2458  CA  SER A1596      -5.044   0.019  38.132  1.00  0.00           C  
ATOM   2459  C   SER A1596      -5.559   0.488  39.510  1.00  0.00           C  
ATOM   2460  O   SER A1596      -6.321   1.433  39.584  1.00  0.00           O  
ATOM   2461  CB  SER A1596      -6.131   0.054  37.033  1.00  0.00           C  
ATOM   2462  OG  SER A1596      -7.091  -0.963  37.227  1.00  0.00           O  
ATOM   2463  N   SER A1601      -5.025  -0.081  40.586  1.00  0.00           N  
ATOM   2464  CA  SER A1601      -5.325   0.326  41.955  1.00  0.00           C  
ATOM   2465  C   SER A1601      -4.761   1.700  42.271  1.00  0.00           C  
ATOM   2466  O   SER A1601      -3.789   2.121  41.641  1.00  0.00           O  
ATOM   2467  CB  SER A1601      -4.735  -0.661  42.940  1.00  0.00           C  
ATOM   2468  OG  SER A1601      -5.022  -1.973  42.534  1.00  0.00           O  
ATOM   2469  N   PRO A1602      -5.353   2.400  43.255  1.00  0.00           N  
ATOM   2470  CA  PRO A1602      -4.847   3.737  43.630  1.00  0.00           C  
ATOM   2471  C   PRO A1602      -3.336   3.759  43.901  1.00  0.00           C  
ATOM   2472  O   PRO A1602      -2.877   3.036  44.777  1.00  0.00           O  
ATOM   2473  CB  PRO A1602      -5.604   4.052  44.937  1.00  0.00           C  
ATOM   2474  CG  PRO A1602      -6.827   3.167  44.917  1.00  0.00           C  
ATOM   2475  CD  PRO A1602      -6.480   1.953  44.110  1.00  0.00           C  
ATOM   2476  N   ALA A1603      -2.586   4.598  43.173  1.00  0.00           N  
ATOM   2477  CA  ALA A1603      -1.133   4.734  43.349  1.00  0.00           C  
ATOM   2478  C   ALA A1603      -0.795   6.019  44.138  1.00  0.00           C  
ATOM   2479  O   ALA A1603      -0.537   7.098  43.573  1.00  0.00           O  
ATOM   2480  CB  ALA A1603      -0.475   4.696  41.993  1.00  0.00           C  
ATOM   2481  N   ARG A1604      -0.844   5.910  45.446  1.00  0.00           N  
ATOM   2482  CA  ARG A1604      -0.587   7.068  46.299  1.00  0.00           C  
ATOM   2483  C   ARG A1604       0.892   7.212  46.591  1.00  0.00           C  
ATOM   2484  O   ARG A1604       1.549   6.258  47.028  1.00  0.00           O  
ATOM   2485  CB  ARG A1604      -1.331   6.960  47.626  1.00  0.00           C  
ATOM   2486  CG  ARG A1604      -1.141   8.164  48.478  1.00  0.00           C  
ATOM   2487  CD  ARG A1604      -2.225   8.290  49.530  1.00  0.00           C  
ATOM   2488  NE  ARG A1604      -3.529   8.555  48.895  1.00  0.00           N  
ATOM   2489  CZ  ARG A1604      -4.510   7.669  48.728  1.00  0.00           C  
ATOM   2490  NH1 ARG A1604      -4.406   6.416  49.151  1.00  0.00           N  
ATOM   2491  NH2 ARG A1604      -5.619   8.052  48.128  1.00  0.00           N  
ATOM   2492  N   PHE A1613       1.440   8.405  46.352  1.00  0.00           N  
ATOM   2493  CA  PHE A1613       2.795   8.694  46.755  1.00  0.00           C  
ATOM   2494  C   PHE A1613       2.895   8.776  48.281  1.00  0.00           C  
ATOM   2495  O   PHE A1613       2.198   9.574  48.899  1.00  0.00           O  
ATOM   2496  CB  PHE A1613       3.273  10.023  46.151  1.00  0.00           C  
ATOM   2497  CG  PHE A1613       4.774  10.209  46.181  1.00  0.00           C  
ATOM   2498  CD1 PHE A1613       5.415  10.742  47.312  1.00  0.00           C  
ATOM   2499  CD2 PHE A1613       5.539   9.878  45.073  1.00  0.00           C  
ATOM   2500  CE1 PHE A1613       6.794  10.911  47.331  1.00  0.00           C  
ATOM   2501  CE2 PHE A1613       6.932  10.037  45.082  1.00  0.00           C  
ATOM   2502  CZ  PHE A1613       7.559  10.547  46.200  1.00  0.00           C  
ATOM   2503  N   ASP A1614       3.812   7.986  48.843  1.00  0.00           N  
ATOM   2504  CA  ASP A1614       4.025   7.853  50.308  1.00  0.00           C  
ATOM   2505  C   ASP A1614       5.499   8.148  50.643  1.00  0.00           C  
ATOM   2506  O   ASP A1614       6.369   7.292  50.486  1.00  0.00           O  
ATOM   2507  CB  ASP A1614       3.653   6.438  50.699  1.00  0.00           C  
ATOM   2508  CG  ASP A1614       3.905   6.102  52.155  1.00  0.00           C  
ATOM   2509  OD1 ASP A1614       4.436   6.925  52.949  1.00  0.00           O  
ATOM   2510  OD2 ASP A1614       3.497   4.952  52.528  1.00  0.00           O  
ATOM   2511  N   GLN A1615       5.789   9.357  51.118  1.00  0.00           N  
ATOM   2512  CA  GLN A1615       7.159   9.746  51.454  1.00  0.00           C  
ATOM   2513  C   GLN A1615       7.825   8.807  52.445  1.00  0.00           C  
ATOM   2514  O   GLN A1615       9.004   8.576  52.380  1.00  0.00           O  
ATOM   2515  CB  GLN A1615       7.166  11.196  51.973  1.00  0.00           C  
ATOM   2516  CG  GLN A1615       8.535  11.856  51.999  1.00  0.00           C  
ATOM   2517  CD  GLN A1615       9.117  11.998  50.629  1.00  0.00           C  
ATOM   2518  OE1 GLN A1615       8.618  12.752  49.828  1.00  0.00           O  
ATOM   2519  NE2 GLN A1615      10.176  11.203  50.331  1.00  0.00           N  
ATOM   2520  N   LYS A1616       7.062   8.295  53.403  1.00  0.00           N  
ATOM   2521  CA  LYS A1616       7.638   7.397  54.410  1.00  0.00           C  
ATOM   2522  C   LYS A1616       8.197   6.135  53.807  1.00  0.00           C  
ATOM   2523  O   LYS A1616       9.308   5.721  54.155  1.00  0.00           O  
ATOM   2524  CB  LYS A1616       6.613   7.008  55.453  1.00  0.00           C  
ATOM   2525  CG  LYS A1616       6.178   8.167  56.339  1.00  0.00           C  
ATOM   2526  CD  LYS A1616       5.153   7.740  57.357  1.00  0.00           C  
ATOM   2527  CE  LYS A1616       4.844   8.849  58.373  1.00  0.00           C  
ATOM   2528  NZ  LYS A1616       4.197  10.093  57.813  1.00  0.00           N  
ATOM   2529  N   LYS A1617       7.406   5.530  52.891  1.00  0.00           N  
ATOM   2530  CA  LYS A1617       7.838   4.364  52.153  1.00  0.00           C  
ATOM   2531  C   LYS A1617       9.042   4.654  51.251  1.00  0.00           C  
ATOM   2532  O   LYS A1617       9.972   3.793  51.143  1.00  0.00           O  
ATOM   2533  CB  LYS A1617       6.679   3.760  51.331  1.00  0.00           C  
ATOM   2534  CG  LYS A1617       7.093   2.504  50.572  1.00  0.00           C  
ATOM   2535  CD  LYS A1617       7.369   1.416  51.557  1.00  0.00           C  
ATOM   2536  CE  LYS A1617       7.585   0.118  50.909  1.00  0.00           C  
ATOM   2537  NZ  LYS A1617       7.930  -0.855  52.009  1.00  0.00           N  
ATOM   2538  N   ALA A1619       9.004   5.803  50.583  1.00  0.00           N  
ATOM   2539  CA  ALA A1619      10.086   6.163  49.698  1.00  0.00           C  
ATOM   2540  C   ALA A1619      11.366   6.326  50.540  1.00  0.00           C  
ATOM   2541  O   ALA A1619      12.415   5.859  50.151  1.00  0.00           O  
ATOM   2542  CB  ALA A1619       9.790   7.468  48.953  1.00  0.00           C  
ATOM   2543  N   ASP A1620      11.237   7.005  51.675  1.00  0.00           N  
ATOM   2544  CA  ASP A1620      12.399   7.200  52.540  1.00  0.00           C  
ATOM   2545  C   ASP A1620      12.931   5.875  53.025  1.00  0.00           C  
ATOM   2546  O   ASP A1620      14.152   5.626  53.035  1.00  0.00           O  
ATOM   2547  CB  ASP A1620      12.077   8.053  53.754  1.00  0.00           C  
ATOM   2548  CG  ASP A1620      11.830   9.500  53.449  1.00  0.00           C  
ATOM   2549  OD1 ASP A1620      11.885   9.941  52.293  1.00  0.00           O  
ATOM   2550  OD2 ASP A1620      11.634  10.222  54.441  1.00  0.00           O  
ATOM   2551  N   ALA A1621      12.035   4.971  53.401  1.00  0.00           N  
ATOM   2552  CA  ALA A1621      12.482   3.662  53.921  1.00  0.00           C  
ATOM   2553  C   ALA A1621      13.256   2.832  52.893  1.00  0.00           C  
ATOM   2554  O   ALA A1621      14.311   2.192  53.212  1.00  0.00           O  
ATOM   2555  CB  ALA A1621      11.305   2.889  54.521  1.00  0.00           C  
ATOM   2556  N   LEU A1622      12.746   2.849  51.651  1.00  0.00           N  
ATOM   2557  CA  LEU A1622      13.447   2.160  50.554  1.00  0.00           C  
ATOM   2558  C   LEU A1622      14.815   2.830  50.251  1.00  0.00           C  
ATOM   2559  O   LEU A1622      15.785   2.163  49.930  1.00  0.00           O  
ATOM   2560  CB  LEU A1622      12.572   2.042  49.274  1.00  0.00           C  
ATOM   2561  CG  LEU A1622      11.447   1.043  49.359  1.00  0.00           C  
ATOM   2562  CD1 LEU A1622      10.456   1.274  48.157  1.00  0.00           C  
ATOM   2563  CD2 LEU A1622      12.045  -0.408  49.386  1.00  0.00           C  
ATOM   2564  N   ASN A1632      14.839   4.168  50.296  1.00  0.00           N  
ATOM   2565  CA  ASN A1632      16.093   4.826  50.043  1.00  0.00           C  
ATOM   2566  C   ASN A1632      17.119   4.413  51.049  1.00  0.00           C  
ATOM   2567  O   ASN A1632      18.281   4.175  50.713  1.00  0.00           O  
ATOM   2568  CB  ASN A1632      15.945   6.339  49.995  1.00  0.00           C  
ATOM   2569  CG  ASN A1632      17.145   7.002  49.349  1.00  0.00           C  
ATOM   2570  OD1 ASN A1632      17.406   6.845  48.156  1.00  0.00           O  
ATOM   2571  ND2 ASN A1632      17.836   7.846  50.147  1.00  0.00           N  
ATOM   2572  N   ALA A1635      16.707   4.329  52.310  1.00  0.00           N  
ATOM   2573  CA  ALA A1635      17.641   3.969  53.410  1.00  0.00           C  
ATOM   2574  C   ALA A1635      18.188   2.563  53.219  1.00  0.00           C  
ATOM   2575  O   ALA A1635      19.402   2.301  53.315  1.00  0.00           O  
ATOM   2576  CB  ALA A1635      16.928   4.072  54.752  1.00  0.00           C  
ATOM   2577  N   GLU A1636      17.278   1.631  52.798  1.00  0.00           N  
ATOM   2578  CA  GLU A1636      17.739   0.256  52.468  1.00  0.00           C  
ATOM   2579  C   GLU A1636      18.733   0.227  51.328  1.00  0.00           C  
ATOM   2580  O   GLU A1636      19.768  -0.427  51.361  1.00  0.00           O  
ATOM   2581  CB  GLU A1636      16.533  -0.661  52.138  1.00  0.00           C  
ATOM   2582  CG  GLU A1636      15.681  -0.890  53.401  1.00  0.00           C  
ATOM   2583  CD  GLU A1636      16.541  -1.599  54.520  1.00  0.00           C  
ATOM   2584  OE1 GLU A1636      17.083  -2.701  54.255  1.00  0.00           O  
ATOM   2585  OE2 GLU A1636      16.684  -1.052  55.646  1.00  0.00           O  
ATOM   2586  N   HIS A1637      18.464   1.004  50.304  1.00  0.00           N  
ATOM   2587  CA  HIS A1637      19.392   1.103  49.216  1.00  0.00           C  
ATOM   2588  C   HIS A1637      20.797   1.735  49.562  1.00  0.00           C  
ATOM   2589  O   HIS A1637      21.829   1.291  49.102  1.00  0.00           O  
ATOM   2590  CB  HIS A1637      18.731   1.787  48.034  1.00  0.00           C  
ATOM   2591  CG  HIS A1637      17.903   0.848  47.232  1.00  0.00           C  
ATOM   2592  ND1 HIS A1637      18.477   0.002  46.305  1.00  0.00           N  
ATOM   2593  CD2 HIS A1637      16.592   0.600  47.218  1.00  0.00           C  
ATOM   2594  CE1 HIS A1637      17.514  -0.770  45.789  1.00  0.00           C  
ATOM   2595  NE2 HIS A1637      16.365  -0.429  46.342  1.00  0.00           N  
ATOM   2596  N   ILE A1638      20.752   2.746  50.422  1.00  0.00           N  
ATOM   2597  CA  ILE A1638      21.933   3.324  50.984  1.00  0.00           C  
ATOM   2598  C   ILE A1638      22.753   2.252  51.724  1.00  0.00           C  
ATOM   2599  O   ILE A1638      23.932   2.135  51.422  1.00  0.00           O  
ATOM   2600  CB  ILE A1638      21.646   4.521  51.906  1.00  0.00           C  
ATOM   2601  CG1 ILE A1638      21.324   5.757  51.057  1.00  0.00           C  
ATOM   2602  CG2 ILE A1638      22.871   4.871  52.763  1.00  0.00           C  
ATOM   2603  CD1 ILE A1638      20.722   6.965  51.847  1.00  0.00           C  
ATOM   2604  N   ARG A1639      22.106   1.447  52.545  1.00  0.00           N  
ATOM   2605  CA  ARG A1639      22.755   0.393  53.297  1.00  0.00           C  
ATOM   2606  C   ARG A1639      23.311  -0.697  52.418  1.00  0.00           C  
ATOM   2607  O   ARG A1639      24.255  -1.389  52.819  1.00  0.00           O  
ATOM   2608  CB  ARG A1639      21.813  -0.169  54.345  1.00  0.00           C  
ATOM   2609  CG  ARG A1639      21.386   0.861  55.414  1.00  0.00           C  
ATOM   2610  CD  ARG A1639      20.474   0.212  56.460  1.00  0.00           C  
ATOM   2611  NE  ARG A1639      19.885   1.153  57.398  1.00  0.00           N  
ATOM   2612  CZ  ARG A1639      19.475   0.786  58.625  1.00  0.00           C  
ATOM   2613  NH1 ARG A1639      19.608  -0.477  59.033  1.00  0.00           N  
ATOM   2614  NH2 ARG A1639      18.946   1.682  59.463  1.00  0.00           N  
ATOM   2615  N   MET A1640      22.756  -0.866  51.210  1.00  0.00           N  
ATOM   2616  CA  MET A1640      23.226  -1.874  50.219  1.00  0.00           C  
ATOM   2617  C   MET A1640      24.506  -1.475  49.461  1.00  0.00           C  
ATOM   2618  O   MET A1640      25.219  -2.313  48.872  1.00  0.00           O  
ATOM   2619  CB  MET A1640      22.099  -2.161  49.196  1.00  0.00           C  
ATOM   2620  CG  MET A1640      21.016  -3.081  49.648  1.00  0.00           C  
ATOM   2621  SD  MET A1640      19.468  -2.877  48.656  1.00  0.00           S  
ATOM   2622  CE  MET A1640      18.426  -3.023  50.051  1.00  0.00           C  
ATOM   2623  N   LEU A1641      24.788  -0.161  49.345  1.00  0.00           N  
ATOM   2624  CA  LEU A1641      26.013   0.288  48.772  1.00  0.00           C  
ATOM   2625  C   LEU A1641      27.313  -0.230  49.469  1.00  0.00           C  
ATOM   2626  O   LEU A1641      27.384  -0.313  50.675  1.00  0.00           O  
ATOM   2627  CB  LEU A1641      26.004   1.799  48.809  1.00  0.00           C  
ATOM   2628  CG  LEU A1641      24.851   2.528  48.114  1.00  0.00           C  
ATOM   2629  CD1 LEU A1641      25.152   3.994  48.043  1.00  0.00           C  
ATOM   2630  CD2 LEU A1641      24.736   1.974  46.731  1.00  0.00           C  
ATOM   2631  N   ASP A1642      28.335  -0.447  48.658  1.00  0.00           N  
ATOM   2632  CA  ASP A1642      29.643  -0.697  49.192  1.00  0.00           C  
ATOM   2633  C   ASP A1642      30.109   0.609  49.804  1.00  0.00           C  
ATOM   2634  O   ASP A1642      29.768   1.708  49.302  1.00  0.00           O  
ATOM   2635  CB  ASP A1642      30.584  -1.262  48.164  1.00  0.00           C  
ATOM   2636  CG  ASP A1642      31.287  -0.245  47.369  1.00  0.00           C  
ATOM   2637  OD1 ASP A1642      32.270   0.301  47.895  1.00  0.00           O  
ATOM   2638  OD2 ASP A1642      30.944  -0.065  46.182  1.00  0.00           O  
ATOM   2639  N   VAL A1662      30.873   0.481  50.899  1.00  0.00           N  
ATOM   2640  C   VAL A1662      32.013   2.679  50.858  1.00  0.00           C  
ATOM   2641  O   VAL A1662      31.789   3.905  51.043  1.00  0.00           O  
ATOM   2642  CG1 VAL A1662      31.178   0.724  54.056  1.00  0.00           C  
ATOM   2643  CG2 VAL A1662      33.279   0.475  52.640  1.00  0.00           C  
ATOM   2644  CA  VAL A1662      31.247   1.650  51.690  1.00  0.00           C  
ATOM   2645  CB  VAL A1662      32.097   1.295  52.941  1.00  0.00           C  
ATOM   2646  N   GLY A1663      32.897   2.213  49.964  1.00  0.00           N  
ATOM   2647  CA  GLY A1663      33.677   3.130  49.097  1.00  0.00           C  
ATOM   2648  C   GLY A1663      32.764   3.980  48.223  1.00  0.00           C  
ATOM   2649  O   GLY A1663      32.969   5.204  48.109  1.00  0.00           O  
ATOM   2650  N   ASP A1664      31.720   3.344  47.655  1.00  0.00           N  
ATOM   2651  CA  ASP A1664      30.750   4.013  46.784  1.00  0.00           C  
ATOM   2652  C   ASP A1664      30.020   5.023  47.603  1.00  0.00           C  
ATOM   2653  O   ASP A1664      29.938   6.186  47.215  1.00  0.00           O  
ATOM   2654  CB  ASP A1664      29.741   2.993  46.223  1.00  0.00           C  
ATOM   2655  CG  ASP A1664      28.840   3.573  45.107  1.00  0.00           C  
ATOM   2656  OD1 ASP A1664      29.007   4.757  44.638  1.00  0.00           O  
ATOM   2657  OD2 ASP A1664      27.936   2.801  44.701  1.00  0.00           O  
ATOM   2658  N   PHE A1665      29.477   4.558  48.728  1.00  0.00           N  
ATOM   2659  CA  PHE A1665      28.714   5.401  49.637  1.00  0.00           C  
ATOM   2660  C   PHE A1665      29.516   6.628  50.091  1.00  0.00           C  
ATOM   2661  O   PHE A1665      28.993   7.758  50.107  1.00  0.00           O  
ATOM   2662  CB  PHE A1665      28.241   4.608  50.850  1.00  0.00           C  
ATOM   2663  CG  PHE A1665      27.663   5.450  51.916  1.00  0.00           C  
ATOM   2664  CD1 PHE A1665      26.443   6.118  51.741  1.00  0.00           C  
ATOM   2665  CD2 PHE A1665      28.299   5.601  53.101  1.00  0.00           C  
ATOM   2666  CE1 PHE A1665      25.877   6.899  52.695  1.00  0.00           C  
ATOM   2667  CE2 PHE A1665      27.724   6.399  54.095  1.00  0.00           C  
ATOM   2668  CZ  PHE A1665      26.538   7.042  53.910  1.00  0.00           C  
ATOM   2669  N   THR A1666      30.768   6.384  50.484  1.00  0.00           N  
ATOM   2670  CA  THR A1666      31.653   7.488  50.989  1.00  0.00           C  
ATOM   2671  C   THR A1666      31.797   8.582  49.903  1.00  0.00           C  
ATOM   2672  O   THR A1666      31.561   9.763  50.173  1.00  0.00           O  
ATOM   2673  CB  THR A1666      32.978   6.894  51.386  1.00  0.00           C  
ATOM   2674  OG1 THR A1666      32.786   6.050  52.541  1.00  0.00           O  
ATOM   2675  CG2 THR A1666      33.963   7.999  51.656  1.00  0.00           C  
ATOM   2676  N   VAL A1667      32.064   8.175  48.688  1.00  0.00           N  
ATOM   2677  CA  VAL A1667      32.238   9.158  47.573  1.00  0.00           C  
ATOM   2678  C   VAL A1667      30.919   9.942  47.333  1.00  0.00           C  
ATOM   2679  O   VAL A1667      30.892  11.214  47.217  1.00  0.00           O  
ATOM   2680  CB  VAL A1667      32.734   8.508  46.261  1.00  0.00           C  
ATOM   2681  CG1 VAL A1667      32.632   9.479  45.093  1.00  0.00           C  
ATOM   2682  CG2 VAL A1667      34.226   8.029  46.355  1.00  0.00           C  
ATOM   2683  N   ARG A1668      29.794   9.222  47.262  1.00  0.00           N  
ATOM   2684  CA  ARG A1668      28.481   9.866  47.089  1.00  0.00           C  
ATOM   2685  C   ARG A1668      28.160  10.836  48.205  1.00  0.00           C  
ATOM   2686  O   ARG A1668      27.656  11.925  47.982  1.00  0.00           O  
ATOM   2687  CB  ARG A1668      27.372   8.822  47.000  1.00  0.00           C  
ATOM   2688  CG  ARG A1668      27.480   7.926  45.817  1.00  0.00           C  
ATOM   2689  CD  ARG A1668      26.174   7.151  45.706  1.00  0.00           C  
ATOM   2690  NE  ARG A1668      26.327   5.956  44.916  1.00  0.00           N  
ATOM   2691  CZ  ARG A1668      25.297   5.319  44.366  1.00  0.00           C  
ATOM   2692  NH1 ARG A1668      24.072   5.850  44.363  1.00  0.00           N  
ATOM   2693  NH2 ARG A1668      25.537   4.167  43.731  1.00  0.00           N  
ATOM   2694  N   LEU A1669      28.482  10.433  49.435  1.00  0.00           N  
ATOM   2695  CA  LEU A1669      28.140  11.201  50.638  1.00  0.00           C  
ATOM   2696  C   LEU A1669      29.004  12.481  50.686  1.00  0.00           C  
ATOM   2697  O   LEU A1669      28.467  13.574  50.944  1.00  0.00           O  
ATOM   2698  CB  LEU A1669      28.347  10.406  51.901  1.00  0.00           C  
ATOM   2699  CG  LEU A1669      27.844  11.158  53.126  1.00  0.00           C  
ATOM   2700  CD1 LEU A1669      26.341  11.252  53.128  1.00  0.00           C  
ATOM   2701  CD2 LEU A1669      28.260  10.477  54.448  1.00  0.00           C  
ATOM   2702  N   ARG A1670      30.301  12.335  50.432  1.00  0.00           N  
ATOM   2703  CA  ARG A1670      31.253  13.494  50.411  1.00  0.00           C  
ATOM   2704  C   ARG A1670      30.753  14.498  49.402  1.00  0.00           C  
ATOM   2705  O   ARG A1670      30.622  15.704  49.687  1.00  0.00           O  
ATOM   2706  CB  ARG A1670      32.655  13.013  50.099  1.00  0.00           C  
ATOM   2707  CG  ARG A1670      33.685  14.140  50.056  1.00  0.00           C  
ATOM   2708  CD  ARG A1670      35.054  13.676  49.721  1.00  0.00           C  
ATOM   2709  NE  ARG A1670      35.614  12.705  50.692  1.00  0.00           N  
ATOM   2710  CZ  ARG A1670      36.021  11.466  50.395  1.00  0.00           C  
ATOM   2711  NH1 ARG A1670      35.949  10.977  49.153  1.00  0.00           N  
ATOM   2712  NH2 ARG A1670      36.528  10.703  51.345  1.00  0.00           N  
ATOM   2713  N   ASP A1671      30.450  14.020  48.212  1.00  0.00           N  
ATOM   2714  CA  ASP A1671      30.010  14.923  47.127  1.00  0.00           C  
ATOM   2715  C   ASP A1671      28.701  15.620  47.476  1.00  0.00           C  
ATOM   2716  O   ASP A1671      28.531  16.833  47.236  1.00  0.00           O  
ATOM   2717  CB  ASP A1671      29.899  14.124  45.844  1.00  0.00           C  
ATOM   2718  CG  ASP A1671      31.246  13.800  45.248  1.00  0.00           C  
ATOM   2719  OD1 ASP A1671      32.283  14.404  45.681  1.00  0.00           O  
ATOM   2720  OD2 ASP A1671      31.264  12.948  44.335  1.00  0.00           O  
ATOM   2721  N   HIS A1672      27.735  14.873  48.040  1.00  0.00           N  
ATOM   2722  CA  HIS A1672      26.496  15.456  48.430  1.00  0.00           C  
ATOM   2723  C   HIS A1672      26.712  16.575  49.452  1.00  0.00           C  
ATOM   2724  O   HIS A1672      26.231  17.669  49.295  1.00  0.00           O  
ATOM   2725  CB  HIS A1672      25.475  14.407  48.945  1.00  0.00           C  
ATOM   2726  CG  HIS A1672      24.083  14.932  49.043  1.00  0.00           C  
ATOM   2727  ND1 HIS A1672      23.588  15.539  50.164  1.00  0.00           N  
ATOM   2728  CD2 HIS A1672      23.141  15.061  48.090  1.00  0.00           C  
ATOM   2729  CE1 HIS A1672      22.362  15.946  49.929  1.00  0.00           C  
ATOM   2730  NE2 HIS A1672      22.065  15.657  48.677  1.00  0.00           N  
ATOM   2731  N   LEU A1673      27.442  16.272  50.509  1.00  0.00           N  
ATOM   2732  CA  LEU A1673      27.654  17.270  51.568  1.00  0.00           C  
ATOM   2733  C   LEU A1673      28.405  18.463  50.998  1.00  0.00           C  
ATOM   2734  O   LEU A1673      27.980  19.591  51.275  1.00  0.00           O  
ATOM   2735  CB  LEU A1673      28.354  16.651  52.777  1.00  0.00           C  
ATOM   2736  CG  LEU A1673      27.540  15.611  53.491  1.00  0.00           C  
ATOM   2737  CD1 LEU A1673      28.532  14.809  54.356  1.00  0.00           C  
ATOM   2738  CD2 LEU A1673      26.467  16.248  54.311  1.00  0.00           C  
ATOM   2739  N   ASP A1684      29.490  18.201  50.255  1.00  0.00           N  
ATOM   2740  CA  ASP A1684      30.349  19.304  49.683  1.00  0.00           C  
ATOM   2741  C   ASP A1684      29.515  20.190  48.788  1.00  0.00           C  
ATOM   2742  O   ASP A1684      29.664  21.404  48.831  1.00  0.00           O  
ATOM   2743  CB  ASP A1684      31.576  18.808  49.009  1.00  0.00           C  
ATOM   2744  CG  ASP A1684      32.611  18.172  50.023  1.00  0.00           C  
ATOM   2745  OD1 ASP A1684      32.499  18.461  51.279  1.00  0.00           O  
ATOM   2746  OD2 ASP A1684      33.583  17.590  49.494  1.00  0.00           O  
ATOM   2747  N   THR A1685      28.718  19.602  47.915  1.00  0.00           N  
ATOM   2748  CA  THR A1685      28.013  20.409  46.947  1.00  0.00           C  
ATOM   2749  C   THR A1685      26.729  21.071  47.498  1.00  0.00           C  
ATOM   2750  O   THR A1685      26.102  21.818  46.779  1.00  0.00           O  
ATOM   2751  CB  THR A1685      27.679  19.596  45.640  1.00  0.00           C  
ATOM   2752  OG1 THR A1685      26.750  18.553  45.958  1.00  0.00           O  
ATOM   2753  CG2 THR A1685      28.820  19.049  44.974  1.00  0.00           C  
ATOM   2754  N   HIS A1688      26.342  20.866  48.764  1.00  0.00           N  
ATOM   2755  CA  HIS A1688      25.194  21.532  49.407  1.00  0.00           C  
ATOM   2756  C   HIS A1688      25.704  22.460  50.559  1.00  0.00           C  
ATOM   2757  O   HIS A1688      24.982  22.804  51.472  1.00  0.00           O  
ATOM   2758  CB  HIS A1688      24.185  20.466  49.883  1.00  0.00           C  
ATOM   2759  CG  HIS A1688      23.527  19.726  48.756  1.00  0.00           C  
ATOM   2760  ND1 HIS A1688      24.167  18.739  48.041  1.00  0.00           N  
ATOM   2761  CD2 HIS A1688      22.326  19.915  48.140  1.00  0.00           C  
ATOM   2762  CE1 HIS A1688      23.372  18.308  47.076  1.00  0.00           C  
ATOM   2763  NE2 HIS A1688      22.271  19.033  47.088  1.00  0.00           N  
ATOM   2764  N   GLY A1689      26.998  22.852  50.475  1.00  0.00           N  
ATOM   2765  CA  GLY A1689      27.656  23.737  51.434  1.00  0.00           C  
ATOM   2766  C   GLY A1689      27.639  23.234  52.874  1.00  0.00           C  
ATOM   2767  O   GLY A1689      27.561  24.032  53.840  1.00  0.00           O  
ATOM   2768  N   HIS A1690      27.764  21.912  52.993  1.00  0.00           N  
ATOM   2769  CA  HIS A1690      27.817  21.171  54.264  1.00  0.00           C  
ATOM   2770  C   HIS A1690      29.089  20.357  54.360  1.00  0.00           C  
ATOM   2771  O   HIS A1690      29.102  19.184  54.805  1.00  0.00           O  
ATOM   2772  CB  HIS A1690      26.569  20.279  54.397  1.00  0.00           C  
ATOM   2773  CG  HIS A1690      25.329  21.028  54.796  1.00  0.00           C  
ATOM   2774  ND1 HIS A1690      24.059  20.560  54.551  1.00  0.00           N  
ATOM   2775  CD2 HIS A1690      25.180  22.209  55.431  1.00  0.00           C  
ATOM   2776  CE1 HIS A1690      23.182  21.420  55.034  1.00  0.00           C  
ATOM   2777  NE2 HIS A1690      23.838  22.411  55.602  1.00  0.00           N  
ATOM   2778  N   HIS A1691      30.257  20.923  53.873  1.00  0.00           N  
ATOM   2779  CA  HIS A1691      31.558  20.316  54.123  1.00  0.00           C  
ATOM   2780  C   HIS A1691      31.704  19.897  55.581  1.00  0.00           C  
ATOM   2781  O   HIS A1691      31.427  20.677  56.493  1.00  0.00           O  
ATOM   2782  CB  HIS A1691      32.682  21.280  53.738  1.00  0.00           C  
ATOM   2783  CG  HIS A1691      34.043  20.656  53.749  1.00  0.00           C  
ATOM   2784  ND1 HIS A1691      34.373  19.575  52.961  1.00  0.00           N  
ATOM   2785  CD2 HIS A1691      35.159  20.963  54.452  1.00  0.00           C  
ATOM   2786  CE1 HIS A1691      35.633  19.241  53.178  1.00  0.00           C  
ATOM   2787  NE2 HIS A1691      36.132  20.068  54.079  1.00  0.00           N  
ATOM   2788  N   ILE A1694      32.178  18.680  55.702  1.00  0.00           N  
ATOM   2789  CA  ILE A1694      32.581  18.157  56.969  1.00  0.00           C  
ATOM   2790  C   ILE A1694      34.115  18.251  57.104  1.00  0.00           C  
ATOM   2791  O   ILE A1694      34.903  17.863  56.236  1.00  0.00           O  
ATOM   2792  CB  ILE A1694      32.085  16.693  57.176  1.00  0.00           C  
ATOM   2793  CG1 ILE A1694      30.564  16.641  57.153  1.00  0.00           C  
ATOM   2794  CG2 ILE A1694      32.796  16.058  58.414  1.00  0.00           C  
ATOM   2795  CD1 ILE A1694      29.877  17.356  58.129  1.00  0.00           C  
ATOM   2796  N   ALA A1695      34.511  18.801  58.240  1.00  0.00           N  
ATOM   2797  CA  ALA A1695      35.907  19.213  58.502  1.00  0.00           C  
ATOM   2798  C   ALA A1695      36.786  18.018  58.905  1.00  0.00           C  
ATOM   2799  O   ALA A1695      37.361  17.966  60.018  1.00  0.00           O  
ATOM   2800  CB  ALA A1695      35.976  20.329  59.538  1.00  0.00           C  
ATOM   2801  N   LEU A1698      36.869  17.065  57.998  1.00  0.00           N  
ATOM   2802  CA  LEU A1698      37.680  15.835  58.151  1.00  0.00           C  
ATOM   2803  C   LEU A1698      38.418  15.586  56.870  1.00  0.00           C  
ATOM   2804  O   LEU A1698      37.868  15.773  55.766  1.00  0.00           O  
ATOM   2805  CB  LEU A1698      36.816  14.584  58.429  1.00  0.00           C  
ATOM   2806  CG  LEU A1698      36.115  14.532  59.795  1.00  0.00           C  
ATOM   2807  CD1 LEU A1698      35.203  13.314  59.882  1.00  0.00           C  
ATOM   2808  CD2 LEU A1698      37.191  14.500  60.966  1.00  0.00           C  
ATOM   2809  N   ASP A1708      39.649  15.100  56.978  1.00  0.00           N  
ATOM   2810  CA  ASP A1708      40.414  14.819  55.765  1.00  0.00           C  
ATOM   2811  C   ASP A1708      39.832  13.599  55.063  1.00  0.00           C  
ATOM   2812  O   ASP A1708      38.916  12.943  55.562  1.00  0.00           O  
ATOM   2813  CB  ASP A1708      41.941  14.706  55.998  1.00  0.00           C  
ATOM   2814  CG  ASP A1708      42.357  13.518  56.780  1.00  0.00           C  
ATOM   2815  OD1 ASP A1708      41.621  12.525  56.848  1.00  0.00           O  
ATOM   2816  OD2 ASP A1708      43.485  13.568  57.338  1.00  0.00           O  
ATOM   2817  N   GLU A1716      40.374  13.284  53.891  1.00  0.00           N  
ATOM   2818  CA  GLU A1716      39.634  12.371  53.070  1.00  0.00           C  
ATOM   2819  C   GLU A1716      39.484  11.007  53.768  1.00  0.00           C  
ATOM   2820  O   GLU A1716      38.376  10.481  53.887  1.00  0.00           O  
ATOM   2821  CB  GLU A1716      40.233  12.327  51.661  1.00  0.00           C  
ATOM   2822  CG  GLU A1716      39.786  13.552  50.841  1.00  0.00           C  
ATOM   2823  CD  GLU A1716      39.829  13.336  49.338  1.00  0.00           C  
ATOM   2824  OE1 GLU A1716      39.932  12.160  48.919  1.00  0.00           O  
ATOM   2825  OE2 GLU A1716      39.763  14.357  48.591  1.00  0.00           O  
ATOM   2826  N   ALA A1717      40.565  10.482  54.342  1.00  0.00           N  
ATOM   2827  CA  ALA A1717      40.530   9.161  54.963  1.00  0.00           C  
ATOM   2828  C   ALA A1717      39.697   9.141  56.253  1.00  0.00           C  
ATOM   2829  O   ALA A1717      39.010   8.161  56.564  1.00  0.00           O  
ATOM   2830  CB  ALA A1717      41.957   8.697  55.252  1.00  0.00           C  
ATOM   2831  N   ALA A1718      39.729  10.260  56.983  1.00  0.00           N  
ATOM   2832  CA  ALA A1718      38.899  10.398  58.161  1.00  0.00           C  
ATOM   2833  C   ALA A1718      37.449  10.477  57.873  1.00  0.00           C  
ATOM   2834  O   ALA A1718      36.595   9.990  58.631  1.00  0.00           O  
ATOM   2835  CB  ALA A1718      39.347  11.617  59.068  1.00  0.00           C  
ATOM   2836  N   PHE A1719      37.143  11.190  56.784  1.00  0.00           N  
ATOM   2837  CA  PHE A1719      35.781  11.313  56.401  1.00  0.00           C  
ATOM   2838  C   PHE A1719      35.264   9.915  55.984  1.00  0.00           C  
ATOM   2839  O   PHE A1719      34.129   9.562  56.339  1.00  0.00           O  
ATOM   2840  CB  PHE A1719      35.635  12.240  55.198  1.00  0.00           C  
ATOM   2841  CG  PHE A1719      34.244  12.343  54.747  1.00  0.00           C  
ATOM   2842  CD1 PHE A1719      33.326  13.156  55.412  1.00  0.00           C  
ATOM   2843  CD2 PHE A1719      33.768  11.514  53.689  1.00  0.00           C  
ATOM   2844  CE1 PHE A1719      32.012  13.217  55.009  1.00  0.00           C  
ATOM   2845  CE2 PHE A1719      32.463  11.541  53.350  1.00  0.00           C  
ATOM   2846  CZ  PHE A1719      31.581  12.359  53.955  1.00  0.00           C  
ATOM   2847  N   ALA A1720      36.088   9.153  55.332  1.00  0.00           N  
ATOM   2848  CA  ALA A1720      35.690   7.764  54.940  1.00  0.00           C  
ATOM   2849  C   ALA A1720      35.336   6.935  56.153  1.00  0.00           C  
ATOM   2850  O   ALA A1720      34.335   6.179  56.205  1.00  0.00           O  
ATOM   2851  CB  ALA A1720      36.781   7.086  54.142  1.00  0.00           C  
ATOM   2852  N   ALA A1721      36.167   7.065  57.179  1.00  0.00           N  
ATOM   2853  CA  ALA A1721      35.910   6.405  58.425  1.00  0.00           C  
ATOM   2854  C   ALA A1721      34.602   6.844  59.075  1.00  0.00           C  
ATOM   2855  O   ALA A1721      33.836   6.027  59.514  1.00  0.00           O  
ATOM   2856  CB  ALA A1721      37.075   6.652  59.364  1.00  0.00           C  
ATOM   2857  N   ALA A1722      34.311   8.148  59.110  1.00  0.00           N  
ATOM   2858  CA  ALA A1722      33.068   8.679  59.629  1.00  0.00           C  
ATOM   2859  C   ALA A1722      31.875   8.254  58.788  1.00  0.00           C  
ATOM   2860  O   ALA A1722      30.792   8.005  59.321  1.00  0.00           O  
ATOM   2861  CB  ALA A1722      33.111  10.218  59.677  1.00  0.00           C  
ATOM   2862  N   ALA A1723      32.076   8.213  57.476  1.00  0.00           N  
ATOM   2863  CA  ALA A1723      30.960   7.838  56.580  1.00  0.00           C  
ATOM   2864  C   ALA A1723      30.545   6.405  56.892  1.00  0.00           C  
ATOM   2865  O   ALA A1723      29.317   6.093  57.028  1.00  0.00           O  
ATOM   2866  CB  ALA A1723      31.368   7.999  55.165  1.00  0.00           C  
ATOM   2867  N   GLU A1724      31.559   5.562  57.104  1.00  0.00           N  
ATOM   2868  CA  GLU A1724      31.330   4.159  57.416  1.00  0.00           C  
ATOM   2869  C   GLU A1724      30.489   4.065  58.659  1.00  0.00           C  
ATOM   2870  O   GLU A1724      29.548   3.212  58.736  1.00  0.00           O  
ATOM   2871  CB  GLU A1724      32.636   3.388  57.604  1.00  0.00           C  
ATOM   2872  CG  GLU A1724      32.429   1.841  57.786  1.00  0.00           C  
ATOM   2873  CD  GLU A1724      33.672   1.015  57.576  1.00  0.00           C  
ATOM   2874  OE1 GLU A1724      34.569   1.438  56.806  1.00  0.00           O  
ATOM   2875  OE2 GLU A1724      33.753  -0.091  58.154  1.00  0.00           O  
ATOM   2876  N   LEU A1725      30.808   4.886  59.662  1.00  0.00           N  
ATOM   2877  CA  LEU A1725      29.992   4.927  60.873  1.00  0.00           C  
ATOM   2878  C   LEU A1725      28.526   5.351  60.776  1.00  0.00           C  
ATOM   2879  O   LEU A1725      27.746   5.080  61.708  1.00  0.00           O  
ATOM   2880  CB  LEU A1725      30.619   5.798  61.965  1.00  0.00           C  
ATOM   2881  CG  LEU A1725      32.054   5.494  62.398  1.00  0.00           C  
ATOM   2882  CD1 LEU A1725      32.406   6.515  63.472  1.00  0.00           C  
ATOM   2883  CD2 LEU A1725      32.300   4.057  62.887  1.00  0.00           C  
ATOM   2884  N   VAL A1726      28.132   6.075  59.732  1.00  0.00           N  
ATOM   2885  CA  VAL A1726      26.787   6.614  59.659  1.00  0.00           C  
ATOM   2886  C   VAL A1726      25.930   6.003  58.497  1.00  0.00           C  
ATOM   2887  O   VAL A1726      24.777   6.320  58.388  1.00  0.00           O  
ATOM   2888  CB  VAL A1726      26.747   8.190  59.581  1.00  0.00           C  
ATOM   2889  CG1 VAL A1726      27.362   8.800  60.818  1.00  0.00           C  
ATOM   2890  CG2 VAL A1726      27.472   8.710  58.392  1.00  0.00           C  
ATOM   2891  N   GLN A1727      26.514   5.082  57.759  1.00  0.00           N  
ATOM   2892  CA  GLN A1727      25.829   4.479  56.589  1.00  0.00           C  
ATOM   2893  C   GLN A1727      24.538   3.828  56.967  1.00  0.00           C  
ATOM   2894  O   GLN A1727      23.595   3.882  56.185  1.00  0.00           O  
ATOM   2895  CB  GLN A1727      26.695   3.509  55.859  1.00  0.00           C  
ATOM   2896  CG  GLN A1727      26.174   3.116  54.434  1.00  0.00           C  
ATOM   2897  CD  GLN A1727      27.081   2.143  53.733  1.00  0.00           C  
ATOM   2898  OE1 GLN A1727      28.141   1.818  54.258  1.00  0.00           O  
ATOM   2899  NE2 GLN A1727      26.633   1.571  52.621  1.00  0.00           N  
ATOM   2900  N   THR A1728      24.468   3.272  58.160  1.00  0.00           N  
ATOM   2901  CA  THR A1728      23.226   2.649  58.630  1.00  0.00           C  
ATOM   2902  C   THR A1728      22.265   3.492  59.430  1.00  0.00           C  
ATOM   2903  O   THR A1728      21.244   2.970  59.912  1.00  0.00           O  
ATOM   2904  CB  THR A1728      23.522   1.356  59.455  1.00  0.00           C  
ATOM   2905  OG1 THR A1728      23.938   1.734  60.775  1.00  0.00           O  
ATOM   2906  CG2 THR A1728      24.461   0.444  58.751  1.00  0.00           C  
ATOM   2907  N   ARG A1729      22.589   4.795  59.591  1.00  0.00           N  
ATOM   2908  CA  ARG A1729      21.865   5.756  60.430  1.00  0.00           C  
ATOM   2909  C   ARG A1729      21.011   6.809  59.696  1.00  0.00           C  
ATOM   2910  O   ARG A1729      20.344   7.615  60.347  1.00  0.00           O  
ATOM   2911  CB  ARG A1729      22.867   6.519  61.330  1.00  0.00           C  
ATOM   2912  CG  ARG A1729      23.484   5.644  62.384  1.00  0.00           C  
ATOM   2913  CD  ARG A1729      24.528   6.385  63.172  1.00  0.00           C  
ATOM   2914  NE  ARG A1729      23.996   7.487  63.966  1.00  0.00           N  
ATOM   2915  CZ  ARG A1729      25.448   4.889  64.822  1.00  0.00           C  
ATOM   2916  NH1 ARG A1729      25.955   3.667  64.798  1.00  0.00           N  
ATOM   2917  NH2 ARG A1729      25.582   5.625  65.900  1.00  0.00           N  
ATOM   2918  N   ILE A1730      21.000   6.798  58.359  1.00  0.00           N  
ATOM   2919  CA  ILE A1730      20.356   7.880  57.594  1.00  0.00           C  
ATOM   2920  C   ILE A1730      19.326   7.346  56.650  1.00  0.00           C  
ATOM   2921  O   ILE A1730      19.467   6.194  56.226  1.00  0.00           O  
ATOM   2922  CB  ILE A1730      21.403   8.697  56.781  1.00  0.00           C  
ATOM   2923  CG1 ILE A1730      22.260   7.838  55.887  1.00  0.00           C  
ATOM   2924  CG2 ILE A1730      22.326   9.428  57.805  1.00  0.00           C  
ATOM   2925  CD1 ILE A1730      23.246   8.559  54.976  1.00  0.00           C  
ATOM   2926  N   VAL A1731      18.314   8.145  56.327  1.00  0.00           N  
ATOM   2927  CA  VAL A1731      17.359   7.793  55.285  1.00  0.00           C  
ATOM   2928  C   VAL A1731      17.723   8.451  53.959  1.00  0.00           C  
ATOM   2929  O   VAL A1731      17.444   7.907  52.890  1.00  0.00           O  
ATOM   2930  CB  VAL A1731      15.925   8.200  55.673  1.00  0.00           C  
ATOM   2931  CG1 VAL A1731      15.504   7.500  56.956  1.00  0.00           C  
ATOM   2932  CG2 VAL A1731      15.826   9.710  55.825  1.00  0.00           C  
ATOM   2933  N   VAL A1732      18.347   9.623  54.030  1.00  0.00           N  
ATOM   2934  CA  VAL A1732      18.733  10.336  52.836  1.00  0.00           C  
ATOM   2935  C   VAL A1732      20.155  10.914  53.069  1.00  0.00           C  
ATOM   2936  O   VAL A1732      20.572  11.123  54.177  1.00  0.00           O  
ATOM   2937  CB  VAL A1732      17.789  11.476  52.499  1.00  0.00           C  
ATOM   2938  CG1 VAL A1732      16.424  10.937  51.935  1.00  0.00           C  
ATOM   2939  CG2 VAL A1732      17.582  12.397  53.675  1.00  0.00           C  
ATOM   2940  N   LEU A1733      20.886  11.225  52.032  1.00  0.00           N  
ATOM   2941  CA  LEU A1733      22.297  11.621  52.187  1.00  0.00           C  
ATOM   2942  C   LEU A1733      22.410  12.855  53.014  1.00  0.00           C  
ATOM   2943  O   LEU A1733      23.403  13.000  53.757  1.00  0.00           O  
ATOM   2944  CB  LEU A1733      23.045  11.837  50.853  1.00  0.00           C  
ATOM   2945  CG  LEU A1733      23.192  10.592  49.960  1.00  0.00           C  
ATOM   2946  CD1 LEU A1733      23.896  10.981  48.742  1.00  0.00           C  
ATOM   2947  CD2 LEU A1733      23.774   9.348  50.590  1.00  0.00           C  
ATOM   2948  N   GLY A1734      21.437  13.753  52.855  1.00  0.00           N  
ATOM   2949  CA  GLY A1734      21.461  15.077  53.568  1.00  0.00           C  
ATOM   2950  C   GLY A1734      21.470  14.949  55.078  1.00  0.00           C  
ATOM   2951  O   GLY A1734      21.964  15.808  55.782  1.00  0.00           O  
ATOM   2952  N   ASP A1735      20.850  13.894  55.587  1.00  0.00           N  
ATOM   2953  CA  ASP A1735      20.799  13.641  57.071  1.00  0.00           C  
ATOM   2954  C   ASP A1735      22.168  13.498  57.719  1.00  0.00           C  
ATOM   2955  O   ASP A1735      22.337  13.624  58.948  1.00  0.00           O  
ATOM   2956  CB  ASP A1735      20.061  12.335  57.418  1.00  0.00           C  
ATOM   2957  CG  ASP A1735      18.566  12.340  57.104  1.00  0.00           C  
ATOM   2958  OD1 ASP A1735      17.995  13.374  56.810  1.00  0.00           O  
ATOM   2959  OD2 ASP A1735      17.993  11.202  57.131  1.00  0.00           O  
ATOM   2960  N   ALA A1736      23.172  13.196  56.930  1.00  0.00           N  
ATOM   2961  CA  ALA A1736      24.493  13.072  57.495  1.00  0.00           C  
ATOM   2962  C   ALA A1736      25.053  14.401  57.999  1.00  0.00           C  
ATOM   2963  O   ALA A1736      25.900  14.401  58.911  1.00  0.00           O  
ATOM   2964  CB  ALA A1736      25.434  12.427  56.532  1.00  0.00           C  
ATOM   2965  N   TRP A1737      24.619  15.507  57.433  1.00  0.00           N  
ATOM   2966  CA  TRP A1737      25.049  16.810  57.982  1.00  0.00           C  
ATOM   2967  C   TRP A1737      24.725  16.935  59.502  1.00  0.00           C  
ATOM   2968  O   TRP A1737      25.626  17.241  60.335  1.00  0.00           O  
ATOM   2969  CB  TRP A1737      24.372  17.945  57.225  1.00  0.00           C  
ATOM   2970  CG  TRP A1737      24.592  19.319  57.866  1.00  0.00           C  
ATOM   2971  CD1 TRP A1737      23.643  20.111  58.468  1.00  0.00           C  
ATOM   2972  CD2 TRP A1737      25.845  20.026  58.008  1.00  0.00           C  
ATOM   2973  NE1 TRP A1737      24.201  21.286  58.929  1.00  0.00           N  
ATOM   2974  CE2 TRP A1737      25.532  21.286  58.628  1.00  0.00           C  
ATOM   2975  CE3 TRP A1737      27.169  19.785  57.600  1.00  0.00           C  
ATOM   2976  CZ2 TRP A1737      26.520  22.230  58.910  1.00  0.00           C  
ATOM   2977  CZ3 TRP A1737      28.101  20.710  57.849  1.00  0.00           C  
ATOM   2978  CH2 TRP A1737      27.767  21.956  58.500  1.00  0.00           C  
ATOM   2979  N   GLU A1738      23.473  16.667  59.896  1.00  0.00           N  
ATOM   2980  CA  GLU A1738      23.138  16.825  61.324  1.00  0.00           C  
ATOM   2981  C   GLU A1738      23.930  15.823  62.176  1.00  0.00           C  
ATOM   2982  O   GLU A1738      24.266  16.088  63.350  1.00  0.00           O  
ATOM   2983  CB  GLU A1738      21.620  16.710  61.572  1.00  0.00           C  
ATOM   2984  CG  GLU A1738      20.799  17.986  61.211  1.00  0.00           C  
ATOM   2985  CD  GLU A1738      20.907  19.101  62.253  1.00  0.00           C  
ATOM   2986  OE1 GLU A1738      20.912  18.811  63.470  1.00  0.00           O  
ATOM   2987  OE2 GLU A1738      20.951  20.287  61.850  1.00  0.00           O  
ATOM   2988  N   LEU A1739      24.242  14.643  61.646  1.00  0.00           N  
ATOM   2989  CA  LEU A1739      24.935  13.638  62.434  1.00  0.00           C  
ATOM   2990  C   LEU A1739      26.452  13.872  62.553  1.00  0.00           C  
ATOM   2991  O   LEU A1739      27.080  13.422  63.510  1.00  0.00           O  
ATOM   2992  CB  LEU A1739      24.711  12.238  61.921  1.00  0.00           C  
ATOM   2993  CG  LEU A1739      23.282  11.759  61.771  1.00  0.00           C  
ATOM   2994  CD1 LEU A1739      23.219  10.417  61.069  1.00  0.00           C  
ATOM   2995  CD2 LEU A1739      22.572  11.769  63.125  1.00  0.00           C  
ATOM   2996  N   LEU A1740      27.021  14.553  61.560  1.00  0.00           N  
ATOM   2997  CA  LEU A1740      28.475  14.698  61.437  1.00  0.00           C  
ATOM   2998  C   LEU A1740      29.012  16.120  61.672  1.00  0.00           C  
ATOM   2999  O   LEU A1740      30.208  16.281  61.805  1.00  0.00           O  
ATOM   3000  CB  LEU A1740      28.975  14.226  60.039  1.00  0.00           C  
ATOM   3001  CG  LEU A1740      28.798  12.767  59.732  1.00  0.00           C  
ATOM   3002  CD1 LEU A1740      29.262  12.542  58.289  1.00  0.00           C  
ATOM   3003  CD2 LEU A1740      29.513  11.914  60.709  1.00  0.00           C  
ATOM   3004  N   LYS A1741      28.107  17.097  61.676  1.00  0.00           N  
ATOM   3005  CA  LYS A1741      28.577  18.510  61.777  1.00  0.00           C  
ATOM   3006  C   LYS A1741      29.276  18.819  63.090  1.00  0.00           C  
ATOM   3007  O   LYS A1741      30.074  19.806  63.155  1.00  0.00           O  
ATOM   3008  CB  LYS A1741      27.447  19.522  61.511  1.00  0.00           C  
ATOM   3009  CG  LYS A1741      26.359  19.560  62.523  1.00  0.00           C  
ATOM   3010  CD  LYS A1741      25.232  20.529  62.132  1.00  0.00           C  
ATOM   3011  CE  LYS A1741      24.204  20.648  63.190  1.00  0.00           C  
ATOM   3012  NZ  LYS A1741      24.620  21.215  64.551  1.00  0.00           N  
ATOM   3013  N   PHE A1742      29.107  17.963  64.093  1.00  0.00           N  
ATOM   3014  CA  PHE A1742      29.871  18.153  65.365  1.00  0.00           C  
ATOM   3015  C   PHE A1742      31.398  18.074  65.151  1.00  0.00           C  
ATOM   3016  O   PHE A1742      32.175  18.531  65.983  1.00  0.00           O  
ATOM   3017  CB  PHE A1742      29.461  17.172  66.472  1.00  0.00           C  
ATOM   3018  CG  PHE A1742      29.988  15.782  66.259  1.00  0.00           C  
ATOM   3019  CD1 PHE A1742      29.235  14.799  65.544  1.00  0.00           C  
ATOM   3020  CD2 PHE A1742      31.202  15.382  66.795  1.00  0.00           C  
ATOM   3021  CE1 PHE A1742      29.724  13.530  65.389  1.00  0.00           C  
ATOM   3022  CE2 PHE A1742      31.701  14.139  66.666  1.00  0.00           C  
ATOM   3023  CZ  PHE A1742      30.964  13.163  65.905  1.00  0.00           C  
ATOM   3024  N   PHE A1743      31.879  17.529  64.022  1.00  0.00           N  
ATOM   3025  CA  PHE A1743      33.278  17.532  63.722  1.00  0.00           C  
ATOM   3026  C   PHE A1743      33.812  18.928  63.368  1.00  0.00           C  
ATOM   3027  O   PHE A1743      35.046  19.128  63.346  1.00  0.00           O  
ATOM   3028  CB  PHE A1743      33.571  16.588  62.576  1.00  0.00           C  
ATOM   3029  CG  PHE A1743      33.578  15.139  62.977  1.00  0.00           C  
ATOM   3030  CD1 PHE A1743      34.558  14.651  63.790  1.00  0.00           C  
ATOM   3031  CD2 PHE A1743      32.594  14.277  62.550  1.00  0.00           C  
ATOM   3032  CE1 PHE A1743      34.606  13.335  64.155  1.00  0.00           C  
ATOM   3033  CE2 PHE A1743      32.653  12.917  62.958  1.00  0.00           C  
ATOM   3034  CZ  PHE A1743      33.694  12.481  63.719  1.00  0.00           C  
ATOM   3035  N   ASN A1744      32.870  19.823  63.044  1.00  0.00           N  
ATOM   3036  CA  ASN A1744      33.147  21.208  62.669  1.00  0.00           C  
ATOM   3037  C   ASN A1744      33.021  22.102  63.892  1.00  0.00           C  
ATOM   3038  O   ASN A1744      31.931  22.250  64.483  1.00  0.00           O  
ATOM   3039  CB  ASN A1744      32.162  21.684  61.611  1.00  0.00           C  
ATOM   3040  CG  ASN A1744      32.324  20.971  60.284  1.00  0.00           C  
ATOM   3041  OD1 ASN A1744      32.851  19.845  60.207  1.00  0.00           O  
ATOM   3042  ND2 ASN A1744      31.882  21.640  59.205  1.00  0.00           N  
ATOM   3043  N   ASP A1745      34.137  22.703  64.306  1.00  0.00           N  
ATOM   3044  CA  ASP A1745      34.133  23.445  65.524  1.00  0.00           C  
ATOM   3045  C   ASP A1745      33.096  24.527  65.522  1.00  0.00           C  
ATOM   3046  O   ASP A1745      32.540  24.835  66.582  1.00  0.00           O  
ATOM   3047  CB  ASP A1745      35.522  24.057  65.784  1.00  0.00           C  
ATOM   3048  CG  ASP A1745      36.557  23.023  66.217  1.00  0.00           C  
ATOM   3049  OD1 ASP A1745      36.218  21.926  66.728  1.00  0.00           O  
ATOM   3050  OD2 ASP A1745      37.762  23.304  66.047  1.00  0.00           O  
ATOM   3051  N   ASP A1746      32.847  25.143  64.360  1.00  0.00           N  
ATOM   3052  CA  ASP A1746      31.875  26.248  64.290  1.00  0.00           C  
ATOM   3053  C   ASP A1746      30.390  25.817  64.287  1.00  0.00           C  
ATOM   3054  O   ASP A1746      29.525  26.646  64.372  1.00  0.00           O  
ATOM   3055  CB  ASP A1746      32.185  27.165  63.135  1.00  0.00           C  
ATOM   3056  CG  ASP A1746      31.935  26.556  61.792  1.00  0.00           C  
ATOM   3057  OD1 ASP A1746      32.017  25.323  61.650  1.00  0.00           O  
ATOM   3058  OD2 ASP A1746      31.706  27.349  60.855  1.00  0.00           O  
ATOM   3059  N   GLN A1747      30.143  24.502  64.257  1.00  0.00           N  
ATOM   3060  CA  GLN A1747      28.789  23.942  64.297  1.00  0.00           C  
ATOM   3061  C   GLN A1747      28.526  23.224  65.644  1.00  0.00           C  
ATOM   3062  O   GLN A1747      27.370  22.970  66.015  1.00  0.00           O  
ATOM   3063  CB  GLN A1747      28.679  22.914  63.180  1.00  0.00           C  
ATOM   3064  CG  GLN A1747      28.954  23.430  61.793  1.00  0.00           C  
ATOM   3065  CD  GLN A1747      28.041  24.531  61.328  1.00  0.00           C  
ATOM   3066  OE1 GLN A1747      26.924  24.664  61.828  1.00  0.00           O  
ATOM   3067  NE2 GLN A1747      28.489  25.313  60.301  1.00  0.00           N  
ATOM   3068  N   TYR A1748      29.584  22.853  66.345  1.00  0.00           N  
ATOM   3069  CA  TYR A1748      29.445  22.146  67.591  1.00  0.00           C  
ATOM   3070  C   TYR A1748      28.824  23.025  68.670  1.00  0.00           C  
ATOM   3071  O   TYR A1748      29.283  24.164  68.934  1.00  0.00           O  
ATOM   3072  CB  TYR A1748      30.811  21.692  68.065  1.00  0.00           C  
ATOM   3073  CG  TYR A1748      30.894  21.365  69.560  1.00  0.00           C  
ATOM   3074  CD1 TYR A1748      30.497  20.133  70.036  1.00  0.00           C  
ATOM   3075  CD2 TYR A1748      31.420  22.284  70.460  1.00  0.00           C  
ATOM   3076  CE1 TYR A1748      30.618  19.804  71.371  1.00  0.00           C  
ATOM   3077  CE2 TYR A1748      31.556  21.965  71.796  1.00  0.00           C  
ATOM   3078  CZ  TYR A1748      31.166  20.735  72.231  1.00  0.00           C  
ATOM   3079  OH  TYR A1748      31.261  20.410  73.552  1.00  0.00           O  
ATOM   3080  N   VAL A1749      27.829  22.466  69.336  1.00  0.00           N  
ATOM   3081  CA  VAL A1749      27.134  23.166  70.419  1.00  0.00           C  
ATOM   3082  C   VAL A1749      26.592  22.118  71.379  1.00  0.00           C  
ATOM   3083  O   VAL A1749      26.041  21.118  70.948  1.00  0.00           O  
ATOM   3084  CB  VAL A1749      25.942  24.031  69.868  1.00  0.00           C  
ATOM   3085  CG1 VAL A1749      25.144  23.285  68.794  1.00  0.00           C  
ATOM   3086  CG2 VAL A1749      24.993  24.493  71.010  1.00  0.00           C  
ATOM   3087  N   ILE A1750      26.775  22.328  72.682  1.00  0.00           N  
ATOM   3088  CA  ILE A1750      26.207  21.365  73.651  1.00  0.00           C  
ATOM   3089  C   ILE A1750      24.730  21.692  73.814  1.00  0.00           C  
ATOM   3090  O   ILE A1750      24.376  22.803  74.227  1.00  0.00           O  
ATOM   3091  CB  ILE A1750      26.927  21.423  74.977  1.00  0.00           C  
ATOM   3092  CG1 ILE A1750      28.361  20.909  74.809  1.00  0.00           C  
ATOM   3093  CG2 ILE A1750      26.262  20.483  75.993  1.00  0.00           C  
ATOM   3094  CD1 ILE A1750      29.207  21.089  76.048  1.00  0.00           C  
ATOM   3095  N   ASP A1751      23.882  20.772  73.372  1.00  0.00           N  
ATOM   3096  CA  ASP A1751      22.455  20.874  73.545  1.00  0.00           C  
ATOM   3097  C   ASP A1751      22.096  21.135  75.033  1.00  0.00           C  
ATOM   3098  O   ASP A1751      22.435  20.330  75.874  1.00  0.00           O  
ATOM   3099  CB  ASP A1751      21.810  19.556  73.119  1.00  0.00           C  
ATOM   3100  CG  ASP A1751      20.313  19.670  72.994  1.00  0.00           C  
ATOM   3101  OD1 ASP A1751      19.653  19.839  74.041  1.00  0.00           O  
ATOM   3102  OD2 ASP A1751      19.809  19.595  71.853  1.00  0.00           O  
ATOM   3103  N   PRO A1752      21.443  22.263  75.332  1.00  0.00           N  
ATOM   3104  CA  PRO A1752      21.251  22.646  76.745  1.00  0.00           C  
ATOM   3105  C   PRO A1752      20.452  21.650  77.604  1.00  0.00           C  
ATOM   3106  O   PRO A1752      20.666  21.578  78.817  1.00  0.00           O  
ATOM   3107  CB  PRO A1752      20.509  23.993  76.653  1.00  0.00           C  
ATOM   3108  CG  PRO A1752      20.719  24.489  75.251  1.00  0.00           C  
ATOM   3109  CD  PRO A1752      20.851  23.246  74.408  1.00  0.00           C  
ATOM   3110  N   LYS A1753      19.574  20.865  76.989  1.00  0.00           N  
ATOM   3111  CA  LYS A1753      18.799  19.874  77.738  1.00  0.00           C  
ATOM   3112  C   LYS A1753      19.662  18.678  78.085  1.00  0.00           C  
ATOM   3113  O   LYS A1753      19.536  18.115  79.169  1.00  0.00           O  
ATOM   3114  CB  LYS A1753      17.579  19.413  76.946  1.00  0.00           C  
ATOM   3115  CG  LYS A1753      16.521  18.734  77.805  1.00  0.00           C  
ATOM   3116  CD  LYS A1753      15.238  18.453  77.023  1.00  0.00           C  
ATOM   3117  CE  LYS A1753      14.518  19.714  76.534  1.00  0.00           C  
ATOM   3118  NZ  LYS A1753      13.262  19.327  75.773  1.00  0.00           N  
ATOM   3119  N   ALA A1754      20.516  18.281  77.145  1.00  0.00           N  
ATOM   3120  CA  ALA A1754      21.521  17.237  77.369  1.00  0.00           C  
ATOM   3121  C   ALA A1754      22.503  17.610  78.473  1.00  0.00           C  
ATOM   3122  O   ALA A1754      22.938  16.748  79.233  1.00  0.00           O  
ATOM   3123  CB  ALA A1754      22.300  16.998  76.078  1.00  0.00           C  
ATOM   3124  N   ALA A1755      22.851  18.894  78.524  1.00  0.00           N  
ATOM   3125  CA  ALA A1755      23.850  19.421  79.437  1.00  0.00           C  
ATOM   3126  C   ALA A1755      23.270  19.373  80.834  1.00  0.00           C  
ATOM   3127  O   ALA A1755      23.859  18.773  81.744  1.00  0.00           O  
ATOM   3128  CB  ALA A1755      24.196  20.844  79.070  1.00  0.00           C  
ATOM   3129  N   ALA A1756      22.118  20.027  80.990  1.00  0.00           N  
ATOM   3130  CA  ALA A1756      21.400  20.012  82.268  1.00  0.00           C  
ATOM   3131  C   ALA A1756      21.288  18.575  82.823  1.00  0.00           C  
ATOM   3132  O   ALA A1756      21.641  18.347  83.975  1.00  0.00           O  
ATOM   3133  CB  ALA A1756      20.051  20.664  82.120  1.00  0.00           C  
ATOM   3134  N   LYS A1757      20.886  17.619  81.984  1.00  0.00           N  
ATOM   3135  CA  LYS A1757      20.790  16.211  82.399  1.00  0.00           C  
ATOM   3136  C   LYS A1757      22.143  15.515  82.649  1.00  0.00           C  
ATOM   3137  O   LYS A1757      22.299  14.789  83.625  1.00  0.00           O  
ATOM   3138  CB  LYS A1757      20.013  15.394  81.355  1.00  0.00           C  
ATOM   3139  CG  LYS A1757      19.562  14.012  81.858  1.00  0.00           C  
ATOM   3140  CD  LYS A1757      19.062  13.088  80.754  1.00  0.00           C  
ATOM   3141  CE  LYS A1757      17.550  13.214  80.513  1.00  0.00           C  
ATOM   3142  NZ  LYS A1757      16.710  12.845  81.713  1.00  0.00           N  
ATOM   3143  N   GLU A1759      23.113  15.700  81.757  1.00  0.00           N  
ATOM   3144  CA  GLU A1759      24.333  14.890  81.809  1.00  0.00           C  
ATOM   3145  C   GLU A1759      25.537  15.561  82.414  1.00  0.00           C  
ATOM   3146  O   GLU A1759      26.443  14.867  82.844  1.00  0.00           O  
ATOM   3147  CB  GLU A1759      24.700  14.367  80.415  1.00  0.00           C  
ATOM   3148  CG  GLU A1759      23.712  13.343  79.893  1.00  0.00           C  
ATOM   3149  CD  GLU A1759      23.340  12.265  80.920  1.00  0.00           C  
ATOM   3150  OE1 GLU A1759      24.249  11.657  81.528  1.00  0.00           O  
ATOM   3151  OE2 GLU A1759      22.126  12.026  81.100  1.00  0.00           O  
ATOM   3152  N   LEU A1760      25.550  16.892  82.461  1.00  0.00           N  
ATOM   3153  CA  LEU A1760      26.729  17.664  82.853  1.00  0.00           C  
ATOM   3154  C   LEU A1760      26.502  18.376  84.181  1.00  0.00           C  
ATOM   3155  O   LEU A1760      26.988  19.482  84.412  1.00  0.00           O  
ATOM   3156  CB  LEU A1760      27.140  18.661  81.759  1.00  0.00           C  
ATOM   3157  CG  LEU A1760      27.424  18.021  80.400  1.00  0.00           C  
ATOM   3158  CD1 LEU A1760      28.018  19.073  79.446  1.00  0.00           C  
ATOM   3159  CD2 LEU A1760      28.339  16.789  80.539  1.00  0.00           C  
ATOM   3160  N   GLY A1761      25.793  17.695  85.070  1.00  0.00           N  
ATOM   3161  CA  GLY A1761      25.684  18.158  86.437  1.00  0.00           C  
ATOM   3162  C   GLY A1761      26.993  17.883  87.146  1.00  0.00           C  
ATOM   3163  O   GLY A1761      27.944  17.396  86.542  1.00  0.00           O  
ATOM   3164  N   PRO A1762      27.052  18.209  88.444  1.00  0.00           N  
ATOM   3165  CA  PRO A1762      28.200  17.828  89.258  1.00  0.00           C  
ATOM   3166  C   PRO A1762      28.665  16.376  89.068  1.00  0.00           C  
ATOM   3167  O   PRO A1762      29.872  16.142  88.962  1.00  0.00           O  
ATOM   3168  CB  PRO A1762      27.696  18.064  90.681  1.00  0.00           C  
ATOM   3169  CG  PRO A1762      26.748  19.230  90.536  1.00  0.00           C  
ATOM   3170  CD  PRO A1762      26.063  19.005  89.196  1.00  0.00           C  
ATOM   3171  N   ASP A1763      27.740  15.418  89.016  1.00  0.00           N  
ATOM   3172  CA  ASP A1763      28.113  13.996  88.848  1.00  0.00           C  
ATOM   3173  C   ASP A1763      28.819  13.745  87.520  1.00  0.00           C  
ATOM   3174  O   ASP A1763      29.919  13.190  87.470  1.00  0.00           O  
ATOM   3175  CB  ASP A1763      26.895  13.074  88.925  1.00  0.00           C  
ATOM   3176  CG  ASP A1763      26.466  12.798  90.359  1.00  0.00           C  
ATOM   3177  OD1 ASP A1763      27.366  12.553  91.202  1.00  0.00           O  
ATOM   3178  OD2 ASP A1763      25.242  12.815  90.643  1.00  0.00           O  
ATOM   3179  N   GLY A1764      28.179  14.158  86.447  1.00  0.00           N  
ATOM   3180  CA  GLY A1764      28.809  14.135  85.131  1.00  0.00           C  
ATOM   3181  C   GLY A1764      30.096  14.933  85.048  1.00  0.00           C  
ATOM   3182  O   GLY A1764      31.052  14.479  84.440  1.00  0.00           O  
ATOM   3183  N   ALA A1765      30.115  16.121  85.654  1.00  0.00           N  
ATOM   3184  CA  ALA A1765      31.330  16.935  85.774  1.00  0.00           C  
ATOM   3185  C   ALA A1765      32.479  16.114  86.367  1.00  0.00           C  
ATOM   3186  O   ALA A1765      33.601  16.138  85.863  1.00  0.00           O  
ATOM   3187  CB  ALA A1765      31.060  18.187  86.623  1.00  0.00           C  
ATOM   3188  N   ALA A1795      32.156  15.369  87.421  1.00  0.00           N  
ATOM   3189  CA  ALA A1795      33.075  14.426  88.036  1.00  0.00           C  
ATOM   3190  C   ALA A1795      33.559  13.335  87.067  1.00  0.00           C  
ATOM   3191  O   ALA A1795      34.738  12.953  87.080  1.00  0.00           O  
ATOM   3192  CB  ALA A1795      32.395  13.794  89.307  1.00  0.00           C  
ATOM   3193  N   VAL A1796      32.658  12.821  86.224  1.00  0.00           N  
ATOM   3194  CA  VAL A1796      33.064  11.827  85.207  1.00  0.00           C  
ATOM   3195  C   VAL A1796      34.071  12.400  84.204  1.00  0.00           C  
ATOM   3196  O   VAL A1796      35.076  11.754  83.889  1.00  0.00           O  
ATOM   3197  CB  VAL A1796      31.832  11.221  84.504  1.00  0.00           C  
ATOM   3198  CG1 VAL A1796      32.229  10.399  83.267  1.00  0.00           C  
ATOM   3199  CG2 VAL A1796      31.054  10.356  85.524  1.00  0.00           C  
ATOM   3200  N   LEU A1797      33.793  13.607  83.711  1.00  0.00           N  
ATOM   3201  CA  LEU A1797      34.740  14.317  82.847  1.00  0.00           C  
ATOM   3202  C   LEU A1797      36.125  14.516  83.497  1.00  0.00           C  
ATOM   3203  O   LEU A1797      37.151  14.383  82.823  1.00  0.00           O  
ATOM   3204  CB  LEU A1797      34.153  15.663  82.434  1.00  0.00           C  
ATOM   3205  CG  LEU A1797      32.824  15.597  81.669  1.00  0.00           C  
ATOM   3206  CD1 LEU A1797      32.570  16.952  81.083  1.00  0.00           C  
ATOM   3207  CD2 LEU A1797      32.812  14.557  80.575  1.00  0.00           C  
ATOM   3208  N   ASP A1805      36.155  14.814  84.806  1.00  0.00           N  
ATOM   3209  CA  ASP A1805      37.432  15.039  85.497  1.00  0.00           C  
ATOM   3210  C   ASP A1805      38.263  13.802  85.364  1.00  0.00           C  
ATOM   3211  O   ASP A1805      39.445  13.882  85.026  1.00  0.00           O  
ATOM   3212  CB  ASP A1805      37.243  15.387  86.991  1.00  0.00           C  
ATOM   3213  CG  ASP A1805      36.909  16.870  87.233  1.00  0.00           C  
ATOM   3214  OD1 ASP A1805      36.631  17.618  86.271  1.00  0.00           O  
ATOM   3215  OD2 ASP A1805      36.928  17.302  88.415  1.00  0.00           O  
ATOM   3216  N   ALA A1810      37.642  12.648  85.605  1.00  0.00           N  
ATOM   3217  CA  ALA A1810      38.334  11.367  85.558  1.00  0.00           C  
ATOM   3218  C   ALA A1810      38.752  10.991  84.138  1.00  0.00           C  
ATOM   3219  O   ALA A1810      39.860  10.495  83.918  1.00  0.00           O  
ATOM   3220  CB  ALA A1810      37.451  10.267  86.163  1.00  0.00           C  
ATOM   3221  N   ALA A1811      37.851  11.205  83.171  1.00  0.00           N  
ATOM   3222  CA  ALA A1811      38.152  10.850  81.770  1.00  0.00           C  
ATOM   3223  C   ALA A1811      39.307  11.671  81.220  1.00  0.00           C  
ATOM   3224  O   ALA A1811      40.202  11.158  80.540  1.00  0.00           O  
ATOM   3225  CB  ALA A1811      36.906  11.023  80.888  1.00  0.00           C  
ATOM   3226  N   LEU A1989      39.327  12.951  81.571  1.00  0.00           N  
ATOM   3227  CA  LEU A1989      40.365  13.850  81.105  1.00  0.00           C  
ATOM   3228  C   LEU A1989      41.753  13.347  81.567  1.00  0.00           C  
ATOM   3229  O   LEU A1989      42.714  13.303  80.794  1.00  0.00           O  
ATOM   3230  CB  LEU A1989      40.096  15.292  81.575  1.00  0.00           C  
ATOM   3231  CG  LEU A1989      39.213  16.242  80.717  1.00  0.00           C  
ATOM   3232  CD1 LEU A1989      38.676  17.393  81.559  1.00  0.00           C  
ATOM   3233  CD2 LEU A1989      39.941  16.803  79.494  1.00  0.00           C  
ATOM   3234  N   ALA A1990      41.847  12.953  82.827  1.00  0.00           N  
ATOM   3235  CA  ALA A1990      43.109  12.379  83.305  1.00  0.00           C  
ATOM   3236  C   ALA A1990      43.352  11.036  82.622  1.00  0.00           C  
ATOM   3237  O   ALA A1990      44.477  10.737  82.213  1.00  0.00           O  
ATOM   3238  CB  ALA A1990      43.103  12.249  84.866  1.00  0.00           C  
ATOM   3239  N   ALA A1991      42.307  10.225  82.449  1.00  0.00           N  
ATOM   3240  CA  ALA A1991      42.445   8.996  81.679  1.00  0.00           C  
ATOM   3241  C   ALA A1991      43.087   9.246  80.307  1.00  0.00           C  
ATOM   3242  O   ALA A1991      44.035   8.575  79.907  1.00  0.00           O  
ATOM   3243  CB  ALA A1991      41.073   8.336  81.467  1.00  0.00           C  
ATOM   3244  N   LEU A1992      42.550  10.235  79.599  1.00  0.00           N  
ATOM   3245  CA  LEU A1992      42.909  10.424  78.206  1.00  0.00           C  
ATOM   3246  C   LEU A1992      44.343  10.908  78.042  1.00  0.00           C  
ATOM   3247  O   LEU A1992      44.950  10.704  76.988  1.00  0.00           O  
ATOM   3248  CB  LEU A1992      41.888  11.345  77.491  1.00  0.00           C  
ATOM   3249  CG  LEU A1992      40.514  10.686  77.336  1.00  0.00           C  
ATOM   3250  CD1 LEU A1992      39.433  11.696  76.955  1.00  0.00           C  
ATOM   3251  CD2 LEU A1992      40.594   9.566  76.315  1.00  0.00           C  
ATOM   3252  N   THR A1993      44.907  11.539  79.062  1.00  0.00           N  
ATOM   3253  CA  THR A1993      46.312  12.014  78.922  1.00  0.00           C  
ATOM   3254  C   THR A1993      47.310  10.874  78.847  1.00  0.00           C  
ATOM   3255  O   THR A1993      48.360  11.032  78.233  1.00  0.00           O  
ATOM   3256  CB  THR A1993      46.747  12.986  80.027  1.00  0.00           C  
ATOM   3257  OG1 THR A1993      46.487  12.410  81.317  1.00  0.00           O  
ATOM   3258  CG2 THR A1993      46.000  14.293  79.872  1.00  0.00           C  
ATOM   3259  N   SER A1994      46.967   9.737  79.446  1.00  0.00           N  
ATOM   3260  CA  SER A1994      47.757   8.508  79.372  1.00  0.00           C  
ATOM   3261  C   SER A1994      47.627   7.697  78.097  1.00  0.00           C  
ATOM   3262  O   SER A1994      48.271   6.643  77.971  1.00  0.00           O  
ATOM   3263  CB  SER A1994      47.356   7.551  80.525  1.00  0.00           C  
ATOM   3264  OG  SER A1994      46.150   6.828  80.223  1.00  0.00           O  
ATOM   3265  N   VAL A1995      46.769   8.126  77.172  1.00  0.00           N  
ATOM   3266  CA  VAL A1995      46.594   7.393  75.945  1.00  0.00           C  
ATOM   3267  C   VAL A1995      47.793   7.720  75.099  1.00  0.00           C  
ATOM   3268  O   VAL A1995      48.012   8.895  74.833  1.00  0.00           O  
ATOM   3269  CB  VAL A1995      45.317   7.866  75.215  1.00  0.00           C  
ATOM   3270  CG1 VAL A1995      45.272   7.325  73.770  1.00  0.00           C  
ATOM   3271  CG2 VAL A1995      44.103   7.473  75.992  1.00  0.00           C  
ATOM   3272  N   THR A2012      48.542   6.687  74.669  1.00  0.00           N  
ATOM   3273  CA  THR A2012      49.813   6.873  74.001  1.00  0.00           C  
ATOM   3274  C   THR A2012      49.635   7.223  72.552  1.00  0.00           C  
ATOM   3275  O   THR A2012      50.379   8.057  72.008  1.00  0.00           O  
ATOM   3276  CB  THR A2012      50.735   5.620  74.078  1.00  0.00           C  
ATOM   3277  OG1 THR A2012      50.037   4.453  73.629  1.00  0.00           O  
ATOM   3278  CG2 THR A2012      51.229   5.414  75.488  1.00  0.00           C  
ATOM   3279  N   ASP A2013      48.692   6.551  71.913  1.00  0.00           N  
ATOM   3280  CA  ASP A2013      48.404   6.817  70.519  1.00  0.00           C  
ATOM   3281  C   ASP A2013      46.930   7.103  70.421  1.00  0.00           C  
ATOM   3282  O   ASP A2013      46.131   6.418  71.046  1.00  0.00           O  
ATOM   3283  CB  ASP A2013      48.767   5.632  69.623  1.00  0.00           C  
ATOM   3284  CG  ASP A2013      48.681   5.989  68.175  1.00  0.00           C  
ATOM   3285  OD1 ASP A2013      48.844   7.200  67.883  1.00  0.00           O  
ATOM   3286  OD2 ASP A2013      48.429   5.086  67.337  1.00  0.00           O  
ATOM   3287  N   TRP A2014      46.534   8.115  69.629  1.00  0.00           N  
ATOM   3288  CA  TRP A2014      45.174   8.530  69.730  1.00  0.00           C  
ATOM   3289  C   TRP A2014      44.276   7.743  68.760  1.00  0.00           C  
ATOM   3290  O   TRP A2014      43.890   8.209  67.674  1.00  0.00           O  
ATOM   3291  CB  TRP A2014      45.069  10.037  69.600  1.00  0.00           C  
ATOM   3292  CG  TRP A2014      43.728  10.535  69.935  1.00  0.00           C  
ATOM   3293  CD1 TRP A2014      42.737  10.814  69.042  1.00  0.00           C  
ATOM   3294  CD2 TRP A2014      43.211  10.907  71.212  1.00  0.00           C  
ATOM   3295  NE1 TRP A2014      41.642  11.246  69.661  1.00  0.00           N  
ATOM   3296  CE2 TRP A2014      41.878  11.343  71.012  1.00  0.00           C  
ATOM   3297  CE3 TRP A2014      43.722  10.903  72.519  1.00  0.00           C  
ATOM   3298  CZ2 TRP A2014      41.051  11.786  72.063  1.00  0.00           C  
ATOM   3299  CZ3 TRP A2014      42.890  11.311  73.555  1.00  0.00           C  
ATOM   3300  CH2 TRP A2014      41.582  11.768  73.330  1.00  0.00           C  
ATOM   3301  N   THR A2015      43.939   6.533  69.195  1.00  0.00           N  
ATOM   3302  CA  THR A2015      43.099   5.611  68.437  1.00  0.00           C  
ATOM   3303  C   THR A2015      41.901   5.135  69.255  1.00  0.00           C  
ATOM   3304  O   THR A2015      41.947   5.108  70.482  1.00  0.00           O  
ATOM   3305  CB  THR A2015      43.897   4.371  68.052  1.00  0.00           C  
ATOM   3306  OG1 THR A2015      44.183   3.589  69.218  1.00  0.00           O  
ATOM   3307  CG2 THR A2015      45.211   4.733  67.350  1.00  0.00           C  
ATOM   3308  N   ALA A2016      40.847   4.686  68.575  1.00  0.00           N  
ATOM   3309  CA  ALA A2016      39.631   4.310  69.273  1.00  0.00           C  
ATOM   3310  C   ALA A2016      39.881   3.182  70.326  1.00  0.00           C  
ATOM   3311  O   ALA A2016      39.383   3.298  71.447  1.00  0.00           O  
ATOM   3312  CB  ALA A2016      38.476   3.909  68.268  1.00  0.00           C  
ATOM   3313  N   PRO A2017      40.611   2.116  69.964  1.00  0.00           N  
ATOM   3314  CA  PRO A2017      40.808   1.069  70.997  1.00  0.00           C  
ATOM   3315  C   PRO A2017      41.532   1.568  72.261  1.00  0.00           C  
ATOM   3316  O   PRO A2017      41.185   1.154  73.371  1.00  0.00           O  
ATOM   3317  CB  PRO A2017      41.686   0.052  70.311  1.00  0.00           C  
ATOM   3318  CG  PRO A2017      41.540   0.308  68.840  1.00  0.00           C  
ATOM   3319  CD  PRO A2017      41.252   1.750  68.686  1.00  0.00           C  
ATOM   3320  N   LEU A2018      42.525   2.443  72.096  1.00  0.00           N  
ATOM   3321  CA  LEU A2018      43.305   2.934  73.284  1.00  0.00           C  
ATOM   3322  C   LEU A2018      42.565   3.955  74.069  1.00  0.00           C  
ATOM   3323  O   LEU A2018      42.712   4.045  75.277  1.00  0.00           O  
ATOM   3324  CB  LEU A2018      44.676   3.477  72.881  1.00  0.00           C  
ATOM   3325  CG  LEU A2018      45.648   2.446  72.291  1.00  0.00           C  
ATOM   3326  CD1 LEU A2018      46.940   3.080  71.844  1.00  0.00           C  
ATOM   3327  CD2 LEU A2018      45.901   1.305  73.311  1.00  0.00           C  
ATOM   3328  N   ILE A2019      41.806   4.790  73.372  1.00  0.00           N  
ATOM   3329  CA  ILE A2019      40.869   5.648  74.044  1.00  0.00           C  
ATOM   3330  C   ILE A2019      39.838   4.844  74.878  1.00  0.00           C  
ATOM   3331  O   ILE A2019      39.576   5.129  76.054  1.00  0.00           O  
ATOM   3332  CB  ILE A2019      40.143   6.532  73.000  1.00  0.00           C  
ATOM   3333  CG1 ILE A2019      41.164   7.514  72.392  1.00  0.00           C  
ATOM   3334  CG2 ILE A2019      38.991   7.282  73.630  1.00  0.00           C  
ATOM   3335  CD1 ILE A2019      40.662   8.158  71.029  1.00  0.00           C  
ATOM   3336  N   GLU A2020      39.255   3.831  74.246  1.00  0.00           N  
ATOM   3337  CA  GLU A2020      38.286   2.961  74.892  1.00  0.00           C  
ATOM   3338  C   GLU A2020      38.925   2.341  76.142  1.00  0.00           C  
ATOM   3339  O   GLU A2020      38.352   2.370  77.225  1.00  0.00           O  
ATOM   3340  CB  GLU A2020      37.924   1.805  73.941  1.00  0.00           C  
ATOM   3341  CG  GLU A2020      36.823   0.879  74.514  1.00  0.00           C  
ATOM   3342  CD  GLU A2020      36.353  -0.175  73.539  1.00  0.00           C  
ATOM   3343  OE1 GLU A2020      36.849  -0.179  72.405  1.00  0.00           O  
ATOM   3344  OE2 GLU A2020      35.481  -0.997  73.912  1.00  0.00           O  
ATOM   3345  N   ALA A2021      40.119   1.798  75.967  1.00  0.00           N  
ATOM   3346  CA  ALA A2021      40.757   1.064  77.069  1.00  0.00           C  
ATOM   3347  C   ALA A2021      41.025   1.988  78.232  1.00  0.00           C  
ATOM   3348  O   ALA A2021      40.830   1.591  79.403  1.00  0.00           O  
ATOM   3349  CB  ALA A2021      42.028   0.413  76.595  1.00  0.00           C  
ATOM   3350  N   ALA A2022      41.497   3.211  77.934  1.00  0.00           N  
ATOM   3351  CA  ALA A2022      41.869   4.173  78.979  1.00  0.00           C  
ATOM   3352  C   ALA A2022      40.645   4.552  79.767  1.00  0.00           C  
ATOM   3353  O   ALA A2022      40.694   4.592  80.977  1.00  0.00           O  
ATOM   3354  CB  ALA A2022      42.521   5.421  78.385  1.00  0.00           C  
ATOM   3355  N   LEU A2023      39.552   4.860  79.062  1.00  0.00           N  
ATOM   3356  CA  LEU A2023      38.308   5.274  79.680  1.00  0.00           C  
ATOM   3357  C   LEU A2023      37.618   4.118  80.435  1.00  0.00           C  
ATOM   3358  O   LEU A2023      37.042   4.330  81.488  1.00  0.00           O  
ATOM   3359  CB  LEU A2023      37.364   5.832  78.618  1.00  0.00           C  
ATOM   3360  CG  LEU A2023      37.780   7.112  77.914  1.00  0.00           C  
ATOM   3361  CD1 LEU A2023      36.789   7.456  76.778  1.00  0.00           C  
ATOM   3362  CD2 LEU A2023      37.834   8.263  78.896  1.00  0.00           C  
ATOM   3363  N   LYS A2024      37.641   2.912  79.877  1.00  0.00           N  
ATOM   3364  CA  LYS A2024      37.106   1.735  80.601  1.00  0.00           C  
ATOM   3365  C   LYS A2024      37.926   1.327  81.818  1.00  0.00           C  
ATOM   3366  O   LYS A2024      37.361   0.898  82.821  1.00  0.00           O  
ATOM   3367  CB  LYS A2024      36.947   0.532  79.667  1.00  0.00           C  
ATOM   3368  CG  LYS A2024      35.747   0.681  78.745  1.00  0.00           C  
ATOM   3369  CD  LYS A2024      35.227  -0.650  78.238  1.00  0.00           C  
ATOM   3370  CE  LYS A2024      34.438  -0.499  76.942  1.00  0.00           C  
ATOM   3371  NZ  LYS A2024      33.471   0.636  76.949  1.00  0.00           N  
ATOM   3372  N   ASP A2025      39.241   1.454  81.737  1.00  0.00           N  
ATOM   3373  CA  ASP A2025      40.114   1.188  82.898  1.00  0.00           C  
ATOM   3374  C   ASP A2025      39.708   2.086  84.064  1.00  0.00           C  
ATOM   3375  O   ASP A2025      39.631   1.667  85.222  1.00  0.00           O  
ATOM   3376  CB  ASP A2025      41.570   1.496  82.549  1.00  0.00           C  
ATOM   3377  CG  ASP A2025      42.423   0.261  82.405  1.00  0.00           C  
ATOM   3378  OD1 ASP A2025      42.706  -0.365  83.455  1.00  0.00           O  
ATOM   3379  OD2 ASP A2025      42.852  -0.058  81.263  1.00  0.00           O  
ATOM   3380  N   ALA A2026      39.478   3.344  83.733  1.00  0.00           N  
ATOM   3381  CA  ALA A2026      39.281   4.384  84.721  1.00  0.00           C  
ATOM   3382  C   ALA A2026      37.863   4.437  85.272  1.00  0.00           C  
ATOM   3383  O   ALA A2026      37.606   4.637  86.489  1.00  0.00           O  
ATOM   3384  CB  ALA A2026      39.581   5.713  84.073  1.00  0.00           C  
ATOM   3385  N   LEU A2027      36.928   4.329  84.351  1.00  0.00           N  
ATOM   3386  C   LEU A2027      34.745   3.358  85.004  1.00  0.00           C  
ATOM   3387  O   LEU A2027      33.827   3.409  85.824  1.00  0.00           O  
ATOM   3388  CD2 LEU A2027      34.855   7.148  81.776  1.00  0.00           C  
ATOM   3389  CA  LEU A2027      35.530   4.610  84.663  1.00  0.00           C  
ATOM   3390  CB  LEU A2027      34.852   5.348  83.500  1.00  0.00           C  
ATOM   3391  CG  LEU A2027      35.197   6.817  83.226  1.00  0.00           C  
ATOM   3392  CD1 LEU A2027      35.294   7.680  84.503  1.00  0.00           C  
ATOM   3393  N   ILE A2039      35.092   2.246  84.385  1.00  0.00           N  
ATOM   3394  CA  ILE A2039      34.404   0.981  84.651  1.00  0.00           C  
ATOM   3395  C   ILE A2039      35.182   0.151  85.683  1.00  0.00           C  
ATOM   3396  O   ILE A2039      34.676  -0.126  86.769  1.00  0.00           O  
ATOM   3397  CB  ILE A2039      34.161   0.168  83.347  1.00  0.00           C  
ATOM   3398  CG1 ILE A2039      33.570   1.071  82.233  1.00  0.00           C  
ATOM   3399  CG2 ILE A2039      33.257  -1.048  83.618  1.00  0.00           C  
ATOM   3400  CD1 ILE A2039      32.359   1.915  82.631  1.00  0.00           C  
ATOM   3401  N   GLU A2040      36.406  -0.240  85.350  1.00  0.00           N  
ATOM   3402  CA  GLU A2040      37.173  -1.103  86.236  1.00  0.00           C  
ATOM   3403  C   GLU A2040      37.393  -0.345  87.541  1.00  0.00           C  
ATOM   3404  O   GLU A2040      37.233  -0.910  88.635  1.00  0.00           O  
ATOM   3405  CB  GLU A2040      38.510  -1.529  85.607  1.00  0.00           C  
ATOM   3406  CG  GLU A2040      39.539  -2.175  86.593  1.00  0.00           C  
ATOM   3407  CD  GLU A2040      40.977  -2.227  86.041  1.00  0.00           C  
ATOM   3408  OE1 GLU A2040      41.132  -2.369  84.801  1.00  0.00           O  
ATOM   3409  OE2 GLU A2040      41.946  -2.136  86.851  1.00  0.00           O  
ATOM   3410  N   GLY A2041      37.725   0.936  87.411  1.00  0.00           N  
ATOM   3411  CA  GLY A2041      38.081   1.767  88.541  1.00  0.00           C  
ATOM   3412  C   GLY A2041      36.858   2.170  89.321  1.00  0.00           C  
ATOM   3413  O   GLY A2041      36.554   1.551  90.337  1.00  0.00           O  
ATOM   3414  N   LEU A2042      36.146   3.186  88.825  1.00  0.00           N  
ATOM   3415  CA  LEU A2042      35.025   3.811  89.543  1.00  0.00           C  
ATOM   3416  C   LEU A2042      33.733   2.982  89.613  1.00  0.00           C  
ATOM   3417  O   LEU A2042      32.742   3.430  90.184  1.00  0.00           O  
ATOM   3418  CB  LEU A2042      34.719   5.187  88.932  1.00  0.00           C  
ATOM   3419  CG  LEU A2042      35.733   6.283  89.248  1.00  0.00           C  
ATOM   3420  CD1 LEU A2042      35.454   7.545  88.445  1.00  0.00           C  
ATOM   3421  CD2 LEU A2042      35.707   6.593  90.753  1.00  0.00           C  
ATOM   3422  N   ALA A2043      33.765   1.787  89.031  1.00  0.00           N  
ATOM   3423  CA  ALA A2043      32.639   0.862  88.996  1.00  0.00           C  
ATOM   3424  C   ALA A2043      31.343   1.455  88.426  1.00  0.00           C  
ATOM   3425  O   ALA A2043      30.242   0.948  88.710  1.00  0.00           O  
ATOM   3426  CB  ALA A2043      32.402   0.244  90.393  1.00  0.00           C  
ATOM   3427  N   LEU A2044      31.488   2.500  87.606  1.00  0.00           N  
ATOM   3428  CA  LEU A2044      30.368   3.170  86.983  1.00  0.00           C  
ATOM   3429  C   LEU A2044      29.585   2.273  86.016  1.00  0.00           C  
ATOM   3430  O   LEU A2044      30.139   1.371  85.376  1.00  0.00           O  
ATOM   3431  CB  LEU A2044      30.839   4.458  86.287  1.00  0.00           C  
ATOM   3432  CG  LEU A2044      31.223   5.614  87.231  1.00  0.00           C  
ATOM   3433  CD1 LEU A2044      31.781   6.804  86.450  1.00  0.00           C  
ATOM   3434  CD2 LEU A2044      30.035   6.073  88.100  1.00  0.00           C  
ATOM   3435  N   LYS A2045      28.278   2.511  85.956  1.00  0.00           N  
ATOM   3436  CA  LYS A2045      27.419   1.932  84.902  1.00  0.00           C  
ATOM   3437  C   LYS A2045      27.845   2.606  83.595  1.00  0.00           C  
ATOM   3438  O   LYS A2045      28.167   3.782  83.607  1.00  0.00           O  
ATOM   3439  CB  LYS A2045      25.941   2.239  85.157  1.00  0.00           C  
ATOM   3440  CG  LYS A2045      25.376   1.701  86.480  1.00  0.00           C  
ATOM   3441  CD  LYS A2045      23.939   2.174  86.739  1.00  0.00           C  
ATOM   3442  CE  LYS A2045      23.335   1.508  87.977  1.00  0.00           C  
ATOM   3443  NZ  LYS A2045      23.748   2.179  89.244  1.00  0.00           N  
ATOM   3444  N   PRO A2046      27.867   1.861  82.485  1.00  0.00           N  
ATOM   3445  CA  PRO A2046      28.285   2.424  81.184  1.00  0.00           C  
ATOM   3446  C   PRO A2046      27.508   3.659  80.769  1.00  0.00           C  
ATOM   3447  O   PRO A2046      28.115   4.628  80.312  1.00  0.00           O  
ATOM   3448  CB  PRO A2046      28.034   1.286  80.192  1.00  0.00           C  
ATOM   3449  CG  PRO A2046      27.244   0.249  80.927  1.00  0.00           C  
ATOM   3450  CD  PRO A2046      27.521   0.433  82.376  1.00  0.00           C  
ATOM   3451  N   ARG A2047      26.188   3.653  80.925  1.00  0.00           N  
ATOM   3452  CA  ARG A2047      25.404   4.832  80.556  1.00  0.00           C  
ATOM   3453  C   ARG A2047      25.889   6.041  81.361  1.00  0.00           C  
ATOM   3454  O   ARG A2047      25.946   7.183  80.858  1.00  0.00           O  
ATOM   3455  CB  ARG A2047      23.879   4.603  80.715  1.00  0.00           C  
ATOM   3456  CG  ARG A2047      23.116   5.509  81.715  1.00  0.00           C  
ATOM   3457  CD  ARG A2047      22.868   6.930  81.167  1.00  0.00           C  
ATOM   3458  NE  ARG A2047      21.455   7.226  80.888  1.00  0.00           N  
ATOM   3459  CZ  ARG A2047      21.014   8.335  80.284  1.00  0.00           C  
ATOM   3460  NH1 ARG A2047      21.873   9.277  79.869  1.00  0.00           N  
ATOM   3461  NH2 ARG A2047      19.703   8.507  80.082  1.00  0.00           N  
ATOM   3462  N   LYS A2048      26.264   5.783  82.606  1.00  0.00           N  
ATOM   3463  CA  LYS A2048      26.758   6.833  83.478  1.00  0.00           C  
ATOM   3464  C   LYS A2048      28.178   7.244  83.143  1.00  0.00           C  
ATOM   3465  O   LYS A2048      28.522   8.407  83.292  1.00  0.00           O  
ATOM   3466  CB  LYS A2048      26.695   6.369  84.933  1.00  0.00           C  
ATOM   3467  CG  LYS A2048      25.275   6.137  85.413  1.00  0.00           C  
ATOM   3468  CD  LYS A2048      24.527   7.435  85.737  1.00  0.00           C  
ATOM   3469  CE  LYS A2048      25.088   8.105  86.983  1.00  0.00           C  
ATOM   3470  NZ  LYS A2048      25.758   7.136  87.943  1.00  0.00           N  
ATOM   3471  N   ALA A2049      29.008   6.299  82.717  1.00  0.00           N  
ATOM   3472  CA  ALA A2049      30.411   6.590  82.439  1.00  0.00           C  
ATOM   3473  C   ALA A2049      30.505   7.368  81.124  1.00  0.00           C  
ATOM   3474  O   ALA A2049      31.312   8.309  80.988  1.00  0.00           O  
ATOM   3475  CB  ALA A2049      31.199   5.328  82.320  1.00  0.00           C  
ATOM   3476  N   PHE A2050      29.694   6.967  80.142  1.00  0.00           N  
ATOM   3477  CA  PHE A2050      29.905   7.490  78.786  1.00  0.00           C  
ATOM   3478  C   PHE A2050      29.011   8.633  78.305  1.00  0.00           C  
ATOM   3479  O   PHE A2050      29.443   9.397  77.433  1.00  0.00           O  
ATOM   3480  CB  PHE A2050      29.941   6.334  77.797  1.00  0.00           C  
ATOM   3481  CG  PHE A2050      30.944   5.266  78.174  1.00  0.00           C  
ATOM   3482  CD1 PHE A2050      32.265   5.611  78.470  1.00  0.00           C  
ATOM   3483  CD2 PHE A2050      30.567   3.933  78.274  1.00  0.00           C  
ATOM   3484  CE1 PHE A2050      33.182   4.663  78.830  1.00  0.00           C  
ATOM   3485  CE2 PHE A2050      31.486   2.963  78.629  1.00  0.00           C  
ATOM   3486  CZ  PHE A2050      32.799   3.335  78.910  1.00  0.00           C  
ATOM   3487  N   SER A2074      27.808   8.769  78.849  1.00  0.00           N  
ATOM   3488  C   SER A2074      27.490  11.233  78.596  1.00  0.00           C  
ATOM   3489  O   SER A2074      27.344  12.085  77.720  1.00  0.00           O  
ATOM   3490  CA  SER A2074      26.885   9.845  78.428  1.00  0.00           C  
ATOM   3491  CB  SER A2074      25.522   9.767  79.141  1.00  0.00           C  
ATOM   3492  OG  SER A2074      25.021   8.449  78.746  1.00  0.00           O  
ATOM   3493  N   PRO A2083      28.207  11.474  79.718  1.00  0.00           N  
ATOM   3494  CA  PRO A2083      28.749  12.827  79.856  1.00  0.00           C  
ATOM   3495  C   PRO A2083      29.804  13.125  78.794  1.00  0.00           C  
ATOM   3496  O   PRO A2083      29.865  14.251  78.304  1.00  0.00           O  
ATOM   3497  CB  PRO A2083      29.405  12.818  81.245  1.00  0.00           C  
ATOM   3498  CG  PRO A2083      28.868  11.632  81.909  1.00  0.00           C  
ATOM   3499  CD  PRO A2083      28.577  10.618  80.853  1.00  0.00           C  
ATOM   3500  N   ILE A2086      30.562  12.089  78.423  1.00  0.00           N  
ATOM   3501  CA  ILE A2086      31.675  12.219  77.501  1.00  0.00           C  
ATOM   3502  C   ILE A2086      31.119  12.379  76.069  1.00  0.00           C  
ATOM   3503  O   ILE A2086      31.665  13.149  75.292  1.00  0.00           O  
ATOM   3504  CB  ILE A2086      32.593  11.026  77.537  1.00  0.00           C  
ATOM   3505  CG1 ILE A2086      33.223  10.905  78.930  1.00  0.00           C  
ATOM   3506  CG2 ILE A2086      33.743  11.222  76.553  1.00  0.00           C  
ATOM   3507  CD1 ILE A2086      33.695   9.543  79.209  1.00  0.00           C  
ATOM   3508  N   ARG A2087      30.023  11.677  75.770  1.00  0.00           N  
ATOM   3509  CA  ARG A2087      29.346  11.834  74.483  1.00  0.00           C  
ATOM   3510  C   ARG A2087      28.760  13.233  74.338  1.00  0.00           C  
ATOM   3511  O   ARG A2087      28.896  13.847  73.260  1.00  0.00           O  
ATOM   3512  CB  ARG A2087      28.268  10.765  74.306  1.00  0.00           C  
ATOM   3513  CG  ARG A2087      27.663  10.736  72.906  1.00  0.00           C  
ATOM   3514  CD  ARG A2087      26.570   9.675  72.774  1.00  0.00           C  
ATOM   3515  NE  ARG A2087      27.150   8.335  72.597  1.00  0.00           N  
ATOM   3516  CZ  ARG A2087      27.239   7.411  73.550  1.00  0.00           C  
ATOM   3517  NH1 ARG A2087      26.772   7.638  74.787  1.00  0.00           N  
ATOM   3518  NH2 ARG A2087      27.783   6.237  73.261  1.00  0.00           N  
ATOM   3519  N   VAL A2088      28.102  13.735  75.387  1.00  0.00           N  
ATOM   3520  CA  VAL A2088      27.519  15.066  75.331  1.00  0.00           C  
ATOM   3521  C   VAL A2088      28.610  16.106  75.177  1.00  0.00           C  
ATOM   3522  O   VAL A2088      28.474  17.075  74.416  1.00  0.00           O  
ATOM   3523  CB  VAL A2088      26.673  15.399  76.574  1.00  0.00           C  
ATOM   3524  CG1 VAL A2088      26.395  16.895  76.645  1.00  0.00           C  
ATOM   3525  CG2 VAL A2088      25.387  14.592  76.569  1.00  0.00           C  
ATOM   3526  N   ALA A2089      29.679  15.931  75.933  1.00  0.00           N  
ATOM   3527  CA  ALA A2089      30.788  16.857  75.896  1.00  0.00           C  
ATOM   3528  C   ALA A2089      31.456  16.917  74.507  1.00  0.00           C  
ATOM   3529  O   ALA A2089      31.684  17.981  74.029  1.00  0.00           O  
ATOM   3530  CB  ALA A2089      31.811  16.517  76.960  1.00  0.00           C  
ATOM   3531  N   ALA A2090      31.743  15.762  73.923  1.00  0.00           N  
ATOM   3532  CA  ALA A2090      32.556  15.637  72.710  1.00  0.00           C  
ATOM   3533  C   ALA A2090      31.725  15.901  71.454  1.00  0.00           C  
ATOM   3534  O   ALA A2090      32.286  16.381  70.422  1.00  0.00           O  
ATOM   3535  CB  ALA A2090      33.158  14.265  72.645  1.00  0.00           C  
ATOM   3536  N   THR A2091      30.432  15.556  71.517  1.00  0.00           N  
ATOM   3537  CA  THR A2091      29.514  15.621  70.323  1.00  0.00           C  
ATOM   3538  C   THR A2091      28.418  16.663  70.413  1.00  0.00           C  
ATOM   3539  O   THR A2091      27.900  17.083  69.377  1.00  0.00           O  
ATOM   3540  CB  THR A2091      28.827  14.272  70.006  1.00  0.00           C  
ATOM   3541  OG1 THR A2091      27.709  14.040  70.918  1.00  0.00           O  
ATOM   3542  CG2 THR A2091      29.840  13.170  70.029  1.00  0.00           C  
ATOM   3543  N   GLY A2092      28.040  17.066  71.640  1.00  0.00           N  
ATOM   3544  CA  GLY A2092      27.019  18.032  71.886  1.00  0.00           C  
ATOM   3545  C   GLY A2092      25.663  17.408  72.228  1.00  0.00           C  
ATOM   3546  O   GLY A2092      24.707  18.114  72.571  1.00  0.00           O  
ATOM   3547  N   THR A2093      25.568  16.105  72.064  1.00  0.00           N  
ATOM   3548  CA  THR A2093      24.276  15.423  72.163  1.00  0.00           C  
ATOM   3549  C   THR A2093      24.372  14.063  72.817  1.00  0.00           C  
ATOM   3550  O   THR A2093      25.428  13.473  72.915  1.00  0.00           O  
ATOM   3551  CB  THR A2093      23.608  15.193  70.746  1.00  0.00           C  
ATOM   3552  OG1 THR A2093      24.465  14.387  69.915  1.00  0.00           O  
ATOM   3553  CG2 THR A2093      23.321  16.518  70.032  1.00  0.00           C  
ATOM   3554  N   THR A2094      23.207  13.557  73.230  1.00  0.00           N  
ATOM   3555  CA  THR A2094      23.132  12.241  73.879  1.00  0.00           C  
ATOM   3556  C   THR A2094      23.144  11.094  72.891  1.00  0.00           C  
ATOM   3557  O   THR A2094      23.404   9.952  73.265  1.00  0.00           O  
ATOM   3558  CB  THR A2094      21.862  12.069  74.758  1.00  0.00           C  
ATOM   3559  OG1 THR A2094      21.680  10.678  74.998  1.00  0.00           O  
ATOM   3560  CG2 THR A2094      20.618  12.574  74.074  1.00  0.00           C  
ATOM   3561  N   VAL A2095      22.855  11.379  71.630  1.00  0.00           N  
ATOM   3562  CA  VAL A2095      22.972  10.370  70.605  1.00  0.00           C  
ATOM   3563  C   VAL A2095      24.016  10.838  69.608  1.00  0.00           C  
ATOM   3564  O   VAL A2095      24.000  12.001  69.195  1.00  0.00           O  
ATOM   3565  CB  VAL A2095      21.637  10.122  69.873  1.00  0.00           C  
ATOM   3566  CG1 VAL A2095      21.792   8.961  68.885  1.00  0.00           C  
ATOM   3567  CG2 VAL A2095      20.518   9.814  70.887  1.00  0.00           C  
ATOM   3568  N   SER A2096      24.914   9.932  69.238  1.00  0.00           N  
ATOM   3569  CA  SER A2096      26.013  10.273  68.350  1.00  0.00           C  
ATOM   3570  C   SER A2096      26.549   9.000  67.666  1.00  0.00           C  
ATOM   3571  O   SER A2096      26.095   7.898  67.973  1.00  0.00           O  
ATOM   3572  CB  SER A2096      27.123  10.955  69.182  1.00  0.00           C  
ATOM   3573  OG  SER A2096      27.808   9.962  69.933  1.00  0.00           O  
ATOM   3574  N   PRO A2097      27.537   9.129  66.746  1.00  0.00           N  
ATOM   3575  CA  PRO A2097      28.137   7.912  66.216  1.00  0.00           C  
ATOM   3576  C   PRO A2097      28.966   7.243  67.326  1.00  0.00           C  
ATOM   3577  O   PRO A2097      29.086   7.834  68.421  1.00  0.00           O  
ATOM   3578  CB  PRO A2097      28.969   8.401  65.001  1.00  0.00           C  
ATOM   3579  CG  PRO A2097      28.763   9.839  64.893  1.00  0.00           C  
ATOM   3580  CD  PRO A2097      28.133  10.336  66.152  1.00  0.00           C  
ATOM   3581  N   PRO A2098      29.475   6.015  67.099  1.00  0.00           N  
ATOM   3582  CA  PRO A2098      30.266   5.296  68.115  1.00  0.00           C  
ATOM   3583  C   PRO A2098      31.256   6.227  68.812  1.00  0.00           C  
ATOM   3584  O   PRO A2098      32.132   6.842  68.167  1.00  0.00           O  
ATOM   3585  CB  PRO A2098      30.970   4.225  67.291  1.00  0.00           C  
ATOM   3586  CG  PRO A2098      29.880   3.849  66.325  1.00  0.00           C  
ATOM   3587  CD  PRO A2098      29.287   5.166  65.898  1.00  0.00           C  
ATOM   3588  N   LEU A2099      31.089   6.354  70.113  1.00  0.00           N  
ATOM   3589  CA  LEU A2099      31.812   7.358  70.872  1.00  0.00           C  
ATOM   3590  C   LEU A2099      33.333   7.329  70.702  1.00  0.00           C  
ATOM   3591  O   LEU A2099      33.981   8.369  70.528  1.00  0.00           O  
ATOM   3592  CB  LEU A2099      31.473   7.179  72.359  1.00  0.00           C  
ATOM   3593  CG  LEU A2099      32.215   8.131  73.297  1.00  0.00           C  
ATOM   3594  CD1 LEU A2099      31.913   9.568  72.953  1.00  0.00           C  
ATOM   3595  CD2 LEU A2099      31.846   7.806  74.764  1.00  0.00           C  
ATOM   3596  N   PHE A2100      33.931   6.173  70.870  1.00  0.00           N  
ATOM   3597  CA  PHE A2100      35.381   6.026  70.821  1.00  0.00           C  
ATOM   3598  C   PHE A2100      36.019   6.362  69.453  1.00  0.00           C  
ATOM   3599  O   PHE A2100      37.150   6.925  69.357  1.00  0.00           O  
ATOM   3600  CB  PHE A2100      35.807   4.637  71.324  1.00  0.00           C  
ATOM   3601  CG  PHE A2100      35.210   4.290  72.649  1.00  0.00           C  
ATOM   3602  CD1 PHE A2100      35.440   5.087  73.752  1.00  0.00           C  
ATOM   3603  CD2 PHE A2100      34.360   3.217  72.777  1.00  0.00           C  
ATOM   3604  CE1 PHE A2100      34.819   4.809  75.000  1.00  0.00           C  
ATOM   3605  CE2 PHE A2100      33.770   2.929  73.994  1.00  0.00           C  
ATOM   3606  CZ  PHE A2100      34.007   3.726  75.109  1.00  0.00           C  
ATOM   3607  N   GLU A2101      35.333   5.883  68.406  1.00  0.00           N  
ATOM   3608  CA  GLU A2101      35.642   6.229  67.017  1.00  0.00           C  
ATOM   3609  C   GLU A2101      35.541   7.751  66.792  1.00  0.00           C  
ATOM   3610  O   GLU A2101      36.385   8.383  66.144  1.00  0.00           O  
ATOM   3611  CB  GLU A2101      34.590   5.559  66.112  1.00  0.00           C  
ATOM   3612  CG  GLU A2101      34.505   4.014  66.150  1.00  0.00           C  
ATOM   3613  CD  GLU A2101      35.828   3.369  65.819  1.00  0.00           C  
ATOM   3614  OE1 GLU A2101      36.672   4.081  65.237  1.00  0.00           O  
ATOM   3615  OE2 GLU A2101      36.030   2.166  66.145  1.00  0.00           O  
ATOM   3616  N   SER A2102      34.432   8.313  67.230  1.00  0.00           N  
ATOM   3617  CA  SER A2102      34.216   9.755  67.181  1.00  0.00           C  
ATOM   3618  C   SER A2102      35.343  10.524  67.909  1.00  0.00           C  
ATOM   3619  O   SER A2102      35.902  11.477  67.365  1.00  0.00           O  
ATOM   3620  CB  SER A2102      32.894  10.070  67.841  1.00  0.00           C  
ATOM   3621  OG  SER A2102      31.784   9.603  67.064  1.00  0.00           O  
ATOM   3622  N   LEU A2103      35.689  10.102  69.137  1.00  0.00           N  
ATOM   3623  CA  LEU A2103      36.874  10.709  69.817  1.00  0.00           C  
ATOM   3624  C   LEU A2103      38.146  10.579  68.992  1.00  0.00           C  
ATOM   3625  O   LEU A2103      38.900  11.533  68.860  1.00  0.00           O  
ATOM   3626  CB  LEU A2103      37.086  10.113  71.247  1.00  0.00           C  
ATOM   3627  CG  LEU A2103      35.984  10.582  72.154  1.00  0.00           C  
ATOM   3628  CD1 LEU A2103      35.890   9.618  73.340  1.00  0.00           C  
ATOM   3629  CD2 LEU A2103      36.178  12.046  72.645  1.00  0.00           C  
ATOM   3630  N   GLU A2104      38.397   9.420  68.377  1.00  0.00           N  
ATOM   3631  CA  GLU A2104      39.595   9.246  67.595  1.00  0.00           C  
ATOM   3632  C   GLU A2104      39.616  10.284  66.454  1.00  0.00           C  
ATOM   3633  O   GLU A2104      40.585  10.974  66.270  1.00  0.00           O  
ATOM   3634  CB  GLU A2104      39.655   7.873  66.995  1.00  0.00           C  
ATOM   3635  CG  GLU A2104      40.782   7.752  66.022  1.00  0.00           C  
ATOM   3636  CD  GLU A2104      40.877   6.449  65.293  1.00  0.00           C  
ATOM   3637  OE1 GLU A2104      40.612   5.392  65.922  1.00  0.00           O  
ATOM   3638  OE2 GLU A2104      41.255   6.462  64.079  1.00  0.00           O  
ATOM   3639  N   LEU A2105      38.518  10.377  65.734  1.00  0.00           N  
ATOM   3640  CA  LEU A2105      38.481  11.299  64.585  1.00  0.00           C  
ATOM   3641  C   LEU A2105      38.480  12.756  64.961  1.00  0.00           C  
ATOM   3642  O   LEU A2105      39.007  13.550  64.170  1.00  0.00           O  
ATOM   3643  CB  LEU A2105      37.299  11.016  63.684  1.00  0.00           C  
ATOM   3644  CG  LEU A2105      37.296   9.587  63.088  1.00  0.00           C  
ATOM   3645  CD1 LEU A2105      35.900   9.417  62.514  1.00  0.00           C  
ATOM   3646  CD2 LEU A2105      38.376   9.246  62.104  1.00  0.00           C  
ATOM   3647  N   LEU A2107      37.960  13.108  66.136  1.00  0.00           N  
ATOM   3648  CA  LEU A2107      38.050  14.534  66.616  1.00  0.00           C  
ATOM   3649  C   LEU A2107      39.501  14.901  66.874  1.00  0.00           C  
ATOM   3650  O   LEU A2107      39.876  16.074  66.758  1.00  0.00           O  
ATOM   3651  CB  LEU A2107      37.270  14.747  67.904  1.00  0.00           C  
ATOM   3652  CG  LEU A2107      35.719  14.786  67.858  1.00  0.00           C  
ATOM   3653  CD1 LEU A2107      34.966  14.714  69.283  1.00  0.00           C  
ATOM   3654  CD2 LEU A2107      35.225  16.009  67.104  1.00  0.00           C  
ATOM   3655  N   GLY A2108      40.320  13.937  67.291  1.00  0.00           N  
ATOM   3656  CA  GLY A2108      41.711  14.203  67.605  1.00  0.00           C  
ATOM   3657  C   GLY A2108      41.804  14.525  69.103  1.00  0.00           C  
ATOM   3658  O   GLY A2108      40.835  14.936  69.775  1.00  0.00           O  
ATOM   3659  N   ARG A2109      42.997  14.326  69.628  1.00  0.00           N  
ATOM   3660  CA  ARG A2109      43.288  14.573  71.053  1.00  0.00           C  
ATOM   3661  C   ARG A2109      43.011  16.028  71.463  1.00  0.00           C  
ATOM   3662  O   ARG A2109      42.295  16.285  72.453  1.00  0.00           O  
ATOM   3663  CB  ARG A2109      44.748  14.216  71.280  1.00  0.00           C  
ATOM   3664  CG  ARG A2109      45.178  14.344  72.698  1.00  0.00           C  
ATOM   3665  CD  ARG A2109      46.693  14.218  72.840  1.00  0.00           C  
ATOM   3666  NE  ARG A2109      47.255  12.962  72.368  1.00  0.00           N  
ATOM   3667  CZ  ARG A2109      47.290  11.835  73.103  1.00  0.00           C  
ATOM   3668  NH1 ARG A2109      46.786  11.814  74.333  1.00  0.00           N  
ATOM   3669  NH2 ARG A2109      47.792  10.731  72.601  1.00  0.00           N  
ATOM   3670  N   ASP A2110      43.617  16.975  70.746  1.00  0.00           N  
ATOM   3671  CA  ASP A2110      43.519  18.384  71.186  1.00  0.00           C  
ATOM   3672  C   ASP A2110      42.075  18.833  71.284  1.00  0.00           C  
ATOM   3673  O   ASP A2110      41.647  19.378  72.293  1.00  0.00           O  
ATOM   3674  CB  ASP A2110      44.319  19.315  70.239  1.00  0.00           C  
ATOM   3675  CG  ASP A2110      45.831  19.039  70.257  1.00  0.00           C  
ATOM   3676  OD1 ASP A2110      46.334  18.319  71.175  1.00  0.00           O  
ATOM   3677  OD2 ASP A2110      46.510  19.510  69.310  1.00  0.00           O  
ATOM   3678  N   ARG A2111      41.302  18.590  70.222  1.00  0.00           N  
ATOM   3679  CA  ARG A2111      39.882  18.953  70.212  1.00  0.00           C  
ATOM   3680  C   ARG A2111      39.063  18.220  71.317  1.00  0.00           C  
ATOM   3681  O   ARG A2111      38.193  18.808  71.952  1.00  0.00           O  
ATOM   3682  CB  ARG A2111      39.304  18.612  68.807  1.00  0.00           C  
ATOM   3683  CG  ARG A2111      37.852  18.856  68.642  1.00  0.00           C  
ATOM   3684  CD  ARG A2111      37.500  18.699  67.151  1.00  0.00           C  
ATOM   3685  NE  ARG A2111      38.003  19.817  66.330  1.00  0.00           N  
ATOM   3686  CZ  ARG A2111      39.041  19.800  65.503  1.00  0.00           C  
ATOM   3687  NH1 ARG A2111      39.771  18.736  65.318  1.00  0.00           N  
ATOM   3688  NH2 ARG A2111      39.338  20.904  64.825  1.00  0.00           N  
ATOM   3689  N   SER A2112      39.312  16.917  71.478  1.00  0.00           N  
ATOM   3690  CA  SER A2112      38.557  16.132  72.423  1.00  0.00           C  
ATOM   3691  C   SER A2112      38.828  16.704  73.826  1.00  0.00           C  
ATOM   3692  O   SER A2112      37.889  16.920  74.595  1.00  0.00           O  
ATOM   3693  CB  SER A2112      38.951  14.700  72.383  1.00  0.00           C  
ATOM   3694  OG  SER A2112      38.579  14.129  71.155  1.00  0.00           O  
ATOM   3695  N   MET A2113      40.099  16.856  74.145  1.00  0.00           N  
ATOM   3696  CA  MET A2113      40.497  17.429  75.465  1.00  0.00           C  
ATOM   3697  C   MET A2113      39.874  18.790  75.728  1.00  0.00           C  
ATOM   3698  O   MET A2113      39.331  19.006  76.809  1.00  0.00           O  
ATOM   3699  CB  MET A2113      42.029  17.546  75.591  1.00  0.00           C  
ATOM   3700  CG  MET A2113      42.825  16.226  75.656  1.00  0.00           C  
ATOM   3701  SD  MET A2113      42.274  14.980  76.847  1.00  0.00           S  
ATOM   3702  CE  MET A2113      42.920  15.573  78.421  1.00  0.00           C  
ATOM   3703  N   GLN A2121      39.912  19.698  74.747  1.00  0.00           N  
ATOM   3704  CA  GLN A2121      39.311  21.036  74.862  1.00  0.00           C  
ATOM   3705  C   GLN A2121      37.841  20.992  75.150  1.00  0.00           C  
ATOM   3706  O   GLN A2121      37.352  21.746  76.017  1.00  0.00           O  
ATOM   3707  CB  GLN A2121      39.465  21.842  73.587  1.00  0.00           C  
ATOM   3708  CG  GLN A2121      40.867  22.288  73.197  1.00  0.00           C  
ATOM   3709  CD  GLN A2121      40.844  23.261  72.010  1.00  0.00           C  
ATOM   3710  OE1 GLN A2121      39.771  23.578  71.447  1.00  0.00           O  
ATOM   3711  NE2 GLN A2121      42.030  23.744  71.626  1.00  0.00           N  
ATOM   3712  N   ARG A2122      37.108  20.166  74.386  1.00  0.00           N  
ATOM   3713  CA  ARG A2122      35.667  20.111  74.584  1.00  0.00           C  
ATOM   3714  C   ARG A2122      35.294  19.588  75.952  1.00  0.00           C  
ATOM   3715  O   ARG A2122      34.392  20.106  76.560  1.00  0.00           O  
ATOM   3716  CB  ARG A2122      35.030  19.243  73.492  1.00  0.00           C  
ATOM   3717  CG  ARG A2122      35.093  19.947  72.153  1.00  0.00           C  
ATOM   3718  CD  ARG A2122      34.577  19.055  70.992  1.00  0.00           C  
ATOM   3719  NE  ARG A2122      34.599  19.868  69.759  1.00  0.00           N  
ATOM   3720  CZ  ARG A2122      33.877  19.551  68.663  1.00  0.00           C  
ATOM   3721  NH1 ARG A2122      33.077  18.477  68.675  1.00  0.00           N  
ATOM   3722  NH2 ARG A2122      33.974  20.293  67.555  1.00  0.00           N  
ATOM   3723  N   LEU A2123      35.984  18.527  76.375  1.00  0.00           N  
ATOM   3724  CA  LEU A2123      35.755  17.876  77.684  1.00  0.00           C  
ATOM   3725  C   LEU A2123      35.982  18.837  78.833  1.00  0.00           C  
ATOM   3726  O   LEU A2123      35.190  18.867  79.801  1.00  0.00           O  
ATOM   3727  CB  LEU A2123      36.614  16.623  77.836  1.00  0.00           C  
ATOM   3728  CG  LEU A2123      35.848  15.354  77.476  1.00  0.00           C  
ATOM   3729  CD1 LEU A2123      35.385  15.342  76.044  1.00  0.00           C  
ATOM   3730  CD2 LEU A2123      36.726  14.185  77.781  1.00  0.00           C  
ATOM   3731  N   ARG A2124      37.038  19.612  78.705  1.00  0.00           N  
ATOM   3732  CA  ARG A2124      37.360  20.632  79.714  1.00  0.00           C  
ATOM   3733  C   ARG A2124      36.311  21.710  79.754  1.00  0.00           C  
ATOM   3734  O   ARG A2124      35.897  22.115  80.826  1.00  0.00           O  
ATOM   3735  CB  ARG A2124      38.719  21.277  79.449  1.00  0.00           C  
ATOM   3736  CG  ARG A2124      39.871  20.334  79.554  1.00  0.00           C  
ATOM   3737  CD  ARG A2124      41.203  21.048  79.705  1.00  0.00           C  
ATOM   3738  NE  ARG A2124      41.767  21.404  78.424  1.00  0.00           N  
ATOM   3739  CZ  ARG A2124      42.770  20.779  77.808  1.00  0.00           C  
ATOM   3740  NH1 ARG A2124      43.397  19.729  78.354  1.00  0.00           N  
ATOM   3741  NH2 ARG A2124      43.165  21.237  76.626  1.00  0.00           N  
ATOM   3742  N   ALA A2126      35.870  22.195  78.598  1.00  0.00           N  
ATOM   3743  CA  ALA A2126      34.828  23.245  78.595  1.00  0.00           C  
ATOM   3744  C   ALA A2126      33.471  22.732  79.101  1.00  0.00           C  
ATOM   3745  O   ALA A2126      32.718  23.466  79.756  1.00  0.00           O  
ATOM   3746  CB  ALA A2126      34.709  23.880  77.247  1.00  0.00           C  
ATOM   3747  N   ALA A2127      33.200  21.454  78.874  1.00  0.00           N  
ATOM   3748  CA  ALA A2127      31.912  20.888  79.193  1.00  0.00           C  
ATOM   3749  C   ALA A2127      31.643  20.916  80.718  1.00  0.00           C  
ATOM   3750  O   ALA A2127      30.497  21.086  81.156  1.00  0.00           O  
ATOM   3751  CB  ALA A2127      31.811  19.460  78.638  1.00  0.00           C  
ATOM   3752  N   ARG A2129      32.683  20.770  81.527  1.00  0.00           N  
ATOM   3753  CA  ARG A2129      32.481  20.750  82.985  1.00  0.00           C  
ATOM   3754  C   ARG A2129      31.983  22.092  83.579  1.00  0.00           C  
ATOM   3755  O   ARG A2129      31.397  22.098  84.665  1.00  0.00           O  
ATOM   3756  CB  ARG A2129      33.709  20.232  83.724  1.00  0.00           C  
ATOM   3757  CG  ARG A2129      35.004  20.826  83.263  1.00  0.00           C  
ATOM   3758  CD  ARG A2129      36.179  20.235  83.994  1.00  0.00           C  
ATOM   3759  NE  ARG A2129      37.415  20.773  83.449  1.00  0.00           N  
ATOM   3760  CZ  ARG A2129      38.627  20.372  83.803  1.00  0.00           C  
ATOM   3761  NH1 ARG A2129      38.781  19.413  84.717  1.00  0.00           N  
ATOM   3762  NH2 ARG A2129      39.682  20.925  83.224  1.00  0.00           N  
ATOM   3763  N   GLN A2130      32.166  23.207  82.862  1.00  0.00           N  
ATOM   3764  CA  GLN A2130      31.496  24.464  83.240  1.00  0.00           C  
ATOM   3765  C   GLN A2130      30.126  24.482  82.580  1.00  0.00           C  
ATOM   3766  O   GLN A2130      29.453  23.446  82.540  1.00  0.00           O  
ATOM   3767  CB  GLN A2130      32.300  25.703  82.828  1.00  0.00           C  
ATOM   3768  CG  GLN A2130      33.581  25.894  83.605  1.00  0.00           C  
ATOM   3769  CD  GLN A2130      34.521  24.727  83.444  1.00  0.00           C  
ATOM   3770  OE1 GLN A2130      34.883  24.357  82.322  1.00  0.00           O  
ATOM   3771  NE2 GLN A2130      34.920  24.129  84.564  1.00  0.00           N  
TER
END
