# Supplementary material for: Backbone Brackets and Arginine Tweezers delineate Class I and Class II aminoacyl tRNA synthetases
Source: PLoS Comput Biol. 2018 Apr 16;14(4):e1006101. doi: 10.1371/journal.pcbi.1006101 (PMC5919687; doi:10.1371/journal.pcbi.1006101)
Supplement: S11 File — All structures of Class I aaRS with residues renumbered according to the MSA. (GZ) [file pcbi.1006101.s023.tar.gz › 2jan_A_renum.pdb]

ATOM      1  N   ILE A 215      13.185 -20.921  -2.782  1.00  0.00           N  
ATOM      2  CA  ILE A 215      11.738 -20.519  -2.956  1.00  0.00           C  
ATOM      3  C   ILE A 215      11.244 -19.592  -1.847  1.00  0.00           C  
ATOM      4  O   ILE A 215      10.553 -18.607  -2.110  1.00  0.00           O  
ATOM      5  CB  ILE A 215      10.783 -21.740  -2.994  1.00  0.00           C  
ATOM      6  CG1 ILE A 215       9.309 -21.305  -3.026  1.00  0.00           C  
ATOM      7  CG2 ILE A 215      10.987 -22.627  -1.772  1.00  0.00           C  
ATOM      8  CD1 ILE A 215       8.950 -20.321  -4.134  1.00  0.00           C  
ATOM      9  N   LEU A 216      11.568 -19.939  -0.606  1.00  0.00           N  
ATOM     10  CA  LEU A 216      11.263 -19.069   0.524  1.00  0.00           C  
ATOM     11  C   LEU A 216      12.172 -17.843   0.505  1.00  0.00           C  
ATOM     12  O   LEU A 216      11.802 -16.783   0.995  1.00  0.00           O  
ATOM     13  CB  LEU A 216      11.389 -19.814   1.854  1.00  0.00           C  
ATOM     14  CG  LEU A 216      10.176 -20.691   2.172  1.00  0.00           C  
ATOM     15  CD1 LEU A 216      10.286 -21.963   1.358  1.00  0.00           C  
ATOM     16  CD2 LEU A 216      10.060 -20.997   3.665  1.00  0.00           C  
ATOM     17  N   ASP A 217      13.361 -18.005  -0.063  1.00  0.00           N  
ATOM     18  CA  ASP A 217      14.295 -16.892  -0.258  1.00  0.00           C  
ATOM     19  C   ASP A 217      13.869 -16.051  -1.438  1.00  0.00           C  
ATOM     20  O   ASP A 217      13.932 -14.840  -1.365  1.00  0.00           O  
ATOM     21  CB  ASP A 217      15.724 -17.398  -0.479  1.00  0.00           C  
ATOM     22  CG  ASP A 217      16.288 -18.123   0.743  1.00  0.00           C  
ATOM     23  OD1 ASP A 217      16.042 -17.693   1.901  1.00  0.00           O  
ATOM     24  OD2 ASP A 217      16.988 -19.134   0.532  1.00  0.00           O  
ATOM     25  N   GLU A 218      13.445 -16.705  -2.519  1.00  0.00           N  
ATOM     26  CA  GLU A 218      12.846 -16.013  -3.668  1.00  0.00           C  
ATOM     27  C   GLU A 218      11.736 -15.102  -3.201  1.00  0.00           C  
ATOM     28  O   GLU A 218      11.775 -13.901  -3.443  1.00  0.00           O  
ATOM     29  CB  GLU A 218      12.289 -16.992  -4.712  1.00  0.00           C  
ATOM     30  CG  GLU A 218      13.257 -17.269  -5.876  1.00  0.00           C  
ATOM     31  CD  GLU A 218      13.248 -16.175  -6.954  1.00  0.00           C  
ATOM     32  OE1 GLU A 218      12.179 -15.968  -7.584  1.00  0.00           O  
ATOM     33  OE2 GLU A 218      14.308 -15.542  -7.179  1.00  0.00           O  
ATOM     34  N   LEU A 219      10.761 -15.682  -2.513  1.00  0.00           N  
ATOM     35  CA  LEU A 219       9.628 -14.920  -1.996  1.00  0.00           C  
ATOM     36  C   LEU A 219      10.064 -13.859  -1.003  1.00  0.00           C  
ATOM     37  O   LEU A 219       9.486 -12.782  -0.951  1.00  0.00           O  
ATOM     38  CB  LEU A 219       8.601 -15.841  -1.329  1.00  0.00           C  
ATOM     39  CG  LEU A 219       7.840 -16.787  -2.262  1.00  0.00           C  
ATOM     40  CD1 LEU A 219       6.682 -17.448  -1.521  1.00  0.00           C  
ATOM     41  CD2 LEU A 219       7.345 -16.050  -3.486  1.00  0.00           C  
ATOM     42  N   SER A 220      11.081 -14.187  -0.217  1.00  0.00           N  
ATOM     43  CA  SER A 220      11.578 -13.314   0.845  1.00  0.00           C  
ATOM     44  C   SER A 220      12.144 -12.003   0.318  1.00  0.00           C  
ATOM     45  O   SER A 220      11.784 -10.940   0.805  1.00  0.00           O  
ATOM     46  CB  SER A 220      12.638 -14.040   1.668  1.00  0.00           C  
ATOM     47  OG  SER A 220      13.185 -13.195   2.660  1.00  0.00           O  
ATOM     48  N   TRP A 221      13.024 -12.075  -0.672  1.00  0.00           N  
ATOM     49  CA  TRP A 221      13.652 -10.861  -1.217  1.00  0.00           C  
ATOM     50  C   TRP A 221      12.700 -10.067  -2.103  1.00  0.00           C  
ATOM     51  O   TRP A 221      12.743  -8.836  -2.100  1.00  0.00           O  
ATOM     52  CB  TRP A 221      14.973 -11.146  -1.952  1.00  0.00           C  
ATOM     53  CG  TRP A 221      14.884 -11.825  -3.293  1.00  0.00           C  
ATOM     54  CD1 TRP A 221      15.080 -13.147  -3.547  1.00  0.00           C  
ATOM     55  CD2 TRP A 221      14.638 -11.204  -4.566  1.00  0.00           C  
ATOM     56  NE1 TRP A 221      14.950 -13.398  -4.886  1.00  0.00           N  
ATOM     57  CE2 TRP A 221      14.680 -12.225  -5.539  1.00  0.00           C  
ATOM     58  CE3 TRP A 221      14.363  -9.888  -4.975  1.00  0.00           C  
ATOM     59  CZ2 TRP A 221      14.453 -11.978  -6.900  1.00  0.00           C  
ATOM     60  CZ3 TRP A 221      14.143  -9.641  -6.331  1.00  0.00           C  
ATOM     61  CH2 TRP A 221      14.194 -10.684  -7.275  1.00  0.00           C  
ATOM     62  N   ARG A 222      11.839 -10.756  -2.851  1.00  0.00           N  
ATOM     63  CA  ARG A 222      10.829 -10.061  -3.657  1.00  0.00           C  
ATOM     64  C   ARG A 222       9.818  -9.322  -2.776  1.00  0.00           C  
ATOM     65  O   ARG A 222       9.098  -8.439  -3.246  1.00  0.00           O  
ATOM     66  CB  ARG A 222      10.098 -11.022  -4.578  1.00  0.00           C  
ATOM     67  CG  ARG A 222      10.952 -11.582  -5.680  1.00  0.00           C  
ATOM     68  CD  ARG A 222      10.145 -12.535  -6.548  1.00  0.00           C  
ATOM     69  NE  ARG A 222      10.960 -13.140  -7.596  1.00  0.00           N  
ATOM     70  CZ  ARG A 222      11.324 -12.541  -8.729  1.00  0.00           C  
ATOM     71  NH1 ARG A 222      10.951 -11.305  -9.005  1.00  0.00           N  
ATOM     72  NH2 ARG A 222      12.074 -13.192  -9.600  1.00  0.00           N  
ATOM     73  N   GLY A 224       9.771  -9.708  -1.501  1.00  0.00           N  
ATOM     74  CA  GLY A 224       8.881  -9.104  -0.509  1.00  0.00           C  
ATOM     75  C   GLY A 224       7.451  -9.616  -0.593  1.00  0.00           C  
ATOM     76  O   GLY A 224       6.501  -8.844  -0.443  1.00  0.00           O  
ATOM     77  N   LEU A 225       7.302 -10.920  -0.806  1.00  0.00           N  
ATOM     78  CA  LEU A 225       5.991 -11.534  -1.041  1.00  0.00           C  
ATOM     79  C   LEU A 225       5.375 -12.259   0.164  1.00  0.00           C  
ATOM     80  O   LEU A 225       4.260 -12.758   0.063  1.00  0.00           O  
ATOM     81  CB  LEU A 225       6.082 -12.492  -2.228  1.00  0.00           C  
ATOM     82  CG  LEU A 225       6.370 -11.799  -3.564  1.00  0.00           C  
ATOM     83  CD1 LEU A 225       6.633 -12.802  -4.641  1.00  0.00           C  
ATOM     84  CD2 LEU A 225       5.212 -10.901  -3.967  1.00  0.00           C  
ATOM     85  N   ILE A 226       6.082 -12.308   1.294  1.00  0.00           N  
ATOM     86  CA  ILE A 226       5.541 -12.886   2.544  1.00  0.00           C  
ATOM     87  C   ILE A 226       4.853 -11.831   3.417  1.00  0.00           C  
ATOM     88  O   ILE A 226       5.502 -11.097   4.160  1.00  0.00           O  
ATOM     89  CB  ILE A 226       6.631 -13.599   3.382  1.00  0.00           C  
ATOM     90  CG1 ILE A 226       7.353 -14.636   2.530  1.00  0.00           C  
ATOM     91  CG2 ILE A 226       6.014 -14.277   4.602  1.00  0.00           C  
ATOM     92  CD1 ILE A 226       8.457 -15.335   3.269  1.00  0.00           C  
ATOM     93  N   ALA A 227       3.530 -11.775   3.313  1.00  0.00           N  
ATOM     94  CA  ALA A 227       2.712 -10.853   4.118  1.00  0.00           C  
ATOM     95  C   ALA A 227       2.587 -11.344   5.566  1.00  0.00           C  
ATOM     96  O   ALA A 227       2.715 -10.570   6.508  1.00  0.00           O  
ATOM     97  CB  ALA A 227       1.322 -10.667   3.488  1.00  0.00           C  
ATOM     98  N   GLN A 228       2.334 -12.634   5.723  1.00  0.00           N  
ATOM     99  CA  GLN A 228       2.291 -13.290   7.042  1.00  0.00           C  
ATOM    100  C   GLN A 228       2.461 -14.805   6.846  1.00  0.00           C  
ATOM    101  O   GLN A 228       2.104 -15.346   5.794  1.00  0.00           O  
ATOM    102  CB  GLN A 228       0.965 -12.988   7.750  1.00  0.00           C  
ATOM    103  CG  GLN A 228       0.937 -13.309   9.242  1.00  0.00           C  
ATOM    104  CD  GLN A 228      -0.343 -12.813   9.956  1.00  0.00           C  
ATOM    105  OE1 GLN A 228      -0.549 -13.095  11.146  1.00  0.00           O  
ATOM    106  NE2 GLN A 228      -1.201 -12.078   9.231  1.00  0.00           N  
ATOM    107  N   SER A 229       3.003 -15.498   7.835  1.00  0.00           N  
ATOM    108  CA  SER A 229       3.158 -16.944   7.698  1.00  0.00           C  
ATOM    109  C   SER A 229       3.255 -17.665   9.027  1.00  0.00           C  
ATOM    110  O   SER A 229       3.412 -17.062  10.081  1.00  0.00           O  
ATOM    111  CB  SER A 229       4.372 -17.289   6.822  1.00  0.00           C  
ATOM    112  OG  SER A 229       5.600 -17.245   7.541  1.00  0.00           O  
ATOM    113  N   THR A 230       3.121 -18.978   8.953  1.00  0.00           N  
ATOM    114  CA  THR A 230       3.486 -19.845  10.056  1.00  0.00           C  
ATOM    115  C   THR A 230       5.007 -20.017   9.994  1.00  0.00           C  
ATOM    116  O   THR A 230       5.656 -19.552   9.059  1.00  0.00           O  
ATOM    117  CB  THR A 230       2.761 -21.187   9.980  1.00  0.00           C  
ATOM    118  OG1 THR A 230       3.098 -21.857   8.762  1.00  0.00           O  
ATOM    119  CG2 THR A 230       1.259 -20.966  10.032  1.00  0.00           C  
ATOM    120  N   ASP A 232       5.577 -20.666  10.996  1.00  0.00           N  
ATOM    121  CA  ASP A 232       7.031 -20.705  11.145  1.00  0.00           C  
ATOM    122  C   ASP A 232       7.748 -20.958   9.815  1.00  0.00           C  
ATOM    123  O   ASP A 232       7.460 -21.942   9.137  1.00  0.00           O  
ATOM    124  CB  ASP A 232       7.433 -21.787  12.143  1.00  0.00           C  
ATOM    125  CG  ASP A 232       8.844 -21.610  12.645  1.00  0.00           C  
ATOM    126  OD1 ASP A 232       9.763 -21.452  11.803  1.00  0.00           O  
ATOM    127  OD2 ASP A 232       9.029 -21.614  13.886  1.00  0.00           O  
ATOM    128  N   LEU A 233       8.695 -20.089   9.465  1.00  0.00           N  
ATOM    129  CA  LEU A 233       9.455 -20.243   8.214  1.00  0.00           C  
ATOM    130  C   LEU A 233      10.444 -21.409   8.224  1.00  0.00           C  
ATOM    131  O   LEU A 233      10.626 -22.069   7.198  1.00  0.00           O  
ATOM    132  CB  LEU A 233      10.218 -18.967   7.859  1.00  0.00           C  
ATOM    133  CG  LEU A 233       9.506 -17.896   7.041  1.00  0.00           C  
ATOM    134  CD1 LEU A 233      10.528 -16.830   6.668  1.00  0.00           C  
ATOM    135  CD2 LEU A 233       8.818 -18.463   5.787  1.00  0.00           C  
ATOM    136  N   ASP A 234      11.102 -21.632   9.360  1.00  0.00           N  
ATOM    137  CA  ASP A 234      12.100 -22.719   9.488  1.00  0.00           C  
ATOM    138  C   ASP A 234      11.493 -24.080   9.175  1.00  0.00           C  
ATOM    139  O   ASP A 234      11.985 -24.829   8.329  1.00  0.00           O  
ATOM    140  CB  ASP A 234      12.692 -22.762  10.904  1.00  0.00           C  
ATOM    141  CG  ASP A 234      14.102 -22.197  10.973  1.00  0.00           C  
ATOM    142  OD1 ASP A 234      14.994 -22.703  10.251  1.00  0.00           O  
ATOM    143  OD2 ASP A 234      14.319 -21.253  11.764  1.00  0.00           O  
ATOM    144  N   THR A 235      10.416 -24.376   9.887  1.00  0.00           N  
ATOM    145  CA  THR A 235       9.661 -25.614   9.715  1.00  0.00           C  
ATOM    146  C   THR A 235       9.230 -25.764   8.262  1.00  0.00           C  
ATOM    147  O   THR A 235       9.342 -26.845   7.673  1.00  0.00           O  
ATOM    148  CB  THR A 235       8.401 -25.611  10.608  1.00  0.00           C  
ATOM    149  OG1 THR A 235       8.682 -24.918  11.831  1.00  0.00           O  
ATOM    150  CG2 THR A 235       7.958 -27.020  10.923  1.00  0.00           C  
ATOM    151  N   LEU A 236       8.750 -24.659   7.698  1.00  0.00           N  
ATOM    152  CA  LEU A 236       8.293 -24.625   6.306  1.00  0.00           C  
ATOM    153  C   LEU A 236       9.453 -24.836   5.332  1.00  0.00           C  
ATOM    154  O   LEU A 236       9.341 -25.594   4.358  1.00  0.00           O  
ATOM    155  CB  LEU A 236       7.585 -23.297   6.013  1.00  0.00           C  
ATOM    156  CG  LEU A 236       7.006 -23.073   4.610  1.00  0.00           C  
ATOM    157  CD1 LEU A 236       6.140 -24.243   4.130  1.00  0.00           C  
ATOM    158  CD2 LEU A 236       6.210 -21.781   4.608  1.00  0.00           C  
ATOM    159  N   ALA A 237      10.561 -24.155   5.611  1.00  0.00           N  
ATOM    160  CA  ALA A 237      11.808 -24.338   4.858  1.00  0.00           C  
ATOM    161  C   ALA A 237      12.228 -25.816   4.873  1.00  0.00           C  
ATOM    162  O   ALA A 237      12.489 -26.406   3.822  1.00  0.00           O  
ATOM    163  CB  ALA A 237      12.909 -23.457   5.434  1.00  0.00           C  
ATOM    164  N   ALA A 238      12.258 -26.398   6.072  1.00  0.00           N  
ATOM    165  CA  ALA A 238      12.573 -27.824   6.278  1.00  0.00           C  
ATOM    166  C   ALA A 238      11.792 -28.720   5.329  1.00  0.00           C  
ATOM    167  O   ALA A 238      12.356 -29.553   4.620  1.00  0.00           O  
ATOM    168  CB  ALA A 238      12.281 -28.230   7.709  1.00  0.00           C  
ATOM    169  N   GLU A 240      10.484 -28.542   5.315  1.00  0.00           N  
ATOM    170  CA  GLU A 240       9.631 -29.342   4.450  1.00  0.00           C  
ATOM    171  C   GLU A 240       9.882 -29.096   2.946  1.00  0.00           C  
ATOM    172  O   GLU A 240       9.692 -29.996   2.116  1.00  0.00           O  
ATOM    173  CB  GLU A 240       8.169 -29.100   4.809  1.00  0.00           C  
ATOM    174  CG  GLU A 240       7.214 -29.926   3.974  1.00  0.00           C  
ATOM    175  CD  GLU A 240       5.954 -30.342   4.714  1.00  0.00           C  
ATOM    176  OE1 GLU A 240       5.625 -29.746   5.769  1.00  0.00           O  
ATOM    177  OE2 GLU A 240       5.287 -31.280   4.217  1.00  0.00           O  
ATOM    178  N   ALA A 241      10.306 -27.879   2.606  1.00  0.00           N  
ATOM    179  CA  ALA A 241      10.595 -27.508   1.207  1.00  0.00           C  
ATOM    180  C   ALA A 241      11.769 -28.330   0.639  1.00  0.00           C  
ATOM    181  O   ALA A 241      11.702 -28.849  -0.488  1.00  0.00           O  
ATOM    182  CB  ALA A 241      10.885 -26.007   1.099  1.00  0.00           C  
ATOM    183  N   GLN A 243      12.833 -28.446   1.435  1.00  0.00           N  
ATOM    184  CA  GLN A 243      14.017 -29.246   1.069  1.00  0.00           C  
ATOM    185  C   GLN A 243      13.651 -30.720   0.959  1.00  0.00           C  
ATOM    186  O   GLN A 243      13.924 -31.356  -0.060  1.00  0.00           O  
ATOM    187  CB  GLN A 243      15.151 -29.062   2.088  1.00  0.00           C  
ATOM    188  CG  GLN A 243      16.070 -27.867   1.802  1.00  0.00           C  
ATOM    189  CD  GLN A 243      15.315 -26.531   1.709  1.00  0.00           C  
ATOM    190  OE1 GLN A 243      14.426 -26.365   0.859  1.00  0.00           O  
ATOM    191  NE2 GLN A 243      15.674 -25.572   2.580  1.00  0.00           N  
ATOM    192  N   ARG A 244      13.022 -31.241   2.015  1.00  0.00           N  
ATOM    193  CA  ARG A 244      12.491 -32.615   2.038  1.00  0.00           C  
ATOM    194  C   ARG A 244      11.937 -33.015   0.669  1.00  0.00           C  
ATOM    195  O   ARG A 244      12.014 -34.180   0.286  1.00  0.00           O  
ATOM    196  CB  ARG A 244      11.388 -32.763   3.094  1.00  0.00           C  
ATOM    197  CG  ARG A 244      10.946 -34.211   3.369  1.00  0.00           C  
ATOM    198  CD  ARG A 244       9.660 -34.318   4.227  1.00  0.00           C  
ATOM    199  NE  ARG A 244       9.459 -33.206   5.170  1.00  0.00           N  
ATOM    200  CZ  ARG A 244      10.193 -32.966   6.264  1.00  0.00           C  
ATOM    201  NH1 ARG A 244      11.221 -33.748   6.589  1.00  0.00           N  
ATOM    202  NH2 ARG A 244       9.907 -31.920   7.035  1.00  0.00           N  
ATOM    203  N   GLY A 245      11.366 -32.054  -0.052  1.00  0.00           N  
ATOM    204  CA  GLY A 245      11.000 -32.261  -1.452  1.00  0.00           C  
ATOM    205  C   GLY A 245       9.635 -31.708  -1.794  1.00  0.00           C  
ATOM    206  O   GLY A 245       9.003 -31.065  -0.956  1.00  0.00           O  
ATOM    207  N   PRO A 265       9.152 -31.989  -3.018  1.00  0.00           N  
ATOM    208  CA  PRO A 265       7.961 -31.342  -3.561  1.00  0.00           C  
ATOM    209  C   PRO A 265       6.770 -31.312  -2.610  1.00  0.00           C  
ATOM    210  O   PRO A 265       6.170 -32.347  -2.316  1.00  0.00           O  
ATOM    211  CB  PRO A 265       7.634 -32.181  -4.814  1.00  0.00           C  
ATOM    212  CG  PRO A 265       8.479 -33.400  -4.723  1.00  0.00           C  
ATOM    213  CD  PRO A 265       9.690 -32.983  -3.962  1.00  0.00           C  
ATOM    214  N   MET A 266       6.460 -30.119  -2.122  1.00  0.00           N  
ATOM    215  CA  MET A 266       5.230 -29.882  -1.388  1.00  0.00           C  
ATOM    216  C   MET A 266       4.075 -29.763  -2.352  1.00  0.00           C  
ATOM    217  O   MET A 266       4.262 -29.474  -3.527  1.00  0.00           O  
ATOM    218  CB  MET A 266       5.300 -28.577  -0.617  1.00  0.00           C  
ATOM    219  CG  MET A 266       6.376 -28.512   0.408  1.00  0.00           C  
ATOM    220  SD  MET A 266       6.365 -26.864   1.141  1.00  0.00           S  
ATOM    221  CE  MET A 266       6.795 -25.867  -0.287  1.00  0.00           C  
ATOM    222  N   THR A 267       2.876 -29.971  -1.829  1.00  0.00           N  
ATOM    223  CA  THR A 267       1.665 -29.576  -2.521  1.00  0.00           C  
ATOM    224  C   THR A 267       1.102 -28.316  -1.852  1.00  0.00           C  
ATOM    225  O   THR A 267       0.755 -28.324  -0.666  1.00  0.00           O  
ATOM    226  CB  THR A 267       0.649 -30.703  -2.530  1.00  0.00           C  
ATOM    227  OG1 THR A 267       1.182 -31.795  -3.285  1.00  0.00           O  
ATOM    228  CG2 THR A 267      -0.672 -30.241  -3.153  1.00  0.00           C  
ATOM    229  N   VAL A 268       1.046 -27.236  -2.622  1.00  0.00           N  
ATOM    230  CA  VAL A 268       0.615 -25.928  -2.135  1.00  0.00           C  
ATOM    231  C   VAL A 268      -0.698 -25.624  -2.779  1.00  0.00           C  
ATOM    232  O   VAL A 268      -0.845 -25.850  -3.969  1.00  0.00           O  
ATOM    233  CB  VAL A 268       1.571 -24.802  -2.563  1.00  0.00           C  
ATOM    234  CG1 VAL A 268       1.341 -23.548  -1.705  1.00  0.00           C  
ATOM    235  CG2 VAL A 268       3.003 -25.259  -2.467  1.00  0.00           C  
ATOM    236  N   TYR A 269      -1.645 -25.098  -2.012  1.00  0.00           N  
ATOM    237  CA  TYR A 269      -2.951 -24.711  -2.573  1.00  0.00           C  
ATOM    238  C   TYR A 269      -3.323 -23.262  -2.318  1.00  0.00           C  
ATOM    239  O   TYR A 269      -2.869 -22.625  -1.371  1.00  0.00           O  
ATOM    240  CB  TYR A 269      -4.069 -25.675  -2.130  1.00  0.00           C  
ATOM    241  CG  TYR A 269      -5.061 -25.271  -1.031  1.00  0.00           C  
ATOM    242  CD1 TYR A 269      -6.213 -24.557  -1.327  1.00  0.00           C  
ATOM    243  CD2 TYR A 269      -4.915 -25.731   0.274  1.00  0.00           C  
ATOM    244  CE1 TYR A 269      -7.143 -24.262  -0.350  1.00  0.00           C  
ATOM    245  CE2 TYR A 269      -5.846 -25.432   1.258  1.00  0.00           C  
ATOM    246  CZ  TYR A 269      -6.951 -24.701   0.932  1.00  0.00           C  
ATOM    247  OH  TYR A 269      -7.876 -24.388   1.888  1.00  0.00           O  
ATOM    248  N   ALA A 270      -4.149 -22.762  -3.218  1.00  0.00           N  
ATOM    249  CA  ALA A 270      -4.741 -21.445  -3.095  1.00  0.00           C  
ATOM    250  C   ALA A 270      -6.180 -21.544  -3.603  1.00  0.00           C  
ATOM    251  O   ALA A 270      -6.462 -22.294  -4.537  1.00  0.00           O  
ATOM    252  CB  ALA A 270      -3.938 -20.419  -3.874  1.00  0.00           C  
ATOM    253  N   GLY A 272      -7.074 -20.803  -2.958  1.00  0.00           N  
ATOM    254  CA  GLY A 272      -8.503 -20.877  -3.228  1.00  0.00           C  
ATOM    255  C   GLY A 272      -9.000 -19.620  -3.899  1.00  0.00           C  
ATOM    256  O   GLY A 272      -8.416 -18.553  -3.756  1.00  0.00           O  
ATOM    257  N   PHE A 273     -10.072 -19.757  -4.659  1.00  0.00           N  
ATOM    258  CA  PHE A 273     -10.709 -18.620  -5.304  1.00  0.00           C  
ATOM    259  C   PHE A 273     -12.197 -18.913  -5.353  1.00  0.00           C  
ATOM    260  O   PHE A 273     -12.597 -20.037  -5.676  1.00  0.00           O  
ATOM    261  CB  PHE A 273     -10.152 -18.403  -6.714  1.00  0.00           C  
ATOM    262  CG  PHE A 273      -8.654 -18.348  -6.769  1.00  0.00           C  
ATOM    263  CD1 PHE A 273      -7.982 -17.155  -6.543  1.00  0.00           C  
ATOM    264  CD2 PHE A 273      -7.909 -19.495  -7.022  1.00  0.00           C  
ATOM    265  CE1 PHE A 273      -6.583 -17.098  -6.578  1.00  0.00           C  
ATOM    266  CE2 PHE A 273      -6.513 -19.449  -7.063  1.00  0.00           C  
ATOM    267  CZ  PHE A 273      -5.851 -18.246  -6.836  1.00  0.00           C  
ATOM    268  N   ASP A 274     -13.002 -17.911  -5.000  1.00  0.00           N  
ATOM    269  CA  ASP A 274     -14.458 -18.043  -4.979  1.00  0.00           C  
ATOM    270  C   ASP A 274     -15.150 -16.826  -5.613  1.00  0.00           C  
ATOM    271  O   ASP A 274     -16.081 -16.276  -5.024  1.00  0.00           O  
ATOM    272  CB  ASP A 274     -14.935 -18.228  -3.533  1.00  0.00           C  
ATOM    273  N   PRO A 275     -14.703 -16.401  -6.816  1.00  0.00           N  
ATOM    274  CA  PRO A 275     -15.173 -15.116  -7.369  1.00  0.00           C  
ATOM    275  C   PRO A 275     -16.680 -14.951  -7.612  1.00  0.00           C  
ATOM    276  O   PRO A 275     -17.432 -15.932  -7.764  1.00  0.00           O  
ATOM    277  CB  PRO A 275     -14.414 -14.992  -8.709  1.00  0.00           C  
ATOM    278  CG  PRO A 275     -13.955 -16.367  -9.036  1.00  0.00           C  
ATOM    279  CD  PRO A 275     -13.717 -17.043  -7.707  1.00  0.00           C  
ATOM    280  N   THR A 276     -17.077 -13.681  -7.617  1.00  0.00           N  
ATOM    281  CA  THR A 276     -18.357 -13.233  -8.147  1.00  0.00           C  
ATOM    282  C   THR A 276     -18.565 -13.787  -9.568  1.00  0.00           C  
ATOM    283  O   THR A 276     -19.165 -14.851  -9.740  1.00  0.00           O  
ATOM    284  CB  THR A 276     -18.450 -11.663  -8.141  1.00  0.00           C  
ATOM    285  OG1 THR A 276     -17.138 -11.087  -8.309  1.00  0.00           O  
ATOM    286  CG2 THR A 276     -19.078 -11.152  -6.830  1.00  0.00           C  
ATOM    287  N   ALA A 277     -18.038 -13.094 -10.575  1.00  0.00           N  
ATOM    288  CA  ALA A 277     -18.261 -13.470 -11.980  1.00  0.00           C  
ATOM    289  C   ALA A 277     -17.495 -14.739 -12.342  1.00  0.00           C  
ATOM    290  O   ALA A 277     -16.774 -15.296 -11.503  1.00  0.00           O  
ATOM    291  CB  ALA A 277     -17.864 -12.323 -12.914  1.00  0.00           C  
ATOM    292  N   PRO A 278     -17.638 -15.201 -13.597  1.00  0.00           N  
ATOM    293  CA  PRO A 278     -16.949 -16.404 -14.013  1.00  0.00           C  
ATOM    294  C   PRO A 278     -15.598 -16.065 -14.681  1.00  0.00           C  
ATOM    295  O   PRO A 278     -15.283 -16.559 -15.769  1.00  0.00           O  
ATOM    296  CB  PRO A 278     -17.946 -17.015 -14.998  1.00  0.00           C  
ATOM    297  CG  PRO A 278     -18.525 -15.813 -15.698  1.00  0.00           C  
ATOM    298  CD  PRO A 278     -18.435 -14.647 -14.709  1.00  0.00           C  
ATOM    299  N   SER A 279     -14.818 -15.219 -14.014  1.00  0.00           N  
ATOM    300  CA  SER A 279     -13.506 -14.802 -14.501  1.00  0.00           C  
ATOM    301  C   SER A 279     -12.677 -14.279 -13.344  1.00  0.00           C  
ATOM    302  O   SER A 279     -13.211 -13.666 -12.415  1.00  0.00           O  
ATOM    303  CB  SER A 279     -13.634 -13.702 -15.566  1.00  0.00           C  
ATOM    304  OG  SER A 279     -12.376 -13.391 -16.150  1.00  0.00           O  
ATOM    305  N   LEU A 280     -11.375 -14.537 -13.408  1.00  0.00           N  
ATOM    306  CA  LEU A 280     -10.429 -13.906 -12.505  1.00  0.00           C  
ATOM    307  C   LEU A 280     -10.200 -12.450 -12.924  1.00  0.00           C  
ATOM    308  O   LEU A 280     -10.408 -12.075 -14.077  1.00  0.00           O  
ATOM    309  CB  LEU A 280      -9.104 -14.666 -12.498  1.00  0.00           C  
ATOM    310  CG  LEU A 280      -9.157 -16.067 -11.902  1.00  0.00           C  
ATOM    311  CD1 LEU A 280      -8.011 -16.956 -12.440  1.00  0.00           C  
ATOM    312  CD2 LEU A 280      -9.155 -15.996 -10.380  1.00  0.00           C  
ATOM    313  N   HIS A 281      -9.790 -11.640 -11.962  1.00  0.00           N  
ATOM    314  CA  HIS A 281      -9.342 -10.267 -12.209  1.00  0.00           C  
ATOM    315  C   HIS A 281      -7.935  -9.995 -11.628  1.00  0.00           C  
ATOM    316  O   HIS A 281      -7.329 -10.867 -11.001  1.00  0.00           O  
ATOM    317  CB  HIS A 281     -10.383  -9.244 -11.696  1.00  0.00           C  
ATOM    318  CG  HIS A 281     -10.708  -9.358 -10.237  1.00  0.00           C  
ATOM    319  ND1 HIS A 281      -9.769  -9.176  -9.242  1.00  0.00           N  
ATOM    320  CD2 HIS A 281     -11.884  -9.593  -9.605  1.00  0.00           C  
ATOM    321  CE1 HIS A 281     -10.350  -9.313  -8.063  1.00  0.00           C  
ATOM    322  NE2 HIS A 281     -11.634  -9.562  -8.255  1.00  0.00           N  
ATOM    323  N   ALA A 282      -7.445  -8.772 -11.848  1.00  0.00           N  
ATOM    324  CA  ALA A 282      -6.104  -8.335 -11.426  1.00  0.00           C  
ATOM    325  C   ALA A 282      -5.814  -8.650  -9.962  1.00  0.00           C  
ATOM    326  O   ALA A 282      -4.679  -8.922  -9.584  1.00  0.00           O  
ATOM    327  CB  ALA A 282      -5.952  -6.847 -11.673  1.00  0.00           C  
ATOM    328  N   GLY A 283      -6.864  -8.594  -9.151  1.00  0.00           N  
ATOM    329  CA  GLY A 283      -6.802  -8.926  -7.722  1.00  0.00           C  
ATOM    330  C   GLY A 283      -6.253 -10.304  -7.391  1.00  0.00           C  
ATOM    331  O   GLY A 283      -5.682 -10.501  -6.325  1.00  0.00           O  
ATOM    332  N   HIS A 284      -6.419 -11.253  -8.303  1.00  0.00           N  
ATOM    333  CA  HIS A 284      -5.951 -12.617  -8.087  1.00  0.00           C  
ATOM    334  C   HIS A 284      -4.485 -12.839  -8.503  1.00  0.00           C  
ATOM    335  O   HIS A 284      -3.891 -13.877  -8.178  1.00  0.00           O  
ATOM    336  CB  HIS A 284      -6.840 -13.583  -8.858  1.00  0.00           C  
ATOM    337  CG  HIS A 284      -8.290 -13.466  -8.519  1.00  0.00           C  
ATOM    338  ND1 HIS A 284      -9.210 -12.876  -9.362  1.00  0.00           N  
ATOM    339  CD2 HIS A 284      -8.985 -13.872  -7.432  1.00  0.00           C  
ATOM    340  CE1 HIS A 284     -10.407 -12.925  -8.808  1.00  0.00           C  
ATOM    341  NE2 HIS A 284     -10.299 -13.526  -7.636  1.00  0.00           N  
ATOM    342  N   LEU A 285      -3.911 -11.878  -9.222  1.00  0.00           N  
ATOM    343  CA  LEU A 285      -2.597 -12.056  -9.853  1.00  0.00           C  
ATOM    344  C   LEU A 285      -1.505 -12.576  -8.901  1.00  0.00           C  
ATOM    345  O   LEU A 285      -0.781 -13.536  -9.228  1.00  0.00           O  
ATOM    346  CB  LEU A 285      -2.141 -10.746 -10.495  1.00  0.00           C  
ATOM    347  CG  LEU A 285      -2.948 -10.377 -11.738  1.00  0.00           C  
ATOM    348  CD1 LEU A 285      -2.616  -8.928 -12.167  1.00  0.00           C  
ATOM    349  CD2 LEU A 285      -2.751 -11.399 -12.887  1.00  0.00           C  
ATOM    350  N   VAL A 286      -1.400 -11.943  -7.733  1.00  0.00           N  
ATOM    351  CA  VAL A 286      -0.291 -12.201  -6.815  1.00  0.00           C  
ATOM    352  C   VAL A 286      -0.306 -13.627  -6.258  1.00  0.00           C  
ATOM    353  O   VAL A 286       0.683 -14.344  -6.410  1.00  0.00           O  
ATOM    354  CB  VAL A 286      -0.198 -11.151  -5.687  1.00  0.00           C  
ATOM    355  CG1 VAL A 286       0.789 -11.597  -4.618  1.00  0.00           C  
ATOM    356  CG2 VAL A 286       0.229  -9.807  -6.257  1.00  0.00           C  
ATOM    357  N   PRO A 288      -1.419 -14.053  -5.632  1.00  0.00           N  
ATOM    358  CA  PRO A 288      -1.506 -15.464  -5.243  1.00  0.00           C  
ATOM    359  C   PRO A 288      -1.244 -16.438  -6.395  1.00  0.00           C  
ATOM    360  O   PRO A 288      -0.533 -17.421  -6.213  1.00  0.00           O  
ATOM    361  CB  PRO A 288      -2.946 -15.607  -4.743  1.00  0.00           C  
ATOM    362  CG  PRO A 288      -3.362 -14.259  -4.369  1.00  0.00           C  
ATOM    363  CD  PRO A 288      -2.618 -13.300  -5.233  1.00  0.00           C  
ATOM    364  N   LEU A 289      -1.804 -16.158  -7.567  1.00  0.00           N  
ATOM    365  CA  LEU A 289      -1.658 -17.050  -8.725  1.00  0.00           C  
ATOM    366  C   LEU A 289      -0.230 -17.092  -9.240  1.00  0.00           C  
ATOM    367  O   LEU A 289       0.338 -18.159  -9.407  1.00  0.00           O  
ATOM    368  CB  LEU A 289      -2.586 -16.630  -9.870  1.00  0.00           C  
ATOM    369  CG  LEU A 289      -4.063 -16.949  -9.650  1.00  0.00           C  
ATOM    370  CD1 LEU A 289      -4.917 -16.319 -10.742  1.00  0.00           C  
ATOM    371  CD2 LEU A 289      -4.250 -18.473  -9.597  1.00  0.00           C  
ATOM    372  N   LEU A 290       0.342 -15.929  -9.507  1.00  0.00           N  
ATOM    373  CA  LEU A 290       1.742 -15.869  -9.918  1.00  0.00           C  
ATOM    374  C   LEU A 290       2.624 -16.440  -8.807  1.00  0.00           C  
ATOM    375  O   LEU A 290       3.682 -17.008  -9.080  1.00  0.00           O  
ATOM    376  CB  LEU A 290       2.171 -14.439 -10.269  1.00  0.00           C  
ATOM    377  CG  LEU A 290       1.536 -13.846 -11.532  1.00  0.00           C  
ATOM    378  CD1 LEU A 290       1.803 -12.369 -11.625  1.00  0.00           C  
ATOM    379  CD2 LEU A 290       2.031 -14.543 -12.786  1.00  0.00           C  
ATOM    380  N   THR A 291       2.196 -16.302  -7.556  1.00  0.00           N  
ATOM    381  CA  THR A 291       2.966 -16.886  -6.461  1.00  0.00           C  
ATOM    382  C   THR A 291       2.899 -18.409  -6.537  1.00  0.00           C  
ATOM    383  O   THR A 291       3.914 -19.084  -6.384  1.00  0.00           O  
ATOM    384  CB  THR A 291       2.511 -16.383  -5.086  1.00  0.00           C  
ATOM    385  OG1 THR A 291       2.668 -14.958  -5.026  1.00  0.00           O  
ATOM    386  CG2 THR A 291       3.341 -17.007  -3.987  1.00  0.00           C  
ATOM    387  N   LEU A 292       1.712 -18.947  -6.796  1.00  0.00           N  
ATOM    388  CA  LEU A 292       1.580 -20.381  -7.090  1.00  0.00           C  
ATOM    389  C   LEU A 292       2.532 -20.779  -8.210  1.00  0.00           C  
ATOM    390  O   LEU A 292       3.210 -21.798  -8.116  1.00  0.00           O  
ATOM    391  CB  LEU A 292       0.142 -20.769  -7.476  1.00  0.00           C  
ATOM    392  CG  LEU A 292      -0.795 -21.233  -6.351  1.00  0.00           C  
ATOM    393  CD1 LEU A 292      -2.128 -21.601  -6.934  1.00  0.00           C  
ATOM    394  CD2 LEU A 292      -0.219 -22.401  -5.563  1.00  0.00           C  
ATOM    395  N   ARG A 293       2.589 -19.965  -9.258  1.00  0.00           N  
ATOM    396  CA  ARG A 293       3.483 -20.232 -10.389  1.00  0.00           C  
ATOM    397  C   ARG A 293       4.929 -20.371  -9.932  1.00  0.00           C  
ATOM    398  O   ARG A 293       5.665 -21.215 -10.447  1.00  0.00           O  
ATOM    399  CB  ARG A 293       3.402 -19.140 -11.454  1.00  0.00           C  
ATOM    400  CG  ARG A 293       4.297 -19.407 -12.662  1.00  0.00           C  
ATOM    401  CD  ARG A 293       4.089 -18.366 -13.785  1.00  0.00           C  
ATOM    402  NE  ARG A 293       3.566 -18.983 -15.012  1.00  0.00           N  
ATOM    403  CZ  ARG A 293       4.099 -18.894 -16.233  1.00  0.00           C  
ATOM    404  NH1 ARG A 293       5.192 -18.166 -16.464  1.00  0.00           N  
ATOM    405  NH2 ARG A 293       3.506 -19.534 -17.240  1.00  0.00           N  
ATOM    406  N   ARG A 294       5.333 -19.539  -8.975  1.00  0.00           N  
ATOM    407  CA  ARG A 294       6.700 -19.594  -8.450  1.00  0.00           C  
ATOM    408  C   ARG A 294       6.967 -20.926  -7.783  1.00  0.00           C  
ATOM    409  O   ARG A 294       8.034 -21.517  -7.940  1.00  0.00           O  
ATOM    410  CB  ARG A 294       6.964 -18.478  -7.445  1.00  0.00           C  
ATOM    411  CG  ARG A 294       6.841 -17.101  -8.026  1.00  0.00           C  
ATOM    412  CD  ARG A 294       7.543 -16.066  -7.192  1.00  0.00           C  
ATOM    413  NE  ARG A 294       7.061 -14.735  -7.523  1.00  0.00           N  
ATOM    414  CZ  ARG A 294       7.407 -14.055  -8.611  1.00  0.00           C  
ATOM    415  NH1 ARG A 294       8.258 -14.563  -9.498  1.00  0.00           N  
ATOM    416  NH2 ARG A 294       6.891 -12.854  -8.813  1.00  0.00           N  
ATOM    417  N   PHE A 295       5.996 -21.396  -7.025  1.00  0.00           N  
ATOM    418  CA  PHE A 295       6.148 -22.679  -6.362  1.00  0.00           C  
ATOM    419  C   PHE A 295       6.403 -23.795  -7.376  1.00  0.00           C  
ATOM    420  O   PHE A 295       7.270 -24.644  -7.159  1.00  0.00           O  
ATOM    421  CB  PHE A 295       4.942 -22.985  -5.463  1.00  0.00           C  
ATOM    422  CG  PHE A 295       5.073 -22.408  -4.093  1.00  0.00           C  
ATOM    423  CD1 PHE A 295       5.708 -23.119  -3.085  1.00  0.00           C  
ATOM    424  CD2 PHE A 295       4.615 -21.130  -3.822  1.00  0.00           C  
ATOM    425  CE1 PHE A 295       5.850 -22.585  -1.821  1.00  0.00           C  
ATOM    426  CE2 PHE A 295       4.748 -20.590  -2.558  1.00  0.00           C  
ATOM    427  CZ  PHE A 295       5.369 -21.326  -1.553  1.00  0.00           C  
ATOM    428  N   GLN A 296       5.656 -23.772  -8.479  1.00  0.00           N  
ATOM    429  CA  GLN A 296       5.809 -24.783  -9.522  1.00  0.00           C  
ATOM    430  C   GLN A 296       7.190 -24.679 -10.135  1.00  0.00           C  
ATOM    431  O   GLN A 296       7.896 -25.680 -10.282  1.00  0.00           O  
ATOM    432  CB  GLN A 296       4.748 -24.632 -10.611  1.00  0.00           C  
ATOM    433  CG  GLN A 296       4.611 -25.870 -11.489  1.00  0.00           C  
ATOM    434  CD  GLN A 296       3.417 -25.817 -12.416  1.00  0.00           C  
ATOM    435  OE1 GLN A 296       3.112 -24.774 -13.001  1.00  0.00           O  
ATOM    436  NE2 GLN A 296       2.735 -26.947 -12.567  1.00  0.00           N  
ATOM    437  N   ARG A 297       7.577 -23.453 -10.471  1.00  0.00           N  
ATOM    438  CA  ARG A 297       8.885 -23.203 -11.061  1.00  0.00           C  
ATOM    439  C   ARG A 297       9.972 -23.653 -10.105  1.00  0.00           C  
ATOM    440  O   ARG A 297      11.014 -24.091 -10.530  1.00  0.00           O  
ATOM    441  CB  ARG A 297       9.047 -21.728 -11.442  1.00  0.00           C  
ATOM    442  CG  ARG A 297      10.207 -21.451 -12.429  1.00  0.00           C  
ATOM    443  CD  ARG A 297       9.934 -20.266 -13.341  1.00  0.00           C  
ATOM    444  NE  ARG A 297       8.828 -20.550 -14.259  1.00  0.00           N  
ATOM    445  CZ  ARG A 297       8.487 -19.800 -15.306  1.00  0.00           C  
ATOM    446  NH1 ARG A 297       9.163 -18.692 -15.607  1.00  0.00           N  
ATOM    447  NH2 ARG A 297       7.458 -20.162 -16.063  1.00  0.00           N  
ATOM    448  N   ALA A 298       9.696 -23.583  -8.811  1.00  0.00           N  
ATOM    449  CA  ALA A 298      10.633 -24.047  -7.778  1.00  0.00           C  
ATOM    450  C   ALA A 298      10.557 -25.554  -7.484  1.00  0.00           C  
ATOM    451  O   ALA A 298      11.196 -26.032  -6.543  1.00  0.00           O  
ATOM    452  CB  ALA A 298      10.410 -23.253  -6.493  1.00  0.00           C  
ATOM    453  N   GLY A 305       9.766 -26.292  -8.260  1.00  0.00           N  
ATOM    454  CA  GLY A 305       9.669 -27.758  -8.118  1.00  0.00           C  
ATOM    455  C   GLY A 305       8.463 -28.362  -7.405  1.00  0.00           C  
ATOM    456  O   GLY A 305       8.326 -29.582  -7.356  1.00  0.00           O  
ATOM    457  N   HIS A 306       7.589 -27.524  -6.863  1.00  0.00           N  
ATOM    458  CA  HIS A 306       6.438 -27.986  -6.077  1.00  0.00           C  
ATOM    459  C   HIS A 306       5.151 -28.066  -6.906  1.00  0.00           C  
ATOM    460  O   HIS A 306       5.120 -27.619  -8.048  1.00  0.00           O  
ATOM    461  CB  HIS A 306       6.257 -27.060  -4.885  1.00  0.00           C  
ATOM    462  CG  HIS A 306       7.526 -26.829  -4.126  1.00  0.00           C  
ATOM    463  ND1 HIS A 306       8.173 -27.830  -3.435  1.00  0.00           N  
ATOM    464  CD2 HIS A 306       8.289 -25.722  -3.980  1.00  0.00           C  
ATOM    465  CE1 HIS A 306       9.264 -27.347  -2.871  1.00  0.00           C  
ATOM    466  NE2 HIS A 306       9.362 -26.069  -3.190  1.00  0.00           N  
ATOM    467  N   ARG A 307       4.097 -28.647  -6.334  1.00  0.00           N  
ATOM    468  CA  ARG A 307       2.823 -28.853  -7.060  1.00  0.00           C  
ATOM    469  C   ARG A 307       1.712 -27.901  -6.622  1.00  0.00           C  
ATOM    470  O   ARG A 307       1.226 -27.986  -5.501  1.00  0.00           O  
ATOM    471  CB  ARG A 307       2.310 -30.284  -6.893  1.00  0.00           C  
ATOM    472  CG  ARG A 307       0.944 -30.484  -7.565  1.00  0.00           C  
ATOM    473  CD  ARG A 307       0.521 -31.946  -7.705  1.00  0.00           C  
ATOM    474  NE  ARG A 307       0.394 -32.604  -6.403  1.00  0.00           N  
ATOM    475  CZ  ARG A 307      -0.325 -33.695  -6.166  1.00  0.00           C  
ATOM    476  NH1 ARG A 307      -1.018 -34.275  -7.146  1.00  0.00           N  
ATOM    477  NH2 ARG A 307      -0.361 -34.196  -4.930  1.00  0.00           N  
ATOM    478  N   PRO A 308       1.281 -27.005  -7.513  1.00  0.00           N  
ATOM    479  CA  PRO A 308       0.161 -26.140  -7.178  1.00  0.00           C  
ATOM    480  C   PRO A 308      -1.242 -26.757  -7.378  1.00  0.00           C  
ATOM    481  O   PRO A 308      -1.477 -27.550  -8.277  1.00  0.00           O  
ATOM    482  CB  PRO A 308       0.364 -24.943  -8.112  1.00  0.00           C  
ATOM    483  CG  PRO A 308       1.024 -25.501  -9.298  1.00  0.00           C  
ATOM    484  CD  PRO A 308       1.814 -26.713  -8.852  1.00  0.00           C  
ATOM    485  N   ILE A 309      -2.158 -26.370  -6.509  1.00  0.00           N  
ATOM    486  CA  ILE A 309      -3.575 -26.673  -6.657  1.00  0.00           C  
ATOM    487  C   ILE A 309      -4.387 -25.374  -6.589  1.00  0.00           C  
ATOM    488  O   ILE A 309      -4.265 -24.594  -5.644  1.00  0.00           O  
ATOM    489  CB  ILE A 309      -4.085 -27.622  -5.543  1.00  0.00           C  
ATOM    490  CG1 ILE A 309      -3.387 -28.969  -5.618  1.00  0.00           C  
ATOM    491  CG2 ILE A 309      -5.579 -27.853  -5.668  1.00  0.00           C  
ATOM    492  CD1 ILE A 309      -3.728 -29.860  -4.447  1.00  0.00           C  
ATOM    493  N   VAL A 310      -5.214 -25.156  -7.596  1.00  0.00           N  
ATOM    494  CA  VAL A 310      -6.182 -24.080  -7.557  1.00  0.00           C  
ATOM    495  C   VAL A 310      -7.507 -24.696  -7.117  1.00  0.00           C  
ATOM    496  O   VAL A 310      -8.064 -25.520  -7.824  1.00  0.00           O  
ATOM    497  CB  VAL A 310      -6.342 -23.400  -8.928  1.00  0.00           C  
ATOM    498  CG1 VAL A 310      -7.433 -22.343  -8.876  1.00  0.00           C  
ATOM    499  CG2 VAL A 310      -5.012 -22.788  -9.387  1.00  0.00           C  
ATOM    500  N   LEU A 311      -7.987 -24.310  -5.938  1.00  0.00           N  
ATOM    501  CA  LEU A 311      -9.238 -24.824  -5.386  1.00  0.00           C  
ATOM    502  C   LEU A 311     -10.344 -23.838  -5.685  1.00  0.00           C  
ATOM    503  O   LEU A 311     -10.362 -22.749  -5.137  1.00  0.00           O  
ATOM    504  CB  LEU A 311      -9.124 -25.025  -3.878  1.00  0.00           C  
ATOM    505  CG  LEU A 311     -10.369 -25.458  -3.077  1.00  0.00           C  
ATOM    506  CD1 LEU A 311     -11.008 -26.752  -3.574  1.00  0.00           C  
ATOM    507  CD2 LEU A 311      -9.989 -25.598  -1.615  1.00  0.00           C  
ATOM    508  N   ALA A 312     -11.250 -24.223  -6.578  1.00  0.00           N  
ATOM    509  CA  ALA A 312     -12.458 -23.449  -6.844  1.00  0.00           C  
ATOM    510  C   ALA A 312     -13.400 -23.711  -5.691  1.00  0.00           C  
ATOM    511  O   ALA A 312     -13.765 -24.861  -5.433  1.00  0.00           O  
ATOM    512  CB  ALA A 312     -13.094 -23.865  -8.150  1.00  0.00           C  
ATOM    513  N   GLY A 313     -13.772 -22.651  -4.983  1.00  0.00           N  
ATOM    514  CA  GLY A 313     -14.666 -22.765  -3.827  1.00  0.00           C  
ATOM    515  C   GLY A 313     -16.116 -22.796  -4.253  1.00  0.00           C  
ATOM    516  O   GLY A 313     -16.876 -21.903  -3.916  1.00  0.00           O  
ATOM    517  N   GLY A 314     -16.497 -23.836  -4.987  1.00  0.00           N  
ATOM    518  CA  GLY A 314     -17.854 -23.961  -5.535  1.00  0.00           C  
ATOM    519  C   GLY A 314     -18.975 -23.968  -4.507  1.00  0.00           C  
ATOM    520  O   GLY A 314     -20.061 -23.441  -4.761  1.00  0.00           O  
ATOM    521  N   ALA A 315     -18.706 -24.555  -3.345  1.00  0.00           N  
ATOM    522  CA  ALA A 315     -19.700 -24.692  -2.271  1.00  0.00           C  
ATOM    523  C   ALA A 315     -20.332 -23.362  -1.844  1.00  0.00           C  
ATOM    524  O   ALA A 315     -21.543 -23.282  -1.644  1.00  0.00           O  
ATOM    525  CB  ALA A 315     -19.073 -25.372  -1.074  1.00  0.00           C  
ATOM    526  N   THR A 316     -19.514 -22.324  -1.710  1.00  0.00           N  
ATOM    527  CA  THR A 316     -19.984 -21.040  -1.169  1.00  0.00           C  
ATOM    528  C   THR A 316     -21.059 -20.403  -2.041  1.00  0.00           C  
ATOM    529  O   THR A 316     -22.084 -19.931  -1.551  1.00  0.00           O  
ATOM    530  CB  THR A 316     -18.840 -20.032  -1.019  1.00  0.00           C  
ATOM    531  OG1 THR A 316     -17.587 -20.692  -1.237  1.00  0.00           O  
ATOM    532  CG2 THR A 316     -18.878 -19.397   0.383  1.00  0.00           C  
ATOM    533  N   GLY A 317     -20.809 -20.394  -3.338  1.00  0.00           N  
ATOM    534  CA  GLY A 317     -21.758 -19.843  -4.302  1.00  0.00           C  
ATOM    535  C   GLY A 317     -23.062 -20.616  -4.358  1.00  0.00           C  
ATOM    536  O   GLY A 317     -24.144 -20.020  -4.473  1.00  0.00           O  
ATOM    537  N   MET A 333     -22.957 -21.941  -4.262  1.00  0.00           N  
ATOM    538  CA  MET A 333     -24.137 -22.830  -4.216  1.00  0.00           C  
ATOM    539  C   MET A 333     -24.985 -22.628  -2.951  1.00  0.00           C  
ATOM    540  O   MET A 333     -26.179 -22.870  -2.960  1.00  0.00           O  
ATOM    541  CB  MET A 333     -23.710 -24.295  -4.352  1.00  0.00           C  
ATOM    542  CG  MET A 333     -24.863 -25.243  -4.571  1.00  0.00           C  
ATOM    543  SD  MET A 333     -24.440 -26.564  -5.707  1.00  0.00           S  
ATOM    544  CE  MET A 333     -26.001 -27.475  -5.782  1.00  0.00           C  
ATOM    545  N   ILE A 335     -24.366 -22.152  -1.879  1.00  0.00           N  
ATOM    546  CA  ILE A 335     -25.076 -21.829  -0.645  1.00  0.00           C  
ATOM    547  C   ILE A 335     -25.597 -20.379  -0.646  1.00  0.00           C  
ATOM    548  O   ILE A 335     -26.604 -20.077  -0.007  1.00  0.00           O  
ATOM    549  CB  ILE A 335     -24.155 -22.070   0.575  1.00  0.00           C  
ATOM    550  CG1 ILE A 335     -23.855 -23.565   0.708  1.00  0.00           C  
ATOM    551  CG2 ILE A 335     -24.799 -21.582   1.848  1.00  0.00           C  
ATOM    552  CD1 ILE A 335     -22.702 -23.894   1.618  1.00  0.00           C  
ATOM    553  N   GLY A 336     -24.923 -19.499  -1.383  1.00  0.00           N  
ATOM    554  CA  GLY A 336     -25.105 -18.049  -1.239  1.00  0.00           C  
ATOM    555  C   GLY A 336     -26.394 -17.451  -1.770  1.00  0.00           C  
ATOM    556  O   GLY A 336     -26.869 -16.433  -1.249  1.00  0.00           O  
ATOM    557  N   ASP A 408     -26.953 -18.072  -2.808  1.00  0.00           N  
ATOM    558  CA  ASP A 408     -28.184 -17.577  -3.460  1.00  0.00           C  
ATOM    559  C   ASP A 408     -29.462 -17.931  -2.681  1.00  0.00           C  
ATOM    560  O   ASP A 408     -29.795 -19.117  -2.531  1.00  0.00           O  
ATOM    561  CB  ASP A 408     -28.300 -18.096  -4.904  1.00  0.00           C  
ATOM    562  CG  ASP A 408     -28.243 -19.610  -4.992  1.00  0.00           C  
ATOM    563  OD1 ASP A 408     -27.643 -20.231  -4.088  1.00  0.00           O  
ATOM    564  OD2 ASP A 408     -28.785 -20.174  -5.962  1.00  0.00           O  
ATOM    565  N   PRO A 409     -30.194 -16.902  -2.195  1.00  0.00           N  
ATOM    566  CA  PRO A 409     -31.476 -17.168  -1.514  1.00  0.00           C  
ATOM    567  C   PRO A 409     -32.567 -17.710  -2.435  1.00  0.00           C  
ATOM    568  O   PRO A 409     -33.612 -18.123  -1.943  1.00  0.00           O  
ATOM    569  CB  PRO A 409     -31.889 -15.792  -0.961  1.00  0.00           C  
ATOM    570  CG  PRO A 409     -30.664 -14.931  -1.060  1.00  0.00           C  
ATOM    571  CD  PRO A 409     -29.892 -15.458  -2.226  1.00  0.00           C  
ATOM    572  N   ARG A 410     -32.321 -17.684  -3.750  1.00  0.00           N  
ATOM    573  CA  ARG A 410     -33.223 -18.259  -4.755  1.00  0.00           C  
ATOM    574  C   ARG A 410     -33.668 -19.656  -4.364  1.00  0.00           C  
ATOM    575  O   ARG A 410     -32.999 -20.354  -3.589  1.00  0.00           O  
ATOM    576  CB  ARG A 410     -32.560 -18.284  -6.137  1.00  0.00           C  
ATOM    577  CG  ARG A 410     -32.583 -16.941  -6.850  1.00  0.00           C  
ATOM    578  CD  ARG A 410     -31.409 -16.764  -7.799  1.00  0.00           C  
ATOM    579  NE  ARG A 410     -31.490 -17.617  -8.989  1.00  0.00           N  
ATOM    580  CZ  ARG A 410     -30.873 -18.790  -9.155  1.00  0.00           C  
ATOM    581  NH1 ARG A 410     -30.114 -19.309  -8.198  1.00  0.00           N  
ATOM    582  NH2 ARG A 410     -31.022 -19.457 -10.298  1.00  0.00           N  
ATOM    583  N   ASP A 411     -34.790 -20.060  -4.931  1.00  0.00           N  
ATOM    584  CA  ASP A 411     -35.570 -21.165  -4.406  1.00  0.00           C  
ATOM    585  C   ASP A 411     -35.695 -22.163  -5.529  1.00  0.00           C  
ATOM    586  O   ASP A 411     -35.482 -21.802  -6.689  1.00  0.00           O  
ATOM    587  CB  ASP A 411     -36.927 -20.641  -3.959  1.00  0.00           C  
ATOM    588  CG  ASP A 411     -37.303 -19.354  -4.666  1.00  0.00           C  
ATOM    589  OD1 ASP A 411     -37.383 -19.368  -5.917  1.00  0.00           O  
ATOM    590  OD2 ASP A 411     -37.491 -18.328  -3.974  1.00  0.00           O  
ATOM    591  N   VAL A 412     -36.059 -23.401  -5.202  1.00  0.00           N  
ATOM    592  CA  VAL A 412     -35.931 -24.511  -6.165  1.00  0.00           C  
ATOM    593  C   VAL A 412     -36.684 -24.225  -7.446  1.00  0.00           C  
ATOM    594  O   VAL A 412     -36.378 -24.797  -8.496  1.00  0.00           O  
ATOM    595  CB  VAL A 412     -36.466 -25.848  -5.592  1.00  0.00           C  
ATOM    596  CG1 VAL A 412     -36.858 -26.830  -6.715  1.00  0.00           C  
ATOM    597  CG2 VAL A 412     -35.446 -26.491  -4.667  1.00  0.00           C  
ATOM    598  N   GLY A 413     -37.673 -23.340  -7.364  1.00  0.00           N  
ATOM    599  CA  GLY A 413     -38.410 -22.947  -8.542  1.00  0.00           C  
ATOM    600  C   GLY A 413     -37.464 -22.741  -9.722  1.00  0.00           C  
ATOM    601  O   GLY A 413     -37.838 -22.925 -10.881  1.00  0.00           O  
ATOM    602  N   GLU A 414     -36.217 -22.429  -9.390  1.00  0.00           N  
ATOM    603  CA  GLU A 414     -35.464 -21.452 -10.151  1.00  0.00           C  
ATOM    604  C   GLU A 414     -33.975 -21.603  -9.920  1.00  0.00           C  
ATOM    605  O   GLU A 414     -33.172 -21.343 -10.813  1.00  0.00           O  
ATOM    606  CB  GLU A 414     -35.926 -20.049  -9.739  1.00  0.00           C  
ATOM    607  CG  GLU A 414     -35.652 -18.974 -10.783  1.00  0.00           C  
ATOM    608  CD  GLU A 414     -35.233 -17.648 -10.168  1.00  0.00           C  
ATOM    609  OE1 GLU A 414     -35.983 -17.106  -9.329  1.00  0.00           O  
ATOM    610  OE2 GLU A 414     -34.152 -17.142 -10.529  1.00  0.00           O  
ATOM    611  N   ARG A 415     -33.616 -21.997  -8.707  1.00  0.00           N  
ATOM    612  CA  ARG A 415     -32.300 -22.547  -8.444  1.00  0.00           C  
ATOM    613  C   ARG A 415     -32.028 -23.725  -9.373  1.00  0.00           C  
ATOM    614  O   ARG A 415     -31.107 -23.680 -10.194  1.00  0.00           O  
ATOM    615  CB  ARG A 415     -32.240 -23.052  -7.013  1.00  0.00           C  
ATOM    616  CG  ARG A 415     -31.072 -22.506  -6.186  1.00  0.00           C  
ATOM    617  CD  ARG A 415     -31.451 -22.514  -4.708  1.00  0.00           C  
ATOM    618  NE  ARG A 415     -32.048 -23.777  -4.286  1.00  0.00           N  
ATOM    619  CZ  ARG A 415     -31.839 -24.951  -4.882  1.00  0.00           C  
ATOM    620  NH1 ARG A 415     -31.024 -25.063  -5.933  1.00  0.00           N  
ATOM    621  NH2 ARG A 415     -32.435 -26.036  -4.432  1.00  0.00           N  
ATOM    622  N   SER A 416     -32.863 -24.757  -9.248  1.00  0.00           N  
ATOM    623  CA  SER A 416     -32.526 -26.106  -9.708  1.00  0.00           C  
ATOM    624  C   SER A 416     -32.025 -26.177 -11.135  1.00  0.00           C  
ATOM    625  O   SER A 416     -30.876 -26.581 -11.366  1.00  0.00           O  
ATOM    626  CB  SER A 416     -33.713 -27.057  -9.552  1.00  0.00           C  
ATOM    627  OG  SER A 416     -34.874 -26.364  -9.132  1.00  0.00           O  
ATOM    628  N   LEU A 417     -32.876 -25.757 -12.079  1.00  0.00           N  
ATOM    629  CA  LEU A 417     -32.700 -26.081 -13.533  1.00  0.00           C  
ATOM    630  C   LEU A 417     -31.268 -25.851 -14.091  1.00  0.00           C  
ATOM    631  O   LEU A 417     -30.907 -26.347 -15.166  1.00  0.00           O  
ATOM    632  CB  LEU A 417     -33.737 -25.288 -14.367  1.00  0.00           C  
ATOM    633  CG  LEU A 417     -33.803 -25.469 -15.899  1.00  0.00           C  
ATOM    634  CD1 LEU A 417     -35.200 -25.076 -16.419  1.00  0.00           C  
ATOM    635  CD2 LEU A 417     -32.774 -24.580 -16.592  1.00  0.00           C  
ATOM    636  N   ASN A 418     -30.459 -25.157 -13.298  1.00  0.00           N  
ATOM    637  CA  ASN A 418     -29.322 -24.416 -13.784  1.00  0.00           C  
ATOM    638  C   ASN A 418     -28.112 -24.597 -12.875  1.00  0.00           C  
ATOM    639  O   ASN A 418     -26.976 -24.420 -13.312  1.00  0.00           O  
ATOM    640  CB  ASN A 418     -29.732 -22.935 -13.783  1.00  0.00           C  
ATOM    641  CG  ASN A 418     -29.034 -22.125 -14.850  1.00  0.00           C  
ATOM    642  OD1 ASN A 418     -28.807 -20.930 -14.671  1.00  0.00           O  
ATOM    643  ND2 ASN A 418     -28.692 -22.763 -15.970  1.00  0.00           N  
ATOM    644  N   GLU A 419     -28.365 -24.972 -11.620  1.00  0.00           N  
ATOM    645  CA  GLU A 419     -27.401 -24.775 -10.537  1.00  0.00           C  
ATOM    646  C   GLU A 419     -26.056 -25.416 -10.835  1.00  0.00           C  
ATOM    647  O   GLU A 419     -25.016 -24.754 -10.752  1.00  0.00           O  
ATOM    648  CB  GLU A 419     -27.949 -25.316  -9.203  1.00  0.00           C  
ATOM    649  N   ALA A 420     -26.100 -26.687 -11.230  1.00  0.00           N  
ATOM    650  CA  ALA A 420     -24.907 -27.536 -11.268  1.00  0.00           C  
ATOM    651  C   ALA A 420     -24.187 -27.380 -12.585  1.00  0.00           C  
ATOM    652  O   ALA A 420     -22.986 -27.643 -12.686  1.00  0.00           O  
ATOM    653  CB  ALA A 420     -25.291 -28.986 -11.056  1.00  0.00           C  
ATOM    654  N   ASP A 421     -24.931 -26.937 -13.588  1.00  0.00           N  
ATOM    655  CA  ASP A 421     -24.362 -26.716 -14.895  1.00  0.00           C  
ATOM    656  C   ASP A 421     -23.609 -25.405 -14.945  1.00  0.00           C  
ATOM    657  O   ASP A 421     -22.522 -25.356 -15.516  1.00  0.00           O  
ATOM    658  CB  ASP A 421     -25.434 -26.749 -15.979  1.00  0.00           C  
ATOM    659  CG  ASP A 421     -25.145 -27.790 -17.035  1.00  0.00           C  
ATOM    660  OD1 ASP A 421     -24.243 -28.636 -16.812  1.00  0.00           O  
ATOM    661  OD2 ASP A 421     -25.828 -27.773 -18.086  1.00  0.00           O  
ATOM    662  N   THR A 422     -24.164 -24.343 -14.362  1.00  0.00           N  
ATOM    663  CA  THR A 422     -23.429 -23.067 -14.319  1.00  0.00           C  
ATOM    664  C   THR A 422     -22.198 -23.133 -13.395  1.00  0.00           C  
ATOM    665  O   THR A 422     -21.227 -22.404 -13.611  1.00  0.00           O  
ATOM    666  CB  THR A 422     -24.309 -21.847 -13.939  1.00  0.00           C  
ATOM    667  OG1 THR A 422     -25.164 -22.178 -12.844  1.00  0.00           O  
ATOM    668  CG2 THR A 422     -25.154 -21.408 -15.112  1.00  0.00           C  
ATOM    669  N   VAL A 423     -22.228 -24.004 -12.386  1.00  0.00           N  
ATOM    670  CA  VAL A 423     -21.056 -24.193 -11.529  1.00  0.00           C  
ATOM    671  C   VAL A 423     -19.944 -24.866 -12.312  1.00  0.00           C  
ATOM    672  O   VAL A 423     -18.781 -24.506 -12.171  1.00  0.00           O  
ATOM    673  CB  VAL A 423     -21.352 -25.043 -10.284  1.00  0.00           C  
ATOM    674  CG1 VAL A 423     -20.138 -25.040  -9.339  1.00  0.00           C  
ATOM    675  CG2 VAL A 423     -22.577 -24.517  -9.565  1.00  0.00           C  
ATOM    676  N   ALA A 424     -20.309 -25.847 -13.131  1.00  0.00           N  
ATOM    677  CA  ALA A 424     -19.343 -26.539 -13.986  1.00  0.00           C  
ATOM    678  C   ALA A 424     -18.836 -25.648 -15.133  1.00  0.00           C  
ATOM    679  O   ALA A 424     -17.735 -25.850 -15.629  1.00  0.00           O  
ATOM    680  CB  ALA A 424     -19.942 -27.833 -14.526  1.00  0.00           C  
ATOM    681  N   GLU A 425     -19.631 -24.667 -15.546  1.00  0.00           N  
ATOM    682  CA  GLU A 425     -19.197 -23.698 -16.552  1.00  0.00           C  
ATOM    683  C   GLU A 425     -18.190 -22.720 -15.953  1.00  0.00           C  
ATOM    684  O   GLU A 425     -17.163 -22.424 -16.562  1.00  0.00           O  
ATOM    685  CB  GLU A 425     -20.389 -22.923 -17.107  1.00  0.00           C  
ATOM    686  CG  GLU A 425     -20.030 -21.958 -18.233  1.00  0.00           C  
ATOM    687  CD  GLU A 425     -21.227 -21.174 -18.745  1.00  0.00           C  
ATOM    688  OE1 GLU A 425     -22.024 -20.669 -17.921  1.00  0.00           O  
ATOM    689  OE2 GLU A 425     -21.365 -21.056 -19.981  1.00  0.00           O  
ATOM    690  N   TRP A 426     -18.521 -22.210 -14.767  1.00  0.00           N  
ATOM    691  CA  TRP A 426     -17.668 -21.304 -13.979  1.00  0.00           C  
ATOM    692  C   TRP A 426     -16.262 -21.887 -13.742  1.00  0.00           C  
ATOM    693  O   TRP A 426     -15.267 -21.167 -13.809  1.00  0.00           O  
ATOM    694  CB  TRP A 426     -18.390 -21.034 -12.651  1.00  0.00           C  
ATOM    695  CG  TRP A 426     -17.799 -20.044 -11.677  1.00  0.00           C  
ATOM    696  CD1 TRP A 426     -17.975 -18.687 -11.674  1.00  0.00           C  
ATOM    697  CD2 TRP A 426     -17.031 -20.349 -10.497  1.00  0.00           C  
ATOM    698  NE1 TRP A 426     -17.327 -18.125 -10.592  1.00  0.00           N  
ATOM    699  CE2 TRP A 426     -16.745 -19.123  -9.855  1.00  0.00           C  
ATOM    700  CE3 TRP A 426     -16.540 -21.538  -9.932  1.00  0.00           C  
ATOM    701  CZ2 TRP A 426     -15.994 -19.050  -8.679  1.00  0.00           C  
ATOM    702  CZ3 TRP A 426     -15.783 -21.460  -8.758  1.00  0.00           C  
ATOM    703  CH2 TRP A 426     -15.518 -20.223  -8.149  1.00  0.00           C  
ATOM    704  N   THR A 427     -16.177 -23.190 -13.492  1.00  0.00           N  
ATOM    705  CA  THR A 427     -14.884 -23.821 -13.228  1.00  0.00           C  
ATOM    706  C   THR A 427     -14.014 -23.954 -14.480  1.00  0.00           C  
ATOM    707  O   THR A 427     -12.795 -23.814 -14.387  1.00  0.00           O  
ATOM    708  CB  THR A 427     -15.037 -25.209 -12.575  1.00  0.00           C  
ATOM    709  OG1 THR A 427     -15.755 -25.078 -11.348  1.00  0.00           O  
ATOM    710  CG2 THR A 427     -13.677 -25.824 -12.274  1.00  0.00           C  
ATOM    711  N   GLU A 429     -14.622 -24.222 -15.637  1.00  0.00           N  
ATOM    712  CA  GLU A 429     -13.848 -24.441 -16.877  1.00  0.00           C  
ATOM    713  C   GLU A 429     -13.274 -23.134 -17.435  1.00  0.00           C  
ATOM    714  O   GLU A 429     -12.098 -23.071 -17.806  1.00  0.00           O  
ATOM    715  CB  GLU A 429     -14.686 -25.160 -17.939  1.00  0.00           C  
ATOM    716  CG  GLU A 429     -13.896 -25.621 -19.187  1.00  0.00           C  
ATOM    717  CD  GLU A 429     -12.759 -26.610 -18.894  1.00  0.00           C  
ATOM    718  OE1 GLU A 429     -12.813 -27.346 -17.883  1.00  0.00           O  
ATOM    719  OE2 GLU A 429     -11.801 -26.656 -19.697  1.00  0.00           O  
ATOM    720  N   ARG A 431     -14.106 -22.100 -17.488  1.00  0.00           N  
ATOM    721  CA  ARG A 431     -13.645 -20.740 -17.766  1.00  0.00           C  
ATOM    722  C   ARG A 431     -12.426 -20.356 -16.938  1.00  0.00           C  
ATOM    723  O   ARG A 431     -11.439 -19.860 -17.480  1.00  0.00           O  
ATOM    724  CB  ARG A 431     -14.737 -19.745 -17.442  1.00  0.00           C  
ATOM    725  CG  ARG A 431     -15.927 -19.825 -18.338  1.00  0.00           C  
ATOM    726  CD  ARG A 431     -17.020 -18.947 -17.786  1.00  0.00           C  
ATOM    727  NE  ARG A 431     -18.054 -18.688 -18.772  1.00  0.00           N  
ATOM    728  CZ  ARG A 431     -17.911 -17.880 -19.818  1.00  0.00           C  
ATOM    729  NH1 ARG A 431     -16.763 -17.234 -20.039  1.00  0.00           N  
ATOM    730  NH2 ARG A 431     -18.927 -17.724 -20.657  1.00  0.00           N  
ATOM    731  N   ILE A 432     -12.513 -20.563 -15.622  1.00  0.00           N  
ATOM    732  CA  ILE A 432     -11.389 -20.298 -14.717  1.00  0.00           C  
ATOM    733  C   ILE A 432     -10.217 -21.249 -14.962  1.00  0.00           C  
ATOM    734  O   ILE A 432      -9.065 -20.824 -14.950  1.00  0.00           O  
ATOM    735  CB  ILE A 432     -11.803 -20.358 -13.241  1.00  0.00           C  
ATOM    736  CG1 ILE A 432     -12.694 -19.163 -12.904  1.00  0.00           C  
ATOM    737  CG2 ILE A 432     -10.591 -20.307 -12.345  1.00  0.00           C  
ATOM    738  CD1 ILE A 432     -13.098 -19.083 -11.437  1.00  0.00           C  
ATOM    739  N   ARG A 433     -10.497 -22.521 -15.216  1.00  0.00           N  
ATOM    740  CA  ARG A 433      -9.426 -23.451 -15.564  1.00  0.00           C  
ATOM    741  C   ARG A 433      -8.718 -23.067 -16.859  1.00  0.00           C  
ATOM    742  O   ARG A 433      -7.551 -23.385 -17.033  1.00  0.00           O  
ATOM    743  CB  ARG A 433      -9.924 -24.886 -15.697  1.00  0.00           C  
ATOM    744  CG  ARG A 433      -8.801 -25.900 -15.499  1.00  0.00           C  
ATOM    745  CD  ARG A 433      -8.831 -27.067 -16.481  1.00  0.00           C  
ATOM    746  NE  ARG A 433      -8.180 -28.249 -15.904  1.00  0.00           N  
ATOM    747  CZ  ARG A 433      -8.740 -29.065 -15.003  1.00  0.00           C  
ATOM    748  NH1 ARG A 433      -9.982 -28.843 -14.557  1.00  0.00           N  
ATOM    749  NH2 ARG A 433      -8.055 -30.112 -14.538  1.00  0.00           N  
ATOM    750  N   GLY A 434      -9.419 -22.414 -17.778  1.00  0.00           N  
ATOM    751  CA  GLY A 434      -8.804 -22.004 -19.044  1.00  0.00           C  
ATOM    752  C   GLY A 434      -7.749 -20.929 -18.834  1.00  0.00           C  
ATOM    753  O   GLY A 434      -6.655 -20.974 -19.404  1.00  0.00           O  
ATOM    754  N   GLN A 435      -8.117 -19.955 -18.013  1.00  0.00           N  
ATOM    755  CA  GLN A 435      -7.241 -18.884 -17.546  1.00  0.00           C  
ATOM    756  C   GLN A 435      -6.091 -19.416 -16.683  1.00  0.00           C  
ATOM    757  O   GLN A 435      -4.952 -18.987 -16.824  1.00  0.00           O  
ATOM    758  CB  GLN A 435      -8.080 -17.877 -16.756  1.00  0.00           C  
ATOM    759  CG  GLN A 435      -9.038 -17.072 -17.632  1.00  0.00           C  
ATOM    760  CD  GLN A 435     -10.041 -16.239 -16.841  1.00  0.00           C  
ATOM    761  OE1 GLN A 435     -10.136 -16.336 -15.618  1.00  0.00           O  
ATOM    762  NE2 GLN A 435     -10.797 -15.407 -17.550  1.00  0.00           N  
ATOM    763  N   LEU A 436      -6.396 -20.356 -15.798  1.00  0.00           N  
ATOM    764  CA  LEU A 436      -5.372 -20.961 -14.933  1.00  0.00           C  
ATOM    765  C   LEU A 436      -4.216 -21.593 -15.743  1.00  0.00           C  
ATOM    766  O   LEU A 436      -3.076 -21.626 -15.282  1.00  0.00           O  
ATOM    767  CB  LEU A 436      -6.003 -21.999 -13.983  1.00  0.00           C  
ATOM    768  CG  LEU A 436      -6.858 -21.423 -12.838  1.00  0.00           C  
ATOM    769  CD1 LEU A 436      -7.882 -22.423 -12.274  1.00  0.00           C  
ATOM    770  CD2 LEU A 436      -5.976 -20.894 -11.731  1.00  0.00           C  
ATOM    771  N   GLU A 437      -4.512 -22.079 -16.946  1.00  0.00           N  
ATOM    772  CA  GLU A 437      -3.498 -22.721 -17.798  1.00  0.00           C  
ATOM    773  C   GLU A 437      -2.396 -21.750 -18.216  1.00  0.00           C  
ATOM    774  O   GLU A 437      -1.299 -22.162 -18.607  1.00  0.00           O  
ATOM    775  CB  GLU A 437      -4.144 -23.374 -19.031  1.00  0.00           C  
ATOM    776  CG  GLU A 437      -4.746 -24.754 -18.726  1.00  0.00           C  
ATOM    777  CD  GLU A 437      -5.664 -25.324 -19.821  1.00  0.00           C  
ATOM    778  OE1 GLU A 437      -5.516 -24.937 -21.012  1.00  0.00           O  
ATOM    779  OE2 GLU A 437      -6.520 -26.188 -19.468  1.00  0.00           O  
ATOM    780  N   ARG A 438      -2.693 -20.464 -18.117  1.00  0.00           N  
ATOM    781  CA  ARG A 438      -1.729 -19.423 -18.427  1.00  0.00           C  
ATOM    782  C   ARG A 438      -0.647 -19.302 -17.350  1.00  0.00           C  
ATOM    783  O   ARG A 438       0.508 -18.999 -17.652  1.00  0.00           O  
ATOM    784  CB  ARG A 438      -2.449 -18.080 -18.557  1.00  0.00           C  
ATOM    785  CG  ARG A 438      -3.604 -18.042 -19.555  1.00  0.00           C  
ATOM    786  CD  ARG A 438      -3.230 -18.541 -20.936  1.00  0.00           C  
ATOM    787  NE  ARG A 438      -1.948 -18.009 -21.402  1.00  0.00           N  
ATOM    788  CZ  ARG A 438      -1.686 -17.589 -22.638  1.00  0.00           C  
ATOM    789  NH1 ARG A 438      -2.624 -17.588 -23.585  1.00  0.00           N  
ATOM    790  NH2 ARG A 438      -0.472 -17.133 -22.913  1.00  0.00           N  
ATOM    791  N   PHE A 439      -1.042 -19.535 -16.099  1.00  0.00           N  
ATOM    792  CA  PHE A 439      -0.201 -19.270 -14.921  1.00  0.00           C  
ATOM    793  C   PHE A 439       0.547 -20.474 -14.381  1.00  0.00           C  
ATOM    794  O   PHE A 439       1.478 -20.330 -13.604  1.00  0.00           O  
ATOM    795  CB  PHE A 439      -1.071 -18.773 -13.773  1.00  0.00           C  
ATOM    796  CG  PHE A 439      -1.623 -17.410 -13.979  1.00  0.00           C  
ATOM    797  CD1 PHE A 439      -2.822 -17.235 -14.640  1.00  0.00           C  
ATOM    798  CD2 PHE A 439      -0.960 -16.300 -13.492  1.00  0.00           C  
ATOM    799  CE1 PHE A 439      -3.359 -15.968 -14.819  1.00  0.00           C  
ATOM    800  CE2 PHE A 439      -1.484 -15.028 -13.668  1.00  0.00           C  
ATOM    801  CZ  PHE A 439      -2.694 -14.861 -14.336  1.00  0.00           C  
ATOM    802  N   VAL A 444       0.111 -21.660 -14.759  1.00  0.00           N  
ATOM    803  CA  VAL A 444       0.547 -22.888 -14.107  1.00  0.00           C  
ATOM    804  C   VAL A 444       0.364 -24.049 -15.072  1.00  0.00           C  
ATOM    805  O   VAL A 444      -0.677 -24.163 -15.722  1.00  0.00           O  
ATOM    806  CB  VAL A 444      -0.257 -23.107 -12.810  1.00  0.00           C  
ATOM    807  CG1 VAL A 444      -0.772 -24.506 -12.716  1.00  0.00           C  
ATOM    808  CG2 VAL A 444       0.582 -22.756 -11.602  1.00  0.00           C  
ATOM    809  N   ASP A 445       1.382 -24.898 -15.167  1.00  0.00           N  
ATOM    810  CA  ASP A 445       1.414 -25.954 -16.179  1.00  0.00           C  
ATOM    811  C   ASP A 445       0.715 -27.218 -15.720  1.00  0.00           C  
ATOM    812  O   ASP A 445       1.124 -27.834 -14.753  1.00  0.00           O  
ATOM    813  CB  ASP A 445       2.855 -26.260 -16.604  1.00  0.00           C  
ATOM    814  CG  ASP A 445       3.382 -25.279 -17.664  1.00  0.00           C  
ATOM    815  OD1 ASP A 445       2.578 -24.712 -18.447  1.00  0.00           O  
ATOM    816  OD2 ASP A 445       4.613 -25.077 -17.726  1.00  0.00           O  
ATOM    817  N   PHE A 457      -0.351 -27.574 -16.435  1.00  0.00           N  
ATOM    818  CA  PHE A 457      -1.069 -28.839 -16.244  1.00  0.00           C  
ATOM    819  C   PHE A 457      -0.506 -29.908 -17.156  1.00  0.00           C  
ATOM    820  O   PHE A 457      -0.470 -29.749 -18.375  1.00  0.00           O  
ATOM    821  CB  PHE A 457      -2.559 -28.687 -16.535  1.00  0.00           C  
ATOM    822  CG  PHE A 457      -3.221 -27.670 -15.680  1.00  0.00           C  
ATOM    823  CD1 PHE A 457      -3.674 -27.997 -14.413  1.00  0.00           C  
ATOM    824  CD2 PHE A 457      -3.364 -26.371 -16.121  1.00  0.00           C  
ATOM    825  CE1 PHE A 457      -4.274 -27.048 -13.612  1.00  0.00           C  
ATOM    826  CE2 PHE A 457      -3.960 -25.418 -15.326  1.00  0.00           C  
ATOM    827  CZ  PHE A 457      -4.417 -25.756 -14.072  1.00  0.00           C  
ATOM    828  N   ASP A 458      -0.057 -30.991 -16.547  1.00  0.00           N  
ATOM    829  CA  ASP A 458       0.380 -32.171 -17.278  1.00  0.00           C  
ATOM    830  C   ASP A 458       0.587 -33.291 -16.280  1.00  0.00           C  
ATOM    831  O   ASP A 458       0.883 -33.047 -15.111  1.00  0.00           O  
ATOM    832  CB  ASP A 458       1.661 -31.912 -18.087  1.00  0.00           C  
ATOM    833  CG  ASP A 458       2.754 -31.225 -17.276  1.00  0.00           C  
ATOM    834  OD1 ASP A 458       3.140 -31.745 -16.209  1.00  0.00           O  
ATOM    835  OD2 ASP A 458       3.251 -30.173 -17.731  1.00  0.00           O  
ATOM    836  N   ASP A 459       0.405 -34.518 -16.735  1.00  0.00           N  
ATOM    837  CA  ASP A 459       0.616 -35.675 -15.865  1.00  0.00           C  
ATOM    838  C   ASP A 459       2.109 -35.807 -15.560  1.00  0.00           C  
ATOM    839  O   ASP A 459       2.950 -35.878 -16.462  1.00  0.00           O  
ATOM    840  CB  ASP A 459      -0.010 -36.934 -16.451  1.00  0.00           C  
ATOM    841  CG  ASP A 459      -1.520 -36.950 -16.266  1.00  0.00           C  
ATOM    842  OD1 ASP A 459      -2.145 -35.875 -16.410  1.00  0.00           O  
ATOM    843  OD2 ASP A 459      -2.083 -38.018 -15.954  1.00  0.00           O  
ATOM    844  N   SER A 460       2.396 -35.819 -14.263  1.00  0.00           N  
ATOM    845  CA  SER A 460       3.676 -35.372 -13.707  1.00  0.00           C  
ATOM    846  C   SER A 460       3.442 -35.107 -12.217  1.00  0.00           C  
ATOM    847  O   SER A 460       2.314 -34.813 -11.815  1.00  0.00           O  
ATOM    848  CB  SER A 460       4.135 -34.083 -14.416  1.00  0.00           C  
ATOM    849  OG  SER A 460       5.045 -33.312 -13.653  1.00  0.00           O  
ATOM    850  N   PRO A 461       4.493 -35.207 -11.387  1.00  0.00           N  
ATOM    851  CA  PRO A 461       4.292 -34.956  -9.949  1.00  0.00           C  
ATOM    852  C   PRO A 461       3.995 -33.494  -9.638  1.00  0.00           C  
ATOM    853  O   PRO A 461       3.212 -33.207  -8.741  1.00  0.00           O  
ATOM    854  CB  PRO A 461       5.630 -35.374  -9.323  1.00  0.00           C  
ATOM    855  CG  PRO A 461       6.629 -35.228 -10.416  1.00  0.00           C  
ATOM    856  CD  PRO A 461       5.896 -35.540 -11.700  1.00  0.00           C  
ATOM    857  N   MET A 463       4.611 -32.596 -10.402  1.00  0.00           N  
ATOM    858  CA  MET A 463       4.449 -31.145 -10.238  1.00  0.00           C  
ATOM    859  C   MET A 463       3.288 -30.622 -11.084  1.00  0.00           C  
ATOM    860  O   MET A 463       3.085 -29.418 -11.200  1.00  0.00           O  
ATOM    861  CB  MET A 463       5.728 -30.415 -10.656  1.00  0.00           C  
ATOM    862  CG  MET A 463       7.028 -31.040 -10.160  1.00  0.00           C  
ATOM    863  SD  MET A 463       8.248 -31.170 -11.484  1.00  0.00           S  
ATOM    864  CE  MET A 463       7.687 -32.626 -12.382  1.00  0.00           C  
ATOM    865  N   GLY A 471       2.539 -31.536 -11.684  1.00  0.00           N  
ATOM    866  CA  GLY A 471       1.400 -31.186 -12.513  1.00  0.00           C  
ATOM    867  C   GLY A 471       0.307 -30.545 -11.698  1.00  0.00           C  
ATOM    868  O   GLY A 471      -0.124 -31.085 -10.683  1.00  0.00           O  
ATOM    869  N   ALA A 472      -0.129 -29.377 -12.141  1.00  0.00           N  
ATOM    870  CA  ALA A 472      -1.179 -28.641 -11.455  1.00  0.00           C  
ATOM    871  C   ALA A 472      -2.468 -29.440 -11.447  1.00  0.00           C  
ATOM    872  O   ALA A 472      -2.695 -30.291 -12.306  1.00  0.00           O  
ATOM    873  CB  ALA A 472      -1.405 -27.309 -12.112  1.00  0.00           C  
ATOM    874  N   ILE A 473      -3.287 -29.176 -10.440  1.00  0.00           N  
ATOM    875  CA  ILE A 473      -4.622 -29.740 -10.347  1.00  0.00           C  
ATOM    876  C   ILE A 473      -5.540 -28.581 -10.106  1.00  0.00           C  
ATOM    877  O   ILE A 473      -5.216 -27.697  -9.328  1.00  0.00           O  
ATOM    878  CB  ILE A 473      -4.795 -30.695  -9.148  1.00  0.00           C  
ATOM    879  CG1 ILE A 473      -3.786 -31.841  -9.199  1.00  0.00           C  
ATOM    880  CG2 ILE A 473      -6.217 -31.243  -9.117  1.00  0.00           C  
ATOM    881  CD1 ILE A 473      -3.537 -32.487  -7.843  1.00  0.00           C  
ATOM    882  N   VAL A 474      -6.677 -28.580 -10.782  1.00  0.00           N  
ATOM    883  CA  VAL A 474      -7.746 -27.652 -10.447  1.00  0.00           C  
ATOM    884  C   VAL A 474      -8.925 -28.453  -9.957  1.00  0.00           C  
ATOM    885  O   VAL A 474      -9.547 -29.174 -10.716  1.00  0.00           O  
ATOM    886  CB  VAL A 474      -8.169 -26.782 -11.627  1.00  0.00           C  
ATOM    887  CG1 VAL A 474      -9.348 -25.916 -11.230  1.00  0.00           C  
ATOM    888  CG2 VAL A 474      -7.023 -25.910 -12.049  1.00  0.00           C  
ATOM    889  N   GLU A 475      -9.215 -28.332  -8.676  1.00  0.00           N  
ATOM    890  CA  GLU A 475     -10.362 -29.007  -8.088  1.00  0.00           C  
ATOM    891  C   GLU A 475     -11.469 -28.030  -7.684  1.00  0.00           C  
ATOM    892  O   GLU A 475     -11.233 -26.831  -7.520  1.00  0.00           O  
ATOM    893  CB  GLU A 475      -9.937 -29.825  -6.876  1.00  0.00           C  
ATOM    894  CG  GLU A 475      -9.072 -31.030  -7.218  1.00  0.00           C  
ATOM    895  CD  GLU A 475      -9.463 -32.275  -6.433  1.00  0.00           C  
ATOM    896  OE1 GLU A 475     -10.667 -32.621  -6.423  1.00  0.00           O  
ATOM    897  OE2 GLU A 475      -8.569 -32.911  -5.831  1.00  0.00           O  
ATOM    898  N   ASN A 476     -12.683 -28.563  -7.554  1.00  0.00           N  
ATOM    899  CA  ASN A 476     -13.822 -27.819  -7.023  1.00  0.00           C  
ATOM    900  C   ASN A 476     -14.197 -28.444  -5.693  1.00  0.00           C  
ATOM    901  O   ASN A 476     -14.412 -29.648  -5.627  1.00  0.00           O  
ATOM    902  CB  ASN A 476     -15.007 -27.876  -7.988  1.00  0.00           C  
ATOM    903  CG  ASN A 476     -16.060 -26.832  -7.681  1.00  0.00           C  
ATOM    904  OD1 ASN A 476     -16.611 -26.792  -6.581  1.00  0.00           O  
ATOM    905  ND2 ASN A 476     -16.346 -25.979  -8.656  1.00  0.00           N  
ATOM    906  N   ASN A 477     -14.288 -27.642  -4.637  1.00  0.00           N  
ATOM    907  CA  ASN A 477     -14.561 -28.200  -3.294  1.00  0.00           C  
ATOM    908  C   ASN A 477     -15.960 -28.848  -3.148  1.00  0.00           C  
ATOM    909  O   ASN A 477     -16.307 -29.357  -2.086  1.00  0.00           O  
ATOM    910  CB  ASN A 477     -14.287 -27.169  -2.175  1.00  0.00           C  
ATOM    911  CG  ASN A 477     -15.281 -26.036  -2.152  1.00  0.00           C  
ATOM    912  OD1 ASN A 477     -15.980 -25.780  -3.126  1.00  0.00           O  
ATOM    913  ND2 ASN A 477     -15.336 -25.337  -1.033  1.00  0.00           N  
ATOM    914  N   LEU A 478     -16.743 -28.823  -4.226  1.00  0.00           N  
ATOM    915  CA  LEU A 478     -17.988 -29.597  -4.322  1.00  0.00           C  
ATOM    916  C   LEU A 478     -17.735 -31.100  -4.419  1.00  0.00           C  
ATOM    917  O   LEU A 478     -18.606 -31.895  -4.105  1.00  0.00           O  
ATOM    918  CB  LEU A 478     -18.829 -29.148  -5.521  1.00  0.00           C  
ATOM    919  CG  LEU A 478     -19.520 -27.799  -5.319  1.00  0.00           C  
ATOM    920  CD1 LEU A 478     -20.118 -27.268  -6.597  1.00  0.00           C  
ATOM    921  CD2 LEU A 478     -20.593 -27.898  -4.238  1.00  0.00           C  
ATOM    922  N   GLU A 479     -16.549 -31.501  -4.849  1.00  0.00           N  
ATOM    923  CA  GLU A 479     -16.215 -32.918  -4.863  1.00  0.00           C  
ATOM    924  C   GLU A 479     -16.205 -33.569  -3.477  1.00  0.00           C  
ATOM    925  O   GLU A 479     -16.063 -34.791  -3.379  1.00  0.00           O  
ATOM    926  CB  GLU A 479     -14.862 -33.136  -5.521  1.00  0.00           C  
ATOM    927  CG  GLU A 479     -14.857 -32.886  -7.007  1.00  0.00           C  
ATOM    928  CD  GLU A 479     -13.465 -33.034  -7.570  1.00  0.00           C  
ATOM    929  OE1 GLU A 479     -12.855 -34.105  -7.319  1.00  0.00           O  
ATOM    930  OE2 GLU A 479     -12.973 -32.083  -8.232  1.00  0.00           O  
ATOM    931  N   TRP A 482     -16.320 -32.773  -2.415  1.00  0.00           N  
ATOM    932  CA  TRP A 482     -16.533 -33.331  -1.069  1.00  0.00           C  
ATOM    933  C   TRP A 482     -17.726 -32.743  -0.326  1.00  0.00           C  
ATOM    934  O   TRP A 482     -18.403 -33.461   0.415  1.00  0.00           O  
ATOM    935  CB  TRP A 482     -15.277 -33.241  -0.192  1.00  0.00           C  
ATOM    936  CG  TRP A 482     -14.602 -31.919  -0.151  1.00  0.00           C  
ATOM    937  CD1 TRP A 482     -14.895 -30.861   0.668  1.00  0.00           C  
ATOM    938  CD2 TRP A 482     -13.487 -31.514  -0.949  1.00  0.00           C  
ATOM    939  NE1 TRP A 482     -14.044 -29.816   0.410  1.00  0.00           N  
ATOM    940  CE2 TRP A 482     -13.168 -30.191  -0.577  1.00  0.00           C  
ATOM    941  CE3 TRP A 482     -12.733 -32.137  -1.955  1.00  0.00           C  
ATOM    942  CZ2 TRP A 482     -12.115 -29.485  -1.168  1.00  0.00           C  
ATOM    943  CZ3 TRP A 482     -11.691 -31.429  -2.547  1.00  0.00           C  
ATOM    944  CH2 TRP A 482     -11.390 -30.121  -2.148  1.00  0.00           C  
ATOM    945  N   THR A 485     -17.973 -31.453  -0.511  1.00  0.00           N  
ATOM    946  CA  THR A 485     -19.048 -30.771   0.197  1.00  0.00           C  
ATOM    947  C   THR A 485     -20.413 -31.110  -0.397  1.00  0.00           C  
ATOM    948  O   THR A 485     -21.444 -31.103   0.307  1.00  0.00           O  
ATOM    949  CB  THR A 485     -18.847 -29.261   0.161  1.00  0.00           C  
ATOM    950  OG1 THR A 485     -17.485 -28.967   0.489  1.00  0.00           O  
ATOM    951  CG2 THR A 485     -19.775 -28.572   1.158  1.00  0.00           C  
ATOM    952  N   GLY A 486     -20.414 -31.399  -1.694  1.00  0.00           N  
ATOM    953  CA  GLY A 486     -21.639 -31.755  -2.411  1.00  0.00           C  
ATOM    954  C   GLY A 486     -22.341 -32.959  -1.813  1.00  0.00           C  
ATOM    955  O   GLY A 486     -23.550 -32.968  -1.717  1.00  0.00           O  
ATOM    956  N   SER A 489     -21.568 -33.952  -1.380  1.00  0.00           N  
ATOM    957  CA  SER A 489     -22.101 -35.189  -0.789  1.00  0.00           C  
ATOM    958  C   SER A 489     -22.018 -35.201   0.743  1.00  0.00           C  
ATOM    959  O   SER A 489     -22.451 -36.152   1.375  1.00  0.00           O  
ATOM    960  CB  SER A 489     -21.386 -36.433  -1.381  1.00  0.00           C  
ATOM    961  OG  SER A 489     -20.022 -36.573  -0.975  1.00  0.00           O  
ATOM    962  N   LEU A 490     -21.432 -34.163   1.333  1.00  0.00           N  
ATOM    963  CA  LEU A 490     -21.405 -34.005   2.797  1.00  0.00           C  
ATOM    964  C   LEU A 490     -22.820 -33.810   3.370  1.00  0.00           C  
ATOM    965  O   LEU A 490     -23.559 -32.932   2.923  1.00  0.00           O  
ATOM    966  CB  LEU A 490     -20.528 -32.813   3.193  1.00  0.00           C  
ATOM    967  CG  LEU A 490     -20.465 -32.529   4.691  1.00  0.00           C  
ATOM    968  CD1 LEU A 490     -19.963 -33.757   5.408  1.00  0.00           C  
ATOM    969  CD2 LEU A 490     -19.598 -31.313   4.965  1.00  0.00           C  
ATOM    970  N   SER A 494     -23.175 -34.613   4.365  1.00  0.00           N  
ATOM    971  CA  SER A 494     -24.494 -34.529   5.004  1.00  0.00           C  
ATOM    972  C   SER A 494     -24.507 -33.645   6.249  1.00  0.00           C  
ATOM    973  O   SER A 494     -23.520 -33.557   6.974  1.00  0.00           O  
ATOM    974  CB  SER A 494     -24.979 -35.904   5.428  1.00  0.00           C  
ATOM    975  OG  SER A 494     -24.250 -36.351   6.556  1.00  0.00           O  
ATOM    976  N   ALA A 495     -25.654 -33.029   6.505  1.00  0.00           N  
ATOM    977  CA  ALA A 495     -25.862 -32.228   7.712  1.00  0.00           C  
ATOM    978  C   ALA A 495     -25.321 -32.947   8.959  1.00  0.00           C  
ATOM    979  O   ALA A 495     -24.644 -32.342   9.795  1.00  0.00           O  
ATOM    980  CB  ALA A 495     -27.337 -31.890   7.882  1.00  0.00           C  
ATOM    981  N   ILE A 496     -25.593 -34.245   9.068  1.00  0.00           N  
ATOM    982  CA  ILE A 496     -25.113 -35.013  10.225  1.00  0.00           C  
ATOM    983  C   ILE A 496     -23.589 -35.113  10.232  1.00  0.00           C  
ATOM    984  O   ILE A 496     -22.970 -34.789  11.237  1.00  0.00           O  
ATOM    985  CB  ILE A 496     -25.756 -36.412  10.323  1.00  0.00           C  
ATOM    986  CG1 ILE A 496     -27.256 -36.277  10.616  1.00  0.00           C  
ATOM    987  CG2 ILE A 496     -25.089 -37.226  11.421  1.00  0.00           C  
ATOM    988  CD1 ILE A 496     -27.988 -37.594  10.707  1.00  0.00           C  
ATOM    989  N   GLU A 498     -22.999 -35.548   9.119  1.00  0.00           N  
ATOM    990  CA  GLU A 498     -21.518 -35.604   8.973  1.00  0.00           C  
ATOM    991  C   GLU A 498     -20.895 -34.256   9.355  1.00  0.00           C  
ATOM    992  O   GLU A 498     -19.968 -34.168  10.160  1.00  0.00           O  
ATOM    993  CB  GLU A 498     -21.108 -35.951   7.531  1.00  0.00           C  
ATOM    994  CG  GLU A 498     -21.164 -37.439   7.162  1.00  0.00           C  
ATOM    995  CD  GLU A 498     -21.219 -37.719   5.636  1.00  0.00           C  
ATOM    996  OE1 GLU A 498     -21.628 -36.847   4.831  1.00  0.00           O  
ATOM    997  OE2 GLU A 498     -20.861 -38.847   5.238  1.00  0.00           O  
ATOM    998  N   PHE A 499     -21.439 -33.211   8.753  1.00  0.00           N  
ATOM    999  CA  PHE A 499     -21.014 -31.830   8.977  1.00  0.00           C  
ATOM   1000  C   PHE A 499     -20.941 -31.473  10.463  1.00  0.00           C  
ATOM   1001  O   PHE A 499     -19.871 -31.138  10.973  1.00  0.00           O  
ATOM   1002  CB  PHE A 499     -21.979 -30.899   8.244  1.00  0.00           C  
ATOM   1003  CG  PHE A 499     -21.744 -29.443   8.490  1.00  0.00           C  
ATOM   1004  CD1 PHE A 499     -20.509 -28.877   8.238  1.00  0.00           C  
ATOM   1005  CD2 PHE A 499     -22.783 -28.627   8.933  1.00  0.00           C  
ATOM   1006  CE1 PHE A 499     -20.298 -27.532   8.451  1.00  0.00           C  
ATOM   1007  CE2 PHE A 499     -22.582 -27.279   9.152  1.00  0.00           C  
ATOM   1008  CZ  PHE A 499     -21.337 -26.728   8.913  1.00  0.00           C  
ATOM   1009  N   LEU A 500     -22.073 -31.567  11.153  1.00  0.00           N  
ATOM   1010  CA  LEU A 500     -22.146 -31.199  12.574  1.00  0.00           C  
ATOM   1011  C   LEU A 500     -21.325 -32.142  13.459  1.00  0.00           C  
ATOM   1012  O   LEU A 500     -20.720 -31.714  14.442  1.00  0.00           O  
ATOM   1013  CB  LEU A 500     -23.592 -31.183  13.060  1.00  0.00           C  
ATOM   1014  CG  LEU A 500     -24.541 -30.238  12.334  1.00  0.00           C  
ATOM   1015  CD1 LEU A 500     -25.967 -30.446  12.845  1.00  0.00           C  
ATOM   1016  CD2 LEU A 500     -24.096 -28.800  12.491  1.00  0.00           C  
ATOM   1017  N   ARG A 501     -21.303 -33.423  13.101  1.00  0.00           N  
ATOM   1018  CA  ARG A 501     -20.602 -34.444  13.892  1.00  0.00           C  
ATOM   1019  C   ARG A 501     -19.095 -34.336  13.725  1.00  0.00           C  
ATOM   1020  O   ARG A 501     -18.368 -34.143  14.695  1.00  0.00           O  
ATOM   1021  CB  ARG A 501     -21.062 -35.853  13.494  1.00  0.00           C  
ATOM   1022  CG  ARG A 501     -20.437 -36.981  14.322  1.00  0.00           C  
ATOM   1023  CD  ARG A 501     -20.924 -38.337  13.843  1.00  0.00           C  
ATOM   1024  NE  ARG A 501     -20.461 -38.602  12.487  1.00  0.00           N  
ATOM   1025  CZ  ARG A 501     -21.073 -39.386  11.606  1.00  0.00           C  
ATOM   1026  NH1 ARG A 501     -22.209 -40.012  11.918  1.00  0.00           N  
ATOM   1027  NH2 ARG A 501     -20.553 -39.536  10.391  1.00  0.00           N  
ATOM   1028  N   ASP A 502     -18.649 -34.447  12.478  1.00  0.00           N  
ATOM   1029  CA  ASP A 502     -17.215 -34.587  12.156  1.00  0.00           C  
ATOM   1030  C   ASP A 502     -16.446 -33.264  12.120  1.00  0.00           C  
ATOM   1031  O   ASP A 502     -15.288 -33.237  12.517  1.00  0.00           O  
ATOM   1032  CB  ASP A 502     -17.025 -35.346  10.834  1.00  0.00           C  
ATOM   1033  CG  ASP A 502     -17.629 -36.761  10.869  1.00  0.00           C  
ATOM   1034  OD1 ASP A 502     -17.609 -37.401  11.954  1.00  0.00           O  
ATOM   1035  OD2 ASP A 502     -18.116 -37.231   9.807  1.00  0.00           O  
ATOM   1036  N   ILE A 503     -17.091 -32.187  11.664  1.00  0.00           N  
ATOM   1037  CA  ILE A 503     -16.459 -30.856  11.587  1.00  0.00           C  
ATOM   1038  C   ILE A 503     -16.933 -29.873  12.672  1.00  0.00           C  
ATOM   1039  O   ILE A 503     -16.127 -29.192  13.296  1.00  0.00           O  
ATOM   1040  CB  ILE A 503     -16.714 -30.182  10.233  1.00  0.00           C  
ATOM   1041  CG1 ILE A 503     -16.260 -31.081   9.091  1.00  0.00           C  
ATOM   1042  CG2 ILE A 503     -15.984 -28.829  10.155  1.00  0.00           C  
ATOM   1043  CD1 ILE A 503     -16.796 -30.636   7.764  1.00  0.00           C  
ATOM   1044  N   GLY A 840     -18.236 -29.784  12.882  1.00  0.00           N  
ATOM   1045  CA  GLY A 840     -18.793 -28.761  13.776  1.00  0.00           C  
ATOM   1046  C   GLY A 840     -18.325 -28.843  15.222  1.00  0.00           C  
ATOM   1047  O   GLY A 840     -18.254 -27.836  15.930  1.00  0.00           O  
ATOM   1048  N   LYS A 841     -18.003 -30.053  15.660  1.00  0.00           N  
ATOM   1049  CA  LYS A 841     -17.610 -30.300  17.051  1.00  0.00           C  
ATOM   1050  C   LYS A 841     -16.289 -29.653  17.410  1.00  0.00           C  
ATOM   1051  O   LYS A 841     -16.026 -29.397  18.579  1.00  0.00           O  
ATOM   1052  CB  LYS A 841     -17.522 -31.796  17.335  1.00  0.00           C  
ATOM   1053  CG  LYS A 841     -18.871 -32.431  17.637  1.00  0.00           C  
ATOM   1054  CD  LYS A 841     -18.728 -33.883  18.101  1.00  0.00           C  
ATOM   1055  CE  LYS A 841     -20.062 -34.481  18.502  1.00  0.00           C  
ATOM   1056  NZ  LYS A 841     -19.996 -35.967  18.574  1.00  0.00           N  
ATOM   1057  N   HIS A 844     -15.467 -29.379  16.407  1.00  0.00           N  
ATOM   1058  CA  HIS A 844     -14.136 -28.814  16.641  1.00  0.00           C  
ATOM   1059  C   HIS A 844     -14.111 -27.299  16.726  1.00  0.00           C  
ATOM   1060  O   HIS A 844     -13.041 -26.715  16.792  1.00  0.00           O  
ATOM   1061  CB  HIS A 844     -13.179 -29.268  15.551  1.00  0.00           C  
ATOM   1062  CG  HIS A 844     -12.947 -30.740  15.545  1.00  0.00           C  
ATOM   1063  ND1 HIS A 844     -12.191 -31.375  16.506  1.00  0.00           N  
ATOM   1064  CD2 HIS A 844     -13.372 -31.705  14.700  1.00  0.00           C  
ATOM   1065  CE1 HIS A 844     -12.152 -32.668  16.246  1.00  0.00           C  
ATOM   1066  NE2 HIS A 844     -12.861 -32.894  15.155  1.00  0.00           N  
ATOM   1067  N   PHE A 845     -15.273 -26.661  16.726  1.00  0.00           N  
ATOM   1068  CA  PHE A 845     -15.327 -25.205  16.765  1.00  0.00           C  
ATOM   1069  C   PHE A 845     -16.042 -24.709  17.999  1.00  0.00           C  
ATOM   1070  O   PHE A 845     -17.129 -25.174  18.330  1.00  0.00           O  
ATOM   1071  CB  PHE A 845     -16.009 -24.649  15.517  1.00  0.00           C  
ATOM   1072  CG  PHE A 845     -15.209 -24.842  14.281  1.00  0.00           C  
ATOM   1073  CD1 PHE A 845     -15.195 -26.067  13.646  1.00  0.00           C  
ATOM   1074  CD2 PHE A 845     -14.446 -23.815  13.769  1.00  0.00           C  
ATOM   1075  CE1 PHE A 845     -14.442 -26.267  12.519  1.00  0.00           C  
ATOM   1076  CE2 PHE A 845     -13.689 -24.006  12.635  1.00  0.00           C  
ATOM   1077  CZ  PHE A 845     -13.686 -25.236  12.005  1.00  0.00           C  
ATOM   1078  N   SER A 846     -15.400 -23.761  18.674  1.00  0.00           N  
ATOM   1079  CA  SER A 846     -16.011 -23.004  19.758  1.00  0.00           C  
ATOM   1080  C   SER A 846     -16.757 -21.792  19.189  1.00  0.00           C  
ATOM   1081  O   SER A 846     -16.184 -21.009  18.439  1.00  0.00           O  
ATOM   1082  CB  SER A 846     -14.943 -22.544  20.741  1.00  0.00           C  
ATOM   1083  OG  SER A 846     -15.320 -21.322  21.355  1.00  0.00           O  
ATOM   1084  N   VAL A 847     -18.032 -21.656  19.545  1.00  0.00           N  
ATOM   1085  CA  VAL A 847     -18.829 -20.482  19.171  1.00  0.00           C  
ATOM   1086  C   VAL A 847     -18.180 -19.218  19.731  1.00  0.00           C  
ATOM   1087  O   VAL A 847     -18.000 -18.227  19.011  1.00  0.00           O  
ATOM   1088  CB  VAL A 847     -20.289 -20.574  19.683  1.00  0.00           C  
ATOM   1089  CG1 VAL A 847     -21.011 -19.255  19.499  1.00  0.00           C  
ATOM   1090  CG2 VAL A 847     -21.055 -21.680  18.969  1.00  0.00           C  
ATOM   1091  N   ASN A 848     -17.825 -19.267  21.016  1.00  0.00           N  
ATOM   1092  CA  ASN A 848     -17.071 -18.183  21.673  1.00  0.00           C  
ATOM   1093  C   ASN A 848     -15.859 -17.735  20.847  1.00  0.00           C  
ATOM   1094  O   ASN A 848     -15.688 -16.554  20.561  1.00  0.00           O  
ATOM   1095  CB  ASN A 848     -16.576 -18.629  23.052  1.00  0.00           C  
ATOM   1096  CG  ASN A 848     -17.584 -18.386  24.160  1.00  0.00           C  
ATOM   1097  OD1 ASN A 848     -18.302 -17.388  24.160  1.00  0.00           O  
ATOM   1098  ND2 ASN A 848     -17.619 -19.292  25.129  1.00  0.00           N  
ATOM   1099  N   VAL A 849     -15.023 -18.694  20.470  1.00  0.00           N  
ATOM   1100  CA  VAL A 849     -13.836 -18.414  19.657  1.00  0.00           C  
ATOM   1101  C   VAL A 849     -14.187 -17.764  18.307  1.00  0.00           C  
ATOM   1102  O   VAL A 849     -13.541 -16.798  17.898  1.00  0.00           O  
ATOM   1103  CB  VAL A 849     -13.004 -19.695  19.415  1.00  0.00           C  
ATOM   1104  CG1 VAL A 849     -11.914 -19.452  18.384  1.00  0.00           C  
ATOM   1105  CG2 VAL A 849     -12.414 -20.186  20.726  1.00  0.00           C  
ATOM   1106  N   MET A 850     -15.203 -18.306  17.629  1.00  0.00           N  
ATOM   1107  CA  MET A 850     -15.644 -17.813  16.305  1.00  0.00           C  
ATOM   1108  C   MET A 850     -16.158 -16.372  16.374  1.00  0.00           C  
ATOM   1109  O   MET A 850     -15.912 -15.574  15.476  1.00  0.00           O  
ATOM   1110  CB  MET A 850     -16.749 -18.702  15.734  1.00  0.00           C  
ATOM   1111  CG  MET A 850     -16.279 -20.030  15.175  1.00  0.00           C  
ATOM   1112  SD  MET A 850     -17.647 -21.132  14.707  1.00  0.00           S  
ATOM   1113  CE  MET A 850     -18.582 -20.104  13.583  1.00  0.00           C  
ATOM   1114  N   LEU A 851     -16.892 -16.059  17.437  1.00  0.00           N  
ATOM   1115  CA  LEU A 851     -17.405 -14.698  17.670  1.00  0.00           C  
ATOM   1116  C   LEU A 851     -16.274 -13.677  17.891  1.00  0.00           C  
ATOM   1117  O   LEU A 851     -16.397 -12.504  17.532  1.00  0.00           O  
ATOM   1118  CB  LEU A 851     -18.348 -14.686  18.882  1.00  0.00           C  
ATOM   1119  CG  LEU A 851     -19.690 -15.400  18.716  1.00  0.00           C  
ATOM   1120  CD1 LEU A 851     -20.361 -15.650  20.047  1.00  0.00           C  
ATOM   1121  CD2 LEU A 851     -20.616 -14.606  17.821  1.00  0.00           C  
ATOM   1122  N   ALA A1160     -15.187 -14.141  18.502  1.00  0.00           N  
ATOM   1123  CA  ALA A1160     -14.006 -13.313  18.795  1.00  0.00           C  
ATOM   1124  C   ALA A1160     -13.326 -12.813  17.524  1.00  0.00           C  
ATOM   1125  O   ALA A1160     -13.003 -11.635  17.411  1.00  0.00           O  
ATOM   1126  CB  ALA A1160     -13.002 -14.108  19.644  1.00  0.00           C  
ATOM   1127  N   ARG A1161     -13.101 -13.735  16.590  1.00  0.00           N  
ATOM   1128  CA  ARG A1161     -12.501 -13.433  15.283  1.00  0.00           C  
ATOM   1129  C   ARG A1161     -13.069 -12.119  14.744  1.00  0.00           C  
ATOM   1130  O   ARG A1161     -14.278 -11.992  14.559  1.00  0.00           O  
ATOM   1131  CB  ARG A1161     -12.759 -14.577  14.291  1.00  0.00           C  
ATOM   1132  CG  ARG A1161     -12.096 -15.932  14.660  1.00  0.00           C  
ATOM   1133  CD  ARG A1161     -12.417 -17.055  13.657  1.00  0.00           C  
ATOM   1134  NE  ARG A1161     -11.964 -16.743  12.294  1.00  0.00           N  
ATOM   1135  CZ  ARG A1161     -12.698 -16.144  11.346  1.00  0.00           C  
ATOM   1136  NH1 ARG A1161     -13.955 -15.763  11.574  1.00  0.00           N  
ATOM   1137  NH2 ARG A1161     -12.170 -15.918  10.149  1.00  0.00           N  
ATOM   1138  N   ASP A1162     -12.198 -11.144  14.501  1.00  0.00           N  
ATOM   1139  CA  ASP A1162     -12.648  -9.744  14.329  1.00  0.00           C  
ATOM   1140  C   ASP A1162     -13.301  -9.391  12.982  1.00  0.00           C  
ATOM   1141  O   ASP A1162     -14.017  -8.391  12.902  1.00  0.00           O  
ATOM   1142  CB  ASP A1162     -11.544  -8.726  14.697  1.00  0.00           C  
ATOM   1143  CG  ASP A1162     -11.886  -7.915  15.971  1.00  0.00           C  
ATOM   1144  OD1 ASP A1162     -11.960  -8.501  17.078  1.00  0.00           O  
ATOM   1145  OD2 ASP A1162     -12.095  -6.686  15.860  1.00  0.00           O  
ATOM   1146  N   THR A1163     -13.076 -10.185  11.937  1.00  0.00           N  
ATOM   1147  CA  THR A1163     -13.872 -10.024  10.710  1.00  0.00           C  
ATOM   1148  C   THR A1163     -15.331 -10.178  11.126  1.00  0.00           C  
ATOM   1149  O   THR A1163     -16.179  -9.356  10.774  1.00  0.00           O  
ATOM   1150  CB  THR A1163     -13.554 -11.077   9.606  1.00  0.00           C  
ATOM   1151  OG1 THR A1163     -12.152 -11.369   9.574  1.00  0.00           O  
ATOM   1152  CG2 THR A1163     -14.000 -10.571   8.232  1.00  0.00           C  
ATOM   1153  N   ILE A1164     -15.584 -11.230  11.909  1.00  0.00           N  
ATOM   1154  CA  ILE A1164     -16.917 -11.558  12.444  1.00  0.00           C  
ATOM   1155  C   ILE A1164     -17.344 -10.615  13.582  1.00  0.00           C  
ATOM   1156  O   ILE A1164     -18.479 -10.137  13.603  1.00  0.00           O  
ATOM   1157  CB  ILE A1164     -16.991 -13.038  12.943  1.00  0.00           C  
ATOM   1158  CG1 ILE A1164     -17.004 -14.013  11.756  1.00  0.00           C  
ATOM   1159  CG2 ILE A1164     -18.232 -13.265  13.812  1.00  0.00           C  
ATOM   1160  CD1 ILE A1164     -17.018 -15.494  12.160  1.00  0.00           C  
ATOM   1161  N   ARG A1165     -16.438 -10.352  14.519  1.00  0.00           N  
ATOM   1162  CA  ARG A1165     -16.734  -9.465  15.659  1.00  0.00           C  
ATOM   1163  C   ARG A1165     -17.361  -8.130  15.200  1.00  0.00           C  
ATOM   1164  O   ARG A1165     -18.385  -7.705  15.738  1.00  0.00           O  
ATOM   1165  CB  ARG A1165     -15.470  -9.233  16.503  1.00  0.00           C  
ATOM   1166  CG  ARG A1165     -15.703  -8.606  17.875  1.00  0.00           C  
ATOM   1167  CD  ARG A1165     -15.216  -7.163  17.932  1.00  0.00           C  
ATOM   1168  N   ARG A1166     -16.756  -7.501  14.189  1.00  0.00           N  
ATOM   1169  CA  ARG A1166     -17.246  -6.216  13.623  1.00  0.00           C  
ATOM   1170  C   ARG A1166     -18.516  -6.363  12.780  1.00  0.00           C  
ATOM   1171  O   ARG A1166     -19.427  -5.534  12.857  1.00  0.00           O  
ATOM   1172  CB  ARG A1166     -16.163  -5.524  12.780  1.00  0.00           C  
ATOM   1173  CG  ARG A1166     -15.412  -4.416  13.512  1.00  0.00           C  
ATOM   1174  CD  ARG A1166     -14.389  -3.731  12.611  1.00  0.00           C  
ATOM   1175  NE  ARG A1166     -13.193  -4.557  12.398  1.00  0.00           N  
ATOM   1176  CZ  ARG A1166     -12.869  -5.194  11.267  1.00  0.00           C  
ATOM   1177  NH1 ARG A1166     -13.635  -5.127  10.179  1.00  0.00           N  
ATOM   1178  NH2 ARG A1166     -11.748  -5.911  11.223  1.00  0.00           N  
ATOM   1179  N   ARG A1169     -18.559  -7.420  11.975  1.00  0.00           N  
ATOM   1180  CA  ARG A1169     -19.713  -7.710  11.103  1.00  0.00           C  
ATOM   1181  C   ARG A1169     -20.941  -8.250  11.860  1.00  0.00           C  
ATOM   1182  O   ARG A1169     -22.034  -8.339  11.296  1.00  0.00           O  
ATOM   1183  CB  ARG A1169     -19.296  -8.700  10.011  1.00  0.00           C  
ATOM   1184  CG  ARG A1169     -20.142  -8.652   8.738  1.00  0.00           C  
ATOM   1185  CD  ARG A1169     -19.302  -9.019   7.516  1.00  0.00           C  
ATOM   1186  NE  ARG A1169     -18.476 -10.203   7.767  1.00  0.00           N  
ATOM   1187  CZ  ARG A1169     -18.809 -11.455   7.455  1.00  0.00           C  
ATOM   1188  NH1 ARG A1169     -19.963 -11.736   6.851  1.00  0.00           N  
ATOM   1189  NH2 ARG A1169     -17.968 -12.443   7.743  1.00  0.00           N  
ATOM   1190  N   LEU A1170     -20.751  -8.603  13.131  1.00  0.00           N  
ATOM   1191  CA  LEU A1170     -21.831  -9.107  13.990  1.00  0.00           C  
ATOM   1192  C   LEU A1170     -22.479  -8.009  14.841  1.00  0.00           C  
ATOM   1193  O   LEU A1170     -23.226  -8.290  15.776  1.00  0.00           O  
ATOM   1194  CB  LEU A1170     -21.288 -10.217  14.894  1.00  0.00           C  
ATOM   1195  CG  LEU A1170     -22.272 -11.234  15.468  1.00  0.00           C  
ATOM   1196  CD1 LEU A1170     -23.360 -11.625  14.471  1.00  0.00           C  
ATOM   1197  CD2 LEU A1170     -21.487 -12.449  15.904  1.00  0.00           C  
ATOM   1198  N   ALA A1171     -22.182  -6.760  14.511  1.00  0.00           N  
ATOM   1199  CA  ALA A1171     -22.787  -5.618  15.179  1.00  0.00           C  
ATOM   1200  C   ALA A1171     -24.014  -5.162  14.390  1.00  0.00           C  
ATOM   1201  O   ALA A1171     -23.946  -4.989  13.180  1.00  0.00           O  
ATOM   1202  CB  ALA A1171     -21.773  -4.485  15.303  1.00  0.00           C  
ATOM   1203  N   GLY A1177     -25.131  -4.965  15.079  1.00  0.00           N  
ATOM   1204  CA  GLY A1177     -26.366  -4.508  14.431  1.00  0.00           C  
ATOM   1205  C   GLY A1177     -27.265  -5.687  14.127  1.00  0.00           C  
ATOM   1206  O   GLY A1177     -27.398  -6.579  14.961  1.00  0.00           O  
ATOM   1207  N   GLU A1178     -27.885  -5.706  12.947  1.00  0.00           N  
ATOM   1208  CA  GLU A1178     -28.654  -6.887  12.503  1.00  0.00           C  
ATOM   1209  C   GLU A1178     -27.794  -8.164  12.566  1.00  0.00           C  
ATOM   1210  O   GLU A1178     -28.287  -9.268  12.828  1.00  0.00           O  
ATOM   1211  CB  GLU A1178     -29.216  -6.695  11.081  1.00  0.00           C  
ATOM   1212  CG  GLU A1178     -30.328  -5.634  10.972  1.00  0.00           C  
ATOM   1213  CD  GLU A1178     -31.465  -6.025  10.005  1.00  0.00           C  
ATOM   1214  OE1 GLU A1178     -32.364  -6.784  10.435  1.00  0.00           O  
ATOM   1215  OE2 GLU A1178     -31.477  -5.560   8.835  1.00  0.00           O  
ATOM   1216  N   GLY A1191     -26.501  -7.993  12.331  1.00  0.00           N  
ATOM   1217  CA  GLY A1191     -25.552  -9.081  12.438  1.00  0.00           C  
ATOM   1218  C   GLY A1191     -25.675 -10.023  11.262  1.00  0.00           C  
ATOM   1219  O   GLY A1191     -25.875  -9.595  10.130  1.00  0.00           O  
ATOM   1220  N   ILE A1192     -25.601 -11.315  11.543  1.00  0.00           N  
ATOM   1221  CA  ILE A1192     -25.318 -12.293  10.509  1.00  0.00           C  
ATOM   1222  C   ILE A1192     -26.215 -13.520  10.589  1.00  0.00           C  
ATOM   1223  O   ILE A1192     -26.687 -13.902  11.660  1.00  0.00           O  
ATOM   1224  CB  ILE A1192     -23.829 -12.709  10.600  1.00  0.00           C  
ATOM   1225  CG1 ILE A1192     -23.144 -12.511   9.257  1.00  0.00           C  
ATOM   1226  CG2 ILE A1192     -23.674 -14.123  11.105  1.00  0.00           C  
ATOM   1227  CD1 ILE A1192     -23.075 -11.050   8.832  1.00  0.00           C  
ATOM   1228  N   SER A1193     -26.446 -14.131   9.435  1.00  0.00           N  
ATOM   1229  CA  SER A1193     -27.186 -15.384   9.367  1.00  0.00           C  
ATOM   1230  C   SER A1193     -26.300 -16.538   9.818  1.00  0.00           C  
ATOM   1231  O   SER A1193     -25.076 -16.452   9.748  1.00  0.00           O  
ATOM   1232  CB  SER A1193     -27.682 -15.647   7.948  1.00  0.00           C  
ATOM   1233  OG  SER A1193     -26.608 -15.982   7.081  1.00  0.00           O  
ATOM   1234  N   TYR A1194     -26.939 -17.615  10.271  1.00  0.00           N  
ATOM   1235  CA  TYR A1194     -26.256 -18.861  10.637  1.00  0.00           C  
ATOM   1236  C   TYR A1194     -25.365 -19.370   9.494  1.00  0.00           C  
ATOM   1237  O   TYR A1194     -24.285 -19.904   9.719  1.00  0.00           O  
ATOM   1238  CB  TYR A1194     -27.291 -19.916  11.025  1.00  0.00           C  
ATOM   1239  CG  TYR A1194     -26.696 -21.201  11.517  1.00  0.00           C  
ATOM   1240  CD1 TYR A1194     -26.354 -21.371  12.857  1.00  0.00           C  
ATOM   1241  CD2 TYR A1194     -26.474 -22.255  10.639  1.00  0.00           C  
ATOM   1242  CE1 TYR A1194     -25.808 -22.558  13.300  1.00  0.00           C  
ATOM   1243  CE2 TYR A1194     -25.928 -23.434  11.065  1.00  0.00           C  
ATOM   1244  CZ  TYR A1194     -25.596 -23.587  12.393  1.00  0.00           C  
ATOM   1245  OH  TYR A1194     -25.045 -24.780  12.796  1.00  0.00           O  
ATOM   1246  N   THR A1195     -25.818 -19.178   8.266  1.00  0.00           N  
ATOM   1247  CA  THR A1195     -25.057 -19.566   7.074  1.00  0.00           C  
ATOM   1248  C   THR A1195     -23.719 -18.834   6.898  1.00  0.00           C  
ATOM   1249  O   THR A1195     -22.678 -19.459   6.684  1.00  0.00           O  
ATOM   1250  CB  THR A1195     -25.881 -19.302   5.819  1.00  0.00           C  
ATOM   1251  OG1 THR A1195     -27.132 -19.971   5.937  1.00  0.00           O  
ATOM   1252  CG2 THR A1195     -25.165 -19.802   4.583  1.00  0.00           C  
ATOM   1253  N   GLU A1196     -23.759 -17.508   6.956  1.00  0.00           N  
ATOM   1254  CA  GLU A1196     -22.540 -16.676   6.858  1.00  0.00           C  
ATOM   1255  C   GLU A1196     -21.543 -16.961   7.977  1.00  0.00           C  
ATOM   1256  O   GLU A1196     -20.331 -16.891   7.790  1.00  0.00           O  
ATOM   1257  CB  GLU A1196     -22.903 -15.196   6.882  1.00  0.00           C  
ATOM   1258  CG  GLU A1196     -23.478 -14.664   5.573  1.00  0.00           C  
ATOM   1259  CD  GLU A1196     -24.104 -13.272   5.733  1.00  0.00           C  
ATOM   1260  OE1 GLU A1196     -25.260 -13.157   6.238  1.00  0.00           O  
ATOM   1261  OE2 GLU A1196     -23.436 -12.288   5.343  1.00  0.00           O  
ATOM   1262  N   PHE A1198     -22.091 -17.296   9.133  1.00  0.00           N  
ATOM   1263  CA  PHE A1198     -21.326 -17.645  10.329  1.00  0.00           C  
ATOM   1264  C   PHE A1198     -20.616 -19.006  10.165  1.00  0.00           C  
ATOM   1265  O   PHE A1198     -19.648 -19.307  10.873  1.00  0.00           O  
ATOM   1266  CB  PHE A1198     -22.297 -17.644  11.528  1.00  0.00           C  
ATOM   1267  CG  PHE A1198     -21.646 -17.835  12.862  1.00  0.00           C  
ATOM   1268  CD1 PHE A1198     -20.742 -16.908  13.353  1.00  0.00           C  
ATOM   1269  CD2 PHE A1198     -21.971 -18.933  13.655  1.00  0.00           C  
ATOM   1270  CE1 PHE A1198     -20.144 -17.088  14.610  1.00  0.00           C  
ATOM   1271  CE2 PHE A1198     -21.389 -19.113  14.907  1.00  0.00           C  
ATOM   1272  CZ  PHE A1198     -20.473 -18.193  15.383  1.00  0.00           C  
ATOM   1273  N   SER A1199     -21.097 -19.806   9.217  1.00  0.00           N  
ATOM   1274  CA  SER A1199     -20.650 -21.184   9.034  1.00  0.00           C  
ATOM   1275  C   SER A1199     -19.533 -21.350   8.029  1.00  0.00           C  
ATOM   1276  O   SER A1199     -18.729 -22.276   8.137  1.00  0.00           O  
ATOM   1277  CB  SER A1199     -21.822 -22.051   8.581  1.00  0.00           C  
ATOM   1278  OG  SER A1199     -22.891 -21.974   9.503  1.00  0.00           O  
ATOM   1279  N   TYR A1200     -19.491 -20.472   7.036  1.00  0.00           N  
ATOM   1280  CA  TYR A1200     -18.502 -20.589   5.944  1.00  0.00           C  
ATOM   1281  C   TYR A1200     -17.097 -20.955   6.445  1.00  0.00           C  
ATOM   1282  O   TYR A1200     -16.406 -21.772   5.842  1.00  0.00           O  
ATOM   1283  CB  TYR A1200     -18.430 -19.302   5.118  1.00  0.00           C  
ATOM   1284  CG  TYR A1200     -19.698 -18.948   4.356  1.00  0.00           C  
ATOM   1285  CD1 TYR A1200     -20.470 -19.927   3.735  1.00  0.00           C  
ATOM   1286  CD2 TYR A1200     -20.105 -17.620   4.223  1.00  0.00           C  
ATOM   1287  CE1 TYR A1200     -21.629 -19.595   3.027  1.00  0.00           C  
ATOM   1288  CE2 TYR A1200     -21.258 -17.279   3.512  1.00  0.00           C  
ATOM   1289  CZ  TYR A1200     -22.014 -18.271   2.923  1.00  0.00           C  
ATOM   1290  OH  TYR A1200     -23.154 -17.947   2.228  1.00  0.00           O  
ATOM   1291  N   LEU A1201     -16.695 -20.343   7.555  1.00  0.00           N  
ATOM   1292  CA  LEU A1201     -15.412 -20.624   8.215  1.00  0.00           C  
ATOM   1293  C   LEU A1201     -15.175 -22.141   8.307  1.00  0.00           C  
ATOM   1294  O   LEU A1201     -14.166 -22.648   7.823  1.00  0.00           O  
ATOM   1295  CB  LEU A1201     -15.409 -19.967   9.615  1.00  0.00           C  
ATOM   1296  CG  LEU A1201     -14.163 -19.951  10.513  1.00  0.00           C  
ATOM   1297  CD1 LEU A1201     -13.791 -21.357  10.964  1.00  0.00           C  
ATOM   1298  CD2 LEU A1201     -12.986 -19.290   9.815  1.00  0.00           C  
ATOM   1299  N   LEU A1202     -16.127 -22.854   8.910  1.00  0.00           N  
ATOM   1300  CA  LEU A1202     -16.016 -24.317   9.084  1.00  0.00           C  
ATOM   1301  C   LEU A1202     -15.766 -25.030   7.742  1.00  0.00           C  
ATOM   1302  O   LEU A1202     -14.926 -25.917   7.643  1.00  0.00           O  
ATOM   1303  CB  LEU A1202     -17.246 -24.906   9.785  1.00  0.00           C  
ATOM   1304  CG  LEU A1202     -17.327 -24.687  11.294  1.00  0.00           C  
ATOM   1305  CD1 LEU A1202     -17.695 -23.247  11.592  1.00  0.00           C  
ATOM   1306  CD2 LEU A1202     -18.312 -25.641  11.940  1.00  0.00           C  
ATOM   1307  N   LEU A1203     -16.492 -24.632   6.712  1.00  0.00           N  
ATOM   1308  CA  LEU A1203     -16.329 -25.249   5.386  1.00  0.00           C  
ATOM   1309  C   LEU A1203     -14.996 -24.898   4.752  1.00  0.00           C  
ATOM   1310  O   LEU A1203     -14.359 -25.731   4.112  1.00  0.00           O  
ATOM   1311  CB  LEU A1203     -17.437 -24.806   4.436  1.00  0.00           C  
ATOM   1312  CG  LEU A1203     -18.846 -25.265   4.797  1.00  0.00           C  
ATOM   1313  CD1 LEU A1203     -19.801 -24.816   3.733  1.00  0.00           C  
ATOM   1314  CD2 LEU A1203     -18.910 -26.783   4.976  1.00  0.00           C  
ATOM   1315  N   GLN A1204     -14.590 -23.649   4.917  1.00  0.00           N  
ATOM   1316  CA  GLN A1204     -13.274 -23.194   4.458  1.00  0.00           C  
ATOM   1317  C   GLN A1204     -12.175 -24.043   5.106  1.00  0.00           C  
ATOM   1318  O   GLN A1204     -11.319 -24.594   4.431  1.00  0.00           O  
ATOM   1319  CB  GLN A1204     -13.062 -21.716   4.826  1.00  0.00           C  
ATOM   1320  CG  GLN A1204     -12.248 -20.955   3.811  1.00  0.00           C  
ATOM   1321  CD  GLN A1204     -13.033 -20.687   2.507  1.00  0.00           C  
ATOM   1322  OE1 GLN A1204     -14.015 -19.939   2.507  1.00  0.00           O  
ATOM   1323  NE2 GLN A1204     -12.595 -21.297   1.397  1.00  0.00           N  
ATOM   1324  N   ALA A1205     -12.233 -24.137   6.433  1.00  0.00           N  
ATOM   1325  CA  ALA A1205     -11.290 -24.907   7.220  1.00  0.00           C  
ATOM   1326  C   ALA A1205     -11.247 -26.335   6.717  1.00  0.00           C  
ATOM   1327  O   ALA A1205     -10.182 -26.940   6.574  1.00  0.00           O  
ATOM   1328  CB  ALA A1205     -11.716 -24.888   8.685  1.00  0.00           C  
ATOM   1329  N   ASN A1206     -12.431 -26.868   6.457  1.00  0.00           N  
ATOM   1330  CA  ASN A1206     -12.565 -28.264   6.056  1.00  0.00           C  
ATOM   1331  C   ASN A1206     -11.890 -28.582   4.724  1.00  0.00           C  
ATOM   1332  O   ASN A1206     -11.381 -29.687   4.543  1.00  0.00           O  
ATOM   1333  CB  ASN A1206     -14.028 -28.696   5.994  1.00  0.00           C  
ATOM   1334  CG  ASN A1206     -14.157 -30.188   5.854  1.00  0.00           C  
ATOM   1335  OD1 ASN A1206     -13.759 -30.934   6.756  1.00  0.00           O  
ATOM   1336  ND2 ASN A1206     -14.665 -30.640   4.709  1.00  0.00           N  
ATOM   1337  N   ASP A1207     -11.886 -27.617   3.809  1.00  0.00           N  
ATOM   1338  CA  ASP A1207     -11.208 -27.788   2.514  1.00  0.00           C  
ATOM   1339  C   ASP A1207      -9.739 -28.149   2.715  1.00  0.00           C  
ATOM   1340  O   ASP A1207      -9.180 -28.961   1.987  1.00  0.00           O  
ATOM   1341  CB  ASP A1207     -11.285 -26.518   1.659  1.00  0.00           C  
ATOM   1342  CG  ASP A1207     -12.723 -26.115   1.300  1.00  0.00           C  
ATOM   1343  OD1 ASP A1207     -13.667 -26.825   1.710  1.00  0.00           O  
ATOM   1344  OD2 ASP A1207     -12.906 -25.068   0.621  1.00  0.00           O  
ATOM   1345  N   TYR A1208      -9.113 -27.544   3.713  1.00  0.00           N  
ATOM   1346  CA  TYR A1208      -7.717 -27.859   4.022  1.00  0.00           C  
ATOM   1347  C   TYR A1208      -7.585 -29.315   4.462  1.00  0.00           C  
ATOM   1348  O   TYR A1208      -6.698 -30.019   3.978  1.00  0.00           O  
ATOM   1349  CB  TYR A1208      -7.151 -26.949   5.117  1.00  0.00           C  
ATOM   1350  CG  TYR A1208      -5.661 -26.676   5.014  1.00  0.00           C  
ATOM   1351  CD1 TYR A1208      -4.799 -27.548   4.349  1.00  0.00           C  
ATOM   1352  CD2 TYR A1208      -5.105 -25.553   5.619  1.00  0.00           C  
ATOM   1353  CE1 TYR A1208      -3.434 -27.301   4.272  1.00  0.00           C  
ATOM   1354  CE2 TYR A1208      -3.734 -25.291   5.544  1.00  0.00           C  
ATOM   1355  CZ  TYR A1208      -2.900 -26.175   4.871  1.00  0.00           C  
ATOM   1356  OH  TYR A1208      -1.540 -25.939   4.785  1.00  0.00           O  
ATOM   1357  N   VAL A1209      -8.459 -29.753   5.380  1.00  0.00           N  
ATOM   1358  CA  VAL A1209      -8.449 -31.139   5.886  1.00  0.00           C  
ATOM   1359  C   VAL A1209      -8.559 -32.099   4.718  1.00  0.00           C  
ATOM   1360  O   VAL A1209      -7.742 -33.004   4.534  1.00  0.00           O  
ATOM   1361  CB  VAL A1209      -9.614 -31.423   6.833  1.00  0.00           C  
ATOM   1362  CG1 VAL A1209      -9.770 -32.916   7.032  1.00  0.00           C  
ATOM   1363  CG2 VAL A1209      -9.393 -30.744   8.157  1.00  0.00           C  
ATOM   1364  N   GLU A1210      -9.573 -31.850   3.912  1.00  0.00           N  
ATOM   1365  CA  GLU A1210      -9.906 -32.729   2.811  1.00  0.00           C  
ATOM   1366  C   GLU A1210      -8.766 -32.774   1.772  1.00  0.00           C  
ATOM   1367  O   GLU A1210      -8.412 -33.840   1.283  1.00  0.00           O  
ATOM   1368  CB  GLU A1210     -11.255 -32.308   2.196  1.00  0.00           C  
ATOM   1369  CG  GLU A1210     -12.100 -33.459   1.652  1.00  0.00           C  
ATOM   1370  CD  GLU A1210     -12.479 -34.505   2.698  1.00  0.00           C  
ATOM   1371  OE1 GLU A1210     -13.108 -34.142   3.721  1.00  0.00           O  
ATOM   1372  OE2 GLU A1210     -12.161 -35.696   2.473  1.00  0.00           O  
ATOM   1373  N   LEU A1211      -8.165 -31.627   1.475  1.00  0.00           N  
ATOM   1374  CA  LEU A1211      -7.053 -31.570   0.507  1.00  0.00           C  
ATOM   1375  C   LEU A1211      -5.754 -32.220   1.026  1.00  0.00           C  
ATOM   1376  O   LEU A1211      -4.932 -32.701   0.244  1.00  0.00           O  
ATOM   1377  CB  LEU A1211      -6.780 -30.132   0.063  1.00  0.00           C  
ATOM   1378  CG  LEU A1211      -7.693 -29.597  -1.043  1.00  0.00           C  
ATOM   1379  CD1 LEU A1211      -7.378 -28.148  -1.357  1.00  0.00           C  
ATOM   1380  CD2 LEU A1211      -7.545 -30.408  -2.294  1.00  0.00           C  
ATOM   1381  N   HIS A1212      -5.564 -32.221   2.341  1.00  0.00           N  
ATOM   1382  CA  HIS A1212      -4.430 -32.931   2.951  1.00  0.00           C  
ATOM   1383  C   HIS A1212      -4.652 -34.450   2.911  1.00  0.00           C  
ATOM   1384  O   HIS A1212      -3.706 -35.221   2.788  1.00  0.00           O  
ATOM   1385  CB  HIS A1212      -4.201 -32.471   4.392  1.00  0.00           C  
ATOM   1386  CG  HIS A1212      -3.069 -33.180   5.074  1.00  0.00           C  
ATOM   1387  ND1 HIS A1212      -1.749 -32.968   4.747  1.00  0.00           N  
ATOM   1388  CD2 HIS A1212      -3.065 -34.109   6.058  1.00  0.00           C  
ATOM   1389  CE1 HIS A1212      -0.979 -33.726   5.506  1.00  0.00           C  
ATOM   1390  NE2 HIS A1212      -1.752 -34.424   6.313  1.00  0.00           N  
ATOM   1391  N   ARG A1213      -5.904 -34.867   3.044  1.00  0.00           N  
ATOM   1392  CA  ARG A1213      -6.263 -36.273   2.898  1.00  0.00           C  
ATOM   1393  C   ARG A1213      -6.015 -36.728   1.458  1.00  0.00           C  
ATOM   1394  O   ARG A1213      -5.366 -37.736   1.215  1.00  0.00           O  
ATOM   1395  CB  ARG A1213      -7.741 -36.501   3.247  1.00  0.00           C  
ATOM   1396  CG  ARG A1213      -8.096 -36.447   4.733  1.00  0.00           C  
ATOM   1397  CD  ARG A1213      -9.435 -37.173   4.987  1.00  0.00           C  
ATOM   1398  NE  ARG A1213      -9.830 -37.195   6.402  1.00  0.00           N  
ATOM   1399  CZ  ARG A1213     -10.910 -36.605   6.916  1.00  0.00           C  
ATOM   1400  NH1 ARG A1213     -11.762 -35.925   6.148  1.00  0.00           N  
ATOM   1401  NH2 ARG A1213     -11.140 -36.701   8.222  1.00  0.00           N  
ATOM   1402  N   ARG A1289      -6.527 -35.963   0.505  1.00  0.00           N  
ATOM   1403  CA  ARG A1289      -6.576 -36.397  -0.899  1.00  0.00           C  
ATOM   1404  C   ARG A1289      -5.283 -36.218  -1.680  1.00  0.00           C  
ATOM   1405  O   ARG A1289      -5.009 -36.977  -2.609  1.00  0.00           O  
ATOM   1406  CB  ARG A1289      -7.686 -35.662  -1.635  1.00  0.00           C  
ATOM   1407  CG  ARG A1289      -9.035 -35.874  -1.005  1.00  0.00           C  
ATOM   1408  CD  ARG A1289     -10.149 -35.431  -1.911  1.00  0.00           C  
ATOM   1409  NE  ARG A1289     -11.460 -35.727  -1.333  1.00  0.00           N  
ATOM   1410  CZ  ARG A1289     -12.543 -36.042  -2.045  1.00  0.00           C  
ATOM   1411  NH1 ARG A1289     -12.479 -36.114  -3.373  1.00  0.00           N  
ATOM   1412  NH2 ARG A1289     -13.697 -36.293  -1.425  1.00  0.00           N  
ATOM   1413  N   HIS A1290      -4.504 -35.203  -1.331  1.00  0.00           N  
ATOM   1414  CA  HIS A1290      -3.283 -34.884  -2.087  1.00  0.00           C  
ATOM   1415  C   HIS A1290      -2.044 -34.621  -1.217  1.00  0.00           C  
ATOM   1416  O   HIS A1290      -1.027 -34.131  -1.708  1.00  0.00           O  
ATOM   1417  CB  HIS A1290      -3.540 -33.690  -3.012  1.00  0.00           C  
ATOM   1418  CG  HIS A1290      -4.605 -33.932  -4.037  1.00  0.00           C  
ATOM   1419  ND1 HIS A1290      -4.518 -34.929  -4.984  1.00  0.00           N  
ATOM   1420  CD2 HIS A1290      -5.779 -33.297  -4.269  1.00  0.00           C  
ATOM   1421  CE1 HIS A1290      -5.595 -34.904  -5.749  1.00  0.00           C  
ATOM   1422  NE2 HIS A1290      -6.371 -33.917  -5.343  1.00  0.00           N  
ATOM   1423  N   GLY A1291      -2.124 -34.968   0.067  1.00  0.00           N  
ATOM   1424  CA  GLY A1291      -1.023 -34.730   1.010  1.00  0.00           C  
ATOM   1425  C   GLY A1291      -0.638 -33.266   1.073  1.00  0.00           C  
ATOM   1426  O   GLY A1291       0.484 -32.915   1.429  1.00  0.00           O  
ATOM   1427  N   CYS A1292      -1.598 -32.416   0.729  1.00  0.00           N  
ATOM   1428  CA  CYS A1292      -1.406 -30.970   0.648  1.00  0.00           C  
ATOM   1429  C   CYS A1292      -0.969 -30.403   1.988  1.00  0.00           C  
ATOM   1430  O   CYS A1292      -1.582 -30.665   3.026  1.00  0.00           O  
ATOM   1431  CB  CYS A1292      -2.695 -30.298   0.191  1.00  0.00           C  
ATOM   1432  SG  CYS A1292      -2.588 -28.520   0.178  1.00  0.00           S  
ATOM   1433  N   THR A1293       0.088 -29.610   1.953  1.00  0.00           N  
ATOM   1434  CA  THR A1293       0.834 -29.286   3.174  1.00  0.00           C  
ATOM   1435  C   THR A1293       1.039 -27.777   3.428  1.00  0.00           C  
ATOM   1436  O   THR A1293       1.591 -27.380   4.456  1.00  0.00           O  
ATOM   1437  CB  THR A1293       2.187 -30.038   3.170  1.00  0.00           C  
ATOM   1438  OG1 THR A1293       3.082 -29.435   4.114  1.00  0.00           O  
ATOM   1439  CG2 THR A1293       2.831 -30.022   1.758  1.00  0.00           C  
ATOM   1440  N   LEU A1294       0.557 -26.955   2.502  1.00  0.00           N  
ATOM   1441  CA  LEU A1294       0.615 -25.497   2.610  1.00  0.00           C  
ATOM   1442  C   LEU A1294      -0.511 -24.844   1.820  1.00  0.00           C  
ATOM   1443  O   LEU A1294      -0.784 -25.219   0.685  1.00  0.00           O  
ATOM   1444  CB  LEU A1294       1.945 -24.977   2.072  1.00  0.00           C  
ATOM   1445  CG  LEU A1294       2.146 -23.461   1.920  1.00  0.00           C  
ATOM   1446  CD1 LEU A1294       2.259 -22.743   3.263  1.00  0.00           C  
ATOM   1447  CD2 LEU A1294       3.385 -23.212   1.099  1.00  0.00           C  
ATOM   1448  N   GLN A1295      -1.150 -23.848   2.416  1.00  0.00           N  
ATOM   1449  CA  GLN A1295      -2.148 -23.066   1.711  1.00  0.00           C  
ATOM   1450  C   GLN A1295      -1.638 -21.653   1.645  1.00  0.00           C  
ATOM   1451  O   GLN A1295      -0.996 -21.177   2.585  1.00  0.00           O  
ATOM   1452  CB  GLN A1295      -3.481 -23.096   2.438  1.00  0.00           C  
ATOM   1453  CG  GLN A1295      -4.596 -22.401   1.675  1.00  0.00           C  
ATOM   1454  CD  GLN A1295      -5.869 -22.227   2.478  1.00  0.00           C  
ATOM   1455  OE1 GLN A1295      -6.757 -21.478   2.073  1.00  0.00           O  
ATOM   1456  NE2 GLN A1295      -5.972 -22.924   3.606  1.00  0.00           N  
ATOM   1457  N   ILE A1296      -1.905 -20.993   0.524  1.00  0.00           N  
ATOM   1458  CA  ILE A1296      -1.561 -19.583   0.363  1.00  0.00           C  
ATOM   1459  C   ILE A1296      -2.765 -18.780  -0.086  1.00  0.00           C  
ATOM   1460  O   ILE A1296      -3.683 -19.299  -0.740  1.00  0.00           O  
ATOM   1461  CB  ILE A1296      -0.382 -19.339  -0.607  1.00  0.00           C  
ATOM   1462  CG1 ILE A1296      -0.822 -19.434  -2.060  1.00  0.00           C  
ATOM   1463  CG2 ILE A1296       0.741 -20.315  -0.337  1.00  0.00           C  
ATOM   1464  CD1 ILE A1296       0.318 -19.171  -3.027  1.00  0.00           C  
ATOM   1465  N   GLY A1297      -2.749 -17.504   0.285  1.00  0.00           N  
ATOM   1466  CA  GLY A1297      -3.797 -16.581  -0.109  1.00  0.00           C  
ATOM   1467  C   GLY A1297      -3.399 -15.122   0.005  1.00  0.00           C  
ATOM   1468  O   GLY A1297      -2.223 -14.771   0.137  1.00  0.00           O  
ATOM   1469  N   GLY A1298      -4.408 -14.266  -0.046  1.00  0.00           N  
ATOM   1470  CA  GLY A1298      -4.212 -12.843   0.160  1.00  0.00           C  
ATOM   1471  C   GLY A1298      -3.991 -12.592   1.630  1.00  0.00           C  
ATOM   1472  O   GLY A1298      -4.162 -13.490   2.450  1.00  0.00           O  
ATOM   1473  N   ALA A1299      -3.603 -11.368   1.956  1.00  0.00           N  
ATOM   1474  CA  ALA A1299      -3.272 -11.013   3.325  1.00  0.00           C  
ATOM   1475  C   ALA A1299      -4.534 -11.031   4.174  1.00  0.00           C  
ATOM   1476  O   ALA A1299      -4.521 -11.500   5.314  1.00  0.00           O  
ATOM   1477  CB  ALA A1299      -2.631  -9.681   3.369  1.00  0.00           C  
ATOM   1478  N   ASP A1300      -5.631 -10.551   3.596  1.00  0.00           N  
ATOM   1479  CA  ASP A1300      -6.922 -10.523   4.292  1.00  0.00           C  
ATOM   1480  C   ASP A1300      -7.421 -11.915   4.662  1.00  0.00           C  
ATOM   1481  O   ASP A1300      -8.114 -12.078   5.661  1.00  0.00           O  
ATOM   1482  CB  ASP A1300      -7.998  -9.794   3.474  1.00  0.00           C  
ATOM   1483  CG  ASP A1300      -7.911 -10.079   1.990  1.00  0.00           C  
ATOM   1484  OD1 ASP A1300      -7.657 -11.242   1.604  1.00  0.00           O  
ATOM   1485  OD2 ASP A1300      -8.096  -9.127   1.207  1.00  0.00           O  
ATOM   1486  N   GLN A1301      -7.059 -12.908   3.863  1.00  0.00           N  
ATOM   1487  CA  GLN A1301      -7.538 -14.276   4.059  1.00  0.00           C  
ATOM   1488  C   GLN A1301      -6.886 -15.053   5.205  1.00  0.00           C  
ATOM   1489  O   GLN A1301      -7.348 -16.132   5.545  1.00  0.00           O  
ATOM   1490  CB  GLN A1301      -7.393 -15.069   2.757  1.00  0.00           C  
ATOM   1491  CG  GLN A1301      -8.457 -14.722   1.713  1.00  0.00           C  
ATOM   1492  CD  GLN A1301      -9.871 -15.045   2.189  1.00  0.00           C  
ATOM   1493  OE1 GLN A1301     -10.073 -15.932   3.022  1.00  0.00           O  
ATOM   1494  NE2 GLN A1301     -10.855 -14.319   1.665  1.00  0.00           N  
ATOM   1495  N   TRP A1302      -5.838 -14.509   5.810  1.00  0.00           N  
ATOM   1496  CA  TRP A1302      -5.125 -15.197   6.898  1.00  0.00           C  
ATOM   1497  C   TRP A1302      -6.051 -15.872   7.890  1.00  0.00           C  
ATOM   1498  O   TRP A1302      -5.894 -17.045   8.199  1.00  0.00           O  
ATOM   1499  CB  TRP A1302      -4.236 -14.217   7.660  1.00  0.00           C  
ATOM   1500  CG  TRP A1302      -3.581 -14.823   8.834  1.00  0.00           C  
ATOM   1501  CD1 TRP A1302      -3.954 -14.685  10.127  1.00  0.00           C  
ATOM   1502  CD2 TRP A1302      -2.444 -15.702   8.832  1.00  0.00           C  
ATOM   1503  NE1 TRP A1302      -3.121 -15.409  10.941  1.00  0.00           N  
ATOM   1504  CE2 TRP A1302      -2.186 -16.048  10.172  1.00  0.00           C  
ATOM   1505  CE3 TRP A1302      -1.622 -16.236   7.826  1.00  0.00           C  
ATOM   1506  CZ2 TRP A1302      -1.128 -16.891  10.541  1.00  0.00           C  
ATOM   1507  CZ3 TRP A1302      -0.577 -17.080   8.190  1.00  0.00           C  
ATOM   1508  CH2 TRP A1302      -0.336 -17.394   9.537  1.00  0.00           C  
ATOM   1509  N   GLY A1303      -7.021 -15.116   8.380  1.00  0.00           N  
ATOM   1510  CA  GLY A1303      -7.903 -15.577   9.454  1.00  0.00           C  
ATOM   1511  C   GLY A1303      -8.461 -16.979   9.259  1.00  0.00           C  
ATOM   1512  O   GLY A1303      -8.317 -17.853  10.121  1.00  0.00           O  
ATOM   1513  N   ASN A1304      -9.096 -17.207   8.121  1.00  0.00           N  
ATOM   1514  CA  ASN A1304      -9.667 -18.517   7.897  1.00  0.00           C  
ATOM   1515  C   ASN A1304      -8.714 -19.533   7.275  1.00  0.00           C  
ATOM   1516  O   ASN A1304      -9.042 -20.718   7.259  1.00  0.00           O  
ATOM   1517  CB  ASN A1304     -11.028 -18.462   7.180  1.00  0.00           C  
ATOM   1518  CG  ASN A1304     -10.998 -17.713   5.903  1.00  0.00           C  
ATOM   1519  OD1 ASN A1304     -11.841 -16.862   5.670  1.00  0.00           O  
ATOM   1520  ND2 ASN A1304     -10.051 -18.036   5.046  1.00  0.00           N  
ATOM   1521  N   ILE A1306      -7.550 -19.095   6.792  1.00  0.00           N  
ATOM   1522  CA  ILE A1306      -6.492 -20.051   6.380  1.00  0.00           C  
ATOM   1523  C   ILE A1306      -5.893 -20.762   7.601  1.00  0.00           C  
ATOM   1524  O   ILE A1306      -5.684 -21.970   7.593  1.00  0.00           O  
ATOM   1525  CB  ILE A1306      -5.335 -19.405   5.590  1.00  0.00           C  
ATOM   1526  CG1 ILE A1306      -5.832 -18.853   4.259  1.00  0.00           C  
ATOM   1527  CG2 ILE A1306      -4.212 -20.435   5.330  1.00  0.00           C  
ATOM   1528  CD1 ILE A1306      -4.748 -18.174   3.445  1.00  0.00           C  
ATOM   1529  N   ILE A1310      -5.626 -20.002   8.652  1.00  0.00           N  
ATOM   1530  CA  ILE A1310      -5.138 -20.583   9.896  1.00  0.00           C  
ATOM   1531  C   ILE A1310      -6.240 -21.416  10.596  1.00  0.00           C  
ATOM   1532  O   ILE A1310      -5.954 -22.357  11.360  1.00  0.00           O  
ATOM   1533  CB  ILE A1310      -4.572 -19.494  10.832  1.00  0.00           C  
ATOM   1534  CG1 ILE A1310      -3.439 -20.085  11.662  1.00  0.00           C  
ATOM   1535  CG2 ILE A1310      -5.656 -18.872  11.703  1.00  0.00           C  
ATOM   1536  CD1 ILE A1310      -2.172 -20.258  10.867  1.00  0.00           C  
ATOM   1537  N   ALA A1312      -7.496 -21.061  10.328  1.00  0.00           N  
ATOM   1538  CA  ALA A1312      -8.641 -21.850  10.784  1.00  0.00           C  
ATOM   1539  C   ALA A1312      -8.480 -23.291  10.302  1.00  0.00           C  
ATOM   1540  O   ALA A1312      -8.720 -24.244  11.043  1.00  0.00           O  
ATOM   1541  CB  ALA A1312      -9.940 -21.258  10.254  1.00  0.00           C  
ATOM   1542  N   GLY A1314      -8.061 -23.421   9.046  1.00  0.00           N  
ATOM   1543  CA  GLY A1314      -7.795 -24.717   8.423  1.00  0.00           C  
ATOM   1544  C   GLY A1314      -6.580 -25.413   9.008  1.00  0.00           C  
ATOM   1545  O   GLY A1314      -6.666 -26.565   9.450  1.00  0.00           O  
ATOM   1546  N   VAL A1316      -5.448 -24.718   9.030  1.00  0.00           N  
ATOM   1547  CA  VAL A1316      -4.250 -25.258   9.681  1.00  0.00           C  
ATOM   1548  C   VAL A1316      -4.648 -25.897  11.010  1.00  0.00           C  
ATOM   1549  O   VAL A1316      -4.396 -27.081  11.257  1.00  0.00           O  
ATOM   1550  CB  VAL A1316      -3.164 -24.189   9.931  1.00  0.00           C  
ATOM   1551  CG1 VAL A1316      -2.099 -24.731  10.847  1.00  0.00           C  
ATOM   1552  CG2 VAL A1316      -2.533 -23.747   8.624  1.00  0.00           C  
ATOM   1553  N   ARG A1317      -5.310 -25.109  11.843  1.00  0.00           N  
ATOM   1554  CA  ARG A1317      -5.752 -25.575  13.169  1.00  0.00           C  
ATOM   1555  C   ARG A1317      -6.622 -26.852  13.101  1.00  0.00           C  
ATOM   1556  O   ARG A1317      -6.332 -27.848  13.755  1.00  0.00           O  
ATOM   1557  CB  ARG A1317      -6.512 -24.456  13.878  1.00  0.00           C  
ATOM   1558  CG  ARG A1317      -6.787 -24.703  15.358  1.00  0.00           C  
ATOM   1559  CD  ARG A1317      -7.958 -23.851  15.826  1.00  0.00           C  
ATOM   1560  NE  ARG A1317      -7.895 -22.515  15.230  1.00  0.00           N  
ATOM   1561  CZ  ARG A1317      -8.945 -21.768  14.890  1.00  0.00           C  
ATOM   1562  NH1 ARG A1317     -10.195 -22.196  15.082  1.00  0.00           N  
ATOM   1563  NH2 ARG A1317      -8.736 -20.572  14.342  1.00  0.00           N  
ATOM   1564  N   LEU A1318      -7.672 -26.803  12.292  1.00  0.00           N  
ATOM   1565  CA  LEU A1318      -8.589 -27.931  12.129  1.00  0.00           C  
ATOM   1566  C   LEU A1318      -7.888 -29.172  11.605  1.00  0.00           C  
ATOM   1567  O   LEU A1318      -8.250 -30.281  11.972  1.00  0.00           O  
ATOM   1568  CB  LEU A1318      -9.722 -27.581  11.172  1.00  0.00           C  
ATOM   1569  CG  LEU A1318     -10.788 -28.658  10.953  1.00  0.00           C  
ATOM   1570  CD1 LEU A1318     -11.539 -28.917  12.248  1.00  0.00           C  
ATOM   1571  CD2 LEU A1318     -11.744 -28.266   9.837  1.00  0.00           C  
ATOM   1572  N   VAL A1319      -6.892 -28.994  10.746  1.00  0.00           N  
ATOM   1573  CA  VAL A1319      -6.133 -30.133  10.231  1.00  0.00           C  
ATOM   1574  C   VAL A1319      -5.353 -30.838  11.355  1.00  0.00           C  
ATOM   1575  O   VAL A1319      -5.176 -32.047  11.323  1.00  0.00           O  
ATOM   1576  CB  VAL A1319      -5.184 -29.707   9.093  1.00  0.00           C  
ATOM   1577  CG1 VAL A1319      -4.092 -30.739   8.876  1.00  0.00           C  
ATOM   1578  CG2 VAL A1319      -5.966 -29.490   7.809  1.00  0.00           C  
ATOM   1579  N   ARG A1321      -4.897 -30.084  12.347  1.00  0.00           N  
ATOM   1580  CA  ARG A1321      -4.169 -30.671  13.474  1.00  0.00           C  
ATOM   1581  C   ARG A1321      -5.135 -31.438  14.384  1.00  0.00           C  
ATOM   1582  O   ARG A1321      -4.939 -32.626  14.668  1.00  0.00           O  
ATOM   1583  CB  ARG A1321      -3.400 -29.591  14.247  1.00  0.00           C  
ATOM   1584  CG  ARG A1321      -2.713 -30.069  15.529  1.00  0.00           C  
ATOM   1585  CD  ARG A1321      -1.440 -29.275  15.835  1.00  0.00           C  
ATOM   1586  N   GLN A1322      -6.177 -30.754  14.833  1.00  0.00           N  
ATOM   1587  CA  GLN A1322      -7.228 -31.387  15.623  1.00  0.00           C  
ATOM   1588  C   GLN A1322      -7.731 -32.671  14.987  1.00  0.00           C  
ATOM   1589  O   GLN A1322      -7.582 -33.753  15.556  1.00  0.00           O  
ATOM   1590  CB  GLN A1322      -8.385 -30.429  15.817  1.00  0.00           C  
ATOM   1591  CG  GLN A1322      -8.063 -29.381  16.840  1.00  0.00           C  
ATOM   1592  CD  GLN A1322      -9.187 -28.373  16.976  1.00  0.00           C  
ATOM   1593  OE1 GLN A1322      -9.585 -27.719  16.007  1.00  0.00           O  
ATOM   1594  NE2 GLN A1322      -9.705 -28.233  18.194  1.00  0.00           N  
ATOM   1595  N   LYS A1323      -8.311 -32.553  13.802  1.00  0.00           N  
ATOM   1596  CA  LYS A1323      -8.886 -33.709  13.112  1.00  0.00           C  
ATOM   1597  C   LYS A1323      -7.864 -34.767  12.732  1.00  0.00           C  
ATOM   1598  O   LYS A1323      -8.027 -35.937  13.064  1.00  0.00           O  
ATOM   1599  CB  LYS A1323      -9.613 -33.286  11.839  1.00  0.00           C  
ATOM   1600  CG  LYS A1323     -11.110 -33.122  11.990  1.00  0.00           C  
ATOM   1601  CD  LYS A1323     -11.795 -33.237  10.632  1.00  0.00           C  
ATOM   1602  CE  LYS A1323     -13.212 -33.774  10.741  1.00  0.00           C  
ATOM   1603  NZ  LYS A1323     -13.633 -34.585   9.553  1.00  0.00           N  
ATOM   1604  N   LEU A1324      -6.818 -34.343  12.028  1.00  0.00           N  
ATOM   1605  CA  LEU A1324      -5.884 -35.264  11.352  1.00  0.00           C  
ATOM   1606  C   LEU A1324      -4.537 -35.438  12.030  1.00  0.00           C  
ATOM   1607  O   LEU A1324      -3.749 -36.285  11.614  1.00  0.00           O  
ATOM   1608  CB  LEU A1324      -5.657 -34.807   9.911  1.00  0.00           C  
ATOM   1609  CG  LEU A1324      -6.637 -35.403   8.909  1.00  0.00           C  
ATOM   1610  CD1 LEU A1324      -8.054 -35.342   9.444  1.00  0.00           C  
ATOM   1611  CD2 LEU A1324      -6.513 -34.692   7.583  1.00  0.00           C  
ATOM   1612  N   GLY A1342      -4.258 -34.621  13.043  1.00  0.00           N  
ATOM   1613  CA  GLY A1342      -2.996 -34.715  13.806  1.00  0.00           C  
ATOM   1614  C   GLY A1342      -1.744 -34.132  13.160  1.00  0.00           C  
ATOM   1615  O   GLY A1342      -0.746 -33.916  13.837  1.00  0.00           O  
ATOM   1616  N   ALA A1344      -1.798 -33.881  11.856  1.00  0.00           N  
ATOM   1617  CA  ALA A1344      -0.659 -33.358  11.095  1.00  0.00           C  
ATOM   1618  C   ALA A1344      -0.451 -31.867  11.355  1.00  0.00           C  
ATOM   1619  O   ALA A1344      -1.416 -31.128  11.550  1.00  0.00           O  
ATOM   1620  CB  ALA A1344      -0.867 -33.611   9.596  1.00  0.00           C  
ATOM   1621  N   THR A1345       0.809 -31.441  11.386  1.00  0.00           N  
ATOM   1622  CA  THR A1345       1.124 -30.019  11.346  1.00  0.00           C  
ATOM   1623  C   THR A1345       1.296 -29.608   9.900  1.00  0.00           C  
ATOM   1624  O   THR A1345       2.142 -30.147   9.199  1.00  0.00           O  
ATOM   1625  CB  THR A1345       2.383 -29.663  12.124  1.00  0.00           C  
ATOM   1626  OG1 THR A1345       2.051 -29.592  13.506  1.00  0.00           O  
ATOM   1627  CG2 THR A1345       2.911 -28.307  11.713  1.00  0.00           C  
ATOM   1628  N   VAL A1347       0.483 -28.654   9.461  1.00  0.00           N  
ATOM   1629  CA  VAL A1347       0.574 -28.104   8.105  1.00  0.00           C  
ATOM   1630  C   VAL A1347       0.822 -26.611   8.220  1.00  0.00           C  
ATOM   1631  O   VAL A1347       0.852 -26.072   9.325  1.00  0.00           O  
ATOM   1632  CB  VAL A1347      -0.685 -28.407   7.290  1.00  0.00           C  
ATOM   1633  CG1 VAL A1347      -0.809 -29.921   7.078  1.00  0.00           C  
ATOM   1634  CG2 VAL A1347      -1.931 -27.829   7.975  1.00  0.00           C  
ATOM   1635  N   HIS A1348       1.005 -25.941   7.089  1.00  0.00           N  
ATOM   1636  CA  HIS A1348       1.454 -24.534   7.105  1.00  0.00           C  
ATOM   1637  C   HIS A1348       0.557 -23.562   6.372  1.00  0.00           C  
ATOM   1638  O   HIS A1348      -0.362 -23.964   5.653  1.00  0.00           O  
ATOM   1639  CB  HIS A1348       2.844 -24.422   6.506  1.00  0.00           C  
ATOM   1640  CG  HIS A1348       3.754 -25.522   6.919  1.00  0.00           C  
ATOM   1641  ND1 HIS A1348       4.434 -25.517   8.116  1.00  0.00           N  
ATOM   1642  CD2 HIS A1348       4.075 -26.680   6.303  1.00  0.00           C  
ATOM   1643  CE1 HIS A1348       5.142 -26.626   8.217  1.00  0.00           C  
ATOM   1644  NE2 HIS A1348       4.946 -27.347   7.127  1.00  0.00           N  
ATOM   1645  N   ALA A1349       0.873 -22.278   6.557  1.00  0.00           N  
ATOM   1646  CA  ALA A1349       0.144 -21.164   5.947  1.00  0.00           C  
ATOM   1647  C   ALA A1349       1.095 -20.030   5.586  1.00  0.00           C  
ATOM   1648  O   ALA A1349       2.015 -19.711   6.341  1.00  0.00           O  
ATOM   1649  CB  ALA A1349      -0.915 -20.661   6.894  1.00  0.00           C  
ATOM   1650  N   LEU A1350       0.873 -19.432   4.420  1.00  0.00           N  
ATOM   1651  CA  LEU A1350       1.660 -18.275   3.968  1.00  0.00           C  
ATOM   1652  C   LEU A1350       0.766 -17.362   3.175  1.00  0.00           C  
ATOM   1653  O   LEU A1350       0.237 -17.764   2.155  1.00  0.00           O  
ATOM   1654  CB  LEU A1350       2.833 -18.709   3.080  1.00  0.00           C  
ATOM   1655  CG  LEU A1350       3.662 -17.574   2.460  1.00  0.00           C  
ATOM   1656  CD1 LEU A1350       5.116 -18.009   2.231  1.00  0.00           C  
ATOM   1657  CD2 LEU A1350       3.031 -17.043   1.171  1.00  0.00           C  
ATOM   1658  N   THR A1351       0.585 -16.137   3.635  1.00  0.00           N  
ATOM   1659  CA  THR A1351      -0.175 -15.167   2.853  1.00  0.00           C  
ATOM   1660  C   THR A1351       0.742 -14.233   2.097  1.00  0.00           C  
ATOM   1661  O   THR A1351       1.917 -14.042   2.443  1.00  0.00           O  
ATOM   1662  CB  THR A1351      -1.055 -14.308   3.706  1.00  0.00           C  
ATOM   1663  OG1 THR A1351      -0.234 -13.623   4.661  1.00  0.00           O  
ATOM   1664  CG2 THR A1351      -2.107 -15.159   4.392  1.00  0.00           C  
ATOM   1665  N   VAL A1352       0.154 -13.630   1.079  1.00  0.00           N  
ATOM   1666  CA  VAL A1352       0.856 -12.808   0.129  1.00  0.00           C  
ATOM   1667  C   VAL A1352       0.287 -11.382   0.266  1.00  0.00           C  
ATOM   1668  O   VAL A1352      -0.819 -11.211   0.767  1.00  0.00           O  
ATOM   1669  CB  VAL A1352       0.640 -13.406  -1.255  1.00  0.00           C  
ATOM   1670  CG1 VAL A1352      -0.443 -12.649  -2.025  1.00  0.00           C  
ATOM   1671  CG2 VAL A1352       1.950 -13.484  -1.998  1.00  0.00           C  
ATOM   1672  N   PRO A1356       1.047 -10.347  -0.122  1.00  0.00           N  
ATOM   1673  CA  PRO A1356       0.534  -8.993   0.143  1.00  0.00           C  
ATOM   1674  C   PRO A1356      -0.666  -8.583  -0.720  1.00  0.00           C  
ATOM   1675  O   PRO A1356      -0.793  -9.033  -1.873  1.00  0.00           O  
ATOM   1676  CB  PRO A1356       1.737  -8.085  -0.172  1.00  0.00           C  
ATOM   1677  CG  PRO A1356       2.911  -9.003  -0.271  1.00  0.00           C  
ATOM   1678  CD  PRO A1356       2.365 -10.298  -0.767  1.00  0.00           C  
ATOM   1679  N   LEU A1360      -1.543  -7.758  -0.147  1.00  0.00           N  
ATOM   1680  CA  LEU A1360      -2.537  -7.054  -0.940  1.00  0.00           C  
ATOM   1681  C   LEU A1360      -1.800  -5.909  -1.609  1.00  0.00           C  
ATOM   1682  O   LEU A1360      -0.957  -5.278  -0.995  1.00  0.00           O  
ATOM   1683  CB  LEU A1360      -3.678  -6.503  -0.095  1.00  0.00           C  
ATOM   1684  CG  LEU A1360      -4.881  -7.415   0.124  1.00  0.00           C  
ATOM   1685  CD1 LEU A1360      -4.737  -8.137   1.430  1.00  0.00           C  
ATOM   1686  CD2 LEU A1360      -6.165  -6.601   0.107  1.00  0.00           C  
ATOM   1687  N   VAL A1361      -2.119  -5.648  -2.866  1.00  0.00           N  
ATOM   1688  CA  VAL A1361      -1.368  -4.680  -3.654  1.00  0.00           C  
ATOM   1689  C   VAL A1361      -1.994  -3.286  -3.574  1.00  0.00           C  
ATOM   1690  O   VAL A1361      -3.122  -3.077  -4.005  1.00  0.00           O  
ATOM   1691  CB  VAL A1361      -1.249  -5.120  -5.128  1.00  0.00           C  
ATOM   1692  CG1 VAL A1361      -0.443  -4.097  -5.905  1.00  0.00           C  
ATOM   1693  CG2 VAL A1361      -0.602  -6.502  -5.221  1.00  0.00           C  
ATOM   1694  N   THR A1365      -1.249  -2.341  -3.013  1.00  0.00           N  
ATOM   1695  CA  THR A1365      -1.680  -0.948  -2.963  1.00  0.00           C  
ATOM   1696  C   THR A1365      -0.680  -0.034  -3.652  1.00  0.00           C  
ATOM   1697  O   THR A1365       0.523  -0.154  -3.438  1.00  0.00           O  
ATOM   1698  CB  THR A1365      -1.820  -0.452  -1.530  1.00  0.00           C  
ATOM   1699  OG1 THR A1365      -2.559  -1.408  -0.768  1.00  0.00           O  
ATOM   1700  CG2 THR A1365      -2.529   0.909  -1.500  1.00  0.00           C  
ATOM   1701  N   ALA A1366      -1.193   0.895  -4.454  1.00  0.00           N  
ATOM   1702  CA  ALA A1366      -0.353   1.879  -5.120  1.00  0.00           C  
ATOM   1703  C   ALA A1366       0.328   2.761  -4.073  1.00  0.00           C  
ATOM   1704  O   ALA A1366      -0.127   2.875  -2.932  1.00  0.00           O  
ATOM   1705  CB  ALA A1366      -1.177   2.722  -6.076  1.00  0.00           C  
ATOM   1706  N   ALA A1368       1.437   3.372  -4.458  1.00  0.00           N  
ATOM   1707  CA  ALA A1368       2.145   4.281  -3.563  1.00  0.00           C  
ATOM   1708  C   ALA A1368       1.267   5.498  -3.184  1.00  0.00           C  
ATOM   1709  O   ALA A1368       1.393   6.044  -2.084  1.00  0.00           O  
ATOM   1710  CB  ALA A1368       3.454   4.722  -4.197  1.00  0.00           C  
ATOM   1711  N   ASP A1369       0.369   5.894  -4.090  1.00  0.00           N  
ATOM   1712  CA  ASP A1369      -0.574   6.981  -3.836  1.00  0.00           C  
ATOM   1713  C   ASP A1369      -1.773   6.553  -2.978  1.00  0.00           C  
ATOM   1714  O   ASP A1369      -2.760   7.292  -2.865  1.00  0.00           O  
ATOM   1715  CB  ASP A1369      -1.050   7.609  -5.154  1.00  0.00           C  
ATOM   1716  CG  ASP A1369      -1.989   6.703  -5.948  1.00  0.00           C  
ATOM   1717  OD1 ASP A1369      -2.273   5.573  -5.488  1.00  0.00           O  
ATOM   1718  OD2 ASP A1369      -2.442   7.125  -7.037  1.00  0.00           O  
ATOM   1719  N   GLY A1370      -1.692   5.362  -2.390  1.00  0.00           N  
ATOM   1720  CA  GLY A1370      -2.725   4.866  -1.479  1.00  0.00           C  
ATOM   1721  C   GLY A1370      -3.878   4.129  -2.138  1.00  0.00           C  
ATOM   1722  O   GLY A1370      -4.613   3.409  -1.469  1.00  0.00           O  
ATOM   1723  N   THR A1373      -4.030   4.299  -3.446  1.00  0.00           N  
ATOM   1724  CA  THR A1373      -5.140   3.701  -4.185  1.00  0.00           C  
ATOM   1725  C   THR A1373      -5.005   2.193  -4.295  1.00  0.00           C  
ATOM   1726  O   THR A1373      -3.903   1.648  -4.290  1.00  0.00           O  
ATOM   1727  CB  THR A1373      -5.249   4.261  -5.623  1.00  0.00           C  
ATOM   1728  OG1 THR A1373      -4.150   3.781  -6.418  1.00  0.00           O  
ATOM   1729  CG2 THR A1373      -5.276   5.808  -5.615  1.00  0.00           C  
ATOM   1730  N   LYS A1412      -6.146   1.534  -4.421  1.00  0.00           N  
ATOM   1731  CA  LYS A1412      -6.203   0.078  -4.516  1.00  0.00           C  
ATOM   1732  C   LYS A1412      -5.826  -0.359  -5.931  1.00  0.00           C  
ATOM   1733  O   LYS A1412      -6.183   0.292  -6.906  1.00  0.00           O  
ATOM   1734  CB  LYS A1412      -7.601  -0.442  -4.155  1.00  0.00           C  
ATOM   1735  CG  LYS A1412      -7.574  -1.718  -3.315  1.00  0.00           C  
ATOM   1736  CD  LYS A1412      -8.838  -2.572  -3.477  1.00  0.00           C  
ATOM   1737  CE  LYS A1412      -8.631  -3.998  -2.937  1.00  0.00           C  
ATOM   1738  NZ  LYS A1412      -9.802  -4.894  -3.188  1.00  0.00           N  
ATOM   1739  N   PHE A1415      -5.087  -1.456  -6.029  1.00  0.00           N  
ATOM   1740  CA  PHE A1415      -4.633  -1.993  -7.317  1.00  0.00           C  
ATOM   1741  C   PHE A1415      -5.758  -2.757  -7.999  1.00  0.00           C  
ATOM   1742  O   PHE A1415      -6.610  -3.335  -7.339  1.00  0.00           O  
ATOM   1743  CB  PHE A1415      -3.417  -2.912  -7.104  1.00  0.00           C  
ATOM   1744  CG  PHE A1415      -3.047  -3.744  -8.313  1.00  0.00           C  
ATOM   1745  CD1 PHE A1415      -2.224  -3.234  -9.302  1.00  0.00           C  
ATOM   1746  CD2 PHE A1415      -3.515  -5.043  -8.449  1.00  0.00           C  
ATOM   1747  CE1 PHE A1415      -1.890  -4.003 -10.410  1.00  0.00           C  
ATOM   1748  CE2 PHE A1415      -3.181  -5.808  -9.549  1.00  0.00           C  
ATOM   1749  CZ  PHE A1415      -2.375  -5.289 -10.530  1.00  0.00           C  
ATOM   1750  N   GLY A1416      -5.765  -2.736  -9.321  1.00  0.00           N  
ATOM   1751  CA  GLY A1416      -6.683  -3.564 -10.102  1.00  0.00           C  
ATOM   1752  C   GLY A1416      -8.115  -3.070 -10.213  1.00  0.00           C  
ATOM   1753  O   GLY A1416      -9.018  -3.853 -10.472  1.00  0.00           O  
ATOM   1754  N   LYS A1417      -8.322  -1.772 -10.027  1.00  0.00           N  
ATOM   1755  CA  LYS A1417      -9.632  -1.138 -10.250  1.00  0.00           C  
ATOM   1756  C   LYS A1417      -9.547  -0.223 -11.471  1.00  0.00           C  
ATOM   1757  O   LYS A1417      -8.507   0.359 -11.738  1.00  0.00           O  
ATOM   1758  CB  LYS A1417     -10.074  -0.331  -9.023  1.00  0.00           C  
ATOM   1759  CG  LYS A1417     -10.024  -1.093  -7.678  1.00  0.00           C  
ATOM   1760  CD  LYS A1417     -11.243  -1.988  -7.415  1.00  0.00           C  
ATOM   1761  CE  LYS A1417     -11.119  -3.367  -8.075  1.00  0.00           C  
ATOM   1762  NZ  LYS A1417     -12.147  -4.334  -7.582  1.00  0.00           N  
ATOM   1763  N   SER A1442     -10.639  -0.111 -12.215  1.00  0.00           N  
ATOM   1764  CA  SER A1442     -10.703   0.768 -13.390  1.00  0.00           C  
ATOM   1765  C   SER A1442     -10.712   2.256 -12.993  1.00  0.00           C  
ATOM   1766  O   SER A1442     -11.214   2.624 -11.926  1.00  0.00           O  
ATOM   1767  CB  SER A1442     -11.940   0.442 -14.236  1.00  0.00           C  
ATOM   1768  OG  SER A1442     -12.025   1.283 -15.378  1.00  0.00           O  
ATOM   1769  N   THR A1444     -10.158   3.086 -13.884  1.00  0.00           N  
ATOM   1770  CA  THR A1444     -10.033   4.568 -13.722  1.00  0.00           C  
ATOM   1771  C   THR A1444     -11.087   5.181 -12.804  1.00  0.00           C  
ATOM   1772  O   THR A1444     -10.789   6.007 -11.935  1.00  0.00           O  
ATOM   1773  CB  THR A1444     -10.152   5.310 -15.084  1.00  0.00           C  
ATOM   1774  OG1 THR A1444     -11.448   5.070 -15.646  1.00  0.00           O  
ATOM   1775  CG2 THR A1444      -9.060   4.860 -16.071  1.00  0.00           C  
ATOM   1776  N   GLY A1450     -12.328   4.790 -13.060  1.00  0.00           N  
ATOM   1777  CA  GLY A1450     -13.450   5.035 -12.160  1.00  0.00           C  
ATOM   1778  C   GLY A1450     -14.396   3.865 -12.344  1.00  0.00           C  
ATOM   1779  O   GLY A1450     -14.975   3.692 -13.418  1.00  0.00           O  
ATOM   1780  N   GLY A1451     -14.513   3.030 -11.318  1.00  0.00           N  
ATOM   1781  CA  GLY A1451     -15.360   1.843 -11.395  1.00  0.00           C  
ATOM   1782  C   GLY A1451     -14.718   0.619 -10.778  1.00  0.00           C  
ATOM   1783  O   GLY A1451     -14.196   0.682  -9.662  1.00  0.00           O  
ATOM   1784  N   GLY A1452     -14.738  -0.483 -11.526  1.00  0.00           N  
ATOM   1785  CA  GLY A1452     -14.446  -1.801 -10.976  1.00  0.00           C  
ATOM   1786  C   GLY A1452     -13.327  -2.570 -11.648  1.00  0.00           C  
ATOM   1787  O   GLY A1452     -12.343  -1.991 -12.097  1.00  0.00           O  
ATOM   1788  N   SER A1455     -13.518  -3.883 -11.741  1.00  0.00           N  
ATOM   1789  CA  SER A1455     -12.435  -4.843 -11.957  1.00  0.00           C  
ATOM   1790  C   SER A1455     -11.857  -4.883 -13.360  1.00  0.00           C  
ATOM   1791  O   SER A1455     -12.527  -4.537 -14.327  1.00  0.00           O  
ATOM   1792  CB  SER A1455     -12.913  -6.239 -11.589  1.00  0.00           C  
ATOM   1793  OG  SER A1455     -13.307  -6.275 -10.231  1.00  0.00           O  
ATOM   1794  N   LEU A1456     -10.592  -5.299 -13.435  1.00  0.00           N  
ATOM   1795  CA  LEU A1456      -9.931  -5.627 -14.699  1.00  0.00           C  
ATOM   1796  C   LEU A1456      -9.919  -7.138 -14.872  1.00  0.00           C  
ATOM   1797  O   LEU A1456      -9.289  -7.852 -14.113  1.00  0.00           O  
ATOM   1798  CB  LEU A1456      -8.496  -5.090 -14.757  1.00  0.00           C  
ATOM   1799  CG  LEU A1456      -8.384  -3.584 -14.976  1.00  0.00           C  
ATOM   1800  CD1 LEU A1456      -8.324  -2.850 -13.635  1.00  0.00           C  
ATOM   1801  CD2 LEU A1456      -7.177  -3.289 -15.827  1.00  0.00           C  
ATOM   1802  N   TRP A1457     -10.609  -7.616 -15.893  1.00  0.00           N  
ATOM   1803  CA  TRP A1457     -10.858  -9.044 -16.038  1.00  0.00           C  
ATOM   1804  C   TRP A1457      -9.820  -9.688 -16.919  1.00  0.00           C  
ATOM   1805  O   TRP A1457      -9.273  -9.050 -17.817  1.00  0.00           O  
ATOM   1806  CB  TRP A1457     -12.253  -9.288 -16.611  1.00  0.00           C  
ATOM   1807  CG  TRP A1457     -13.319  -8.656 -15.775  1.00  0.00           C  
ATOM   1808  CD1 TRP A1457     -13.963  -7.473 -16.023  1.00  0.00           C  
ATOM   1809  CD2 TRP A1457     -13.848  -9.147 -14.537  1.00  0.00           C  
ATOM   1810  NE1 TRP A1457     -14.866  -7.211 -15.022  1.00  0.00           N  
ATOM   1811  CE2 TRP A1457     -14.815  -8.223 -14.101  1.00  0.00           C  
ATOM   1812  CE3 TRP A1457     -13.605 -10.284 -13.763  1.00  0.00           C  
ATOM   1813  CZ2 TRP A1457     -15.536  -8.402 -12.932  1.00  0.00           C  
ATOM   1814  CZ3 TRP A1457     -14.324 -10.455 -12.591  1.00  0.00           C  
ATOM   1815  CH2 TRP A1457     -15.274  -9.521 -12.189  1.00  0.00           C  
ATOM   1816  N   LEU A1458      -9.561 -10.960 -16.652  1.00  0.00           N  
ATOM   1817  CA  LEU A1458      -8.632 -11.729 -17.461  1.00  0.00           C  
ATOM   1818  C   LEU A1458      -9.271 -12.162 -18.770  1.00  0.00           C  
ATOM   1819  O   LEU A1458      -8.560 -12.469 -19.728  1.00  0.00           O  
ATOM   1820  CB  LEU A1458      -8.110 -12.955 -16.715  1.00  0.00           C  
ATOM   1821  CG  LEU A1458      -7.400 -12.763 -15.365  1.00  0.00           C  
ATOM   1822  CD1 LEU A1458      -6.017 -13.390 -15.447  1.00  0.00           C  
ATOM   1823  CD2 LEU A1458      -7.290 -11.311 -14.910  1.00  0.00           C  
ATOM   1824  N   ASP A1459     -10.601 -12.183 -18.812  1.00  0.00           N  
ATOM   1825  CA  ASP A1459     -11.325 -12.522 -20.043  1.00  0.00           C  
ATOM   1826  C   ASP A1459     -11.337 -11.374 -21.061  1.00  0.00           C  
ATOM   1827  O   ASP A1459     -11.775 -10.269 -20.738  1.00  0.00           O  
ATOM   1828  CB  ASP A1459     -12.757 -12.919 -19.731  1.00  0.00           C  
ATOM   1829  CG  ASP A1459     -13.475 -13.457 -20.941  1.00  0.00           C  
ATOM   1830  OD1 ASP A1459     -13.208 -14.613 -21.315  1.00  0.00           O  
ATOM   1831  OD2 ASP A1459     -14.292 -12.723 -21.529  1.00  0.00           O  
ATOM   1832  N   PRO A1460     -10.875 -11.639 -22.298  1.00  0.00           N  
ATOM   1833  CA  PRO A1460     -10.718 -10.586 -23.297  1.00  0.00           C  
ATOM   1834  C   PRO A1460     -12.013  -9.871 -23.662  1.00  0.00           C  
ATOM   1835  O   PRO A1460     -12.000  -8.680 -23.959  1.00  0.00           O  
ATOM   1836  CB  PRO A1460     -10.171 -11.337 -24.518  1.00  0.00           C  
ATOM   1837  CG  PRO A1460     -10.560 -12.725 -24.310  1.00  0.00           C  
ATOM   1838  CD  PRO A1460     -10.469 -12.939 -22.845  1.00  0.00           C  
ATOM   1839  N   GLN A1461     -13.123 -10.589 -23.647  1.00  0.00           N  
ATOM   1840  CA  GLN A1461     -14.389  -9.990 -24.040  1.00  0.00           C  
ATOM   1841  C   GLN A1461     -15.091  -9.271 -22.881  1.00  0.00           C  
ATOM   1842  O   GLN A1461     -16.168  -8.704 -23.054  1.00  0.00           O  
ATOM   1843  CB  GLN A1461     -15.283 -11.028 -24.705  1.00  0.00           C  
ATOM   1844  CG  GLN A1461     -14.873 -11.342 -26.157  1.00  0.00           C  
ATOM   1845  N   MET A1462     -14.465  -9.275 -21.709  1.00  0.00           N  
ATOM   1846  CA  MET A1462     -14.866  -8.395 -20.591  1.00  0.00           C  
ATOM   1847  C   MET A1462     -13.929  -7.178 -20.478  1.00  0.00           C  
ATOM   1848  O   MET A1462     -14.384  -6.062 -20.262  1.00  0.00           O  
ATOM   1849  CB  MET A1462     -14.852  -9.156 -19.264  1.00  0.00           C  
ATOM   1850  CG  MET A1462     -15.737 -10.391 -19.227  1.00  0.00           C  
ATOM   1851  SD  MET A1462     -15.594 -11.335 -17.651  1.00  0.00           S  
ATOM   1852  CE  MET A1462     -16.410 -10.199 -16.520  1.00  0.00           C  
ATOM   1853  N   THR A1463     -12.621  -7.432 -20.582  1.00  0.00           N  
ATOM   1854  CA  THR A1463     -11.590  -6.393 -20.656  1.00  0.00           C  
ATOM   1855  C   THR A1463     -10.738  -6.701 -21.858  1.00  0.00           C  
ATOM   1856  O   THR A1463     -10.074  -7.724 -21.896  1.00  0.00           O  
ATOM   1857  CB  THR A1463     -10.658  -6.388 -19.427  1.00  0.00           C  
ATOM   1858  OG1 THR A1463     -11.419  -6.180 -18.243  1.00  0.00           O  
ATOM   1859  CG2 THR A1463      -9.611  -5.287 -19.524  1.00  0.00           C  
ATOM   1860  N   SER A1465     -10.740  -5.822 -22.842  1.00  0.00           N  
ATOM   1861  CA  SER A1465      -9.969  -6.072 -24.041  1.00  0.00           C  
ATOM   1862  C   SER A1465      -8.497  -6.209 -23.654  1.00  0.00           C  
ATOM   1863  O   SER A1465      -8.058  -5.620 -22.657  1.00  0.00           O  
ATOM   1864  CB  SER A1465     -10.154  -4.930 -25.032  1.00  0.00           C  
ATOM   1865  OG  SER A1465      -9.980  -3.684 -24.372  1.00  0.00           O  
ATOM   1866  N   PRO A1467      -7.725  -6.993 -24.433  1.00  0.00           N  
ATOM   1867  CA  PRO A1467      -6.270  -7.025 -24.268  1.00  0.00           C  
ATOM   1868  C   PRO A1467      -5.655  -5.627 -24.240  1.00  0.00           C  
ATOM   1869  O   PRO A1467      -4.736  -5.383 -23.471  1.00  0.00           O  
ATOM   1870  CB  PRO A1467      -5.805  -7.781 -25.512  1.00  0.00           C  
ATOM   1871  CG  PRO A1467      -6.937  -8.648 -25.868  1.00  0.00           C  
ATOM   1872  CD  PRO A1467      -8.172  -7.892 -25.511  1.00  0.00           C  
ATOM   1873  N   TYR A1506      -6.169  -4.730 -25.080  1.00  0.00           N  
ATOM   1874  CA  TYR A1506      -5.704  -3.342 -25.127  1.00  0.00           C  
ATOM   1875  C   TYR A1506      -5.839  -2.693 -23.752  1.00  0.00           C  
ATOM   1876  O   TYR A1506      -4.897  -2.099 -23.238  1.00  0.00           O  
ATOM   1877  CB  TYR A1506      -6.491  -2.534 -26.176  1.00  0.00           C  
ATOM   1878  CG  TYR A1506      -5.834  -1.219 -26.530  1.00  0.00           C  
ATOM   1879  CD1 TYR A1506      -4.705  -1.188 -27.342  1.00  0.00           C  
ATOM   1880  CD2 TYR A1506      -6.320  -0.013 -26.046  1.00  0.00           C  
ATOM   1881  CE1 TYR A1506      -4.075   0.012 -27.665  1.00  0.00           C  
ATOM   1882  CE2 TYR A1506      -5.699   1.191 -26.366  1.00  0.00           C  
ATOM   1883  CZ  TYR A1506      -4.574   1.191 -27.176  1.00  0.00           C  
ATOM   1884  OH  TYR A1506      -3.934   2.360 -27.511  1.00  0.00           O  
ATOM   1885  N   ALA A1507      -7.018  -2.828 -23.156  1.00  0.00           N  
ATOM   1886  CA  ALA A1507      -7.295  -2.239 -21.837  1.00  0.00           C  
ATOM   1887  C   ALA A1507      -6.415  -2.871 -20.768  1.00  0.00           C  
ATOM   1888  O   ALA A1507      -6.028  -2.214 -19.799  1.00  0.00           O  
ATOM   1889  CB  ALA A1507      -8.753  -2.408 -21.466  1.00  0.00           C  
ATOM   1890  N   TRP A1508      -6.112  -4.155 -20.945  1.00  0.00           N  
ATOM   1891  CA  TRP A1508      -5.235  -4.867 -20.026  1.00  0.00           C  
ATOM   1892  C   TRP A1508      -3.848  -4.248 -20.122  1.00  0.00           C  
ATOM   1893  O   TRP A1508      -3.339  -3.726 -19.131  1.00  0.00           O  
ATOM   1894  CB  TRP A1508      -5.203  -6.361 -20.348  1.00  0.00           C  
ATOM   1895  CG  TRP A1508      -4.424  -7.168 -19.359  1.00  0.00           C  
ATOM   1896  CD1 TRP A1508      -3.120  -7.529 -19.453  1.00  0.00           C  
ATOM   1897  CD2 TRP A1508      -4.900  -7.696 -18.119  1.00  0.00           C  
ATOM   1898  NE1 TRP A1508      -2.749  -8.248 -18.346  1.00  0.00           N  
ATOM   1899  CE2 TRP A1508      -3.825  -8.372 -17.513  1.00  0.00           C  
ATOM   1900  CE3 TRP A1508      -6.130  -7.660 -17.463  1.00  0.00           C  
ATOM   1901  CZ2 TRP A1508      -3.935  -9.011 -16.290  1.00  0.00           C  
ATOM   1902  CZ3 TRP A1508      -6.241  -8.297 -16.245  1.00  0.00           C  
ATOM   1903  CH2 TRP A1508      -5.146  -8.968 -15.670  1.00  0.00           C  
ATOM   1904  N   TYR A1509      -3.270  -4.258 -21.322  1.00  0.00           N  
ATOM   1905  CA  TYR A1509      -1.970  -3.610 -21.578  1.00  0.00           C  
ATOM   1906  C   TYR A1509      -1.919  -2.192 -20.995  1.00  0.00           C  
ATOM   1907  O   TYR A1509      -1.069  -1.874 -20.171  1.00  0.00           O  
ATOM   1908  CB  TYR A1509      -1.680  -3.549 -23.081  1.00  0.00           C  
ATOM   1909  CG  TYR A1509      -0.263  -3.118 -23.441  1.00  0.00           C  
ATOM   1910  CD1 TYR A1509       0.062  -1.773 -23.620  1.00  0.00           C  
ATOM   1911  CD2 TYR A1509       0.743  -4.060 -23.625  1.00  0.00           C  
ATOM   1912  CE1 TYR A1509       1.366  -1.379 -23.969  1.00  0.00           C  
ATOM   1913  CE2 TYR A1509       2.032  -3.677 -23.962  1.00  0.00           C  
ATOM   1914  CZ  TYR A1509       2.340  -2.341 -24.134  1.00  0.00           C  
ATOM   1915  OH  TYR A1509       3.632  -1.999 -24.454  1.00  0.00           O  
ATOM   1916  N   GLN A1510      -2.858  -1.357 -21.423  1.00  0.00           N  
ATOM   1917  CA  GLN A1510      -2.874   0.066 -21.054  1.00  0.00           C  
ATOM   1918  C   GLN A1510      -2.990   0.290 -19.554  1.00  0.00           C  
ATOM   1919  O   GLN A1510      -2.449   1.269 -19.031  1.00  0.00           O  
ATOM   1920  CB  GLN A1510      -3.987   0.819 -21.791  1.00  0.00           C  
ATOM   1921  CG  GLN A1510      -3.726   0.981 -23.280  1.00  0.00           C  
ATOM   1922  CD  GLN A1510      -2.386   1.650 -23.584  1.00  0.00           C  
ATOM   1923  OE1 GLN A1510      -2.006   2.625 -22.932  1.00  0.00           O  
ATOM   1924  NE2 GLN A1510      -1.667   1.125 -24.577  1.00  0.00           N  
ATOM   1925  N   TYR A1511      -3.680  -0.609 -18.859  1.00  0.00           N  
ATOM   1926  CA  TYR A1511      -3.759  -0.496 -17.406  1.00  0.00           C  
ATOM   1927  C   TYR A1511      -2.359  -0.553 -16.818  1.00  0.00           C  
ATOM   1928  O   TYR A1511      -1.971   0.292 -15.998  1.00  0.00           O  
ATOM   1929  CB  TYR A1511      -4.597  -1.585 -16.773  1.00  0.00           C  
ATOM   1930  CG  TYR A1511      -4.638  -1.423 -15.270  1.00  0.00           C  
ATOM   1931  CD1 TYR A1511      -5.552  -0.553 -14.662  1.00  0.00           C  
ATOM   1932  CD2 TYR A1511      -3.741  -2.110 -14.449  1.00  0.00           C  
ATOM   1933  CE1 TYR A1511      -5.583  -0.386 -13.269  1.00  0.00           C  
ATOM   1934  CE2 TYR A1511      -3.756  -1.947 -13.056  1.00  0.00           C  
ATOM   1935  CZ  TYR A1511      -4.677  -1.087 -12.475  1.00  0.00           C  
ATOM   1936  OH  TYR A1511      -4.685  -0.929 -11.112  1.00  0.00           O  
ATOM   1937  N   PHE A1516      -1.604  -1.554 -17.261  1.00  0.00           N  
ATOM   1938  CA  PHE A1516      -0.242  -1.774 -16.763  1.00  0.00           C  
ATOM   1939  C   PHE A1516       0.785  -0.810 -17.341  1.00  0.00           C  
ATOM   1940  O   PHE A1516       1.753  -0.506 -16.673  1.00  0.00           O  
ATOM   1941  CB  PHE A1516       0.177  -3.226 -16.984  1.00  0.00           C  
ATOM   1942  CG  PHE A1516      -0.511  -4.169 -16.059  1.00  0.00           C  
ATOM   1943  CD1 PHE A1516      -0.151  -4.220 -14.711  1.00  0.00           C  
ATOM   1944  CD2 PHE A1516      -1.559  -4.958 -16.502  1.00  0.00           C  
ATOM   1945  CE1 PHE A1516      -0.799  -5.065 -13.827  1.00  0.00           C  
ATOM   1946  CE2 PHE A1516      -2.217  -5.808 -15.629  1.00  0.00           C  
ATOM   1947  CZ  PHE A1516      -1.834  -5.863 -14.284  1.00  0.00           C  
ATOM   1948  N   VAL A1517       0.574  -0.325 -18.565  1.00  0.00           N  
ATOM   1949  CA  VAL A1517       1.471   0.682 -19.159  1.00  0.00           C  
ATOM   1950  C   VAL A1517       1.362   2.020 -18.400  1.00  0.00           C  
ATOM   1951  O   VAL A1517       2.280   2.840 -18.449  1.00  0.00           O  
ATOM   1952  CB  VAL A1517       1.182   0.927 -20.661  1.00  0.00           C  
ATOM   1953  CG1 VAL A1517       0.357   2.212 -20.853  1.00  0.00           C  
ATOM   1954  CG2 VAL A1517       2.483   1.016 -21.440  1.00  0.00           C  
ATOM   1955  N   ASN A1518       0.240   2.225 -17.701  1.00  0.00           N  
ATOM   1956  CA  ASN A1518       0.019   3.451 -16.927  1.00  0.00           C  
ATOM   1957  C   ASN A1518       0.310   3.329 -15.430  1.00  0.00           C  
ATOM   1958  O   ASN A1518       0.009   4.235 -14.646  1.00  0.00           O  
ATOM   1959  CB  ASN A1518      -1.383   3.985 -17.179  1.00  0.00           C  
ATOM   1960  CG  ASN A1518      -1.561   4.428 -18.608  1.00  0.00           C  
ATOM   1961  OD1 ASN A1518      -0.720   5.154 -19.151  1.00  0.00           O  
ATOM   1962  ND2 ASN A1518      -2.631   3.965 -19.249  1.00  0.00           N  
ATOM   1963  N   THR A1527       0.925   2.220 -15.040  1.00  0.00           N  
ATOM   1964  CA  THR A1527       1.457   2.087 -13.692  1.00  0.00           C  
ATOM   1965  C   THR A1527       2.359   3.292 -13.382  1.00  0.00           C  
ATOM   1966  O   THR A1527       3.254   3.639 -14.168  1.00  0.00           O  
ATOM   1967  CB  THR A1527       2.282   0.808 -13.525  1.00  0.00           C  
ATOM   1968  OG1 THR A1527       1.555  -0.304 -14.049  1.00  0.00           O  
ATOM   1969  CG2 THR A1527       2.582   0.566 -12.061  1.00  0.00           C  
ATOM   1970  N   ALA A1528       2.121   3.928 -12.239  1.00  0.00           N  
ATOM   1971  CA  ALA A1528       2.952   5.051 -11.814  1.00  0.00           C  
ATOM   1972  C   ALA A1528       4.403   4.612 -11.773  1.00  0.00           C  
ATOM   1973  O   ALA A1528       4.688   3.442 -11.543  1.00  0.00           O  
ATOM   1974  CB  ALA A1528       2.526   5.546 -10.452  1.00  0.00           C  
ATOM   1975  N   ASP A1549       5.311   5.551 -12.005  1.00  0.00           N  
ATOM   1976  CA  ASP A1549       6.738   5.315 -11.795  1.00  0.00           C  
ATOM   1977  C   ASP A1549       7.000   4.812 -10.368  1.00  0.00           C  
ATOM   1978  O   ASP A1549       7.808   3.919 -10.167  1.00  0.00           O  
ATOM   1979  CB  ASP A1549       7.560   6.579 -12.089  1.00  0.00           C  
ATOM   1980  CG  ASP A1549       8.041   6.673 -13.567  1.00  0.00           C  
ATOM   1981  OD1 ASP A1549       7.755   5.766 -14.391  1.00  0.00           O  
ATOM   1982  OD2 ASP A1549       8.736   7.670 -13.905  1.00  0.00           O  
ATOM   1983  N   ALA A1563       6.286   5.348  -9.385  1.00  0.00           N  
ATOM   1984  CA  ALA A1563       6.499   4.950  -7.977  1.00  0.00           C  
ATOM   1985  C   ALA A1563       6.287   3.448  -7.712  1.00  0.00           C  
ATOM   1986  O   ALA A1563       6.922   2.875  -6.829  1.00  0.00           O  
ATOM   1987  CB  ALA A1563       5.629   5.791  -7.036  1.00  0.00           C  
ATOM   1988  N   ASP A1569       5.415   2.811  -8.486  1.00  0.00           N  
ATOM   1989  CA  ASP A1569       5.070   1.403  -8.257  1.00  0.00           C  
ATOM   1990  C   ASP A1569       5.735   0.417  -9.204  1.00  0.00           C  
ATOM   1991  O   ASP A1569       5.886  -0.751  -8.852  1.00  0.00           O  
ATOM   1992  CB  ASP A1569       3.558   1.210  -8.373  1.00  0.00           C  
ATOM   1993  CG  ASP A1569       2.778   2.202  -7.550  1.00  0.00           C  
ATOM   1994  OD1 ASP A1569       3.146   2.419  -6.373  1.00  0.00           O  
ATOM   1995  OD2 ASP A1569       1.793   2.755  -8.083  1.00  0.00           O  
ATOM   1996  N   VAL A1594       6.125   0.884 -10.390  1.00  0.00           N  
ATOM   1997  CA  VAL A1594       6.452   0.000 -11.535  1.00  0.00           C  
ATOM   1998  C   VAL A1594       7.505  -1.082 -11.256  1.00  0.00           C  
ATOM   1999  O   VAL A1594       7.375  -2.200 -11.734  1.00  0.00           O  
ATOM   2000  CB  VAL A1594       6.844   0.815 -12.804  1.00  0.00           C  
ATOM   2001  CG1 VAL A1594       8.111   1.616 -12.571  1.00  0.00           C  
ATOM   2002  CG2 VAL A1594       6.972  -0.100 -14.020  1.00  0.00           C  
ATOM   2003  N   ILE A1596       8.526  -0.763 -10.475  1.00  0.00           N  
ATOM   2004  CA  ILE A1596       9.561  -1.759 -10.131  1.00  0.00           C  
ATOM   2005  C   ILE A1596       9.042  -2.813  -9.132  1.00  0.00           C  
ATOM   2006  O   ILE A1596       9.373  -4.007  -9.236  1.00  0.00           O  
ATOM   2007  CB  ILE A1596      10.845  -1.120  -9.527  1.00  0.00           C  
ATOM   2008  CG1 ILE A1596      11.389  -0.001 -10.409  1.00  0.00           C  
ATOM   2009  CG2 ILE A1596      11.921  -2.147  -9.391  1.00  0.00           C  
ATOM   2010  CD1 ILE A1596      11.723  -0.430 -11.781  1.00  0.00           C  
ATOM   2011  N   ARG A1601       8.250  -2.362  -8.163  1.00  0.00           N  
ATOM   2012  CA  ARG A1601       7.675  -3.258  -7.159  1.00  0.00           C  
ATOM   2013  C   ARG A1601       6.746  -4.239  -7.830  1.00  0.00           C  
ATOM   2014  O   ARG A1601       6.799  -5.432  -7.568  1.00  0.00           O  
ATOM   2015  CB  ARG A1601       6.884  -2.495  -6.098  1.00  0.00           C  
ATOM   2016  CG  ARG A1601       6.793  -3.253  -4.779  1.00  0.00           C  
ATOM   2017  CD  ARG A1601       5.512  -2.973  -3.994  1.00  0.00           C  
ATOM   2018  NE  ARG A1601       5.090  -1.571  -4.048  1.00  0.00           N  
ATOM   2019  CZ  ARG A1601       3.829  -1.156  -3.923  1.00  0.00           C  
ATOM   2020  NH1 ARG A1601       2.840  -2.021  -3.725  1.00  0.00           N  
ATOM   2021  NH2 ARG A1601       3.551   0.138  -4.021  1.00  0.00           N  
ATOM   2022  N   TYR A1602       5.897  -3.720  -8.701  1.00  0.00           N  
ATOM   2023  CA  TYR A1602       4.959  -4.546  -9.440  1.00  0.00           C  
ATOM   2024  C   TYR A1602       5.736  -5.499 -10.341  1.00  0.00           C  
ATOM   2025  O   TYR A1602       5.451  -6.686 -10.364  1.00  0.00           O  
ATOM   2026  CB  TYR A1602       3.994  -3.677 -10.251  1.00  0.00           C  
ATOM   2027  CG  TYR A1602       2.945  -2.899  -9.432  1.00  0.00           C  
ATOM   2028  CD1 TYR A1602       3.006  -2.814  -8.030  1.00  0.00           C  
ATOM   2029  CD2 TYR A1602       1.906  -2.215 -10.083  1.00  0.00           C  
ATOM   2030  CE1 TYR A1602       2.049  -2.099  -7.320  1.00  0.00           C  
ATOM   2031  CE2 TYR A1602       0.960  -1.512  -9.382  1.00  0.00           C  
ATOM   2032  CZ  TYR A1602       1.029  -1.447  -8.007  1.00  0.00           C  
ATOM   2033  OH  TYR A1602       0.069  -0.722  -7.328  1.00  0.00           O  
ATOM   2034  N   LEU A1603       6.738  -4.995 -11.060  1.00  0.00           N  
ATOM   2035  CA  LEU A1603       7.609  -5.877 -11.854  1.00  0.00           C  
ATOM   2036  C   LEU A1603       8.162  -7.011 -10.980  1.00  0.00           C  
ATOM   2037  O   LEU A1603       8.211  -8.175 -11.382  1.00  0.00           O  
ATOM   2038  CB  LEU A1603       8.757  -5.097 -12.495  1.00  0.00           C  
ATOM   2039  CG  LEU A1603       8.436  -4.458 -13.855  1.00  0.00           C  
ATOM   2040  CD1 LEU A1603       9.598  -3.572 -14.316  1.00  0.00           C  
ATOM   2041  CD2 LEU A1603       8.120  -5.516 -14.906  1.00  0.00           C  
ATOM   2042  N   ARG A1604       8.551  -6.650  -9.768  1.00  0.00           N  
ATOM   2043  CA  ARG A1604       9.117  -7.597  -8.810  1.00  0.00           C  
ATOM   2044  C   ARG A1604       8.082  -8.634  -8.340  1.00  0.00           C  
ATOM   2045  O   ARG A1604       8.415  -9.790  -8.129  1.00  0.00           O  
ATOM   2046  CB  ARG A1604       9.738  -6.824  -7.627  1.00  0.00           C  
ATOM   2047  CG  ARG A1604      10.154  -7.660  -6.419  1.00  0.00           C  
ATOM   2048  CD  ARG A1604      11.228  -6.978  -5.544  1.00  0.00           C  
ATOM   2049  NE  ARG A1604      11.126  -5.521  -5.496  1.00  0.00           N  
ATOM   2050  CZ  ARG A1604      10.305  -4.830  -4.704  1.00  0.00           C  
ATOM   2051  NH1 ARG A1604       9.471  -5.437  -3.861  1.00  0.00           N  
ATOM   2052  NH2 ARG A1604      10.311  -3.508  -4.756  1.00  0.00           N  
ATOM   2053  N   TRP A1613       6.830  -8.228  -8.184  1.00  0.00           N  
ATOM   2054  CA  TRP A1613       5.793  -9.141  -7.685  1.00  0.00           C  
ATOM   2055  C   TRP A1613       5.085  -9.939  -8.783  1.00  0.00           C  
ATOM   2056  O   TRP A1613       4.663 -11.064  -8.547  1.00  0.00           O  
ATOM   2057  CB  TRP A1613       4.743  -8.380  -6.875  1.00  0.00           C  
ATOM   2058  CG  TRP A1613       5.243  -7.821  -5.582  1.00  0.00           C  
ATOM   2059  CD1 TRP A1613       6.484  -7.979  -5.043  1.00  0.00           C  
ATOM   2060  CD2 TRP A1613       4.498  -7.040  -4.649  1.00  0.00           C  
ATOM   2061  NE1 TRP A1613       6.563  -7.341  -3.838  1.00  0.00           N  
ATOM   2062  CE2 TRP A1613       5.358  -6.751  -3.568  1.00  0.00           C  
ATOM   2063  CE3 TRP A1613       3.188  -6.551  -4.620  1.00  0.00           C  
ATOM   2064  CZ2 TRP A1613       4.953  -5.982  -2.461  1.00  0.00           C  
ATOM   2065  CZ3 TRP A1613       2.781  -5.798  -3.515  1.00  0.00           C  
ATOM   2066  CH2 TRP A1613       3.668  -5.521  -2.453  1.00  0.00           C  
ATOM   2067  N   PHE A1614       4.945  -9.358  -9.969  1.00  0.00           N  
ATOM   2068  CA  PHE A1614       4.138  -9.948 -11.033  1.00  0.00           C  
ATOM   2069  C   PHE A1614       4.932 -10.711 -12.094  1.00  0.00           C  
ATOM   2070  O   PHE A1614       4.344 -11.375 -12.951  1.00  0.00           O  
ATOM   2071  CB  PHE A1614       3.314  -8.856 -11.726  1.00  0.00           C  
ATOM   2072  CG  PHE A1614       2.304  -8.210 -10.836  1.00  0.00           C  
ATOM   2073  CD1 PHE A1614       1.299  -8.949 -10.262  1.00  0.00           C  
ATOM   2074  CD2 PHE A1614       2.347  -6.853 -10.585  1.00  0.00           C  
ATOM   2075  CE1 PHE A1614       0.360  -8.347  -9.436  1.00  0.00           C  
ATOM   2076  CE2 PHE A1614       1.413  -6.246  -9.757  1.00  0.00           C  
ATOM   2077  CZ  PHE A1614       0.421  -6.994  -9.185  1.00  0.00           C  
ATOM   2078  N   THR A1615       6.255 -10.610 -12.057  1.00  0.00           N  
ATOM   2079  CA  THR A1615       7.092 -11.160 -13.134  1.00  0.00           C  
ATOM   2080  C   THR A1615       8.264 -11.933 -12.579  1.00  0.00           C  
ATOM   2081  O   THR A1615       8.483 -11.949 -11.378  1.00  0.00           O  
ATOM   2082  CB  THR A1615       7.652 -10.054 -14.054  1.00  0.00           C  
ATOM   2083  OG1 THR A1615       8.698  -9.349 -13.376  1.00  0.00           O  
ATOM   2084  CG2 THR A1615       6.553  -9.087 -14.476  1.00  0.00           C  
ATOM   2085  N   PHE A1616       9.028 -12.549 -13.474  1.00  0.00           N  
ATOM   2086  CA  PHE A1616      10.163 -13.410 -13.085  1.00  0.00           C  
ATOM   2087  C   PHE A1616      11.558 -12.795 -13.327  1.00  0.00           C  
ATOM   2088  O   PHE A1616      12.574 -13.470 -13.214  1.00  0.00           O  
ATOM   2089  CB  PHE A1616      10.019 -14.775 -13.763  1.00  0.00           C  
ATOM   2090  CG  PHE A1616       8.855 -15.555 -13.251  1.00  0.00           C  
ATOM   2091  CD1 PHE A1616       7.574 -15.300 -13.725  1.00  0.00           C  
ATOM   2092  CD2 PHE A1616       9.024 -16.508 -12.253  1.00  0.00           C  
ATOM   2093  CE1 PHE A1616       6.484 -16.004 -13.234  1.00  0.00           C  
ATOM   2094  CE2 PHE A1616       7.945 -17.222 -11.759  1.00  0.00           C  
ATOM   2095  CZ  PHE A1616       6.673 -16.969 -12.244  1.00  0.00           C  
ATOM   2096  N   LEU A1617      11.593 -11.504 -13.626  1.00  0.00           N  
ATOM   2097  CA  LEU A1617      12.848 -10.779 -13.768  1.00  0.00           C  
ATOM   2098  C   LEU A1617      13.752 -10.940 -12.535  1.00  0.00           C  
ATOM   2099  O   LEU A1617      13.292 -10.934 -11.397  1.00  0.00           O  
ATOM   2100  CB  LEU A1617      12.578  -9.286 -13.987  1.00  0.00           C  
ATOM   2101  CG  LEU A1617      11.840  -8.865 -15.261  1.00  0.00           C  
ATOM   2102  CD1 LEU A1617      11.514  -7.396 -15.222  1.00  0.00           C  
ATOM   2103  CD2 LEU A1617      12.690  -9.156 -16.469  1.00  0.00           C  
ATOM   2104  N   SER A1619      15.045 -11.065 -12.784  1.00  0.00           N  
ATOM   2105  CA  SER A1619      16.057 -11.166 -11.732  1.00  0.00           C  
ATOM   2106  C   SER A1619      16.230  -9.858 -10.967  1.00  0.00           C  
ATOM   2107  O   SER A1619      15.746  -8.818 -11.387  1.00  0.00           O  
ATOM   2108  CB  SER A1619      17.397 -11.528 -12.357  1.00  0.00           C  
ATOM   2109  OG  SER A1619      17.781 -10.547 -13.314  1.00  0.00           O  
ATOM   2110  N   ALA A1620      16.935  -9.925  -9.843  1.00  0.00           N  
ATOM   2111  CA  ALA A1620      17.229  -8.729  -9.031  1.00  0.00           C  
ATOM   2112  C   ALA A1620      18.026  -7.711  -9.844  1.00  0.00           C  
ATOM   2113  O   ALA A1620      17.809  -6.497  -9.745  1.00  0.00           O  
ATOM   2114  CB  ALA A1620      18.004  -9.109  -7.777  1.00  0.00           C  
ATOM   2115  N   ASP A1621      18.941  -8.231 -10.658  1.00  0.00           N  
ATOM   2116  CA  ASP A1621      19.774  -7.401 -11.524  1.00  0.00           C  
ATOM   2117  C   ASP A1621      18.946  -6.767 -12.621  1.00  0.00           C  
ATOM   2118  O   ASP A1621      18.960  -5.553 -12.765  1.00  0.00           O  
ATOM   2119  CB  ASP A1621      20.914  -8.216 -12.129  1.00  0.00           C  
ATOM   2120  CG  ASP A1621      21.924  -8.678 -11.076  1.00  0.00           C  
ATOM   2121  OD1 ASP A1621      22.108  -7.974 -10.049  1.00  0.00           O  
ATOM   2122  OD2 ASP A1621      22.540  -9.752 -11.279  1.00  0.00           O  
ATOM   2123  N   GLU A1622      18.225  -7.586 -13.384  1.00  0.00           N  
ATOM   2124  CA  GLU A1622      17.296  -7.070 -14.414  1.00  0.00           C  
ATOM   2125  C   GLU A1622      16.394  -5.928 -13.903  1.00  0.00           C  
ATOM   2126  O   GLU A1622      16.145  -4.958 -14.613  1.00  0.00           O  
ATOM   2127  CB  GLU A1622      16.423  -8.198 -14.969  1.00  0.00           C  
ATOM   2128  CG  GLU A1622      17.106  -9.030 -16.027  1.00  0.00           C  
ATOM   2129  CD  GLU A1622      16.277 -10.218 -16.471  1.00  0.00           C  
ATOM   2130  OE1 GLU A1622      15.800 -10.966 -15.596  1.00  0.00           O  
ATOM   2131  OE2 GLU A1622      16.109 -10.408 -17.698  1.00  0.00           O  
ATOM   2132  N   LEU A1632      15.902  -6.080 -12.679  1.00  0.00           N  
ATOM   2133  CA  LEU A1632      15.073  -5.075 -12.032  1.00  0.00           C  
ATOM   2134  C   LEU A1632      15.891  -3.823 -11.782  1.00  0.00           C  
ATOM   2135  O   LEU A1632      15.477  -2.714 -12.123  1.00  0.00           O  
ATOM   2136  CB  LEU A1632      14.533  -5.600 -10.703  1.00  0.00           C  
ATOM   2137  CG  LEU A1632      13.342  -6.561 -10.777  1.00  0.00           C  
ATOM   2138  CD1 LEU A1632      13.235  -7.425  -9.498  1.00  0.00           C  
ATOM   2139  CD2 LEU A1632      12.053  -5.776 -11.037  1.00  0.00           C  
ATOM   2140  N   ALA A1635      17.065  -4.012 -11.183  1.00  0.00           N  
ATOM   2141  CA  ALA A1635      18.022  -2.916 -10.962  1.00  0.00           C  
ATOM   2142  C   ALA A1635      18.242  -2.075 -12.234  1.00  0.00           C  
ATOM   2143  O   ALA A1635      18.310  -0.850 -12.175  1.00  0.00           O  
ATOM   2144  CB  ALA A1635      19.341  -3.473 -10.477  1.00  0.00           C  
ATOM   2145  N   GLU A1636      18.346  -2.743 -13.378  1.00  0.00           N  
ATOM   2146  CA  GLU A1636      18.573  -2.068 -14.661  1.00  0.00           C  
ATOM   2147  C   GLU A1636      17.427  -1.136 -14.999  1.00  0.00           C  
ATOM   2148  O   GLU A1636      17.634   0.031 -15.322  1.00  0.00           O  
ATOM   2149  CB  GLU A1636      18.735  -3.087 -15.792  1.00  0.00           C  
ATOM   2150  CG  GLU A1636      19.963  -3.980 -15.644  1.00  0.00           C  
ATOM   2151  CD  GLU A1636      20.212  -4.873 -16.857  1.00  0.00           C  
ATOM   2152  OE1 GLU A1636      20.030  -4.402 -18.004  1.00  0.00           O  
ATOM   2153  OE2 GLU A1636      20.606  -6.044 -16.662  1.00  0.00           O  
ATOM   2154  N   LEU A1637      16.218  -1.679 -14.920  1.00  0.00           N  
ATOM   2155  CA  LEU A1637      14.992  -0.923 -15.182  1.00  0.00           C  
ATOM   2156  C   LEU A1637      14.730   0.179 -14.144  1.00  0.00           C  
ATOM   2157  O   LEU A1637      14.175   1.232 -14.466  1.00  0.00           O  
ATOM   2158  CB  LEU A1637      13.794  -1.872 -15.269  1.00  0.00           C  
ATOM   2159  CG  LEU A1637      13.725  -2.632 -16.595  1.00  0.00           C  
ATOM   2160  CD1 LEU A1637      12.672  -3.728 -16.560  1.00  0.00           C  
ATOM   2161  CD2 LEU A1637      13.444  -1.668 -17.733  1.00  0.00           C  
ATOM   2162  N   GLU A1638      15.134  -0.068 -12.904  1.00  0.00           N  
ATOM   2163  CA  GLU A1638      15.002   0.927 -11.836  1.00  0.00           C  
ATOM   2164  C   GLU A1638      15.797   2.175 -12.193  1.00  0.00           C  
ATOM   2165  O   GLU A1638      15.286   3.296 -12.112  1.00  0.00           O  
ATOM   2166  CB  GLU A1638      15.508   0.360 -10.516  1.00  0.00           C  
ATOM   2167  CG  GLU A1638      15.170   1.203  -9.318  1.00  0.00           C  
ATOM   2168  CD  GLU A1638      15.454   0.483  -8.006  1.00  0.00           C  
ATOM   2169  OE1 GLU A1638      16.622   0.069  -7.794  1.00  0.00           O  
ATOM   2170  OE2 GLU A1638      14.514   0.335  -7.188  1.00  0.00           O  
ATOM   2171  N   GLN A1639      17.049   1.961 -12.591  1.00  0.00           N  
ATOM   2172  CA  GLN A1639      17.903   3.041 -13.079  1.00  0.00           C  
ATOM   2173  C   GLN A1639      17.279   3.702 -14.305  1.00  0.00           C  
ATOM   2174  O   GLN A1639      17.186   4.925 -14.383  1.00  0.00           O  
ATOM   2175  CB  GLN A1639      19.290   2.511 -13.429  1.00  0.00           C  
ATOM   2176  CG  GLN A1639      20.376   3.580 -13.429  1.00  0.00           C  
ATOM   2177  CD  GLN A1639      21.628   3.111 -14.125  1.00  0.00           C  
ATOM   2178  OE1 GLN A1639      22.068   3.714 -15.108  1.00  0.00           O  
ATOM   2179  NE2 GLN A1639      22.203   2.011 -13.636  1.00  0.00           N  
ATOM   2180  N   ALA A1640      16.844   2.875 -15.250  1.00  0.00           N  
ATOM   2181  CA  ALA A1640      16.123   3.344 -16.436  1.00  0.00           C  
ATOM   2182  C   ALA A1640      14.975   4.282 -16.067  1.00  0.00           C  
ATOM   2183  O   ALA A1640      14.855   5.355 -16.632  1.00  0.00           O  
ATOM   2184  CB  ALA A1640      15.609   2.184 -17.232  1.00  0.00           C  
ATOM   2185  N   THR A1641      14.151   3.892 -15.102  1.00  0.00           N  
ATOM   2186  CA  THR A1641      13.022   4.732 -14.669  1.00  0.00           C  
ATOM   2187  C   THR A1641      13.468   6.046 -14.021  1.00  0.00           C  
ATOM   2188  O   THR A1641      12.887   7.101 -14.264  1.00  0.00           O  
ATOM   2189  CB  THR A1641      12.124   3.993 -13.677  1.00  0.00           C  
ATOM   2190  OG1 THR A1641      11.620   2.810 -14.299  1.00  0.00           O  
ATOM   2191  CG2 THR A1641      10.950   4.861 -13.256  1.00  0.00           C  
ATOM   2192  N   ALA A1642      14.486   5.970 -13.180  1.00  0.00           N  
ATOM   2193  CA  ALA A1642      15.042   7.157 -12.565  1.00  0.00           C  
ATOM   2194  C   ALA A1642      15.615   8.079 -13.639  1.00  0.00           C  
ATOM   2195  O   ALA A1642      15.305   9.261 -13.685  1.00  0.00           O  
ATOM   2196  CB  ALA A1642      16.115   6.769 -11.580  1.00  0.00           C  
ATOM   2197  N   GLN A1662      16.437   7.519 -14.516  1.00  0.00           N  
ATOM   2198  CA  GLN A1662      17.168   8.303 -15.524  1.00  0.00           C  
ATOM   2199  C   GLN A1662      16.324   8.802 -16.700  1.00  0.00           C  
ATOM   2200  O   GLN A1662      16.468   9.941 -17.133  1.00  0.00           O  
ATOM   2201  CB  GLN A1662      18.345   7.491 -16.064  1.00  0.00           C  
ATOM   2202  CG  GLN A1662      19.452   7.312 -15.038  1.00  0.00           C  
ATOM   2203  CD  GLN A1662      20.649   6.542 -15.567  1.00  0.00           C  
ATOM   2204  OE1 GLN A1662      21.789   6.801 -15.177  1.00  0.00           O  
ATOM   2205  NE2 GLN A1662      20.394   5.582 -16.453  1.00  0.00           N  
ATOM   2206  N   ARG A1663      15.462   7.940 -17.220  1.00  0.00           N  
ATOM   2207  CA  ARG A1663      14.685   8.243 -18.424  1.00  0.00           C  
ATOM   2208  C   ARG A1663      13.204   7.917 -18.241  1.00  0.00           C  
ATOM   2209  O   ARG A1663      12.638   7.113 -18.993  1.00  0.00           O  
ATOM   2210  CB  ARG A1663      15.264   7.487 -19.619  1.00  0.00           C  
ATOM   2211  CG  ARG A1663      16.533   8.122 -20.174  1.00  0.00           C  
ATOM   2212  CD  ARG A1663      17.137   7.305 -21.310  1.00  0.00           C  
ATOM   2213  NE  ARG A1663      17.936   6.197 -20.788  1.00  0.00           N  
ATOM   2214  CZ  ARG A1663      17.494   4.956 -20.591  1.00  0.00           C  
ATOM   2215  NH1 ARG A1663      16.237   4.615 -20.880  1.00  0.00           N  
ATOM   2216  NH2 ARG A1663      18.317   4.039 -20.101  1.00  0.00           N  
ATOM   2217  N   PRO A1664      12.561   8.581 -17.262  1.00  0.00           N  
ATOM   2218  CA  PRO A1664      11.161   8.362 -16.882  1.00  0.00           C  
ATOM   2219  C   PRO A1664      10.175   8.538 -18.029  1.00  0.00           C  
ATOM   2220  O   PRO A1664       9.116   7.904 -18.044  1.00  0.00           O  
ATOM   2221  CB  PRO A1664      10.914   9.461 -15.846  1.00  0.00           C  
ATOM   2222  CG  PRO A1664      11.974  10.468 -16.088  1.00  0.00           C  
ATOM   2223  CD  PRO A1664      13.153   9.663 -16.458  1.00  0.00           C  
ATOM   2224  N   GLN A1665      10.537   9.417 -18.960  1.00  0.00           N  
ATOM   2225  CA  GLN A1665       9.722   9.735 -20.140  1.00  0.00           C  
ATOM   2226  C   GLN A1665       9.612   8.555 -21.108  1.00  0.00           C  
ATOM   2227  O   GLN A1665       8.635   8.433 -21.845  1.00  0.00           O  
ATOM   2228  CB  GLN A1665      10.307  10.960 -20.867  1.00  0.00           C  
ATOM   2229  CG  GLN A1665      11.536  10.683 -21.813  1.00  0.00           C  
ATOM   2230  CD  GLN A1665      12.911  10.627 -21.114  1.00  0.00           C  
ATOM   2231  OE1 GLN A1665      13.013  10.625 -19.879  1.00  0.00           O  
ATOM   2232  NE2 GLN A1665      13.977  10.585 -21.924  1.00  0.00           N  
ATOM   2233  N   GLN A1666      10.628   7.698 -21.094  1.00  0.00           N  
ATOM   2234  CA  GLN A1666      10.727   6.586 -22.040  1.00  0.00           C  
ATOM   2235  C   GLN A1666       9.845   5.395 -21.638  1.00  0.00           C  
ATOM   2236  O   GLN A1666       9.544   4.536 -22.457  1.00  0.00           O  
ATOM   2237  CB  GLN A1666      12.184   6.133 -22.149  1.00  0.00           C  
ATOM   2238  CG  GLN A1666      12.607   5.724 -23.548  1.00  0.00           C  
ATOM   2239  CD  GLN A1666      13.105   6.884 -24.378  1.00  0.00           C  
ATOM   2240  OE1 GLN A1666      12.750   7.009 -25.548  1.00  0.00           O  
ATOM   2241  NE2 GLN A1666      13.938   7.736 -23.784  1.00  0.00           N  
ATOM   2242  N   ARG A1667       9.469   5.344 -20.361  1.00  0.00           N  
ATOM   2243  CA  ARG A1667       8.559   4.311 -19.823  1.00  0.00           C  
ATOM   2244  C   ARG A1667       8.984   2.861 -20.098  1.00  0.00           C  
ATOM   2245  O   ARG A1667       8.140   1.984 -20.307  1.00  0.00           O  
ATOM   2246  CB  ARG A1667       7.148   4.513 -20.358  1.00  0.00           C  
ATOM   2247  CG  ARG A1667       6.606   5.899 -20.163  1.00  0.00           C  
ATOM   2248  CD  ARG A1667       5.157   5.854 -19.710  1.00  0.00           C  
ATOM   2249  NE  ARG A1667       5.045   5.751 -18.254  1.00  0.00           N  
ATOM   2250  CZ  ARG A1667       3.897   5.717 -17.582  1.00  0.00           C  
ATOM   2251  NH1 ARG A1667       2.740   5.768 -18.223  1.00  0.00           N  
ATOM   2252  NH2 ARG A1667       3.897   5.629 -16.260  1.00  0.00           N  
ATOM   2253  N   ALA A1668      10.291   2.615 -20.077  1.00  0.00           N  
ATOM   2254  CA  ALA A1668      10.832   1.262 -20.264  1.00  0.00           C  
ATOM   2255  C   ALA A1668      10.209   0.258 -19.286  1.00  0.00           C  
ATOM   2256  O   ALA A1668       9.784  -0.817 -19.689  1.00  0.00           O  
ATOM   2257  CB  ALA A1668      12.353   1.266 -20.111  1.00  0.00           C  
ATOM   2258  N   ALA A1669      10.157   0.621 -18.009  1.00  0.00           N  
ATOM   2259  CA  ALA A1669       9.703  -0.292 -16.960  1.00  0.00           C  
ATOM   2260  C   ALA A1669       8.248  -0.681 -17.164  1.00  0.00           C  
ATOM   2261  O   ALA A1669       7.895  -1.862 -17.102  1.00  0.00           O  
ATOM   2262  CB  ALA A1669       9.887   0.336 -15.598  1.00  0.00           C  
ATOM   2263  N   GLN A1670       7.413   0.325 -17.402  1.00  0.00           N  
ATOM   2264  CA  GLN A1670       5.974   0.126 -17.634  1.00  0.00           C  
ATOM   2265  C   GLN A1670       5.679  -0.679 -18.893  1.00  0.00           C  
ATOM   2266  O   GLN A1670       4.721  -1.448 -18.935  1.00  0.00           O  
ATOM   2267  CB  GLN A1670       5.251   1.466 -17.754  1.00  0.00           C  
ATOM   2268  CG  GLN A1670       5.053   2.170 -16.438  1.00  0.00           C  
ATOM   2269  CD  GLN A1670       6.225   3.006 -16.020  1.00  0.00           C  
ATOM   2270  OE1 GLN A1670       7.222   3.096 -16.719  1.00  0.00           O  
ATOM   2271  NE2 GLN A1670       6.105   3.635 -14.868  1.00  0.00           N  
ATOM   2272  N   ARG A1671       6.477  -0.475 -19.931  1.00  0.00           N  
ATOM   2273  CA  ARG A1671       6.248  -1.188 -21.182  1.00  0.00           C  
ATOM   2274  C   ARG A1671       6.615  -2.648 -20.997  1.00  0.00           C  
ATOM   2275  O   ARG A1671       6.004  -3.519 -21.591  1.00  0.00           O  
ATOM   2276  CB  ARG A1671       6.982  -0.519 -22.360  1.00  0.00           C  
ATOM   2277  CG  ARG A1671       6.288   0.799 -22.763  1.00  0.00           C  
ATOM   2278  CD  ARG A1671       6.710   1.393 -24.090  1.00  0.00           C  
ATOM   2279  NE  ARG A1671       7.994   2.058 -23.960  1.00  0.00           N  
ATOM   2280  CZ  ARG A1671       9.170   1.473 -24.161  1.00  0.00           C  
ATOM   2281  NH1 ARG A1671       9.239   0.190 -24.532  1.00  0.00           N  
ATOM   2282  NH2 ARG A1671      10.290   2.174 -23.999  1.00  0.00           N  
ATOM   2283  N   ARG A1672       7.595  -2.910 -20.147  1.00  0.00           N  
ATOM   2284  CA  ARG A1672       7.994  -4.282 -19.864  1.00  0.00           C  
ATOM   2285  C   ARG A1672       6.902  -4.999 -19.060  1.00  0.00           C  
ATOM   2286  O   ARG A1672       6.525  -6.130 -19.363  1.00  0.00           O  
ATOM   2287  CB  ARG A1672       9.329  -4.319 -19.118  1.00  0.00           C  
ATOM   2288  CG  ARG A1672       9.910  -5.721 -18.921  1.00  0.00           C  
ATOM   2289  CD  ARG A1672      10.240  -6.409 -20.234  1.00  0.00           C  
ATOM   2290  NE  ARG A1672      10.772  -7.750 -20.008  1.00  0.00           N  
ATOM   2291  CZ  ARG A1672      12.009  -8.019 -19.585  1.00  0.00           C  
ATOM   2292  NH1 ARG A1672      12.871  -7.045 -19.326  1.00  0.00           N  
ATOM   2293  NH2 ARG A1672      12.385  -9.281 -19.415  1.00  0.00           N  
ATOM   2294  N   LEU A1673       6.409  -4.319 -18.033  1.00  0.00           N  
ATOM   2295  CA  LEU A1673       5.303  -4.806 -17.212  1.00  0.00           C  
ATOM   2296  C   LEU A1673       4.101  -5.148 -18.074  1.00  0.00           C  
ATOM   2297  O   LEU A1673       3.571  -6.255 -18.020  1.00  0.00           O  
ATOM   2298  CB  LEU A1673       4.909  -3.736 -16.192  1.00  0.00           C  
ATOM   2299  CG  LEU A1673       3.905  -4.148 -15.116  1.00  0.00           C  
ATOM   2300  CD1 LEU A1673       4.465  -5.321 -14.287  1.00  0.00           C  
ATOM   2301  CD2 LEU A1673       3.552  -2.935 -14.235  1.00  0.00           C  
ATOM   2302  N   ALA A1684       3.680  -4.172 -18.871  1.00  0.00           N  
ATOM   2303  CA  ALA A1684       2.536  -4.328 -19.775  1.00  0.00           C  
ATOM   2304  C   ALA A1684       2.769  -5.521 -20.707  1.00  0.00           C  
ATOM   2305  O   ALA A1684       1.911  -6.385 -20.857  1.00  0.00           O  
ATOM   2306  CB  ALA A1684       2.318  -3.051 -20.575  1.00  0.00           C  
ATOM   2307  N   SER A1685       3.955  -5.560 -21.307  1.00  0.00           N  
ATOM   2308  CA  SER A1685       4.350  -6.652 -22.188  1.00  0.00           C  
ATOM   2309  C   SER A1685       4.333  -8.011 -21.479  1.00  0.00           C  
ATOM   2310  O   SER A1685       3.742  -8.962 -21.991  1.00  0.00           O  
ATOM   2311  CB  SER A1685       5.733  -6.384 -22.775  1.00  0.00           C  
ATOM   2312  OG  SER A1685       6.225  -7.552 -23.404  1.00  0.00           O  
ATOM   2313  N   GLU A1686       4.975  -8.097 -20.313  1.00  0.00           N  
ATOM   2314  CA  GLU A1686       5.063  -9.361 -19.561  1.00  0.00           C  
ATOM   2315  C   GLU A1686       3.689  -9.888 -19.144  1.00  0.00           C  
ATOM   2316  O   GLU A1686       3.403 -11.083 -19.264  1.00  0.00           O  
ATOM   2317  CB  GLU A1686       5.934  -9.208 -18.309  1.00  0.00           C  
ATOM   2318  CG  GLU A1686       7.440  -9.120 -18.581  1.00  0.00           C  
ATOM   2319  CD  GLU A1686       8.115 -10.477 -18.725  1.00  0.00           C  
ATOM   2320  OE1 GLU A1686       8.087 -11.250 -17.742  1.00  0.00           O  
ATOM   2321  OE2 GLU A1686       8.691 -10.760 -19.805  1.00  0.00           O  
ATOM   2322  N   LEU A1687       2.847  -8.991 -18.647  1.00  0.00           N  
ATOM   2323  CA  LEU A1687       1.524  -9.374 -18.143  1.00  0.00           C  
ATOM   2324  C   LEU A1687       0.451  -9.592 -19.240  1.00  0.00           C  
ATOM   2325  O   LEU A1687      -0.507 -10.344 -19.032  1.00  0.00           O  
ATOM   2326  CB  LEU A1687       1.043  -8.358 -17.112  1.00  0.00           C  
ATOM   2327  CG  LEU A1687       1.679  -8.510 -15.731  1.00  0.00           C  
ATOM   2328  CD1 LEU A1687       1.352  -7.300 -14.878  1.00  0.00           C  
ATOM   2329  CD2 LEU A1687       1.206  -9.772 -15.036  1.00  0.00           C  
ATOM   2330  N   THR A1690       0.607  -8.944 -20.393  1.00  0.00           N  
ATOM   2331  CA  THR A1690      -0.293  -9.191 -21.542  1.00  0.00           C  
ATOM   2332  C   THR A1690       0.037 -10.524 -22.242  1.00  0.00           C  
ATOM   2333  O   THR A1690      -0.848 -11.207 -22.759  1.00  0.00           O  
ATOM   2334  CB  THR A1690      -0.270  -8.040 -22.580  1.00  0.00           C  
ATOM   2335  OG1 THR A1690      -0.580  -6.798 -21.935  1.00  0.00           O  
ATOM   2336  CG2 THR A1690      -1.300  -8.290 -23.662  1.00  0.00           C  
ATOM   2337  N   VAL A1691       1.315 -10.878 -22.272  1.00  0.00           N  
ATOM   2338  CA  VAL A1691       1.726 -12.181 -22.793  1.00  0.00           C  
ATOM   2339  C   VAL A1691       1.242 -13.281 -21.840  1.00  0.00           C  
ATOM   2340  O   VAL A1691       0.654 -14.279 -22.263  1.00  0.00           O  
ATOM   2341  CB  VAL A1691       3.255 -12.259 -23.001  1.00  0.00           C  
ATOM   2342  CG1 VAL A1691       3.744 -13.699 -23.022  1.00  0.00           C  
ATOM   2343  CG2 VAL A1691       3.635 -11.535 -24.291  1.00  0.00           C  
ATOM   2344  N   LEU A1692       1.470 -13.080 -20.553  1.00  0.00           N  
ATOM   2345  CA  LEU A1692       1.034 -14.052 -19.564  1.00  0.00           C  
ATOM   2346  C   LEU A1692      -0.436 -14.424 -19.812  1.00  0.00           C  
ATOM   2347  O   LEU A1692      -0.788 -15.594 -19.890  1.00  0.00           O  
ATOM   2348  CB  LEU A1692       1.198 -13.502 -18.141  1.00  0.00           C  
ATOM   2349  CG  LEU A1692       1.377 -14.485 -16.974  1.00  0.00           C  
ATOM   2350  CD1 LEU A1692       0.781 -13.860 -15.694  1.00  0.00           C  
ATOM   2351  CD2 LEU A1692       0.771 -15.873 -17.238  1.00  0.00           C  
ATOM   2352  N   VAL A1693      -1.281 -13.412 -19.968  1.00  0.00           N  
ATOM   2353  CA  VAL A1693      -2.737 -13.615 -20.004  1.00  0.00           C  
ATOM   2354  C   VAL A1693      -3.294 -13.887 -21.408  1.00  0.00           C  
ATOM   2355  O   VAL A1693      -4.090 -14.807 -21.584  1.00  0.00           O  
ATOM   2356  CB  VAL A1693      -3.481 -12.406 -19.373  1.00  0.00           C  
ATOM   2357  CG1 VAL A1693      -4.991 -12.495 -19.619  1.00  0.00           C  
ATOM   2358  CG2 VAL A1693      -3.179 -12.333 -17.882  1.00  0.00           C  
ATOM   2359  N   HIS A1694      -2.878 -13.090 -22.389  1.00  0.00           N  
ATOM   2360  CA  HIS A1694      -3.453 -13.141 -23.736  1.00  0.00           C  
ATOM   2361  C   HIS A1694      -2.505 -13.670 -24.800  1.00  0.00           C  
ATOM   2362  O   HIS A1694      -2.863 -13.737 -25.973  1.00  0.00           O  
ATOM   2363  CB  HIS A1694      -3.911 -11.750 -24.139  1.00  0.00           C  
ATOM   2364  CG  HIS A1694      -4.866 -11.124 -23.169  1.00  0.00           C  
ATOM   2365  ND1 HIS A1694      -6.106 -11.656 -22.895  1.00  0.00           N  
ATOM   2366  CD2 HIS A1694      -4.768  -9.997 -22.425  1.00  0.00           C  
ATOM   2367  CE1 HIS A1694      -6.732 -10.883 -22.030  1.00  0.00           C  
ATOM   2368  NE2 HIS A1694      -5.942  -9.868 -21.728  1.00  0.00           N  
ATOM   2369  N   GLY A1695      -1.291 -14.028 -24.404  1.00  0.00           N  
ATOM   2370  CA  GLY A1695      -0.316 -14.589 -25.343  1.00  0.00           C  
ATOM   2371  C   GLY A1695       0.434 -13.553 -26.143  1.00  0.00           C  
ATOM   2372  O   GLY A1695       0.043 -12.388 -26.186  1.00  0.00           O  
ATOM   2373  N   GLU A1696       1.509 -14.007 -26.788  1.00  0.00           N  
ATOM   2374  CA  GLU A1696       2.436 -13.142 -27.542  1.00  0.00           C  
ATOM   2375  C   GLU A1696       1.741 -12.380 -28.691  1.00  0.00           C  
ATOM   2376  O   GLU A1696       1.981 -11.180 -28.890  1.00  0.00           O  
ATOM   2377  CB  GLU A1696       3.626 -13.963 -28.082  1.00  0.00           C  
ATOM   2378  CG  GLU A1696       4.623 -14.460 -27.011  1.00  0.00           C  
ATOM   2379  CD  GLU A1696       5.849 -13.539 -26.814  1.00  0.00           C  
ATOM   2380  OE1 GLU A1696       6.284 -12.879 -27.786  1.00  0.00           O  
ATOM   2381  OE2 GLU A1696       6.400 -13.496 -25.686  1.00  0.00           O  
ATOM   2382  N   ALA A1697       0.875 -13.074 -29.429  1.00  0.00           N  
ATOM   2383  CA  ALA A1697       0.250 -12.505 -30.629  1.00  0.00           C  
ATOM   2384  C   ALA A1697      -0.567 -11.275 -30.279  1.00  0.00           C  
ATOM   2385  O   ALA A1697      -0.389 -10.214 -30.869  1.00  0.00           O  
ATOM   2386  CB  ALA A1697      -0.617 -13.532 -31.322  1.00  0.00           C  
ATOM   2387  N   ALA A1698      -1.459 -11.426 -29.308  1.00  0.00           N  
ATOM   2388  CA  ALA A1698      -2.324 -10.322 -28.874  1.00  0.00           C  
ATOM   2389  C   ALA A1698      -1.527  -9.151 -28.296  1.00  0.00           C  
ATOM   2390  O   ALA A1698      -1.944  -7.996 -28.406  1.00  0.00           O  
ATOM   2391  CB  ALA A1698      -3.332 -10.806 -27.859  1.00  0.00           C  
ATOM   2392  N   THR A1708      -0.397  -9.454 -27.665  1.00  0.00           N  
ATOM   2393  CA  THR A1708       0.487  -8.421 -27.131  1.00  0.00           C  
ATOM   2394  C   THR A1708       1.162  -7.677 -28.280  1.00  0.00           C  
ATOM   2395  O   THR A1708       1.232  -6.452 -28.293  1.00  0.00           O  
ATOM   2396  CB  THR A1708       1.565  -9.017 -26.224  1.00  0.00           C  
ATOM   2397  OG1 THR A1708       0.961  -9.850 -25.225  1.00  0.00           O  
ATOM   2398  CG2 THR A1708       2.339  -7.911 -25.555  1.00  0.00           C  
ATOM   2399  N   ALA A1716       1.659  -8.443 -29.244  1.00  0.00           N  
ATOM   2400  CA  ALA A1716       2.224  -7.891 -30.480  1.00  0.00           C  
ATOM   2401  C   ALA A1716       1.256  -6.889 -31.118  1.00  0.00           C  
ATOM   2402  O   ALA A1716       1.645  -5.779 -31.471  1.00  0.00           O  
ATOM   2403  CB  ALA A1716       2.560  -9.025 -31.461  1.00  0.00           C  
ATOM   2404  N   ALA A1717      -0.001  -7.299 -31.244  1.00  0.00           N  
ATOM   2405  CA  ALA A1717      -1.070  -6.451 -31.801  1.00  0.00           C  
ATOM   2406  C   ALA A1717      -1.294  -5.166 -31.015  1.00  0.00           C  
ATOM   2407  O   ALA A1717      -1.384  -4.082 -31.584  1.00  0.00           O  
ATOM   2408  CB  ALA A1717      -2.377  -7.226 -31.866  1.00  0.00           C  
ATOM   2409  N   VAL A1718      -1.389  -5.302 -29.700  1.00  0.00           N  
ATOM   2410  CA  VAL A1718      -1.687  -4.167 -28.821  1.00  0.00           C  
ATOM   2411  C   VAL A1718      -0.572  -3.111 -28.821  1.00  0.00           C  
ATOM   2412  O   VAL A1718      -0.837  -1.907 -28.699  1.00  0.00           O  
ATOM   2413  CB  VAL A1718      -1.965  -4.646 -27.389  1.00  0.00           C  
ATOM   2414  CG1 VAL A1718      -1.977  -3.470 -26.423  1.00  0.00           C  
ATOM   2415  CG2 VAL A1718      -3.290  -5.416 -27.349  1.00  0.00           C  
ATOM   2416  N   GLU A1719       0.668  -3.570 -28.962  1.00  0.00           N  
ATOM   2417  CA  GLU A1719       1.814  -2.667 -29.052  1.00  0.00           C  
ATOM   2418  C   GLU A1719       1.827  -1.942 -30.396  1.00  0.00           C  
ATOM   2419  O   GLU A1719       2.053  -0.730 -30.445  1.00  0.00           O  
ATOM   2420  CB  GLU A1719       3.129  -3.414 -28.806  1.00  0.00           C  
ATOM   2421  CG  GLU A1719       3.425  -3.608 -27.327  1.00  0.00           C  
ATOM   2422  CD  GLU A1719       4.617  -4.510 -27.043  1.00  0.00           C  
ATOM   2423  OE1 GLU A1719       4.896  -5.407 -27.868  1.00  0.00           O  
ATOM   2424  OE2 GLU A1719       5.266  -4.329 -25.980  1.00  0.00           O  
ATOM   2425  N   HIS A1720       1.583  -2.681 -31.478  1.00  0.00           N  
ATOM   2426  CA  HIS A1720       1.557  -2.093 -32.827  1.00  0.00           C  
ATOM   2427  C   HIS A1720       0.457  -1.042 -32.925  1.00  0.00           C  
ATOM   2428  O   HIS A1720       0.681   0.051 -33.434  1.00  0.00           O  
ATOM   2429  CB  HIS A1720       1.372  -3.165 -33.915  1.00  0.00           C  
ATOM   2430  CG  HIS A1720       2.623  -3.939 -34.228  1.00  0.00           C  
ATOM   2431  ND1 HIS A1720       2.920  -5.151 -33.638  1.00  0.00           N  
ATOM   2432  CD2 HIS A1720       3.654  -3.669 -35.066  1.00  0.00           C  
ATOM   2433  CE1 HIS A1720       4.079  -5.590 -34.096  1.00  0.00           C  
ATOM   2434  NE2 HIS A1720       4.545  -4.709 -34.963  1.00  0.00           N  
ATOM   2435  N   ALA A1721      -0.718  -1.385 -32.405  1.00  0.00           N  
ATOM   2436  CA  ALA A1721      -1.889  -0.501 -32.419  1.00  0.00           C  
ATOM   2437  C   ALA A1721      -1.600   0.833 -31.732  1.00  0.00           C  
ATOM   2438  O   ALA A1721      -1.780   1.895 -32.323  1.00  0.00           O  
ATOM   2439  CB  ALA A1721      -3.081  -1.188 -31.763  1.00  0.00           C  
ATOM   2440  N   SER A1722      -1.127   0.762 -30.495  1.00  0.00           N  
ATOM   2441  CA  SER A1722      -0.792   1.964 -29.712  1.00  0.00           C  
ATOM   2442  C   SER A1722       0.403   2.758 -30.276  1.00  0.00           C  
ATOM   2443  O   SER A1722       0.626   3.907 -29.888  1.00  0.00           O  
ATOM   2444  CB  SER A1722      -0.542   1.599 -28.245  1.00  0.00           C  
ATOM   2445  OG  SER A1722       0.092   0.337 -28.131  1.00  0.00           O  
ATOM   2446  N   ARG A1727       1.169   2.145 -31.176  1.00  0.00           N  
ATOM   2447  CA  ARG A1727       2.200   2.866 -31.935  1.00  0.00           C  
ATOM   2448  C   ARG A1727       1.617   3.525 -33.194  1.00  0.00           C  
ATOM   2449  O   ARG A1727       1.828   4.719 -33.436  1.00  0.00           O  
ATOM   2450  CB  ARG A1727       3.369   1.940 -32.295  1.00  0.00           C  
ATOM   2451  CG  ARG A1727       4.575   2.111 -31.382  1.00  0.00           C  
ATOM   2452  CD  ARG A1727       5.769   1.265 -31.820  1.00  0.00           C  
ATOM   2453  NE  ARG A1727       5.555  -0.158 -31.562  1.00  0.00           N  
ATOM   2454  CZ  ARG A1727       5.259  -1.074 -32.484  1.00  0.00           C  
ATOM   2455  NH1 ARG A1727       5.147  -0.747 -33.773  1.00  0.00           N  
ATOM   2456  NH2 ARG A1727       5.081  -2.337 -32.111  1.00  0.00           N  
ATOM   2457  N   ALA A1728       0.891   2.739 -33.985  1.00  0.00           N  
ATOM   2458  CA  ALA A1728       0.248   3.232 -35.216  1.00  0.00           C  
ATOM   2459  C   ALA A1728      -0.795   4.320 -34.942  1.00  0.00           C  
ATOM   2460  O   ALA A1728      -0.947   5.258 -35.725  1.00  0.00           O  
ATOM   2461  CB  ALA A1728      -0.393   2.082 -35.986  1.00  0.00           C  
ATOM   2462  N   LEU A1755      -1.496   4.199 -33.823  1.00  0.00           N  
ATOM   2463  CA  LEU A1755      -2.606   5.109 -33.513  1.00  0.00           C  
ATOM   2464  C   LEU A1755      -2.170   6.560 -33.291  1.00  0.00           C  
ATOM   2465  O   LEU A1755      -2.993   7.466 -33.408  1.00  0.00           O  
ATOM   2466  CB  LEU A1755      -3.389   4.621 -32.291  1.00  0.00           C  
ATOM   2467  CG  LEU A1755      -4.908   4.707 -32.402  1.00  0.00           C  
ATOM   2468  CD1 LEU A1755      -5.390   3.834 -33.542  1.00  0.00           C  
ATOM   2469  CD2 LEU A1755      -5.557   4.271 -31.112  1.00  0.00           C  
ATOM   2470  N   PHE A1756      -0.896   6.769 -32.957  1.00  0.00           N  
ATOM   2471  CA  PHE A1756      -0.324   8.117 -32.821  1.00  0.00           C  
ATOM   2472  C   PHE A1756       0.768   8.360 -33.851  1.00  0.00           C  
ATOM   2473  O   PHE A1756       1.840   8.855 -33.517  1.00  0.00           O  
ATOM   2474  CB  PHE A1756       0.260   8.325 -31.428  1.00  0.00           C  
ATOM   2475  CG  PHE A1756      -0.709   8.064 -30.317  1.00  0.00           C  
ATOM   2476  CD1 PHE A1756      -1.733   8.956 -30.048  1.00  0.00           C  
ATOM   2477  CD2 PHE A1756      -0.585   6.935 -29.527  1.00  0.00           C  
ATOM   2478  CE1 PHE A1756      -2.623   8.722 -29.019  1.00  0.00           C  
ATOM   2479  CE2 PHE A1756      -1.471   6.692 -28.495  1.00  0.00           C  
ATOM   2480  CZ  PHE A1756      -2.498   7.588 -28.243  1.00  0.00           C  
ATOM   2481  N   GLY A1757       0.497   7.993 -35.100  1.00  0.00           N  
ATOM   2482  CA  GLY A1757       1.441   8.216 -36.208  1.00  0.00           C  
ATOM   2483  C   GLY A1757       2.555   7.184 -36.345  1.00  0.00           C  
ATOM   2484  O   GLY A1757       2.875   6.758 -37.457  1.00  0.00           O  
ATOM   2485  N   ARG A1758       3.126   6.768 -35.217  1.00  0.00           N  
ATOM   2486  CA  ARG A1758       4.367   5.990 -35.196  1.00  0.00           C  
ATOM   2487  C   ARG A1758       4.153   4.521 -35.564  1.00  0.00           C  
ATOM   2488  O   ARG A1758       4.289   3.632 -34.733  1.00  0.00           O  
ATOM   2489  CB  ARG A1758       5.034   6.114 -33.824  1.00  0.00           C  
ATOM   2490  CG  ARG A1758       5.407   7.548 -33.452  1.00  0.00           C  
ATOM   2491  CD  ARG A1758       5.937   7.665 -32.024  1.00  0.00           C  
ATOM   2492  NE  ARG A1758       4.871   7.873 -31.034  1.00  0.00           N  
ATOM   2493  CZ  ARG A1758       4.279   6.918 -30.304  1.00  0.00           C  
ATOM   2494  NH1 ARG A1758       4.624   5.633 -30.424  1.00  0.00           N  
ATOM   2495  NH2 ARG A1758       3.321   7.253 -29.437  1.00  0.00           N  
ATOM   2496  N   GLY A1760       3.846   4.292 -36.835  1.00  0.00           N  
ATOM   2497  CA  GLY A1760       3.563   2.959 -37.373  1.00  0.00           C  
ATOM   2498  C   GLY A1760       2.366   2.972 -38.309  1.00  0.00           C  
ATOM   2499  O   GLY A1760       1.642   3.970 -38.394  1.00  0.00           O  
ATOM   2500  N   GLU A1762       2.163   1.847 -38.996  1.00  0.00           N  
ATOM   2501  CA  GLU A1762       1.162   1.715 -40.069  1.00  0.00           C  
ATOM   2502  C   GLU A1762      -0.112   0.995 -39.604  1.00  0.00           C  
ATOM   2503  O   GLU A1762      -0.083  -0.194 -39.273  1.00  0.00           O  
ATOM   2504  CB  GLU A1762       1.767   0.970 -41.264  1.00  0.00           C  
ATOM   2505  N   LEU A1763      -1.231   1.716 -39.614  1.00  0.00           N  
ATOM   2506  CA  LEU A1763      -2.508   1.180 -39.103  1.00  0.00           C  
ATOM   2507  C   LEU A1763      -3.299   0.361 -40.135  1.00  0.00           C  
ATOM   2508  O   LEU A1763      -4.391  -0.133 -39.845  1.00  0.00           O  
ATOM   2509  CB  LEU A1763      -3.386   2.287 -38.475  1.00  0.00           C  
ATOM   2510  CG  LEU A1763      -3.395   3.691 -39.072  1.00  0.00           C  
ATOM   2511  CD1 LEU A1763      -3.967   3.673 -40.488  1.00  0.00           C  
ATOM   2512  CD2 LEU A1763      -4.180   4.606 -38.169  1.00  0.00           C  
ATOM   2513  N   ALA A1764      -2.738   0.213 -41.331  1.00  0.00           N  
ATOM   2514  CA  ALA A1764      -3.289  -0.693 -42.354  1.00  0.00           C  
ATOM   2515  C   ALA A1764      -3.120  -2.153 -41.923  1.00  0.00           C  
ATOM   2516  O   ALA A1764      -3.934  -3.021 -42.260  1.00  0.00           O  
ATOM   2517  CB  ALA A1764      -2.605  -0.462 -43.691  1.00  0.00           C  
ATOM   2518  N   ARG A1765      -2.058  -2.395 -41.157  1.00  0.00           N  
ATOM   2519  CA  ARG A1765      -1.694  -3.735 -40.679  1.00  0.00           C  
ATOM   2520  C   ARG A1765      -2.573  -4.279 -39.537  1.00  0.00           C  
ATOM   2521  O   ARG A1765      -2.618  -5.491 -39.320  1.00  0.00           O  
ATOM   2522  CB  ARG A1765      -0.225  -3.733 -40.232  1.00  0.00           C  
ATOM   2523  N   LEU A1766      -3.276  -3.399 -38.824  1.00  0.00           N  
ATOM   2524  CA  LEU A1766      -3.939  -3.774 -37.562  1.00  0.00           C  
ATOM   2525  C   LEU A1766      -5.097  -4.759 -37.696  1.00  0.00           C  
ATOM   2526  O   LEU A1766      -5.874  -4.739 -38.653  1.00  0.00           O  
ATOM   2527  CB  LEU A1766      -4.444  -2.541 -36.806  1.00  0.00           C  
ATOM   2528  CG  LEU A1766      -3.435  -1.429 -36.504  1.00  0.00           C  
ATOM   2529  CD1 LEU A1766      -3.947  -0.557 -35.364  1.00  0.00           C  
ATOM   2530  CD2 LEU A1766      -2.038  -1.958 -36.174  1.00  0.00           C  
ATOM   2531  N   ASP A1767      -5.176  -5.623 -36.695  1.00  0.00           N  
ATOM   2532  CA  ASP A1767      -6.324  -6.484 -36.465  1.00  0.00           C  
ATOM   2533  C   ASP A1767      -7.534  -5.603 -36.136  1.00  0.00           C  
ATOM   2534  O   ASP A1767      -7.459  -4.736 -35.260  1.00  0.00           O  
ATOM   2535  CB  ASP A1767      -5.992  -7.446 -35.310  1.00  0.00           C  
ATOM   2536  CG  ASP A1767      -7.220  -8.081 -34.670  1.00  0.00           C  
ATOM   2537  OD1 ASP A1767      -8.248  -8.295 -35.360  1.00  0.00           O  
ATOM   2538  OD2 ASP A1767      -7.130  -8.387 -33.460  1.00  0.00           O  
ATOM   2539  N   GLU A1768      -8.633  -5.823 -36.855  1.00  0.00           N  
ATOM   2540  CA  GLU A1768      -9.884  -5.088 -36.619  1.00  0.00           C  
ATOM   2541  C   GLU A1768     -10.302  -5.159 -35.147  1.00  0.00           C  
ATOM   2542  O   GLU A1768     -10.654  -4.147 -34.535  1.00  0.00           O  
ATOM   2543  CB  GLU A1768     -11.004  -5.633 -37.509  1.00  0.00           C  
ATOM   2544  N   ALA A1769     -10.238  -6.363 -34.589  1.00  0.00           N  
ATOM   2545  CA  ALA A1769     -10.572  -6.609 -33.176  1.00  0.00           C  
ATOM   2546  C   ALA A1769      -9.821  -5.678 -32.231  1.00  0.00           C  
ATOM   2547  O   ALA A1769     -10.403  -5.121 -31.305  1.00  0.00           O  
ATOM   2548  CB  ALA A1769     -10.278  -8.045 -32.810  1.00  0.00           C  
ATOM   2549  N   THR A1770      -8.524  -5.524 -32.470  1.00  0.00           N  
ATOM   2550  CA  THR A1770      -7.681  -4.656 -31.647  1.00  0.00           C  
ATOM   2551  C   THR A1770      -8.071  -3.189 -31.856  1.00  0.00           C  
ATOM   2552  O   THR A1770      -8.300  -2.455 -30.886  1.00  0.00           O  
ATOM   2553  CB  THR A1770      -6.179  -4.813 -31.979  1.00  0.00           C  
ATOM   2554  OG1 THR A1770      -5.885  -6.169 -32.332  1.00  0.00           O  
ATOM   2555  CG2 THR A1770      -5.334  -4.422 -30.791  1.00  0.00           C  
ATOM   2556  N   LEU A1771      -8.152  -2.782 -33.127  1.00  0.00           N  
ATOM   2557  CA  LEU A1771      -8.483  -1.390 -33.500  1.00  0.00           C  
ATOM   2558  C   LEU A1771      -9.790  -0.932 -32.854  1.00  0.00           C  
ATOM   2559  O   LEU A1771      -9.903   0.207 -32.388  1.00  0.00           O  
ATOM   2560  CB  LEU A1771      -8.581  -1.231 -35.021  1.00  0.00           C  
ATOM   2561  CG  LEU A1771      -8.096   0.103 -35.612  1.00  0.00           C  
ATOM   2562  CD1 LEU A1771      -8.495   0.179 -37.074  1.00  0.00           C  
ATOM   2563  CD2 LEU A1771      -8.622   1.324 -34.874  1.00  0.00           C  
ATOM   2564  N   ALA A1772     -10.761  -1.842 -32.832  1.00  0.00           N  
ATOM   2565  CA  ALA A1772     -12.065  -1.600 -32.202  1.00  0.00           C  
ATOM   2566  C   ALA A1772     -11.912  -1.245 -30.714  1.00  0.00           C  
ATOM   2567  O   ALA A1772     -12.344  -0.171 -30.261  1.00  0.00           O  
ATOM   2568  CB  ALA A1772     -12.960  -2.815 -32.375  1.00  0.00           C  
ATOM   2569  N   ALA A1773     -11.277  -2.154 -29.977  1.00  0.00           N  
ATOM   2570  CA  ALA A1773     -10.946  -1.946 -28.563  1.00  0.00           C  
ATOM   2571  C   ALA A1773     -10.216  -0.615 -28.379  1.00  0.00           C  
ATOM   2572  O   ALA A1773     -10.618   0.222 -27.570  1.00  0.00           O  
ATOM   2573  CB  ALA A1773     -10.084  -3.090 -28.047  1.00  0.00           C  
ATOM   2574  N   ALA A1774      -9.156  -0.431 -29.161  1.00  0.00           N  
ATOM   2575  CA  ALA A1774      -8.329   0.779 -29.106  1.00  0.00           C  
ATOM   2576  C   ALA A1774      -9.162   2.060 -29.159  1.00  0.00           C  
ATOM   2577  O   ALA A1774      -8.974   2.965 -28.341  1.00  0.00           O  
ATOM   2578  CB  ALA A1774      -7.305   0.769 -30.231  1.00  0.00           C  
ATOM   2579  N   LEU A1775     -10.086   2.120 -30.117  1.00  0.00           N  
ATOM   2580  CA  LEU A1775     -10.937   3.309 -30.317  1.00  0.00           C  
ATOM   2581  C   LEU A1775     -12.080   3.399 -29.293  1.00  0.00           C  
ATOM   2582  O   LEU A1775     -12.541   4.496 -28.963  1.00  0.00           O  
ATOM   2583  CB  LEU A1775     -11.493   3.343 -31.746  1.00  0.00           C  
ATOM   2584  CG  LEU A1775     -10.440   3.460 -32.853  1.00  0.00           C  
ATOM   2585  CD1 LEU A1775     -11.088   3.307 -34.209  1.00  0.00           C  
ATOM   2586  CD2 LEU A1775      -9.690   4.775 -32.778  1.00  0.00           C  
ATOM   2587  N   ARG A1776     -12.518   2.242 -28.791  1.00  0.00           N  
ATOM   2588  CA  ARG A1776     -13.593   2.169 -27.781  1.00  0.00           C  
ATOM   2589  C   ARG A1776     -13.180   2.719 -26.412  1.00  0.00           C  
ATOM   2590  O   ARG A1776     -14.034   3.006 -25.572  1.00  0.00           O  
ATOM   2591  CB  ARG A1776     -14.092   0.729 -27.624  1.00  0.00           C  
ATOM   2592  N   GLU A1777     -11.875   2.855 -26.191  1.00  0.00           N  
ATOM   2593  CA  GLU A1777     -11.350   3.509 -24.979  1.00  0.00           C  
ATOM   2594  C   GLU A1777     -11.572   5.024 -25.071  1.00  0.00           C  
ATOM   2595  O   GLU A1777     -12.067   5.660 -24.142  1.00  0.00           O  
ATOM   2596  CB  GLU A1777      -9.858   3.198 -24.783  1.00  0.00           C  
ATOM   2597  CG  GLU A1777      -9.494   1.700 -24.845  1.00  0.00           C  
ATOM   2598  CD  GLU A1777     -10.421   0.810 -24.022  1.00  0.00           C  
ATOM   2599  OE1 GLU A1777     -10.423   0.947 -22.782  1.00  0.00           O  
ATOM   2600  OE2 GLU A1777     -11.138  -0.034 -24.610  1.00  0.00           O  
ATOM   2601  N   THR A1778     -11.221   5.586 -26.220  1.00  0.00           N  
ATOM   2602  CA  THR A1778     -11.448   7.006 -26.493  1.00  0.00           C  
ATOM   2603  C   THR A1778     -12.931   7.275 -26.810  1.00  0.00           C  
ATOM   2604  O   THR A1778     -13.785   6.399 -26.646  1.00  0.00           O  
ATOM   2605  CB  THR A1778     -10.559   7.485 -27.661  1.00  0.00           C  
ATOM   2606  OG1 THR A1778     -11.015   6.898 -28.892  1.00  0.00           O  
ATOM   2607  CG2 THR A1778      -9.095   7.111 -27.400  1.00  0.00           C  
ATOM   2608  N   THR A1779     -13.222   8.488 -27.264  1.00  0.00           N  
ATOM   2609  CA  THR A1779     -14.588   8.904 -27.578  1.00  0.00           C  
ATOM   2610  C   THR A1779     -14.883   8.698 -29.075  1.00  0.00           C  
ATOM   2611  O   THR A1779     -14.293   9.370 -29.923  1.00  0.00           O  
ATOM   2612  CB  THR A1779     -14.838  10.379 -27.148  1.00  0.00           C  
ATOM   2613  OG1 THR A1779     -16.155  10.787 -27.544  1.00  0.00           O  
ATOM   2614  CG2 THR A1779     -13.793  11.339 -27.748  1.00  0.00           C  
ATOM   2615  N   VAL A1780     -15.804   7.777 -29.382  1.00  0.00           N  
ATOM   2616  CA  VAL A1780     -16.093   7.349 -30.783  1.00  0.00           C  
ATOM   2617  C   VAL A1780     -17.454   7.849 -31.342  1.00  0.00           C  
ATOM   2618  O   VAL A1780     -18.511   7.606 -30.761  1.00  0.00           O  
ATOM   2619  CB  VAL A1780     -15.954   5.791 -30.970  1.00  0.00           C  
ATOM   2620  CG1 VAL A1780     -16.536   5.028 -29.791  1.00  0.00           C  
ATOM   2621  CG2 VAL A1780     -16.586   5.331 -32.289  1.00  0.00           C  
ATOM   2622  N   ALA A1781     -17.397   8.537 -32.483  1.00  0.00           N  
ATOM   2623  CA  ALA A1781     -18.570   9.156 -33.108  1.00  0.00           C  
ATOM   2624  C   ALA A1781     -19.157   8.235 -34.165  1.00  0.00           C  
ATOM   2625  O   ALA A1781     -18.493   7.874 -35.133  1.00  0.00           O  
ATOM   2626  CB  ALA A1781     -18.198  10.483 -33.727  1.00  0.00           C  
ATOM   2627  N   GLU A1782     -20.422   7.883 -33.981  1.00  0.00           N  
ATOM   2628  CA  GLU A1782     -21.070   6.844 -34.783  1.00  0.00           C  
ATOM   2629  C   GLU A1782     -21.722   7.469 -36.018  1.00  0.00           C  
ATOM   2630  O   GLU A1782     -22.688   8.215 -35.900  1.00  0.00           O  
ATOM   2631  CB  GLU A1782     -22.091   6.076 -33.923  1.00  0.00           C  
ATOM   2632  CG  GLU A1782     -21.585   5.814 -32.485  1.00  0.00           C  
ATOM   2633  CD  GLU A1782     -22.346   4.728 -31.732  1.00  0.00           C  
ATOM   2634  OE1 GLU A1782     -23.412   4.279 -32.206  1.00  0.00           O  
ATOM   2635  OE2 GLU A1782     -21.873   4.321 -30.648  1.00  0.00           O  
ATOM   2636  N   LEU A1783     -21.174   7.175 -37.193  1.00  0.00           N  
ATOM   2637  CA  LEU A1783     -21.659   7.762 -38.450  1.00  0.00           C  
ATOM   2638  C   LEU A1783     -22.761   6.915 -39.096  1.00  0.00           C  
ATOM   2639  O   LEU A1783     -22.507   6.094 -39.982  1.00  0.00           O  
ATOM   2640  CB  LEU A1783     -20.503   7.994 -39.440  1.00  0.00           C  
ATOM   2641  CG  LEU A1783     -20.823   8.828 -40.696  1.00  0.00           C  
ATOM   2642  CD1 LEU A1783     -21.402  10.197 -40.347  1.00  0.00           C  
ATOM   2643  CD2 LEU A1783     -19.588   8.995 -41.576  1.00  0.00           C  
ATOM   2644  N   LYS A1784     -23.991   7.136 -38.638  1.00  0.00           N  
ATOM   2645  CA  LYS A1784     -25.195   6.534 -39.244  1.00  0.00           C  
ATOM   2646  C   LYS A1784     -25.349   6.946 -40.725  1.00  0.00           C  
ATOM   2647  O   LYS A1784     -24.744   7.934 -41.169  1.00  0.00           O  
ATOM   2648  CB  LYS A1784     -26.450   6.924 -38.438  1.00  0.00           C  
ATOM   2649  CG  LYS A1784     -26.666   8.432 -38.275  1.00  0.00           C  
ATOM   2650  N   PRO A1785     -26.143   6.179 -41.503  1.00  0.00           N  
ATOM   2651  CA  PRO A1785     -26.384   6.568 -42.902  1.00  0.00           C  
ATOM   2652  C   PRO A1785     -27.209   7.852 -43.044  1.00  0.00           C  
ATOM   2653  O   PRO A1785     -28.241   8.012 -42.377  1.00  0.00           O  
ATOM   2654  CB  PRO A1785     -27.150   5.370 -43.477  1.00  0.00           C  
ATOM   2655  CG  PRO A1785     -27.785   4.716 -42.296  1.00  0.00           C  
ATOM   2656  CD  PRO A1785     -26.830   4.919 -41.158  1.00  0.00           C  
ATOM   2657  N   GLY A1786     -26.734   8.751 -43.904  1.00  0.00           N  
ATOM   2658  CA  GLY A1786     -27.395  10.038 -44.147  1.00  0.00           C  
ATOM   2659  C   GLY A1786     -26.741  11.220 -43.454  1.00  0.00           C  
ATOM   2660  O   GLY A1786     -26.622  12.294 -44.043  1.00  0.00           O  
ATOM   2661  N   SER A1787     -26.323  11.023 -42.201  1.00  0.00           N  
ATOM   2662  CA  SER A1787     -25.689  12.093 -41.394  1.00  0.00           C  
ATOM   2663  C   SER A1787     -24.408  12.629 -42.070  1.00  0.00           C  
ATOM   2664  O   SER A1787     -23.812  11.942 -42.901  1.00  0.00           O  
ATOM   2665  CB  SER A1787     -25.423  11.630 -39.944  1.00  0.00           C  
ATOM   2666  OG  SER A1787     -24.642  10.448 -39.884  1.00  0.00           O  
ATOM   2667  N   PRO A1788     -23.989  13.861 -41.721  1.00  0.00           N  
ATOM   2668  CA  PRO A1788     -22.976  14.542 -42.535  1.00  0.00           C  
ATOM   2669  C   PRO A1788     -21.597  13.882 -42.504  1.00  0.00           C  
ATOM   2670  O   PRO A1788     -21.165  13.382 -41.466  1.00  0.00           O  
ATOM   2671  CB  PRO A1788     -22.913  15.950 -41.925  1.00  0.00           C  
ATOM   2672  CG  PRO A1788     -24.103  16.062 -41.018  1.00  0.00           C  
ATOM   2673  CD  PRO A1788     -24.406  14.681 -40.569  1.00  0.00           C  
ATOM   2674  N   ASP A1789     -20.928  13.905 -43.653  1.00  0.00           N  
ATOM   2675  CA  ASP A1789     -19.628  13.249 -43.848  1.00  0.00           C  
ATOM   2676  C   ASP A1789     -18.445  14.165 -43.573  1.00  0.00           C  
ATOM   2677  O   ASP A1789     -17.471  13.755 -42.961  1.00  0.00           O  
ATOM   2678  CB  ASP A1789     -19.487  12.758 -45.293  1.00  0.00           C  
ATOM   2679  CG  ASP A1789     -20.467  11.656 -45.648  1.00  0.00           C  
ATOM   2680  OD1 ASP A1789     -20.881  10.893 -44.741  1.00  0.00           O  
ATOM   2681  OD2 ASP A1789     -20.807  11.544 -46.850  1.00  0.00           O  
ATOM   2682  N   GLY A1790     -18.527  15.394 -44.065  1.00  0.00           N  
ATOM   2683  CA  GLY A1790     -17.406  16.335 -44.049  1.00  0.00           C  
ATOM   2684  C   GLY A1790     -16.532  16.303 -42.809  1.00  0.00           C  
ATOM   2685  O   GLY A1790     -17.026  16.230 -41.681  1.00  0.00           O  
ATOM   2686  N   ILE A1791     -15.222  16.373 -43.030  1.00  0.00           N  
ATOM   2687  CA  ILE A1791     -14.221  16.353 -41.946  1.00  0.00           C  
ATOM   2688  C   ILE A1791     -14.589  17.239 -40.748  1.00  0.00           C  
ATOM   2689  O   ILE A1791     -14.372  16.863 -39.598  1.00  0.00           O  
ATOM   2690  CB  ILE A1791     -12.821  16.757 -42.472  1.00  0.00           C  
ATOM   2691  CG1 ILE A1791     -11.769  16.759 -41.349  1.00  0.00           C  
ATOM   2692  CG2 ILE A1791     -12.873  18.119 -43.121  1.00  0.00           C  
ATOM   2693  CD1 ILE A1791     -11.698  15.480 -40.530  1.00  0.00           C  
ATOM   2694  N   VAL A1792     -15.146  18.410 -41.019  1.00  0.00           N  
ATOM   2695  CA  VAL A1792     -15.502  19.340 -39.953  1.00  0.00           C  
ATOM   2696  C   VAL A1792     -16.643  18.792 -39.086  1.00  0.00           C  
ATOM   2697  O   VAL A1792     -16.635  18.951 -37.863  1.00  0.00           O  
ATOM   2698  CB  VAL A1792     -15.873  20.715 -40.527  1.00  0.00           C  
ATOM   2699  CG1 VAL A1792     -16.403  21.625 -39.436  1.00  0.00           C  
ATOM   2700  CG2 VAL A1792     -14.661  21.336 -41.200  1.00  0.00           C  
ATOM   2701  N   ASP A1793     -17.611  18.140 -39.723  1.00  0.00           N  
ATOM   2702  CA  ASP A1793     -18.751  17.545 -39.005  1.00  0.00           C  
ATOM   2703  C   ASP A1793     -18.289  16.442 -38.061  1.00  0.00           C  
ATOM   2704  O   ASP A1793     -18.765  16.337 -36.927  1.00  0.00           O  
ATOM   2705  CB  ASP A1793     -19.779  16.948 -39.978  1.00  0.00           C  
ATOM   2706  CG  ASP A1793     -20.471  17.999 -40.834  1.00  0.00           C  
ATOM   2707  OD1 ASP A1793     -21.205  18.836 -40.265  1.00  0.00           O  
ATOM   2708  OD2 ASP A1793     -20.306  17.965 -42.079  1.00  0.00           O  
ATOM   2709  N   LEU A1794     -17.368  15.616 -38.554  1.00  0.00           N  
ATOM   2710  CA  LEU A1794     -16.832  14.479 -37.796  1.00  0.00           C  
ATOM   2711  C   LEU A1794     -16.011  14.942 -36.593  1.00  0.00           C  
ATOM   2712  O   LEU A1794     -16.121  14.366 -35.503  1.00  0.00           O  
ATOM   2713  CB  LEU A1794     -15.995  13.559 -38.698  1.00  0.00           C  
ATOM   2714  CG  LEU A1794     -16.721  12.870 -39.868  1.00  0.00           C  
ATOM   2715  CD1 LEU A1794     -15.770  11.925 -40.579  1.00  0.00           C  
ATOM   2716  CD2 LEU A1794     -17.972  12.120 -39.438  1.00  0.00           C  
ATOM   2717  N   LEU A1795     -15.205  15.987 -36.788  1.00  0.00           N  
ATOM   2718  CA  LEU A1795     -14.492  16.627 -35.671  1.00  0.00           C  
ATOM   2719  C   LEU A1795     -15.456  17.021 -34.540  1.00  0.00           C  
ATOM   2720  O   LEU A1795     -15.243  16.672 -33.376  1.00  0.00           O  
ATOM   2721  CB  LEU A1795     -13.720  17.856 -36.147  1.00  0.00           C  
ATOM   2722  CG  LEU A1795     -12.459  17.574 -36.964  1.00  0.00           C  
ATOM   2723  CD1 LEU A1795     -11.787  18.874 -37.381  1.00  0.00           C  
ATOM   2724  CD2 LEU A1795     -11.485  16.706 -36.189  1.00  0.00           C  
ATOM   2725  N   VAL A1796     -16.522  17.726 -34.896  1.00  0.00           N  
ATOM   2726  CA  VAL A1796     -17.535  18.125 -33.916  1.00  0.00           C  
ATOM   2727  C   VAL A1796     -18.316  16.922 -33.362  1.00  0.00           C  
ATOM   2728  O   VAL A1796     -18.727  16.920 -32.198  1.00  0.00           O  
ATOM   2729  CB  VAL A1796     -18.525  19.161 -34.496  1.00  0.00           C  
ATOM   2730  CG1 VAL A1796     -19.473  19.673 -33.392  1.00  0.00           C  
ATOM   2731  CG2 VAL A1796     -17.767  20.326 -35.151  1.00  0.00           C  
ATOM   2732  N   ALA A1797     -18.518  15.908 -34.198  1.00  0.00           N  
ATOM   2733  CA  ALA A1797     -19.226  14.687 -33.780  1.00  0.00           C  
ATOM   2734  C   ALA A1797     -18.418  13.901 -32.746  1.00  0.00           C  
ATOM   2735  O   ALA A1797     -18.977  13.355 -31.795  1.00  0.00           O  
ATOM   2736  CB  ALA A1797     -19.533  13.807 -34.980  1.00  0.00           C  
ATOM   2737  N   SER A1805     -17.102  13.873 -32.938  1.00  0.00           N  
ATOM   2738  CA  SER A1805     -16.192  13.013 -32.165  1.00  0.00           C  
ATOM   2739  C   SER A1805     -15.606  13.667 -30.903  1.00  0.00           C  
ATOM   2740  O   SER A1805     -14.862  13.027 -30.150  1.00  0.00           O  
ATOM   2741  CB  SER A1805     -15.052  12.576 -33.076  1.00  0.00           C  
ATOM   2742  OG  SER A1805     -14.443  13.704 -33.686  1.00  0.00           O  
ATOM   2743  N   GLY A1810     -15.925  14.941 -30.692  1.00  0.00           N  
ATOM   2744  CA  GLY A1810     -15.436  15.690 -29.525  1.00  0.00           C  
ATOM   2745  C   GLY A1810     -14.071  16.355 -29.687  1.00  0.00           C  
ATOM   2746  O   GLY A1810     -13.626  17.085 -28.801  1.00  0.00           O  
ATOM   2747  N   LEU A2014     -13.409  16.116 -30.815  1.00  0.00           N  
ATOM   2748  CA  LEU A2014     -12.064  16.653 -31.054  1.00  0.00           C  
ATOM   2749  C   LEU A2014     -12.060  18.176 -31.189  1.00  0.00           C  
ATOM   2750  O   LEU A2014     -11.099  18.833 -30.795  1.00  0.00           O  
ATOM   2751  CB  LEU A2014     -11.431  16.004 -32.291  1.00  0.00           C  
ATOM   2752  CG  LEU A2014     -11.011  14.537 -32.124  1.00  0.00           C  
ATOM   2753  CD1 LEU A2014     -10.490  13.976 -33.439  1.00  0.00           C  
ATOM   2754  CD2 LEU A2014      -9.968  14.384 -31.028  1.00  0.00           C  
ATOM   2755  N   SER A2015     -13.127  18.727 -31.758  1.00  0.00           N  
ATOM   2756  CA  SER A2015     -13.327  20.178 -31.790  1.00  0.00           C  
ATOM   2757  C   SER A2015     -14.724  20.529 -31.291  1.00  0.00           C  
ATOM   2758  O   SER A2015     -15.677  19.788 -31.519  1.00  0.00           O  
ATOM   2759  CB  SER A2015     -13.084  20.749 -33.187  1.00  0.00           C  
ATOM   2760  OG  SER A2015     -11.698  20.962 -33.401  1.00  0.00           O  
ATOM   2761  N   ALA A2016     -14.816  21.667 -30.602  1.00  0.00           N  
ATOM   2762  CA  ALA A2016     -16.051  22.129 -29.954  1.00  0.00           C  
ATOM   2763  C   ALA A2016     -17.016  22.828 -30.924  1.00  0.00           C  
ATOM   2764  O   ALA A2016     -18.231  22.851 -30.704  1.00  0.00           O  
ATOM   2765  CB  ALA A2016     -15.705  23.055 -28.798  1.00  0.00           C  
ATOM   2766  N   SER A2017     -16.470  23.391 -31.997  1.00  0.00           N  
ATOM   2767  CA  SER A2017     -17.282  24.113 -32.983  1.00  0.00           C  
ATOM   2768  C   SER A2017     -16.932  23.768 -34.430  1.00  0.00           C  
ATOM   2769  O   SER A2017     -15.857  23.225 -34.717  1.00  0.00           O  
ATOM   2770  CB  SER A2017     -17.142  25.624 -32.780  1.00  0.00           C  
ATOM   2771  OG  SER A2017     -17.929  26.341 -33.719  1.00  0.00           O  
ATOM   2772  N   LYS A2018     -17.860  24.124 -35.326  1.00  0.00           N  
ATOM   2773  CA  LYS A2018     -17.704  23.934 -36.773  1.00  0.00           C  
ATOM   2774  C   LYS A2018     -16.648  24.875 -37.345  1.00  0.00           C  
ATOM   2775  O   LYS A2018     -16.063  24.607 -38.386  1.00  0.00           O  
ATOM   2776  CB  LYS A2018     -19.048  24.118 -37.512  1.00  0.00           C  
ATOM   2777  CG  LYS A2018     -19.373  25.549 -38.012  1.00  0.00           C  
ATOM   2778  CD  LYS A2018     -20.152  26.397 -36.990  1.00  0.00           C  
ATOM   2779  CE  LYS A2018     -21.678  26.219 -37.122  1.00  0.00           C  
ATOM   2780  NZ  LYS A2018     -22.230  26.719 -38.427  1.00  0.00           N  
ATOM   2781  N   GLY A2019     -16.429  25.989 -36.664  1.00  0.00           N  
ATOM   2782  CA  GLY A2019     -15.384  26.935 -37.048  1.00  0.00           C  
ATOM   2783  C   GLY A2019     -14.052  26.561 -36.421  1.00  0.00           C  
ATOM   2784  O   GLY A2019     -13.040  26.430 -37.115  1.00  0.00           O  
ATOM   2785  N   ALA A2020     -14.076  26.388 -35.097  1.00  0.00           N  
ATOM   2786  CA  ALA A2020     -12.894  25.999 -34.304  1.00  0.00           C  
ATOM   2787  C   ALA A2020     -12.173  24.814 -34.938  1.00  0.00           C  
ATOM   2788  O   ALA A2020     -10.936  24.736 -34.931  1.00  0.00           O  
ATOM   2789  CB  ALA A2020     -13.304  25.656 -32.879  1.00  0.00           C  
ATOM   2790  N   ALA A2021     -12.977  23.898 -35.476  1.00  0.00           N  
ATOM   2791  CA  ALA A2021     -12.503  22.803 -36.322  1.00  0.00           C  
ATOM   2792  C   ALA A2021     -11.793  23.326 -37.583  1.00  0.00           C  
ATOM   2793  O   ALA A2021     -10.600  23.060 -37.780  1.00  0.00           O  
ATOM   2794  CB  ALA A2021     -13.675  21.896 -36.707  1.00  0.00           C  
ATOM   2795  N   ARG A2022     -12.527  24.071 -38.417  1.00  0.00           N  
ATOM   2796  CA  ARG A2022     -11.970  24.682 -39.639  1.00  0.00           C  
ATOM   2797  C   ARG A2022     -10.616  25.324 -39.344  1.00  0.00           C  
ATOM   2798  O   ARG A2022      -9.664  25.193 -40.118  1.00  0.00           O  
ATOM   2799  CB  ARG A2022     -12.919  25.740 -40.205  1.00  0.00           C  
ATOM   2800  N   ARG A2023     -10.550  26.009 -38.205  1.00  0.00           N  
ATOM   2801  CA  ARG A2023      -9.310  26.629 -37.726  1.00  0.00           C  
ATOM   2802  C   ARG A2023      -8.204  25.587 -37.540  1.00  0.00           C  
ATOM   2803  O   ARG A2023      -7.207  25.603 -38.264  1.00  0.00           O  
ATOM   2804  CB  ARG A2023      -9.554  27.387 -36.412  1.00  0.00           C  
ATOM   2805  N   THR A2024      -8.413  24.671 -36.592  1.00  0.00           N  
ATOM   2806  CA  THR A2024      -7.390  23.679 -36.193  1.00  0.00           C  
ATOM   2807  C   THR A2024      -6.840  22.854 -37.378  1.00  0.00           C  
ATOM   2808  O   THR A2024      -5.686  22.415 -37.351  1.00  0.00           O  
ATOM   2809  CB  THR A2024      -7.906  22.732 -35.059  1.00  0.00           C  
ATOM   2810  OG1 THR A2024      -9.269  22.367 -35.305  1.00  0.00           O  
ATOM   2811  CG2 THR A2024      -7.818  23.412 -33.693  1.00  0.00           C  
ATOM   2812  N   ILE A2025      -7.671  22.661 -38.405  1.00  0.00           N  
ATOM   2813  CA  ILE A2025      -7.265  22.009 -39.673  1.00  0.00           C  
ATOM   2814  C   ILE A2025      -6.009  22.630 -40.298  1.00  0.00           C  
ATOM   2815  O   ILE A2025      -5.175  21.929 -40.891  1.00  0.00           O  
ATOM   2816  CB  ILE A2025      -8.408  22.070 -40.737  1.00  0.00           C  
ATOM   2817  CG1 ILE A2025      -9.323  20.851 -40.622  1.00  0.00           C  
ATOM   2818  CG2 ILE A2025      -7.844  22.140 -42.161  1.00  0.00           C  
ATOM   2819  CD1 ILE A2025     -10.661  21.038 -41.301  1.00  0.00           C  
ATOM   2820  N   HIS A2026      -5.891  23.947 -40.167  1.00  0.00           N  
ATOM   2821  CA  HIS A2026      -4.825  24.693 -40.817  1.00  0.00           C  
ATOM   2822  C   HIS A2026      -3.532  24.742 -40.000  1.00  0.00           C  
ATOM   2823  O   HIS A2026      -3.549  24.717 -38.767  1.00  0.00           O  
ATOM   2824  CB  HIS A2026      -5.336  26.071 -41.206  1.00  0.00           C  
ATOM   2825  CG  HIS A2026      -6.322  26.025 -42.332  1.00  0.00           C  
ATOM   2826  ND1 HIS A2026      -7.684  25.944 -42.131  1.00  0.00           N  
ATOM   2827  CD2 HIS A2026      -6.138  25.996 -43.673  1.00  0.00           C  
ATOM   2828  CE1 HIS A2026      -8.298  25.900 -43.300  1.00  0.00           C  
ATOM   2829  NE2 HIS A2026      -7.382  25.929 -44.251  1.00  0.00           N  
ATOM   2830  N   GLU A2027      -2.427  24.842 -40.740  1.00  0.00           N  
ATOM   2831  CA  GLU A2027      -1.063  24.468 -40.299  1.00  0.00           C  
ATOM   2832  C   GLU A2027      -0.935  23.948 -38.861  1.00  0.00           C  
ATOM   2833  O   GLU A2027      -0.998  24.710 -37.892  1.00  0.00           O  
ATOM   2834  CB  GLU A2027      -0.072  25.603 -40.575  1.00  0.00           C  
ATOM   2835  CG  GLU A2027       0.367  25.652 -42.038  1.00  0.00           C  
ATOM   2836  CD  GLU A2027       1.072  26.944 -42.395  1.00  0.00           C  
ATOM   2837  OE1 GLU A2027       1.938  27.382 -41.609  1.00  0.00           O  
ATOM   2838  OE2 GLU A2027       0.763  27.522 -43.459  1.00  0.00           O  
ATOM   2839  N   GLY A2039      -0.722  22.638 -38.761  1.00  0.00           N  
ATOM   2840  CA  GLY A2039      -0.792  21.905 -37.494  1.00  0.00           C  
ATOM   2841  C   GLY A2039      -1.655  20.680 -37.724  1.00  0.00           C  
ATOM   2842  O   GLY A2039      -1.252  19.552 -37.431  1.00  0.00           O  
ATOM   2843  N   GLY A2040      -2.857  20.929 -38.236  1.00  0.00           N  
ATOM   2844  CA  GLY A2040      -3.665  19.905 -38.887  1.00  0.00           C  
ATOM   2845  C   GLY A2040      -4.338  18.850 -38.029  1.00  0.00           C  
ATOM   2846  O   GLY A2040      -3.827  18.438 -36.989  1.00  0.00           O  
ATOM   2847  N   VAL A2041      -5.518  18.442 -38.479  1.00  0.00           N  
ATOM   2848  CA  VAL A2041      -6.108  17.171 -38.088  1.00  0.00           C  
ATOM   2849  C   VAL A2041      -5.578  16.098 -39.039  1.00  0.00           C  
ATOM   2850  O   VAL A2041      -5.215  16.401 -40.187  1.00  0.00           O  
ATOM   2851  CB  VAL A2041      -7.656  17.190 -38.174  1.00  0.00           C  
ATOM   2852  CG1 VAL A2041      -8.235  18.371 -37.378  1.00  0.00           C  
ATOM   2853  CG2 VAL A2041      -8.123  17.216 -39.633  1.00  0.00           C  
ATOM   2854  N   SER A2042      -5.527  14.856 -38.563  1.00  0.00           N  
ATOM   2855  CA  SER A2042      -5.135  13.727 -39.406  1.00  0.00           C  
ATOM   2856  C   SER A2042      -6.266  12.714 -39.475  1.00  0.00           C  
ATOM   2857  O   SER A2042      -6.884  12.408 -38.460  1.00  0.00           O  
ATOM   2858  CB  SER A2042      -3.877  13.053 -38.870  1.00  0.00           C  
ATOM   2859  OG  SER A2042      -2.895  14.014 -38.559  1.00  0.00           O  
ATOM   2860  N   VAL A2043      -6.537  12.212 -40.677  1.00  0.00           N  
ATOM   2861  CA  VAL A2043      -7.463  11.100 -40.868  1.00  0.00           C  
ATOM   2862  C   VAL A2043      -6.686   9.871 -41.319  1.00  0.00           C  
ATOM   2863  O   VAL A2043      -6.249   9.803 -42.463  1.00  0.00           O  
ATOM   2864  CB  VAL A2043      -8.539  11.420 -41.906  1.00  0.00           C  
ATOM   2865  CG1 VAL A2043      -9.462  10.223 -42.092  1.00  0.00           C  
ATOM   2866  CG2 VAL A2043      -9.331  12.641 -41.476  1.00  0.00           C  
ATOM   2867  N   ASN A2044      -6.531   8.911 -40.405  1.00  0.00           N  
ATOM   2868  CA  ASN A2044      -5.723   7.697 -40.617  1.00  0.00           C  
ATOM   2869  C   ASN A2044      -4.234   8.008 -40.849  1.00  0.00           C  
ATOM   2870  O   ASN A2044      -3.620   7.501 -41.787  1.00  0.00           O  
ATOM   2871  CB  ASN A2044      -6.308   6.832 -41.742  1.00  0.00           C  
ATOM   2872  CG  ASN A2044      -7.690   6.291 -41.401  1.00  0.00           C  
ATOM   2873  OD1 ASN A2044      -8.046   6.192 -40.226  1.00  0.00           O  
ATOM   2874  ND2 ASN A2044      -8.473   5.934 -42.423  1.00  0.00           N  
ATOM   2875  N   ASN A2045      -3.673   8.831 -39.960  1.00  0.00           N  
ATOM   2876  CA  ASN A2045      -2.270   9.305 -40.035  1.00  0.00           C  
ATOM   2877  C   ASN A2045      -1.945  10.105 -41.313  1.00  0.00           C  
ATOM   2878  O   ASN A2045      -0.790  10.185 -41.737  1.00  0.00           O  
ATOM   2879  CB  ASN A2045      -1.274   8.141 -39.881  1.00  0.00           C  
ATOM   2880  CG  ASN A2045      -1.343   7.477 -38.519  1.00  0.00           C  
ATOM   2881  OD1 ASN A2045      -1.627   8.121 -37.507  1.00  0.00           O  
ATOM   2882  ND2 ASN A2045      -1.060   6.178 -38.486  1.00  0.00           N  
ATOM   2883  N   ILE A2046      -2.972  10.706 -41.905  1.00  0.00           N  
ATOM   2884  CA  ILE A2046      -2.836  11.441 -43.160  1.00  0.00           C  
ATOM   2885  C   ILE A2046      -3.199  12.900 -42.870  1.00  0.00           C  
ATOM   2886  O   ILE A2046      -4.319  13.191 -42.451  1.00  0.00           O  
ATOM   2887  CB  ILE A2046      -3.741  10.820 -44.261  1.00  0.00           C  
ATOM   2888  CG1 ILE A2046      -2.913  10.325 -45.443  1.00  0.00           C  
ATOM   2889  CG2 ILE A2046      -4.820  11.794 -44.733  1.00  0.00           C  
ATOM   2890  CD1 ILE A2046      -3.674   9.356 -46.322  1.00  0.00           C  
ATOM   2891  N   ARG A2047      -2.242  13.809 -43.056  1.00  0.00           N  
ATOM   2892  CA  ARG A2047      -2.438  15.228 -42.709  1.00  0.00           C  
ATOM   2893  C   ARG A2047      -3.455  15.866 -43.634  1.00  0.00           C  
ATOM   2894  O   ARG A2047      -3.155  16.118 -44.794  1.00  0.00           O  
ATOM   2895  CB  ARG A2047      -1.120  16.001 -42.791  1.00  0.00           C  
ATOM   2896  N   VAL A2048      -4.657  16.114 -43.123  1.00  0.00           N  
ATOM   2897  CA  VAL A2048      -5.737  16.697 -43.932  1.00  0.00           C  
ATOM   2898  C   VAL A2048      -5.664  18.226 -43.958  1.00  0.00           C  
ATOM   2899  O   VAL A2048      -5.713  18.880 -42.910  1.00  0.00           O  
ATOM   2900  CB  VAL A2048      -7.123  16.253 -43.447  1.00  0.00           C  
ATOM   2901  CG1 VAL A2048      -8.199  17.228 -43.915  1.00  0.00           C  
ATOM   2902  CG2 VAL A2048      -7.413  14.848 -43.949  1.00  0.00           C  
ATOM   2903  N   ASP A2049      -5.565  18.774 -45.172  1.00  0.00           N  
ATOM   2904  CA  ASP A2049      -5.340  20.218 -45.392  1.00  0.00           C  
ATOM   2905  C   ASP A2049      -6.477  20.931 -46.142  1.00  0.00           C  
ATOM   2906  O   ASP A2049      -6.501  22.157 -46.182  1.00  0.00           O  
ATOM   2907  CB  ASP A2049      -4.012  20.445 -46.126  1.00  0.00           C  
ATOM   2908  CG  ASP A2049      -2.810  19.851 -45.381  1.00  0.00           C  
ATOM   2909  OD1 ASP A2049      -2.861  19.690 -44.137  1.00  0.00           O  
ATOM   2910  OD2 ASP A2049      -1.800  19.546 -46.050  1.00  0.00           O  
ATOM   2911  N   ASN A2050      -7.404  20.177 -46.733  1.00  0.00           N  
ATOM   2912  CA  ASN A2050      -8.613  20.760 -47.338  1.00  0.00           C  
ATOM   2913  C   ASN A2050      -9.791  20.704 -46.374  1.00  0.00           C  
ATOM   2914  O   ASN A2050      -9.951  19.736 -45.643  1.00  0.00           O  
ATOM   2915  CB  ASN A2050      -8.980  20.055 -48.645  1.00  0.00           C  
ATOM   2916  CG  ASN A2050     -10.424  20.340 -49.085  1.00  0.00           C  
ATOM   2917  OD1 ASN A2050     -11.373  19.773 -48.538  1.00  0.00           O  
ATOM   2918  ND2 ASN A2050     -10.589  21.215 -50.079  1.00  0.00           N  
ATOM   2919  N   GLU A2052     -10.633  21.730 -46.413  1.00  0.00           N  
ATOM   2920  CA  GLU A2052     -11.715  21.910 -45.427  1.00  0.00           C  
ATOM   2921  C   GLU A2052     -12.948  21.065 -45.748  1.00  0.00           C  
ATOM   2922  O   GLU A2052     -13.529  20.440 -44.863  1.00  0.00           O  
ATOM   2923  CB  GLU A2052     -12.104  23.395 -45.336  1.00  0.00           C  
ATOM   2924  CG  GLU A2052     -13.195  23.724 -44.318  1.00  0.00           C  
ATOM   2925  CD  GLU A2052     -13.839  25.078 -44.581  1.00  0.00           C  
ATOM   2926  OE1 GLU A2052     -13.113  26.097 -44.558  1.00  0.00           O  
ATOM   2927  OE2 GLU A2052     -15.069  25.121 -44.813  1.00  0.00           O  
ATOM   2928  N   GLU A2053     -13.344  21.055 -47.017  1.00  0.00           N  
ATOM   2929  CA  GLU A2053     -14.525  20.292 -47.464  1.00  0.00           C  
ATOM   2930  C   GLU A2053     -14.180  18.817 -47.718  1.00  0.00           C  
ATOM   2931  O   GLU A2053     -14.944  18.094 -48.359  1.00  0.00           O  
ATOM   2932  CB  GLU A2053     -15.146  20.919 -48.729  1.00  0.00           C  
ATOM   2933  CG  GLU A2053     -15.408  22.436 -48.659  1.00  0.00           C  
ATOM   2934  CD  GLU A2053     -16.408  22.826 -47.572  1.00  0.00           C  
ATOM   2935  OE1 GLU A2053     -16.072  22.733 -46.369  1.00  0.00           O  
ATOM   2936  OE2 GLU A2053     -17.533  23.244 -47.923  1.00  0.00           O  
ATOM   2937  N   TRP A2054     -13.022  18.390 -47.214  1.00  0.00           N  
ATOM   2938  CA  TRP A2054     -12.592  16.989 -47.264  1.00  0.00           C  
ATOM   2939  C   TRP A2054     -13.750  16.082 -46.854  1.00  0.00           C  
ATOM   2940  O   TRP A2054     -14.360  16.270 -45.798  1.00  0.00           O  
ATOM   2941  CB  TRP A2054     -11.389  16.762 -46.329  1.00  0.00           C  
ATOM   2942  CG  TRP A2054     -10.661  15.436 -46.495  1.00  0.00           C  
ATOM   2943  CD1 TRP A2054      -9.512  15.218 -47.199  1.00  0.00           C  
ATOM   2944  CD2 TRP A2054     -11.020  14.170 -45.917  1.00  0.00           C  
ATOM   2945  NE1 TRP A2054      -9.142  13.898 -47.108  1.00  0.00           N  
ATOM   2946  CE2 TRP A2054     -10.049  13.233 -46.329  1.00  0.00           C  
ATOM   2947  CE3 TRP A2054     -12.071  13.738 -45.098  1.00  0.00           C  
ATOM   2948  CZ2 TRP A2054     -10.098  11.888 -45.952  1.00  0.00           C  
ATOM   2949  CZ3 TRP A2054     -12.121  12.399 -44.723  1.00  0.00           C  
ATOM   2950  CH2 TRP A2054     -11.138  11.492 -45.149  1.00  0.00           C  
ATOM   2951  N   VAL A2055     -14.061  15.121 -47.712  1.00  0.00           N  
ATOM   2952  CA  VAL A2055     -15.069  14.111 -47.415  1.00  0.00           C  
ATOM   2953  C   VAL A2055     -14.351  12.741 -47.367  1.00  0.00           C  
ATOM   2954  O   VAL A2055     -13.344  12.550 -48.058  1.00  0.00           O  
ATOM   2955  CB  VAL A2055     -16.216  14.142 -48.468  1.00  0.00           C  
ATOM   2956  CG1 VAL A2055     -15.816  13.400 -49.744  1.00  0.00           C  
ATOM   2957  CG2 VAL A2055     -17.514  13.583 -47.885  1.00  0.00           C  
ATOM   2958  N   PRO A2056     -14.830  11.803 -46.520  1.00  0.00           N  
ATOM   2959  CA  PRO A2056     -14.275  10.450 -46.482  1.00  0.00           C  
ATOM   2960  C   PRO A2056     -14.665   9.590 -47.673  1.00  0.00           C  
ATOM   2961  O   PRO A2056     -15.839   9.286 -47.872  1.00  0.00           O  
ATOM   2962  CB  PRO A2056     -14.874   9.862 -45.202  1.00  0.00           C  
ATOM   2963  CG  PRO A2056     -16.145  10.584 -45.024  1.00  0.00           C  
ATOM   2964  CD  PRO A2056     -15.892  11.973 -45.514  1.00  0.00           C  
ATOM   2965  N   GLN A2057     -13.662   9.200 -48.447  1.00  0.00           N  
ATOM   2966  CA  GLN A2057     -13.846   8.224 -49.519  1.00  0.00           C  
ATOM   2967  C   GLN A2057     -14.180   6.857 -48.899  1.00  0.00           C  
ATOM   2968  O   GLN A2057     -13.920   6.622 -47.712  1.00  0.00           O  
ATOM   2969  CB  GLN A2057     -12.593   8.129 -50.398  1.00  0.00           C  
ATOM   2970  N   SER A2058     -14.774   5.976 -49.701  1.00  0.00           N  
ATOM   2971  CA  SER A2058     -15.105   4.601 -49.264  1.00  0.00           C  
ATOM   2972  C   SER A2058     -13.858   3.798 -48.892  1.00  0.00           C  
ATOM   2973  O   SER A2058     -13.846   3.077 -47.890  1.00  0.00           O  
ATOM   2974  CB  SER A2058     -15.858   3.848 -50.360  1.00  0.00           C  
ATOM   2975  OG  SER A2058     -16.223   2.555 -49.917  1.00  0.00           O  
ATOM   2976  N   SER A2059     -12.813   3.945 -49.702  1.00  0.00           N  
ATOM   2977  CA  SER A2059     -11.551   3.209 -49.503  1.00  0.00           C  
ATOM   2978  C   SER A2059     -10.718   3.690 -48.304  1.00  0.00           C  
ATOM   2979  O   SER A2059      -9.709   3.077 -47.962  1.00  0.00           O  
ATOM   2980  CB  SER A2059     -10.695   3.265 -50.769  1.00  0.00           C  
ATOM   2981  OG  SER A2059     -10.385   4.604 -51.105  1.00  0.00           O  
ATOM   2982  N   ASP A2060     -11.139   4.780 -47.670  1.00  0.00           N  
ATOM   2983  CA  ASP A2060     -10.415   5.330 -46.517  1.00  0.00           C  
ATOM   2984  C   ASP A2060     -10.713   4.555 -45.231  1.00  0.00           C  
ATOM   2985  O   ASP A2060      -9.830   4.366 -44.392  1.00  0.00           O  
ATOM   2986  CB  ASP A2060     -10.774   6.803 -46.300  1.00  0.00           C  
ATOM   2987  CG  ASP A2060     -10.391   7.687 -47.476  1.00  0.00           C  
ATOM   2988  OD1 ASP A2060     -10.879   7.442 -48.602  1.00  0.00           O  
ATOM   2989  OD2 ASP A2060      -9.621   8.647 -47.266  1.00  0.00           O  
ATOM   2990  N   PHE A2061     -11.963   4.131 -45.086  1.00  0.00           N  
ATOM   2991  CA  PHE A2061     -12.417   3.423 -43.887  1.00  0.00           C  
ATOM   2992  C   PHE A2061     -11.584   2.174 -43.632  1.00  0.00           C  
ATOM   2993  O   PHE A2061     -11.479   1.314 -44.503  1.00  0.00           O  
ATOM   2994  CB  PHE A2061     -13.886   3.013 -44.017  1.00  0.00           C  
ATOM   2995  CG  PHE A2061     -14.843   4.151 -43.879  1.00  0.00           C  
ATOM   2996  CD1 PHE A2061     -15.083   5.006 -44.945  1.00  0.00           C  
ATOM   2997  CD2 PHE A2061     -15.507   4.374 -42.682  1.00  0.00           C  
ATOM   2998  CE1 PHE A2061     -15.968   6.072 -44.817  1.00  0.00           C  
ATOM   2999  CE2 PHE A2061     -16.399   5.436 -42.547  1.00  0.00           C  
ATOM   3000  CZ  PHE A2061     -16.626   6.287 -43.616  1.00  0.00           C  
ATOM   3001  N   LEU A2062     -10.993   2.089 -42.442  1.00  0.00           N  
ATOM   3002  CA  LEU A2062     -10.207   0.914 -42.039  1.00  0.00           C  
ATOM   3003  C   LEU A2062     -11.146  -0.254 -41.752  1.00  0.00           C  
ATOM   3004  O   LEU A2062     -12.121  -0.103 -41.015  1.00  0.00           O  
ATOM   3005  CB  LEU A2062      -9.315   1.214 -40.827  1.00  0.00           C  
ATOM   3006  CG  LEU A2062      -7.887   1.667 -41.154  1.00  0.00           C  
ATOM   3007  CD1 LEU A2062      -7.862   2.696 -42.271  1.00  0.00           C  
ATOM   3008  CD2 LEU A2062      -7.203   2.211 -39.911  1.00  0.00           C  
ATOM   3009  N   HIS A2063     -10.840  -1.402 -42.360  1.00  0.00           N  
ATOM   3010  CA  HIS A2063     -11.721  -2.584 -42.367  1.00  0.00           C  
ATOM   3011  C   HIS A2063     -13.153  -2.226 -42.787  1.00  0.00           C  
ATOM   3012  O   HIS A2063     -14.119  -2.862 -42.358  1.00  0.00           O  
ATOM   3013  CB  HIS A2063     -11.720  -3.276 -41.001  1.00  0.00           C  
ATOM   3014  CG  HIS A2063     -10.379  -3.799 -40.592  1.00  0.00           C  
ATOM   3015  ND1 HIS A2063      -9.740  -4.819 -41.264  1.00  0.00           N  
ATOM   3016  CD2 HIS A2063      -9.558  -3.446 -39.576  1.00  0.00           C  
ATOM   3017  CE1 HIS A2063      -8.582  -5.069 -40.681  1.00  0.00           C  
ATOM   3018  NE2 HIS A2063      -8.448  -4.250 -39.654  1.00  0.00           N  
ATOM   3019  N   GLY A2064     -13.266  -1.210 -43.638  1.00  0.00           N  
ATOM   3020  CA  GLY A2064     -14.560  -0.638 -44.035  1.00  0.00           C  
ATOM   3021  C   GLY A2064     -15.473  -0.253 -42.877  1.00  0.00           C  
ATOM   3022  O   GLY A2064     -16.697  -0.409 -42.966  1.00  0.00           O  
ATOM   3023  N   ARG A2065     -14.879   0.258 -41.798  1.00  0.00           N  
ATOM   3024  CA  ARG A2065     -15.629   0.605 -40.574  1.00  0.00           C  
ATOM   3025  C   ARG A2065     -15.109   1.840 -39.831  1.00  0.00           C  
ATOM   3026  O   ARG A2065     -15.897   2.649 -39.324  1.00  0.00           O  
ATOM   3027  CB  ARG A2065     -15.641  -0.581 -39.593  1.00  0.00           C  
ATOM   3028  CG  ARG A2065     -16.980  -1.306 -39.460  1.00  0.00           C  
ATOM   3029  CD  ARG A2065     -17.384  -1.485 -37.995  1.00  0.00           C  
ATOM   3030  NE  ARG A2065     -18.423  -2.505 -37.873  1.00  0.00           N  
ATOM   3031  N   TRP A2066     -13.789   1.972 -39.754  1.00  0.00           N  
ATOM   3032  CA  TRP A2066     -13.164   2.898 -38.812  1.00  0.00           C  
ATOM   3033  C   TRP A2066     -12.362   4.004 -39.484  1.00  0.00           C  
ATOM   3034  O   TRP A2066     -11.599   3.756 -40.409  1.00  0.00           O  
ATOM   3035  CB  TRP A2066     -12.243   2.129 -37.857  1.00  0.00           C  
ATOM   3036  CG  TRP A2066     -12.945   1.101 -37.025  1.00  0.00           C  
ATOM   3037  CD1 TRP A2066     -12.923  -0.248 -37.205  1.00  0.00           C  
ATOM   3038  CD2 TRP A2066     -13.774   1.341 -35.883  1.00  0.00           C  
ATOM   3039  NE1 TRP A2066     -13.690  -0.867 -36.248  1.00  0.00           N  
ATOM   3040  CE2 TRP A2066     -14.224   0.087 -35.425  1.00  0.00           C  
ATOM   3041  CE3 TRP A2066     -14.180   2.494 -35.203  1.00  0.00           C  
ATOM   3042  CZ2 TRP A2066     -15.063  -0.049 -34.316  1.00  0.00           C  
ATOM   3043  CZ3 TRP A2066     -15.014   2.360 -34.094  1.00  0.00           C  
ATOM   3044  CH2 TRP A2066     -15.446   1.098 -33.665  1.00  0.00           C  
ATOM   3045  N   LEU A2067     -12.552   5.228 -39.005  1.00  0.00           N  
ATOM   3046  CA  LEU A2067     -11.612   6.321 -39.271  1.00  0.00           C  
ATOM   3047  C   LEU A2067     -10.883   6.699 -37.973  1.00  0.00           C  
ATOM   3048  O   LEU A2067     -11.493   6.797 -36.907  1.00  0.00           O  
ATOM   3049  CB  LEU A2067     -12.314   7.558 -39.848  1.00  0.00           C  
ATOM   3050  CG  LEU A2067     -12.698   7.550 -41.331  1.00  0.00           C  
ATOM   3051  CD1 LEU A2067     -14.172   7.231 -41.514  1.00  0.00           C  
ATOM   3052  CD2 LEU A2067     -12.389   8.896 -41.950  1.00  0.00           C  
ATOM   3053  N   VAL A2068      -9.577   6.904 -38.073  1.00  0.00           N  
ATOM   3054  CA  VAL A2068      -8.784   7.366 -36.937  1.00  0.00           C  
ATOM   3055  C   VAL A2068      -8.518   8.863 -37.102  1.00  0.00           C  
ATOM   3056  O   VAL A2068      -7.666   9.276 -37.892  1.00  0.00           O  
ATOM   3057  CB  VAL A2068      -7.452   6.580 -36.791  1.00  0.00           C  
ATOM   3058  CG1 VAL A2068      -6.563   7.206 -35.714  1.00  0.00           C  
ATOM   3059  CG2 VAL A2068      -7.730   5.113 -36.457  1.00  0.00           C  
ATOM   3060  N   LEU A2069      -9.277   9.663 -36.362  1.00  0.00           N  
ATOM   3061  CA  LEU A2069      -9.079  11.105 -36.322  1.00  0.00           C  
ATOM   3062  C   LEU A2069      -8.137  11.455 -35.174  1.00  0.00           C  
ATOM   3063  O   LEU A2069      -8.296  10.949 -34.062  1.00  0.00           O  
ATOM   3064  CB  LEU A2069     -10.410  11.839 -36.147  1.00  0.00           C  
ATOM   3065  CG  LEU A2069     -11.568  11.422 -37.058  1.00  0.00           C  
ATOM   3066  CD1 LEU A2069     -12.678  12.437 -36.981  1.00  0.00           C  
ATOM   3067  CD2 LEU A2069     -11.130  11.256 -38.490  1.00  0.00           C  
ATOM   3068  N   ARG A2070      -7.156  12.311 -35.456  1.00  0.00           N  
ATOM   3069  CA  ARG A2070      -6.205  12.799 -34.448  1.00  0.00           C  
ATOM   3070  C   ARG A2070      -5.971  14.301 -34.615  1.00  0.00           C  
ATOM   3071  O   ARG A2070      -5.788  14.780 -35.733  1.00  0.00           O  
ATOM   3072  CB  ARG A2070      -4.881  12.043 -34.562  1.00  0.00           C  
ATOM   3073  CG  ARG A2070      -3.784  12.548 -33.628  1.00  0.00           C  
ATOM   3074  CD  ARG A2070      -2.688  11.509 -33.453  1.00  0.00           C  
ATOM   3075  NE  ARG A2070      -2.182  11.024 -34.739  1.00  0.00           N  
ATOM   3076  CZ  ARG A2070      -1.207  11.596 -35.446  1.00  0.00           C  
ATOM   3077  NH1 ARG A2070      -0.600  12.698 -35.011  1.00  0.00           N  
ATOM   3078  NH2 ARG A2070      -0.835  11.061 -36.601  1.00  0.00           N  
ATOM   3079  N   ARG A2071      -5.965  15.034 -33.505  1.00  0.00           N  
ATOM   3080  CA  ARG A2071      -5.828  16.504 -33.552  1.00  0.00           C  
ATOM   3081  C   ARG A2071      -4.363  16.938 -33.460  1.00  0.00           C  
ATOM   3082  O   ARG A2071      -3.796  17.426 -34.442  1.00  0.00           O  
ATOM   3083  CB  ARG A2071      -6.678  17.200 -32.476  1.00  0.00           C  
ATOM   3084  CG  ARG A2071      -7.152  18.599 -32.894  1.00  0.00           C  
ATOM   3085  CD  ARG A2071      -8.173  19.196 -31.923  1.00  0.00           C  
ATOM   3086  NE  ARG A2071      -7.531  19.807 -30.758  1.00  0.00           N  
ATOM   3087  CZ  ARG A2071      -7.398  19.243 -29.553  1.00  0.00           C  
ATOM   3088  NH1 ARG A2071      -7.878  18.028 -29.289  1.00  0.00           N  
ATOM   3089  NH2 ARG A2071      -6.776  19.914 -28.587  1.00  0.00           N  
ATOM   3090  N   GLY A2072      -3.751  16.759 -32.295  1.00  0.00           N  
ATOM   3091  CA  GLY A2072      -2.331  17.071 -32.134  1.00  0.00           C  
ATOM   3092  C   GLY A2072      -1.505  15.839 -32.455  1.00  0.00           C  
ATOM   3093  O   GLY A2072      -1.503  15.343 -33.585  1.00  0.00           O  
ATOM   3094  N   LYS A2073      -0.802  15.351 -31.443  1.00  0.00           N  
ATOM   3095  CA  LYS A2073      -0.097  14.070 -31.503  1.00  0.00           C  
ATOM   3096  C   LYS A2073      -0.401  13.244 -30.236  1.00  0.00           C  
ATOM   3097  O   LYS A2073       0.440  12.466 -29.763  1.00  0.00           O  
ATOM   3098  CB  LYS A2073       1.413  14.308 -31.650  1.00  0.00           C  
ATOM   3099  N   ARG A2074      -1.610  13.417 -29.700  1.00  0.00           N  
ATOM   3100  CA  ARG A2074      -1.983  12.826 -28.399  1.00  0.00           C  
ATOM   3101  C   ARG A2074      -3.476  12.545 -28.259  1.00  0.00           C  
ATOM   3102  O   ARG A2074      -3.859  11.507 -27.717  1.00  0.00           O  
ATOM   3103  CB  ARG A2074      -1.524  13.724 -27.229  1.00  0.00           C  
ATOM   3104  CG  ARG A2074      -0.099  13.440 -26.723  1.00  0.00           C  
ATOM   3105  CD  ARG A2074       0.196  14.167 -25.420  1.00  0.00           C  
ATOM   3106  N   SER A2075      -4.307  13.484 -28.711  1.00  0.00           N  
ATOM   3107  CA  SER A2075      -5.773  13.347 -28.647  1.00  0.00           C  
ATOM   3108  C   SER A2075      -6.321  12.717 -29.936  1.00  0.00           C  
ATOM   3109  O   SER A2075      -6.109  13.249 -31.030  1.00  0.00           O  
ATOM   3110  CB  SER A2075      -6.436  14.708 -28.390  1.00  0.00           C  
ATOM   3111  OG  SER A2075      -6.236  15.592 -29.474  1.00  0.00           O  
ATOM   3112  N   ILE A2076      -7.010  11.581 -29.798  1.00  0.00           N  
ATOM   3113  CA  ILE A2076      -7.589  10.859 -30.950  1.00  0.00           C  
ATOM   3114  C   ILE A2076      -9.037  10.439 -30.696  1.00  0.00           C  
ATOM   3115  O   ILE A2076      -9.448  10.216 -29.566  1.00  0.00           O  
ATOM   3116  CB  ILE A2076      -6.728   9.606 -31.400  1.00  0.00           C  
ATOM   3117  CG1 ILE A2076      -6.932   8.386 -30.496  1.00  0.00           C  
ATOM   3118  CG2 ILE A2076      -5.240   9.941 -31.455  1.00  0.00           C  
ATOM   3119  CD1 ILE A2076      -6.379   8.560 -29.106  1.00  0.00           C  
ATOM   3120  N   ALA A2077      -9.800  10.327 -31.769  1.00  0.00           N  
ATOM   3121  CA  ALA A2077     -11.179   9.844 -31.697  1.00  0.00           C  
ATOM   3122  C   ALA A2077     -11.507   8.977 -32.918  1.00  0.00           C  
ATOM   3123  O   ALA A2077     -10.798   9.001 -33.918  1.00  0.00           O  
ATOM   3124  CB  ALA A2077     -12.141  11.011 -31.584  1.00  0.00           C  
ATOM   3125  N   GLY A2078     -12.581   8.209 -32.823  1.00  0.00           N  
ATOM   3126  CA  GLY A2078     -12.961   7.273 -33.883  1.00  0.00           C  
ATOM   3127  C   GLY A2078     -14.308   7.556 -34.533  1.00  0.00           C  
ATOM   3128  O   GLY A2078     -15.244   8.026 -33.885  1.00  0.00           O  
ATOM   3129  N   VAL A2079     -14.400   7.270 -35.826  1.00  0.00           N  
ATOM   3130  CA  VAL A2079     -15.670   7.335 -36.540  1.00  0.00           C  
ATOM   3131  C   VAL A2079     -16.061   5.928 -36.954  1.00  0.00           C  
ATOM   3132  O   VAL A2079     -15.285   5.242 -37.622  1.00  0.00           O  
ATOM   3133  CB  VAL A2079     -15.578   8.207 -37.794  1.00  0.00           C  
ATOM   3134  CG1 VAL A2079     -16.945   8.317 -38.459  1.00  0.00           C  
ATOM   3135  CG2 VAL A2079     -15.030   9.587 -37.449  1.00  0.00           C  
ATOM   3136  N   GLU A2080     -17.256   5.501 -36.556  1.00  0.00           N  
ATOM   3137  CA  GLU A2080     -17.750   4.152 -36.872  1.00  0.00           C  
ATOM   3138  C   GLU A2080     -19.029   4.196 -37.703  1.00  0.00           C  
ATOM   3139  O   GLU A2080     -20.096   4.534 -37.179  1.00  0.00           O  
ATOM   3140  CB  GLU A2080     -18.023   3.364 -35.589  1.00  0.00           C  
ATOM   3141  CG  GLU A2080     -18.408   1.899 -35.833  1.00  0.00           C  
ATOM   3142  CD  GLU A2080     -18.772   1.142 -34.553  1.00  0.00           C  
ATOM   3143  OE1 GLU A2080     -18.780   1.756 -33.458  1.00  0.00           O  
ATOM   3144  OE2 GLU A2080     -19.053  -0.079 -34.646  1.00  0.00           O  
ATOM   3145  N   ARG A2081     -18.933   3.831 -38.983  1.00  0.00           N  
ATOM   3146  CA  ARG A2081     -20.123   3.807 -39.859  1.00  0.00           C  
ATOM   3147  C   ARG A2081     -21.086   2.659 -39.517  1.00  0.00           C  
ATOM   3148  O   ARG A2081     -20.685   1.492 -39.467  1.00  0.00           O  
ATOM   3149  CB  ARG A2081     -19.768   3.790 -41.360  1.00  0.00           C  
ATOM   3150  CG  ARG A2081     -18.728   2.773 -41.811  1.00  0.00           C  
ATOM   3151  CD  ARG A2081     -18.804   2.523 -43.328  1.00  0.00           C  
ATOM   3152  N   ILE A2082     -22.348   3.019 -39.270  1.00  0.00           N  
ATOM   3153  CA  ILE A2082     -23.429   2.056 -39.014  1.00  0.00           C  
ATOM   3154  C   ILE A2082     -24.221   1.808 -40.300  1.00  0.00           C  
ATOM   3155  O   ILE A2082     -24.183   0.714 -40.867  1.00  0.00           O  
ATOM   3156  CB  ILE A2082     -24.391   2.559 -37.903  1.00  0.00           C  
ATOM   3157  CG1 ILE A2082     -23.709   2.483 -36.533  1.00  0.00           C  
ATOM   3158  CG2 ILE A2082     -25.711   1.753 -37.904  1.00  0.00           C  
ATOM   3159  CD1 ILE A2082     -24.437   3.259 -35.445  1.00  0.00           C  
TER
END
