# Supplementary material for: Backbone Brackets and Arginine Tweezers delineate Class I and Class II aminoacyl tRNA synthetases
Source: PLoS Comput Biol. 2018 Apr 16;14(4):e1006101. doi: 10.1371/journal.pcbi.1006101 (PMC5919687; doi:10.1371/journal.pcbi.1006101)
Supplement: S11 File — All structures of Class I aaRS with residues renumbered according to the MSA. (GZ) [file pcbi.1006101.s023.tar.gz › 2jan_B_renum.pdb]

ATOM      1  N   ILE B 215      10.890 -36.578 -17.543  1.00  0.00           N  
ATOM      2  CA  ILE B 215      12.341 -36.540 -17.950  1.00  0.00           C  
ATOM      3  C   ILE B 215      12.837 -37.872 -18.487  1.00  0.00           C  
ATOM      4  O   ILE B 215      13.539 -37.916 -19.498  1.00  0.00           O  
ATOM      5  CB  ILE B 215      13.283 -36.129 -16.790  1.00  0.00           C  
ATOM      6  CG1 ILE B 215      14.767 -36.232 -17.198  1.00  0.00           C  
ATOM      7  CG2 ILE B 215      13.016 -36.985 -15.556  1.00  0.00           C  
ATOM      8  CD1 ILE B 215      15.146 -35.466 -18.450  1.00  0.00           C  
ATOM      9  N   LEU B 216      12.507 -38.951 -17.790  1.00  0.00           N  
ATOM     10  CA  LEU B 216      12.819 -40.287 -18.278  1.00  0.00           C  
ATOM     11  C   LEU B 216      11.907 -40.634 -19.440  1.00  0.00           C  
ATOM     12  O   LEU B 216      12.280 -41.418 -20.311  1.00  0.00           O  
ATOM     13  CB  LEU B 216      12.698 -41.341 -17.172  1.00  0.00           C  
ATOM     14  CG  LEU B 216      13.900 -41.378 -16.219  1.00  0.00           C  
ATOM     15  CD1 LEU B 216      13.819 -40.207 -15.247  1.00  0.00           C  
ATOM     16  CD2 LEU B 216      13.966 -42.699 -15.465  1.00  0.00           C  
ATOM     17  N   ASP B 217      10.714 -40.049 -19.445  1.00  0.00           N  
ATOM     18  CA  ASP B 217       9.778 -40.188 -20.575  1.00  0.00           C  
ATOM     19  C   ASP B 217      10.212 -39.312 -21.747  1.00  0.00           C  
ATOM     20  O   ASP B 217      10.126 -39.735 -22.894  1.00  0.00           O  
ATOM     21  CB  ASP B 217       8.343 -39.817 -20.169  1.00  0.00           C  
ATOM     22  CG  ASP B 217       7.755 -40.761 -19.117  1.00  0.00           C  
ATOM     23  OD1 ASP B 217       8.011 -41.991 -19.177  1.00  0.00           O  
ATOM     24  OD2 ASP B 217       7.030 -40.261 -18.227  1.00  0.00           O  
ATOM     25  N   GLU B 218      10.664 -38.094 -21.445  1.00  0.00           N  
ATOM     26  CA  GLU B 218      11.268 -37.209 -22.459  1.00  0.00           C  
ATOM     27  C   GLU B 218      12.379 -37.932 -23.187  1.00  0.00           C  
ATOM     28  O   GLU B 218      12.360 -38.041 -24.407  1.00  0.00           O  
ATOM     29  CB  GLU B 218      11.822 -35.911 -21.848  1.00  0.00           C  
ATOM     30  CG  GLU B 218      10.854 -34.722 -21.950  1.00  0.00           C  
ATOM     31  CD  GLU B 218      10.878 -34.034 -23.327  1.00  0.00           C  
ATOM     32  OE1 GLU B 218      11.934 -33.447 -23.678  1.00  0.00           O  
ATOM     33  OE2 GLU B 218       9.839 -34.057 -24.037  1.00  0.00           O  
ATOM     34  N   LEU B 219      13.342 -38.433 -22.423  1.00  0.00           N  
ATOM     35  CA  LEU B 219      14.473 -39.160 -22.992  1.00  0.00           C  
ATOM     36  C   LEU B 219      14.022 -40.422 -23.694  1.00  0.00           C  
ATOM     37  O   LEU B 219      14.568 -40.784 -24.721  1.00  0.00           O  
ATOM     38  CB  LEU B 219      15.503 -39.515 -21.922  1.00  0.00           C  
ATOM     39  CG  LEU B 219      16.270 -38.343 -21.311  1.00  0.00           C  
ATOM     40  CD1 LEU B 219      17.442 -38.845 -20.467  1.00  0.00           C  
ATOM     41  CD2 LEU B 219      16.766 -37.419 -22.403  1.00  0.00           C  
ATOM     42  N   SER B 220      13.011 -41.072 -23.139  1.00  0.00           N  
ATOM     43  CA  SER B 220      12.510 -42.345 -23.656  1.00  0.00           C  
ATOM     44  C   SER B 220      11.925 -42.242 -25.070  1.00  0.00           C  
ATOM     45  O   SER B 220      12.242 -43.053 -25.932  1.00  0.00           O  
ATOM     46  CB  SER B 220      11.463 -42.908 -22.704  1.00  0.00           C  
ATOM     47  OG  SER B 220      10.930 -44.122 -23.189  1.00  0.00           O  
ATOM     48  N   TRP B 221      11.072 -41.250 -25.307  1.00  0.00           N  
ATOM     49  CA  TRP B 221      10.447 -41.092 -26.635  1.00  0.00           C  
ATOM     50  C   TRP B 221      11.389 -40.496 -27.664  1.00  0.00           C  
ATOM     51  O   TRP B 221      11.325 -40.849 -28.837  1.00  0.00           O  
ATOM     52  CB  TRP B 221       9.132 -40.303 -26.584  1.00  0.00           C  
ATOM     53  CG  TRP B 221       9.236 -38.829 -26.332  1.00  0.00           C  
ATOM     54  CD1 TRP B 221       9.062 -38.193 -25.142  1.00  0.00           C  
ATOM     55  CD2 TRP B 221       9.469 -37.797 -27.309  1.00  0.00           C  
ATOM     56  NE1 TRP B 221       9.194 -36.836 -25.305  1.00  0.00           N  
ATOM     57  CE2 TRP B 221       9.444 -36.564 -26.624  1.00  0.00           C  
ATOM     58  CE3 TRP B 221       9.720 -37.800 -28.685  1.00  0.00           C  
ATOM     59  CZ2 TRP B 221       9.660 -35.346 -27.267  1.00  0.00           C  
ATOM     60  CZ3 TRP B 221       9.927 -36.587 -29.324  1.00  0.00           C  
ATOM     61  CH2 TRP B 221       9.896 -35.378 -28.613  1.00  0.00           C  
ATOM     62  N   ARG B 222      12.252 -39.585 -27.233  1.00  0.00           N  
ATOM     63  CA  ARG B 222      13.268 -39.021 -28.126  1.00  0.00           C  
ATOM     64  C   ARG B 222      14.296 -40.076 -28.519  1.00  0.00           C  
ATOM     65  O   ARG B 222      15.055 -39.875 -29.466  1.00  0.00           O  
ATOM     66  CB  ARG B 222      13.988 -37.850 -27.474  1.00  0.00           C  
ATOM     67  CG  ARG B 222      13.132 -36.627 -27.289  1.00  0.00           C  
ATOM     68  CD  ARG B 222      13.936 -35.516 -26.660  1.00  0.00           C  
ATOM     69  NE  ARG B 222      13.121 -34.342 -26.400  1.00  0.00           N  
ATOM     70  CZ  ARG B 222      12.756 -33.449 -27.311  1.00  0.00           C  
ATOM     71  NH1 ARG B 222      13.128 -33.571 -28.569  1.00  0.00           N  
ATOM     72  NH2 ARG B 222      12.012 -32.416 -26.955  1.00  0.00           N  
ATOM     73  N   GLY B 224      14.325 -41.182 -27.772  1.00  0.00           N  
ATOM     74  CA  GLY B 224      15.217 -42.305 -28.063  1.00  0.00           C  
ATOM     75  C   GLY B 224      16.657 -42.047 -27.635  1.00  0.00           C  
ATOM     76  O   GLY B 224      17.601 -42.389 -28.353  1.00  0.00           O  
ATOM     77  N   LEU B 225      16.822 -41.467 -26.454  1.00  0.00           N  
ATOM     78  CA  LEU B 225      18.131 -41.078 -25.946  1.00  0.00           C  
ATOM     79  C   LEU B 225      18.729 -42.009 -24.884  1.00  0.00           C  
ATOM     80  O   LEU B 225      19.850 -41.780 -24.444  1.00  0.00           O  
ATOM     81  CB  LEU B 225      18.038 -39.661 -25.390  1.00  0.00           C  
ATOM     82  CG  LEU B 225      17.769 -38.594 -26.455  1.00  0.00           C  
ATOM     83  CD1 LEU B 225      17.547 -37.256 -25.809  1.00  0.00           C  
ATOM     84  CD2 LEU B 225      18.918 -38.499 -27.449  1.00  0.00           C  
ATOM     85  N   ILE B 226      18.003 -43.048 -24.474  1.00  0.00           N  
ATOM     86  CA  ILE B 226      18.549 -44.065 -23.547  1.00  0.00           C  
ATOM     87  C   ILE B 226      19.236 -45.236 -24.294  1.00  0.00           C  
ATOM     88  O   ILE B 226      18.582 -46.168 -24.785  1.00  0.00           O  
ATOM     89  CB  ILE B 226      17.468 -44.642 -22.617  1.00  0.00           C  
ATOM     90  CG1 ILE B 226      16.751 -43.521 -21.875  1.00  0.00           C  
ATOM     91  CG2 ILE B 226      18.092 -45.616 -21.617  1.00  0.00           C  
ATOM     92  CD1 ILE B 226      15.655 -44.010 -20.935  1.00  0.00           C  
ATOM     93  N   ALA B 227      20.560 -45.164 -24.380  1.00  0.00           N  
ATOM     94  CA  ALA B 227      21.366 -46.213 -25.023  1.00  0.00           C  
ATOM     95  C   ALA B 227      21.492 -47.444 -24.115  1.00  0.00           C  
ATOM     96  O   ALA B 227      21.369 -48.578 -24.568  1.00  0.00           O  
ATOM     97  CB  ALA B 227      22.749 -45.673 -25.406  1.00  0.00           C  
ATOM     98  N   GLN B 228      21.737 -47.198 -22.838  1.00  0.00           N  
ATOM     99  CA  GLN B 228      21.793 -48.246 -21.817  1.00  0.00           C  
ATOM    100  C   GLN B 228      21.601 -47.585 -20.450  1.00  0.00           C  
ATOM    101  O   GLN B 228      21.903 -46.402 -20.280  1.00  0.00           O  
ATOM    102  CB  GLN B 228      23.134 -49.006 -21.881  1.00  0.00           C  
ATOM    103  CG  GLN B 228      23.156 -50.341 -21.133  1.00  0.00           C  
ATOM    104  CD  GLN B 228      24.424 -51.161 -21.376  1.00  0.00           C  
ATOM    105  OE1 GLN B 228      24.618 -52.221 -20.770  1.00  0.00           O  
ATOM    106  NE2 GLN B 228      25.289 -50.674 -22.254  1.00  0.00           N  
ATOM    107  N   SER B 229      21.087 -48.331 -19.480  1.00  0.00           N  
ATOM    108  CA  SER B 229      20.920 -47.778 -18.138  1.00  0.00           C  
ATOM    109  C   SER B 229      20.826 -48.835 -17.047  1.00  0.00           C  
ATOM    110  O   SER B 229      20.646 -50.013 -17.319  1.00  0.00           O  
ATOM    111  CB  SER B 229      19.691 -46.843 -18.075  1.00  0.00           C  
ATOM    112  OG  SER B 229      18.464 -47.540 -17.885  1.00  0.00           O  
ATOM    113  N   THR B 230      20.977 -48.389 -15.808  1.00  0.00           N  
ATOM    114  CA  THR B 230      20.605 -49.188 -14.653  1.00  0.00           C  
ATOM    115  C   THR B 230      19.082 -49.088 -14.538  1.00  0.00           C  
ATOM    116  O   THR B 230      18.450 -48.364 -15.305  1.00  0.00           O  
ATOM    117  CB  THR B 230      21.306 -48.705 -13.376  1.00  0.00           C  
ATOM    118  OG1 THR B 230      20.925 -47.355 -13.083  1.00  0.00           O  
ATOM    119  CG2 THR B 230      22.801 -48.775 -13.560  1.00  0.00           C  
ATOM    120  N   ASP B 232      18.493 -49.817 -13.601  1.00  0.00           N  
ATOM    121  CA  ASP B 232      17.033 -49.924 -13.512  1.00  0.00           C  
ATOM    122  C   ASP B 232      16.341 -48.570 -13.682  1.00  0.00           C  
ATOM    123  O   ASP B 232      16.666 -47.620 -12.981  1.00  0.00           O  
ATOM    124  CB  ASP B 232      16.628 -50.537 -12.167  1.00  0.00           C  
ATOM    125  CG  ASP B 232      15.199 -51.062 -12.162  1.00  0.00           C  
ATOM    126  OD1 ASP B 232      14.270 -50.307 -12.530  1.00  0.00           O  
ATOM    127  OD2 ASP B 232      15.004 -52.240 -11.788  1.00  0.00           O  
ATOM    128  N   LEU B 233      15.380 -48.494 -14.602  1.00  0.00           N  
ATOM    129  CA  LEU B 233      14.620 -47.251 -14.823  1.00  0.00           C  
ATOM    130  C   LEU B 233      13.630 -46.919 -13.713  1.00  0.00           C  
ATOM    131  O   LEU B 233      13.431 -45.747 -13.397  1.00  0.00           O  
ATOM    132  CB  LEU B 233      13.852 -47.284 -16.146  1.00  0.00           C  
ATOM    133  CG  LEU B 233      14.574 -46.819 -17.410  1.00  0.00           C  
ATOM    134  CD1 LEU B 233      13.543 -46.731 -18.526  1.00  0.00           C  
ATOM    135  CD2 LEU B 233      15.306 -45.498 -17.240  1.00  0.00           C  
ATOM    136  N   ASP B 234      12.981 -47.938 -13.161  1.00  0.00           N  
ATOM    137  CA  ASP B 234      11.983 -47.733 -12.097  1.00  0.00           C  
ATOM    138  C   ASP B 234      12.589 -47.010 -10.901  1.00  0.00           C  
ATOM    139  O   ASP B 234      12.094 -45.975 -10.454  1.00  0.00           O  
ATOM    140  CB  ASP B 234      11.398 -49.069 -11.626  1.00  0.00           C  
ATOM    141  CG  ASP B 234       9.992 -49.319 -12.141  1.00  0.00           C  
ATOM    142  OD1 ASP B 234       9.098 -48.483 -11.872  1.00  0.00           O  
ATOM    143  OD2 ASP B 234       9.774 -50.367 -12.790  1.00  0.00           O  
ATOM    144  N   THR B 235      13.665 -47.597 -10.395  1.00  0.00           N  
ATOM    145  CA  THR B 235      14.412 -47.072  -9.260  1.00  0.00           C  
ATOM    146  C   THR B 235      14.854 -45.648  -9.541  1.00  0.00           C  
ATOM    147  O   THR B 235      14.753 -44.771  -8.678  1.00  0.00           O  
ATOM    148  CB  THR B 235      15.664 -47.932  -9.006  1.00  0.00           C  
ATOM    149  OG1 THR B 235      15.371 -49.298  -9.331  1.00  0.00           O  
ATOM    150  CG2 THR B 235      16.124 -47.832  -7.551  1.00  0.00           C  
ATOM    151  N   LEU B 236      15.340 -45.444 -10.763  1.00  0.00           N  
ATOM    152  CA  LEU B 236      15.791 -44.133 -11.228  1.00  0.00           C  
ATOM    153  C   LEU B 236      14.615 -43.156 -11.321  1.00  0.00           C  
ATOM    154  O   LEU B 236      14.705 -42.028 -10.859  1.00  0.00           O  
ATOM    155  CB  LEU B 236      16.503 -44.267 -12.581  1.00  0.00           C  
ATOM    156  CG  LEU B 236      17.078 -43.001 -13.231  1.00  0.00           C  
ATOM    157  CD1 LEU B 236      17.969 -42.193 -12.291  1.00  0.00           C  
ATOM    158  CD2 LEU B 236      17.831 -43.389 -14.484  1.00  0.00           C  
ATOM    159  N   ALA B 237      13.516 -43.609 -11.914  1.00  0.00           N  
ATOM    160  CA  ALA B 237      12.268 -42.841 -11.968  1.00  0.00           C  
ATOM    161  C   ALA B 237      11.831 -42.392 -10.565  1.00  0.00           C  
ATOM    162  O   ALA B 237      11.537 -41.209 -10.347  1.00  0.00           O  
ATOM    163  CB  ALA B 237      11.178 -43.671 -12.616  1.00  0.00           C  
ATOM    164  N   ALA B 238      11.804 -43.350  -9.634  1.00  0.00           N  
ATOM    165  CA  ALA B 238      11.477 -43.116  -8.220  1.00  0.00           C  
ATOM    166  C   ALA B 238      12.255 -41.943  -7.641  1.00  0.00           C  
ATOM    167  O   ALA B 238      11.685 -41.025  -7.058  1.00  0.00           O  
ATOM    168  CB  ALA B 238      11.764 -44.355  -7.408  1.00  0.00           C  
ATOM    169  N   GLU B 240      13.564 -41.982  -7.803  1.00  0.00           N  
ATOM    170  CA  GLU B 240      14.419 -40.917  -7.300  1.00  0.00           C  
ATOM    171  C   GLU B 240      14.187 -39.563  -8.000  1.00  0.00           C  
ATOM    172  O   GLU B 240      14.398 -38.502  -7.410  1.00  0.00           O  
ATOM    173  CB  GLU B 240      15.886 -41.337  -7.411  1.00  0.00           C  
ATOM    174  CG  GLU B 240      16.847 -40.289  -6.867  1.00  0.00           C  
ATOM    175  CD  GLU B 240      18.098 -40.870  -6.247  1.00  0.00           C  
ATOM    176  OE1 GLU B 240      18.425 -42.056  -6.501  1.00  0.00           O  
ATOM    177  OE2 GLU B 240      18.762 -40.118  -5.504  1.00  0.00           O  
ATOM    178  N   ALA B 241      13.759 -39.609  -9.254  1.00  0.00           N  
ATOM    179  CA  ALA B 241      13.468 -38.393 -10.030  1.00  0.00           C  
ATOM    180  C   ALA B 241      12.298 -37.587  -9.431  1.00  0.00           C  
ATOM    181  O   ALA B 241      12.356 -36.355  -9.329  1.00  0.00           O  
ATOM    182  CB  ALA B 241      13.174 -38.760 -11.478  1.00  0.00           C  
ATOM    183  N   GLN B 243      11.240 -38.307  -9.051  1.00  0.00           N  
ATOM    184  CA  GLN B 243      10.055 -37.725  -8.401  1.00  0.00           C  
ATOM    185  C   GLN B 243      10.408 -37.188  -7.024  1.00  0.00           C  
ATOM    186  O   GLN B 243      10.119 -36.033  -6.706  1.00  0.00           O  
ATOM    187  CB  GLN B 243       8.927 -38.759  -8.274  1.00  0.00           C  
ATOM    188  CG  GLN B 243       8.019 -38.843  -9.498  1.00  0.00           C  
ATOM    189  CD  GLN B 243       8.795 -39.142 -10.774  1.00  0.00           C  
ATOM    190  OE1 GLN B 243       9.641 -38.347 -11.201  1.00  0.00           O  
ATOM    191  NE2 GLN B 243       8.519 -40.296 -11.384  1.00  0.00           N  
ATOM    192  N   ARG B 244      11.037 -38.035  -6.216  1.00  0.00           N  
ATOM    193  CA  ARG B 244      11.563 -37.633  -4.905  1.00  0.00           C  
ATOM    194  C   ARG B 244      12.085 -36.181  -4.946  1.00  0.00           C  
ATOM    195  O   ARG B 244      11.946 -35.432  -3.980  1.00  0.00           O  
ATOM    196  CB  ARG B 244      12.670 -38.599  -4.446  1.00  0.00           C  
ATOM    197  CG  ARG B 244      13.103 -38.434  -2.970  1.00  0.00           C  
ATOM    198  CD  ARG B 244      14.387 -39.221  -2.602  1.00  0.00           C  
ATOM    199  NE  ARG B 244      14.594 -40.452  -3.374  1.00  0.00           N  
ATOM    200  CZ  ARG B 244      13.857 -41.562  -3.277  1.00  0.00           C  
ATOM    201  NH1 ARG B 244      12.820 -41.630  -2.449  1.00  0.00           N  
ATOM    202  NH2 ARG B 244      14.152 -42.616  -4.035  1.00  0.00           N  
ATOM    203  N   GLY B 245      12.684 -35.795  -6.068  1.00  0.00           N  
ATOM    204  CA  GLY B 245      13.057 -34.408  -6.302  1.00  0.00           C  
ATOM    205  C   GLY B 245      14.434 -34.264  -6.927  1.00  0.00           C  
ATOM    206  O   GLY B 245      15.086 -35.259  -7.250  1.00  0.00           O  
ATOM    207  N   PRO B 265      14.918 -33.019  -7.046  1.00  0.00           N  
ATOM    208  CA  PRO B 265      16.117 -32.705  -7.822  1.00  0.00           C  
ATOM    209  C   PRO B 265      17.302 -33.628  -7.546  1.00  0.00           C  
ATOM    210  O   PRO B 265      17.901 -33.585  -6.474  1.00  0.00           O  
ATOM    211  CB  PRO B 265      16.453 -31.259  -7.404  1.00  0.00           C  
ATOM    212  CG  PRO B 265      15.603 -30.977  -6.213  1.00  0.00           C  
ATOM    213  CD  PRO B 265      14.385 -31.820  -6.382  1.00  0.00           C  
ATOM    214  N   MET B 266      17.615 -34.463  -8.524  1.00  0.00           N  
ATOM    215  CA  MET B 266      18.846 -35.228  -8.522  1.00  0.00           C  
ATOM    216  C   MET B 266      20.005 -34.357  -8.943  1.00  0.00           C  
ATOM    217  O   MET B 266      19.827 -33.341  -9.592  1.00  0.00           O  
ATOM    218  CB  MET B 266      18.772 -36.353  -9.534  1.00  0.00           C  
ATOM    219  CG  MET B 266      17.698 -37.349  -9.291  1.00  0.00           C  
ATOM    220  SD  MET B 266      17.720 -38.546 -10.627  1.00  0.00           S  
ATOM    221  CE  MET B 266      17.309 -37.496 -12.016  1.00  0.00           C  
ATOM    222  N   THR B 267      21.203 -34.794  -8.596  1.00  0.00           N  
ATOM    223  CA  THR B 267      22.420 -34.248  -9.178  1.00  0.00           C  
ATOM    224  C   THR B 267      22.972 -35.254 -10.185  1.00  0.00           C  
ATOM    225  O   THR B 267      23.269 -36.392  -9.850  1.00  0.00           O  
ATOM    226  CB  THR B 267      23.445 -33.912  -8.104  1.00  0.00           C  
ATOM    227  OG1 THR B 267      22.915 -32.866  -7.281  1.00  0.00           O  
ATOM    228  CG2 THR B 267      24.775 -33.473  -8.733  1.00  0.00           C  
ATOM    229  N   VAL B 268      23.055 -34.830 -11.434  1.00  0.00           N  
ATOM    230  CA  VAL B 268      23.481 -35.693 -12.518  1.00  0.00           C  
ATOM    231  C   VAL B 268      24.817 -35.177 -12.973  1.00  0.00           C  
ATOM    232  O   VAL B 268      24.996 -33.974 -13.069  1.00  0.00           O  
ATOM    233  CB  VAL B 268      22.512 -35.632 -13.725  1.00  0.00           C  
ATOM    234  CG1 VAL B 268      22.734 -36.827 -14.654  1.00  0.00           C  
ATOM    235  CG2 VAL B 268      21.074 -35.596 -13.265  1.00  0.00           C  
ATOM    236  N   TYR B 269      25.752 -36.077 -13.265  1.00  0.00           N  
ATOM    237  CA  TYR B 269      27.051 -35.662 -13.801  1.00  0.00           C  
ATOM    238  C   TYR B 269      27.413 -36.312 -15.128  1.00  0.00           C  
ATOM    239  O   TYR B 269      26.918 -37.385 -15.475  1.00  0.00           O  
ATOM    240  CB  TYR B 269      28.165 -35.796 -12.745  1.00  0.00           C  
ATOM    241  CG  TYR B 269      29.145 -36.965 -12.796  1.00  0.00           C  
ATOM    242  CD1 TYR B 269      30.298 -36.903 -13.563  1.00  0.00           C  
ATOM    243  CD2 TYR B 269      28.983 -38.069 -11.975  1.00  0.00           C  
ATOM    244  CE1 TYR B 269      31.214 -37.933 -13.560  1.00  0.00           C  
ATOM    245  CE2 TYR B 269      29.891 -39.107 -11.974  1.00  0.00           C  
ATOM    246  CZ  TYR B 269      31.000 -39.033 -12.761  1.00  0.00           C  
ATOM    247  OH  TYR B 269      31.903 -40.076 -12.748  1.00  0.00           O  
ATOM    248  N   ALA B 270      28.245 -35.600 -15.880  1.00  0.00           N  
ATOM    249  CA  ALA B 270      28.829 -36.097 -17.113  1.00  0.00           C  
ATOM    250  C   ALA B 270      30.264 -35.581 -17.194  1.00  0.00           C  
ATOM    251  O   ALA B 270      30.544 -34.468 -16.797  1.00  0.00           O  
ATOM    252  CB  ALA B 270      28.018 -35.642 -18.296  1.00  0.00           C  
ATOM    253  N   GLY B 272      31.164 -36.414 -17.697  1.00  0.00           N  
ATOM    254  CA  GLY B 272      32.594 -36.119 -17.700  1.00  0.00           C  
ATOM    255  C   GLY B 272      33.109 -35.750 -19.074  1.00  0.00           C  
ATOM    256  O   GLY B 272      32.477 -36.098 -20.070  1.00  0.00           O  
ATOM    257  N   PHE B 273      34.241 -35.031 -19.131  1.00  0.00           N  
ATOM    258  CA  PHE B 273      34.896 -34.677 -20.412  1.00  0.00           C  
ATOM    259  C   PHE B 273      36.431 -34.479 -20.313  1.00  0.00           C  
ATOM    260  O   PHE B 273      36.937 -33.883 -19.354  1.00  0.00           O  
ATOM    261  CB  PHE B 273      34.212 -33.457 -21.056  1.00  0.00           C  
ATOM    262  CG  PHE B 273      34.785 -32.119 -20.630  1.00  0.00           C  
ATOM    263  CD1 PHE B 273      34.314 -31.473 -19.483  1.00  0.00           C  
ATOM    264  CD2 PHE B 273      35.782 -31.489 -21.394  1.00  0.00           C  
ATOM    265  CE1 PHE B 273      34.832 -30.221 -19.096  1.00  0.00           C  
ATOM    266  CE2 PHE B 273      36.307 -30.249 -21.016  1.00  0.00           C  
ATOM    267  CZ  PHE B 273      35.831 -29.613 -19.868  1.00  0.00           C  
ATOM    268  N   ASP B 274      37.149 -34.980 -21.324  1.00  0.00           N  
ATOM    269  CA  ASP B 274      38.626 -34.908 -21.395  1.00  0.00           C  
ATOM    270  C   ASP B 274      39.080 -33.482 -21.678  1.00  0.00           C  
ATOM    271  O   ASP B 274      38.809 -32.954 -22.751  1.00  0.00           O  
ATOM    272  CB  ASP B 274      39.187 -35.831 -22.487  1.00  0.00           C  
ATOM    273  CG  ASP B 274      40.605 -35.436 -22.932  1.00  0.00           C  
ATOM    274  OD1 ASP B 274      41.535 -35.406 -22.091  1.00  0.00           O  
ATOM    275  OD2 ASP B 274      40.786 -35.148 -24.136  1.00  0.00           O  
ATOM    276  N   PRO B 275      39.803 -32.862 -20.732  1.00  0.00           N  
ATOM    277  CA  PRO B 275      40.172 -31.458 -20.873  1.00  0.00           C  
ATOM    278  C   PRO B 275      41.465 -31.180 -21.655  1.00  0.00           C  
ATOM    279  O   PRO B 275      41.835 -30.014 -21.805  1.00  0.00           O  
ATOM    280  CB  PRO B 275      40.341 -31.019 -19.421  1.00  0.00           C  
ATOM    281  CG  PRO B 275      40.874 -32.232 -18.737  1.00  0.00           C  
ATOM    282  CD  PRO B 275      40.316 -33.429 -19.471  1.00  0.00           C  
ATOM    283  N   THR B 276      42.144 -32.214 -22.143  1.00  0.00           N  
ATOM    284  CA  THR B 276      43.369 -32.003 -22.937  1.00  0.00           C  
ATOM    285  C   THR B 276      43.067 -31.261 -24.253  1.00  0.00           C  
ATOM    286  O   THR B 276      43.877 -30.469 -24.732  1.00  0.00           O  
ATOM    287  CB  THR B 276      44.116 -33.327 -23.253  1.00  0.00           C  
ATOM    288  OG1 THR B 276      43.269 -34.201 -24.013  1.00  0.00           O  
ATOM    289  CG2 THR B 276      44.569 -34.025 -21.965  1.00  0.00           C  
ATOM    290  N   ALA B 277      41.891 -31.530 -24.816  1.00  0.00           N  
ATOM    291  CA  ALA B 277      41.412 -30.871 -26.043  1.00  0.00           C  
ATOM    292  C   ALA B 277      41.246 -29.347 -25.870  1.00  0.00           C  
ATOM    293  O   ALA B 277      40.795 -28.877 -24.829  1.00  0.00           O  
ATOM    294  CB  ALA B 277      40.092 -31.489 -26.487  1.00  0.00           C  
ATOM    295  N   PRO B 278      41.575 -28.573 -26.912  1.00  0.00           N  
ATOM    296  CA  PRO B 278      41.475 -27.115 -26.849  1.00  0.00           C  
ATOM    297  C   PRO B 278      40.049 -26.586 -26.972  1.00  0.00           C  
ATOM    298  O   PRO B 278      39.806 -25.405 -26.737  1.00  0.00           O  
ATOM    299  CB  PRO B 278      42.274 -26.676 -28.073  1.00  0.00           C  
ATOM    300  CG  PRO B 278      42.044 -27.766 -29.057  1.00  0.00           C  
ATOM    301  CD  PRO B 278      42.026 -29.030 -28.241  1.00  0.00           C  
ATOM    302  N   SER B 279      39.123 -27.447 -27.377  1.00  0.00           N  
ATOM    303  CA  SER B 279      37.715 -27.069 -27.527  1.00  0.00           C  
ATOM    304  C   SER B 279      36.813 -28.284 -27.454  1.00  0.00           C  
ATOM    305  O   SER B 279      37.253 -29.415 -27.633  1.00  0.00           O  
ATOM    306  CB  SER B 279      37.485 -26.354 -28.864  1.00  0.00           C  
ATOM    307  OG  SER B 279      36.101 -26.177 -29.132  1.00  0.00           O  
ATOM    308  N   LEU B 280      35.543 -28.034 -27.199  1.00  0.00           N  
ATOM    309  CA  LEU B 280      34.545 -29.076 -27.346  1.00  0.00           C  
ATOM    310  C   LEU B 280      34.201 -29.234 -28.814  1.00  0.00           C  
ATOM    311  O   LEU B 280      34.206 -28.268 -29.572  1.00  0.00           O  
ATOM    312  CB  LEU B 280      33.286 -28.766 -26.542  1.00  0.00           C  
ATOM    313  CG  LEU B 280      33.474 -28.823 -25.025  1.00  0.00           C  
ATOM    314  CD1 LEU B 280      32.273 -28.204 -24.324  1.00  0.00           C  
ATOM    315  CD2 LEU B 280      33.701 -30.240 -24.546  1.00  0.00           C  
ATOM    316  N   HIS B 281      33.899 -30.461 -29.201  1.00  0.00           N  
ATOM    317  CA  HIS B 281      33.453 -30.710 -30.554  1.00  0.00           C  
ATOM    318  C   HIS B 281      32.040 -31.313 -30.622  1.00  0.00           C  
ATOM    319  O   HIS B 281      31.417 -31.576 -29.604  1.00  0.00           O  
ATOM    320  CB  HIS B 281      34.502 -31.502 -31.363  1.00  0.00           C  
ATOM    321  CG  HIS B 281      34.812 -32.864 -30.829  1.00  0.00           C  
ATOM    322  ND1 HIS B 281      33.870 -33.866 -30.736  1.00  0.00           N  
ATOM    323  CD2 HIS B 281      35.982 -33.407 -30.412  1.00  0.00           C  
ATOM    324  CE1 HIS B 281      34.439 -34.954 -30.248  1.00  0.00           C  
ATOM    325  NE2 HIS B 281      35.721 -34.703 -30.046  1.00  0.00           N  
ATOM    326  N   ALA B 282      31.548 -31.496 -31.845  1.00  0.00           N  
ATOM    327  CA  ALA B 282      30.193 -32.018 -32.123  1.00  0.00           C  
ATOM    328  C   ALA B 282      29.895 -33.338 -31.416  1.00  0.00           C  
ATOM    329  O   ALA B 282      28.741 -33.642 -31.088  1.00  0.00           O  
ATOM    330  CB  ALA B 282      29.999 -32.190 -33.611  1.00  0.00           C  
ATOM    331  N   GLY B 283      30.951 -34.122 -31.219  1.00  0.00           N  
ATOM    332  CA  GLY B 283      30.894 -35.390 -30.479  1.00  0.00           C  
ATOM    333  C   GLY B 283      30.381 -35.297 -29.053  1.00  0.00           C  
ATOM    334  O   GLY B 283      29.861 -36.259 -28.527  1.00  0.00           O  
ATOM    335  N   HIS B 284      30.523 -34.139 -28.431  1.00  0.00           N  
ATOM    336  CA  HIS B 284      30.042 -33.931 -27.060  1.00  0.00           C  
ATOM    337  C   HIS B 284      28.576 -33.466 -26.968  1.00  0.00           C  
ATOM    338  O   HIS B 284      27.976 -33.472 -25.889  1.00  0.00           O  
ATOM    339  CB  HIS B 284      30.940 -32.924 -26.339  1.00  0.00           C  
ATOM    340  CG  HIS B 284      32.387 -33.299 -26.347  1.00  0.00           C  
ATOM    341  ND1 HIS B 284      33.308 -32.689 -27.170  1.00  0.00           N  
ATOM    342  CD2 HIS B 284      33.071 -34.232 -25.643  1.00  0.00           C  
ATOM    343  CE1 HIS B 284      34.495 -33.231 -26.975  1.00  0.00           C  
ATOM    344  NE2 HIS B 284      34.379 -34.167 -26.050  1.00  0.00           N  
ATOM    345  N   LEU B 285      28.001 -33.081 -28.097  1.00  0.00           N  
ATOM    346  CA  LEU B 285      26.697 -32.428 -28.112  1.00  0.00           C  
ATOM    347  C   LEU B 285      25.620 -33.178 -27.343  1.00  0.00           C  
ATOM    348  O   LEU B 285      24.916 -32.591 -26.515  1.00  0.00           O  
ATOM    349  CB  LEU B 285      26.233 -32.214 -29.548  1.00  0.00           C  
ATOM    350  CG  LEU B 285      27.014 -31.119 -30.284  1.00  0.00           C  
ATOM    351  CD1 LEU B 285      26.670 -31.142 -31.768  1.00  0.00           C  
ATOM    352  CD2 LEU B 285      26.774 -29.713 -29.688  1.00  0.00           C  
ATOM    353  N   VAL B 286      25.499 -34.474 -27.613  1.00  0.00           N  
ATOM    354  CA  VAL B 286      24.385 -35.266 -27.082  1.00  0.00           C  
ATOM    355  C   VAL B 286      24.416 -35.369 -25.551  1.00  0.00           C  
ATOM    356  O   VAL B 286      23.442 -34.990 -24.901  1.00  0.00           O  
ATOM    357  CB  VAL B 286      24.285 -36.652 -27.743  1.00  0.00           C  
ATOM    358  CG1 VAL B 286      23.293 -37.521 -26.999  1.00  0.00           C  
ATOM    359  CG2 VAL B 286      23.865 -36.506 -29.197  1.00  0.00           C  
ATOM    360  N   PRO B 288      25.523 -35.863 -24.966  1.00  0.00           N  
ATOM    361  CA  PRO B 288      25.607 -35.847 -23.501  1.00  0.00           C  
ATOM    362  C   PRO B 288      25.381 -34.464 -22.888  1.00  0.00           C  
ATOM    363  O   PRO B 288      24.732 -34.347 -21.860  1.00  0.00           O  
ATOM    364  CB  PRO B 288      27.038 -36.320 -23.220  1.00  0.00           C  
ATOM    365  CG  PRO B 288      27.451 -37.054 -24.402  1.00  0.00           C  
ATOM    366  CD  PRO B 288      26.716 -36.478 -25.575  1.00  0.00           C  
ATOM    367  N   LEU B 289      25.917 -33.429 -23.512  1.00  0.00           N  
ATOM    368  CA  LEU B 289      25.786 -32.065 -22.976  1.00  0.00           C  
ATOM    369  C   LEU B 289      24.351 -31.545 -23.075  1.00  0.00           C  
ATOM    370  O   LEU B 289      23.785 -31.070 -22.086  1.00  0.00           O  
ATOM    371  CB  LEU B 289      26.743 -31.099 -23.686  1.00  0.00           C  
ATOM    372  CG  LEU B 289      28.222 -31.278 -23.314  1.00  0.00           C  
ATOM    373  CD1 LEU B 289      29.113 -30.372 -24.151  1.00  0.00           C  
ATOM    374  CD2 LEU B 289      28.451 -31.026 -21.836  1.00  0.00           C  
ATOM    375  N   LEU B 290      23.775 -31.629 -24.271  1.00  0.00           N  
ATOM    376  CA  LEU B 290      22.378 -31.264 -24.465  1.00  0.00           C  
ATOM    377  C   LEU B 290      21.466 -32.163 -23.634  1.00  0.00           C  
ATOM    378  O   LEU B 290      20.391 -31.750 -23.210  1.00  0.00           O  
ATOM    379  CB  LEU B 290      21.981 -31.349 -25.929  1.00  0.00           C  
ATOM    380  CG  LEU B 290      22.603 -30.319 -26.864  1.00  0.00           C  
ATOM    381  CD1 LEU B 290      22.294 -30.667 -28.299  1.00  0.00           C  
ATOM    382  CD2 LEU B 290      22.096 -28.940 -26.559  1.00  0.00           C  
ATOM    383  N   THR B 291      21.890 -33.394 -23.393  1.00  0.00           N  
ATOM    384  CA  THR B 291      21.138 -34.262 -22.495  1.00  0.00           C  
ATOM    385  C   THR B 291      21.214 -33.733 -21.058  1.00  0.00           C  
ATOM    386  O   THR B 291      20.203 -33.664 -20.378  1.00  0.00           O  
ATOM    387  CB  THR B 291      21.609 -35.713 -22.570  1.00  0.00           C  
ATOM    388  OG1 THR B 291      21.448 -36.178 -23.913  1.00  0.00           O  
ATOM    389  CG2 THR B 291      20.799 -36.592 -21.637  1.00  0.00           C  
ATOM    390  N   LEU B 292      22.407 -33.347 -20.611  1.00  0.00           N  
ATOM    391  CA  LEU B 292      22.548 -32.676 -19.318  1.00  0.00           C  
ATOM    392  C   LEU B 292      21.604 -31.488 -19.271  1.00  0.00           C  
ATOM    393  O   LEU B 292      20.919 -31.279 -18.283  1.00  0.00           O  
ATOM    394  CB  LEU B 292      23.986 -32.208 -19.056  1.00  0.00           C  
ATOM    395  CG  LEU B 292      24.923 -33.136 -18.271  1.00  0.00           C  
ATOM    396  CD1 LEU B 292      26.264 -32.454 -18.066  1.00  0.00           C  
ATOM    397  CD2 LEU B 292      24.330 -33.538 -16.929  1.00  0.00           C  
ATOM    398  N   ARG B 293      21.556 -30.723 -20.352  1.00  0.00           N  
ATOM    399  CA  ARG B 293      20.668 -29.560 -20.417  1.00  0.00           C  
ATOM    400  C   ARG B 293      19.237 -29.956 -20.101  1.00  0.00           C  
ATOM    401  O   ARG B 293      18.540 -29.239 -19.383  1.00  0.00           O  
ATOM    402  CB  ARG B 293      20.722 -28.870 -21.782  1.00  0.00           C  
ATOM    403  CG  ARG B 293      19.840 -27.630 -21.864  1.00  0.00           C  
ATOM    404  CD  ARG B 293      20.055 -26.821 -23.152  1.00  0.00           C  
ATOM    405  NE  ARG B 293      20.590 -25.473 -22.885  1.00  0.00           N  
ATOM    406  CZ  ARG B 293      20.077 -24.329 -23.329  1.00  0.00           C  
ATOM    407  NH1 ARG B 293      18.999 -24.316 -24.109  1.00  0.00           N  
ATOM    408  NH2 ARG B 293      20.668 -23.181 -23.004  1.00  0.00           N  
ATOM    409  N   ARG B 294      18.810 -31.093 -20.635  1.00  0.00           N  
ATOM    410  CA  ARG B 294      17.434 -31.566 -20.438  1.00  0.00           C  
ATOM    411  C   ARG B 294      17.143 -31.828 -18.976  1.00  0.00           C  
ATOM    412  O   ARG B 294      16.059 -31.532 -18.480  1.00  0.00           O  
ATOM    413  CB  ARG B 294      17.161 -32.853 -21.225  1.00  0.00           C  
ATOM    414  CG  ARG B 294      17.292 -32.691 -22.719  1.00  0.00           C  
ATOM    415  CD  ARG B 294      16.570 -33.787 -23.473  1.00  0.00           C  
ATOM    416  NE  ARG B 294      17.048 -33.853 -24.852  1.00  0.00           N  
ATOM    417  CZ  ARG B 294      16.710 -33.005 -25.818  1.00  0.00           C  
ATOM    418  NH1 ARG B 294      15.867 -32.001 -25.592  1.00  0.00           N  
ATOM    419  NH2 ARG B 294      17.227 -33.170 -27.024  1.00  0.00           N  
ATOM    420  N   PHE B 295      18.116 -32.411 -18.297  1.00  0.00           N  
ATOM    421  CA  PHE B 295      17.987 -32.674 -16.868  1.00  0.00           C  
ATOM    422  C   PHE B 295      17.758 -31.378 -16.075  1.00  0.00           C  
ATOM    423  O   PHE B 295      16.901 -31.317 -15.189  1.00  0.00           O  
ATOM    424  CB  PHE B 295      19.196 -33.457 -16.346  1.00  0.00           C  
ATOM    425  CG  PHE B 295      19.054 -34.941 -16.513  1.00  0.00           C  
ATOM    426  CD1 PHE B 295      18.429 -35.704 -15.534  1.00  0.00           C  
ATOM    427  CD2 PHE B 295      19.511 -35.572 -17.654  1.00  0.00           C  
ATOM    428  CE1 PHE B 295      18.276 -37.070 -15.690  1.00  0.00           C  
ATOM    429  CE2 PHE B 295      19.368 -36.941 -17.808  1.00  0.00           C  
ATOM    430  CZ  PHE B 295      18.749 -37.686 -16.828  1.00  0.00           C  
ATOM    431  N   GLN B 296      18.503 -30.339 -16.428  1.00  0.00           N  
ATOM    432  CA  GLN B 296      18.341 -29.045 -15.783  1.00  0.00           C  
ATOM    433  C   GLN B 296      16.947 -28.484 -16.047  1.00  0.00           C  
ATOM    434  O   GLN B 296      16.250 -28.051 -15.129  1.00  0.00           O  
ATOM    435  CB  GLN B 296      19.407 -28.056 -16.251  1.00  0.00           C  
ATOM    436  CG  GLN B 296      19.563 -26.873 -15.316  1.00  0.00           C  
ATOM    437  CD  GLN B 296      20.774 -26.028 -15.634  1.00  0.00           C  
ATOM    438  OE1 GLN B 296      21.095 -25.785 -16.805  1.00  0.00           O  
ATOM    439  NE2 GLN B 296      21.458 -25.561 -14.587  1.00  0.00           N  
ATOM    440  N   ARG B 297      16.548 -28.512 -17.313  1.00  0.00           N  
ATOM    441  CA  ARG B 297      15.240 -28.009 -17.726  1.00  0.00           C  
ATOM    442  C   ARG B 297      14.149 -28.813 -17.038  1.00  0.00           C  
ATOM    443  O   ARG B 297      13.070 -28.303 -16.779  1.00  0.00           O  
ATOM    444  CB  ARG B 297      15.084 -28.064 -19.251  1.00  0.00           C  
ATOM    445  CG  ARG B 297      13.940 -27.208 -19.804  1.00  0.00           C  
ATOM    446  CD  ARG B 297      14.223 -26.680 -21.203  1.00  0.00           C  
ATOM    447  NE  ARG B 297      15.341 -25.728 -21.204  1.00  0.00           N  
ATOM    448  CZ  ARG B 297      15.685 -24.939 -22.226  1.00  0.00           C  
ATOM    449  NH1 ARG B 297      15.007 -24.955 -23.372  1.00  0.00           N  
ATOM    450  NH2 ARG B 297      16.722 -24.115 -22.102  1.00  0.00           N  
ATOM    451  N   ALA B 298      14.445 -30.067 -16.720  1.00  0.00           N  
ATOM    452  CA  ALA B 298      13.511 -30.929 -15.977  1.00  0.00           C  
ATOM    453  C   ALA B 298      13.589 -30.780 -14.449  1.00  0.00           C  
ATOM    454  O   ALA B 298      12.953 -31.539 -13.733  1.00  0.00           O  
ATOM    455  CB  ALA B 298      13.731 -32.387 -16.365  1.00  0.00           C  
ATOM    456  N   GLY B 305      14.378 -29.827 -13.961  1.00  0.00           N  
ATOM    457  CA  GLY B 305      14.472 -29.535 -12.524  1.00  0.00           C  
ATOM    458  C   GLY B 305      15.714 -30.003 -11.765  1.00  0.00           C  
ATOM    459  O   GLY B 305      15.902 -29.629 -10.603  1.00  0.00           O  
ATOM    460  N   HIS B 306      16.571 -30.796 -12.407  1.00  0.00           N  
ATOM    461  CA  HIS B 306      17.716 -31.434 -11.729  1.00  0.00           C  
ATOM    462  C   HIS B 306      19.002 -30.614 -11.870  1.00  0.00           C  
ATOM    463  O   HIS B 306      19.034 -29.633 -12.602  1.00  0.00           O  
ATOM    464  CB  HIS B 306      17.904 -32.855 -12.270  1.00  0.00           C  
ATOM    465  CG  HIS B 306      16.639 -33.653 -12.282  1.00  0.00           C  
ATOM    466  ND1 HIS B 306      16.010 -34.062 -11.127  1.00  0.00           N  
ATOM    467  CD2 HIS B 306      15.861 -34.080 -13.305  1.00  0.00           C  
ATOM    468  CE1 HIS B 306      14.909 -34.721 -11.435  1.00  0.00           C  
ATOM    469  NE2 HIS B 306      14.797 -34.750 -12.752  1.00  0.00           N  
ATOM    470  N   ARG B 307      20.056 -31.015 -11.163  1.00  0.00           N  
ATOM    471  CA  ARG B 307      21.326 -30.268 -11.174  1.00  0.00           C  
ATOM    472  C   ARG B 307      22.443 -30.958 -11.965  1.00  0.00           C  
ATOM    473  O   ARG B 307      22.927 -32.008 -11.553  1.00  0.00           O  
ATOM    474  CB  ARG B 307      21.838 -30.024  -9.750  1.00  0.00           C  
ATOM    475  CG  ARG B 307      23.222 -29.329  -9.748  1.00  0.00           C  
ATOM    476  CD  ARG B 307      23.651 -28.786  -8.397  1.00  0.00           C  
ATOM    477  NE  ARG B 307      23.778 -29.847  -7.400  1.00  0.00           N  
ATOM    478  CZ  ARG B 307      24.515 -29.772  -6.291  1.00  0.00           C  
ATOM    479  NH1 ARG B 307      25.231 -28.673  -6.022  1.00  0.00           N  
ATOM    480  NH2 ARG B 307      24.546 -30.808  -5.450  1.00  0.00           N  
ATOM    481  N   PRO B 308      22.882 -30.356 -13.082  1.00  0.00           N  
ATOM    482  CA  PRO B 308      23.982 -30.944 -13.820  1.00  0.00           C  
ATOM    483  C   PRO B 308      25.361 -30.570 -13.277  1.00  0.00           C  
ATOM    484  O   PRO B 308      25.551 -29.470 -12.772  1.00  0.00           O  
ATOM    485  CB  PRO B 308      23.783 -30.391 -15.236  1.00  0.00           C  
ATOM    486  CG  PRO B 308      23.138 -29.070 -15.036  1.00  0.00           C  
ATOM    487  CD  PRO B 308      22.362 -29.148 -13.744  1.00  0.00           C  
ATOM    488  N   ILE B 309      26.298 -31.512 -13.393  1.00  0.00           N  
ATOM    489  CA  ILE B 309      27.723 -31.278 -13.136  1.00  0.00           C  
ATOM    490  C   ILE B 309      28.555 -31.730 -14.330  1.00  0.00           C  
ATOM    491  O   ILE B 309      28.455 -32.872 -14.761  1.00  0.00           O  
ATOM    492  CB  ILE B 309      28.228 -32.065 -11.936  1.00  0.00           C  
ATOM    493  CG1 ILE B 309      27.545 -31.604 -10.657  1.00  0.00           C  
ATOM    494  CG2 ILE B 309      29.716 -31.901 -11.809  1.00  0.00           C  
ATOM    495  CD1 ILE B 309      27.884 -32.462  -9.474  1.00  0.00           C  
ATOM    496  N   VAL B 310      29.367 -30.829 -14.859  1.00  0.00           N  
ATOM    497  CA  VAL B 310      30.324 -31.178 -15.882  1.00  0.00           C  
ATOM    498  C   VAL B 310      31.646 -31.443 -15.163  1.00  0.00           C  
ATOM    499  O   VAL B 310      32.200 -30.542 -14.538  1.00  0.00           O  
ATOM    500  CB  VAL B 310      30.491 -30.059 -16.916  1.00  0.00           C  
ATOM    501  CG1 VAL B 310      31.549 -30.441 -17.948  1.00  0.00           C  
ATOM    502  CG2 VAL B 310      29.171 -29.762 -17.599  1.00  0.00           C  
ATOM    503  N   LEU B 311      32.125 -32.684 -15.233  1.00  0.00           N  
ATOM    504  CA  LEU B 311      33.372 -33.084 -14.591  1.00  0.00           C  
ATOM    505  C   LEU B 311      34.509 -33.084 -15.602  1.00  0.00           C  
ATOM    506  O   LEU B 311      34.587 -33.948 -16.458  1.00  0.00           O  
ATOM    507  CB  LEU B 311      33.240 -34.478 -13.969  1.00  0.00           C  
ATOM    508  CG  LEU B 311      34.487 -35.130 -13.345  1.00  0.00           C  
ATOM    509  CD1 LEU B 311      35.062 -34.297 -12.207  1.00  0.00           C  
ATOM    510  CD2 LEU B 311      34.146 -36.517 -12.851  1.00  0.00           C  
ATOM    511  N   ALA B 312      35.402 -32.114 -15.490  1.00  0.00           N  
ATOM    512  CA  ALA B 312      36.619 -32.106 -16.293  1.00  0.00           C  
ATOM    513  C   ALA B 312      37.566 -33.165 -15.741  1.00  0.00           C  
ATOM    514  O   ALA B 312      37.983 -33.086 -14.589  1.00  0.00           O  
ATOM    515  CB  ALA B 312      37.276 -30.750 -16.258  1.00  0.00           C  
ATOM    516  N   GLY B 313      37.899 -34.158 -16.556  1.00  0.00           N  
ATOM    517  CA  GLY B 313      38.787 -35.232 -16.123  1.00  0.00           C  
ATOM    518  C   GLY B 313      40.246 -34.829 -16.212  1.00  0.00           C  
ATOM    519  O   GLY B 313      41.012 -35.414 -16.966  1.00  0.00           O  
ATOM    520  N   GLY B 314      40.629 -33.829 -15.423  1.00  0.00           N  
ATOM    521  CA  GLY B 314      41.989 -33.267 -15.453  1.00  0.00           C  
ATOM    522  C   GLY B 314      43.105 -34.254 -15.141  1.00  0.00           C  
ATOM    523  O   GLY B 314      44.212 -34.143 -15.688  1.00  0.00           O  
ATOM    524  N   ALA B 315      42.809 -35.222 -14.271  1.00  0.00           N  
ATOM    525  CA  ALA B 315      43.792 -36.234 -13.830  1.00  0.00           C  
ATOM    526  C   ALA B 315      44.425 -37.017 -14.976  1.00  0.00           C  
ATOM    527  O   ALA B 315      45.629 -37.244 -14.993  1.00  0.00           O  
ATOM    528  CB  ALA B 315      43.151 -37.196 -12.858  1.00  0.00           C  
ATOM    529  N   THR B 316      43.610 -37.423 -15.936  1.00  0.00           N  
ATOM    530  CA  THR B 316      44.078 -38.322 -16.993  1.00  0.00           C  
ATOM    531  C   THR B 316      45.155 -37.679 -17.847  1.00  0.00           C  
ATOM    532  O   THR B 316      46.169 -38.306 -18.161  1.00  0.00           O  
ATOM    533  CB  THR B 316      42.944 -38.766 -17.907  1.00  0.00           C  
ATOM    534  OG1 THR B 316      41.689 -38.405 -17.318  1.00  0.00           O  
ATOM    535  CG2 THR B 316      43.013 -40.285 -18.110  1.00  0.00           C  
ATOM    536  N   GLY B 317      44.923 -36.428 -18.221  1.00  0.00           N  
ATOM    537  CA  GLY B 317      45.888 -35.669 -19.026  1.00  0.00           C  
ATOM    538  C   GLY B 317      47.199 -35.432 -18.294  1.00  0.00           C  
ATOM    539  O   GLY B 317      48.273 -35.539 -18.887  1.00  0.00           O  
ATOM    540  N   MET B 333      47.093 -35.110 -17.005  1.00  0.00           N  
ATOM    541  CA  MET B 333      48.261 -34.875 -16.135  1.00  0.00           C  
ATOM    542  C   MET B 333      49.081 -36.135 -15.871  1.00  0.00           C  
ATOM    543  O   MET B 333      50.300 -36.080 -15.810  1.00  0.00           O  
ATOM    544  CB  MET B 333      47.827 -34.304 -14.790  1.00  0.00           C  
ATOM    545  CG  MET B 333      48.989 -33.843 -13.931  1.00  0.00           C  
ATOM    546  SD  MET B 333      48.625 -32.374 -12.937  1.00  0.00           S  
ATOM    547  CE  MET B 333      50.219 -32.034 -12.176  1.00  0.00           C  
ATOM    548  N   ILE B 335      48.406 -37.257 -15.660  1.00  0.00           N  
ATOM    549  CA  ILE B 335      49.078 -38.541 -15.529  1.00  0.00           C  
ATOM    550  C   ILE B 335      49.620 -38.983 -16.893  1.00  0.00           C  
ATOM    551  O   ILE B 335      50.674 -39.609 -16.978  1.00  0.00           O  
ATOM    552  CB  ILE B 335      48.131 -39.605 -14.923  1.00  0.00           C  
ATOM    553  CG1 ILE B 335      48.005 -39.384 -13.407  1.00  0.00           C  
ATOM    554  CG2 ILE B 335      48.645 -41.006 -15.197  1.00  0.00           C  
ATOM    555  CD1 ILE B 335      46.672 -39.768 -12.826  1.00  0.00           C  
ATOM    556  N   GLY B 336      48.904 -38.623 -17.955  1.00  0.00           N  
ATOM    557  CA  GLY B 336      49.241 -39.043 -19.316  1.00  0.00           C  
ATOM    558  C   GLY B 336      50.514 -38.435 -19.866  1.00  0.00           C  
ATOM    559  O   GLY B 336      51.246 -39.103 -20.596  1.00  0.00           O  
ATOM    560  N   THR B 422      48.845 -20.648 -22.425  1.00  0.00           N  
ATOM    561  CA  THR B 422      47.535 -20.288 -22.962  1.00  0.00           C  
ATOM    562  C   THR B 422      46.381 -20.965 -22.194  1.00  0.00           C  
ATOM    563  O   THR B 422      45.359 -21.321 -22.786  1.00  0.00           O  
ATOM    564  CB  THR B 422      47.461 -20.649 -24.467  1.00  0.00           C  
ATOM    565  OG1 THR B 422      47.548 -22.069 -24.629  1.00  0.00           O  
ATOM    566  CG2 THR B 422      48.601 -19.995 -25.238  1.00  0.00           C  
ATOM    567  N   VAL B 423      46.550 -21.120 -20.879  1.00  0.00           N  
ATOM    568  CA  VAL B 423      45.598 -21.855 -20.024  1.00  0.00           C  
ATOM    569  C   VAL B 423      44.422 -20.983 -19.560  1.00  0.00           C  
ATOM    570  O   VAL B 423      43.348 -21.499 -19.235  1.00  0.00           O  
ATOM    571  CB  VAL B 423      46.305 -22.467 -18.789  1.00  0.00           C  
ATOM    572  CG1 VAL B 423      45.291 -22.921 -17.755  1.00  0.00           C  
ATOM    573  CG2 VAL B 423      47.187 -23.629 -19.211  1.00  0.00           C  
ATOM    574  N   ALA B 424      44.639 -19.670 -19.511  1.00  0.00           N  
ATOM    575  CA  ALA B 424      43.563 -18.703 -19.279  1.00  0.00           C  
ATOM    576  C   ALA B 424      42.620 -18.692 -20.483  1.00  0.00           C  
ATOM    577  O   ALA B 424      41.401 -18.800 -20.334  1.00  0.00           O  
ATOM    578  CB  ALA B 424      44.134 -17.315 -19.052  1.00  0.00           C  
ATOM    579  N   GLU B 425      43.200 -18.576 -21.675  1.00  0.00           N  
ATOM    580  CA  GLU B 425      42.432 -18.568 -22.926  1.00  0.00           C  
ATOM    581  C   GLU B 425      41.527 -19.792 -23.026  1.00  0.00           C  
ATOM    582  O   GLU B 425      40.384 -19.701 -23.484  1.00  0.00           O  
ATOM    583  CB  GLU B 425      43.373 -18.533 -24.133  1.00  0.00           C  
ATOM    584  CG  GLU B 425      44.217 -17.267 -24.244  1.00  0.00           C  
ATOM    585  CD  GLU B 425      45.337 -17.397 -25.266  1.00  0.00           C  
ATOM    586  OE1 GLU B 425      45.055 -17.327 -26.487  1.00  0.00           O  
ATOM    587  OE2 GLU B 425      46.505 -17.560 -24.843  1.00  0.00           O  
ATOM    588  N   TRP B 426      42.061 -20.930 -22.591  1.00  0.00           N  
ATOM    589  CA  TRP B 426      41.351 -22.213 -22.583  1.00  0.00           C  
ATOM    590  C   TRP B 426      40.151 -22.201 -21.628  1.00  0.00           C  
ATOM    591  O   TRP B 426      39.066 -22.670 -21.978  1.00  0.00           O  
ATOM    592  CB  TRP B 426      42.338 -23.323 -22.195  1.00  0.00           C  
ATOM    593  CG  TRP B 426      41.762 -24.695 -22.130  1.00  0.00           C  
ATOM    594  CD1 TRP B 426      41.751 -25.620 -23.122  1.00  0.00           C  
ATOM    595  CD2 TRP B 426      41.140 -25.312 -20.996  1.00  0.00           C  
ATOM    596  NE1 TRP B 426      41.151 -26.773 -22.686  1.00  0.00           N  
ATOM    597  CE2 TRP B 426      40.766 -26.611 -21.383  1.00  0.00           C  
ATOM    598  CE3 TRP B 426      40.858 -24.890 -19.692  1.00  0.00           C  
ATOM    599  CZ2 TRP B 426      40.119 -27.494 -20.517  1.00  0.00           C  
ATOM    600  CZ3 TRP B 426      40.219 -25.770 -18.834  1.00  0.00           C  
ATOM    601  CH2 TRP B 426      39.856 -27.056 -19.249  1.00  0.00           C  
ATOM    602  N   THR B 427      40.365 -21.672 -20.426  1.00  0.00           N  
ATOM    603  CA  THR B 427      39.310 -21.552 -19.425  1.00  0.00           C  
ATOM    604  C   THR B 427      38.169 -20.709 -19.968  1.00  0.00           C  
ATOM    605  O   THR B 427      37.026 -21.141 -19.954  1.00  0.00           O  
ATOM    606  CB  THR B 427      39.827 -20.884 -18.134  1.00  0.00           C  
ATOM    607  OG1 THR B 427      41.092 -21.450 -17.772  1.00  0.00           O  
ATOM    608  CG2 THR B 427      38.826 -21.061 -16.985  1.00  0.00           C  
ATOM    609  N   GLU B 429      38.501 -19.513 -20.457  1.00  0.00           N  
ATOM    610  CA  GLU B 429      37.515 -18.544 -20.974  1.00  0.00           C  
ATOM    611  C   GLU B 429      36.689 -19.138 -22.095  1.00  0.00           C  
ATOM    612  O   GLU B 429      35.469 -19.012 -22.119  1.00  0.00           O  
ATOM    613  CB  GLU B 429      38.216 -17.284 -21.496  1.00  0.00           C  
ATOM    614  N   ARG B 431      37.391 -19.778 -23.020  1.00  0.00           N  
ATOM    615  CA  ARG B 431      36.792 -20.479 -24.147  1.00  0.00           C  
ATOM    616  C   ARG B 431      35.878 -21.622 -23.680  1.00  0.00           C  
ATOM    617  O   ARG B 431      34.677 -21.580 -23.922  1.00  0.00           O  
ATOM    618  CB  ARG B 431      37.917 -20.999 -25.059  1.00  0.00           C  
ATOM    619  CG  ARG B 431      37.466 -21.736 -26.311  1.00  0.00           C  
ATOM    620  CD  ARG B 431      38.615 -21.970 -27.304  1.00  0.00           C  
ATOM    621  NE  ARG B 431      39.855 -22.384 -26.660  1.00  0.00           N  
ATOM    622  CZ  ARG B 431      40.915 -21.603 -26.472  1.00  0.00           C  
ATOM    623  NH1 ARG B 431      40.918 -20.338 -26.890  1.00  0.00           N  
ATOM    624  NH2 ARG B 431      41.992 -22.090 -25.861  1.00  0.00           N  
ATOM    625  N   ILE B 432      36.455 -22.604 -22.981  1.00  0.00           N  
ATOM    626  CA  ILE B 432      35.763 -23.852 -22.608  1.00  0.00           C  
ATOM    627  C   ILE B 432      34.600 -23.635 -21.657  1.00  0.00           C  
ATOM    628  O   ILE B 432      33.502 -24.148 -21.869  1.00  0.00           O  
ATOM    629  CB  ILE B 432      36.731 -24.854 -21.948  1.00  0.00           C  
ATOM    630  CG1 ILE B 432      37.531 -25.595 -23.018  1.00  0.00           C  
ATOM    631  CG2 ILE B 432      35.979 -25.859 -21.070  1.00  0.00           C  
ATOM    632  CD1 ILE B 432      36.760 -26.702 -23.687  1.00  0.00           C  
ATOM    633  N   ARG B 433      34.863 -22.901 -20.587  1.00  0.00           N  
ATOM    634  CA  ARG B 433      33.823 -22.501 -19.647  1.00  0.00           C  
ATOM    635  C   ARG B 433      32.736 -21.771 -20.422  1.00  0.00           C  
ATOM    636  O   ARG B 433      31.556 -22.022 -20.225  1.00  0.00           O  
ATOM    637  CB  ARG B 433      34.420 -21.594 -18.565  1.00  0.00           C  
ATOM    638  CG  ARG B 433      33.447 -21.073 -17.523  1.00  0.00           C  
ATOM    639  CD  ARG B 433      34.158 -20.099 -16.579  1.00  0.00           C  
ATOM    640  NE  ARG B 433      35.134 -20.775 -15.713  1.00  0.00           N  
ATOM    641  CZ  ARG B 433      34.832 -21.477 -14.614  1.00  0.00           C  
ATOM    642  NH1 ARG B 433      33.565 -21.622 -14.215  1.00  0.00           N  
ATOM    643  NH2 ARG B 433      35.809 -22.046 -13.911  1.00  0.00           N  
ATOM    644  N   GLY B 434      33.151 -20.884 -21.318  1.00  0.00           N  
ATOM    645  CA  GLY B 434      32.230 -20.153 -22.170  1.00  0.00           C  
ATOM    646  C   GLY B 434      31.355 -21.065 -23.004  1.00  0.00           C  
ATOM    647  O   GLY B 434      30.177 -20.763 -23.221  1.00  0.00           O  
ATOM    648  N   GLN B 435      31.926 -22.181 -23.473  1.00  0.00           N  
ATOM    649  CA  GLN B 435      31.163 -23.147 -24.270  1.00  0.00           C  
ATOM    650  C   GLN B 435      30.126 -23.859 -23.393  1.00  0.00           C  
ATOM    651  O   GLN B 435      28.957 -23.940 -23.745  1.00  0.00           O  
ATOM    652  CB  GLN B 435      32.081 -24.153 -24.983  1.00  0.00           C  
ATOM    653  CG  GLN B 435      32.938 -23.529 -26.100  1.00  0.00           C  
ATOM    654  CD  GLN B 435      33.999 -24.467 -26.685  1.00  0.00           C  
ATOM    655  OE1 GLN B 435      34.189 -25.598 -26.229  1.00  0.00           O  
ATOM    656  NE2 GLN B 435      34.696 -23.987 -27.704  1.00  0.00           N  
ATOM    657  N   LEU B 436      30.552 -24.352 -22.238  1.00  0.00           N  
ATOM    658  CA  LEU B 436      29.640 -25.035 -21.317  1.00  0.00           C  
ATOM    659  C   LEU B 436      28.451 -24.147 -20.911  1.00  0.00           C  
ATOM    660  O   LEU B 436      27.350 -24.642 -20.677  1.00  0.00           O  
ATOM    661  CB  LEU B 436      30.393 -25.541 -20.076  1.00  0.00           C  
ATOM    662  CG  LEU B 436      31.331 -26.743 -20.301  1.00  0.00           C  
ATOM    663  CD1 LEU B 436      32.417 -26.827 -19.239  1.00  0.00           C  
ATOM    664  CD2 LEU B 436      30.546 -28.043 -20.354  1.00  0.00           C  
ATOM    665  N   GLU B 437      28.666 -22.836 -20.851  1.00  0.00           N  
ATOM    666  CA  GLU B 437      27.599 -21.888 -20.481  1.00  0.00           C  
ATOM    667  C   GLU B 437      26.448 -21.862 -21.498  1.00  0.00           C  
ATOM    668  O   GLU B 437      25.350 -21.395 -21.191  1.00  0.00           O  
ATOM    669  CB  GLU B 437      28.171 -20.478 -20.280  1.00  0.00           C  
ATOM    670  CG  GLU B 437      28.827 -20.280 -18.915  1.00  0.00           C  
ATOM    671  CD  GLU B 437      29.675 -19.022 -18.793  1.00  0.00           C  
ATOM    672  OE1 GLU B 437      29.496 -18.083 -19.605  1.00  0.00           O  
ATOM    673  OE2 GLU B 437      30.520 -18.981 -17.864  1.00  0.00           O  
ATOM    674  N   ARG B 438      26.711 -22.366 -22.699  1.00  0.00           N  
ATOM    675  CA  ARG B 438      25.694 -22.488 -23.743  1.00  0.00           C  
ATOM    676  C   ARG B 438      24.701 -23.628 -23.496  1.00  0.00           C  
ATOM    677  O   ARG B 438      23.542 -23.550 -23.896  1.00  0.00           O  
ATOM    678  CB  ARG B 438      26.360 -22.745 -25.090  1.00  0.00           C  
ATOM    679  CG  ARG B 438      27.439 -21.749 -25.507  1.00  0.00           C  
ATOM    680  CD  ARG B 438      26.985 -20.320 -25.467  1.00  0.00           C  
ATOM    681  NE  ARG B 438      25.660 -20.135 -26.054  1.00  0.00           N  
ATOM    682  CZ  ARG B 438      25.293 -19.107 -26.811  1.00  0.00           C  
ATOM    683  NH1 ARG B 438      26.157 -18.153 -27.135  1.00  0.00           N  
ATOM    684  NH2 ARG B 438      24.051 -19.055 -27.275  1.00  0.00           N  
ATOM    685  N   PHE B 439      25.180 -24.690 -22.853  1.00  0.00           N  
ATOM    686  CA  PHE B 439      24.422 -25.935 -22.663  1.00  0.00           C  
ATOM    687  C   PHE B 439      23.737 -26.059 -21.305  1.00  0.00           C  
ATOM    688  O   PHE B 439      22.803 -26.838 -21.143  1.00  0.00           O  
ATOM    689  CB  PHE B 439      25.363 -27.132 -22.787  1.00  0.00           C  
ATOM    690  CG  PHE B 439      25.875 -27.362 -24.164  1.00  0.00           C  
ATOM    691  CD1 PHE B 439      27.038 -26.749 -24.591  1.00  0.00           C  
ATOM    692  CD2 PHE B 439      25.203 -28.199 -25.034  1.00  0.00           C  
ATOM    693  CE1 PHE B 439      27.527 -26.966 -25.861  1.00  0.00           C  
ATOM    694  CE2 PHE B 439      25.681 -28.416 -26.309  1.00  0.00           C  
ATOM    695  CZ  PHE B 439      26.849 -27.798 -26.724  1.00  0.00           C  
ATOM    696  N   VAL B 444      24.218 -25.312 -20.325  1.00  0.00           N  
ATOM    697  CA  VAL B 444      23.861 -25.556 -18.933  1.00  0.00           C  
ATOM    698  C   VAL B 444      24.006 -24.256 -18.162  1.00  0.00           C  
ATOM    699  O   VAL B 444      24.997 -23.540 -18.322  1.00  0.00           O  
ATOM    700  CB  VAL B 444      24.756 -26.680 -18.347  1.00  0.00           C  
ATOM    701  CG1 VAL B 444      25.307 -26.310 -17.002  1.00  0.00           C  
ATOM    702  CG2 VAL B 444      23.993 -28.003 -18.283  1.00  0.00           C  
ATOM    703  N   ASP B 445      23.014 -23.949 -17.333  1.00  0.00           N  
ATOM    704  CA  ASP B 445      22.949 -22.646 -16.662  1.00  0.00           C  
ATOM    705  C   ASP B 445      23.708 -22.633 -15.347  1.00  0.00           C  
ATOM    706  O   ASP B 445      23.382 -23.366 -14.426  1.00  0.00           O  
ATOM    707  CB  ASP B 445      21.500 -22.206 -16.447  1.00  0.00           C  
ATOM    708  CG  ASP B 445      20.895 -21.529 -17.688  1.00  0.00           C  
ATOM    709  OD1 ASP B 445      21.634 -20.884 -18.461  1.00  0.00           O  
ATOM    710  OD2 ASP B 445      19.666 -21.627 -17.890  1.00  0.00           O  
ATOM    711  N   PHE B 457      24.732 -21.787 -15.290  1.00  0.00           N  
ATOM    712  CA  PHE B 457      25.492 -21.522 -14.060  1.00  0.00           C  
ATOM    713  C   PHE B 457      24.903 -20.338 -13.295  1.00  0.00           C  
ATOM    714  O   PHE B 457      24.774 -19.229 -13.826  1.00  0.00           O  
ATOM    715  CB  PHE B 457      26.952 -21.214 -14.389  1.00  0.00           C  
ATOM    716  CG  PHE B 457      27.632 -22.312 -15.118  1.00  0.00           C  
ATOM    717  CD1 PHE B 457      28.176 -23.374 -14.432  1.00  0.00           C  
ATOM    718  CD2 PHE B 457      27.690 -22.313 -16.492  1.00  0.00           C  
ATOM    719  CE1 PHE B 457      28.788 -24.403 -15.107  1.00  0.00           C  
ATOM    720  CE2 PHE B 457      28.299 -23.343 -17.168  1.00  0.00           C  
ATOM    721  CZ  PHE B 457      28.850 -24.384 -16.478  1.00  0.00           C  
ATOM    722  N   ASP B 458      24.536 -20.587 -12.049  1.00  0.00           N  
ATOM    723  CA  ASP B 458      24.083 -19.519 -11.153  1.00  0.00           C  
ATOM    724  C   ASP B 458      23.968 -20.059  -9.742  1.00  0.00           C  
ATOM    725  O   ASP B 458      23.713 -21.248  -9.567  1.00  0.00           O  
ATOM    726  CB  ASP B 458      22.741 -18.923 -11.608  1.00  0.00           C  
ATOM    727  CG  ASP B 458      21.699 -19.984 -11.937  1.00  0.00           C  
ATOM    728  OD1 ASP B 458      21.393 -20.828 -11.067  1.00  0.00           O  
ATOM    729  OD2 ASP B 458      21.165 -19.955 -13.070  1.00  0.00           O  
ATOM    730  N   ASP B 459      24.173 -19.200  -8.741  1.00  0.00           N  
ATOM    731  CA  ASP B 459      23.959 -19.613  -7.347  1.00  0.00           C  
ATOM    732  C   ASP B 459      22.462 -19.792  -7.114  1.00  0.00           C  
ATOM    733  O   ASP B 459      21.663 -18.858  -7.284  1.00  0.00           O  
ATOM    734  CB  ASP B 459      24.601 -18.664  -6.340  1.00  0.00           C  
ATOM    735  CG  ASP B 459      26.100 -18.861  -6.257  1.00  0.00           C  
ATOM    736  OD1 ASP B 459      26.719 -19.051  -7.333  1.00  0.00           O  
ATOM    737  OD2 ASP B 459      26.651 -18.844  -5.130  1.00  0.00           O  
ATOM    738  N   SER B 460      22.123 -21.014  -6.711  1.00  0.00           N  
ATOM    739  CA  SER B 460      20.815 -21.625  -6.965  1.00  0.00           C  
ATOM    740  C   SER B 460      20.989 -23.135  -6.760  1.00  0.00           C  
ATOM    741  O   SER B 460      22.103 -23.653  -6.903  1.00  0.00           O  
ATOM    742  CB  SER B 460      20.366 -21.318  -8.407  1.00  0.00           C  
ATOM    743  OG  SER B 460      19.421 -22.242  -8.913  1.00  0.00           O  
ATOM    744  N   PRO B 461      19.904 -23.853  -6.423  1.00  0.00           N  
ATOM    745  CA  PRO B 461      20.058 -25.302  -6.227  1.00  0.00           C  
ATOM    746  C   PRO B 461      20.337 -26.054  -7.534  1.00  0.00           C  
ATOM    747  O   PRO B 461      21.094 -27.021  -7.543  1.00  0.00           O  
ATOM    748  CB  PRO B 461      18.706 -25.723  -5.635  1.00  0.00           C  
ATOM    749  CG  PRO B 461      17.737 -24.683  -6.109  1.00  0.00           C  
ATOM    750  CD  PRO B 461      18.515 -23.403  -6.205  1.00  0.00           C  
ATOM    751  N   MET B 463      19.729 -25.584  -8.620  1.00  0.00           N  
ATOM    752  CA  MET B 463      19.855 -26.199  -9.952  1.00  0.00           C  
ATOM    753  C   MET B 463      21.038 -25.606 -10.713  1.00  0.00           C  
ATOM    754  O   MET B 463      21.221 -25.872 -11.905  1.00  0.00           O  
ATOM    755  CB  MET B 463      18.585 -25.963 -10.773  1.00  0.00           C  
ATOM    756  CG  MET B 463      17.267 -26.190 -10.025  1.00  0.00           C  
ATOM    757  SD  MET B 463      16.093 -24.814 -10.285  1.00  0.00           S  
ATOM    758  CE  MET B 463      16.699 -23.564  -9.141  1.00  0.00           C  
ATOM    759  N   GLY B 471      21.820 -24.787 -10.015  1.00  0.00           N  
ATOM    760  CA  GLY B 471      22.991 -24.155 -10.588  1.00  0.00           C  
ATOM    761  C   GLY B 471      24.023 -25.193 -10.959  1.00  0.00           C  
ATOM    762  O   GLY B 471      24.413 -26.027 -10.150  1.00  0.00           O  
ATOM    763  N   ALA B 472      24.455 -25.138 -12.205  1.00  0.00           N  
ATOM    764  CA  ALA B 472      25.478 -26.033 -12.692  1.00  0.00           C  
ATOM    765  C   ALA B 472      26.772 -25.818 -11.918  1.00  0.00           C  
ATOM    766  O   ALA B 472      27.020 -24.744 -11.386  1.00  0.00           O  
ATOM    767  CB  ALA B 472      25.708 -25.798 -14.154  1.00  0.00           C  
ATOM    768  N   ILE B 473      27.571 -26.871 -11.847  1.00  0.00           N  
ATOM    769  CA  ILE B 473      28.910 -26.817 -11.285  1.00  0.00           C  
ATOM    770  C   ILE B 473      29.819 -27.432 -12.309  1.00  0.00           C  
ATOM    771  O   ILE B 473      29.484 -28.464 -12.879  1.00  0.00           O  
ATOM    772  CB  ILE B 473      29.057 -27.670 -10.025  1.00  0.00           C  
ATOM    773  CG1 ILE B 473      28.076 -27.240  -8.944  1.00  0.00           C  
ATOM    774  CG2 ILE B 473      30.472 -27.583  -9.501  1.00  0.00           C  
ATOM    775  CD1 ILE B 473      27.834 -28.320  -7.903  1.00  0.00           C  
ATOM    776  N   VAL B 474      30.966 -26.810 -12.540  1.00  0.00           N  
ATOM    777  CA  VAL B 474      32.022 -27.440 -13.321  1.00  0.00           C  
ATOM    778  C   VAL B 474      33.209 -27.702 -12.414  1.00  0.00           C  
ATOM    779  O   VAL B 474      33.889 -26.776 -11.992  1.00  0.00           O  
ATOM    780  CB  VAL B 474      32.471 -26.591 -14.516  1.00  0.00           C  
ATOM    781  CG1 VAL B 474      33.635 -27.275 -15.256  1.00  0.00           C  
ATOM    782  CG2 VAL B 474      31.320 -26.395 -15.453  1.00  0.00           C  
ATOM    783  N   GLU B 475      33.452 -28.973 -12.127  1.00  0.00           N  
ATOM    784  CA  GLU B 475      34.594 -29.382 -11.311  1.00  0.00           C  
ATOM    785  C   GLU B 475      35.669 -30.082 -12.139  1.00  0.00           C  
ATOM    786  O   GLU B 475      35.413 -30.567 -13.241  1.00  0.00           O  
ATOM    787  CB  GLU B 475      34.134 -30.303 -10.176  1.00  0.00           C  
ATOM    788  CG  GLU B 475      33.287 -29.616  -9.122  1.00  0.00           C  
ATOM    789  CD  GLU B 475      33.676 -30.034  -7.716  1.00  0.00           C  
ATOM    790  OE1 GLU B 475      34.888 -29.942  -7.400  1.00  0.00           O  
ATOM    791  OE2 GLU B 475      32.782 -30.442  -6.932  1.00  0.00           O  
ATOM    792  N   ASN B 476      36.876 -30.110 -11.583  1.00  0.00           N  
ATOM    793  CA  ASN B 476      37.979 -30.902 -12.123  1.00  0.00           C  
ATOM    794  C   ASN B 476      38.290 -32.001 -11.122  1.00  0.00           C  
ATOM    795  O   ASN B 476      38.498 -31.710  -9.949  1.00  0.00           O  
ATOM    796  CB  ASN B 476      39.215 -30.029 -12.369  1.00  0.00           C  
ATOM    797  CG  ASN B 476      40.242 -30.693 -13.292  1.00  0.00           C  
ATOM    798  OD1 ASN B 476      40.696 -31.812 -13.050  1.00  0.00           O  
ATOM    799  ND2 ASN B 476      40.615 -29.992 -14.344  1.00  0.00           N  
ATOM    800  N   ASN B 477      38.336 -33.255 -11.574  1.00  0.00           N  
ATOM    801  CA  ASN B 477      38.568 -34.383 -10.652  1.00  0.00           C  
ATOM    802  C   ASN B 477      39.957 -34.380 -10.003  1.00  0.00           C  
ATOM    803  O   ASN B 477      40.278 -35.273  -9.231  1.00  0.00           O  
ATOM    804  CB  ASN B 477      38.248 -35.750 -11.302  1.00  0.00           C  
ATOM    805  CG  ASN B 477      39.233 -36.155 -12.404  1.00  0.00           C  
ATOM    806  OD1 ASN B 477      39.952 -35.329 -12.963  1.00  0.00           O  
ATOM    807  ND2 ASN B 477      39.250 -37.443 -12.721  1.00  0.00           N  
ATOM    808  N   LEU B 478      40.770 -33.374 -10.327  1.00  0.00           N  
ATOM    809  CA  LEU B 478      42.021 -33.105  -9.604  1.00  0.00           C  
ATOM    810  C   LEU B 478      41.742 -32.582  -8.201  1.00  0.00           C  
ATOM    811  O   LEU B 478      42.599 -32.684  -7.330  1.00  0.00           O  
ATOM    812  CB  LEU B 478      42.925 -32.129 -10.382  1.00  0.00           C  
ATOM    813  CG  LEU B 478      43.611 -32.749 -11.612  1.00  0.00           C  
ATOM    814  CD1 LEU B 478      44.278 -31.716 -12.494  1.00  0.00           C  
ATOM    815  CD2 LEU B 478      44.615 -33.821 -11.177  1.00  0.00           C  
ATOM    816  N   GLU B 479      40.537 -32.069  -7.970  1.00  0.00           N  
ATOM    817  CA  GLU B 479      40.187 -31.511  -6.656  1.00  0.00           C  
ATOM    818  C   GLU B 479      40.084 -32.571  -5.559  1.00  0.00           C  
ATOM    819  O   GLU B 479      39.939 -32.254  -4.386  1.00  0.00           O  
ATOM    820  CB  GLU B 479      38.896 -30.677  -6.724  1.00  0.00           C  
ATOM    821  CG  GLU B 479      39.076 -29.218  -6.247  1.00  0.00           C  
ATOM    822  CD  GLU B 479      38.768 -29.019  -4.765  1.00  0.00           C  
ATOM    823  OE1 GLU B 479      37.574 -28.950  -4.423  1.00  0.00           O  
ATOM    824  OE2 GLU B 479      39.706 -28.889  -3.946  1.00  0.00           O  
ATOM    825  N   TRP B 482      40.146 -33.831  -5.942  1.00  0.00           N  
ATOM    826  CA  TRP B 482      40.321 -34.909  -4.970  1.00  0.00           C  
ATOM    827  C   TRP B 482      41.509 -35.803  -5.274  1.00  0.00           C  
ATOM    828  O   TRP B 482      42.179 -36.289  -4.353  1.00  0.00           O  
ATOM    829  CB  TRP B 482      39.063 -35.757  -4.842  1.00  0.00           C  
ATOM    830  CG  TRP B 482      38.439 -36.166  -6.116  1.00  0.00           C  
ATOM    831  CD1 TRP B 482      38.766 -37.239  -6.881  1.00  0.00           C  
ATOM    832  CD2 TRP B 482      37.328 -35.533  -6.758  1.00  0.00           C  
ATOM    833  NE1 TRP B 482      37.936 -37.308  -7.978  1.00  0.00           N  
ATOM    834  CE2 TRP B 482      37.040 -36.274  -7.921  1.00  0.00           C  
ATOM    835  CE3 TRP B 482      36.542 -34.412  -6.457  1.00  0.00           C  
ATOM    836  CZ2 TRP B 482      36.000 -35.931  -8.787  1.00  0.00           C  
ATOM    837  CZ3 TRP B 482      35.513 -34.064  -7.318  1.00  0.00           C  
ATOM    838  CH2 TRP B 482      35.251 -34.820  -8.473  1.00  0.00           C  
ATOM    839  N   THR B 485      41.767 -36.020  -6.556  1.00  0.00           N  
ATOM    840  CA  THR B 485      42.858 -36.891  -6.979  1.00  0.00           C  
ATOM    841  C   THR B 485      44.211 -36.217  -6.772  1.00  0.00           C  
ATOM    842  O   THR B 485      45.217 -36.878  -6.490  1.00  0.00           O  
ATOM    843  CB  THR B 485      42.710 -37.283  -8.455  1.00  0.00           C  
ATOM    844  OG1 THR B 485      41.363 -37.697  -8.712  1.00  0.00           O  
ATOM    845  CG2 THR B 485      43.651 -38.409  -8.798  1.00  0.00           C  
ATOM    846  N   GLY B 486      44.218 -34.895  -6.910  1.00  0.00           N  
ATOM    847  CA  GLY B 486      45.434 -34.097  -6.743  1.00  0.00           C  
ATOM    848  C   GLY B 486      46.085 -34.276  -5.385  1.00  0.00           C  
ATOM    849  O   GLY B 486      47.316 -34.246  -5.264  1.00  0.00           O  
ATOM    850  N   SER B 489      45.252 -34.450  -4.359  1.00  0.00           N  
ATOM    851  CA  SER B 489      45.732 -34.646  -2.977  1.00  0.00           C  
ATOM    852  C   SER B 489      45.644 -36.090  -2.484  1.00  0.00           C  
ATOM    853  O   SER B 489      46.037 -36.403  -1.361  1.00  0.00           O  
ATOM    854  CB  SER B 489      44.977 -33.726  -2.005  1.00  0.00           C  
ATOM    855  OG  SER B 489      43.624 -34.133  -1.840  1.00  0.00           O  
ATOM    856  N   LEU B 490      45.114 -36.964  -3.325  1.00  0.00           N  
ATOM    857  CA  LEU B 490      45.105 -38.399  -3.045  1.00  0.00           C  
ATOM    858  C   LEU B 490      46.525 -38.975  -3.049  1.00  0.00           C  
ATOM    859  O   LEU B 490      47.280 -38.780  -4.005  1.00  0.00           O  
ATOM    860  CB  LEU B 490      44.261 -39.119  -4.089  1.00  0.00           C  
ATOM    861  CG  LEU B 490      44.182 -40.633  -3.926  1.00  0.00           C  
ATOM    862  CD1 LEU B 490      43.601 -40.971  -2.571  1.00  0.00           C  
ATOM    863  CD2 LEU B 490      43.353 -41.256  -5.058  1.00  0.00           C  
ATOM    864  N   SER B 494      46.874 -39.684  -1.983  1.00  0.00           N  
ATOM    865  CA  SER B 494      48.199 -40.307  -1.843  1.00  0.00           C  
ATOM    866  C   SER B 494      48.216 -41.754  -2.319  1.00  0.00           C  
ATOM    867  O   SER B 494      47.225 -42.463  -2.205  1.00  0.00           O  
ATOM    868  CB  SER B 494      48.663 -40.291  -0.386  1.00  0.00           C  
ATOM    869  OG  SER B 494      47.916 -41.215   0.395  1.00  0.00           O  
ATOM    870  N   ALA B 495      49.376 -42.182  -2.803  1.00  0.00           N  
ATOM    871  CA  ALA B 495      49.608 -43.573  -3.200  1.00  0.00           C  
ATOM    872  C   ALA B 495      49.060 -44.551  -2.165  1.00  0.00           C  
ATOM    873  O   ALA B 495      48.393 -45.515  -2.524  1.00  0.00           O  
ATOM    874  CB  ALA B 495      51.111 -43.827  -3.445  1.00  0.00           C  
ATOM    875  N   ILE B 496      49.315 -44.290  -0.886  1.00  0.00           N  
ATOM    876  CA  ILE B 496      48.819 -45.173   0.188  1.00  0.00           C  
ATOM    877  C   ILE B 496      47.293 -45.137   0.271  1.00  0.00           C  
ATOM    878  O   ILE B 496      46.656 -46.200   0.251  1.00  0.00           O  
ATOM    879  CB  ILE B 496      49.435 -44.850   1.561  1.00  0.00           C  
ATOM    880  CG1 ILE B 496      50.938 -45.140   1.538  1.00  0.00           C  
ATOM    881  CG2 ILE B 496      48.783 -45.687   2.660  1.00  0.00           C  
ATOM    882  CD1 ILE B 496      51.657 -44.815   2.822  1.00  0.00           C  
ATOM    883  N   GLU B 498      46.714 -43.932   0.339  1.00  0.00           N  
ATOM    884  CA  GLU B 498      45.240 -43.764   0.309  1.00  0.00           C  
ATOM    885  C   GLU B 498      44.636 -44.544  -0.859  1.00  0.00           C  
ATOM    886  O   GLU B 498      43.740 -45.354  -0.682  1.00  0.00           O  
ATOM    887  CB  GLU B 498      44.838 -42.282   0.174  1.00  0.00           C  
ATOM    888  CG  GLU B 498      44.850 -41.489   1.474  1.00  0.00           C  
ATOM    889  CD  GLU B 498      44.925 -39.960   1.280  1.00  0.00           C  
ATOM    890  OE1 GLU B 498      45.342 -39.482   0.207  1.00  0.00           O  
ATOM    891  OE2 GLU B 498      44.586 -39.218   2.233  1.00  0.00           O  
ATOM    892  N   PHE B 499      45.168 -44.275  -2.043  1.00  0.00           N  
ATOM    893  CA  PHE B 499      44.767 -44.913  -3.299  1.00  0.00           C  
ATOM    894  C   PHE B 499      44.700 -46.439  -3.181  1.00  0.00           C  
ATOM    895  O   PHE B 499      43.620 -47.032  -3.319  1.00  0.00           O  
ATOM    896  CB  PHE B 499      45.755 -44.489  -4.394  1.00  0.00           C  
ATOM    897  CG  PHE B 499      45.544 -45.151  -5.717  1.00  0.00           C  
ATOM    898  CD1 PHE B 499      44.323 -45.084  -6.359  1.00  0.00           C  
ATOM    899  CD2 PHE B 499      46.596 -45.808  -6.348  1.00  0.00           C  
ATOM    900  CE1 PHE B 499      44.137 -45.679  -7.590  1.00  0.00           C  
ATOM    901  CE2 PHE B 499      46.422 -46.409  -7.588  1.00  0.00           C  
ATOM    902  CZ  PHE B 499      45.188 -46.343  -8.209  1.00  0.00           C  
ATOM    903  N   LEU B 500      45.842 -47.061  -2.890  1.00  0.00           N  
ATOM    904  CA  LEU B 500      45.920 -48.525  -2.811  1.00  0.00           C  
ATOM    905  C   LEU B 500      45.096 -49.105  -1.661  1.00  0.00           C  
ATOM    906  O   LEU B 500      44.536 -50.198  -1.785  1.00  0.00           O  
ATOM    907  CB  LEU B 500      47.363 -48.996  -2.664  1.00  0.00           C  
ATOM    908  CG  LEU B 500      48.338 -48.616  -3.769  1.00  0.00           C  
ATOM    909  CD1 LEU B 500      49.767 -49.038  -3.385  1.00  0.00           C  
ATOM    910  CD2 LEU B 500      47.906 -49.216  -5.107  1.00  0.00           C  
ATOM    911  N   ARG B 501      45.034 -48.380  -0.547  1.00  0.00           N  
ATOM    912  CA  ARG B 501      44.305 -48.846   0.644  1.00  0.00           C  
ATOM    913  C   ARG B 501      42.785 -48.713   0.478  1.00  0.00           C  
ATOM    914  O   ARG B 501      42.037 -49.688   0.575  1.00  0.00           O  
ATOM    915  CB  ARG B 501      44.752 -48.051   1.878  1.00  0.00           C  
ATOM    916  CG  ARG B 501      44.109 -48.495   3.200  1.00  0.00           C  
ATOM    917  CD  ARG B 501      44.566 -47.628   4.360  1.00  0.00           C  
ATOM    918  NE  ARG B 501      44.106 -46.251   4.206  1.00  0.00           N  
ATOM    919  CZ  ARG B 501      44.710 -45.175   4.700  1.00  0.00           C  
ATOM    920  NH1 ARG B 501      45.832 -45.280   5.408  1.00  0.00           N  
ATOM    921  NH2 ARG B 501      44.189 -43.977   4.462  1.00  0.00           N  
ATOM    922  N   ASP B 502      42.347 -47.491   0.215  1.00  0.00           N  
ATOM    923  CA  ASP B 502      40.927 -47.151   0.218  1.00  0.00           C  
ATOM    924  C   ASP B 502      40.203 -47.510  -1.077  1.00  0.00           C  
ATOM    925  O   ASP B 502      39.050 -47.910  -1.015  1.00  0.00           O  
ATOM    926  CB  ASP B 502      40.737 -45.661   0.537  1.00  0.00           C  
ATOM    927  CG  ASP B 502      41.330 -45.277   1.887  1.00  0.00           C  
ATOM    928  OD1 ASP B 502      41.330 -46.138   2.792  1.00  0.00           O  
ATOM    929  OD2 ASP B 502      41.802 -44.130   2.042  1.00  0.00           O  
ATOM    930  N   ILE B 503      40.871 -47.380  -2.228  1.00  0.00           N  
ATOM    931  CA  ILE B 503      40.254 -47.704  -3.533  1.00  0.00           C  
ATOM    932  C   ILE B 503      40.729 -49.030  -4.135  1.00  0.00           C  
ATOM    933  O   ILE B 503      39.923 -49.826  -4.593  1.00  0.00           O  
ATOM    934  CB  ILE B 503      40.515 -46.621  -4.581  1.00  0.00           C  
ATOM    935  CG1 ILE B 503      40.021 -45.265  -4.090  1.00  0.00           C  
ATOM    936  CG2 ILE B 503      39.837 -46.979  -5.885  1.00  0.00           C  
ATOM    937  CD1 ILE B 503      40.536 -44.120  -4.905  1.00  0.00           C  
ATOM    938  N   GLY B 840      42.034 -49.262  -4.148  1.00  0.00           N  
ATOM    939  CA  GLY B 840      42.608 -50.417  -4.866  1.00  0.00           C  
ATOM    940  C   GLY B 840      42.162 -51.777  -4.341  1.00  0.00           C  
ATOM    941  O   GLY B 840      42.173 -52.778  -5.062  1.00  0.00           O  
ATOM    942  N   LYS B 841      41.779 -51.816  -3.071  1.00  0.00           N  
ATOM    943  CA  LYS B 841      41.390 -53.059  -2.437  1.00  0.00           C  
ATOM    944  C   LYS B 841      40.104 -53.601  -3.002  1.00  0.00           C  
ATOM    945  O   LYS B 841      39.872 -54.800  -2.935  1.00  0.00           O  
ATOM    946  CB  LYS B 841      41.257 -52.880  -0.927  1.00  0.00           C  
ATOM    947  CG  LYS B 841      42.594 -52.981  -0.199  1.00  0.00           C  
ATOM    948  CD  LYS B 841      42.431 -53.007   1.321  1.00  0.00           C  
ATOM    949  CE  LYS B 841      43.763 -53.224   2.033  1.00  0.00           C  
ATOM    950  NZ  LYS B 841      43.683 -52.846   3.476  1.00  0.00           N  
ATOM    951  N   HIS B 844      39.276 -52.731  -3.566  1.00  0.00           N  
ATOM    952  CA  HIS B 844      37.946 -53.125  -4.056  1.00  0.00           C  
ATOM    953  C   HIS B 844      37.947 -53.620  -5.496  1.00  0.00           C  
ATOM    954  O   HIS B 844      36.886 -53.793  -6.093  1.00  0.00           O  
ATOM    955  CB  HIS B 844      36.971 -51.959  -3.955  1.00  0.00           C  
ATOM    956  CG  HIS B 844      36.702 -51.517  -2.553  1.00  0.00           C  
ATOM    957  ND1 HIS B 844      35.935 -52.253  -1.675  1.00  0.00           N  
ATOM    958  CD2 HIS B 844      37.077 -50.399  -1.883  1.00  0.00           C  
ATOM    959  CE1 HIS B 844      35.854 -51.609  -0.523  1.00  0.00           C  
ATOM    960  NE2 HIS B 844      36.539 -50.482  -0.622  1.00  0.00           N  
ATOM    961  N   PHE B 845      39.126 -53.843  -6.059  1.00  0.00           N  
ATOM    962  CA  PHE B 845      39.227 -54.331  -7.431  1.00  0.00           C  
ATOM    963  C   PHE B 845      39.958 -55.663  -7.546  1.00  0.00           C  
ATOM    964  O   PHE B 845      41.051 -55.836  -7.010  1.00  0.00           O  
ATOM    965  CB  PHE B 845      39.913 -53.301  -8.311  1.00  0.00           C  
ATOM    966  CG  PHE B 845      39.105 -52.071  -8.507  1.00  0.00           C  
ATOM    967  CD1 PHE B 845      39.058 -51.106  -7.517  1.00  0.00           C  
ATOM    968  CD2 PHE B 845      38.363 -51.888  -9.666  1.00  0.00           C  
ATOM    969  CE1 PHE B 845      38.298 -49.976  -7.679  1.00  0.00           C  
ATOM    970  CE2 PHE B 845      37.603 -50.759  -9.833  1.00  0.00           C  
ATOM    971  CZ  PHE B 845      37.570 -49.797  -8.839  1.00  0.00           C  
ATOM    972  N   SER B 846      39.322 -56.592  -8.248  1.00  0.00           N  
ATOM    973  CA  SER B 846      39.938 -57.845  -8.622  1.00  0.00           C  
ATOM    974  C   SER B 846      40.691 -57.684  -9.940  1.00  0.00           C  
ATOM    975  O   SER B 846      40.117 -57.273 -10.943  1.00  0.00           O  
ATOM    976  CB  SER B 846      38.884 -58.932  -8.779  1.00  0.00           C  
ATOM    977  OG  SER B 846      39.294 -59.891  -9.749  1.00  0.00           O  
ATOM    978  N   VAL B 847      41.973 -58.024  -9.934  1.00  0.00           N  
ATOM    979  CA  VAL B 847      42.776 -58.009 -11.153  1.00  0.00           C  
ATOM    980  C   VAL B 847      42.123 -58.913 -12.193  1.00  0.00           C  
ATOM    981  O   VAL B 847      41.941 -58.512 -13.344  1.00  0.00           O  
ATOM    982  CB  VAL B 847      44.228 -58.478 -10.895  1.00  0.00           C  
ATOM    983  CG1 VAL B 847      44.965 -58.698 -12.209  1.00  0.00           C  
ATOM    984  CG2 VAL B 847      44.955 -57.466 -10.022  1.00  0.00           C  
ATOM    985  N   ASN B 848      41.778 -60.131 -11.773  1.00  0.00           N  
ATOM    986  CA  ASN B 848      41.059 -61.093 -12.627  1.00  0.00           C  
ATOM    987  C   ASN B 848      39.864 -60.454 -13.327  1.00  0.00           C  
ATOM    988  O   ASN B 848      39.720 -60.552 -14.535  1.00  0.00           O  
ATOM    989  CB  ASN B 848      40.572 -62.286 -11.800  1.00  0.00           C  
ATOM    990  CG  ASN B 848      41.623 -63.372 -11.650  1.00  0.00           C  
ATOM    991  OD1 ASN B 848      42.393 -63.652 -12.570  1.00  0.00           O  
ATOM    992  ND2 ASN B 848      41.645 -64.005 -10.487  1.00  0.00           N  
ATOM    993  N   VAL B 849      39.016 -59.795 -12.544  1.00  0.00           N  
ATOM    994  CA  VAL B 849      37.827 -59.115 -13.066  1.00  0.00           C  
ATOM    995  C   VAL B 849      38.193 -58.025 -14.082  1.00  0.00           C  
ATOM    996  O   VAL B 849      37.574 -57.928 -15.143  1.00  0.00           O  
ATOM    997  CB  VAL B 849      36.978 -58.505 -11.924  1.00  0.00           C  
ATOM    998  CG1 VAL B 849      35.878 -57.621 -12.482  1.00  0.00           C  
ATOM    999  CG2 VAL B 849      36.388 -59.609 -11.055  1.00  0.00           C  
ATOM   1000  N   MET B 850      39.195 -57.215 -13.743  1.00  0.00           N  
ATOM   1001  CA  MET B 850      39.645 -56.103 -14.596  1.00  0.00           C  
ATOM   1002  C   MET B 850      40.172 -56.613 -15.935  1.00  0.00           C  
ATOM   1003  O   MET B 850      39.905 -56.012 -16.967  1.00  0.00           O  
ATOM   1004  CB  MET B 850      40.737 -55.281 -13.901  1.00  0.00           C  
ATOM   1005  CG  MET B 850      40.244 -54.362 -12.803  1.00  0.00           C  
ATOM   1006  SD  MET B 850      41.589 -53.606 -11.834  1.00  0.00           S  
ATOM   1007  CE  MET B 850      42.545 -52.825 -13.134  1.00  0.00           C  
ATOM   1008  N   LEU B 851      40.925 -57.710 -15.904  1.00  0.00           N  
ATOM   1009  CA  LEU B 851      41.460 -58.334 -17.126  1.00  0.00           C  
ATOM   1010  C   LEU B 851      40.355 -58.854 -18.064  1.00  0.00           C  
ATOM   1011  O   LEU B 851      40.508 -58.845 -19.294  1.00  0.00           O  
ATOM   1012  CB  LEU B 851      42.394 -59.493 -16.769  1.00  0.00           C  
ATOM   1013  CG  LEU B 851      43.719 -59.108 -16.122  1.00  0.00           C  
ATOM   1014  CD1 LEU B 851      44.384 -60.309 -15.501  1.00  0.00           C  
ATOM   1015  CD2 LEU B 851      44.647 -58.476 -17.133  1.00  0.00           C  
ATOM   1016  N   ALA B1160      39.258 -59.312 -17.462  1.00  0.00           N  
ATOM   1017  CA  ALA B1160      38.091 -59.832 -18.182  1.00  0.00           C  
ATOM   1018  C   ALA B1160      37.423 -58.760 -19.046  1.00  0.00           C  
ATOM   1019  O   ALA B1160      37.133 -58.999 -20.219  1.00  0.00           O  
ATOM   1020  CB  ALA B1160      37.080 -60.405 -17.192  1.00  0.00           C  
ATOM   1021  N   ARG B1161      37.177 -57.594 -18.448  1.00  0.00           N  
ATOM   1022  CA  ARG B1161      36.584 -56.435 -19.141  1.00  0.00           C  
ATOM   1023  C   ARG B1161      37.176 -56.293 -20.548  1.00  0.00           C  
ATOM   1024  O   ARG B1161      38.386 -56.117 -20.698  1.00  0.00           O  
ATOM   1025  CB  ARG B1161      36.823 -55.148 -18.343  1.00  0.00           C  
ATOM   1026  CG  ARG B1161      36.138 -55.100 -16.957  1.00  0.00           C  
ATOM   1027  CD  ARG B1161      36.447 -53.811 -16.178  1.00  0.00           C  
ATOM   1028  NE  ARG B1161      36.009 -52.603 -16.886  1.00  0.00           N  
ATOM   1029  CZ  ARG B1161      36.759 -51.872 -17.718  1.00  0.00           C  
ATOM   1030  NH1 ARG B1161      38.022 -52.202 -17.987  1.00  0.00           N  
ATOM   1031  NH2 ARG B1161      36.236 -50.794 -18.297  1.00  0.00           N  
ATOM   1032  N   ASP B1162      36.326 -56.370 -21.572  1.00  0.00           N  
ATOM   1033  CA  ASP B1162      36.801 -56.616 -22.953  1.00  0.00           C  
ATOM   1034  C   ASP B1162      37.460 -55.434 -23.678  1.00  0.00           C  
ATOM   1035  O   ASP B1162      38.181 -55.654 -24.653  1.00  0.00           O  
ATOM   1036  CB  ASP B1162      35.719 -57.271 -23.841  1.00  0.00           C  
ATOM   1037  CG  ASP B1162      36.076 -58.719 -24.242  1.00  0.00           C  
ATOM   1038  OD1 ASP B1162      36.127 -59.601 -23.355  1.00  0.00           O  
ATOM   1039  OD2 ASP B1162      36.312 -58.974 -25.445  1.00  0.00           O  
ATOM   1040  N   THR B1163      37.234 -54.201 -23.229  1.00  0.00           N  
ATOM   1041  CA  THR B1163      38.042 -53.078 -23.734  1.00  0.00           C  
ATOM   1042  C   THR B1163      39.508 -53.412 -23.436  1.00  0.00           C  
ATOM   1043  O   THR B1163      40.384 -53.302 -24.302  1.00  0.00           O  
ATOM   1044  CB  THR B1163      37.705 -51.711 -23.075  1.00  0.00           C  
ATOM   1045  OG1 THR B1163      36.295 -51.593 -22.861  1.00  0.00           O  
ATOM   1046  CG2 THR B1163      38.182 -50.552 -23.954  1.00  0.00           C  
ATOM   1047  N   ILE B1164      39.736 -53.851 -22.197  1.00  0.00           N  
ATOM   1048  CA  ILE B1164      41.061 -54.258 -21.706  1.00  0.00           C  
ATOM   1049  C   ILE B1164      41.494 -55.615 -22.275  1.00  0.00           C  
ATOM   1050  O   ILE B1164      42.625 -55.758 -22.727  1.00  0.00           O  
ATOM   1051  CB  ILE B1164      41.110 -54.303 -20.146  1.00  0.00           C  
ATOM   1052  CG1 ILE B1164      41.106 -52.883 -19.565  1.00  0.00           C  
ATOM   1053  CG2 ILE B1164      42.342 -55.055 -19.660  1.00  0.00           C  
ATOM   1054  CD1 ILE B1164      41.092 -52.831 -18.023  1.00  0.00           C  
ATOM   1055  N   ARG B1165      40.596 -56.596 -22.251  1.00  0.00           N  
ATOM   1056  CA  ARG B1165      40.900 -57.952 -22.748  1.00  0.00           C  
ATOM   1057  C   ARG B1165      41.544 -57.924 -24.152  1.00  0.00           C  
ATOM   1058  O   ARG B1165      42.581 -58.559 -24.384  1.00  0.00           O  
ATOM   1059  CB  ARG B1165      39.633 -58.827 -22.732  1.00  0.00           C  
ATOM   1060  CG  ARG B1165      39.871 -60.322 -22.932  1.00  0.00           C  
ATOM   1061  CD  ARG B1165      39.390 -60.798 -24.312  1.00  0.00           C  
ATOM   1062  NE  ARG B1165      40.170 -61.927 -24.827  1.00  0.00           N  
ATOM   1063  CZ  ARG B1165      40.090 -63.186 -24.389  1.00  0.00           C  
ATOM   1064  NH1 ARG B1165      39.260 -63.520 -23.400  1.00  0.00           N  
ATOM   1065  NH2 ARG B1165      40.855 -64.121 -24.942  1.00  0.00           N  
ATOM   1066  N   ARG B1166      40.941 -57.159 -25.061  1.00  0.00           N  
ATOM   1067  CA  ARG B1166      41.461 -56.995 -26.439  1.00  0.00           C  
ATOM   1068  C   ARG B1166      42.735 -56.143 -26.517  1.00  0.00           C  
ATOM   1069  O   ARG B1166      43.661 -56.470 -27.262  1.00  0.00           O  
ATOM   1070  CB  ARG B1166      40.393 -56.399 -27.373  1.00  0.00           C  
ATOM   1071  CG  ARG B1166      39.663 -57.430 -28.232  1.00  0.00           C  
ATOM   1072  CD  ARG B1166      38.657 -56.775 -29.174  1.00  0.00           C  
ATOM   1073  NE  ARG B1166      37.447 -56.329 -28.470  1.00  0.00           N  
ATOM   1074  CZ  ARG B1166      37.114 -55.060 -28.203  1.00  0.00           C  
ATOM   1075  NH1 ARG B1166      37.886 -54.036 -28.577  1.00  0.00           N  
ATOM   1076  NH2 ARG B1166      35.979 -54.808 -27.552  1.00  0.00           N  
ATOM   1077  N   ARG B1169      42.763 -55.052 -25.753  1.00  0.00           N  
ATOM   1078  CA  ARG B1169      43.912 -54.127 -25.724  1.00  0.00           C  
ATOM   1079  C   ARG B1169      45.133 -54.678 -24.962  1.00  0.00           C  
ATOM   1080  O   ARG B1169      46.225 -54.104 -25.018  1.00  0.00           O  
ATOM   1081  CB  ARG B1169      43.482 -52.791 -25.113  1.00  0.00           C  
ATOM   1082  CG  ARG B1169      44.335 -51.587 -25.520  1.00  0.00           C  
ATOM   1083  CD  ARG B1169      43.489 -50.315 -25.549  1.00  0.00           C  
ATOM   1084  NE  ARG B1169      42.635 -50.205 -24.363  1.00  0.00           N  
ATOM   1085  CZ  ARG B1169      42.938 -49.525 -23.256  1.00  0.00           C  
ATOM   1086  NH1 ARG B1169      44.088 -48.855 -23.147  1.00  0.00           N  
ATOM   1087  NH2 ARG B1169      42.074 -49.507 -22.243  1.00  0.00           N  
ATOM   1088  N   LEU B1170      44.934 -55.788 -24.256  1.00  0.00           N  
ATOM   1089  CA  LEU B1170      45.999 -56.459 -23.498  1.00  0.00           C  
ATOM   1090  C   LEU B1170      46.654 -57.603 -24.283  1.00  0.00           C  
ATOM   1091  O   LEU B1170      47.387 -58.417 -23.719  1.00  0.00           O  
ATOM   1092  CB  LEU B1170      45.433 -56.988 -22.177  1.00  0.00           C  
ATOM   1093  CG  LEU B1170      46.398 -57.217 -21.016  1.00  0.00           C  
ATOM   1094  CD1 LEU B1170      47.487 -56.146 -20.929  1.00  0.00           C  
ATOM   1095  CD2 LEU B1170      45.595 -57.257 -19.737  1.00  0.00           C  
ATOM   1096  N   ALA B1171      46.384 -57.652 -25.584  1.00  0.00           N  
ATOM   1097  CA  ALA B1171      47.006 -58.622 -26.468  1.00  0.00           C  
ATOM   1098  C   ALA B1171      48.231 -57.985 -27.109  1.00  0.00           C  
ATOM   1099  O   ALA B1171      48.164 -56.867 -27.608  1.00  0.00           O  
ATOM   1100  CB  ALA B1171      46.027 -59.063 -27.524  1.00  0.00           C  
ATOM   1101  N   GLY B1177      49.350 -58.697 -27.079  1.00  0.00           N  
ATOM   1102  CA  GLY B1177      50.595 -58.223 -27.689  1.00  0.00           C  
ATOM   1103  C   GLY B1177      51.497 -57.548 -26.675  1.00  0.00           C  
ATOM   1104  O   GLY B1177      51.699 -58.072 -25.576  1.00  0.00           O  
ATOM   1105  N   GLU B1178      52.058 -56.398 -27.058  1.00  0.00           N  
ATOM   1106  CA  GLU B1178      52.750 -55.504 -26.112  1.00  0.00           C  
ATOM   1107  C   GLU B1178      51.839 -55.288 -24.901  1.00  0.00           C  
ATOM   1108  O   GLU B1178      52.249 -55.413 -23.738  1.00  0.00           O  
ATOM   1109  CB  GLU B1178      53.066 -54.137 -26.747  1.00  0.00           C  
ATOM   1110  CG  GLU B1178      53.743 -54.185 -28.122  1.00  0.00           C  
ATOM   1111  CD  GLU B1178      52.766 -54.032 -29.298  1.00  0.00           C  
ATOM   1112  OE1 GLU B1178      51.695 -54.684 -29.293  1.00  0.00           O  
ATOM   1113  OE2 GLU B1178      53.084 -53.264 -30.234  1.00  0.00           O  
ATOM   1114  N   GLY B1191      50.587 -54.973 -25.204  1.00  0.00           N  
ATOM   1115  CA  GLY B1191      49.613 -54.710 -24.179  1.00  0.00           C  
ATOM   1116  C   GLY B1191      49.755 -53.308 -23.635  1.00  0.00           C  
ATOM   1117  O   GLY B1191      50.007 -52.366 -24.373  1.00  0.00           O  
ATOM   1118  N   ILE B1192      49.644 -53.189 -22.322  1.00  0.00           N  
ATOM   1119  CA  ILE B1192      49.355 -51.913 -21.695  1.00  0.00           C  
ATOM   1120  C   ILE B1192      50.268 -51.609 -20.498  1.00  0.00           C  
ATOM   1121  O   ILE B1192      50.763 -52.511 -19.810  1.00  0.00           O  
ATOM   1122  CB  ILE B1192      47.857 -51.873 -21.283  1.00  0.00           C  
ATOM   1123  CG1 ILE B1192      47.175 -50.638 -21.863  1.00  0.00           C  
ATOM   1124  CG2 ILE B1192      47.687 -51.971 -19.780  1.00  0.00           C  
ATOM   1125  CD1 ILE B1192      47.105 -50.647 -23.383  1.00  0.00           C  
ATOM   1126  N   SER B1193      50.503 -50.319 -20.276  1.00  0.00           N  
ATOM   1127  CA  SER B1193      51.234 -49.864 -19.093  1.00  0.00           C  
ATOM   1128  C   SER B1193      50.327 -49.965 -17.872  1.00  0.00           C  
ATOM   1129  O   SER B1193      49.089 -49.962 -17.979  1.00  0.00           O  
ATOM   1130  CB  SER B1193      51.724 -48.422 -19.245  1.00  0.00           C  
ATOM   1131  OG  SER B1193      50.670 -47.492 -19.047  1.00  0.00           O  
ATOM   1132  N   TYR B1194      50.961 -50.045 -16.710  1.00  0.00           N  
ATOM   1133  CA  TYR B1194      50.264 -50.031 -15.415  1.00  0.00           C  
ATOM   1134  C   TYR B1194      49.367 -48.799 -15.281  1.00  0.00           C  
ATOM   1135  O   TYR B1194      48.294 -48.868 -14.707  1.00  0.00           O  
ATOM   1136  CB  TYR B1194      51.293 -50.059 -14.289  1.00  0.00           C  
ATOM   1137  CG  TYR B1194      50.705 -50.133 -12.910  1.00  0.00           C  
ATOM   1138  CD1 TYR B1194      50.395 -51.357 -12.324  1.00  0.00           C  
ATOM   1139  CD2 TYR B1194      50.466 -48.972 -12.182  1.00  0.00           C  
ATOM   1140  CE1 TYR B1194      49.852 -51.420 -11.046  1.00  0.00           C  
ATOM   1141  CE2 TYR B1194      49.928 -49.017 -10.908  1.00  0.00           C  
ATOM   1142  CZ  TYR B1194      49.626 -50.237 -10.344  1.00  0.00           C  
ATOM   1143  OH  TYR B1194      49.093 -50.251  -9.083  1.00  0.00           O  
ATOM   1144  N   THR B1195      49.822 -47.680 -15.834  1.00  0.00           N  
ATOM   1145  CA  THR B1195      49.070 -46.428 -15.805  1.00  0.00           C  
ATOM   1146  C   THR B1195      47.740 -46.511 -16.546  1.00  0.00           C  
ATOM   1147  O   THR B1195      46.696 -46.208 -15.966  1.00  0.00           O  
ATOM   1148  CB  THR B1195      49.900 -45.304 -16.398  1.00  0.00           C  
ATOM   1149  OG1 THR B1195      51.126 -45.202 -15.660  1.00  0.00           O  
ATOM   1150  CG2 THR B1195      49.158 -43.991 -16.313  1.00  0.00           C  
ATOM   1151  N   GLU B1196      47.787 -46.927 -17.816  1.00  0.00           N  
ATOM   1152  CA  GLU B1196      46.573 -47.107 -18.652  1.00  0.00           C  
ATOM   1153  C   GLU B1196      45.583 -48.080 -18.023  1.00  0.00           C  
ATOM   1154  O   GLU B1196      44.369 -47.922 -18.138  1.00  0.00           O  
ATOM   1155  CB  GLU B1196      46.936 -47.595 -20.054  1.00  0.00           C  
ATOM   1156  CG  GLU B1196      47.487 -46.514 -20.976  1.00  0.00           C  
ATOM   1157  CD  GLU B1196      48.110 -47.087 -22.257  1.00  0.00           C  
ATOM   1158  OE1 GLU B1196      49.242 -47.655 -22.175  1.00  0.00           O  
ATOM   1159  OE2 GLU B1196      47.466 -46.964 -23.340  1.00  0.00           O  
ATOM   1160  N   PHE B1198      46.133 -49.075 -17.349  1.00  0.00           N  
ATOM   1161  CA  PHE B1198      45.365 -50.115 -16.658  1.00  0.00           C  
ATOM   1162  C   PHE B1198      44.666 -49.600 -15.395  1.00  0.00           C  
ATOM   1163  O   PHE B1198      43.741 -50.225 -14.884  1.00  0.00           O  
ATOM   1164  CB  PHE B1198      46.333 -51.246 -16.302  1.00  0.00           C  
ATOM   1165  CG  PHE B1198      45.684 -52.464 -15.709  1.00  0.00           C  
ATOM   1166  CD1 PHE B1198      44.779 -53.216 -16.444  1.00  0.00           C  
ATOM   1167  CD2 PHE B1198      46.019 -52.890 -14.427  1.00  0.00           C  
ATOM   1168  CE1 PHE B1198      44.192 -54.357 -15.891  1.00  0.00           C  
ATOM   1169  CE2 PHE B1198      45.441 -54.028 -13.873  1.00  0.00           C  
ATOM   1170  CZ  PHE B1198      44.530 -54.760 -14.606  1.00  0.00           C  
ATOM   1171  N   SER B1199      45.116 -48.440 -14.919  1.00  0.00           N  
ATOM   1172  CA  SER B1199      44.643 -47.842 -13.672  1.00  0.00           C  
ATOM   1173  C   SER B1199      43.504 -46.854 -13.864  1.00  0.00           C  
ATOM   1174  O   SER B1199      42.664 -46.713 -12.986  1.00  0.00           O  
ATOM   1175  CB  SER B1199      45.795 -47.124 -12.983  1.00  0.00           C  
ATOM   1176  OG  SER B1199      46.832 -48.030 -12.680  1.00  0.00           O  
ATOM   1177  N   TYR B1200      43.480 -46.161 -14.999  1.00  0.00           N  
ATOM   1178  CA  TYR B1200      42.511 -45.071 -15.220  1.00  0.00           C  
ATOM   1179  C   TYR B1200      41.109 -45.432 -14.715  1.00  0.00           C  
ATOM   1180  O   TYR B1200      40.410 -44.592 -14.142  1.00  0.00           O  
ATOM   1181  CB  TYR B1200      42.449 -44.664 -16.694  1.00  0.00           C  
ATOM   1182  CG  TYR B1200      43.722 -44.067 -17.248  1.00  0.00           C  
ATOM   1183  CD1 TYR B1200      44.500 -43.187 -16.492  1.00  0.00           C  
ATOM   1184  CD2 TYR B1200      44.134 -44.352 -18.547  1.00  0.00           C  
ATOM   1185  CE1 TYR B1200      45.672 -42.630 -17.010  1.00  0.00           C  
ATOM   1186  CE2 TYR B1200      45.301 -43.797 -19.070  1.00  0.00           C  
ATOM   1187  CZ  TYR B1200      46.065 -42.941 -18.296  1.00  0.00           C  
ATOM   1188  OH  TYR B1200      47.216 -42.389 -18.808  1.00  0.00           O  
ATOM   1189  N   LEU B1201      40.721 -46.685 -14.936  1.00  0.00           N  
ATOM   1190  CA  LEU B1201      39.434 -47.238 -14.483  1.00  0.00           C  
ATOM   1191  C   LEU B1201      39.158 -46.911 -13.009  1.00  0.00           C  
ATOM   1192  O   LEU B1201      38.106 -46.377 -12.670  1.00  0.00           O  
ATOM   1193  CB  LEU B1201      39.434 -48.764 -14.710  1.00  0.00           C  
ATOM   1194  CG  LEU B1201      38.204 -49.654 -14.466  1.00  0.00           C  
ATOM   1195  CD1 LEU B1201      37.817 -49.632 -13.007  1.00  0.00           C  
ATOM   1196  CD2 LEU B1201      37.049 -49.251 -15.350  1.00  0.00           C  
ATOM   1197  N   LEU B1202      40.116 -47.228 -12.144  1.00  0.00           N  
ATOM   1198  CA  LEU B1202      39.988 -46.961 -10.702  1.00  0.00           C  
ATOM   1199  C   LEU B1202      39.734 -45.486 -10.401  1.00  0.00           C  
ATOM   1200  O   LEU B1202      38.885 -45.168  -9.574  1.00  0.00           O  
ATOM   1201  CB  LEU B1202      41.225 -47.439  -9.933  1.00  0.00           C  
ATOM   1202  CG  LEU B1202      41.300 -48.944  -9.647  1.00  0.00           C  
ATOM   1203  CD1 LEU B1202      41.640 -49.722 -10.887  1.00  0.00           C  
ATOM   1204  CD2 LEU B1202      42.301 -49.251  -8.566  1.00  0.00           C  
ATOM   1205  N   LEU B1203      40.472 -44.602 -11.077  1.00  0.00           N  
ATOM   1206  CA  LEU B1203      40.311 -43.159 -10.919  1.00  0.00           C  
ATOM   1207  C   LEU B1203      38.962 -42.708 -11.432  1.00  0.00           C  
ATOM   1208  O   LEU B1203      38.297 -41.894 -10.797  1.00  0.00           O  
ATOM   1209  CB  LEU B1203      41.410 -42.394 -11.660  1.00  0.00           C  
ATOM   1210  CG  LEU B1203      42.832 -42.602 -11.128  1.00  0.00           C  
ATOM   1211  CD1 LEU B1203      43.793 -41.685 -11.866  1.00  0.00           C  
ATOM   1212  CD2 LEU B1203      42.910 -42.373  -9.609  1.00  0.00           C  
ATOM   1213  N   GLN B1204      38.567 -43.227 -12.587  1.00  0.00           N  
ATOM   1214  CA  GLN B1204      37.262 -42.907 -13.173  1.00  0.00           C  
ATOM   1215  C   GLN B1204      36.139 -43.250 -12.173  1.00  0.00           C  
ATOM   1216  O   GLN B1204      35.254 -42.435 -11.878  1.00  0.00           O  
ATOM   1217  CB  GLN B1204      37.056 -43.685 -14.485  1.00  0.00           C  
ATOM   1218  CG  GLN B1204      36.226 -42.948 -15.514  1.00  0.00           C  
ATOM   1219  CD  GLN B1204      36.993 -41.793 -16.108  1.00  0.00           C  
ATOM   1220  OE1 GLN B1204      38.011 -41.997 -16.772  1.00  0.00           O  
ATOM   1221  NE2 GLN B1204      36.523 -40.567 -15.864  1.00  0.00           N  
ATOM   1222  N   ALA B1205      36.207 -44.475 -11.664  1.00  0.00           N  
ATOM   1223  CA  ALA B1205      35.256 -44.992 -10.687  1.00  0.00           C  
ATOM   1224  C   ALA B1205      35.234 -44.108  -9.463  1.00  0.00           C  
ATOM   1225  O   ALA B1205      34.180 -43.801  -8.917  1.00  0.00           O  
ATOM   1226  CB  ALA B1205      35.635 -46.392 -10.285  1.00  0.00           C  
ATOM   1227  N   ASN B1206      36.416 -43.688  -9.045  1.00  0.00           N  
ATOM   1228  CA  ASN B1206      36.558 -42.871  -7.855  1.00  0.00           C  
ATOM   1229  C   ASN B1206      35.884 -41.516  -7.979  1.00  0.00           C  
ATOM   1230  O   ASN B1206      35.376 -41.002  -6.987  1.00  0.00           O  
ATOM   1231  CB  ASN B1206      38.024 -42.667  -7.493  1.00  0.00           C  
ATOM   1232  CG  ASN B1206      38.192 -42.103  -6.103  1.00  0.00           C  
ATOM   1233  OD1 ASN B1206      37.786 -42.722  -5.116  1.00  0.00           O  
ATOM   1234  ND2 ASN B1206      38.766 -40.910  -6.015  1.00  0.00           N  
ATOM   1235  N   ASP B1207      35.886 -40.933  -9.177  1.00  0.00           N  
ATOM   1236  CA  ASP B1207      35.196 -39.653  -9.409  1.00  0.00           C  
ATOM   1237  C   ASP B1207      33.739 -39.725  -8.953  1.00  0.00           C  
ATOM   1238  O   ASP B1207      33.230 -38.797  -8.344  1.00  0.00           O  
ATOM   1239  CB  ASP B1207      35.249 -39.252 -10.889  1.00  0.00           C  
ATOM   1240  CG  ASP B1207      36.672 -39.027 -11.399  1.00  0.00           C  
ATOM   1241  OD1 ASP B1207      37.640 -39.163 -10.616  1.00  0.00           O  
ATOM   1242  OD2 ASP B1207      36.820 -38.704 -12.596  1.00  0.00           O  
ATOM   1243  N   TYR B1208      33.089 -40.848  -9.239  1.00  0.00           N  
ATOM   1244  CA  TYR B1208      31.691 -41.057  -8.859  1.00  0.00           C  
ATOM   1245  C   TYR B1208      31.539 -41.065  -7.349  1.00  0.00           C  
ATOM   1246  O   TYR B1208      30.625 -40.454  -6.809  1.00  0.00           O  
ATOM   1247  CB  TYR B1208      31.140 -42.383  -9.406  1.00  0.00           C  
ATOM   1248  CG  TYR B1208      29.643 -42.379  -9.702  1.00  0.00           C  
ATOM   1249  CD1 TYR B1208      28.774 -41.474  -9.091  1.00  0.00           C  
ATOM   1250  CD2 TYR B1208      29.100 -43.292 -10.588  1.00  0.00           C  
ATOM   1251  CE1 TYR B1208      27.420 -41.478  -9.363  1.00  0.00           C  
ATOM   1252  CE2 TYR B1208      27.740 -43.291 -10.872  1.00  0.00           C  
ATOM   1253  CZ  TYR B1208      26.912 -42.383 -10.252  1.00  0.00           C  
ATOM   1254  OH  TYR B1208      25.569 -42.393 -10.519  1.00  0.00           O  
ATOM   1255  N   VAL B1209      32.424 -41.786  -6.673  1.00  0.00           N  
ATOM   1256  CA  VAL B1209      32.419 -41.850  -5.203  1.00  0.00           C  
ATOM   1257  C   VAL B1209      32.549 -40.451  -4.632  1.00  0.00           C  
ATOM   1258  O   VAL B1209      31.761 -40.019  -3.795  1.00  0.00           O  
ATOM   1259  CB  VAL B1209      33.583 -42.673  -4.660  1.00  0.00           C  
ATOM   1260  CG1 VAL B1209      33.783 -42.395  -3.188  1.00  0.00           C  
ATOM   1261  CG2 VAL B1209      33.333 -44.131  -4.888  1.00  0.00           C  
ATOM   1262  N   GLU B1210      33.550 -39.746  -5.123  1.00  0.00           N  
ATOM   1263  CA  GLU B1210      33.869 -38.428  -4.624  1.00  0.00           C  
ATOM   1264  C   GLU B1210      32.729 -37.436  -4.914  1.00  0.00           C  
ATOM   1265  O   GLU B1210      32.378 -36.642  -4.049  1.00  0.00           O  
ATOM   1266  CB  GLU B1210      35.214 -37.962  -5.202  1.00  0.00           C  
ATOM   1267  CG  GLU B1210      36.039 -37.102  -4.249  1.00  0.00           C  
ATOM   1268  CD  GLU B1210      36.387 -37.790  -2.949  1.00  0.00           C  
ATOM   1269  OE1 GLU B1210      37.060 -38.830  -2.986  1.00  0.00           O  
ATOM   1270  OE2 GLU B1210      35.995 -37.285  -1.887  1.00  0.00           O  
ATOM   1271  N   LEU B1211      32.132 -37.505  -6.105  1.00  0.00           N  
ATOM   1272  CA  LEU B1211      31.021 -36.600  -6.462  1.00  0.00           C  
ATOM   1273  C   LEU B1211      29.732 -36.886  -5.691  1.00  0.00           C  
ATOM   1274  O   LEU B1211      28.920 -35.979  -5.483  1.00  0.00           O  
ATOM   1275  CB  LEU B1211      30.746 -36.620  -7.959  1.00  0.00           C  
ATOM   1276  CG  LEU B1211      31.675 -35.738  -8.781  1.00  0.00           C  
ATOM   1277  CD1 LEU B1211      31.359 -35.911 -10.250  1.00  0.00           C  
ATOM   1278  CD2 LEU B1211      31.533 -34.284  -8.381  1.00  0.00           C  
ATOM   1279  N   HIS B1212      29.550 -38.135  -5.270  1.00  0.00           N  
ATOM   1280  CA  HIS B1212      28.422 -38.505  -4.397  1.00  0.00           C  
ATOM   1281  C   HIS B1212      28.625 -38.004  -2.971  1.00  0.00           C  
ATOM   1282  O   HIS B1212      27.665 -37.654  -2.297  1.00  0.00           O  
ATOM   1283  CB  HIS B1212      28.199 -40.012  -4.374  1.00  0.00           C  
ATOM   1284  CG  HIS B1212      27.069 -40.441  -3.487  1.00  0.00           C  
ATOM   1285  ND1 HIS B1212      25.746 -40.200  -3.793  1.00  0.00           N  
ATOM   1286  CD2 HIS B1212      27.061 -41.105  -2.307  1.00  0.00           C  
ATOM   1287  CE1 HIS B1212      24.973 -40.704  -2.847  1.00  0.00           C  
ATOM   1288  NE2 HIS B1212      25.746 -41.260  -1.934  1.00  0.00           N  
ATOM   1289  N   ARG B1213      29.873 -37.989  -2.520  1.00  0.00           N  
ATOM   1290  CA  ARG B1213      30.227 -37.420  -1.220  1.00  0.00           C  
ATOM   1291  C   ARG B1213      29.998 -35.914  -1.187  1.00  0.00           C  
ATOM   1292  O   ARG B1213      29.415 -35.385  -0.248  1.00  0.00           O  
ATOM   1293  CB  ARG B1213      31.701 -37.676  -0.894  1.00  0.00           C  
ATOM   1294  CG  ARG B1213      32.050 -39.107  -0.492  1.00  0.00           C  
ATOM   1295  CD  ARG B1213      33.371 -39.115   0.278  1.00  0.00           C  
ATOM   1296  NE  ARG B1213      33.768 -40.458   0.717  1.00  0.00           N  
ATOM   1297  CZ  ARG B1213      34.857 -41.119   0.308  1.00  0.00           C  
ATOM   1298  NH1 ARG B1213      35.713 -40.587  -0.569  1.00  0.00           N  
ATOM   1299  NH2 ARG B1213      35.105 -42.333   0.789  1.00  0.00           N  
ATOM   1300  N   ARG B1289      30.474 -35.233  -2.221  1.00  0.00           N  
ATOM   1301  CA  ARG B1289      30.519 -33.767  -2.237  1.00  0.00           C  
ATOM   1302  C   ARG B1289      29.243 -33.091  -2.677  1.00  0.00           C  
ATOM   1303  O   ARG B1289      28.986 -31.972  -2.262  1.00  0.00           O  
ATOM   1304  CB  ARG B1289      31.636 -33.293  -3.147  1.00  0.00           C  
ATOM   1305  CG  ARG B1289      32.985 -33.833  -2.737  1.00  0.00           C  
ATOM   1306  CD  ARG B1289      34.080 -33.103  -3.427  1.00  0.00           C  
ATOM   1307  NE  ARG B1289      35.388 -33.558  -2.980  1.00  0.00           N  
ATOM   1308  CZ  ARG B1289      36.468 -32.785  -2.928  1.00  0.00           C  
ATOM   1309  NH1 ARG B1289      36.397 -31.501  -3.274  1.00  0.00           N  
ATOM   1310  NH2 ARG B1289      37.625 -33.288  -2.518  1.00  0.00           N  
ATOM   1311  N   HIS B1290      28.465 -33.742  -3.537  1.00  0.00           N  
ATOM   1312  CA  HIS B1290      27.242 -33.133  -4.069  1.00  0.00           C  
ATOM   1313  C   HIS B1290      26.020 -34.054  -4.058  1.00  0.00           C  
ATOM   1314  O   HIS B1290      25.000 -33.758  -4.688  1.00  0.00           O  
ATOM   1315  CB  HIS B1290      27.508 -32.608  -5.476  1.00  0.00           C  
ATOM   1316  CG  HIS B1290      28.590 -31.575  -5.533  1.00  0.00           C  
ATOM   1317  ND1 HIS B1290      28.492 -30.360  -4.890  1.00  0.00           N  
ATOM   1318  CD2 HIS B1290      29.791 -31.574  -6.159  1.00  0.00           C  
ATOM   1319  CE1 HIS B1290      29.587 -29.656  -5.116  1.00  0.00           C  
ATOM   1320  NE2 HIS B1290      30.390 -30.369  -5.886  1.00  0.00           N  
ATOM   1321  N   GLY B1291      26.103 -35.158  -3.327  1.00  0.00           N  
ATOM   1322  CA  GLY B1291      24.993 -36.127  -3.275  1.00  0.00           C  
ATOM   1323  C   GLY B1291      24.611 -36.633  -4.656  1.00  0.00           C  
ATOM   1324  O   GLY B1291      23.485 -37.089  -4.882  1.00  0.00           O  
ATOM   1325  N   CYS B1292      25.574 -36.549  -5.569  1.00  0.00           N  
ATOM   1326  CA  CYS B1292      25.390 -36.920  -6.963  1.00  0.00           C  
ATOM   1327  C   CYS B1292      24.974 -38.373  -7.091  1.00  0.00           C  
ATOM   1328  O   CYS B1292      25.590 -39.263  -6.522  1.00  0.00           O  
ATOM   1329  CB  CYS B1292      26.668 -36.668  -7.739  1.00  0.00           C  
ATOM   1330  SG  CYS B1292      26.565 -37.181  -9.426  1.00  0.00           S  
ATOM   1331  N   THR B1293      23.918 -38.593  -7.855  1.00  0.00           N  
ATOM   1332  CA  THR B1293      23.168 -39.849  -7.787  1.00  0.00           C  
ATOM   1333  C   THR B1293      22.997 -40.552  -9.157  1.00  0.00           C  
ATOM   1334  O   THR B1293      22.471 -41.660  -9.239  1.00  0.00           O  
ATOM   1335  CB  THR B1293      21.809 -39.589  -7.071  1.00  0.00           C  
ATOM   1336  OG1 THR B1293      20.894 -40.647  -7.358  1.00  0.00           O  
ATOM   1337  CG2 THR B1293      21.192 -38.238  -7.494  1.00  0.00           C  
ATOM   1338  N   LEU B1294      23.466 -39.908 -10.220  1.00  0.00           N  
ATOM   1339  CA  LEU B1294      23.395 -40.462 -11.579  1.00  0.00           C  
ATOM   1340  C   LEU B1294      24.546 -39.905 -12.415  1.00  0.00           C  
ATOM   1341  O   LEU B1294      24.881 -38.730 -12.323  1.00  0.00           O  
ATOM   1342  CB  LEU B1294      22.058 -40.105 -12.246  1.00  0.00           C  
ATOM   1343  CG  LEU B1294      21.885 -40.394 -13.741  1.00  0.00           C  
ATOM   1344  CD1 LEU B1294      21.777 -41.901 -13.996  1.00  0.00           C  
ATOM   1345  CD2 LEU B1294      20.673 -39.662 -14.240  1.00  0.00           C  
ATOM   1346  N   GLN B1295      25.142 -40.762 -13.229  1.00  0.00           N  
ATOM   1347  CA  GLN B1295      26.133 -40.334 -14.192  1.00  0.00           C  
ATOM   1348  C   GLN B1295      25.635 -40.701 -15.563  1.00  0.00           C  
ATOM   1349  O   GLN B1295      25.030 -41.763 -15.753  1.00  0.00           O  
ATOM   1350  CB  GLN B1295      27.464 -41.027 -13.947  1.00  0.00           C  
ATOM   1351  CG  GLN B1295      28.588 -40.499 -14.830  1.00  0.00           C  
ATOM   1352  CD  GLN B1295      29.879 -41.294 -14.712  1.00  0.00           C  
ATOM   1353  OE1 GLN B1295      30.829 -41.082 -15.484  1.00  0.00           O  
ATOM   1354  NE2 GLN B1295      29.927 -42.207 -13.743  1.00  0.00           N  
ATOM   1355  N   ILE B1296      25.891 -39.827 -16.525  1.00  0.00           N  
ATOM   1356  CA  ILE B1296      25.531 -40.100 -17.908  1.00  0.00           C  
ATOM   1357  C   ILE B1296      26.728 -39.920 -18.812  1.00  0.00           C  
ATOM   1358  O   ILE B1296      27.639 -39.154 -18.510  1.00  0.00           O  
ATOM   1359  CB  ILE B1296      24.346 -39.243 -18.408  1.00  0.00           C  
ATOM   1360  CG1 ILE B1296      24.791 -37.823 -18.767  1.00  0.00           C  
ATOM   1361  CG2 ILE B1296      23.227 -39.227 -17.379  1.00  0.00           C  
ATOM   1362  CD1 ILE B1296      23.679 -36.960 -19.335  1.00  0.00           C  
ATOM   1363  N   GLY B1297      26.718 -40.647 -19.921  1.00  0.00           N  
ATOM   1364  CA  GLY B1297      27.784 -40.561 -20.908  1.00  0.00           C  
ATOM   1365  C   GLY B1297      27.404 -41.142 -22.249  1.00  0.00           C  
ATOM   1366  O   GLY B1297      26.241 -41.432 -22.518  1.00  0.00           O  
ATOM   1367  N   GLY B1298      28.405 -41.319 -23.091  1.00  0.00           N  
ATOM   1368  CA  GLY B1298      28.215 -41.952 -24.385  1.00  0.00           C  
ATOM   1369  C   GLY B1298      28.020 -43.433 -24.187  1.00  0.00           C  
ATOM   1370  O   GLY B1298      28.214 -43.951 -23.087  1.00  0.00           O  
ATOM   1371  N   ALA B1299      27.616 -44.107 -25.253  1.00  0.00           N  
ATOM   1372  CA  ALA B1299      27.298 -45.530 -25.178  1.00  0.00           C  
ATOM   1373  C   ALA B1299      28.573 -46.307 -24.882  1.00  0.00           C  
ATOM   1374  O   ALA B1299      28.586 -47.226 -24.058  1.00  0.00           O  
ATOM   1375  CB  ALA B1299      26.653 -46.005 -26.452  1.00  0.00           C  
ATOM   1376  N   ASP B1300      29.657 -45.904 -25.524  1.00  0.00           N  
ATOM   1377  CA  ASP B1300      30.937 -46.574 -25.326  1.00  0.00           C  
ATOM   1378  C   ASP B1300      31.402 -46.523 -23.875  1.00  0.00           C  
ATOM   1379  O   ASP B1300      32.024 -47.457 -23.390  1.00  0.00           O  
ATOM   1380  CB  ASP B1300      32.015 -46.010 -26.256  1.00  0.00           C  
ATOM   1381  CG  ASP B1300      31.893 -44.517 -26.466  1.00  0.00           C  
ATOM   1382  OD1 ASP B1300      31.553 -43.800 -25.501  1.00  0.00           O  
ATOM   1383  OD2 ASP B1300      32.124 -44.064 -27.609  1.00  0.00           O  
ATOM   1384  N   GLN B1301      31.062 -45.448 -23.181  1.00  0.00           N  
ATOM   1385  CA  GLN B1301      31.536 -45.217 -21.810  1.00  0.00           C  
ATOM   1386  C   GLN B1301      30.872 -46.065 -20.720  1.00  0.00           C  
ATOM   1387  O   GLN B1301      31.287 -46.019 -19.577  1.00  0.00           O  
ATOM   1388  CB  GLN B1301      31.389 -43.741 -21.448  1.00  0.00           C  
ATOM   1389  CG  GLN B1301      32.434 -42.861 -22.093  1.00  0.00           C  
ATOM   1390  CD  GLN B1301      33.854 -43.182 -21.631  1.00  0.00           C  
ATOM   1391  OE1 GLN B1301      34.071 -43.678 -20.514  1.00  0.00           O  
ATOM   1392  NE2 GLN B1301      34.834 -42.886 -22.490  1.00  0.00           N  
ATOM   1393  N   TRP B1302      29.851 -46.837 -21.062  1.00  0.00           N  
ATOM   1394  CA  TRP B1302      29.139 -47.650 -20.068  1.00  0.00           C  
ATOM   1395  C   TRP B1302      30.103 -48.370 -19.116  1.00  0.00           C  
ATOM   1396  O   TRP B1302      30.000 -48.274 -17.895  1.00  0.00           O  
ATOM   1397  CB  TRP B1302      28.251 -48.677 -20.769  1.00  0.00           C  
ATOM   1398  CG  TRP B1302      27.607 -49.624 -19.840  1.00  0.00           C  
ATOM   1399  CD1 TRP B1302      27.980 -50.907 -19.593  1.00  0.00           C  
ATOM   1400  CD2 TRP B1302      26.475 -49.363 -18.995  1.00  0.00           C  
ATOM   1401  NE1 TRP B1302      27.149 -51.473 -18.654  1.00  0.00           N  
ATOM   1402  CE2 TRP B1302      26.215 -50.546 -18.269  1.00  0.00           C  
ATOM   1403  CE3 TRP B1302      25.653 -48.245 -18.785  1.00  0.00           C  
ATOM   1404  CZ2 TRP B1302      25.165 -50.645 -17.356  1.00  0.00           C  
ATOM   1405  CZ3 TRP B1302      24.625 -48.343 -17.882  1.00  0.00           C  
ATOM   1406  CH2 TRP B1302      24.383 -49.539 -17.178  1.00  0.00           C  
ATOM   1407  N   GLY B1303      31.054 -49.080 -19.696  1.00  0.00           N  
ATOM   1408  CA  GLY B1303      31.929 -49.960 -18.939  1.00  0.00           C  
ATOM   1409  C   GLY B1303      32.462 -49.341 -17.665  1.00  0.00           C  
ATOM   1410  O   GLY B1303      32.306 -49.901 -16.576  1.00  0.00           O  
ATOM   1411  N   ASN B1304      33.098 -48.183 -17.788  1.00  0.00           N  
ATOM   1412  CA  ASN B1304      33.682 -47.554 -16.603  1.00  0.00           C  
ATOM   1413  C   ASN B1304      32.734 -46.645 -15.835  1.00  0.00           C  
ATOM   1414  O   ASN B1304      33.053 -46.258 -14.717  1.00  0.00           O  
ATOM   1415  CB  ASN B1304      35.030 -46.880 -16.887  1.00  0.00           C  
ATOM   1416  CG  ASN B1304      34.980 -45.921 -18.023  1.00  0.00           C  
ATOM   1417  OD1 ASN B1304      35.851 -45.930 -18.894  1.00  0.00           O  
ATOM   1418  ND2 ASN B1304      33.963 -45.074 -18.031  1.00  0.00           N  
ATOM   1419  N   ILE B1306      31.569 -46.327 -16.402  1.00  0.00           N  
ATOM   1420  CA  ILE B1306      30.507 -45.662 -15.618  1.00  0.00           C  
ATOM   1421  C   ILE B1306      29.941 -46.620 -14.571  1.00  0.00           C  
ATOM   1422  O   ILE B1306      29.752 -46.248 -13.425  1.00  0.00           O  
ATOM   1423  CB  ILE B1306      29.335 -45.121 -16.476  1.00  0.00           C  
ATOM   1424  CG1 ILE B1306      29.815 -44.016 -17.410  1.00  0.00           C  
ATOM   1425  CG2 ILE B1306      28.225 -44.548 -15.565  1.00  0.00           C  
ATOM   1426  CD1 ILE B1306      28.719 -43.433 -18.298  1.00  0.00           C  
ATOM   1427  N   ILE B1310      29.666 -47.852 -14.977  1.00  0.00           N  
ATOM   1428  CA  ILE B1310      29.164 -48.871 -14.046  1.00  0.00           C  
ATOM   1429  C   ILE B1310      30.253 -49.296 -13.045  1.00  0.00           C  
ATOM   1430  O   ILE B1310      29.962 -49.757 -11.930  1.00  0.00           O  
ATOM   1431  CB  ILE B1310      28.602 -50.100 -14.794  1.00  0.00           C  
ATOM   1432  CG1 ILE B1310      27.471 -50.720 -13.973  1.00  0.00           C  
ATOM   1433  CG2 ILE B1310      29.694 -51.095 -15.100  1.00  0.00           C  
ATOM   1434  CD1 ILE B1310      26.185 -49.917 -14.019  1.00  0.00           C  
ATOM   1435  N   ALA B1312      31.508 -49.132 -13.459  1.00  0.00           N  
ATOM   1436  CA  ALA B1312      32.650 -49.308 -12.563  1.00  0.00           C  
ATOM   1437  C   ALA B1312      32.465 -48.425 -11.322  1.00  0.00           C  
ATOM   1438  O   ALA B1312      32.640 -48.872 -10.184  1.00  0.00           O  
ATOM   1439  CB  ALA B1312      33.953 -48.953 -13.292  1.00  0.00           C  
ATOM   1440  N   GLY B1314      32.080 -47.178 -11.580  1.00  0.00           N  
ATOM   1441  CA  GLY B1314      31.805 -46.191 -10.545  1.00  0.00           C  
ATOM   1442  C   GLY B1314      30.595 -46.545  -9.714  1.00  0.00           C  
ATOM   1443  O   GLY B1314      30.693 -46.615  -8.488  1.00  0.00           O  
ATOM   1444  N   VAL B1316      29.456 -46.783 -10.364  1.00  0.00           N  
ATOM   1445  CA  VAL B1316      28.247 -47.224  -9.644  1.00  0.00           C  
ATOM   1446  C   VAL B1316      28.595 -48.321  -8.635  1.00  0.00           C  
ATOM   1447  O   VAL B1316      28.251 -48.233  -7.458  1.00  0.00           O  
ATOM   1448  CB  VAL B1316      27.160 -47.770 -10.587  1.00  0.00           C  
ATOM   1449  CG1 VAL B1316      26.052 -48.438  -9.786  1.00  0.00           C  
ATOM   1450  CG2 VAL B1316      26.598 -46.654 -11.443  1.00  0.00           C  
ATOM   1451  N   ARG B1317      29.291 -49.345  -9.118  1.00  0.00           N  
ATOM   1452  CA  ARG B1317      29.729 -50.465  -8.281  1.00  0.00           C  
ATOM   1453  C   ARG B1317      30.598 -49.993  -7.100  1.00  0.00           C  
ATOM   1454  O   ARG B1317      30.310 -50.301  -5.946  1.00  0.00           O  
ATOM   1455  CB  ARG B1317      30.499 -51.471  -9.134  1.00  0.00           C  
ATOM   1456  CG  ARG B1317      30.792 -52.809  -8.451  1.00  0.00           C  
ATOM   1457  CD  ARG B1317      31.982 -53.503  -9.120  1.00  0.00           C  
ATOM   1458  NE  ARG B1317      31.924 -53.342 -10.577  1.00  0.00           N  
ATOM   1459  CZ  ARG B1317      32.976 -53.240 -11.394  1.00  0.00           C  
ATOM   1460  NH1 ARG B1317      34.226 -53.278 -10.926  1.00  0.00           N  
ATOM   1461  NH2 ARG B1317      32.769 -53.091 -12.701  1.00  0.00           N  
ATOM   1462  N   LEU B1318      31.654 -49.242  -7.399  1.00  0.00           N  
ATOM   1463  CA  LEU B1318      32.572 -48.761  -6.364  1.00  0.00           C  
ATOM   1464  C   LEU B1318      31.852 -47.923  -5.330  1.00  0.00           C  
ATOM   1465  O   LEU B1318      32.208 -47.964  -4.159  1.00  0.00           O  
ATOM   1466  CB  LEU B1318      33.714 -47.940  -6.970  1.00  0.00           C  
ATOM   1467  CG  LEU B1318      34.775 -47.421  -5.994  1.00  0.00           C  
ATOM   1468  CD1 LEU B1318      35.494 -48.566  -5.316  1.00  0.00           C  
ATOM   1469  CD2 LEU B1318      35.742 -46.537  -6.742  1.00  0.00           C  
ATOM   1470  N   VAL B1319      30.858 -47.149  -5.761  1.00  0.00           N  
ATOM   1471  CA  VAL B1319      30.102 -46.297  -4.836  1.00  0.00           C  
ATOM   1472  C   VAL B1319      29.324 -47.128  -3.823  1.00  0.00           C  
ATOM   1473  O   VAL B1319      29.126 -46.711  -2.697  1.00  0.00           O  
ATOM   1474  CB  VAL B1319      29.140 -45.356  -5.571  1.00  0.00           C  
ATOM   1475  CG1 VAL B1319      28.051 -44.855  -4.628  1.00  0.00           C  
ATOM   1476  CG2 VAL B1319      29.910 -44.187  -6.185  1.00  0.00           C  
ATOM   1477  N   ARG B1321      28.885 -48.309  -4.229  1.00  0.00           N  
ATOM   1478  CA  ARG B1321      28.156 -49.201  -3.329  1.00  0.00           C  
ATOM   1479  C   ARG B1321      29.122 -49.856  -2.321  1.00  0.00           C  
ATOM   1480  O   ARG B1321      28.927 -49.768  -1.106  1.00  0.00           O  
ATOM   1481  CB  ARG B1321      27.388 -50.249  -4.141  1.00  0.00           C  
ATOM   1482  CG  ARG B1321      26.741 -51.354  -3.324  1.00  0.00           C  
ATOM   1483  CD  ARG B1321      25.496 -51.930  -3.991  1.00  0.00           C  
ATOM   1484  NE  ARG B1321      24.294 -51.650  -3.205  1.00  0.00           N  
ATOM   1485  CZ  ARG B1321      23.886 -52.348  -2.135  1.00  0.00           C  
ATOM   1486  NH1 ARG B1321      24.572 -53.400  -1.680  1.00  0.00           N  
ATOM   1487  NH2 ARG B1321      22.769 -51.990  -1.504  1.00  0.00           N  
ATOM   1488  N   GLN B1322      30.167 -50.496  -2.833  1.00  0.00           N  
ATOM   1489  CA  GLN B1322      31.220 -51.047  -1.982  1.00  0.00           C  
ATOM   1490  C   GLN B1322      31.721 -50.053  -0.958  1.00  0.00           C  
ATOM   1491  O   GLN B1322      31.590 -50.280   0.231  1.00  0.00           O  
ATOM   1492  CB  GLN B1322      32.388 -51.521  -2.822  1.00  0.00           C  
ATOM   1493  CG  GLN B1322      32.046 -52.794  -3.531  1.00  0.00           C  
ATOM   1494  CD  GLN B1322      33.135 -53.194  -4.488  1.00  0.00           C  
ATOM   1495  OE1 GLN B1322      33.441 -52.460  -5.425  1.00  0.00           O  
ATOM   1496  NE2 GLN B1322      33.719 -54.378  -4.282  1.00  0.00           N  
ATOM   1497  N   LYS B1323      32.296 -48.953  -1.419  1.00  0.00           N  
ATOM   1498  CA  LYS B1323      32.871 -47.946  -0.516  1.00  0.00           C  
ATOM   1499  C   LYS B1323      31.820 -47.266   0.370  1.00  0.00           C  
ATOM   1500  O   LYS B1323      31.957 -47.220   1.590  1.00  0.00           O  
ATOM   1501  CB  LYS B1323      33.615 -46.863  -1.305  1.00  0.00           C  
ATOM   1502  CG  LYS B1323      35.117 -47.060  -1.421  1.00  0.00           C  
ATOM   1503  CD  LYS B1323      35.803 -45.720  -1.727  1.00  0.00           C  
ATOM   1504  CE  LYS B1323      37.218 -45.654  -1.173  1.00  0.00           C  
ATOM   1505  NZ  LYS B1323      37.594 -44.280  -0.727  1.00  0.00           N  
ATOM   1506  N   LEU B1324      30.785 -46.727  -0.264  1.00  0.00           N  
ATOM   1507  CA  LEU B1324      29.860 -45.789   0.394  1.00  0.00           C  
ATOM   1508  C   LEU B1324      28.507 -46.376   0.753  1.00  0.00           C  
ATOM   1509  O   LEU B1324      27.711 -45.717   1.433  1.00  0.00           O  
ATOM   1510  CB  LEU B1324      29.646 -44.556  -0.484  1.00  0.00           C  
ATOM   1511  CG  LEU B1324      30.626 -43.423  -0.222  1.00  0.00           C  
ATOM   1512  CD1 LEU B1324      32.044 -43.956  -0.092  1.00  0.00           C  
ATOM   1513  CD2 LEU B1324      30.514 -42.371  -1.322  1.00  0.00           C  
ATOM   1514  N   GLY B1342      28.239 -47.593   0.283  1.00  0.00           N  
ATOM   1515  CA  GLY B1342      26.982 -48.303   0.610  1.00  0.00           C  
ATOM   1516  C   GLY B1342      25.730 -47.873  -0.143  1.00  0.00           C  
ATOM   1517  O   GLY B1342      24.735 -48.593  -0.150  1.00  0.00           O  
ATOM   1518  N   ALA B1344      25.781 -46.701  -0.777  1.00  0.00           N  
ATOM   1519  CA  ALA B1344      24.641 -46.137  -1.512  1.00  0.00           C  
ATOM   1520  C   ALA B1344      24.426 -46.852  -2.847  1.00  0.00           C  
ATOM   1521  O   ALA B1344      25.386 -47.291  -3.492  1.00  0.00           O  
ATOM   1522  CB  ALA B1344      24.850 -44.648  -1.742  1.00  0.00           C  
ATOM   1523  N   THR B1345      23.164 -47.000  -3.238  1.00  0.00           N  
ATOM   1524  CA  THR B1345      22.844 -47.401  -4.607  1.00  0.00           C  
ATOM   1525  C   THR B1345      22.685 -46.143  -5.448  1.00  0.00           C  
ATOM   1526  O   THR B1345      21.873 -45.273  -5.124  1.00  0.00           O  
ATOM   1527  CB  THR B1345      21.571 -48.247  -4.711  1.00  0.00           C  
ATOM   1528  OG1 THR B1345      21.885 -49.608  -4.410  1.00  0.00           O  
ATOM   1529  CG2 THR B1345      21.007 -48.192  -6.115  1.00  0.00           C  
ATOM   1530  N   VAL B1347      23.487 -46.042  -6.502  1.00  0.00           N  
ATOM   1531  CA  VAL B1347      23.410 -44.922  -7.438  1.00  0.00           C  
ATOM   1532  C   VAL B1347      23.189 -45.473  -8.844  1.00  0.00           C  
ATOM   1533  O   VAL B1347      23.169 -46.690  -9.038  1.00  0.00           O  
ATOM   1534  CB  VAL B1347      24.667 -44.049  -7.361  1.00  0.00           C  
ATOM   1535  CG1 VAL B1347      24.752 -43.410  -5.980  1.00  0.00           C  
ATOM   1536  CG2 VAL B1347      25.918 -44.874  -7.663  1.00  0.00           C  
ATOM   1537  N   HIS B1348      23.015 -44.594  -9.820  1.00  0.00           N  
ATOM   1538  CA  HIS B1348      22.557 -45.036 -11.136  1.00  0.00           C  
ATOM   1539  C   HIS B1348      23.454 -44.633 -12.288  1.00  0.00           C  
ATOM   1540  O   HIS B1348      24.381 -43.836 -12.120  1.00  0.00           O  
ATOM   1541  CB  HIS B1348      21.157 -44.489 -11.419  1.00  0.00           C  
ATOM   1542  CG  HIS B1348      20.250 -44.519 -10.239  1.00  0.00           C  
ATOM   1543  ND1 HIS B1348      19.524 -45.634  -9.886  1.00  0.00           N  
ATOM   1544  CD2 HIS B1348      19.949 -43.569  -9.327  1.00  0.00           C  
ATOM   1545  CE1 HIS B1348      18.816 -45.371  -8.804  1.00  0.00           C  
ATOM   1546  NE2 HIS B1348      19.052 -44.122  -8.446  1.00  0.00           N  
ATOM   1547  N   ALA B1349      23.125 -45.175 -13.461  1.00  0.00           N  
ATOM   1548  CA  ALA B1349      23.854 -44.916 -14.695  1.00  0.00           C  
ATOM   1549  C   ALA B1349      22.914 -44.935 -15.901  1.00  0.00           C  
ATOM   1550  O   ALA B1349      22.028 -45.775 -15.994  1.00  0.00           O  
ATOM   1551  CB  ALA B1349      24.956 -45.946 -14.877  1.00  0.00           C  
ATOM   1552  N   LEU B1350      23.119 -43.997 -16.817  1.00  0.00           N  
ATOM   1553  CA  LEU B1350      22.339 -43.922 -18.052  1.00  0.00           C  
ATOM   1554  C   LEU B1350      23.227 -43.440 -19.174  1.00  0.00           C  
ATOM   1555  O   LEU B1350      23.735 -42.329 -19.113  1.00  0.00           O  
ATOM   1556  CB  LEU B1350      21.165 -42.951 -17.908  1.00  0.00           C  
ATOM   1557  CG  LEU B1350      20.349 -42.698 -19.189  1.00  0.00           C  
ATOM   1558  CD1 LEU B1350      18.912 -42.336 -18.857  1.00  0.00           C  
ATOM   1559  CD2 LEU B1350      20.968 -41.626 -20.070  1.00  0.00           C  
ATOM   1560  N   THR B1351      23.422 -44.268 -20.195  1.00  0.00           N  
ATOM   1561  CA  THR B1351      24.189 -43.836 -21.357  1.00  0.00           C  
ATOM   1562  C   THR B1351      23.280 -43.413 -22.478  1.00  0.00           C  
ATOM   1563  O   THR B1351      22.120 -43.811 -22.550  1.00  0.00           O  
ATOM   1564  CB  THR B1351      25.081 -44.909 -21.905  1.00  0.00           C  
ATOM   1565  OG1 THR B1351      24.281 -46.033 -22.270  1.00  0.00           O  
ATOM   1566  CG2 THR B1351      26.107 -45.302 -20.882  1.00  0.00           C  
ATOM   1567  N   VAL B1352      23.858 -42.617 -23.362  1.00  0.00           N  
ATOM   1568  CA  VAL B1352      23.151 -41.963 -24.449  1.00  0.00           C  
ATOM   1569  C   VAL B1352      23.743 -42.488 -25.768  1.00  0.00           C  
ATOM   1570  O   VAL B1352      24.875 -42.962 -25.778  1.00  0.00           O  
ATOM   1571  CB  VAL B1352      23.353 -40.463 -24.325  1.00  0.00           C  
ATOM   1572  CG1 VAL B1352      24.428 -39.994 -25.303  1.00  0.00           C  
ATOM   1573  CG2 VAL B1352      22.036 -39.740 -24.515  1.00  0.00           C  
ATOM   1574  N   PRO B1356      22.978 -42.460 -26.873  1.00  0.00           N  
ATOM   1575  CA  PRO B1356      23.479 -43.138 -28.070  1.00  0.00           C  
ATOM   1576  C   PRO B1356      24.661 -42.438 -28.723  1.00  0.00           C  
ATOM   1577  O   PRO B1356      24.782 -41.212 -28.640  1.00  0.00           O  
ATOM   1578  CB  PRO B1356      22.274 -43.119 -29.022  1.00  0.00           C  
ATOM   1579  CG  PRO B1356      21.101 -42.757 -28.189  1.00  0.00           C  
ATOM   1580  CD  PRO B1356      21.649 -41.879 -27.112  1.00  0.00           C  
ATOM   1581  N   LEU B1360      25.546 -43.222 -29.331  1.00  0.00           N  
ATOM   1582  CA  LEU B1360      26.542 -42.670 -30.236  1.00  0.00           C  
ATOM   1583  C   LEU B1360      25.815 -42.388 -31.531  1.00  0.00           C  
ATOM   1584  O   LEU B1360      24.993 -43.185 -31.970  1.00  0.00           O  
ATOM   1585  CB  LEU B1360      27.679 -43.648 -30.501  1.00  0.00           C  
ATOM   1586  CG  LEU B1360      28.869 -43.613 -29.552  1.00  0.00           C  
ATOM   1587  CD1 LEU B1360      28.684 -44.644 -28.485  1.00  0.00           C  
ATOM   1588  CD2 LEU B1360      30.165 -43.873 -30.322  1.00  0.00           C  
ATOM   1589  N   VAL B1361      26.125 -41.265 -32.151  1.00  0.00           N  
ATOM   1590  CA  VAL B1361      25.374 -40.806 -33.315  1.00  0.00           C  
ATOM   1591  C   VAL B1361      26.010 -41.306 -34.609  1.00  0.00           C  
ATOM   1592  O   VAL B1361      27.149 -40.979 -34.907  1.00  0.00           O  
ATOM   1593  CB  VAL B1361      25.280 -39.270 -33.346  1.00  0.00           C  
ATOM   1594  CG1 VAL B1361      24.470 -38.820 -34.544  1.00  0.00           C  
ATOM   1595  CG2 VAL B1361      24.672 -38.747 -32.039  1.00  0.00           C  
ATOM   1596  N   THR B1365      25.270 -42.119 -35.359  1.00  0.00           N  
ATOM   1597  CA  THR B1365      25.707 -42.567 -36.687  1.00  0.00           C  
ATOM   1598  C   THR B1365      24.691 -42.175 -37.748  1.00  0.00           C  
ATOM   1599  O   THR B1365      23.483 -42.288 -37.543  1.00  0.00           O  
ATOM   1600  CB  THR B1365      25.905 -44.085 -36.743  1.00  0.00           C  
ATOM   1601  OG1 THR B1365      26.739 -44.491 -35.653  1.00  0.00           O  
ATOM   1602  CG2 THR B1365      26.564 -44.494 -38.048  1.00  0.00           C  
ATOM   1603  N   ALA B1366      25.194 -41.724 -38.888  1.00  0.00           N  
ATOM   1604  CA  ALA B1366      24.346 -41.402 -40.029  1.00  0.00           C  
ATOM   1605  C   ALA B1366      23.699 -42.680 -40.562  1.00  0.00           C  
ATOM   1606  O   ALA B1366      24.208 -43.794 -40.358  1.00  0.00           O  
ATOM   1607  CB  ALA B1366      25.158 -40.728 -41.117  1.00  0.00           C  
ATOM   1608  N   ALA B1368      22.576 -42.522 -41.249  1.00  0.00           N  
ATOM   1609  CA  ALA B1368      21.886 -43.663 -41.858  1.00  0.00           C  
ATOM   1610  C   ALA B1368      22.775 -44.383 -42.894  1.00  0.00           C  
ATOM   1611  O   ALA B1368      22.686 -45.596 -43.074  1.00  0.00           O  
ATOM   1612  CB  ALA B1368      20.573 -43.210 -42.485  1.00  0.00           C  
ATOM   1613  N   ASP B1369      23.654 -43.634 -43.547  1.00  0.00           N  
ATOM   1614  CA  ASP B1369      24.611 -44.218 -44.487  1.00  0.00           C  
ATOM   1615  C   ASP B1369      25.823 -44.902 -43.811  1.00  0.00           C  
ATOM   1616  O   ASP B1369      26.810 -45.224 -44.472  1.00  0.00           O  
ATOM   1617  CB  ASP B1369      25.087 -43.161 -45.484  1.00  0.00           C  
ATOM   1618  CG  ASP B1369      26.041 -42.145 -44.860  1.00  0.00           C  
ATOM   1619  OD1 ASP B1369      26.289 -42.207 -43.633  1.00  0.00           O  
ATOM   1620  OD2 ASP B1369      26.547 -41.282 -45.612  1.00  0.00           O  
ATOM   1621  N   GLY B1370      25.744 -45.110 -42.501  1.00  0.00           N  
ATOM   1622  CA  GLY B1370      26.780 -45.830 -41.760  1.00  0.00           C  
ATOM   1623  C   GLY B1370      27.940 -44.967 -41.279  1.00  0.00           C  
ATOM   1624  O   GLY B1370      28.706 -45.377 -40.411  1.00  0.00           O  
ATOM   1625  N   THR B1373      28.068 -43.768 -41.833  1.00  0.00           N  
ATOM   1626  CA  THR B1373      29.171 -42.874 -41.484  1.00  0.00           C  
ATOM   1627  C   THR B1373      29.015 -42.330 -40.076  1.00  0.00           C  
ATOM   1628  O   THR B1373      27.912 -42.226 -39.551  1.00  0.00           O  
ATOM   1629  CB  THR B1373      29.289 -41.669 -42.456  1.00  0.00           C  
ATOM   1630  OG1 THR B1373      28.172 -40.784 -42.286  1.00  0.00           O  
ATOM   1631  CG2 THR B1373      29.347 -42.138 -43.893  1.00  0.00           C  
ATOM   1632  N   LYS B1412      30.144 -41.973 -39.485  1.00  0.00           N  
ATOM   1633  CA  LYS B1412      30.185 -41.440 -38.131  1.00  0.00           C  
ATOM   1634  C   LYS B1412      29.783 -39.963 -38.172  1.00  0.00           C  
ATOM   1635  O   LYS B1412      30.115 -39.241 -39.109  1.00  0.00           O  
ATOM   1636  CB  LYS B1412      31.585 -41.611 -37.519  1.00  0.00           C  
ATOM   1637  CG  LYS B1412      31.568 -42.014 -36.045  1.00  0.00           C  
ATOM   1638  CD  LYS B1412      32.841 -41.599 -35.279  1.00  0.00           C  
ATOM   1639  CE  LYS B1412      32.628 -41.693 -33.748  1.00  0.00           C  
ATOM   1640  NZ  LYS B1412      33.785 -41.195 -32.945  1.00  0.00           N  
ATOM   1641  N   PHE B1415      29.054 -39.534 -37.150  1.00  0.00           N  
ATOM   1642  CA  PHE B1415      28.606 -38.145 -37.019  1.00  0.00           C  
ATOM   1643  C   PHE B1415      29.719 -37.257 -36.487  1.00  0.00           C  
ATOM   1644  O   PHE B1415      30.531 -37.692 -35.682  1.00  0.00           O  
ATOM   1645  CB  PHE B1415      27.405 -38.076 -36.073  1.00  0.00           C  
ATOM   1646  CG  PHE B1415      27.040 -36.689 -35.650  1.00  0.00           C  
ATOM   1647  CD1 PHE B1415      26.219 -35.901 -36.447  1.00  0.00           C  
ATOM   1648  CD2 PHE B1415      27.508 -36.168 -34.449  1.00  0.00           C  
ATOM   1649  CE1 PHE B1415      25.876 -34.596 -36.057  1.00  0.00           C  
ATOM   1650  CE2 PHE B1415      27.173 -34.872 -34.046  1.00  0.00           C  
ATOM   1651  CZ  PHE B1415      26.354 -34.083 -34.857  1.00  0.00           C  
ATOM   1652  N   GLY B1416      29.745 -36.011 -36.935  1.00  0.00           N  
ATOM   1653  CA  GLY B1416      30.650 -35.000 -36.377  1.00  0.00           C  
ATOM   1654  C   GLY B1416      32.083 -35.013 -36.879  1.00  0.00           C  
ATOM   1655  O   GLY B1416      32.986 -34.505 -36.212  1.00  0.00           O  
ATOM   1656  N   LYS B1417      32.291 -35.596 -38.055  1.00  0.00           N  
ATOM   1657  CA  LYS B1417      33.598 -35.587 -38.722  1.00  0.00           C  
ATOM   1658  C   LYS B1417      33.501 -34.714 -39.962  1.00  0.00           C  
ATOM   1659  O   LYS B1417      32.461 -34.641 -40.599  1.00  0.00           O  
ATOM   1660  CB  LYS B1417      34.046 -37.003 -39.111  1.00  0.00           C  
ATOM   1661  CG  LYS B1417      34.000 -38.052 -37.971  1.00  0.00           C  
ATOM   1662  CD  LYS B1417      35.217 -38.018 -37.023  1.00  0.00           C  
ATOM   1663  CE  LYS B1417      35.082 -36.964 -35.911  1.00  0.00           C  
ATOM   1664  NZ  LYS B1417      36.109 -37.117 -34.842  1.00  0.00           N  
ATOM   1665  N   SER B1442      34.592 -34.042 -40.291  1.00  0.00           N  
ATOM   1666  CA  SER B1442      34.660 -33.199 -41.486  1.00  0.00           C  
ATOM   1667  C   SER B1442      34.684 -34.028 -42.782  1.00  0.00           C  
ATOM   1668  O   SER B1442      35.202 -35.154 -42.809  1.00  0.00           O  
ATOM   1669  CB  SER B1442      35.893 -32.290 -41.430  1.00  0.00           C  
ATOM   1670  OG  SER B1442      35.987 -31.497 -42.598  1.00  0.00           O  
ATOM   1671  N   THR B1444      34.131 -33.430 -43.845  1.00  0.00           N  
ATOM   1672  CA  THR B1444      34.017 -34.027 -45.212  1.00  0.00           C  
ATOM   1673  C   THR B1444      35.070 -35.087 -45.530  1.00  0.00           C  
ATOM   1674  O   THR B1444      34.770 -36.147 -46.082  1.00  0.00           O  
ATOM   1675  CB  THR B1444      34.137 -32.941 -46.329  1.00  0.00           C  
ATOM   1676  OG1 THR B1444      35.428 -32.317 -46.265  1.00  0.00           O  
ATOM   1677  CG2 THR B1444      33.041 -31.874 -46.198  1.00  0.00           C  
ATOM   1678  N   GLY B1450      36.310 -34.733 -45.225  1.00  0.00           N  
ATOM   1679  CA  GLY B1450      37.431 -35.657 -45.182  1.00  0.00           C  
ATOM   1680  C   GLY B1450      38.369 -35.111 -44.118  1.00  0.00           C  
ATOM   1681  O   GLY B1450      38.940 -34.032 -44.276  1.00  0.00           O  
ATOM   1682  N   GLY B1451      38.489 -35.826 -43.009  1.00  0.00           N  
ATOM   1683  CA  GLY B1451      39.324 -35.379 -41.900  1.00  0.00           C  
ATOM   1684  C   GLY B1451      38.664 -35.582 -40.548  1.00  0.00           C  
ATOM   1685  O   GLY B1451      38.162 -36.665 -40.244  1.00  0.00           O  
ATOM   1686  N   GLY B1452      38.664 -34.528 -39.741  1.00  0.00           N  
ATOM   1687  CA  GLY B1452      38.370 -34.653 -38.319  1.00  0.00           C  
ATOM   1688  C   GLY B1452      37.260 -33.771 -37.782  1.00  0.00           C  
ATOM   1689  O   GLY B1452      36.279 -33.486 -38.461  1.00  0.00           O  
ATOM   1690  N   SER B1455      37.461 -33.311 -36.553  1.00  0.00           N  
ATOM   1691  CA  SER B1455      36.376 -32.820 -35.702  1.00  0.00           C  
ATOM   1692  C   SER B1455      35.782 -31.475 -36.115  1.00  0.00           C  
ATOM   1693  O   SER B1455      36.436 -30.663 -36.765  1.00  0.00           O  
ATOM   1694  CB  SER B1455      36.865 -32.733 -34.255  1.00  0.00           C  
ATOM   1695  OG  SER B1455      37.281 -34.000 -33.796  1.00  0.00           O  
ATOM   1696  N   LEU B1456      34.522 -31.274 -35.731  1.00  0.00           N  
ATOM   1697  CA  LEU B1456      33.860 -29.966 -35.826  1.00  0.00           C  
ATOM   1698  C   LEU B1456      33.812 -29.326 -34.455  1.00  0.00           C  
ATOM   1699  O   LEU B1456      33.124 -29.812 -33.567  1.00  0.00           O  
ATOM   1700  CB  LEU B1456      32.435 -30.088 -36.353  1.00  0.00           C  
ATOM   1701  CG  LEU B1456      32.337 -30.335 -37.854  1.00  0.00           C  
ATOM   1702  CD1 LEU B1456      32.250 -31.844 -38.156  1.00  0.00           C  
ATOM   1703  CD2 LEU B1456      31.158 -29.576 -38.417  1.00  0.00           C  
ATOM   1704  N   TRP B1457      34.523 -28.218 -34.306  1.00  0.00           N  
ATOM   1705  CA  TRP B1457      34.782 -27.640 -32.994  1.00  0.00           C  
ATOM   1706  C   TRP B1457      33.754 -26.595 -32.633  1.00  0.00           C  
ATOM   1707  O   TRP B1457      33.247 -25.886 -33.500  1.00  0.00           O  
ATOM   1708  CB  TRP B1457      36.184 -27.022 -32.939  1.00  0.00           C  
ATOM   1709  CG  TRP B1457      37.273 -27.992 -33.277  1.00  0.00           C  
ATOM   1710  CD1 TRP B1457      37.929 -28.100 -34.460  1.00  0.00           C  
ATOM   1711  CD2 TRP B1457      37.819 -28.999 -32.420  1.00  0.00           C  
ATOM   1712  NE1 TRP B1457      38.853 -29.101 -34.395  1.00  0.00           N  
ATOM   1713  CE2 TRP B1457      38.811 -29.669 -33.151  1.00  0.00           C  
ATOM   1714  CE3 TRP B1457      37.570 -29.395 -31.099  1.00  0.00           C  
ATOM   1715  CZ2 TRP B1457      39.556 -30.717 -32.613  1.00  0.00           C  
ATOM   1716  CZ3 TRP B1457      38.316 -30.436 -30.564  1.00  0.00           C  
ATOM   1717  CH2 TRP B1457      39.294 -31.084 -31.324  1.00  0.00           C  
ATOM   1718  N   LEU B1458      33.464 -26.492 -31.342  1.00  0.00           N  
ATOM   1719  CA  LEU B1458      32.522 -25.486 -30.867  1.00  0.00           C  
ATOM   1720  C   LEU B1458      33.165 -24.114 -30.901  1.00  0.00           C  
ATOM   1721  O   LEU B1458      32.460 -23.110 -30.944  1.00  0.00           O  
ATOM   1722  CB  LEU B1458      32.008 -25.791 -29.456  1.00  0.00           C  
ATOM   1723  CG  LEU B1458      31.295 -27.126 -29.235  1.00  0.00           C  
ATOM   1724  CD1 LEU B1458      29.922 -26.851 -28.646  1.00  0.00           C  
ATOM   1725  CD2 LEU B1458      31.182 -27.965 -30.514  1.00  0.00           C  
ATOM   1726  N   ASP B1459      34.493 -24.068 -30.869  1.00  0.00           N  
ATOM   1727  CA  ASP B1459      35.200 -22.786 -30.909  1.00  0.00           C  
ATOM   1728  C   ASP B1459      35.189 -22.165 -32.320  1.00  0.00           C  
ATOM   1729  O   ASP B1459      35.606 -22.814 -33.283  1.00  0.00           O  
ATOM   1730  CB  ASP B1459      36.639 -22.917 -30.422  1.00  0.00           C  
ATOM   1731  CG  ASP B1459      37.329 -21.564 -30.320  1.00  0.00           C  
ATOM   1732  OD1 ASP B1459      36.988 -20.781 -29.407  1.00  0.00           O  
ATOM   1733  OD2 ASP B1459      38.186 -21.267 -31.170  1.00  0.00           O  
ATOM   1734  N   PRO B1460      34.732 -20.897 -32.439  1.00  0.00           N  
ATOM   1735  CA  PRO B1460      34.565 -20.248 -33.742  1.00  0.00           C  
ATOM   1736  C   PRO B1460      35.840 -20.076 -34.537  1.00  0.00           C  
ATOM   1737  O   PRO B1460      35.794 -20.079 -35.757  1.00  0.00           O  
ATOM   1738  CB  PRO B1460      34.022 -18.865 -33.382  1.00  0.00           C  
ATOM   1739  CG  PRO B1460      34.428 -18.647 -31.990  1.00  0.00           C  
ATOM   1740  CD  PRO B1460      34.341 -19.986 -31.349  1.00  0.00           C  
ATOM   1741  N   GLN B1461      36.965 -19.899 -33.858  1.00  0.00           N  
ATOM   1742  CA  GLN B1461      38.231 -19.713 -34.560  1.00  0.00           C  
ATOM   1743  C   GLN B1461      38.922 -21.029 -34.919  1.00  0.00           C  
ATOM   1744  O   GLN B1461      39.957 -21.020 -35.561  1.00  0.00           O  
ATOM   1745  CB  GLN B1461      39.131 -18.779 -33.766  1.00  0.00           C  
ATOM   1746  CG  GLN B1461      38.707 -17.324 -33.983  1.00  0.00           C  
ATOM   1747  CD  GLN B1461      38.871 -16.450 -32.765  1.00  0.00           C  
ATOM   1748  OE1 GLN B1461      38.089 -15.513 -32.540  1.00  0.00           O  
ATOM   1749  NE2 GLN B1461      39.893 -16.745 -31.966  1.00  0.00           N  
ATOM   1750  N   MET B1462      38.341 -22.153 -34.510  1.00  0.00           N  
ATOM   1751  CA  MET B1462      38.769 -23.472 -34.993  1.00  0.00           C  
ATOM   1752  C   MET B1462      37.825 -23.940 -36.108  1.00  0.00           C  
ATOM   1753  O   MET B1462      38.267 -24.449 -37.127  1.00  0.00           O  
ATOM   1754  CB  MET B1462      38.791 -24.498 -33.853  1.00  0.00           C  
ATOM   1755  CG  MET B1462      39.703 -24.131 -32.712  1.00  0.00           C  
ATOM   1756  SD  MET B1462      39.639 -25.309 -31.385  1.00  0.00           S  
ATOM   1757  CE  MET B1462      40.373 -26.757 -32.140  1.00  0.00           C  
ATOM   1758  N   THR B1463      36.524 -23.797 -35.881  1.00  0.00           N  
ATOM   1759  CA  THR B1463      35.509 -24.044 -36.903  1.00  0.00           C  
ATOM   1760  C   THR B1463      34.652 -22.816 -36.976  1.00  0.00           C  
ATOM   1761  O   THR B1463      34.028 -22.444 -35.995  1.00  0.00           O  
ATOM   1762  CB  THR B1463      34.589 -25.203 -36.543  1.00  0.00           C  
ATOM   1763  OG1 THR B1463      35.359 -26.393 -36.449  1.00  0.00           O  
ATOM   1764  CG2 THR B1463      33.505 -25.390 -37.595  1.00  0.00           C  
ATOM   1765  N   SER B1465      34.618 -22.175 -38.131  1.00  0.00           N  
ATOM   1766  CA  SER B1465      33.840 -20.943 -38.269  1.00  0.00           C  
ATOM   1767  C   SER B1465      32.367 -21.249 -38.075  1.00  0.00           C  
ATOM   1768  O   SER B1465      31.926 -22.354 -38.386  1.00  0.00           O  
ATOM   1769  CB  SER B1465      34.049 -20.301 -39.638  1.00  0.00           C  
ATOM   1770  OG  SER B1465      33.849 -21.250 -40.659  1.00  0.00           O  
ATOM   1771  N   PRO B1467      31.598 -20.281 -37.545  1.00  0.00           N  
ATOM   1772  CA  PRO B1467      30.144 -20.436 -37.436  1.00  0.00           C  
ATOM   1773  C   PRO B1467      29.503 -20.873 -38.756  1.00  0.00           C  
ATOM   1774  O   PRO B1467      28.553 -21.640 -38.769  1.00  0.00           O  
ATOM   1775  CB  PRO B1467      29.676 -19.028 -37.073  1.00  0.00           C  
ATOM   1776  CG  PRO B1467      30.808 -18.424 -36.370  1.00  0.00           C  
ATOM   1777  CD  PRO B1467      32.051 -18.993 -36.992  1.00  0.00           C  
ATOM   1778  N   TYR B1506      30.036 -20.370 -39.854  1.00  0.00           N  
ATOM   1779  CA  TYR B1506      29.579 -20.755 -41.188  1.00  0.00           C  
ATOM   1780  C   TYR B1506      29.726 -22.263 -41.411  1.00  0.00           C  
ATOM   1781  O   TYR B1506      28.808 -22.924 -41.905  1.00  0.00           O  
ATOM   1782  CB  TYR B1506      30.373 -19.995 -42.264  1.00  0.00           C  
ATOM   1783  CG  TYR B1506      29.728 -20.053 -43.621  1.00  0.00           C  
ATOM   1784  CD1 TYR B1506      28.591 -19.306 -43.898  1.00  0.00           C  
ATOM   1785  CD2 TYR B1506      30.236 -20.870 -44.626  1.00  0.00           C  
ATOM   1786  CE1 TYR B1506      27.973 -19.368 -45.140  1.00  0.00           C  
ATOM   1787  CE2 TYR B1506      29.627 -20.934 -45.879  1.00  0.00           C  
ATOM   1788  CZ  TYR B1506      28.495 -20.184 -46.125  1.00  0.00           C  
ATOM   1789  OH  TYR B1506      27.884 -20.236 -47.357  1.00  0.00           O  
ATOM   1790  N   ALA B1507      30.893 -22.793 -41.056  1.00  0.00           N  
ATOM   1791  CA  ALA B1507      31.167 -24.226 -41.208  1.00  0.00           C  
ATOM   1792  C   ALA B1507      30.241 -25.022 -40.303  1.00  0.00           C  
ATOM   1793  O   ALA B1507      29.768 -26.092 -40.667  1.00  0.00           O  
ATOM   1794  CB  ALA B1507      32.628 -24.544 -40.896  1.00  0.00           C  
ATOM   1795  N   TRP B1508      29.981 -24.483 -39.122  1.00  0.00           N  
ATOM   1796  CA  TRP B1508      29.135 -25.156 -38.168  1.00  0.00           C  
ATOM   1797  C   TRP B1508      27.754 -25.277 -38.796  1.00  0.00           C  
ATOM   1798  O   TRP B1508      27.245 -26.388 -38.973  1.00  0.00           O  
ATOM   1799  CB  TRP B1508      29.097 -24.395 -36.842  1.00  0.00           C  
ATOM   1800  CG  TRP B1508      28.327 -25.101 -35.781  1.00  0.00           C  
ATOM   1801  CD1 TRP B1508      27.016 -24.924 -35.473  1.00  0.00           C  
ATOM   1802  CD2 TRP B1508      28.816 -26.116 -34.894  1.00  0.00           C  
ATOM   1803  NE1 TRP B1508      26.655 -25.761 -34.453  1.00  0.00           N  
ATOM   1804  CE2 TRP B1508      27.740 -26.504 -34.078  1.00  0.00           C  
ATOM   1805  CE3 TRP B1508      30.058 -26.734 -34.715  1.00  0.00           C  
ATOM   1806  CZ2 TRP B1508      27.863 -27.473 -33.088  1.00  0.00           C  
ATOM   1807  CZ3 TRP B1508      30.181 -27.695 -33.732  1.00  0.00           C  
ATOM   1808  CH2 TRP B1508      29.088 -28.057 -32.928  1.00  0.00           C  
ATOM   1809  N   TYR B1509      27.176 -24.132 -39.163  1.00  0.00           N  
ATOM   1810  CA  TYR B1509      25.875 -24.067 -39.846  1.00  0.00           C  
ATOM   1811  C   TYR B1509      25.800 -25.034 -41.025  1.00  0.00           C  
ATOM   1812  O   TYR B1509      24.912 -25.881 -41.101  1.00  0.00           O  
ATOM   1813  CB  TYR B1509      25.604 -22.648 -40.350  1.00  0.00           C  
ATOM   1814  CG  TYR B1509      24.194 -22.438 -40.883  1.00  0.00           C  
ATOM   1815  CD1 TYR B1509      23.875 -22.681 -42.225  1.00  0.00           C  
ATOM   1816  CD2 TYR B1509      23.176 -22.000 -40.045  1.00  0.00           C  
ATOM   1817  CE1 TYR B1509      22.574 -22.500 -42.704  1.00  0.00           C  
ATOM   1818  CE2 TYR B1509      21.882 -21.815 -40.518  1.00  0.00           C  
ATOM   1819  CZ  TYR B1509      21.585 -22.065 -41.843  1.00  0.00           C  
ATOM   1820  OH  TYR B1509      20.294 -21.878 -42.289  1.00  0.00           O  
ATOM   1821  N   GLN B1510      26.747 -24.899 -41.937  1.00  0.00           N  
ATOM   1822  CA  GLN B1510      26.762 -25.697 -43.157  1.00  0.00           C  
ATOM   1823  C   GLN B1510      26.893 -27.199 -42.898  1.00  0.00           C  
ATOM   1824  O   GLN B1510      26.329 -27.999 -43.630  1.00  0.00           O  
ATOM   1825  CB  GLN B1510      27.883 -25.227 -44.088  1.00  0.00           C  
ATOM   1826  CG  GLN B1510      27.628 -23.863 -44.704  1.00  0.00           C  
ATOM   1827  CD  GLN B1510      26.323 -23.801 -45.510  1.00  0.00           C  
ATOM   1828  OE1 GLN B1510      26.011 -24.712 -46.287  1.00  0.00           O  
ATOM   1829  NE2 GLN B1510      25.557 -22.719 -45.322  1.00  0.00           N  
ATOM   1830  N   TYR B1511      27.628 -27.590 -41.864  1.00  0.00           N  
ATOM   1831  CA  TYR B1511      27.706 -28.996 -41.539  1.00  0.00           C  
ATOM   1832  C   TYR B1511      26.288 -29.504 -41.331  1.00  0.00           C  
ATOM   1833  O   TYR B1511      25.884 -30.511 -41.907  1.00  0.00           O  
ATOM   1834  CB  TYR B1511      28.541 -29.268 -40.287  1.00  0.00           C  
ATOM   1835  CG  TYR B1511      28.593 -30.752 -39.963  1.00  0.00           C  
ATOM   1836  CD1 TYR B1511      29.489 -31.595 -40.612  1.00  0.00           C  
ATOM   1837  CD2 TYR B1511      27.711 -31.317 -39.053  1.00  0.00           C  
ATOM   1838  CE1 TYR B1511      29.529 -32.958 -40.340  1.00  0.00           C  
ATOM   1839  CE2 TYR B1511      27.735 -32.688 -38.779  1.00  0.00           C  
ATOM   1840  CZ  TYR B1511      28.650 -33.498 -39.423  1.00  0.00           C  
ATOM   1841  OH  TYR B1511      28.670 -34.842 -39.155  1.00  0.00           O  
ATOM   1842  N   PHE B1516      25.539 -28.789 -40.500  1.00  0.00           N  
ATOM   1843  CA  PHE B1516      24.179 -29.208 -40.130  1.00  0.00           C  
ATOM   1844  C   PHE B1516      23.141 -28.968 -41.225  1.00  0.00           C  
ATOM   1845  O   PHE B1516      22.183 -29.728 -41.335  1.00  0.00           O  
ATOM   1846  CB  PHE B1516      23.755 -28.571 -38.799  1.00  0.00           C  
ATOM   1847  CG  PHE B1516      24.459 -29.170 -37.612  1.00  0.00           C  
ATOM   1848  CD1 PHE B1516      24.102 -30.440 -37.149  1.00  0.00           C  
ATOM   1849  CD2 PHE B1516      25.509 -28.503 -37.000  1.00  0.00           C  
ATOM   1850  CE1 PHE B1516      24.764 -31.028 -36.080  1.00  0.00           C  
ATOM   1851  CE2 PHE B1516      26.171 -29.077 -35.931  1.00  0.00           C  
ATOM   1852  CZ  PHE B1516      25.795 -30.346 -35.466  1.00  0.00           C  
ATOM   1853  N   VAL B1517      23.348 -27.946 -42.049  1.00  0.00           N  
ATOM   1854  CA  VAL B1517      22.465 -27.714 -43.195  1.00  0.00           C  
ATOM   1855  C   VAL B1517      22.599 -28.822 -44.240  1.00  0.00           C  
ATOM   1856  O   VAL B1517      21.713 -28.984 -45.076  1.00  0.00           O  
ATOM   1857  CB  VAL B1517      22.742 -26.376 -43.911  1.00  0.00           C  
ATOM   1858  CG1 VAL B1517      23.508 -26.624 -45.202  1.00  0.00           C  
ATOM   1859  CG2 VAL B1517      21.437 -25.641 -44.228  1.00  0.00           C  
ATOM   1860  N   ASN B1518      23.703 -29.567 -44.209  1.00  0.00           N  
ATOM   1861  CA  ASN B1518      23.915 -30.678 -45.147  1.00  0.00           C  
ATOM   1862  C   ASN B1518      23.626 -32.058 -44.583  1.00  0.00           C  
ATOM   1863  O   ASN B1518      23.897 -33.064 -45.230  1.00  0.00           O  
ATOM   1864  CB  ASN B1518      25.319 -30.606 -45.715  1.00  0.00           C  
ATOM   1865  CG  ASN B1518      25.504 -29.393 -46.577  1.00  0.00           C  
ATOM   1866  OD1 ASN B1518      24.674 -29.100 -47.431  1.00  0.00           O  
ATOM   1867  ND2 ASN B1518      26.569 -28.656 -46.339  1.00  0.00           N  
ATOM   1868  N   THR B1527      23.048 -32.106 -43.389  1.00  0.00           N  
ATOM   1869  CA  THR B1527      22.536 -33.365 -42.832  1.00  0.00           C  
ATOM   1870  C   THR B1527      21.629 -34.033 -43.862  1.00  0.00           C  
ATOM   1871  O   THR B1527      20.770 -33.371 -44.452  1.00  0.00           O  
ATOM   1872  CB  THR B1527      21.731 -33.134 -41.545  1.00  0.00           C  
ATOM   1873  OG1 THR B1527      22.490 -32.307 -40.658  1.00  0.00           O  
ATOM   1874  CG2 THR B1527      21.423 -34.437 -40.864  1.00  0.00           C  
ATOM   1875  N   ALA B1528      21.840 -35.328 -44.089  1.00  0.00           N  
ATOM   1876  CA  ALA B1528      21.013 -36.093 -45.035  1.00  0.00           C  
ATOM   1877  C   ALA B1528      19.546 -36.036 -44.635  1.00  0.00           C  
ATOM   1878  O   ALA B1528      19.225 -35.933 -43.447  1.00  0.00           O  
ATOM   1879  CB  ALA B1528      21.472 -37.539 -45.103  1.00  0.00           C  
ATOM   1880  N   ASP B1549      18.661 -36.087 -45.626  1.00  0.00           N  
ATOM   1881  CA  ASP B1549      17.227 -36.203 -45.357  1.00  0.00           C  
ATOM   1882  C   ASP B1549      16.953 -37.417 -44.457  1.00  0.00           C  
ATOM   1883  O   ASP B1549      16.091 -37.369 -43.579  1.00  0.00           O  
ATOM   1884  CB  ASP B1549      16.413 -36.317 -46.653  1.00  0.00           C  
ATOM   1885  CG  ASP B1549      15.934 -34.960 -47.200  1.00  0.00           C  
ATOM   1886  OD1 ASP B1549      16.205 -33.897 -46.594  1.00  0.00           O  
ATOM   1887  OD2 ASP B1549      15.259 -34.967 -48.256  1.00  0.00           O  
ATOM   1888  N   ALA B1563      17.697 -38.500 -44.649  1.00  0.00           N  
ATOM   1889  CA  ALA B1563      17.512 -39.708 -43.813  1.00  0.00           C  
ATOM   1890  C   ALA B1563      17.704 -39.462 -42.307  1.00  0.00           C  
ATOM   1891  O   ALA B1563      17.052 -40.102 -41.492  1.00  0.00           O  
ATOM   1892  CB  ALA B1563      18.431 -40.836 -44.285  1.00  0.00           C  
ATOM   1893  N   ASP B1569      18.583 -38.536 -41.943  1.00  0.00           N  
ATOM   1894  CA  ASP B1569      18.942 -38.320 -40.531  1.00  0.00           C  
ATOM   1895  C   ASP B1569      18.291 -37.111 -39.870  1.00  0.00           C  
ATOM   1896  O   ASP B1569      18.176 -37.060 -38.637  1.00  0.00           O  
ATOM   1897  CB  ASP B1569      20.446 -38.147 -40.387  1.00  0.00           C  
ATOM   1898  CG  ASP B1569      21.222 -39.215 -41.102  1.00  0.00           C  
ATOM   1899  OD1 ASP B1569      20.839 -40.403 -40.944  1.00  0.00           O  
ATOM   1900  OD2 ASP B1569      22.208 -38.868 -41.809  1.00  0.00           O  
ATOM   1901  N   VAL B1594      17.872 -36.146 -40.687  1.00  0.00           N  
ATOM   1902  CA  VAL B1594      17.526 -34.797 -40.208  1.00  0.00           C  
ATOM   1903  C   VAL B1594      16.478 -34.752 -39.084  1.00  0.00           C  
ATOM   1904  O   VAL B1594      16.611 -33.955 -38.166  1.00  0.00           O  
ATOM   1905  CB  VAL B1594      17.127 -33.848 -41.381  1.00  0.00           C  
ATOM   1906  CG1 VAL B1594      15.856 -34.326 -42.086  1.00  0.00           C  
ATOM   1907  CG2 VAL B1594      16.986 -32.394 -40.880  1.00  0.00           C  
ATOM   1908  N   ILE B1596      15.456 -35.596 -39.144  1.00  0.00           N  
ATOM   1909  CA  ILE B1596      14.426 -35.623 -38.085  1.00  0.00           C  
ATOM   1910  C   ILE B1596      14.974 -36.223 -36.774  1.00  0.00           C  
ATOM   1911  O   ILE B1596      14.706 -35.723 -35.671  1.00  0.00           O  
ATOM   1912  CB  ILE B1596      13.155 -36.413 -38.501  1.00  0.00           C  
ATOM   1913  CG1 ILE B1596      12.593 -35.894 -39.825  1.00  0.00           C  
ATOM   1914  CG2 ILE B1596      12.100 -36.290 -37.452  1.00  0.00           C  
ATOM   1915  CD1 ILE B1596      12.265 -34.439 -39.826  1.00  0.00           C  
ATOM   1916  N   ARG B1601      15.739 -37.302 -36.909  1.00  0.00           N  
ATOM   1917  CA  ARG B1601      16.323 -37.978 -35.749  1.00  0.00           C  
ATOM   1918  C   ARG B1601      17.235 -37.029 -35.024  1.00  0.00           C  
ATOM   1919  O   ARG B1601      17.201 -36.929 -33.804  1.00  0.00           O  
ATOM   1920  CB  ARG B1601      17.133 -39.208 -36.155  1.00  0.00           C  
ATOM   1921  CG  ARG B1601      17.230 -40.236 -35.024  1.00  0.00           C  
ATOM   1922  CD  ARG B1601      18.503 -41.071 -35.046  1.00  0.00           C  
ATOM   1923  NE  ARG B1601      18.915 -41.442 -36.394  1.00  0.00           N  
ATOM   1924  CZ  ARG B1601      20.173 -41.672 -36.759  1.00  0.00           C  
ATOM   1925  NH1 ARG B1601      21.166 -41.595 -35.879  1.00  0.00           N  
ATOM   1926  NH2 ARG B1601      20.446 -41.970 -38.025  1.00  0.00           N  
ATOM   1927  N   TYR B1602      18.063 -36.340 -35.797  1.00  0.00           N  
ATOM   1928  CA  TYR B1602      19.002 -35.379 -35.239  1.00  0.00           C  
ATOM   1929  C   TYR B1602      18.232 -34.229 -34.601  1.00  0.00           C  
ATOM   1930  O   TYR B1602      18.517 -33.843 -33.489  1.00  0.00           O  
ATOM   1931  CB  TYR B1602      19.972 -34.883 -36.311  1.00  0.00           C  
ATOM   1932  CG  TYR B1602      21.032 -35.895 -36.782  1.00  0.00           C  
ATOM   1933  CD1 TYR B1602      20.970 -37.259 -36.442  1.00  0.00           C  
ATOM   1934  CD2 TYR B1602      22.082 -35.483 -37.611  1.00  0.00           C  
ATOM   1935  CE1 TYR B1602      21.946 -38.161 -36.898  1.00  0.00           C  
ATOM   1936  CE2 TYR B1602      23.037 -36.367 -38.059  1.00  0.00           C  
ATOM   1937  CZ  TYR B1602      22.973 -37.700 -37.707  1.00  0.00           C  
ATOM   1938  OH  TYR B1602      23.934 -38.571 -38.171  1.00  0.00           O  
ATOM   1939  N   LEU B1603      17.230 -33.705 -35.289  1.00  0.00           N  
ATOM   1940  CA  LEU B1603      16.355 -32.687 -34.693  1.00  0.00           C  
ATOM   1941  C   LEU B1603      15.812 -33.193 -33.356  1.00  0.00           C  
ATOM   1942  O   LEU B1603      15.748 -32.461 -32.380  1.00  0.00           O  
ATOM   1943  CB  LEU B1603      15.195 -32.323 -35.638  1.00  0.00           C  
ATOM   1944  CG  LEU B1603      15.486 -31.233 -36.700  1.00  0.00           C  
ATOM   1945  CD1 LEU B1603      14.359 -31.114 -37.724  1.00  0.00           C  
ATOM   1946  CD2 LEU B1603      15.751 -29.864 -36.071  1.00  0.00           C  
ATOM   1947  N   ARG B1604      15.438 -34.463 -33.327  1.00  0.00           N  
ATOM   1948  CA  ARG B1604      14.858 -35.084 -32.135  1.00  0.00           C  
ATOM   1949  C   ARG B1604      15.880 -35.217 -31.011  1.00  0.00           C  
ATOM   1950  O   ARG B1604      15.533 -35.069 -29.852  1.00  0.00           O  
ATOM   1951  CB  ARG B1604      14.234 -36.446 -32.499  1.00  0.00           C  
ATOM   1952  CG  ARG B1604      13.827 -37.325 -31.330  1.00  0.00           C  
ATOM   1953  CD  ARG B1604      12.778 -38.373 -31.722  1.00  0.00           C  
ATOM   1954  NE  ARG B1604      12.897 -38.868 -33.097  1.00  0.00           N  
ATOM   1955  CZ  ARG B1604      13.727 -39.828 -33.505  1.00  0.00           C  
ATOM   1956  NH1 ARG B1604      14.565 -40.431 -32.666  1.00  0.00           N  
ATOM   1957  NH2 ARG B1604      13.716 -40.186 -34.784  1.00  0.00           N  
ATOM   1958  N   TRP B1613      17.135 -35.483 -31.349  1.00  0.00           N  
ATOM   1959  CA  TRP B1613      18.182 -35.670 -30.323  1.00  0.00           C  
ATOM   1960  C   TRP B1613      18.886 -34.381 -29.891  1.00  0.00           C  
ATOM   1961  O   TRP B1613      19.282 -34.252 -28.744  1.00  0.00           O  
ATOM   1962  CB  TRP B1613      19.240 -36.673 -30.791  1.00  0.00           C  
ATOM   1963  CG  TRP B1613      18.752 -38.084 -30.929  1.00  0.00           C  
ATOM   1964  CD1 TRP B1613      17.522 -38.558 -30.610  1.00  0.00           C  
ATOM   1965  CD2 TRP B1613      19.503 -39.203 -31.392  1.00  0.00           C  
ATOM   1966  NE1 TRP B1613      17.452 -39.903 -30.854  1.00  0.00           N  
ATOM   1967  CE2 TRP B1613      18.657 -40.325 -31.338  1.00  0.00           C  
ATOM   1968  CE3 TRP B1613      20.812 -39.369 -31.849  1.00  0.00           C  
ATOM   1969  CZ2 TRP B1613      19.070 -41.597 -31.715  1.00  0.00           C  
ATOM   1970  CZ3 TRP B1613      21.227 -40.646 -32.229  1.00  0.00           C  
ATOM   1971  CH2 TRP B1613      20.354 -41.738 -32.156  1.00  0.00           C  
ATOM   1972  N   PHE B1614      19.030 -33.428 -30.803  1.00  0.00           N  
ATOM   1973  CA  PHE B1614      19.828 -32.214 -30.564  1.00  0.00           C  
ATOM   1974  C   PHE B1614      19.031 -30.962 -30.176  1.00  0.00           C  
ATOM   1975  O   PHE B1614      19.620 -29.935 -29.843  1.00  0.00           O  
ATOM   1976  CB  PHE B1614      20.645 -31.886 -31.818  1.00  0.00           C  
ATOM   1977  CG  PHE B1614      21.655 -32.927 -32.166  1.00  0.00           C  
ATOM   1978  CD1 PHE B1614      22.669 -33.239 -31.287  1.00  0.00           C  
ATOM   1979  CD2 PHE B1614      21.605 -33.585 -33.371  1.00  0.00           C  
ATOM   1980  CE1 PHE B1614      23.608 -34.204 -31.604  1.00  0.00           C  
ATOM   1981  CE2 PHE B1614      22.545 -34.552 -33.692  1.00  0.00           C  
ATOM   1982  CZ  PHE B1614      23.542 -34.859 -32.810  1.00  0.00           C  
ATOM   1983  N   THR B1615      17.707 -31.032 -30.244  1.00  0.00           N  
ATOM   1984  CA  THR B1615      16.867 -29.846 -30.056  1.00  0.00           C  
ATOM   1985  C   THR B1615      15.721 -30.138 -29.121  1.00  0.00           C  
ATOM   1986  O   THR B1615      15.562 -31.267 -28.671  1.00  0.00           O  
ATOM   1987  CB  THR B1615      16.275 -29.330 -31.393  1.00  0.00           C  
ATOM   1988  OG1 THR B1615      15.239 -30.209 -31.834  1.00  0.00           O  
ATOM   1989  CG2 THR B1615      17.351 -29.211 -32.472  1.00  0.00           C  
ATOM   1990  N   PHE B1616      14.919 -29.111 -28.847  1.00  0.00           N  
ATOM   1991  CA  PHE B1616      13.791 -29.233 -27.910  1.00  0.00           C  
ATOM   1992  C   PHE B1616      12.402 -29.175 -28.566  1.00  0.00           C  
ATOM   1993  O   PHE B1616      11.390 -29.025 -27.881  1.00  0.00           O  
ATOM   1994  CB  PHE B1616      13.927 -28.184 -26.812  1.00  0.00           C  
ATOM   1995  CG  PHE B1616      15.092 -28.426 -25.901  1.00  0.00           C  
ATOM   1996  CD1 PHE B1616      16.366 -28.054 -26.281  1.00  0.00           C  
ATOM   1997  CD2 PHE B1616      14.916 -29.054 -24.677  1.00  0.00           C  
ATOM   1998  CE1 PHE B1616      17.450 -28.284 -25.453  1.00  0.00           C  
ATOM   1999  CE2 PHE B1616      15.993 -29.292 -23.837  1.00  0.00           C  
ATOM   2000  CZ  PHE B1616      17.264 -28.903 -24.227  1.00  0.00           C  
ATOM   2001  N   LEU B1617      12.364 -29.336 -29.883  1.00  0.00           N  
ATOM   2002  CA  LEU B1617      11.105 -29.429 -30.616  1.00  0.00           C  
ATOM   2003  C   LEU B1617      10.213 -30.547 -30.071  1.00  0.00           C  
ATOM   2004  O   LEU B1617      10.697 -31.616 -29.700  1.00  0.00           O  
ATOM   2005  CB  LEU B1617      11.362 -29.689 -32.104  1.00  0.00           C  
ATOM   2006  CG  LEU B1617      12.075 -28.610 -32.910  1.00  0.00           C  
ATOM   2007  CD1 LEU B1617      12.320 -29.150 -34.299  1.00  0.00           C  
ATOM   2008  CD2 LEU B1617      11.252 -27.358 -32.975  1.00  0.00           C  
ATOM   2009  N   SER B1619       8.911 -30.277 -30.041  1.00  0.00           N  
ATOM   2010  CA  SER B1619       7.901 -31.245 -29.629  1.00  0.00           C  
ATOM   2011  C   SER B1619       7.744 -32.378 -30.644  1.00  0.00           C  
ATOM   2012  O   SER B1619       8.250 -32.297 -31.766  1.00  0.00           O  
ATOM   2013  CB  SER B1619       6.558 -30.539 -29.471  1.00  0.00           C  
ATOM   2014  OG  SER B1619       6.199 -29.877 -30.671  1.00  0.00           O  
ATOM   2015  N   ALA B1620       7.032 -33.428 -30.237  1.00  0.00           N  
ATOM   2016  CA  ALA B1620       6.746 -34.564 -31.122  1.00  0.00           C  
ATOM   2017  C   ALA B1620       5.930 -34.107 -32.331  1.00  0.00           C  
ATOM   2018  O   ALA B1620       6.141 -34.573 -33.449  1.00  0.00           O  
ATOM   2019  CB  ALA B1620       6.004 -35.652 -30.370  1.00  0.00           C  
ATOM   2020  N   ASP B1621       5.008 -33.181 -32.089  1.00  0.00           N  
ATOM   2021  CA  ASP B1621       4.176 -32.614 -33.146  1.00  0.00           C  
ATOM   2022  C   ASP B1621       4.999 -31.748 -34.085  1.00  0.00           C  
ATOM   2023  O   ASP B1621       5.006 -31.985 -35.285  1.00  0.00           O  
ATOM   2024  CB  ASP B1621       3.029 -31.796 -32.556  1.00  0.00           C  
ATOM   2025  CG  ASP B1621       2.035 -32.651 -31.771  1.00  0.00           C  
ATOM   2026  OD1 ASP B1621       1.889 -33.864 -32.077  1.00  0.00           O  
ATOM   2027  OD2 ASP B1621       1.394 -32.095 -30.846  1.00  0.00           O  
ATOM   2028  N   GLU B1622       5.705 -30.759 -33.545  1.00  0.00           N  
ATOM   2029  CA  GLU B1622       6.642 -29.943 -34.353  1.00  0.00           C  
ATOM   2030  C   GLU B1622       7.561 -30.774 -35.273  1.00  0.00           C  
ATOM   2031  O   GLU B1622       7.832 -30.392 -36.413  1.00  0.00           O  
ATOM   2032  CB  GLU B1622       7.514 -29.075 -33.453  1.00  0.00           C  
ATOM   2033  CG  GLU B1622       6.844 -27.812 -32.992  1.00  0.00           C  
ATOM   2034  CD  GLU B1622       7.692 -27.027 -32.014  1.00  0.00           C  
ATOM   2035  OE1 GLU B1622       8.167 -27.632 -31.028  1.00  0.00           O  
ATOM   2036  OE2 GLU B1622       7.880 -25.806 -32.222  1.00  0.00           O  
ATOM   2037  N   LEU B1632       8.046 -31.894 -34.744  1.00  0.00           N  
ATOM   2038  CA  LEU B1632       8.869 -32.829 -35.500  1.00  0.00           C  
ATOM   2039  C   LEU B1632       8.059 -33.464 -36.616  1.00  0.00           C  
ATOM   2040  O   LEU B1632       8.497 -33.505 -37.765  1.00  0.00           O  
ATOM   2041  CB  LEU B1632       9.414 -33.925 -34.588  1.00  0.00           C  
ATOM   2042  CG  LEU B1632      10.616 -33.545 -33.714  1.00  0.00           C  
ATOM   2043  CD1 LEU B1632      10.736 -34.458 -32.469  1.00  0.00           C  
ATOM   2044  CD2 LEU B1632      11.901 -33.561 -34.546  1.00  0.00           C  
ATOM   2045  N   ALA B1635       6.881 -33.967 -36.266  1.00  0.00           N  
ATOM   2046  CA  ALA B1635       5.951 -34.531 -37.250  1.00  0.00           C  
ATOM   2047  C   ALA B1635       5.733 -33.586 -38.438  1.00  0.00           C  
ATOM   2048  O   ALA B1635       5.682 -34.028 -39.586  1.00  0.00           O  
ATOM   2049  CB  ALA B1635       4.629 -34.874 -36.593  1.00  0.00           C  
ATOM   2050  N   GLU B1636       5.617 -32.291 -38.152  1.00  0.00           N  
ATOM   2051  CA  GLU B1636       5.386 -31.275 -39.183  1.00  0.00           C  
ATOM   2052  C   GLU B1636       6.540 -31.239 -40.158  1.00  0.00           C  
ATOM   2053  O   GLU B1636       6.348 -31.329 -41.370  1.00  0.00           O  
ATOM   2054  CB  GLU B1636       5.222 -29.889 -38.565  1.00  0.00           C  
ATOM   2055  CG  GLU B1636       4.001 -29.758 -37.667  1.00  0.00           C  
ATOM   2056  CD  GLU B1636       3.798 -28.325 -37.155  1.00  0.00           C  
ATOM   2057  OE1 GLU B1636       3.951 -27.369 -37.967  1.00  0.00           O  
ATOM   2058  OE2 GLU B1636       3.469 -28.160 -35.948  1.00  0.00           O  
ATOM   2059  N   LEU B1637       7.740 -31.116 -39.613  1.00  0.00           N  
ATOM   2060  CA  LEU B1637       8.964 -31.092 -40.422  1.00  0.00           C  
ATOM   2061  C   LEU B1637       9.227 -32.406 -41.166  1.00  0.00           C  
ATOM   2062  O   LEU B1637       9.776 -32.396 -42.261  1.00  0.00           O  
ATOM   2063  CB  LEU B1637      10.170 -30.724 -39.555  1.00  0.00           C  
ATOM   2064  CG  LEU B1637      10.235 -29.232 -39.229  1.00  0.00           C  
ATOM   2065  CD1 LEU B1637      11.271 -28.927 -38.175  1.00  0.00           C  
ATOM   2066  CD2 LEU B1637      10.514 -28.455 -40.489  1.00  0.00           C  
ATOM   2067  N   GLU B1638       8.829 -33.525 -40.567  1.00  0.00           N  
ATOM   2068  CA  GLU B1638       8.968 -34.848 -41.190  1.00  0.00           C  
ATOM   2069  C   GLU B1638       8.168 -34.896 -42.491  1.00  0.00           C  
ATOM   2070  O   GLU B1638       8.669 -35.283 -43.546  1.00  0.00           O  
ATOM   2071  CB  GLU B1638       8.472 -35.931 -40.234  1.00  0.00           C  
ATOM   2072  CG  GLU B1638       8.801 -37.345 -40.664  1.00  0.00           C  
ATOM   2073  CD  GLU B1638       8.508 -38.372 -39.565  1.00  0.00           C  
ATOM   2074  OE1 GLU B1638       7.336 -38.468 -39.119  1.00  0.00           O  
ATOM   2075  OE2 GLU B1638       9.453 -39.084 -39.147  1.00  0.00           O  
ATOM   2076  N   GLN B1639       6.913 -34.483 -42.399  1.00  0.00           N  
ATOM   2077  CA  GLN B1639       6.062 -34.347 -43.577  1.00  0.00           C  
ATOM   2078  C   GLN B1639       6.714 -33.367 -44.579  1.00  0.00           C  
ATOM   2079  O   GLN B1639       6.861 -33.672 -45.771  1.00  0.00           O  
ATOM   2080  CB  GLN B1639       4.667 -33.857 -43.174  1.00  0.00           C  
ATOM   2081  CG  GLN B1639       3.579 -34.175 -44.183  1.00  0.00           C  
ATOM   2082  CD  GLN B1639       2.329 -33.353 -43.952  1.00  0.00           C  
ATOM   2083  OE1 GLN B1639       1.926 -32.572 -44.810  1.00  0.00           O  
ATOM   2084  NE2 GLN B1639       1.726 -33.499 -42.777  1.00  0.00           N  
ATOM   2085  N   ALA B1640       7.113 -32.201 -44.077  1.00  0.00           N  
ATOM   2086  CA  ALA B1640       7.827 -31.219 -44.890  1.00  0.00           C  
ATOM   2087  C   ALA B1640       8.957 -31.880 -45.684  1.00  0.00           C  
ATOM   2088  O   ALA B1640       9.060 -31.690 -46.893  1.00  0.00           O  
ATOM   2089  CB  ALA B1640       8.371 -30.098 -44.021  1.00  0.00           C  
ATOM   2090  N   THR B1641       9.785 -32.676 -45.013  1.00  0.00           N  
ATOM   2091  CA  THR B1641      10.924 -33.332 -45.670  1.00  0.00           C  
ATOM   2092  C   THR B1641      10.483 -34.335 -46.729  1.00  0.00           C  
ATOM   2093  O   THR B1641      11.039 -34.394 -47.817  1.00  0.00           O  
ATOM   2094  CB  THR B1641      11.808 -34.044 -44.659  1.00  0.00           C  
ATOM   2095  OG1 THR B1641      12.308 -33.082 -43.738  1.00  0.00           O  
ATOM   2096  CG2 THR B1641      12.980 -34.699 -45.343  1.00  0.00           C  
ATOM   2097  N   ALA B1642       9.483 -35.130 -46.397  1.00  0.00           N  
ATOM   2098  CA  ALA B1642       8.939 -36.093 -47.341  1.00  0.00           C  
ATOM   2099  C   ALA B1642       8.314 -35.386 -48.541  1.00  0.00           C  
ATOM   2100  O   ALA B1642       8.558 -35.767 -49.683  1.00  0.00           O  
ATOM   2101  CB  ALA B1642       7.916 -36.954 -46.666  1.00  0.00           C  
ATOM   2102  N   GLN B1662       7.520 -34.351 -48.277  1.00  0.00           N  
ATOM   2103  CA  GLN B1662       6.799 -33.629 -49.334  1.00  0.00           C  
ATOM   2104  C   GLN B1662       7.665 -32.675 -50.161  1.00  0.00           C  
ATOM   2105  O   GLN B1662       7.571 -32.664 -51.378  1.00  0.00           O  
ATOM   2106  CB  GLN B1662       5.622 -32.867 -48.732  1.00  0.00           C  
ATOM   2107  CG  GLN B1662       4.539 -33.791 -48.229  1.00  0.00           C  
ATOM   2108  CD  GLN B1662       3.347 -33.071 -47.659  1.00  0.00           C  
ATOM   2109  OE1 GLN B1662       2.221 -33.541 -47.796  1.00  0.00           O  
ATOM   2110  NE2 GLN B1662       3.582 -31.932 -47.008  1.00  0.00           N  
ATOM   2111  N   ARG B1663       8.499 -31.882 -49.496  1.00  0.00           N  
ATOM   2112  CA  ARG B1663       9.268 -30.824 -50.151  1.00  0.00           C  
ATOM   2113  C   ARG B1663      10.761 -30.895 -49.784  1.00  0.00           C  
ATOM   2114  O   ARG B1663      11.335 -29.937 -49.251  1.00  0.00           O  
ATOM   2115  CB  ARG B1663       8.678 -29.456 -49.805  1.00  0.00           C  
ATOM   2116  CG  ARG B1663       7.407 -29.120 -50.595  1.00  0.00           C  
ATOM   2117  CD  ARG B1663       6.792 -27.783 -50.162  1.00  0.00           C  
ATOM   2118  NE  ARG B1663       6.004 -27.942 -48.936  1.00  0.00           N  
ATOM   2119  CZ  ARG B1663       6.458 -27.757 -47.691  1.00  0.00           C  
ATOM   2120  NH1 ARG B1663       7.720 -27.372 -47.457  1.00  0.00           N  
ATOM   2121  NH2 ARG B1663       5.635 -27.956 -46.661  1.00  0.00           N  
ATOM   2122  N   PRO B1664      11.407 -32.021 -50.123  1.00  0.00           N  
ATOM   2123  CA  PRO B1664      12.807 -32.301 -49.800  1.00  0.00           C  
ATOM   2124  C   PRO B1664      13.778 -31.261 -50.308  1.00  0.00           C  
ATOM   2125  O   PRO B1664      14.826 -31.048 -49.703  1.00  0.00           O  
ATOM   2126  CB  PRO B1664      13.068 -33.613 -50.540  1.00  0.00           C  
ATOM   2127  CG  PRO B1664      11.999 -33.694 -51.572  1.00  0.00           C  
ATOM   2128  CD  PRO B1664      10.821 -33.116 -50.914  1.00  0.00           C  
ATOM   2129  N   GLN B1665      13.421 -30.646 -51.432  1.00  0.00           N  
ATOM   2130  CA  GLN B1665      14.231 -29.620 -52.097  1.00  0.00           C  
ATOM   2131  C   GLN B1665      14.324 -28.333 -51.267  1.00  0.00           C  
ATOM   2132  O   GLN B1665      15.298 -27.590 -51.354  1.00  0.00           O  
ATOM   2133  CB  GLN B1665      13.642 -29.318 -53.486  1.00  0.00           C  
ATOM   2134  CG  GLN B1665      12.401 -28.346 -53.516  1.00  0.00           C  
ATOM   2135  CD  GLN B1665      11.030 -29.008 -53.250  1.00  0.00           C  
ATOM   2136  OE1 GLN B1665      10.938 -30.181 -52.859  1.00  0.00           O  
ATOM   2137  NE2 GLN B1665       9.960 -28.237 -53.470  1.00  0.00           N  
ATOM   2138  N   GLN B1666      13.299 -28.078 -50.464  1.00  0.00           N  
ATOM   2139  CA  GLN B1666      13.208 -26.838 -49.700  1.00  0.00           C  
ATOM   2140  C   GLN B1666      14.080 -26.862 -48.441  1.00  0.00           C  
ATOM   2141  O   GLN B1666      14.393 -25.818 -47.892  1.00  0.00           O  
ATOM   2142  CB  GLN B1666      11.759 -26.590 -49.306  1.00  0.00           C  
ATOM   2143  CG  GLN B1666      11.347 -25.131 -49.353  1.00  0.00           C  
ATOM   2144  CD  GLN B1666      10.861 -24.723 -50.722  1.00  0.00           C  
ATOM   2145  OE1 GLN B1666      11.187 -23.645 -51.211  1.00  0.00           O  
ATOM   2146  NE2 GLN B1666      10.070 -25.588 -51.353  1.00  0.00           N  
ATOM   2147  N   ARG B1667      14.438 -28.058 -47.978  1.00  0.00           N  
ATOM   2148  CA  ARG B1667      15.350 -28.245 -46.839  1.00  0.00           C  
ATOM   2149  C   ARG B1667      14.916 -27.526 -45.563  1.00  0.00           C  
ATOM   2150  O   ARG B1667      15.741 -26.996 -44.822  1.00  0.00           O  
ATOM   2151  CB  ARG B1667      16.769 -27.791 -47.199  1.00  0.00           C  
ATOM   2152  CG  ARG B1667      17.323 -28.400 -48.469  1.00  0.00           C  
ATOM   2153  CD  ARG B1667      18.778 -28.812 -48.289  1.00  0.00           C  
ATOM   2154  NE  ARG B1667      18.898 -30.172 -47.754  1.00  0.00           N  
ATOM   2155  CZ  ARG B1667      20.052 -30.790 -47.509  1.00  0.00           C  
ATOM   2156  NH1 ARG B1667      21.212 -30.182 -47.742  1.00  0.00           N  
ATOM   2157  NH2 ARG B1667      20.050 -32.023 -47.026  1.00  0.00           N  
ATOM   2158  N   ALA B1668      13.618 -27.515 -45.310  1.00  0.00           N  
ATOM   2159  CA  ALA B1668      13.079 -26.929 -44.079  1.00  0.00           C  
ATOM   2160  C   ALA B1668      13.718 -27.530 -42.843  1.00  0.00           C  
ATOM   2161  O   ALA B1668      14.176 -26.808 -41.974  1.00  0.00           O  
ATOM   2162  CB  ALA B1668      11.579 -27.119 -44.018  1.00  0.00           C  
ATOM   2163  N   ALA B1669      13.752 -28.854 -42.779  1.00  0.00           N  
ATOM   2164  CA  ALA B1669      14.235 -29.567 -41.582  1.00  0.00           C  
ATOM   2165  C   ALA B1669      15.701 -29.224 -41.284  1.00  0.00           C  
ATOM   2166  O   ALA B1669      16.053 -28.845 -40.156  1.00  0.00           O  
ATOM   2167  CB  ALA B1669      14.068 -31.065 -41.758  1.00  0.00           C  
ATOM   2168  N   GLN B1670      16.533 -29.336 -42.317  1.00  0.00           N  
ATOM   2169  CA  GLN B1670      17.960 -29.028 -42.210  1.00  0.00           C  
ATOM   2170  C   GLN B1670      18.237 -27.572 -41.847  1.00  0.00           C  
ATOM   2171  O   GLN B1670      19.209 -27.281 -41.163  1.00  0.00           O  
ATOM   2172  CB  GLN B1670      18.694 -29.329 -43.513  1.00  0.00           C  
ATOM   2173  CG  GLN B1670      18.894 -30.803 -43.787  1.00  0.00           C  
ATOM   2174  CD  GLN B1670      17.705 -31.415 -44.467  1.00  0.00           C  
ATOM   2175  OE1 GLN B1670      16.727 -30.726 -44.740  1.00  0.00           O  
ATOM   2176  NE2 GLN B1670      17.772 -32.710 -44.740  1.00  0.00           N  
ATOM   2177  N   ARG B1671      17.411 -26.657 -42.327  1.00  0.00           N  
ATOM   2178  CA  ARG B1671      17.630 -25.254 -42.015  1.00  0.00           C  
ATOM   2179  C   ARG B1671      17.262 -24.973 -40.565  1.00  0.00           C  
ATOM   2180  O   ARG B1671      17.890 -24.142 -39.899  1.00  0.00           O  
ATOM   2181  CB  ARG B1671      16.912 -24.330 -43.005  1.00  0.00           C  
ATOM   2182  CG  ARG B1671      17.620 -24.351 -44.372  1.00  0.00           C  
ATOM   2183  CD  ARG B1671      17.185 -23.277 -45.347  1.00  0.00           C  
ATOM   2184  NE  ARG B1671      15.901 -23.619 -45.944  1.00  0.00           N  
ATOM   2185  CZ  ARG B1671      14.720 -23.261 -45.447  1.00  0.00           C  
ATOM   2186  NH1 ARG B1671      14.643 -22.531 -44.335  1.00  0.00           N  
ATOM   2187  NH2 ARG B1671      13.609 -23.631 -46.065  1.00  0.00           N  
ATOM   2188  N   ARG B1672      16.284 -25.707 -40.066  1.00  0.00           N  
ATOM   2189  CA  ARG B1672      15.890 -25.567 -38.677  1.00  0.00           C  
ATOM   2190  C   ARG B1672      16.980 -26.107 -37.742  1.00  0.00           C  
ATOM   2191  O   ARG B1672      17.336 -25.459 -36.752  1.00  0.00           O  
ATOM   2192  CB  ARG B1672      14.566 -26.288 -38.417  1.00  0.00           C  
ATOM   2193  CG  ARG B1672      13.973 -26.045 -37.016  1.00  0.00           C  
ATOM   2194  CD  ARG B1672      13.644 -24.574 -36.764  1.00  0.00           C  
ATOM   2195  NE  ARG B1672      13.118 -24.376 -35.426  1.00  0.00           N  
ATOM   2196  CZ  ARG B1672      11.887 -24.703 -35.039  1.00  0.00           C  
ATOM   2197  NH1 ARG B1672      11.035 -25.248 -35.893  1.00  0.00           N  
ATOM   2198  NH2 ARG B1672      11.503 -24.489 -33.784  1.00  0.00           N  
ATOM   2199  N   LEU B1673      17.487 -27.298 -38.072  1.00  0.00           N  
ATOM   2200  CA  LEU B1673      18.617 -27.919 -37.367  1.00  0.00           C  
ATOM   2201  C   LEU B1673      19.811 -26.973 -37.324  1.00  0.00           C  
ATOM   2202  O   LEU B1673      20.348 -26.668 -36.259  1.00  0.00           O  
ATOM   2203  CB  LEU B1673      19.026 -29.218 -38.072  1.00  0.00           C  
ATOM   2204  CG  LEU B1673      20.040 -30.112 -37.349  1.00  0.00           C  
ATOM   2205  CD1 LEU B1673      19.512 -30.517 -35.964  1.00  0.00           C  
ATOM   2206  CD2 LEU B1673      20.391 -31.342 -38.199  1.00  0.00           C  
ATOM   2207  N   ALA B1684      20.216 -26.512 -38.498  1.00  0.00           N  
ATOM   2208  CA  ALA B1684      21.343 -25.596 -38.623  1.00  0.00           C  
ATOM   2209  C   ALA B1684      21.106 -24.349 -37.780  1.00  0.00           C  
ATOM   2210  O   ALA B1684      21.978 -23.916 -37.016  1.00  0.00           O  
ATOM   2211  CB  ALA B1684      21.564 -25.214 -40.078  1.00  0.00           C  
ATOM   2212  N   SER B1685      19.916 -23.787 -37.918  1.00  0.00           N  
ATOM   2213  CA  SER B1685      19.525 -22.625 -37.127  1.00  0.00           C  
ATOM   2214  C   SER B1685      19.527 -22.900 -35.616  1.00  0.00           C  
ATOM   2215  O   SER B1685      20.065 -22.119 -34.842  1.00  0.00           O  
ATOM   2216  CB  SER B1685      18.142 -22.146 -37.542  1.00  0.00           C  
ATOM   2217  OG  SER B1685      17.633 -21.256 -36.574  1.00  0.00           O  
ATOM   2218  N   GLU B1686      18.914 -23.996 -35.194  1.00  0.00           N  
ATOM   2219  CA  GLU B1686      18.835 -24.314 -33.765  1.00  0.00           C  
ATOM   2220  C   GLU B1686      20.217 -24.523 -33.163  1.00  0.00           C  
ATOM   2221  O   GLU B1686      20.507 -24.017 -32.078  1.00  0.00           O  
ATOM   2222  CB  GLU B1686      17.973 -25.550 -33.510  1.00  0.00           C  
ATOM   2223  CG  GLU B1686      16.479 -25.318 -33.677  1.00  0.00           C  
ATOM   2224  CD  GLU B1686      15.803 -24.759 -32.431  1.00  0.00           C  
ATOM   2225  OE1 GLU B1686      15.857 -25.419 -31.364  1.00  0.00           O  
ATOM   2226  OE2 GLU B1686      15.186 -23.675 -32.534  1.00  0.00           O  
ATOM   2227  N   LEU B1687      21.064 -25.264 -33.871  1.00  0.00           N  
ATOM   2228  CA  LEU B1687      22.383 -25.622 -33.351  1.00  0.00           C  
ATOM   2229  C   LEU B1687      23.439 -24.508 -33.462  1.00  0.00           C  
ATOM   2230  O   LEU B1687      24.364 -24.447 -32.646  1.00  0.00           O  
ATOM   2231  CB  LEU B1687      22.870 -26.914 -33.991  1.00  0.00           C  
ATOM   2232  CG  LEU B1687      22.212 -28.166 -33.406  1.00  0.00           C  
ATOM   2233  CD1 LEU B1687      22.532 -29.356 -34.256  1.00  0.00           C  
ATOM   2234  CD2 LEU B1687      22.664 -28.428 -31.988  1.00  0.00           C  
ATOM   2235  N   THR B1690      23.295 -23.620 -34.440  1.00  0.00           N  
ATOM   2236  CA  THR B1690      24.179 -22.444 -34.547  1.00  0.00           C  
ATOM   2237  C   THR B1690      23.840 -21.351 -33.517  1.00  0.00           C  
ATOM   2238  O   THR B1690      24.718 -20.606 -33.070  1.00  0.00           O  
ATOM   2239  CB  THR B1690      24.132 -21.817 -35.944  1.00  0.00           C  
ATOM   2240  OG1 THR B1690      24.400 -22.824 -36.928  1.00  0.00           O  
ATOM   2241  CG2 THR B1690      25.173 -20.701 -36.071  1.00  0.00           C  
ATOM   2242  N   VAL B1691      22.565 -21.247 -33.157  1.00  0.00           N  
ATOM   2243  CA  VAL B1691      22.147 -20.360 -32.066  1.00  0.00           C  
ATOM   2244  C   VAL B1691      22.647 -20.915 -30.729  1.00  0.00           C  
ATOM   2245  O   VAL B1691      23.220 -20.185 -29.919  1.00  0.00           O  
ATOM   2246  CB  VAL B1691      20.605 -20.159 -32.039  1.00  0.00           C  
ATOM   2247  CG1 VAL B1691      20.144 -19.681 -30.669  1.00  0.00           C  
ATOM   2248  CG2 VAL B1691      20.168 -19.181 -33.143  1.00  0.00           C  
ATOM   2249  N   LEU B1692      22.447 -22.208 -30.517  1.00  0.00           N  
ATOM   2250  CA  LEU B1692      22.887 -22.849 -29.272  1.00  0.00           C  
ATOM   2251  C   LEU B1692      24.339 -22.477 -28.981  1.00  0.00           C  
ATOM   2252  O   LEU B1692      24.666 -22.026 -27.886  1.00  0.00           O  
ATOM   2253  CB  LEU B1692      22.740 -24.376 -29.347  1.00  0.00           C  
ATOM   2254  CG  LEU B1692      22.544 -25.197 -28.059  1.00  0.00           C  
ATOM   2255  CD1 LEU B1692      23.144 -26.576 -28.282  1.00  0.00           C  
ATOM   2256  CD2 LEU B1692      23.145 -24.565 -26.815  1.00  0.00           C  
ATOM   2257  N   VAL B1693      25.186 -22.635 -29.992  1.00  0.00           N  
ATOM   2258  CA  VAL B1693      26.642 -22.516 -29.829  1.00  0.00           C  
ATOM   2259  C   VAL B1693      27.188 -21.091 -30.008  1.00  0.00           C  
ATOM   2260  O   VAL B1693      27.965 -20.613 -29.187  1.00  0.00           O  
ATOM   2261  CB  VAL B1693      27.375 -23.467 -30.804  1.00  0.00           C  
ATOM   2262  CG1 VAL B1693      28.880 -23.174 -30.825  1.00  0.00           C  
ATOM   2263  CG2 VAL B1693      27.086 -24.910 -30.433  1.00  0.00           C  
ATOM   2264  N   HIS B1694      26.771 -20.424 -31.077  1.00  0.00           N  
ATOM   2265  CA  HIS B1694      27.318 -19.106 -31.454  1.00  0.00           C  
ATOM   2266  C   HIS B1694      26.351 -17.931 -31.279  1.00  0.00           C  
ATOM   2267  O   HIS B1694      26.689 -16.796 -31.592  1.00  0.00           O  
ATOM   2268  CB  HIS B1694      27.776 -19.131 -32.902  1.00  0.00           C  
ATOM   2269  CG  HIS B1694      28.739 -20.231 -33.205  1.00  0.00           C  
ATOM   2270  ND1 HIS B1694      29.989 -20.298 -32.632  1.00  0.00           N  
ATOM   2271  CD2 HIS B1694      28.640 -21.304 -34.026  1.00  0.00           C  
ATOM   2272  CE1 HIS B1694      30.617 -21.369 -33.086  1.00  0.00           C  
ATOM   2273  NE2 HIS B1694      29.819 -21.997 -33.931  1.00  0.00           N  
ATOM   2274  N   GLY B1695      25.151 -18.209 -30.792  1.00  0.00           N  
ATOM   2275  CA  GLY B1695      24.165 -17.167 -30.537  1.00  0.00           C  
ATOM   2276  C   GLY B1695      23.380 -16.758 -31.769  1.00  0.00           C  
ATOM   2277  O   GLY B1695      23.738 -17.102 -32.896  1.00  0.00           O  
ATOM   2278  N   GLU B1696      22.314 -15.997 -31.532  1.00  0.00           N  
ATOM   2279  CA  GLU B1696      21.382 -15.543 -32.588  1.00  0.00           C  
ATOM   2280  C   GLU B1696      22.042 -14.644 -33.656  1.00  0.00           C  
ATOM   2281  O   GLU B1696      21.741 -14.768 -34.856  1.00  0.00           O  
ATOM   2282  CB  GLU B1696      20.199 -14.788 -31.964  1.00  0.00           C  
ATOM   2283  CG  GLU B1696      19.215 -15.647 -31.142  1.00  0.00           C  
ATOM   2284  CD  GLU B1696      17.960 -16.096 -31.920  1.00  0.00           C  
ATOM   2285  OE1 GLU B1696      17.545 -15.394 -32.869  1.00  0.00           O  
ATOM   2286  OE2 GLU B1696      17.371 -17.147 -31.568  1.00  0.00           O  
ATOM   2287  N   ALA B1697      22.927 -13.742 -33.219  1.00  0.00           N  
ATOM   2288  CA  ALA B1697      23.560 -12.769 -34.128  1.00  0.00           C  
ATOM   2289  C   ALA B1697      24.394 -13.473 -35.185  1.00  0.00           C  
ATOM   2290  O   ALA B1697      24.197 -13.260 -36.376  1.00  0.00           O  
ATOM   2291  CB  ALA B1697      24.419 -11.783 -33.357  1.00  0.00           C  
ATOM   2292  N   ALA B1698      25.315 -14.323 -34.740  1.00  0.00           N  
ATOM   2293  CA  ALA B1698      26.169 -15.069 -35.666  1.00  0.00           C  
ATOM   2294  C   ALA B1698      25.350 -15.961 -36.613  1.00  0.00           C  
ATOM   2295  O   ALA B1698      25.745 -16.187 -37.760  1.00  0.00           O  
ATOM   2296  CB  ALA B1698      27.171 -15.907 -34.899  1.00  0.00           C  
ATOM   2297  N   THR B1708      24.228 -16.485 -36.122  1.00  0.00           N  
ATOM   2298  CA  THR B1708      23.345 -17.321 -36.945  1.00  0.00           C  
ATOM   2299  C   THR B1708      22.637 -16.474 -38.003  1.00  0.00           C  
ATOM   2300  O   THR B1708      22.514 -16.864 -39.170  1.00  0.00           O  
ATOM   2301  CB  THR B1708      22.284 -18.031 -36.098  1.00  0.00           C  
ATOM   2302  OG1 THR B1708      22.914 -18.728 -35.013  1.00  0.00           O  
ATOM   2303  CG2 THR B1708      21.489 -19.009 -36.956  1.00  0.00           C  
ATOM   2304  N   ALA B1716      22.163 -15.310 -37.574  1.00  0.00           N  
ATOM   2305  CA  ALA B1716      21.587 -14.324 -38.491  1.00  0.00           C  
ATOM   2306  C   ALA B1716      22.561 -14.013 -39.647  1.00  0.00           C  
ATOM   2307  O   ALA B1716      22.187 -14.053 -40.825  1.00  0.00           O  
ATOM   2308  CB  ALA B1716      21.228 -13.062 -37.737  1.00  0.00           C  
ATOM   2309  N   ALA B1717      23.813 -13.733 -39.287  1.00  0.00           N  
ATOM   2310  CA  ALA B1717      24.878 -13.456 -40.254  1.00  0.00           C  
ATOM   2311  C   ALA B1717      25.107 -14.616 -41.240  1.00  0.00           C  
ATOM   2312  O   ALA B1717      25.180 -14.407 -42.447  1.00  0.00           O  
ATOM   2313  CB  ALA B1717      26.167 -13.142 -39.517  1.00  0.00           C  
ATOM   2314  N   VAL B1718      25.224 -15.830 -40.711  1.00  0.00           N  
ATOM   2315  CA  VAL B1718      25.546 -17.011 -41.518  1.00  0.00           C  
ATOM   2316  C   VAL B1718      24.435 -17.355 -42.505  1.00  0.00           C  
ATOM   2317  O   VAL B1718      24.701 -17.841 -43.603  1.00  0.00           O  
ATOM   2318  CB  VAL B1718      25.856 -18.231 -40.629  1.00  0.00           C  
ATOM   2319  CG1 VAL B1718      25.889 -19.508 -41.457  1.00  0.00           C  
ATOM   2320  CG2 VAL B1718      27.183 -18.018 -39.897  1.00  0.00           C  
ATOM   2321  N   GLU B1719      23.197 -17.101 -42.110  1.00  0.00           N  
ATOM   2322  CA  GLU B1719      22.058 -17.302 -43.007  1.00  0.00           C  
ATOM   2323  C   GLU B1719      22.028 -16.237 -44.099  1.00  0.00           C  
ATOM   2324  O   GLU B1719      21.805 -16.549 -45.264  1.00  0.00           O  
ATOM   2325  CB  GLU B1719      20.743 -17.313 -42.230  1.00  0.00           C  
ATOM   2326  CG  GLU B1719      20.445 -18.660 -41.596  1.00  0.00           C  
ATOM   2327  CD  GLU B1719      19.241 -18.640 -40.666  1.00  0.00           C  
ATOM   2328  OE1 GLU B1719      18.950 -17.566 -40.103  1.00  0.00           O  
ATOM   2329  OE2 GLU B1719      18.595 -19.703 -40.485  1.00  0.00           O  
ATOM   2330  N   HIS B1720      22.263 -14.983 -43.722  1.00  0.00           N  
ATOM   2331  CA  HIS B1720      22.296 -13.885 -44.702  1.00  0.00           C  
ATOM   2332  C   HIS B1720      23.396 -14.128 -45.728  1.00  0.00           C  
ATOM   2333  O   HIS B1720      23.162 -14.027 -46.929  1.00  0.00           O  
ATOM   2334  CB  HIS B1720      22.475 -12.518 -44.022  1.00  0.00           C  
ATOM   2335  CG  HIS B1720      21.222 -11.996 -43.379  1.00  0.00           C  
ATOM   2336  ND1 HIS B1720      20.922 -12.202 -42.046  1.00  0.00           N  
ATOM   2337  CD2 HIS B1720      20.182 -11.291 -43.890  1.00  0.00           C  
ATOM   2338  CE1 HIS B1720      19.757 -11.644 -41.764  1.00  0.00           C  
ATOM   2339  NE2 HIS B1720      19.285 -11.088 -42.866  1.00  0.00           N  
ATOM   2340  N   ALA B1721      24.580 -14.484 -45.240  1.00  0.00           N  
ATOM   2341  CA  ALA B1721      25.751 -14.733 -46.093  1.00  0.00           C  
ATOM   2342  C   ALA B1721      25.468 -15.790 -47.159  1.00  0.00           C  
ATOM   2343  O   ALA B1721      25.665 -15.550 -48.350  1.00  0.00           O  
ATOM   2344  CB  ALA B1721      26.944 -15.151 -45.249  1.00  0.00           C  
ATOM   2345  N   SER B1722      24.993 -16.949 -46.716  1.00  0.00           N  
ATOM   2346  CA  SER B1722      24.665 -18.067 -47.617  1.00  0.00           C  
ATOM   2347  C   SER B1722      23.473 -17.779 -48.550  1.00  0.00           C  
ATOM   2348  O   SER B1722      23.260 -18.494 -49.527  1.00  0.00           O  
ATOM   2349  CB  SER B1722      24.419 -19.353 -46.816  1.00  0.00           C  
ATOM   2350  OG  SER B1722      23.736 -19.092 -45.601  1.00  0.00           O  
ATOM   2351  N   ARG B1727      22.702 -16.741 -48.243  1.00  0.00           N  
ATOM   2352  CA  ARG B1727      21.672 -16.242 -49.171  1.00  0.00           C  
ATOM   2353  C   ARG B1727      22.258 -15.230 -50.178  1.00  0.00           C  
ATOM   2354  O   ARG B1727      22.078 -15.371 -51.390  1.00  0.00           O  
ATOM   2355  CB  ARG B1727      20.493 -15.629 -48.406  1.00  0.00           C  
ATOM   2356  CG  ARG B1727      19.290 -16.565 -48.283  1.00  0.00           C  
ATOM   2357  CD  ARG B1727      18.097 -15.891 -47.602  1.00  0.00           C  
ATOM   2358  NE  ARG B1727      18.312 -15.695 -46.164  1.00  0.00           N  
ATOM   2359  CZ  ARG B1727      18.601 -14.531 -45.572  1.00  0.00           C  
ATOM   2360  NH1 ARG B1727      18.710 -13.404 -46.271  1.00  0.00           N  
ATOM   2361  NH2 ARG B1727      18.777 -14.491 -44.255  1.00  0.00           N  
ATOM   2362  N   ALA B1728      22.964 -14.222 -49.669  1.00  0.00           N  
ATOM   2363  CA  ALA B1728      23.600 -13.198 -50.522  1.00  0.00           C  
ATOM   2364  C   ALA B1728      24.632 -13.795 -51.490  1.00  0.00           C  
ATOM   2365  O   ALA B1728      24.754 -13.353 -52.631  1.00  0.00           O  
ATOM   2366  CB  ALA B1728      24.252 -12.108 -49.658  1.00  0.00           C  
ATOM   2367  N   LEU B1755      25.358 -14.809 -51.028  1.00  0.00           N  
ATOM   2368  CA  LEU B1755      26.479 -15.381 -51.792  1.00  0.00           C  
ATOM   2369  C   LEU B1755      26.039 -16.038 -53.110  1.00  0.00           C  
ATOM   2370  O   LEU B1755      26.843 -16.186 -54.030  1.00  0.00           O  
ATOM   2371  CB  LEU B1755      27.265 -16.388 -50.937  1.00  0.00           C  
ATOM   2372  CG  LEU B1755      28.788 -16.308 -51.039  1.00  0.00           C  
ATOM   2373  CD1 LEU B1755      29.276 -14.957 -50.565  1.00  0.00           C  
ATOM   2374  CD2 LEU B1755      29.438 -17.401 -50.223  1.00  0.00           C  
ATOM   2375  N   PHE B1756      24.773 -16.443 -53.191  1.00  0.00           N  
ATOM   2376  CA  PHE B1756      24.206 -16.988 -54.436  1.00  0.00           C  
ATOM   2377  C   PHE B1756      23.115 -16.077 -55.011  1.00  0.00           C  
ATOM   2378  O   PHE B1756      22.056 -16.550 -55.423  1.00  0.00           O  
ATOM   2379  CB  PHE B1756      23.621 -18.385 -54.207  1.00  0.00           C  
ATOM   2380  CG  PHE B1756      24.588 -19.364 -53.621  1.00  0.00           C  
ATOM   2381  CD1 PHE B1756      25.611 -19.898 -54.391  1.00  0.00           C  
ATOM   2382  CD2 PHE B1756      24.466 -19.770 -52.303  1.00  0.00           C  
ATOM   2383  CE1 PHE B1756      26.504 -20.806 -53.851  1.00  0.00           C  
ATOM   2384  CE2 PHE B1756      25.356 -20.678 -51.758  1.00  0.00           C  
ATOM   2385  CZ  PHE B1756      26.380 -21.193 -52.536  1.00  0.00           C  
ATOM   2386  N   GLY B1757      23.369 -14.772 -55.025  1.00  0.00           N  
ATOM   2387  CA  GLY B1757      22.415 -13.795 -55.582  1.00  0.00           C  
ATOM   2388  C   GLY B1757      21.262 -13.393 -54.664  1.00  0.00           C  
ATOM   2389  O   GLY B1757      20.955 -12.200 -54.535  1.00  0.00           O  
ATOM   2390  N   ARG B1758      20.623 -14.395 -54.045  1.00  0.00           N  
ATOM   2391  CA  ARG B1758      19.442 -14.232 -53.175  1.00  0.00           C  
ATOM   2392  C   ARG B1758      19.661 -13.264 -52.009  1.00  0.00           C  
ATOM   2393  O   ARG B1758      19.620 -13.667 -50.851  1.00  0.00           O  
ATOM   2394  CB  ARG B1758      19.033 -15.600 -52.592  1.00  0.00           C  
ATOM   2395  CG  ARG B1758      18.463 -16.596 -53.586  1.00  0.00           C  
ATOM   2396  CD  ARG B1758      16.948 -16.440 -53.713  1.00  0.00           C  
ATOM   2397  NE  ARG B1758      16.470 -16.885 -55.020  1.00  0.00           N  
ATOM   2398  CZ  ARG B1758      16.636 -16.210 -56.160  1.00  0.00           C  
ATOM   2399  NH1 ARG B1758      17.277 -15.043 -56.173  1.00  0.00           N  
ATOM   2400  NH2 ARG B1758      16.163 -16.709 -57.302  1.00  0.00           N  
ATOM   2401  N   GLY B1760      19.882 -11.991 -52.303  1.00  0.00           N  
ATOM   2402  CA  GLY B1760      20.148 -11.026 -51.247  1.00  0.00           C  
ATOM   2403  C   GLY B1760      21.354 -10.166 -51.539  1.00  0.00           C  
ATOM   2404  O   GLY B1760      22.105 -10.433 -52.474  1.00  0.00           O  
ATOM   2405  N   GLU B1762      21.545  -9.160 -50.688  1.00  0.00           N  
ATOM   2406  CA  GLU B1762      22.529  -8.085 -50.887  1.00  0.00           C  
ATOM   2407  C   GLU B1762      23.803  -8.280 -50.048  1.00  0.00           C  
ATOM   2408  O   GLU B1762      23.772  -8.197 -48.820  1.00  0.00           O  
ATOM   2409  CB  GLU B1762      21.867  -6.749 -50.532  1.00  0.00           C  
ATOM   2410  CG  GLU B1762      22.386  -5.532 -51.285  1.00  0.00           C  
ATOM   2411  CD  GLU B1762      21.535  -4.285 -51.037  1.00  0.00           C  
ATOM   2412  OE1 GLU B1762      20.287  -4.398 -50.987  1.00  0.00           O  
ATOM   2413  OE2 GLU B1762      22.120  -3.190 -50.898  1.00  0.00           O  
ATOM   2414  N   LEU B1763      24.927  -8.509 -50.723  1.00  0.00           N  
ATOM   2415  CA  LEU B1763      26.194  -8.836 -50.034  1.00  0.00           C  
ATOM   2416  C   LEU B1763      26.969  -7.615 -49.530  1.00  0.00           C  
ATOM   2417  O   LEU B1763      28.023  -7.753 -48.904  1.00  0.00           O  
ATOM   2418  CB  LEU B1763      27.094  -9.757 -50.886  1.00  0.00           C  
ATOM   2419  CG  LEU B1763      27.121  -9.622 -52.405  1.00  0.00           C  
ATOM   2420  CD1 LEU B1763      27.647  -8.251 -52.825  1.00  0.00           C  
ATOM   2421  CD2 LEU B1763      27.958 -10.749 -52.997  1.00  0.00           C  
ATOM   2422  N   ALA B1764      26.427  -6.429 -49.801  1.00  0.00           N  
ATOM   2423  CA  ALA B1764      26.959  -5.160 -49.271  1.00  0.00           C  
ATOM   2424  C   ALA B1764      26.775  -5.099 -47.756  1.00  0.00           C  
ATOM   2425  O   ALA B1764      27.560  -4.473 -47.047  1.00  0.00           O  
ATOM   2426  CB  ALA B1764      26.259  -3.973 -49.938  1.00  0.00           C  
ATOM   2427  N   ARG B1765      25.728  -5.770 -47.285  1.00  0.00           N  
ATOM   2428  CA  ARG B1765      25.356  -5.800 -45.866  1.00  0.00           C  
ATOM   2429  C   ARG B1765      26.213  -6.719 -44.986  1.00  0.00           C  
ATOM   2430  O   ARG B1765      26.237  -6.554 -43.772  1.00  0.00           O  
ATOM   2431  CB  ARG B1765      23.878  -6.201 -45.730  1.00  0.00           C  
ATOM   2432  CG  ARG B1765      22.890  -5.260 -46.456  1.00  0.00           C  
ATOM   2433  CD  ARG B1765      23.014  -3.812 -45.956  1.00  0.00           C  
ATOM   2434  NE  ARG B1765      22.118  -2.874 -46.633  1.00  0.00           N  
ATOM   2435  CZ  ARG B1765      22.123  -1.555 -46.434  1.00  0.00           C  
ATOM   2436  NH1 ARG B1765      22.978  -1.006 -45.574  1.00  0.00           N  
ATOM   2437  NH2 ARG B1765      21.270  -0.776 -47.097  1.00  0.00           N  
ATOM   2438  N   LEU B1766      26.926  -7.663 -45.591  1.00  0.00           N  
ATOM   2439  CA  LEU B1766      27.586  -8.732 -44.831  1.00  0.00           C  
ATOM   2440  C   LEU B1766      28.730  -8.281 -43.917  1.00  0.00           C  
ATOM   2441  O   LEU B1766      29.481  -7.350 -44.218  1.00  0.00           O  
ATOM   2442  CB  LEU B1766      28.107  -9.827 -45.761  1.00  0.00           C  
ATOM   2443  CG  LEU B1766      27.099 -10.463 -46.722  1.00  0.00           C  
ATOM   2444  CD1 LEU B1766      27.609 -11.819 -47.192  1.00  0.00           C  
ATOM   2445  CD2 LEU B1766      25.716 -10.610 -46.107  1.00  0.00           C  
ATOM   2446  N   ASP B1767      28.826  -8.967 -42.784  1.00  0.00           N  
ATOM   2447  CA  ASP B1767      29.968  -8.868 -41.887  1.00  0.00           C  
ATOM   2448  C   ASP B1767      31.174  -9.444 -42.603  1.00  0.00           C  
ATOM   2449  O   ASP B1767      31.113 -10.553 -43.128  1.00  0.00           O  
ATOM   2450  CB  ASP B1767      29.711  -9.663 -40.602  1.00  0.00           C  
ATOM   2451  N   GLU B1768      32.260  -8.685 -42.631  1.00  0.00           N  
ATOM   2452  CA  GLU B1768      33.525  -9.139 -43.231  1.00  0.00           C  
ATOM   2453  C   GLU B1768      33.959 -10.508 -42.687  1.00  0.00           C  
ATOM   2454  O   GLU B1768      34.352 -11.397 -43.446  1.00  0.00           O  
ATOM   2455  CB  GLU B1768      34.618  -8.103 -42.969  1.00  0.00           C  
ATOM   2456  CG  GLU B1768      35.919  -8.308 -43.738  1.00  0.00           C  
ATOM   2457  CD  GLU B1768      36.908  -7.154 -43.533  1.00  0.00           C  
ATOM   2458  OE1 GLU B1768      36.468  -6.019 -43.217  1.00  0.00           O  
ATOM   2459  OE2 GLU B1768      38.129  -7.378 -43.691  1.00  0.00           O  
ATOM   2460  N   ALA B1769      33.874 -10.661 -41.369  1.00  0.00           N  
ATOM   2461  CA  ALA B1769      34.203 -11.919 -40.691  1.00  0.00           C  
ATOM   2462  C   ALA B1769      33.474 -13.121 -41.297  1.00  0.00           C  
ATOM   2463  O   ALA B1769      34.072 -14.176 -41.536  1.00  0.00           O  
ATOM   2464  CB  ALA B1769      33.873 -11.804 -39.216  1.00  0.00           C  
ATOM   2465  N   THR B1770      32.177 -12.952 -41.534  1.00  0.00           N  
ATOM   2466  CA  THR B1770      31.348 -14.014 -42.110  1.00  0.00           C  
ATOM   2467  C   THR B1770      31.785 -14.295 -43.555  1.00  0.00           C  
ATOM   2468  O   THR B1770      32.094 -15.439 -43.924  1.00  0.00           O  
ATOM   2469  CB  THR B1770      29.843 -13.645 -42.104  1.00  0.00           C  
ATOM   2470  OG1 THR B1770      29.528 -12.846 -40.955  1.00  0.00           O  
ATOM   2471  CG2 THR B1770      28.994 -14.904 -42.097  1.00  0.00           C  
ATOM   2472  N   LEU B1771      31.829 -13.231 -44.355  1.00  0.00           N  
ATOM   2473  CA  LEU B1771      32.163 -13.321 -45.785  1.00  0.00           C  
ATOM   2474  C   LEU B1771      33.472 -14.073 -45.989  1.00  0.00           C  
ATOM   2475  O   LEU B1771      33.594 -14.879 -46.909  1.00  0.00           O  
ATOM   2476  CB  LEU B1771      32.258 -11.925 -46.415  1.00  0.00           C  
ATOM   2477  CG  LEU B1771      31.770 -11.779 -47.865  1.00  0.00           C  
ATOM   2478  CD1 LEU B1771      32.167 -10.400 -48.390  1.00  0.00           C  
ATOM   2479  CD2 LEU B1771      32.297 -12.872 -48.788  1.00  0.00           C  
ATOM   2480  N   ALA B1772      34.437 -13.796 -45.114  1.00  0.00           N  
ATOM   2481  CA  ALA B1772      35.750 -14.451 -45.136  1.00  0.00           C  
ATOM   2482  C   ALA B1772      35.606 -15.969 -45.004  1.00  0.00           C  
ATOM   2483  O   ALA B1772      36.052 -16.731 -45.879  1.00  0.00           O  
ATOM   2484  CB  ALA B1772      36.627 -13.902 -44.024  1.00  0.00           C  
ATOM   2485  N   ALA B1773      34.963 -16.387 -43.911  1.00  0.00           N  
ATOM   2486  CA  ALA B1773      34.651 -17.801 -43.665  1.00  0.00           C  
ATOM   2487  C   ALA B1773      33.923 -18.402 -44.861  1.00  0.00           C  
ATOM   2488  O   ALA B1773      34.313 -19.440 -45.383  1.00  0.00           O  
ATOM   2489  CB  ALA B1773      33.807 -17.942 -42.425  1.00  0.00           C  
ATOM   2490  N   ALA B1774      32.874 -17.713 -45.294  1.00  0.00           N  
ATOM   2491  CA  ALA B1774      32.058 -18.137 -46.441  1.00  0.00           C  
ATOM   2492  C   ALA B1774      32.891 -18.487 -47.677  1.00  0.00           C  
ATOM   2493  O   ALA B1774      32.683 -19.529 -48.296  1.00  0.00           O  
ATOM   2494  CB  ALA B1774      31.042 -17.058 -46.787  1.00  0.00           C  
ATOM   2495  N   LEU B1775      33.826 -17.608 -48.024  1.00  0.00           N  
ATOM   2496  CA  LEU B1775      34.676 -17.793 -49.209  1.00  0.00           C  
ATOM   2497  C   LEU B1775      35.830 -18.781 -48.966  1.00  0.00           C  
ATOM   2498  O   LEU B1775      36.310 -19.434 -49.896  1.00  0.00           O  
ATOM   2499  CB  LEU B1775      35.216 -16.446 -49.689  1.00  0.00           C  
ATOM   2500  CG  LEU B1775      34.158 -15.443 -50.166  1.00  0.00           C  
ATOM   2501  CD1 LEU B1775      34.781 -14.081 -50.423  1.00  0.00           C  
ATOM   2502  CD2 LEU B1775      33.444 -15.942 -51.410  1.00  0.00           C  
ATOM   2503  N   ARG B1776      36.261 -18.891 -47.711  1.00  0.00           N  
ATOM   2504  CA  ARG B1776      37.328 -19.833 -47.338  1.00  0.00           C  
ATOM   2505  C   ARG B1776      36.907 -21.298 -47.427  1.00  0.00           C  
ATOM   2506  O   ARG B1776      37.755 -22.182 -47.451  1.00  0.00           O  
ATOM   2507  CB  ARG B1776      37.875 -19.526 -45.944  1.00  0.00           C  
ATOM   2508  CG  ARG B1776      38.749 -18.289 -45.929  1.00  0.00           C  
ATOM   2509  CD  ARG B1776      40.177 -18.564 -45.465  1.00  0.00           C  
ATOM   2510  NE  ARG B1776      41.059 -17.446 -45.814  1.00  0.00           N  
ATOM   2511  CZ  ARG B1776      41.074 -16.258 -45.200  1.00  0.00           C  
ATOM   2512  NH1 ARG B1776      40.263 -15.994 -44.177  1.00  0.00           N  
ATOM   2513  NH2 ARG B1776      41.914 -15.317 -45.615  1.00  0.00           N  
ATOM   2514  N   GLU B1777      35.606 -21.551 -47.475  1.00  0.00           N  
ATOM   2515  CA  GLU B1777      35.097 -22.905 -47.714  1.00  0.00           C  
ATOM   2516  C   GLU B1777      35.319 -23.293 -49.179  1.00  0.00           C  
ATOM   2517  O   GLU B1777      35.802 -24.380 -49.492  1.00  0.00           O  
ATOM   2518  CB  GLU B1777      33.611 -23.007 -47.366  1.00  0.00           C  
ATOM   2519  CG  GLU B1777      33.249 -22.495 -45.970  1.00  0.00           C  
ATOM   2520  CD  GLU B1777      34.184 -23.012 -44.877  1.00  0.00           C  
ATOM   2521  OE1 GLU B1777      34.168 -24.236 -44.623  1.00  0.00           O  
ATOM   2522  OE2 GLU B1777      34.928 -22.196 -44.277  1.00  0.00           O  
ATOM   2523  N   THR B1778      34.975 -22.382 -50.073  1.00  0.00           N  
ATOM   2524  CA  THR B1778      35.214 -22.578 -51.499  1.00  0.00           C  
ATOM   2525  C   THR B1778      36.704 -22.351 -51.840  1.00  0.00           C  
ATOM   2526  O   THR B1778      37.546 -22.228 -50.941  1.00  0.00           O  
ATOM   2527  CB  THR B1778      34.324 -21.636 -52.324  1.00  0.00           C  
ATOM   2528  OG1 THR B1778      34.755 -20.279 -52.132  1.00  0.00           O  
ATOM   2529  CG2 THR B1778      32.858 -21.791 -51.899  1.00  0.00           C  
ATOM   2530  N   THR B1779      37.012 -22.308 -53.136  1.00  0.00           N  
ATOM   2531  CA  THR B1779      38.389 -22.134 -53.627  1.00  0.00           C  
ATOM   2532  C   THR B1779      38.690 -20.647 -53.919  1.00  0.00           C  
ATOM   2533  O   THR B1779      38.106 -20.066 -54.843  1.00  0.00           O  
ATOM   2534  CB  THR B1779      38.660 -23.015 -54.889  1.00  0.00           C  
ATOM   2535  OG1 THR B1779      39.981 -22.766 -55.385  1.00  0.00           O  
ATOM   2536  CG2 THR B1779      37.630 -22.757 -56.005  1.00  0.00           C  
ATOM   2537  N   VAL B1780      39.605 -20.055 -53.135  1.00  0.00           N  
ATOM   2538  CA  VAL B1780      39.884 -18.587 -53.160  1.00  0.00           C  
ATOM   2539  C   VAL B1780      41.244 -18.210 -53.788  1.00  0.00           C  
ATOM   2540  O   VAL B1780      42.299 -18.680 -53.360  1.00  0.00           O  
ATOM   2541  CB  VAL B1780      39.746 -17.920 -51.742  1.00  0.00           C  
ATOM   2542  CG1 VAL B1780      40.353 -18.781 -50.648  1.00  0.00           C  
ATOM   2543  CG2 VAL B1780      40.373 -16.531 -51.728  1.00  0.00           C  
ATOM   2544  N   ALA B1781      41.192 -17.339 -54.795  1.00  0.00           N  
ATOM   2545  CA  ALA B1781      42.369 -16.938 -55.574  1.00  0.00           C  
ATOM   2546  C   ALA B1781      42.948 -15.644 -55.042  1.00  0.00           C  
ATOM   2547  O   ALA B1781      42.290 -14.612 -55.061  1.00  0.00           O  
ATOM   2548  CB  ALA B1781      42.005 -16.768 -57.027  1.00  0.00           C  
ATOM   2549  N   GLU B1782      44.203 -15.706 -54.615  1.00  0.00           N  
ATOM   2550  CA  GLU B1782      44.842 -14.611 -53.879  1.00  0.00           C  
ATOM   2551  C   GLU B1782      45.501 -13.630 -54.848  1.00  0.00           C  
ATOM   2552  O   GLU B1782      46.489 -13.960 -55.495  1.00  0.00           O  
ATOM   2553  CB  GLU B1782      45.857 -15.172 -52.875  1.00  0.00           C  
ATOM   2554  CG  GLU B1782      45.352 -16.449 -52.180  1.00  0.00           C  
ATOM   2555  CD  GLU B1782      46.100 -16.808 -50.909  1.00  0.00           C  
ATOM   2556  OE1 GLU B1782      47.173 -16.230 -50.646  1.00  0.00           O  
ATOM   2557  OE2 GLU B1782      45.608 -17.688 -50.171  1.00  0.00           O  
ATOM   2558  N   LEU B1783      44.938 -12.430 -54.953  1.00  0.00           N  
ATOM   2559  CA  LEU B1783      45.430 -11.420 -55.900  1.00  0.00           C  
ATOM   2560  C   LEU B1783      46.527 -10.539 -55.284  1.00  0.00           C  
ATOM   2561  O   LEU B1783      46.266  -9.444 -54.782  1.00  0.00           O  
ATOM   2562  CB  LEU B1783      44.277 -10.559 -56.443  1.00  0.00           C  
ATOM   2563  CG  LEU B1783      44.608  -9.628 -57.621  1.00  0.00           C  
ATOM   2564  CD1 LEU B1783      45.193 -10.400 -58.794  1.00  0.00           C  
ATOM   2565  CD2 LEU B1783      43.380  -8.853 -58.065  1.00  0.00           C  
ATOM   2566  N   LYS B1784      47.760 -11.037 -55.339  1.00  0.00           N  
ATOM   2567  CA  LYS B1784      48.953 -10.261 -54.952  1.00  0.00           C  
ATOM   2568  C   LYS B1784      49.114  -8.986 -55.812  1.00  0.00           C  
ATOM   2569  O   LYS B1784      48.533  -8.888 -56.900  1.00  0.00           O  
ATOM   2570  CB  LYS B1784      50.216 -11.134 -55.056  1.00  0.00           C  
ATOM   2571  CG  LYS B1784      50.471 -11.737 -56.441  1.00  0.00           C  
ATOM   2572  N   PRO B1785      49.890  -7.996 -55.322  1.00  0.00           N  
ATOM   2573  CA  PRO B1785      50.128  -6.791 -56.131  1.00  0.00           C  
ATOM   2574  C   PRO B1785      50.963  -7.066 -57.388  1.00  0.00           C  
ATOM   2575  O   PRO B1785      51.995  -7.747 -57.321  1.00  0.00           O  
ATOM   2576  CB  PRO B1785      50.881  -5.860 -55.170  1.00  0.00           C  
ATOM   2577  CG  PRO B1785      51.508  -6.765 -54.174  1.00  0.00           C  
ATOM   2578  CD  PRO B1785      50.561  -7.915 -54.010  1.00  0.00           C  
ATOM   2579  N   GLY B1786      50.493  -6.541 -58.518  1.00  0.00           N  
ATOM   2580  CA  GLY B1786      51.162  -6.713 -59.812  1.00  0.00           C  
ATOM   2581  C   GLY B1786      50.506  -7.736 -60.725  1.00  0.00           C  
ATOM   2582  O   GLY B1786      50.369  -7.494 -61.928  1.00  0.00           O  
ATOM   2583  N   SER B1787      50.103  -8.875 -60.153  1.00  0.00           N  
ATOM   2584  CA  SER B1787      49.488  -9.983 -60.920  1.00  0.00           C  
ATOM   2585  C   SER B1787      48.209  -9.525 -61.644  1.00  0.00           C  
ATOM   2586  O   SER B1787      47.594  -8.535 -61.246  1.00  0.00           O  
ATOM   2587  CB  SER B1787      49.224 -11.211 -60.029  1.00  0.00           C  
ATOM   2588  OG  SER B1787      48.412 -10.899 -58.913  1.00  0.00           O  
ATOM   2589  N   PRO B1788      47.808 -10.241 -62.713  1.00  0.00           N  
ATOM   2590  CA  PRO B1788      46.805  -9.689 -63.625  1.00  0.00           C  
ATOM   2591  C   PRO B1788      45.418  -9.513 -63.006  1.00  0.00           C  
ATOM   2592  O   PRO B1788      44.979 -10.354 -62.224  1.00  0.00           O  
ATOM   2593  CB  PRO B1788      46.758 -10.713 -64.763  1.00  0.00           C  
ATOM   2594  CG  PRO B1788      47.943 -11.593 -64.572  1.00  0.00           C  
ATOM   2595  CD  PRO B1788      48.235 -11.587 -63.127  1.00  0.00           C  
ATOM   2596  N   ASP B1789      44.750  -8.425 -63.383  1.00  0.00           N  
ATOM   2597  CA  ASP B1789      43.442  -8.038 -62.828  1.00  0.00           C  
ATOM   2598  C   ASP B1789      42.266  -8.595 -63.610  1.00  0.00           C  
ATOM   2599  O   ASP B1789      41.281  -9.028 -63.030  1.00  0.00           O  
ATOM   2600  CB  ASP B1789      43.283  -6.513 -62.832  1.00  0.00           C  
ATOM   2601  CG  ASP B1789      44.247  -5.813 -61.906  1.00  0.00           C  
ATOM   2602  OD1 ASP B1789      44.717  -6.440 -60.929  1.00  0.00           O  
ATOM   2603  OD2 ASP B1789      44.517  -4.617 -62.151  1.00  0.00           O  
ATOM   2604  N   GLY B1790      42.363  -8.531 -64.932  1.00  0.00           N  
ATOM   2605  CA  GLY B1790      41.246  -8.848 -65.831  1.00  0.00           C  
ATOM   2606  C   GLY B1790      40.363 -10.014 -65.418  1.00  0.00           C  
ATOM   2607  O   GLY B1790      40.850 -11.062 -64.999  1.00  0.00           O  
ATOM   2608  N   ILE B1791      39.057  -9.823 -65.563  1.00  0.00           N  
ATOM   2609  CA  ILE B1791      38.061 -10.845 -65.219  1.00  0.00           C  
ATOM   2610  C   ILE B1791      38.436 -12.260 -65.687  1.00  0.00           C  
ATOM   2611  O   ILE B1791      38.189 -13.236 -64.986  1.00  0.00           O  
ATOM   2612  CB  ILE B1791      36.668 -10.479 -65.790  1.00  0.00           C  
ATOM   2613  CG1 ILE B1791      35.623 -11.538 -65.429  1.00  0.00           C  
ATOM   2614  CG2 ILE B1791      36.738 -10.327 -67.293  1.00  0.00           C  
ATOM   2615  CD1 ILE B1791      35.578 -11.899 -63.945  1.00  0.00           C  
ATOM   2616  N   VAL B1792      39.021 -12.370 -66.868  1.00  0.00           N  
ATOM   2617  CA  VAL B1792      39.383 -13.676 -67.412  1.00  0.00           C  
ATOM   2618  C   VAL B1792      40.517 -14.334 -66.609  1.00  0.00           C  
ATOM   2619  O   VAL B1792      40.508 -15.553 -66.377  1.00  0.00           O  
ATOM   2620  CB  VAL B1792      39.750 -13.560 -68.900  1.00  0.00           C  
ATOM   2621  CG1 VAL B1792      40.295 -14.875 -69.430  1.00  0.00           C  
ATOM   2622  CG2 VAL B1792      38.526 -13.138 -69.689  1.00  0.00           C  
ATOM   2623  N   ASP B1793      41.481 -13.522 -66.184  1.00  0.00           N  
ATOM   2624  CA  ASP B1793      42.622 -14.007 -65.386  1.00  0.00           C  
ATOM   2625  C   ASP B1793      42.148 -14.558 -64.045  1.00  0.00           C  
ATOM   2626  O   ASP B1793      42.619 -15.605 -63.591  1.00  0.00           O  
ATOM   2627  CB  ASP B1793      43.642 -12.890 -65.120  1.00  0.00           C  
ATOM   2628  CG  ASP B1793      44.344 -12.408 -66.384  1.00  0.00           C  
ATOM   2629  OD1 ASP B1793      45.076 -13.201 -67.013  1.00  0.00           O  
ATOM   2630  OD2 ASP B1793      44.189 -11.215 -66.727  1.00  0.00           O  
ATOM   2631  N   LEU B1794      41.221 -13.831 -63.423  1.00  0.00           N  
ATOM   2632  CA  LEU B1794      40.677 -14.194 -62.112  1.00  0.00           C  
ATOM   2633  C   LEU B1794      39.872 -15.487 -62.183  1.00  0.00           C  
ATOM   2634  O   LEU B1794      39.975 -16.328 -61.290  1.00  0.00           O  
ATOM   2635  CB  LEU B1794      39.816 -13.059 -61.541  1.00  0.00           C  
ATOM   2636  CG  LEU B1794      40.523 -11.731 -61.245  1.00  0.00           C  
ATOM   2637  CD1 LEU B1794      39.541 -10.762 -60.589  1.00  0.00           C  
ATOM   2638  CD2 LEU B1794      41.775 -11.901 -60.375  1.00  0.00           C  
ATOM   2639  N   LEU B1795      39.080 -15.643 -63.242  1.00  0.00           N  
ATOM   2640  CA  LEU B1795      38.367 -16.906 -63.505  1.00  0.00           C  
ATOM   2641  C   LEU B1795      39.325 -18.109 -63.530  1.00  0.00           C  
ATOM   2642  O   LEU B1795      39.096 -19.127 -62.870  1.00  0.00           O  
ATOM   2643  CB  LEU B1795      37.598 -16.832 -64.824  1.00  0.00           C  
ATOM   2644  CG  LEU B1795      36.335 -15.968 -64.823  1.00  0.00           C  
ATOM   2645  CD1 LEU B1795      35.683 -15.966 -66.207  1.00  0.00           C  
ATOM   2646  CD2 LEU B1795      35.349 -16.441 -63.760  1.00  0.00           C  
ATOM   2647  N   VAL B1796      40.402 -17.977 -64.288  1.00  0.00           N  
ATOM   2648  CA  VAL B1796      41.420 -19.026 -64.348  1.00  0.00           C  
ATOM   2649  C   VAL B1796      42.180 -19.161 -63.015  1.00  0.00           C  
ATOM   2650  O   VAL B1796      42.581 -20.259 -62.626  1.00  0.00           O  
ATOM   2651  CB  VAL B1796      42.415 -18.785 -65.504  1.00  0.00           C  
ATOM   2652  CG1 VAL B1796      43.383 -19.966 -65.643  1.00  0.00           C  
ATOM   2653  CG2 VAL B1796      41.658 -18.546 -66.812  1.00  0.00           C  
ATOM   2654  N   ALA B1797      42.370 -18.046 -62.320  1.00  0.00           N  
ATOM   2655  CA  ALA B1797      43.056 -18.054 -61.021  1.00  0.00           C  
ATOM   2656  C   ALA B1797      42.254 -18.822 -59.976  1.00  0.00           C  
ATOM   2657  O   ALA B1797      42.811 -19.578 -59.183  1.00  0.00           O  
ATOM   2658  CB  ALA B1797      43.309 -16.626 -60.541  1.00  0.00           C  
ATOM   2659  N   SER B1805      40.938 -18.627 -60.007  1.00  0.00           N  
ATOM   2660  CA  SER B1805      40.029 -19.084 -58.947  1.00  0.00           C  
ATOM   2661  C   SER B1805      39.456 -20.477 -59.177  1.00  0.00           C  
ATOM   2662  O   SER B1805      38.716 -20.995 -58.342  1.00  0.00           O  
ATOM   2663  CB  SER B1805      38.880 -18.100 -58.826  1.00  0.00           C  
ATOM   2664  OG  SER B1805      38.256 -17.941 -60.081  1.00  0.00           O  
ATOM   2665  N   GLY B1810      39.782 -21.070 -60.315  1.00  0.00           N  
ATOM   2666  CA  GLY B1810      39.302 -22.418 -60.657  1.00  0.00           C  
ATOM   2667  C   GLY B1810      37.953 -22.485 -61.359  1.00  0.00           C  
ATOM   2668  O   GLY B1810      37.529 -23.561 -61.772  1.00  0.00           O  
ATOM   2669  N   LEU B2014      37.291 -21.341 -61.505  1.00  0.00           N  
ATOM   2670  CA  LEU B2014      35.952 -21.277 -62.105  1.00  0.00           C  
ATOM   2671  C   LEU B2014      35.945 -21.598 -63.603  1.00  0.00           C  
ATOM   2672  O   LEU B2014      34.962 -22.123 -64.130  1.00  0.00           O  
ATOM   2673  CB  LEU B2014      35.314 -19.905 -61.864  1.00  0.00           C  
ATOM   2674  CG  LEU B2014      34.883 -19.616 -60.423  1.00  0.00           C  
ATOM   2675  CD1 LEU B2014      34.362 -18.206 -60.305  1.00  0.00           C  
ATOM   2676  CD2 LEU B2014      33.826 -20.599 -59.973  1.00  0.00           C  
ATOM   2677  N   SER B2015      37.031 -21.262 -64.287  1.00  0.00           N  
ATOM   2678  CA  SER B2015      37.235 -21.703 -65.672  1.00  0.00           C  
ATOM   2679  C   SER B2015      38.634 -22.294 -65.836  1.00  0.00           C  
ATOM   2680  O   SER B2015      39.580 -21.853 -65.189  1.00  0.00           O  
ATOM   2681  CB  SER B2015      36.993 -20.561 -66.665  1.00  0.00           C  
ATOM   2682  OG  SER B2015      35.606 -20.425 -66.955  1.00  0.00           O  
ATOM   2683  N   ALA B2016      38.742 -23.301 -66.700  1.00  0.00           N  
ATOM   2684  CA  ALA B2016      39.991 -24.050 -66.916  1.00  0.00           C  
ATOM   2685  C   ALA B2016      40.961 -23.342 -67.857  1.00  0.00           C  
ATOM   2686  O   ALA B2016      42.173 -23.565 -67.799  1.00  0.00           O  
ATOM   2687  CB  ALA B2016      39.679 -25.429 -67.460  1.00  0.00           C  
ATOM   2688  N   SER B2017      40.419 -22.502 -68.729  1.00  0.00           N  
ATOM   2689  CA  SER B2017      41.223 -21.788 -69.717  1.00  0.00           C  
ATOM   2690  C   SER B2017      40.829 -20.317 -69.810  1.00  0.00           C  
ATOM   2691  O   SER B2017      39.722 -19.924 -69.435  1.00  0.00           O  
ATOM   2692  CB  SER B2017      41.093 -22.457 -71.093  1.00  0.00           C  
ATOM   2693  OG  SER B2017      41.868 -21.783 -72.072  1.00  0.00           O  
ATOM   2694  N   LYS B2018      41.753 -19.516 -70.327  1.00  0.00           N  
ATOM   2695  CA  LYS B2018      41.507 -18.093 -70.550  1.00  0.00           C  
ATOM   2696  C   LYS B2018      40.636 -17.858 -71.792  1.00  0.00           C  
ATOM   2697  O   LYS B2018      40.173 -16.749 -72.008  1.00  0.00           O  
ATOM   2698  CB  LYS B2018      42.819 -17.286 -70.624  1.00  0.00           C  
ATOM   2699  CG  LYS B2018      43.903 -17.843 -71.555  1.00  0.00           C  
ATOM   2700  CD  LYS B2018      44.900 -18.749 -70.814  1.00  0.00           C  
ATOM   2701  CE  LYS B2018      45.486 -19.816 -71.744  1.00  0.00           C  
ATOM   2702  NZ  LYS B2018      45.820 -21.087 -71.035  1.00  0.00           N  
ATOM   2703  N   GLY B2019      40.422 -18.891 -72.605  1.00  0.00           N  
ATOM   2704  CA  GLY B2019      39.390 -18.857 -73.650  1.00  0.00           C  
ATOM   2705  C   GLY B2019      38.058 -19.352 -73.106  1.00  0.00           C  
ATOM   2706  O   GLY B2019      37.039 -18.668 -73.202  1.00  0.00           O  
ATOM   2707  N   ALA B2020      38.081 -20.546 -72.522  1.00  0.00           N  
ATOM   2708  CA  ALA B2020      36.887 -21.174 -71.929  1.00  0.00           C  
ATOM   2709  C   ALA B2020      36.153 -20.190 -71.018  1.00  0.00           C  
ATOM   2710  O   ALA B2020      34.919 -20.171 -70.965  1.00  0.00           O  
ATOM   2711  CB  ALA B2020      37.276 -22.426 -71.160  1.00  0.00           C  
ATOM   2712  N   ALA B2021      36.939 -19.386 -70.303  1.00  0.00           N  
ATOM   2713  CA  ALA B2021      36.432 -18.254 -69.527  1.00  0.00           C  
ATOM   2714  C   ALA B2021      35.732 -17.242 -70.436  1.00  0.00           C  
ATOM   2715  O   ALA B2021      34.541 -16.989 -70.267  1.00  0.00           O  
ATOM   2716  CB  ALA B2021      37.563 -17.586 -68.759  1.00  0.00           C  
ATOM   2717  N   ARG B2022      36.468 -16.682 -71.401  1.00  0.00           N  
ATOM   2718  CA  ARG B2022      35.896 -15.732 -72.384  1.00  0.00           C  
ATOM   2719  C   ARG B2022      34.544 -16.241 -72.888  1.00  0.00           C  
ATOM   2720  O   ARG B2022      33.583 -15.475 -73.025  1.00  0.00           O  
ATOM   2721  CB  ARG B2022      36.812 -15.526 -73.604  1.00  0.00           C  
ATOM   2722  CG  ARG B2022      38.079 -14.719 -73.376  1.00  0.00           C  
ATOM   2723  CD  ARG B2022      38.826 -14.451 -74.706  1.00  0.00           C  
ATOM   2724  NE  ARG B2022      40.211 -14.942 -74.699  1.00  0.00           N  
ATOM   2725  CZ  ARG B2022      41.229 -14.397 -74.023  1.00  0.00           C  
ATOM   2726  NH1 ARG B2022      41.054 -13.319 -73.258  1.00  0.00           N  
ATOM   2727  NH2 ARG B2022      42.438 -14.948 -74.102  1.00  0.00           N  
ATOM   2728  N   ARG B2023      34.495 -17.540 -73.175  1.00  0.00           N  
ATOM   2729  CA  ARG B2023      33.265 -18.199 -73.622  1.00  0.00           C  
ATOM   2730  C   ARG B2023      32.141 -18.054 -72.594  1.00  0.00           C  
ATOM   2731  O   ARG B2023      31.126 -17.402 -72.857  1.00  0.00           O  
ATOM   2732  CB  ARG B2023      33.521 -19.684 -73.910  1.00  0.00           C  
ATOM   2733  N   THR B2024      32.350 -18.645 -71.419  1.00  0.00           N  
ATOM   2734  CA  THR B2024      31.320 -18.718 -70.361  1.00  0.00           C  
ATOM   2735  C   THR B2024      30.751 -17.342 -69.958  1.00  0.00           C  
ATOM   2736  O   THR B2024      29.596 -17.243 -69.533  1.00  0.00           O  
ATOM   2737  CB  THR B2024      31.840 -19.477 -69.097  1.00  0.00           C  
ATOM   2738  OG1 THR B2024      33.197 -19.105 -68.821  1.00  0.00           O  
ATOM   2739  CG2 THR B2024      31.771 -20.994 -69.299  1.00  0.00           C  
ATOM   2740  N   ILE B2025      31.570 -16.298 -70.099  1.00  0.00           N  
ATOM   2741  CA  ILE B2025      31.155 -14.894 -69.888  1.00  0.00           C  
ATOM   2742  C   ILE B2025      29.921 -14.515 -70.694  1.00  0.00           C  
ATOM   2743  O   ILE B2025      29.046 -13.778 -70.214  1.00  0.00           O  
ATOM   2744  CB  ILE B2025      32.288 -13.891 -70.270  1.00  0.00           C  
ATOM   2745  CG1 ILE B2025      33.181 -13.600 -69.061  1.00  0.00           C  
ATOM   2746  CG2 ILE B2025      31.714 -12.573 -70.808  1.00  0.00           C  
ATOM   2747  CD1 ILE B2025      34.524 -13.006 -69.418  1.00  0.00           C  
ATOM   2748  N   HIS B2026      29.868 -15.006 -71.929  1.00  0.00           N  
ATOM   2749  CA  HIS B2026      28.806 -14.629 -72.852  1.00  0.00           C  
ATOM   2750  C   HIS B2026      27.528 -15.412 -72.631  1.00  0.00           C  
ATOM   2751  O   HIS B2026      27.555 -16.556 -72.179  1.00  0.00           O  
ATOM   2752  CB  HIS B2026      29.295 -14.728 -74.286  1.00  0.00           C  
ATOM   2753  CG  HIS B2026      30.245 -13.634 -74.641  1.00  0.00           C  
ATOM   2754  ND1 HIS B2026      31.613 -13.801 -74.634  1.00  0.00           N  
ATOM   2755  CD2 HIS B2026      30.025 -12.334 -74.947  1.00  0.00           C  
ATOM   2756  CE1 HIS B2026      32.194 -12.659 -74.958  1.00  0.00           C  
ATOM   2757  NE2 HIS B2026      31.253 -11.753 -75.152  1.00  0.00           N  
ATOM   2758  N   GLU B2027      26.419 -14.766 -72.983  1.00  0.00           N  
ATOM   2759  CA  GLU B2027      25.071 -15.121 -72.511  1.00  0.00           C  
ATOM   2760  C   GLU B2027      25.017 -16.328 -71.558  1.00  0.00           C  
ATOM   2761  O   GLU B2027      25.170 -17.485 -71.966  1.00  0.00           O  
ATOM   2762  CB  GLU B2027      24.095 -15.261 -73.687  1.00  0.00           C  
ATOM   2763  CG  GLU B2027      23.477 -13.916 -74.085  1.00  0.00           C  
ATOM   2764  CD  GLU B2027      22.490 -14.014 -75.230  1.00  0.00           C  
ATOM   2765  OE1 GLU B2027      22.098 -15.143 -75.596  1.00  0.00           O  
ATOM   2766  OE2 GLU B2027      22.101 -12.949 -75.763  1.00  0.00           O  
ATOM   2767  N   GLY B2039      24.776 -16.017 -70.287  1.00  0.00           N  
ATOM   2768  CA  GLY B2039      24.907 -16.964 -69.179  1.00  0.00           C  
ATOM   2769  C   GLY B2039      25.633 -16.219 -68.075  1.00  0.00           C  
ATOM   2770  O   GLY B2039      25.143 -16.098 -66.949  1.00  0.00           O  
ATOM   2771  N   GLY B2040      26.806 -15.705 -68.421  1.00  0.00           N  
ATOM   2772  CA  GLY B2040      27.488 -14.728 -67.591  1.00  0.00           C  
ATOM   2773  C   GLY B2040      28.098 -15.240 -66.300  1.00  0.00           C  
ATOM   2774  O   GLY B2040      27.457 -15.934 -65.504  1.00  0.00           O  
ATOM   2775  N   VAL B2041      29.360 -14.885 -66.108  1.00  0.00           N  
ATOM   2776  CA  VAL B2041      29.952 -14.877 -64.785  1.00  0.00           C  
ATOM   2777  C   VAL B2041      29.389 -13.639 -64.072  1.00  0.00           C  
ATOM   2778  O   VAL B2041      29.000 -12.653 -64.720  1.00  0.00           O  
ATOM   2779  CB  VAL B2041      31.503 -14.783 -64.822  1.00  0.00           C  
ATOM   2780  CG1 VAL B2041      32.104 -15.899 -65.683  1.00  0.00           C  
ATOM   2781  CG2 VAL B2041      31.951 -13.409 -65.311  1.00  0.00           C  
ATOM   2782  N   SER B2042      29.338 -13.703 -62.746  1.00  0.00           N  
ATOM   2783  CA  SER B2042      28.927 -12.554 -61.939  1.00  0.00           C  
ATOM   2784  C   SER B2042      30.039 -12.165 -60.989  1.00  0.00           C  
ATOM   2785  O   SER B2042      30.635 -13.030 -60.352  1.00  0.00           O  
ATOM   2786  CB  SER B2042      27.677 -12.878 -61.126  1.00  0.00           C  
ATOM   2787  OG  SER B2042      26.726 -13.564 -61.915  1.00  0.00           O  
ATOM   2788  N   VAL B2043      30.314 -10.870 -60.899  1.00  0.00           N  
ATOM   2789  CA  VAL B2043      31.233 -10.342 -59.888  1.00  0.00           C  
ATOM   2790  C   VAL B2043      30.436  -9.547 -58.856  1.00  0.00           C  
ATOM   2791  O   VAL B2043      29.975  -8.443 -59.143  1.00  0.00           O  
ATOM   2792  CB  VAL B2043      32.316  -9.444 -60.503  1.00  0.00           C  
ATOM   2793  CG1 VAL B2043      33.227  -8.906 -59.413  1.00  0.00           C  
ATOM   2794  CG2 VAL B2043      33.115 -10.218 -61.541  1.00  0.00           C  
ATOM   2795  N   ASN B2044      30.282 -10.118 -57.664  1.00  0.00           N  
ATOM   2796  CA  ASN B2044      29.470  -9.527 -56.585  1.00  0.00           C  
ATOM   2797  C   ASN B2044      27.990  -9.409 -56.968  1.00  0.00           C  
ATOM   2798  O   ASN B2044      27.369  -8.362 -56.802  1.00  0.00           O  
ATOM   2799  CB  ASN B2044      30.046  -8.174 -56.130  1.00  0.00           C  
ATOM   2800  CG  ASN B2044      31.431  -8.309 -55.520  1.00  0.00           C  
ATOM   2801  OD1 ASN B2044      31.803  -9.371 -55.016  1.00  0.00           O  
ATOM   2802  ND2 ASN B2044      32.200  -7.230 -55.557  1.00  0.00           N  
ATOM   2803  N   ASN B2045      27.446 -10.514 -57.468  1.00  0.00           N  
ATOM   2804  CA  ASN B2045      26.048 -10.601 -57.954  1.00  0.00           C  
ATOM   2805  C   ASN B2045      25.718  -9.650 -59.129  1.00  0.00           C  
ATOM   2806  O   ASN B2045      24.555  -9.306 -59.367  1.00  0.00           O  
ATOM   2807  CB  ASN B2045      25.046 -10.391 -56.807  1.00  0.00           C  
ATOM   2808  CG  ASN B2045      25.128 -11.470 -55.740  1.00  0.00           C  
ATOM   2809  OD1 ASN B2045      25.427 -12.636 -56.021  1.00  0.00           O  
ATOM   2810  ND2 ASN B2045      24.839 -11.082 -54.497  1.00  0.00           N  
ATOM   2811  N   ILE B2046      26.747  -9.254 -59.872  1.00  0.00           N  
ATOM   2812  CA  ILE B2046      26.607  -8.299 -60.966  1.00  0.00           C  
ATOM   2813  C   ILE B2046      26.989  -9.037 -62.247  1.00  0.00           C  
ATOM   2814  O   ILE B2046      28.122  -9.503 -62.381  1.00  0.00           O  
ATOM   2815  CB  ILE B2046      27.510  -7.052 -60.730  1.00  0.00           C  
ATOM   2816  CG1 ILE B2046      26.678  -5.773 -60.638  1.00  0.00           C  
ATOM   2817  CG2 ILE B2046      28.603  -6.924 -61.805  1.00  0.00           C  
ATOM   2818  CD1 ILE B2046      27.440  -4.626 -60.006  1.00  0.00           C  
ATOM   2819  N   ARG B2047      26.035  -9.166 -63.168  1.00  0.00           N  
ATOM   2820  CA  ARG B2047      26.246  -9.930 -64.401  1.00  0.00           C  
ATOM   2821  C   ARG B2047      27.267  -9.218 -65.281  1.00  0.00           C  
ATOM   2822  O   ARG B2047      26.973  -8.179 -65.859  1.00  0.00           O  
ATOM   2823  CB  ARG B2047      24.931 -10.121 -65.161  1.00  0.00           C  
ATOM   2824  N   VAL B2048      28.470  -9.776 -65.365  1.00  0.00           N  
ATOM   2825  CA  VAL B2048      29.542  -9.186 -66.175  1.00  0.00           C  
ATOM   2826  C   VAL B2048      29.458  -9.637 -67.644  1.00  0.00           C  
ATOM   2827  O   VAL B2048      29.469 -10.838 -67.949  1.00  0.00           O  
ATOM   2828  CB  VAL B2048      30.935  -9.508 -65.594  1.00  0.00           C  
ATOM   2829  CG1 VAL B2048      32.022  -9.331 -66.658  1.00  0.00           C  
ATOM   2830  CG2 VAL B2048      31.211  -8.626 -64.379  1.00  0.00           C  
ATOM   2831  N   ASP B2049      29.379  -8.659 -68.542  1.00  0.00           N  
ATOM   2832  CA  ASP B2049      29.168  -8.916 -69.977  1.00  0.00           C  
ATOM   2833  C   ASP B2049      30.306  -8.426 -70.892  1.00  0.00           C  
ATOM   2834  O   ASP B2049      30.336  -8.777 -72.069  1.00  0.00           O  
ATOM   2835  CB  ASP B2049      27.827  -8.315 -70.428  1.00  0.00           C  
ATOM   2836  CG  ASP B2049      26.628  -8.859 -69.629  1.00  0.00           C  
ATOM   2837  OD1 ASP B2049      26.708  -9.977 -69.063  1.00  0.00           O  
ATOM   2838  OD2 ASP B2049      25.593  -8.160 -69.572  1.00  0.00           O  
ATOM   2839  N   ASN B2050      31.224  -7.619 -70.361  1.00  0.00           N  
ATOM   2840  CA  ASN B2050      32.443  -7.222 -71.094  1.00  0.00           C  
ATOM   2841  C   ASN B2050      33.627  -8.116 -70.727  1.00  0.00           C  
ATOM   2842  O   ASN B2050      33.782  -8.513 -69.577  1.00  0.00           O  
ATOM   2843  CB  ASN B2050      32.793  -5.752 -70.837  1.00  0.00           C  
ATOM   2844  CG  ASN B2050      34.232  -5.402 -71.242  1.00  0.00           C  
ATOM   2845  OD1 ASN B2050      35.182  -5.736 -70.537  1.00  0.00           O  
ATOM   2846  ND2 ASN B2050      34.388  -4.719 -72.375  1.00  0.00           N  
ATOM   2847  N   GLU B2052      34.474  -8.397 -71.712  1.00  0.00           N  
ATOM   2848  CA  GLU B2052      35.564  -9.376 -71.571  1.00  0.00           C  
ATOM   2849  C   GLU B2052      36.791  -8.789 -70.868  1.00  0.00           C  
ATOM   2850  O   GLU B2052      37.375  -9.419 -69.987  1.00  0.00           O  
ATOM   2851  CB  GLU B2052      35.956  -9.927 -72.948  1.00  0.00           C  
ATOM   2852  CG  GLU B2052      37.052 -10.992 -72.931  1.00  0.00           C  
ATOM   2853  CD  GLU B2052      37.708 -11.177 -74.295  1.00  0.00           C  
ATOM   2854  OE1 GLU B2052      37.003 -11.579 -75.252  1.00  0.00           O  
ATOM   2855  OE2 GLU B2052      38.931 -10.926 -74.408  1.00  0.00           O  
ATOM   2856  N   GLU B2053      37.177  -7.581 -71.256  1.00  0.00           N  
ATOM   2857  CA  GLU B2053      38.345  -6.919 -70.662  1.00  0.00           C  
ATOM   2858  C   GLU B2053      37.987  -6.226 -69.344  1.00  0.00           C  
ATOM   2859  O   GLU B2053      38.741  -5.394 -68.845  1.00  0.00           O  
ATOM   2860  CB  GLU B2053      38.961  -5.913 -71.646  1.00  0.00           C  
ATOM   2861  CG  GLU B2053      39.233  -6.458 -73.065  1.00  0.00           C  
ATOM   2862  CD  GLU B2053      40.241  -7.606 -73.091  1.00  0.00           C  
ATOM   2863  OE1 GLU B2053      39.912  -8.714 -72.610  1.00  0.00           O  
ATOM   2864  OE2 GLU B2053      41.364  -7.405 -73.608  1.00  0.00           O  
ATOM   2865  N   TRP B2054      36.829  -6.575 -68.791  1.00  0.00           N  
ATOM   2866  CA  TRP B2054      36.389  -6.076 -67.489  1.00  0.00           C  
ATOM   2867  C   TRP B2054      37.547  -6.158 -66.506  1.00  0.00           C  
ATOM   2868  O   TRP B2054      38.186  -7.201 -66.365  1.00  0.00           O  
ATOM   2869  CB  TRP B2054      35.192  -6.897 -66.977  1.00  0.00           C  
ATOM   2870  CG  TRP B2054      34.452  -6.321 -65.771  1.00  0.00           C  
ATOM   2871  CD1 TRP B2054      33.294  -5.594 -65.792  1.00  0.00           C  
ATOM   2872  CD2 TRP B2054      34.808  -6.462 -64.387  1.00  0.00           C  
ATOM   2873  NE1 TRP B2054      32.917  -5.266 -64.513  1.00  0.00           N  
ATOM   2874  CE2 TRP B2054      33.828  -5.783 -63.632  1.00  0.00           C  
ATOM   2875  CE3 TRP B2054      35.863  -7.089 -63.715  1.00  0.00           C  
ATOM   2876  CZ2 TRP B2054      33.872  -5.711 -62.236  1.00  0.00           C  
ATOM   2877  CZ3 TRP B2054      35.905  -7.020 -62.328  1.00  0.00           C  
ATOM   2878  CH2 TRP B2054      34.914  -6.336 -61.604  1.00  0.00           C  
ATOM   2879  N   VAL B2055      37.836  -5.043 -65.857  1.00  0.00           N  
ATOM   2880  CA  VAL B2055      38.845  -5.016 -64.814  1.00  0.00           C  
ATOM   2881  C   VAL B2055      38.125  -4.685 -63.510  1.00  0.00           C  
ATOM   2882  O   VAL B2055      37.097  -3.999 -63.528  1.00  0.00           O  
ATOM   2883  CB  VAL B2055      39.982  -4.012 -65.140  1.00  0.00           C  
ATOM   2884  CG1 VAL B2055      39.561  -2.578 -64.826  1.00  0.00           C  
ATOM   2885  CG2 VAL B2055      41.268  -4.391 -64.404  1.00  0.00           C  
ATOM   2886  N   PRO B2056      38.601  -5.249 -62.388  1.00  0.00           N  
ATOM   2887  CA  PRO B2056      38.080  -4.849 -61.094  1.00  0.00           C  
ATOM   2888  C   PRO B2056      38.648  -3.539 -60.593  1.00  0.00           C  
ATOM   2889  O   PRO B2056      39.849  -3.423 -60.354  1.00  0.00           O  
ATOM   2890  CB  PRO B2056      38.511  -5.991 -60.179  1.00  0.00           C  
ATOM   2891  CG  PRO B2056      39.745  -6.509 -60.791  1.00  0.00           C  
ATOM   2892  CD  PRO B2056      39.559  -6.361 -62.268  1.00  0.00           C  
ATOM   2893  N   GLN B2057      37.764  -2.563 -60.436  1.00  0.00           N  
ATOM   2894  CA  GLN B2057      38.106  -1.307 -59.769  1.00  0.00           C  
ATOM   2895  C   GLN B2057      38.332  -1.578 -58.276  1.00  0.00           C  
ATOM   2896  O   GLN B2057      37.887  -2.600 -57.746  1.00  0.00           O  
ATOM   2897  CB  GLN B2057      36.997  -0.270 -59.964  1.00  0.00           C  
ATOM   2898  N   SER B2058      39.025  -0.660 -57.611  1.00  0.00           N  
ATOM   2899  CA  SER B2058      39.280  -0.762 -56.158  1.00  0.00           C  
ATOM   2900  C   SER B2058      37.985  -0.753 -55.334  1.00  0.00           C  
ATOM   2901  O   SER B2058      37.835  -1.509 -54.371  1.00  0.00           O  
ATOM   2902  CB  SER B2058      40.173   0.378 -55.680  1.00  0.00           C  
ATOM   2903  OG  SER B2058      40.467   0.227 -54.305  1.00  0.00           O  
ATOM   2904  N   SER B2059      37.057   0.109 -55.727  1.00  0.00           N  
ATOM   2905  CA  SER B2059      35.782   0.265 -55.014  1.00  0.00           C  
ATOM   2906  C   SER B2059      34.791  -0.909 -55.209  1.00  0.00           C  
ATOM   2907  O   SER B2059      33.772  -0.973 -54.509  1.00  0.00           O  
ATOM   2908  CB  SER B2059      35.117   1.588 -55.418  1.00  0.00           C  
ATOM   2909  OG  SER B2059      34.886   1.636 -56.821  1.00  0.00           O  
ATOM   2910  N   ASP B2060      35.074  -1.809 -56.161  1.00  0.00           N  
ATOM   2911  CA  ASP B2060      34.291  -3.051 -56.354  1.00  0.00           C  
ATOM   2912  C   ASP B2060      34.546  -4.035 -55.222  1.00  0.00           C  
ATOM   2913  O   ASP B2060      33.637  -4.748 -54.794  1.00  0.00           O  
ATOM   2914  CB  ASP B2060      34.654  -3.753 -57.666  1.00  0.00           C  
ATOM   2915  CG  ASP B2060      34.290  -2.946 -58.890  1.00  0.00           C  
ATOM   2916  OD1 ASP B2060      34.779  -1.808 -59.015  1.00  0.00           O  
ATOM   2917  OD2 ASP B2060      33.534  -3.461 -59.741  1.00  0.00           O  
ATOM   2918  N   PHE B2061      35.795  -4.070 -54.761  1.00  0.00           N  
ATOM   2919  CA  PHE B2061      36.223  -4.974 -53.688  1.00  0.00           C  
ATOM   2920  C   PHE B2061      35.376  -4.801 -52.428  1.00  0.00           C  
ATOM   2921  O   PHE B2061      35.292  -3.701 -51.880  1.00  0.00           O  
ATOM   2922  CB  PHE B2061      37.692  -4.731 -53.327  1.00  0.00           C  
ATOM   2923  CG  PHE B2061      38.660  -5.247 -54.349  1.00  0.00           C  
ATOM   2924  CD1 PHE B2061      38.932  -4.517 -55.493  1.00  0.00           C  
ATOM   2925  CD2 PHE B2061      39.305  -6.461 -54.165  1.00  0.00           C  
ATOM   2926  CE1 PHE B2061      39.821  -4.986 -56.444  1.00  0.00           C  
ATOM   2927  CE2 PHE B2061      40.200  -6.938 -55.112  1.00  0.00           C  
ATOM   2928  CZ  PHE B2061      40.456  -6.199 -56.255  1.00  0.00           C  
ATOM   2929  N   LEU B2062      34.760  -5.890 -51.974  1.00  0.00           N  
ATOM   2930  CA  LEU B2062      33.958  -5.880 -50.740  1.00  0.00           C  
ATOM   2931  C   LEU B2062      34.873  -5.795 -49.528  1.00  0.00           C  
ATOM   2932  O   LEU B2062      35.810  -6.589 -49.397  1.00  0.00           O  
ATOM   2933  CB  LEU B2062      33.063  -7.120 -50.638  1.00  0.00           C  
ATOM   2934  CG  LEU B2062      31.646  -6.966 -51.197  1.00  0.00           C  
ATOM   2935  CD1 LEU B2062      31.643  -6.271 -52.546  1.00  0.00           C  
ATOM   2936  CD2 LEU B2062      30.978  -8.315 -51.303  1.00  0.00           C  
ATOM   2937  N   HIS B2063      34.583  -4.828 -48.656  1.00  0.00           N  
ATOM   2938  CA  HIS B2063      35.461  -4.449 -47.533  1.00  0.00           C  
ATOM   2939  C   HIS B2063      36.898  -4.163 -47.985  1.00  0.00           C  
ATOM   2940  O   HIS B2063      37.848  -4.349 -47.226  1.00  0.00           O  
ATOM   2941  CB  HIS B2063      35.445  -5.527 -46.445  1.00  0.00           C  
ATOM   2942  CG  HIS B2063      34.097  -5.739 -45.835  1.00  0.00           C  
ATOM   2943  ND1 HIS B2063      33.452  -4.765 -45.106  1.00  0.00           N  
ATOM   2944  CD2 HIS B2063      33.271  -6.811 -45.847  1.00  0.00           C  
ATOM   2945  CE1 HIS B2063      32.285  -5.226 -44.696  1.00  0.00           C  
ATOM   2946  NE2 HIS B2063      32.151  -6.466 -45.131  1.00  0.00           N  
ATOM   2947  N   GLY B2064      37.032  -3.695 -49.223  1.00  0.00           N  
ATOM   2948  CA  GLY B2064      38.334  -3.529 -49.880  1.00  0.00           C  
ATOM   2949  C   GLY B2064      39.229  -4.766 -49.873  1.00  0.00           C  
ATOM   2950  O   GLY B2064      40.449  -4.648 -49.764  1.00  0.00           O  
ATOM   2951  N   ARG B2065      38.631  -5.948 -49.997  1.00  0.00           N  
ATOM   2952  CA  ARG B2065      39.381  -7.220 -49.913  1.00  0.00           C  
ATOM   2953  C   ARG B2065      38.870  -8.329 -50.829  1.00  0.00           C  
ATOM   2954  O   ARG B2065      39.660  -9.089 -51.387  1.00  0.00           O  
ATOM   2955  CB  ARG B2065      39.380  -7.762 -48.472  1.00  0.00           C  
ATOM   2956  CG  ARG B2065      40.721  -7.677 -47.720  1.00  0.00           C  
ATOM   2957  CD  ARG B2065      41.084  -9.034 -47.091  1.00  0.00           C  
ATOM   2958  NE  ARG B2065      42.073  -8.948 -46.011  1.00  0.00           N  
ATOM   2959  CZ  ARG B2065      41.804  -8.899 -44.706  1.00  0.00           C  
ATOM   2960  NH1 ARG B2065      40.551  -8.906 -44.261  1.00  0.00           N  
ATOM   2961  NH2 ARG B2065      42.806  -8.836 -43.830  1.00  0.00           N  
ATOM   2962  N   TRP B2066      37.551  -8.426 -50.957  1.00  0.00           N  
ATOM   2963  CA  TRP B2066      36.916  -9.607 -51.536  1.00  0.00           C  
ATOM   2964  C   TRP B2066      36.127  -9.331 -52.811  1.00  0.00           C  
ATOM   2965  O   TRP B2066      35.353  -8.377 -52.883  1.00  0.00           O  
ATOM   2966  CB  TRP B2066      35.979 -10.243 -50.507  1.00  0.00           C  
ATOM   2967  CG  TRP B2066      36.676 -10.700 -49.266  1.00  0.00           C  
ATOM   2968  CD1 TRP B2066      36.658 -10.089 -48.051  1.00  0.00           C  
ATOM   2969  CD2 TRP B2066      37.495 -11.870 -49.117  1.00  0.00           C  
ATOM   2970  NE1 TRP B2066      37.412 -10.801 -47.146  1.00  0.00           N  
ATOM   2971  CE2 TRP B2066      37.937 -11.900 -47.773  1.00  0.00           C  
ATOM   2972  CE3 TRP B2066      37.893 -12.898 -49.984  1.00  0.00           C  
ATOM   2973  CZ2 TRP B2066      38.763 -12.918 -47.275  1.00  0.00           C  
ATOM   2974  CZ3 TRP B2066      38.710 -13.913 -49.488  1.00  0.00           C  
ATOM   2975  CH2 TRP B2066      39.139 -13.911 -48.144  1.00  0.00           C  
ATOM   2976  N   LEU B2067      36.335 -10.181 -53.813  1.00  0.00           N  
ATOM   2977  CA  LEU B2067      35.406 -10.286 -54.941  1.00  0.00           C  
ATOM   2978  C   LEU B2067      34.654 -11.626 -54.872  1.00  0.00           C  
ATOM   2979  O   LEU B2067      35.239 -12.669 -54.587  1.00  0.00           O  
ATOM   2980  CB  LEU B2067      36.124 -10.147 -56.291  1.00  0.00           C  
ATOM   2981  CG  LEU B2067      36.521  -8.737 -56.754  1.00  0.00           C  
ATOM   2982  CD1 LEU B2067      37.993  -8.447 -56.490  1.00  0.00           C  
ATOM   2983  CD2 LEU B2067      36.233  -8.580 -58.232  1.00  0.00           C  
ATOM   2984  N   VAL B2068      33.352 -11.579 -55.121  1.00  0.00           N  
ATOM   2985  CA  VAL B2068      32.539 -12.788 -55.204  1.00  0.00           C  
ATOM   2986  C   VAL B2068      32.283 -13.120 -56.675  1.00  0.00           C  
ATOM   2987  O   VAL B2068      31.433 -12.510 -57.326  1.00  0.00           O  
ATOM   2988  CB  VAL B2068      31.198 -12.646 -54.439  1.00  0.00           C  
ATOM   2989  CG1 VAL B2068      30.321 -13.864 -54.671  1.00  0.00           C  
ATOM   2990  CG2 VAL B2068      31.451 -12.462 -52.950  1.00  0.00           C  
ATOM   2991  N   LEU B2069      33.042 -14.083 -57.185  1.00  0.00           N  
ATOM   2992  CA  LEU B2069      32.851 -14.594 -58.539  1.00  0.00           C  
ATOM   2993  C   LEU B2069      31.891 -15.785 -58.517  1.00  0.00           C  
ATOM   2994  O   LEU B2069      32.025 -16.675 -57.687  1.00  0.00           O  
ATOM   2995  CB  LEU B2069      34.187 -15.021 -59.153  1.00  0.00           C  
ATOM   2996  CG  LEU B2069      35.356 -14.045 -59.035  1.00  0.00           C  
ATOM   2997  CD1 LEU B2069      36.481 -14.478 -59.952  1.00  0.00           C  
ATOM   2998  CD2 LEU B2069      34.912 -12.628 -59.352  1.00  0.00           C  
ATOM   2999  N   ARG B2070      30.923 -15.786 -59.426  1.00  0.00           N  
ATOM   3000  CA  ARG B2070      29.971 -16.895 -59.562  1.00  0.00           C  
ATOM   3001  C   ARG B2070      29.747 -17.212 -61.036  1.00  0.00           C  
ATOM   3002  O   ARG B2070      29.578 -16.297 -61.848  1.00  0.00           O  
ATOM   3003  CB  ARG B2070      28.644 -16.533 -58.901  1.00  0.00           C  
ATOM   3004  CG  ARG B2070      27.538 -17.564 -59.093  1.00  0.00           C  
ATOM   3005  CD  ARG B2070      26.430 -17.382 -58.066  1.00  0.00           C  
ATOM   3006  NE  ARG B2070      25.932 -16.007 -58.025  1.00  0.00           N  
ATOM   3007  CZ  ARG B2070      24.964 -15.520 -58.799  1.00  0.00           C  
ATOM   3008  NH1 ARG B2070      24.361 -16.287 -59.703  1.00  0.00           N  
ATOM   3009  NH2 ARG B2070      24.597 -14.251 -58.671  1.00  0.00           N  
ATOM   3010  N   ARG B2071      29.730 -18.502 -61.372  1.00  0.00           N  
ATOM   3011  CA  ARG B2071      29.598 -18.934 -62.779  1.00  0.00           C  
ATOM   3012  C   ARG B2071      28.130 -19.137 -63.172  1.00  0.00           C  
ATOM   3013  O   ARG B2071      27.565 -18.336 -63.924  1.00  0.00           O  
ATOM   3014  CB  ARG B2071      30.442 -20.187 -63.080  1.00  0.00           C  
ATOM   3015  CG  ARG B2071      30.937 -20.249 -64.534  1.00  0.00           C  
ATOM   3016  CD  ARG B2071      31.946 -21.375 -64.779  1.00  0.00           C  
ATOM   3017  NE  ARG B2071      31.291 -22.669 -64.988  1.00  0.00           N  
ATOM   3018  CZ  ARG B2071      31.137 -23.627 -64.066  1.00  0.00           C  
ATOM   3019  NH1 ARG B2071      31.603 -23.487 -62.825  1.00  0.00           N  
ATOM   3020  NH2 ARG B2071      30.512 -24.754 -64.395  1.00  0.00           N  
ATOM   3021  N   GLY B2072      27.509 -20.189 -62.657  1.00  0.00           N  
ATOM   3022  CA  GLY B2072      26.097 -20.434 -62.924  1.00  0.00           C  
ATOM   3023  C   GLY B2072      25.256 -19.724 -61.885  1.00  0.00           C  
ATOM   3024  O   GLY B2072      25.246 -18.494 -61.806  1.00  0.00           O  
ATOM   3025  N   LYS B2073      24.550 -20.521 -61.092  1.00  0.00           N  
ATOM   3026  CA  LYS B2073      23.829 -20.050 -59.903  1.00  0.00           C  
ATOM   3027  C   LYS B2073      24.124 -20.969 -58.703  1.00  0.00           C  
ATOM   3028  O   LYS B2073      23.289 -21.144 -57.820  1.00  0.00           O  
ATOM   3029  CB  LYS B2073      22.321 -20.009 -60.194  1.00  0.00           C  
ATOM   3030  CG  LYS B2073      21.655 -21.396 -60.285  1.00  0.00           C  
ATOM   3031  CD  LYS B2073      20.323 -21.379 -61.044  1.00  0.00           C  
ATOM   3032  CE  LYS B2073      20.465 -21.877 -62.484  1.00  0.00           C  
ATOM   3033  NZ  LYS B2073      19.221 -22.563 -62.948  1.00  0.00           N  
ATOM   3034  N   ARG B2074      25.323 -21.540 -58.680  1.00  0.00           N  
ATOM   3035  CA  ARG B2074      25.677 -22.578 -57.693  1.00  0.00           C  
ATOM   3036  C   ARG B2074      27.176 -22.628 -57.372  1.00  0.00           C  
ATOM   3037  O   ARG B2074      27.557 -22.785 -56.211  1.00  0.00           O  
ATOM   3038  CB  ARG B2074      25.206 -23.966 -58.167  1.00  0.00           C  
ATOM   3039  CG  ARG B2074      23.773 -24.339 -57.754  1.00  0.00           C  
ATOM   3040  CD  ARG B2074      23.459 -25.815 -58.035  1.00  0.00           C  
ATOM   3041  N   SER B2075      28.012 -22.520 -58.400  1.00  0.00           N  
ATOM   3042  CA  SER B2075      29.472 -22.544 -58.229  1.00  0.00           C  
ATOM   3043  C   SER B2075      30.047 -21.135 -58.038  1.00  0.00           C  
ATOM   3044  O   SER B2075      29.888 -20.280 -58.909  1.00  0.00           O  
ATOM   3045  CB  SER B2075      30.135 -23.209 -59.436  1.00  0.00           C  
ATOM   3046  OG  SER B2075      29.957 -22.427 -60.607  1.00  0.00           O  
ATOM   3047  N   ILE B2076      30.711 -20.907 -56.906  1.00  0.00           N  
ATOM   3048  CA  ILE B2076      31.301 -19.593 -56.586  1.00  0.00           C  
ATOM   3049  C   ILE B2076      32.755 -19.721 -56.102  1.00  0.00           C  
ATOM   3050  O   ILE B2076      33.161 -20.741 -55.555  1.00  0.00           O  
ATOM   3051  CB  ILE B2076      30.442 -18.743 -55.547  1.00  0.00           C  
ATOM   3052  CG1 ILE B2076      30.633 -19.199 -54.096  1.00  0.00           C  
ATOM   3053  CG2 ILE B2076      28.964 -18.772 -55.886  1.00  0.00           C  
ATOM   3054  CD1 ILE B2076      30.083 -20.574 -53.802  1.00  0.00           C  
ATOM   3055  N   ALA B2077      33.524 -18.666 -56.319  1.00  0.00           N  
ATOM   3056  CA  ALA B2077      34.900 -18.580 -55.839  1.00  0.00           C  
ATOM   3057  C   ALA B2077      35.228 -17.148 -55.417  1.00  0.00           C  
ATOM   3058  O   ALA B2077      34.533 -16.203 -55.786  1.00  0.00           O  
ATOM   3059  CB  ALA B2077      35.860 -19.050 -56.904  1.00  0.00           C  
ATOM   3060  N   GLY B2078      36.290 -17.001 -54.635  1.00  0.00           N  
ATOM   3061  CA  GLY B2078      36.671 -15.701 -54.082  1.00  0.00           C  
ATOM   3062  C   GLY B2078      38.024 -15.191 -54.544  1.00  0.00           C  
ATOM   3063  O   GLY B2078      38.951 -15.967 -54.768  1.00  0.00           O  
ATOM   3064  N   VAL B2079      38.127 -13.874 -54.691  1.00  0.00           N  
ATOM   3065  CA  VAL B2079      39.402 -13.225 -54.966  1.00  0.00           C  
ATOM   3066  C   VAL B2079      39.788 -12.380 -53.768  1.00  0.00           C  
ATOM   3067  O   VAL B2079      39.021 -11.521 -53.352  1.00  0.00           O  
ATOM   3068  CB  VAL B2079      39.333 -12.322 -56.193  1.00  0.00           C  
ATOM   3069  CG1 VAL B2079      40.712 -11.745 -56.484  1.00  0.00           C  
ATOM   3070  CG2 VAL B2079      38.788 -13.088 -57.400  1.00  0.00           C  
ATOM   3071  N   GLU B2080      40.974 -12.631 -53.223  1.00  0.00           N  
ATOM   3072  CA  GLU B2080      41.468 -11.905 -52.049  1.00  0.00           C  
ATOM   3073  C   GLU B2080      42.754 -11.145 -52.353  1.00  0.00           C  
ATOM   3074  O   GLU B2080      43.811 -11.765 -52.515  1.00  0.00           O  
ATOM   3075  CB  GLU B2080      41.731 -12.871 -50.889  1.00  0.00           C  
ATOM   3076  CG  GLU B2080      42.108 -12.166 -49.571  1.00  0.00           C  
ATOM   3077  CD  GLU B2080      42.427 -13.128 -48.435  1.00  0.00           C  
ATOM   3078  OE1 GLU B2080      42.416 -14.361 -48.665  1.00  0.00           O  
ATOM   3079  OE2 GLU B2080      42.690 -12.642 -47.307  1.00  0.00           O  
ATOM   3080  N   ARG B2081      42.677  -9.812 -52.402  1.00  0.00           N  
ATOM   3081  CA  ARG B2081      43.883  -8.980 -52.629  1.00  0.00           C  
ATOM   3082  C   ARG B2081      44.847  -8.947 -51.419  1.00  0.00           C  
ATOM   3083  O   ARG B2081      44.457  -8.631 -50.296  1.00  0.00           O  
ATOM   3084  CB  ARG B2081      43.545  -7.553 -53.119  1.00  0.00           C  
ATOM   3085  CG  ARG B2081      42.487  -6.803 -52.333  1.00  0.00           C  
ATOM   3086  CD  ARG B2081      42.564  -5.274 -52.523  1.00  0.00           C  
ATOM   3087  NE  ARG B2081      42.458  -4.804 -53.911  1.00  0.00           N  
ATOM   3088  CZ  ARG B2081      43.484  -4.422 -54.680  1.00  0.00           C  
ATOM   3089  NH1 ARG B2081      44.737  -4.469 -54.226  1.00  0.00           N  
ATOM   3090  NH2 ARG B2081      43.263  -3.992 -55.923  1.00  0.00           N  
ATOM   3091  N   ILE B2082      46.103  -9.300 -51.681  1.00  0.00           N  
ATOM   3092  CA  ILE B2082      47.174  -9.266 -50.680  1.00  0.00           C  
ATOM   3093  C   ILE B2082      48.034  -8.016 -50.871  1.00  0.00           C  
ATOM   3094  O   ILE B2082      48.037  -7.119 -50.032  1.00  0.00           O  
ATOM   3095  CB  ILE B2082      48.084 -10.504 -50.780  1.00  0.00           C  
TER
END
