# Supplementary material for: Backbone Brackets and Arginine Tweezers delineate Class I and Class II aminoacyl tRNA synthetases
Source: PLoS Comput Biol. 2018 Apr 16;14(4):e1006101. doi: 10.1371/journal.pcbi.1006101 (PMC5919687; doi:10.1371/journal.pcbi.1006101)
Supplement: S11 File — All structures of Class I aaRS with residues renumbered according to the MSA. (GZ) [file pcbi.1006101.s023.tar.gz › 2jan_C_renum.pdb]

ATOM      1  N   ILE C 215      83.330 -63.931  -0.929  1.00  0.00           N  
ATOM      2  CA  ILE C 215      81.953 -63.711  -0.362  1.00  0.00           C  
ATOM      3  C   ILE C 215      80.858 -64.395  -1.199  1.00  0.00           C  
ATOM      4  O   ILE C 215      80.075 -65.188  -0.676  1.00  0.00           O  
ATOM      5  CB  ILE C 215      81.633 -62.203  -0.190  1.00  0.00           C  
ATOM      6  CG1 ILE C 215      80.119 -61.972  -0.132  1.00  0.00           C  
ATOM      7  CG2 ILE C 215      82.293 -61.366  -1.308  1.00  0.00           C  
ATOM      8  CD1 ILE C 215      79.396 -62.821   0.921  1.00  0.00           C  
ATOM      9  N   LEU C 216      80.789 -64.066  -2.484  1.00  0.00           N  
ATOM     10  CA  LEU C 216      79.973 -64.845  -3.418  1.00  0.00           C  
ATOM     11  C   LEU C 216      80.494 -66.271  -3.521  1.00  0.00           C  
ATOM     12  O   LEU C 216      79.786 -67.164  -3.962  1.00  0.00           O  
ATOM     13  CB  LEU C 216      79.975 -64.226  -4.816  1.00  0.00           C  
ATOM     14  CG  LEU C 216      78.876 -63.204  -5.100  1.00  0.00           C  
ATOM     15  CD1 LEU C 216      78.712 -62.258  -3.925  1.00  0.00           C  
ATOM     16  CD2 LEU C 216      79.198 -62.440  -6.372  1.00  0.00           C  
ATOM     17  N   ASP C 217      81.753 -66.475  -3.155  1.00  0.00           N  
ATOM     18  CA  ASP C 217      82.338 -67.818  -3.148  1.00  0.00           C  
ATOM     19  C   ASP C 217      81.807 -68.596  -1.952  1.00  0.00           C  
ATOM     20  O   ASP C 217      81.406 -69.755  -2.082  1.00  0.00           O  
ATOM     21  CB  ASP C 217      83.869 -67.746  -3.120  1.00  0.00           C  
ATOM     22  CG  ASP C 217      84.453 -67.140  -4.399  1.00  0.00           C  
ATOM     23  OD1 ASP C 217      83.903 -67.404  -5.499  1.00  0.00           O  
ATOM     24  OD2 ASP C 217      85.464 -66.401  -4.301  1.00  0.00           O  
ATOM     25  N   GLU C 218      81.788 -67.941  -0.794  1.00  0.00           N  
ATOM     26  CA  GLU C 218      81.190 -68.523   0.411  1.00  0.00           C  
ATOM     27  C   GLU C 218      79.758 -68.959   0.130  1.00  0.00           C  
ATOM     28  O   GLU C 218      79.453 -70.145   0.164  1.00  0.00           O  
ATOM     29  CB  GLU C 218      81.223 -67.545   1.592  1.00  0.00           C  
ATOM     30  CG  GLU C 218      82.572 -67.474   2.299  1.00  0.00           C  
ATOM     31  CD  GLU C 218      82.876 -68.704   3.145  1.00  0.00           C  
ATOM     32  OE1 GLU C 218      82.019 -69.073   3.982  1.00  0.00           O  
ATOM     33  OE2 GLU C 218      83.978 -69.293   2.979  1.00  0.00           O  
ATOM     34  N   LEU C 219      78.896 -68.000  -0.183  1.00  0.00           N  
ATOM     35  CA  LEU C 219      77.472 -68.289  -0.398  1.00  0.00           C  
ATOM     36  C   LEU C 219      77.267 -69.424  -1.401  1.00  0.00           C  
ATOM     37  O   LEU C 219      76.293 -70.182  -1.334  1.00  0.00           O  
ATOM     38  CB  LEU C 219      76.722 -67.045  -0.884  1.00  0.00           C  
ATOM     39  CG  LEU C 219      76.630 -65.871   0.093  1.00  0.00           C  
ATOM     40  CD1 LEU C 219      75.836 -64.743  -0.531  1.00  0.00           C  
ATOM     41  CD2 LEU C 219      76.017 -66.272   1.417  1.00  0.00           C  
ATOM     42  N   SER C 220      78.207 -69.531  -2.325  1.00  0.00           N  
ATOM     43  CA  SER C 220      78.094 -70.461  -3.420  1.00  0.00           C  
ATOM     44  C   SER C 220      78.415 -71.884  -2.981  1.00  0.00           C  
ATOM     45  O   SER C 220      77.700 -72.798  -3.368  1.00  0.00           O  
ATOM     46  CB  SER C 220      78.995 -70.028  -4.569  1.00  0.00           C  
ATOM     47  OG  SER C 220      78.899 -70.934  -5.651  1.00  0.00           O  
ATOM     48  N   TRP C 221      79.475 -72.092  -2.192  1.00  0.00           N  
ATOM     49  CA  TRP C 221      79.774 -73.465  -1.706  1.00  0.00           C  
ATOM     50  C   TRP C 221      78.718 -73.902  -0.706  1.00  0.00           C  
ATOM     51  O   TRP C 221      78.351 -75.060  -0.656  1.00  0.00           O  
ATOM     52  CB  TRP C 221      81.210 -73.663  -1.161  1.00  0.00           C  
ATOM     53  CG  TRP C 221      81.542 -73.080   0.177  1.00  0.00           C  
ATOM     54  CD1 TRP C 221      82.239 -71.935   0.402  1.00  0.00           C  
ATOM     55  CD2 TRP C 221      81.260 -73.635   1.477  1.00  0.00           C  
ATOM     56  NE1 TRP C 221      82.383 -71.714   1.754  1.00  0.00           N  
ATOM     57  CE2 TRP C 221      81.791 -72.739   2.438  1.00  0.00           C  
ATOM     58  CE3 TRP C 221      80.586 -74.780   1.924  1.00  0.00           C  
ATOM     59  CZ2 TRP C 221      81.675 -72.955   3.818  1.00  0.00           C  
ATOM     60  CZ3 TRP C 221      80.476 -74.998   3.302  1.00  0.00           C  
ATOM     61  CH2 TRP C 221      81.019 -74.086   4.230  1.00  0.00           C  
ATOM     62  N   ARG C 222      78.197 -72.957   0.057  1.00  0.00           N  
ATOM     63  CA  ARG C 222      77.153 -73.262   1.031  1.00  0.00           C  
ATOM     64  C   ARG C 222      75.800 -73.561   0.376  1.00  0.00           C  
ATOM     65  O   ARG C 222      74.897 -74.053   1.030  1.00  0.00           O  
ATOM     66  CB  ARG C 222      77.010 -72.122   2.033  1.00  0.00           C  
ATOM     67  CG  ARG C 222      78.245 -71.892   2.880  1.00  0.00           C  
ATOM     68  CD  ARG C 222      78.020 -70.764   3.859  1.00  0.00           C  
ATOM     69  NE  ARG C 222      79.194 -70.514   4.679  1.00  0.00           N  
ATOM     70  CZ  ARG C 222      79.537 -71.219   5.752  1.00  0.00           C  
ATOM     71  NH1 ARG C 222      78.797 -72.241   6.158  1.00  0.00           N  
ATOM     72  NH2 ARG C 222      80.634 -70.905   6.423  1.00  0.00           N  
ATOM     73  N   GLY C 224      75.675 -73.264  -0.911  1.00  0.00           N  
ATOM     74  CA  GLY C 224      74.417 -73.466  -1.650  1.00  0.00           C  
ATOM     75  C   GLY C 224      73.351 -72.414  -1.359  1.00  0.00           C  
ATOM     76  O   GLY C 224      72.163 -72.675  -1.491  1.00  0.00           O  
ATOM     77  N   LEU C 225      73.780 -71.221  -0.968  1.00  0.00           N  
ATOM     78  CA  LEU C 225      72.863 -70.172  -0.527  1.00  0.00           C  
ATOM     79  C   LEU C 225      72.375 -69.244  -1.660  1.00  0.00           C  
ATOM     80  O   LEU C 225      71.486 -68.417  -1.434  1.00  0.00           O  
ATOM     81  CB  LEU C 225      73.518 -69.342   0.572  1.00  0.00           C  
ATOM     82  CG  LEU C 225      73.500 -69.954   1.971  1.00  0.00           C  
ATOM     83  CD1 LEU C 225      74.435 -69.213   2.931  1.00  0.00           C  
ATOM     84  CD2 LEU C 225      72.084 -69.950   2.518  1.00  0.00           C  
ATOM     85  N   ILE C 226      72.940 -69.374  -2.864  1.00  0.00           N  
ATOM     86  CA  ILE C 226      72.511 -68.544  -4.006  1.00  0.00           C  
ATOM     87  C   ILE C 226      71.438 -69.228  -4.858  1.00  0.00           C  
ATOM     88  O   ILE C 226      71.743 -69.955  -5.805  1.00  0.00           O  
ATOM     89  CB  ILE C 226      73.669 -68.132  -4.934  1.00  0.00           C  
ATOM     90  CG1 ILE C 226      74.763 -67.422  -4.148  1.00  0.00           C  
ATOM     91  CG2 ILE C 226      73.147 -67.211  -6.044  1.00  0.00           C  
ATOM     92  CD1 ILE C 226      75.913 -66.946  -5.014  1.00  0.00           C  
ATOM     93  N   ALA C 227      70.185 -68.946  -4.522  1.00  0.00           N  
ATOM     94  CA  ALA C 227      69.028 -69.430  -5.275  1.00  0.00           C  
ATOM     95  C   ALA C 227      69.013 -68.849  -6.667  1.00  0.00           C  
ATOM     96  O   ALA C 227      69.027 -69.570  -7.659  1.00  0.00           O  
ATOM     97  CB  ALA C 227      67.740 -69.069  -4.555  1.00  0.00           C  
ATOM     98  N   GLN C 228      68.986 -67.529  -6.720  1.00  0.00           N  
ATOM     99  CA  GLN C 228      68.920 -66.795  -7.984  1.00  0.00           C  
ATOM    100  C   GLN C 228      69.769 -65.536  -7.854  1.00  0.00           C  
ATOM    101  O   GLN C 228      70.133 -65.145  -6.745  1.00  0.00           O  
ATOM    102  CB  GLN C 228      67.461 -66.444  -8.317  1.00  0.00           C  
ATOM    103  CG  GLN C 228      67.167 -66.171  -9.803  1.00  0.00           C  
ATOM    104  CD  GLN C 228      65.679 -66.254 -10.140  1.00  0.00           C  
ATOM    105  OE1 GLN C 228      65.303 -66.231 -11.301  1.00  0.00           O  
ATOM    106  NE2 GLN C 228      64.833 -66.352  -9.123  1.00  0.00           N  
ATOM    107  N   SER C 229      70.102 -64.924  -8.983  1.00  0.00           N  
ATOM    108  CA  SER C 229      70.921 -63.705  -8.973  1.00  0.00           C  
ATOM    109  C   SER C 229      71.009 -63.037 -10.333  1.00  0.00           C  
ATOM    110  O   SER C 229      70.826 -63.682 -11.363  1.00  0.00           O  
ATOM    111  CB  SER C 229      72.349 -64.005  -8.510  1.00  0.00           C  
ATOM    112  OG  SER C 229      72.904 -65.055  -9.276  1.00  0.00           O  
ATOM    113  N   THR C 230      71.307 -61.739 -10.333  1.00  0.00           N  
ATOM    114  CA  THR C 230      71.714 -61.078 -11.568  1.00  0.00           C  
ATOM    115  C   THR C 230      73.116 -61.631 -11.846  1.00  0.00           C  
ATOM    116  O   THR C 230      73.595 -62.495 -11.101  1.00  0.00           O  
ATOM    117  CB  THR C 230      71.699 -59.537 -11.456  1.00  0.00           C  
ATOM    118  OG1 THR C 230      72.529 -59.107 -10.368  1.00  0.00           O  
ATOM    119  CG2 THR C 230      70.279 -59.025 -11.244  1.00  0.00           C  
ATOM    120  N   ASP C 232      73.771 -61.156 -12.898  1.00  0.00           N  
ATOM    121  CA  ASP C 232      75.068 -61.716 -13.287  1.00  0.00           C  
ATOM    122  C   ASP C 232      76.004 -61.840 -12.091  1.00  0.00           C  
ATOM    123  O   ASP C 232      76.288 -60.855 -11.402  1.00  0.00           O  
ATOM    124  CB  ASP C 232      75.752 -60.893 -14.374  1.00  0.00           C  
ATOM    125  CG  ASP C 232      76.886 -61.656 -15.047  1.00  0.00           C  
ATOM    126  OD1 ASP C 232      76.570 -62.568 -15.842  1.00  0.00           O  
ATOM    127  OD2 ASP C 232      78.075 -61.355 -14.776  1.00  0.00           O  
ATOM    128  N   LEU C 233      76.477 -63.070 -11.882  1.00  0.00           N  
ATOM    129  CA  LEU C 233      77.291 -63.457 -10.712  1.00  0.00           C  
ATOM    130  C   LEU C 233      78.708 -62.886 -10.842  1.00  0.00           C  
ATOM    131  O   LEU C 233      79.307 -62.447  -9.861  1.00  0.00           O  
ATOM    132  CB  LEU C 233      77.331 -64.999 -10.567  1.00  0.00           C  
ATOM    133  CG  LEU C 233      77.176 -65.630  -9.169  1.00  0.00           C  
ATOM    134  CD1 LEU C 233      78.135 -65.022  -8.160  1.00  0.00           C  
ATOM    135  CD2 LEU C 233      75.748 -65.519  -8.653  1.00  0.00           C  
ATOM    136  N   ASP C 234      79.226 -62.901 -12.066  1.00  0.00           N  
ATOM    137  CA  ASP C 234      80.549 -62.342 -12.361  1.00  0.00           C  
ATOM    138  C   ASP C 234      80.552 -60.813 -12.247  1.00  0.00           C  
ATOM    139  O   ASP C 234      81.452 -60.229 -11.646  1.00  0.00           O  
ATOM    140  CB  ASP C 234      81.025 -62.789 -13.747  1.00  0.00           C  
ATOM    141  CG  ASP C 234      81.317 -64.280 -13.807  1.00  0.00           C  
ATOM    142  OD1 ASP C 234      82.055 -64.778 -12.920  1.00  0.00           O  
ATOM    143  OD2 ASP C 234      80.812 -64.951 -14.742  1.00  0.00           O  
ATOM    144  N   THR C 235      79.535 -60.172 -12.806  1.00  0.00           N  
ATOM    145  CA  THR C 235      79.388 -58.719 -12.678  1.00  0.00           C  
ATOM    146  C   THR C 235      79.226 -58.300 -11.215  1.00  0.00           C  
ATOM    147  O   THR C 235      79.679 -57.217 -10.815  1.00  0.00           O  
ATOM    148  CB  THR C 235      78.179 -58.192 -13.467  1.00  0.00           C  
ATOM    149  OG1 THR C 235      78.226 -58.693 -14.807  1.00  0.00           O  
ATOM    150  CG2 THR C 235      78.179 -56.666 -13.491  1.00  0.00           C  
ATOM    151  N   LEU C 236      78.569 -59.161 -10.437  1.00  0.00           N  
ATOM    152  CA  LEU C 236      78.330 -58.925  -9.000  1.00  0.00           C  
ATOM    153  C   LEU C 236      79.606 -59.094  -8.170  1.00  0.00           C  
ATOM    154  O   LEU C 236      79.954 -58.233  -7.353  1.00  0.00           O  
ATOM    155  CB  LEU C 236      77.233 -59.862  -8.478  1.00  0.00           C  
ATOM    156  CG  LEU C 236      76.917 -59.832  -6.976  1.00  0.00           C  
ATOM    157  CD1 LEU C 236      76.821 -58.405  -6.418  1.00  0.00           C  
ATOM    158  CD2 LEU C 236      75.638 -60.616  -6.708  1.00  0.00           C  
ATOM    159  N   ALA C 237      80.289 -60.215  -8.387  1.00  0.00           N  
ATOM    160  CA  ALA C 237      81.581 -60.484  -7.749  1.00  0.00           C  
ATOM    161  C   ALA C 237      82.554 -59.333  -8.041  1.00  0.00           C  
ATOM    162  O   ALA C 237      83.234 -58.833  -7.134  1.00  0.00           O  
ATOM    163  CB  ALA C 237      82.147 -61.819  -8.229  1.00  0.00           C  
ATOM    164  N   ALA C 238      82.581 -58.910  -9.305  1.00  0.00           N  
ATOM    165  CA  ALA C 238      83.349 -57.733  -9.748  1.00  0.00           C  
ATOM    166  C   ALA C 238      83.061 -56.487  -8.901  1.00  0.00           C  
ATOM    167  O   ALA C 238      83.988 -55.771  -8.514  1.00  0.00           O  
ATOM    168  CB  ALA C 238      83.064 -57.438 -11.216  1.00  0.00           C  
ATOM    169  N   GLU C 240      81.778 -56.239  -8.628  1.00  0.00           N  
ATOM    170  CA  GLU C 240      81.358 -55.119  -7.769  1.00  0.00           C  
ATOM    171  C   GLU C 240      81.813 -55.313  -6.322  1.00  0.00           C  
ATOM    172  O   GLU C 240      82.128 -54.347  -5.627  1.00  0.00           O  
ATOM    173  CB  GLU C 240      79.832 -54.914  -7.834  1.00  0.00           C  
ATOM    174  CG  GLU C 240      79.215 -53.943  -6.767  1.00  0.00           C  
ATOM    175  CD  GLU C 240      79.121 -52.478  -7.200  1.00  0.00           C  
ATOM    176  OE1 GLU C 240      79.362 -52.170  -8.392  1.00  0.00           O  
ATOM    177  OE2 GLU C 240      78.788 -51.633  -6.328  1.00  0.00           O  
ATOM    178  N   ALA C 241      81.844 -56.563  -5.878  1.00  0.00           N  
ATOM    179  CA  ALA C 241      82.147 -56.883  -4.478  1.00  0.00           C  
ATOM    180  C   ALA C 241      83.570 -56.474  -4.108  1.00  0.00           C  
ATOM    181  O   ALA C 241      83.778 -55.699  -3.167  1.00  0.00           O  
ATOM    182  CB  ALA C 241      81.934 -58.371  -4.210  1.00  0.00           C  
ATOM    183  N   GLN C 243      84.536 -57.001  -4.857  1.00  0.00           N  
ATOM    184  CA  GLN C 243      85.961 -56.699  -4.634  1.00  0.00           C  
ATOM    185  C   GLN C 243      86.251 -55.212  -4.844  1.00  0.00           C  
ATOM    186  O   GLN C 243      87.044 -54.626  -4.108  1.00  0.00           O  
ATOM    187  CB  GLN C 243      86.852 -57.556  -5.544  1.00  0.00           C  
ATOM    188  CG  GLN C 243      86.871 -57.125  -7.025  1.00  0.00           C  
ATOM    189  CD  GLN C 243      87.136 -58.274  -8.001  1.00  0.00           C  
ATOM    190  OE1 GLN C 243      86.909 -58.134  -9.208  1.00  0.00           O  
ATOM    191  NE2 GLN C 243      87.604 -59.414  -7.481  1.00  0.00           N  
ATOM    192  N   ARG C 244      85.571 -54.622  -5.833  1.00  0.00           N  
ATOM    193  CA  ARG C 244      85.668 -53.182  -6.175  1.00  0.00           C  
ATOM    194  C   ARG C 244      85.646 -52.287  -4.921  1.00  0.00           C  
ATOM    195  O   ARG C 244      86.331 -51.274  -4.857  1.00  0.00           O  
ATOM    196  CB  ARG C 244      84.524 -52.773  -7.128  1.00  0.00           C  
ATOM    197  CG  ARG C 244      84.932 -51.832  -8.265  1.00  0.00           C  
ATOM    198  CD  ARG C 244      83.733 -51.234  -9.013  1.00  0.00           C  
ATOM    199  NE  ARG C 244      82.759 -52.246  -9.445  1.00  0.00           N  
ATOM    200  CZ  ARG C 244      82.622 -52.740 -10.683  1.00  0.00           C  
ATOM    201  NH1 ARG C 244      83.395 -52.337 -11.676  1.00  0.00           N  
ATOM    202  NH2 ARG C 244      81.694 -53.659 -10.934  1.00  0.00           N  
ATOM    203  N   GLY C 245      84.845 -52.678  -3.935  1.00  0.00           N  
ATOM    204  CA  GLY C 245      84.783 -51.988  -2.641  1.00  0.00           C  
ATOM    205  C   GLY C 245      83.533 -52.381  -1.866  1.00  0.00           C  
ATOM    206  O   GLY C 245      82.652 -53.040  -2.426  1.00  0.00           O  
ATOM    207  N   PRO C 265      83.439 -51.973  -0.579  1.00  0.00           N  
ATOM    208  CA  PRO C 265      82.283 -52.262   0.288  1.00  0.00           C  
ATOM    209  C   PRO C 265      80.920 -51.814  -0.263  1.00  0.00           C  
ATOM    210  O   PRO C 265      80.605 -50.625  -0.291  1.00  0.00           O  
ATOM    211  CB  PRO C 265      82.610 -51.505   1.590  1.00  0.00           C  
ATOM    212  CG  PRO C 265      83.659 -50.536   1.233  1.00  0.00           C  
ATOM    213  CD  PRO C 265      84.453 -51.193   0.145  1.00  0.00           C  
ATOM    214  N   MET C 266      80.139 -52.794  -0.697  1.00  0.00           N  
ATOM    215  CA  MET C 266      78.752 -52.601  -1.112  1.00  0.00           C  
ATOM    216  C   MET C 266      77.851 -52.241   0.057  1.00  0.00           C  
ATOM    217  O   MET C 266      78.189 -52.432   1.221  1.00  0.00           O  
ATOM    218  CB  MET C 266      78.194 -53.882  -1.743  1.00  0.00           C  
ATOM    219  CG  MET C 266      78.928 -54.362  -2.981  1.00  0.00           C  
ATOM    220  SD  MET C 266      78.183 -55.841  -3.701  1.00  0.00           S  
ATOM    221  CE  MET C 266      78.481 -57.058  -2.412  1.00  0.00           C  
ATOM    222  N   THR C 267      76.684 -51.720  -0.281  1.00  0.00           N  
ATOM    223  CA  THR C 267      75.598 -51.559   0.677  1.00  0.00           C  
ATOM    224  C   THR C 267      74.497 -52.529   0.264  1.00  0.00           C  
ATOM    225  O   THR C 267      73.883 -52.380  -0.790  1.00  0.00           O  
ATOM    226  CB  THR C 267      75.074 -50.128   0.702  1.00  0.00           C  
ATOM    227  OG1 THR C 267      76.165 -49.237   0.947  1.00  0.00           O  
ATOM    228  CG2 THR C 267      74.028 -49.956   1.784  1.00  0.00           C  
ATOM    229  N   VAL C 268      74.283 -53.547   1.085  1.00  0.00           N  
ATOM    230  CA  VAL C 268      73.283 -54.565   0.808  1.00  0.00           C  
ATOM    231  C   VAL C 268      72.028 -54.254   1.622  1.00  0.00           C  
ATOM    232  O   VAL C 268      72.124 -53.725   2.725  1.00  0.00           O  
ATOM    233  CB  VAL C 268      73.818 -55.960   1.168  1.00  0.00           C  
ATOM    234  CG1 VAL C 268      72.857 -57.053   0.687  1.00  0.00           C  
ATOM    235  CG2 VAL C 268      75.212 -56.157   0.561  1.00  0.00           C  
ATOM    236  N   TYR C 269      70.852 -54.547   1.080  1.00  0.00           N  
ATOM    237  CA  TYR C 269      69.629 -54.401   1.878  1.00  0.00           C  
ATOM    238  C   TYR C 269      68.689 -55.577   1.765  1.00  0.00           C  
ATOM    239  O   TYR C 269      68.792 -56.385   0.833  1.00  0.00           O  
ATOM    240  CB  TYR C 269      68.906 -53.068   1.601  1.00  0.00           C  
ATOM    241  CG  TYR C 269      67.786 -53.044   0.575  1.00  0.00           C  
ATOM    242  CD1 TYR C 269      66.476 -53.350   0.932  1.00  0.00           C  
ATOM    243  CD2 TYR C 269      68.021 -52.632  -0.727  1.00  0.00           C  
ATOM    244  CE1 TYR C 269      65.444 -53.289   0.004  1.00  0.00           C  
ATOM    245  CE2 TYR C 269      66.993 -52.567  -1.660  1.00  0.00           C  
ATOM    246  CZ  TYR C 269      65.715 -52.896  -1.284  1.00  0.00           C  
ATOM    247  OH  TYR C 269      64.710 -52.834  -2.208  1.00  0.00           O  
ATOM    248  N   ALA C 270      67.800 -55.664   2.753  1.00  0.00           N  
ATOM    249  CA  ALA C 270      66.783 -56.704   2.827  1.00  0.00           C  
ATOM    250  C   ALA C 270      65.538 -56.130   3.482  1.00  0.00           C  
ATOM    251  O   ALA C 270      65.640 -55.406   4.468  1.00  0.00           O  
ATOM    252  CB  ALA C 270      67.297 -57.877   3.608  1.00  0.00           C  
ATOM    253  N   GLY C 272      64.371 -56.448   2.931  1.00  0.00           N  
ATOM    254  CA  GLY C 272      63.111 -55.862   3.393  1.00  0.00           C  
ATOM    255  C   GLY C 272      62.499 -56.641   4.535  1.00  0.00           C  
ATOM    256  O   GLY C 272      62.726 -57.833   4.660  1.00  0.00           O  
ATOM    257  N   PHE C 273      61.717 -55.964   5.370  1.00  0.00           N  
ATOM    258  CA  PHE C 273      61.034 -56.604   6.505  1.00  0.00           C  
ATOM    259  C   PHE C 273      59.652 -56.020   6.728  1.00  0.00           C  
ATOM    260  O   PHE C 273      59.468 -54.809   6.693  1.00  0.00           O  
ATOM    261  CB  PHE C 273      61.867 -56.479   7.782  1.00  0.00           C  
ATOM    262  CG  PHE C 273      63.115 -57.295   7.743  1.00  0.00           C  
ATOM    263  CD1 PHE C 273      64.239 -56.827   7.083  1.00  0.00           C  
ATOM    264  CD2 PHE C 273      63.157 -58.548   8.314  1.00  0.00           C  
ATOM    265  CE1 PHE C 273      65.395 -57.585   7.014  1.00  0.00           C  
ATOM    266  CE2 PHE C 273      64.315 -59.315   8.254  1.00  0.00           C  
ATOM    267  CZ  PHE C 273      65.434 -58.830   7.600  1.00  0.00           C  
ATOM    268  N   ASP C 274      58.681 -56.897   6.946  1.00  0.00           N  
ATOM    269  CA  ASP C 274      57.345 -56.461   7.322  1.00  0.00           C  
ATOM    270  C   ASP C 274      57.303 -56.151   8.814  1.00  0.00           C  
ATOM    271  O   ASP C 274      57.485 -57.056   9.627  1.00  0.00           O  
ATOM    272  CB  ASP C 274      56.306 -57.523   7.001  1.00  0.00           C  
ATOM    273  CG  ASP C 274      55.008 -57.312   7.775  1.00  0.00           C  
ATOM    274  OD1 ASP C 274      54.405 -56.215   7.671  1.00  0.00           O  
ATOM    275  OD2 ASP C 274      54.601 -58.240   8.509  1.00  0.00           O  
ATOM    276  N   PRO C 275      57.049 -54.881   9.182  1.00  0.00           N  
ATOM    277  CA  PRO C 275      57.064 -54.462  10.582  1.00  0.00           C  
ATOM    278  C   PRO C 275      55.744 -54.589  11.345  1.00  0.00           C  
ATOM    279  O   PRO C 275      55.667 -54.175  12.500  1.00  0.00           O  
ATOM    280  CB  PRO C 275      57.435 -52.986  10.477  1.00  0.00           C  
ATOM    281  CG  PRO C 275      56.783 -52.543   9.219  1.00  0.00           C  
ATOM    282  CD  PRO C 275      56.759 -53.740   8.296  1.00  0.00           C  
ATOM    283  N   THR C 276      54.713 -55.139  10.717  1.00  0.00           N  
ATOM    284  CA  THR C 276      53.438 -55.363  11.421  1.00  0.00           C  
ATOM    285  C   THR C 276      53.585 -56.421  12.521  1.00  0.00           C  
ATOM    286  O   THR C 276      52.942 -56.330  13.566  1.00  0.00           O  
ATOM    287  CB  THR C 276      52.315 -55.785  10.462  1.00  0.00           C  
ATOM    288  OG1 THR C 276      52.676 -57.009   9.804  1.00  0.00           O  
ATOM    289  CG2 THR C 276      52.051 -54.675   9.429  1.00  0.00           C  
ATOM    290  N   ALA C 277      54.445 -57.407  12.269  1.00  0.00           N  
ATOM    291  CA  ALA C 277      54.751 -58.479  13.233  1.00  0.00           C  
ATOM    292  C   ALA C 277      55.356 -57.940  14.541  1.00  0.00           C  
ATOM    293  O   ALA C 277      56.130 -56.988  14.531  1.00  0.00           O  
ATOM    294  CB  ALA C 277      55.693 -59.504  12.604  1.00  0.00           C  
ATOM    295  N   PRO C 278      55.014 -58.563  15.672  1.00  0.00           N  
ATOM    296  CA  PRO C 278      55.535 -58.122  16.956  1.00  0.00           C  
ATOM    297  C   PRO C 278      56.960 -58.581  17.226  1.00  0.00           C  
ATOM    298  O   PRO C 278      57.579 -58.131  18.176  1.00  0.00           O  
ATOM    299  CB  PRO C 278      54.598 -58.804  17.952  1.00  0.00           C  
ATOM    300  CG  PRO C 278      54.241 -60.068  17.281  1.00  0.00           C  
ATOM    301  CD  PRO C 278      54.127 -59.726  15.821  1.00  0.00           C  
ATOM    302  N   SER C 279      57.459 -59.505  16.425  1.00  0.00           N  
ATOM    303  CA  SER C 279      58.827 -60.006  16.591  1.00  0.00           C  
ATOM    304  C   SER C 279      59.337 -60.598  15.299  1.00  0.00           C  
ATOM    305  O   SER C 279      58.559 -60.903  14.391  1.00  0.00           O  
ATOM    306  CB  SER C 279      58.895 -61.067  17.700  1.00  0.00           C  
ATOM    307  OG  SER C 279      60.157 -61.722  17.718  1.00  0.00           O  
ATOM    308  N   LEU C 280      60.650 -60.746  15.218  1.00  0.00           N  
ATOM    309  CA  LEU C 280      61.239 -61.538  14.145  1.00  0.00           C  
ATOM    310  C   LEU C 280      61.117 -63.014  14.533  1.00  0.00           C  
ATOM    311  O   LEU C 280      61.219 -63.366  15.710  1.00  0.00           O  
ATOM    312  CB  LEU C 280      62.700 -61.163  13.901  1.00  0.00           C  
ATOM    313  CG  LEU C 280      62.915 -59.765  13.336  1.00  0.00           C  
ATOM    314  CD1 LEU C 280      64.370 -59.397  13.458  1.00  0.00           C  
ATOM    315  CD2 LEU C 280      62.453 -59.667  11.887  1.00  0.00           C  
ATOM    316  N   HIS C 281      60.895 -63.871  13.551  1.00  0.00           N  
ATOM    317  CA  HIS C 281      60.828 -65.303  13.805  1.00  0.00           C  
ATOM    318  C   HIS C 281      61.806 -66.098  12.931  1.00  0.00           C  
ATOM    319  O   HIS C 281      62.536 -65.528  12.123  1.00  0.00           O  
ATOM    320  CB  HIS C 281      59.390 -65.792  13.636  1.00  0.00           C  
ATOM    321  CG  HIS C 281      58.807 -65.503  12.295  1.00  0.00           C  
ATOM    322  ND1 HIS C 281      59.000 -66.327  11.210  1.00  0.00           N  
ATOM    323  CD2 HIS C 281      58.025 -64.487  11.864  1.00  0.00           C  
ATOM    324  CE1 HIS C 281      58.370 -65.828  10.164  1.00  0.00           C  
ATOM    325  NE2 HIS C 281      57.769 -64.713  10.534  1.00  0.00           N  
ATOM    326  N   ALA C 282      61.808 -67.415  13.114  1.00  0.00           N  
ATOM    327  CA  ALA C 282      62.662 -68.344  12.354  1.00  0.00           C  
ATOM    328  C   ALA C 282      62.741 -68.080  10.838  1.00  0.00           C  
ATOM    329  O   ALA C 282      63.765 -68.333  10.215  1.00  0.00           O  
ATOM    330  CB  ALA C 282      62.205 -69.764  12.597  1.00  0.00           C  
ATOM    331  N   GLY C 283      61.657 -67.583  10.257  1.00  0.00           N  
ATOM    332  CA  GLY C 283      61.591 -67.273   8.821  1.00  0.00           C  
ATOM    333  C   GLY C 283      62.444 -66.091   8.392  1.00  0.00           C  
ATOM    334  O   GLY C 283      62.755 -65.933   7.216  1.00  0.00           O  
ATOM    335  N   HIS C 284      62.834 -65.257   9.344  1.00  0.00           N  
ATOM    336  CA  HIS C 284      63.742 -64.147   9.052  1.00  0.00           C  
ATOM    337  C   HIS C 284      65.218 -64.557   9.138  1.00  0.00           C  
ATOM    338  O   HIS C 284      66.096 -63.760   8.827  1.00  0.00           O  
ATOM    339  CB  HIS C 284      63.462 -62.968   9.995  1.00  0.00           C  
ATOM    340  CG  HIS C 284      62.078 -62.418   9.872  1.00  0.00           C  
ATOM    341  ND1 HIS C 284      61.186 -62.405  10.920  1.00  0.00           N  
ATOM    342  CD2 HIS C 284      61.421 -61.888   8.816  1.00  0.00           C  
ATOM    343  CE1 HIS C 284      60.040 -61.884  10.518  1.00  0.00           C  
ATOM    344  NE2 HIS C 284      60.156 -61.564   9.243  1.00  0.00           N  
ATOM    345  N   LEU C 285      65.483 -65.794   9.541  1.00  0.00           N  
ATOM    346  CA  LEU C 285      66.848 -66.220   9.850  1.00  0.00           C  
ATOM    347  C   LEU C 285      67.801 -66.200   8.665  1.00  0.00           C  
ATOM    348  O   LEU C 285      68.955 -65.835   8.830  1.00  0.00           O  
ATOM    349  CB  LEU C 285      66.877 -67.625  10.480  1.00  0.00           C  
ATOM    350  CG  LEU C 285      66.616 -67.728  11.982  1.00  0.00           C  
ATOM    351  CD1 LEU C 285      66.581 -69.174  12.407  1.00  0.00           C  
ATOM    352  CD2 LEU C 285      67.679 -66.970  12.768  1.00  0.00           C  
ATOM    353  N   VAL C 286      67.344 -66.618   7.489  1.00  0.00           N  
ATOM    354  CA  VAL C 286      68.268 -66.749   6.352  1.00  0.00           C  
ATOM    355  C   VAL C 286      68.656 -65.371   5.815  1.00  0.00           C  
ATOM    356  O   VAL C 286      69.845 -65.039   5.788  1.00  0.00           O  
ATOM    357  CB  VAL C 286      67.768 -67.690   5.213  1.00  0.00           C  
ATOM    358  CG1 VAL C 286      68.619 -67.500   3.964  1.00  0.00           C  
ATOM    359  CG2 VAL C 286      67.825 -69.143   5.649  1.00  0.00           C  
ATOM    360  N   PRO C 288      67.669 -64.567   5.377  1.00  0.00           N  
ATOM    361  CA  PRO C 288      67.961 -63.174   5.062  1.00  0.00           C  
ATOM    362  C   PRO C 288      68.890 -62.509   6.074  1.00  0.00           C  
ATOM    363  O   PRO C 288      69.971 -62.055   5.693  1.00  0.00           O  
ATOM    364  CB  PRO C 288      66.581 -62.532   5.091  1.00  0.00           C  
ATOM    365  CG  PRO C 288      65.688 -63.606   4.618  1.00  0.00           C  
ATOM    366  CD  PRO C 288      66.257 -64.892   5.110  1.00  0.00           C  
ATOM    367  N   LEU C 289      68.484 -62.495   7.344  1.00  0.00           N  
ATOM    368  CA  LEU C 289      69.251 -61.834   8.413  1.00  0.00           C  
ATOM    369  C   LEU C 289      70.656 -62.397   8.560  1.00  0.00           C  
ATOM    370  O   LEU C 289      71.612 -61.646   8.721  1.00  0.00           O  
ATOM    371  CB  LEU C 289      68.547 -61.952   9.764  1.00  0.00           C  
ATOM    372  CG  LEU C 289      67.338 -61.050  10.019  1.00  0.00           C  
ATOM    373  CD1 LEU C 289      66.727 -61.325  11.387  1.00  0.00           C  
ATOM    374  CD2 LEU C 289      67.754 -59.612   9.921  1.00  0.00           C  
ATOM    375  N   LEU C 290      70.783 -63.718   8.518  1.00  0.00           N  
ATOM    376  CA  LEU C 290      72.113 -64.349   8.590  1.00  0.00           C  
ATOM    377  C   LEU C 290      72.944 -64.021   7.356  1.00  0.00           C  
ATOM    378  O   LEU C 290      74.156 -63.839   7.452  1.00  0.00           O  
ATOM    379  CB  LEU C 290      72.025 -65.866   8.769  1.00  0.00           C  
ATOM    380  CG  LEU C 290      71.796 -66.278  10.222  1.00  0.00           C  
ATOM    381  CD1 LEU C 290      71.473 -67.740  10.363  1.00  0.00           C  
ATOM    382  CD2 LEU C 290      73.001 -65.938  11.038  1.00  0.00           C  
ATOM    383  N   THR C 291      72.292 -63.935   6.204  1.00  0.00           N  
ATOM    384  CA  THR C 291      72.993 -63.601   4.972  1.00  0.00           C  
ATOM    385  C   THR C 291      73.506 -62.160   5.003  1.00  0.00           C  
ATOM    386  O   THR C 291      74.590 -61.881   4.508  1.00  0.00           O  
ATOM    387  CB  THR C 291      72.117 -63.847   3.725  1.00  0.00           C  
ATOM    388  OG1 THR C 291      71.650 -65.206   3.733  1.00  0.00           O  
ATOM    389  CG2 THR C 291      72.917 -63.579   2.436  1.00  0.00           C  
ATOM    390  N   LEU C 292      72.751 -61.243   5.591  1.00  0.00           N  
ATOM    391  CA  LEU C 292      73.291 -59.892   5.794  1.00  0.00           C  
ATOM    392  C   LEU C 292      74.554 -59.961   6.670  1.00  0.00           C  
ATOM    393  O   LEU C 292      75.579 -59.391   6.326  1.00  0.00           O  
ATOM    394  CB  LEU C 292      72.251 -58.926   6.381  1.00  0.00           C  
ATOM    395  CG  LEU C 292      71.189 -58.447   5.378  1.00  0.00           C  
ATOM    396  CD1 LEU C 292      70.206 -57.511   6.035  1.00  0.00           C  
ATOM    397  CD2 LEU C 292      71.803 -57.780   4.164  1.00  0.00           C  
ATOM    398  N   ARG C 293      74.479 -60.686   7.778  1.00  0.00           N  
ATOM    399  CA  ARG C 293      75.630 -60.871   8.657  1.00  0.00           C  
ATOM    400  C   ARG C 293      76.830 -61.348   7.846  1.00  0.00           C  
ATOM    401  O   ARG C 293      77.941 -60.859   8.032  1.00  0.00           O  
ATOM    402  CB  ARG C 293      75.312 -61.856   9.796  1.00  0.00           C  
ATOM    403  CG  ARG C 293      76.522 -62.266  10.626  1.00  0.00           C  
ATOM    404  CD  ARG C 293      76.141 -63.125  11.843  1.00  0.00           C  
ATOM    405  NE  ARG C 293      76.196 -62.359  13.100  1.00  0.00           N  
ATOM    406  CZ  ARG C 293      77.063 -62.548  14.101  1.00  0.00           C  
ATOM    407  NH1 ARG C 293      77.987 -63.506  14.053  1.00  0.00           N  
ATOM    408  NH2 ARG C 293      77.000 -61.762  15.173  1.00  0.00           N  
ATOM    409  N   ARG C 294      76.602 -62.286   6.933  1.00  0.00           N  
ATOM    410  CA  ARG C 294      77.684 -62.809   6.100  1.00  0.00           C  
ATOM    411  C   ARG C 294      78.311 -61.728   5.237  1.00  0.00           C  
ATOM    412  O   ARG C 294      79.517 -61.704   5.053  1.00  0.00           O  
ATOM    413  CB  ARG C 294      77.189 -63.922   5.195  1.00  0.00           C  
ATOM    414  CG  ARG C 294      76.830 -65.169   5.934  1.00  0.00           C  
ATOM    415  CD  ARG C 294      76.526 -66.288   4.984  1.00  0.00           C  
ATOM    416  NE  ARG C 294      75.794 -67.349   5.661  1.00  0.00           N  
ATOM    417  CZ  ARG C 294      76.342 -68.272   6.445  1.00  0.00           C  
ATOM    418  NH1 ARG C 294      77.654 -68.288   6.671  1.00  0.00           N  
ATOM    419  NH2 ARG C 294      75.561 -69.186   7.008  1.00  0.00           N  
ATOM    420  N   PHE C 295      77.487 -60.843   4.700  1.00  0.00           N  
ATOM    421  CA  PHE C 295      77.991 -59.717   3.907  1.00  0.00           C  
ATOM    422  C   PHE C 295      78.767 -58.710   4.741  1.00  0.00           C  
ATOM    423  O   PHE C 295      79.711 -58.113   4.255  1.00  0.00           O  
ATOM    424  CB  PHE C 295      76.854 -59.010   3.170  1.00  0.00           C  
ATOM    425  CG  PHE C 295      76.525 -59.643   1.862  1.00  0.00           C  
ATOM    426  CD1 PHE C 295      77.252 -59.329   0.730  1.00  0.00           C  
ATOM    427  CD2 PHE C 295      75.518 -60.583   1.765  1.00  0.00           C  
ATOM    428  CE1 PHE C 295      76.970 -59.926  -0.471  1.00  0.00           C  
ATOM    429  CE2 PHE C 295      75.227 -61.171   0.562  1.00  0.00           C  
ATOM    430  CZ  PHE C 295      75.956 -60.845  -0.556  1.00  0.00           C  
ATOM    431  N   GLN C 296      78.366 -58.512   5.987  1.00  0.00           N  
ATOM    432  CA  GLN C 296      79.046 -57.547   6.848  1.00  0.00           C  
ATOM    433  C   GLN C 296      80.406 -58.076   7.263  1.00  0.00           C  
ATOM    434  O   GLN C 296      81.397 -57.340   7.229  1.00  0.00           O  
ATOM    435  CB  GLN C 296      78.233 -57.227   8.097  1.00  0.00           C  
ATOM    436  CG  GLN C 296      78.640 -55.917   8.747  1.00  0.00           C  
ATOM    437  CD  GLN C 296      77.758 -55.551   9.921  1.00  0.00           C  
ATOM    438  OE1 GLN C 296      77.272 -56.431  10.638  1.00  0.00           O  
ATOM    439  NE2 GLN C 296      77.555 -54.247  10.139  1.00  0.00           N  
ATOM    440  N   ARG C 297      80.444 -59.350   7.661  1.00  0.00           N  
ATOM    441  CA  ARG C 297      81.703 -60.027   7.992  1.00  0.00           C  
ATOM    442  C   ARG C 297      82.684 -59.934   6.834  1.00  0.00           C  
ATOM    443  O   ARG C 297      83.869 -59.683   7.037  1.00  0.00           O  
ATOM    444  CB  ARG C 297      81.464 -61.495   8.342  1.00  0.00           C  
ATOM    445  CG  ARG C 297      81.029 -61.723   9.782  1.00  0.00           C  
ATOM    446  CD  ARG C 297      81.360 -63.143  10.236  1.00  0.00           C  
ATOM    447  NE  ARG C 297      81.169 -63.329  11.677  1.00  0.00           N  
ATOM    448  CZ  ARG C 297      81.462 -64.445  12.346  1.00  0.00           C  
ATOM    449  NH1 ARG C 297      81.962 -65.512  11.718  1.00  0.00           N  
ATOM    450  NH2 ARG C 297      81.248 -64.495  13.657  1.00  0.00           N  
ATOM    451  N   ALA C 298      82.168 -60.136   5.624  1.00  0.00           N  
ATOM    452  CA  ALA C 298      82.934 -59.940   4.388  1.00  0.00           C  
ATOM    453  C   ALA C 298      83.229 -58.465   4.077  1.00  0.00           C  
ATOM    454  O   ALA C 298      83.842 -58.162   3.057  1.00  0.00           O  
ATOM    455  CB  ALA C 298      82.209 -60.590   3.203  1.00  0.00           C  
ATOM    456  N   GLY C 305      82.766 -57.555   4.928  1.00  0.00           N  
ATOM    457  CA  GLY C 305      83.174 -56.146   4.866  1.00  0.00           C  
ATOM    458  C   GLY C 305      82.188 -55.160   4.260  1.00  0.00           C  
ATOM    459  O   GLY C 305      82.515 -53.980   4.100  1.00  0.00           O  
ATOM    460  N   HIS C 306      80.978 -55.623   3.952  1.00  0.00           N  
ATOM    461  CA  HIS C 306      79.943 -54.770   3.361  1.00  0.00           C  
ATOM    462  C   HIS C 306      78.984 -54.193   4.400  1.00  0.00           C  
ATOM    463  O   HIS C 306      79.003 -54.569   5.562  1.00  0.00           O  
ATOM    464  CB  HIS C 306      79.180 -55.554   2.320  1.00  0.00           C  
ATOM    465  CG  HIS C 306      80.070 -56.227   1.332  1.00  0.00           C  
ATOM    466  ND1 HIS C 306      80.797 -55.529   0.396  1.00  0.00           N  
ATOM    467  CD2 HIS C 306      80.370 -57.533   1.142  1.00  0.00           C  
ATOM    468  CE1 HIS C 306      81.489 -56.376  -0.346  1.00  0.00           C  
ATOM    469  NE2 HIS C 306      81.251 -57.600   0.089  1.00  0.00           N  
ATOM    470  N   ARG C 307      78.157 -53.254   3.966  1.00  0.00           N  
ATOM    471  CA  ARG C 307      77.191 -52.626   4.856  1.00  0.00           C  
ATOM    472  C   ARG C 307      75.774 -53.153   4.591  1.00  0.00           C  
ATOM    473  O   ARG C 307      75.319 -53.174   3.440  1.00  0.00           O  
ATOM    474  CB  ARG C 307      77.210 -51.106   4.704  1.00  0.00           C  
ATOM    475  CG  ARG C 307      76.226 -50.400   5.647  1.00  0.00           C  
ATOM    476  CD  ARG C 307      76.321 -48.881   5.611  1.00  0.00           C  
ATOM    477  NE  ARG C 307      76.278 -48.336   4.252  1.00  0.00           N  
ATOM    478  CZ  ARG C 307      76.024 -47.064   3.956  1.00  0.00           C  
ATOM    479  NH1 ARG C 307      75.770 -46.184   4.924  1.00  0.00           N  
ATOM    480  NH2 ARG C 307      76.009 -46.668   2.686  1.00  0.00           N  
ATOM    481  N   PRO C 308      75.077 -53.591   5.659  1.00  0.00           N  
ATOM    482  CA  PRO C 308      73.687 -54.013   5.570  1.00  0.00           C  
ATOM    483  C   PRO C 308      72.674 -52.943   5.991  1.00  0.00           C  
ATOM    484  O   PRO C 308      72.877 -52.228   6.971  1.00  0.00           O  
ATOM    485  CB  PRO C 308      73.642 -55.184   6.545  1.00  0.00           C  
ATOM    486  CG  PRO C 308      74.631 -54.776   7.634  1.00  0.00           C  
ATOM    487  CD  PRO C 308      75.599 -53.781   7.027  1.00  0.00           C  
ATOM    488  N   ILE C 309      71.591 -52.855   5.235  1.00  0.00           N  
ATOM    489  CA  ILE C 309      70.447 -52.026   5.583  1.00  0.00           C  
ATOM    490  C   ILE C 309      69.240 -52.922   5.786  1.00  0.00           C  
ATOM    491  O   ILE C 309      68.954 -53.777   4.946  1.00  0.00           O  
ATOM    492  CB  ILE C 309      70.081 -51.055   4.446  1.00  0.00           C  
ATOM    493  CG1 ILE C 309      71.223 -50.085   4.159  1.00  0.00           C  
ATOM    494  CG2 ILE C 309      68.805 -50.285   4.789  1.00  0.00           C  
ATOM    495  CD1 ILE C 309      70.932 -49.139   3.023  1.00  0.00           C  
ATOM    496  N   VAL C 310      68.530 -52.724   6.887  1.00  0.00           N  
ATOM    497  CA  VAL C 310      67.235 -53.369   7.103  1.00  0.00           C  
ATOM    498  C   VAL C 310      66.147 -52.361   6.760  1.00  0.00           C  
ATOM    499  O   VAL C 310      65.989 -51.364   7.467  1.00  0.00           O  
ATOM    500  CB  VAL C 310      67.080 -53.840   8.561  1.00  0.00           C  
ATOM    501  CG1 VAL C 310      65.627 -54.114   8.910  1.00  0.00           C  
ATOM    502  CG2 VAL C 310      67.938 -55.076   8.800  1.00  0.00           C  
ATOM    503  N   LEU C 311      65.411 -52.615   5.674  1.00  0.00           N  
ATOM    504  CA  LEU C 311      64.321 -51.723   5.243  1.00  0.00           C  
ATOM    505  C   LEU C 311      62.965 -52.141   5.805  1.00  0.00           C  
ATOM    506  O   LEU C 311      62.402 -53.148   5.412  1.00  0.00           O  
ATOM    507  CB  LEU C 311      64.230 -51.640   3.722  1.00  0.00           C  
ATOM    508  CG  LEU C 311      63.169 -50.656   3.197  1.00  0.00           C  
ATOM    509  CD1 LEU C 311      63.323 -49.260   3.803  1.00  0.00           C  
ATOM    510  CD2 LEU C 311      63.227 -50.593   1.676  1.00  0.00           C  
ATOM    511  N   ALA C 312      62.454 -51.338   6.727  1.00  0.00           N  
ATOM    512  CA  ALA C 312      61.149 -51.556   7.332  1.00  0.00           C  
ATOM    513  C   ALA C 312      60.057 -51.152   6.357  1.00  0.00           C  
ATOM    514  O   ALA C 312      59.975 -50.000   5.936  1.00  0.00           O  
ATOM    515  CB  ALA C 312      61.027 -50.758   8.607  1.00  0.00           C  
ATOM    516  N   GLY C 313      59.209 -52.108   6.017  1.00  0.00           N  
ATOM    517  CA  GLY C 313      58.115 -51.881   5.079  1.00  0.00           C  
ATOM    518  C   GLY C 313      56.916 -51.232   5.739  1.00  0.00           C  
ATOM    519  O   GLY C 313      55.841 -51.819   5.827  1.00  0.00           O  
ATOM    520  N   GLY C 314      57.099 -50.006   6.198  1.00  0.00           N  
ATOM    521  CA  GLY C 314      56.023 -49.279   6.857  1.00  0.00           C  
ATOM    522  C   GLY C 314      54.885 -48.956   5.916  1.00  0.00           C  
ATOM    523  O   GLY C 314      53.730 -48.930   6.323  1.00  0.00           O  
ATOM    524  N   ALA C 315      55.231 -48.699   4.656  1.00  0.00           N  
ATOM    525  CA  ALA C 315      54.256 -48.378   3.597  1.00  0.00           C  
ATOM    526  C   ALA C 315      53.118 -49.391   3.552  1.00  0.00           C  
ATOM    527  O   ALA C 315      51.944 -49.033   3.669  1.00  0.00           O  
ATOM    528  CB  ALA C 315      54.951 -48.318   2.235  1.00  0.00           C  
ATOM    529  N   THR C 316      53.494 -50.657   3.390  1.00  0.00           N  
ATOM    530  CA  THR C 316      52.535 -51.765   3.302  1.00  0.00           C  
ATOM    531  C   THR C 316      51.814 -51.992   4.626  1.00  0.00           C  
ATOM    532  O   THR C 316      50.613 -52.238   4.659  1.00  0.00           O  
ATOM    533  CB  THR C 316      53.222 -53.066   2.882  1.00  0.00           C  
ATOM    534  OG1 THR C 316      53.960 -52.839   1.669  1.00  0.00           O  
ATOM    535  CG2 THR C 316      52.187 -54.167   2.666  1.00  0.00           C  
ATOM    536  N   GLY C 317      52.549 -51.894   5.722  1.00  0.00           N  
ATOM    537  CA  GLY C 317      51.951 -52.006   7.053  1.00  0.00           C  
ATOM    538  C   GLY C 317      50.797 -51.042   7.233  1.00  0.00           C  
ATOM    539  O   GLY C 317      49.799 -51.362   7.872  1.00  0.00           O  
ATOM    540  N   MET C 333      50.937 -49.860   6.651  1.00  0.00           N  
ATOM    541  CA  MET C 333      49.899 -48.826   6.709  1.00  0.00           C  
ATOM    542  C   MET C 333      48.738 -49.056   5.720  1.00  0.00           C  
ATOM    543  O   MET C 333      47.641 -48.530   5.912  1.00  0.00           O  
ATOM    544  CB  MET C 333      50.541 -47.462   6.469  1.00  0.00           C  
ATOM    545  CG  MET C 333      49.653 -46.295   6.830  1.00  0.00           C  
ATOM    546  SD  MET C 333      50.619 -44.784   6.910  1.00  0.00           S  
ATOM    547  CE  MET C 333      49.355 -43.524   6.678  1.00  0.00           C  
ATOM    548  N   ILE C 335      48.996 -49.846   4.678  1.00  0.00           N  
ATOM    549  CA  ILE C 335      48.001 -50.195   3.660  1.00  0.00           C  
ATOM    550  C   ILE C 335      47.175 -51.372   4.115  1.00  0.00           C  
ATOM    551  O   ILE C 335      45.947 -51.330   4.073  1.00  0.00           O  
ATOM    552  CB  ILE C 335      48.673 -50.581   2.341  1.00  0.00           C  
ATOM    553  CG1 ILE C 335      49.093 -49.318   1.591  1.00  0.00           C  
ATOM    554  CG2 ILE C 335      47.736 -51.427   1.490  1.00  0.00           C  
ATOM    555  CD1 ILE C 335      50.444 -49.417   0.929  1.00  0.00           C  
ATOM    556  N   GLY C 336      47.866 -52.430   4.526  1.00  0.00           N  
ATOM    557  CA  GLY C 336      47.236 -53.596   5.139  1.00  0.00           C  
ATOM    558  C   GLY C 336      46.877 -54.671   4.137  1.00  0.00           C  
ATOM    559  O   GLY C 336      47.472 -54.755   3.061  1.00  0.00           O  
ATOM    560  N   ASP C 421      45.885 -55.482   4.508  1.00  0.00           N  
ATOM    561  CA  ASP C 421      45.452 -56.654   3.733  1.00  0.00           C  
ATOM    562  C   ASP C 421      43.929 -56.674   3.678  1.00  0.00           C  
ATOM    563  O   ASP C 421      43.267 -56.553   4.713  1.00  0.00           O  
ATOM    564  CB  ASP C 421      46.006 -57.933   4.401  1.00  0.00           C  
ATOM    565  CG  ASP C 421      45.381 -59.227   3.866  1.00  0.00           C  
ATOM    566  OD1 ASP C 421      44.133 -59.345   3.828  1.00  0.00           O  
ATOM    567  OD2 ASP C 421      46.156 -60.151   3.521  1.00  0.00           O  
ATOM    568  N   THR C 422      54.038 -47.278  14.241  1.00  0.00           N  
ATOM    569  CA  THR C 422      54.215 -48.691  13.901  1.00  0.00           C  
ATOM    570  C   THR C 422      55.694 -49.031  13.696  1.00  0.00           C  
ATOM    571  O   THR C 422      56.247 -49.861  14.411  1.00  0.00           O  
ATOM    572  CB  THR C 422      53.411 -49.080  12.631  1.00  0.00           C  
ATOM    573  OG1 THR C 422      52.011 -48.896  12.869  1.00  0.00           O  
ATOM    574  CG2 THR C 422      53.657 -50.532  12.245  1.00  0.00           C  
ATOM    575  N   VAL C 423      56.329 -48.371  12.730  1.00  0.00           N  
ATOM    576  CA  VAL C 423      57.728 -48.651  12.384  1.00  0.00           C  
ATOM    577  C   VAL C 423      58.721 -48.184  13.476  1.00  0.00           C  
ATOM    578  O   VAL C 423      59.851 -48.680  13.541  1.00  0.00           O  
ATOM    579  CB  VAL C 423      58.097 -48.051  10.995  1.00  0.00           C  
ATOM    580  CG1 VAL C 423      59.508 -48.467  10.578  1.00  0.00           C  
ATOM    581  CG2 VAL C 423      57.085 -48.490   9.938  1.00  0.00           C  
ATOM    582  N   ALA C 424      58.289 -47.256  14.336  1.00  0.00           N  
ATOM    583  CA  ALA C 424      59.079 -46.813  15.499  1.00  0.00           C  
ATOM    584  C   ALA C 424      58.984 -47.811  16.670  1.00  0.00           C  
ATOM    585  O   ALA C 424      59.961 -48.492  16.984  1.00  0.00           O  
ATOM    586  CB  ALA C 424      58.635 -45.426  15.941  1.00  0.00           C  
ATOM    587  N   GLU C 425      57.814 -47.878  17.309  1.00  0.00           N  
ATOM    588  CA  GLU C 425      57.506 -48.893  18.341  1.00  0.00           C  
ATOM    589  C   GLU C 425      58.146 -50.250  18.041  1.00  0.00           C  
ATOM    590  O   GLU C 425      58.706 -50.909  18.926  1.00  0.00           O  
ATOM    591  CB  GLU C 425      55.988 -49.094  18.459  1.00  0.00           C  
ATOM    592  CG  GLU C 425      55.375 -48.663  19.789  1.00  0.00           C  
ATOM    593  CD  GLU C 425      54.046 -49.362  20.077  1.00  0.00           C  
ATOM    594  OE1 GLU C 425      53.311 -49.686  19.115  1.00  0.00           O  
ATOM    595  OE2 GLU C 425      53.736 -49.589  21.268  1.00  0.00           O  
ATOM    596  N   TRP C 426      58.013 -50.659  16.784  1.00  0.00           N  
ATOM    597  CA  TRP C 426      58.693 -51.826  16.233  1.00  0.00           C  
ATOM    598  C   TRP C 426      60.182 -51.807  16.587  1.00  0.00           C  
ATOM    599  O   TRP C 426      60.650 -52.682  17.318  1.00  0.00           O  
ATOM    600  CB  TRP C 426      58.511 -51.840  14.712  1.00  0.00           C  
ATOM    601  CG  TRP C 426      58.885 -53.104  14.032  1.00  0.00           C  
ATOM    602  CD1 TRP C 426      58.252 -54.303  14.145  1.00  0.00           C  
ATOM    603  CD2 TRP C 426      59.958 -53.300  13.088  1.00  0.00           C  
ATOM    604  NE1 TRP C 426      58.868 -55.241  13.346  1.00  0.00           N  
ATOM    605  CE2 TRP C 426      59.918 -54.653  12.688  1.00  0.00           C  
ATOM    606  CE3 TRP C 426      60.957 -52.467  12.556  1.00  0.00           C  
ATOM    607  CZ2 TRP C 426      60.839 -55.198  11.777  1.00  0.00           C  
ATOM    608  CZ3 TRP C 426      61.872 -53.012  11.650  1.00  0.00           C  
ATOM    609  CH2 TRP C 426      61.802 -54.365  11.270  1.00  0.00           C  
ATOM    610  N   THR C 427      60.896 -50.783  16.102  1.00  0.00           N  
ATOM    611  CA  THR C 427      62.367 -50.694  16.208  1.00  0.00           C  
ATOM    612  C   THR C 427      62.884 -51.047  17.594  1.00  0.00           C  
ATOM    613  O   THR C 427      63.791 -51.859  17.719  1.00  0.00           O  
ATOM    614  CB  THR C 427      62.921 -49.285  15.809  1.00  0.00           C  
ATOM    615  OG1 THR C 427      62.671 -49.037  14.420  1.00  0.00           O  
ATOM    616  CG2 THR C 427      64.436 -49.188  16.050  1.00  0.00           C  
ATOM    617  N   GLU C 429      62.307 -50.450  18.630  1.00  0.00           N  
ATOM    618  CA  GLU C 429      62.759 -50.705  20.001  1.00  0.00           C  
ATOM    619  C   GLU C 429      62.771 -52.206  20.320  1.00  0.00           C  
ATOM    620  O   GLU C 429      63.792 -52.758  20.745  1.00  0.00           O  
ATOM    621  CB  GLU C 429      61.880 -49.955  21.020  1.00  0.00           C  
ATOM    622  CG  GLU C 429      62.229 -48.467  21.210  1.00  0.00           C  
ATOM    623  CD  GLU C 429      63.634 -48.226  21.773  1.00  0.00           C  
ATOM    624  OE1 GLU C 429      64.230 -49.157  22.372  1.00  0.00           O  
ATOM    625  OE2 GLU C 429      64.141 -47.092  21.617  1.00  0.00           O  
ATOM    626  N   ARG C 431      61.628 -52.848  20.095  1.00  0.00           N  
ATOM    627  CA  ARG C 431      61.454 -54.278  20.378  1.00  0.00           C  
ATOM    628  C   ARG C 431      62.392 -55.118  19.508  1.00  0.00           C  
ATOM    629  O   ARG C 431      63.018 -56.063  19.983  1.00  0.00           O  
ATOM    630  CB  ARG C 431      59.987 -54.696  20.150  1.00  0.00           C  
ATOM    631  CG  ARG C 431      59.464 -55.792  21.102  1.00  0.00           C  
ATOM    632  CD  ARG C 431      57.997 -56.160  20.813  1.00  0.00           C  
ATOM    633  NE  ARG C 431      57.091 -55.001  20.760  1.00  0.00           N  
ATOM    634  CZ  ARG C 431      56.561 -54.457  19.653  1.00  0.00           C  
ATOM    635  NH1 ARG C 431      56.817 -54.934  18.433  1.00  0.00           N  
ATOM    636  NH2 ARG C 431      55.749 -53.404  19.765  1.00  0.00           N  
ATOM    637  N   ILE C 432      62.507 -54.741  18.241  1.00  0.00           N  
ATOM    638  CA  ILE C 432      63.267 -55.528  17.279  1.00  0.00           C  
ATOM    639  C   ILE C 432      64.766 -55.330  17.455  1.00  0.00           C  
ATOM    640  O   ILE C 432      65.529 -56.277  17.320  1.00  0.00           O  
ATOM    641  CB  ILE C 432      62.849 -55.189  15.820  1.00  0.00           C  
ATOM    642  CG1 ILE C 432      61.511 -55.853  15.490  1.00  0.00           C  
ATOM    643  CG2 ILE C 432      63.901 -55.620  14.823  1.00  0.00           C  
ATOM    644  CD1 ILE C 432      61.372 -57.275  15.979  1.00  0.00           C  
ATOM    645  N   ARG C 433      65.174 -54.106  17.777  1.00  0.00           N  
ATOM    646  CA  ARG C 433      66.601 -53.722  17.816  1.00  0.00           C  
ATOM    647  C   ARG C 433      67.472 -54.694  18.615  1.00  0.00           C  
ATOM    648  O   ARG C 433      68.610 -54.973  18.235  1.00  0.00           O  
ATOM    649  CB  ARG C 433      66.768 -52.293  18.353  1.00  0.00           C  
ATOM    650  CG  ARG C 433      68.213 -51.848  18.524  1.00  0.00           C  
ATOM    651  CD  ARG C 433      68.324 -50.334  18.576  1.00  0.00           C  
ATOM    652  NE  ARG C 433      68.211 -49.732  17.245  1.00  0.00           N  
ATOM    653  CZ  ARG C 433      69.230 -49.496  16.415  1.00  0.00           C  
ATOM    654  NH1 ARG C 433      70.482 -49.802  16.755  1.00  0.00           N  
ATOM    655  NH2 ARG C 433      68.991 -48.946  15.227  1.00  0.00           N  
ATOM    656  N   GLY C 434      66.934 -55.200  19.716  1.00  0.00           N  
ATOM    657  CA  GLY C 434      67.625 -56.217  20.508  1.00  0.00           C  
ATOM    658  C   GLY C 434      67.959 -57.426  19.645  1.00  0.00           C  
ATOM    659  O   GLY C 434      69.077 -57.935  19.663  1.00  0.00           O  
ATOM    660  N   GLN C 435      66.973 -57.853  18.864  1.00  0.00           N  
ATOM    661  CA  GLN C 435      67.095 -59.010  17.971  1.00  0.00           C  
ATOM    662  C   GLN C 435      68.016 -58.711  16.769  1.00  0.00           C  
ATOM    663  O   GLN C 435      69.011 -59.395  16.565  1.00  0.00           O  
ATOM    664  CB  GLN C 435      65.701 -59.467  17.503  1.00  0.00           C  
ATOM    665  CG  GLN C 435      64.718 -59.773  18.652  1.00  0.00           C  
ATOM    666  CD  GLN C 435      63.299 -60.088  18.182  1.00  0.00           C  
ATOM    667  OE1 GLN C 435      62.945 -59.879  17.024  1.00  0.00           O  
ATOM    668  NE2 GLN C 435      62.485 -60.594  19.086  1.00  0.00           N  
ATOM    669  N   LEU C 436      67.687 -57.683  15.995  1.00  0.00           N  
ATOM    670  CA  LEU C 436      68.512 -57.272  14.843  1.00  0.00           C  
ATOM    671  C   LEU C 436      70.004 -57.173  15.164  1.00  0.00           C  
ATOM    672  O   LEU C 436      70.835 -57.571  14.353  1.00  0.00           O  
ATOM    673  CB  LEU C 436      68.038 -55.930  14.273  1.00  0.00           C  
ATOM    674  CG  LEU C 436      66.975 -56.007  13.171  1.00  0.00           C  
ATOM    675  CD1 LEU C 436      66.426 -54.621  12.851  1.00  0.00           C  
ATOM    676  CD2 LEU C 436      67.527 -56.656  11.915  1.00  0.00           C  
ATOM    677  N   GLU C 437      70.324 -56.635  16.342  1.00  0.00           N  
ATOM    678  CA  GLU C 437      71.724 -56.467  16.806  1.00  0.00           C  
ATOM    679  C   GLU C 437      72.483 -57.784  17.002  1.00  0.00           C  
ATOM    680  O   GLU C 437      73.703 -57.821  16.906  1.00  0.00           O  
ATOM    681  CB  GLU C 437      71.774 -55.659  18.105  1.00  0.00           C  
ATOM    682  CG  GLU C 437      71.652 -54.155  17.884  1.00  0.00           C  
ATOM    683  CD  GLU C 437      71.385 -53.379  19.159  1.00  0.00           C  
ATOM    684  OE1 GLU C 437      71.374 -53.988  20.250  1.00  0.00           O  
ATOM    685  OE2 GLU C 437      71.183 -52.151  19.063  1.00  0.00           O  
ATOM    686  N   ARG C 438      71.753 -58.854  17.279  1.00  0.00           N  
ATOM    687  CA  ARG C 438      72.328 -60.195  17.365  1.00  0.00           C  
ATOM    688  C   ARG C 438      72.939 -60.647  16.029  1.00  0.00           C  
ATOM    689  O   ARG C 438      73.860 -61.460  16.005  1.00  0.00           O  
ATOM    690  CB  ARG C 438      71.252 -61.210  17.765  1.00  0.00           C  
ATOM    691  CG  ARG C 438      70.455 -60.883  19.033  1.00  0.00           C  
ATOM    692  CD  ARG C 438      71.341 -60.748  20.237  1.00  0.00           C  
ATOM    693  NE  ARG C 438      72.145 -61.946  20.410  1.00  0.00           N  
ATOM    694  CZ  ARG C 438      73.164 -62.063  21.253  1.00  0.00           C  
ATOM    695  NH1 ARG C 438      73.523 -61.044  22.023  1.00  0.00           N  
ATOM    696  NH2 ARG C 438      73.831 -63.205  21.328  1.00  0.00           N  
ATOM    697  N   PHE C 439      72.399 -60.129  14.926  1.00  0.00           N  
ATOM    698  CA  PHE C 439      72.846 -60.470  13.561  1.00  0.00           C  
ATOM    699  C   PHE C 439      73.847 -59.467  12.980  1.00  0.00           C  
ATOM    700  O   PHE C 439      74.945 -59.842  12.571  1.00  0.00           O  
ATOM    701  CB  PHE C 439      71.638 -60.549  12.621  1.00  0.00           C  
ATOM    702  CG  PHE C 439      70.696 -61.656  12.950  1.00  0.00           C  
ATOM    703  CD1 PHE C 439      69.782 -61.515  13.980  1.00  0.00           C  
ATOM    704  CD2 PHE C 439      70.732 -62.848  12.245  1.00  0.00           C  
ATOM    705  CE1 PHE C 439      68.914 -62.535  14.301  1.00  0.00           C  
ATOM    706  CE2 PHE C 439      69.861 -63.873  12.560  1.00  0.00           C  
ATOM    707  CZ  PHE C 439      68.950 -63.714  13.592  1.00  0.00           C  
ATOM    708  N   VAL C 444      73.441 -58.201  12.927  1.00  0.00           N  
ATOM    709  CA  VAL C 444      74.269 -57.138  12.365  1.00  0.00           C  
ATOM    710  C   VAL C 444      74.729 -56.158  13.432  1.00  0.00           C  
ATOM    711  O   VAL C 444      74.146 -56.064  14.512  1.00  0.00           O  
ATOM    712  CB  VAL C 444      73.547 -56.368  11.261  1.00  0.00           C  
ATOM    713  CG1 VAL C 444      73.212 -57.303  10.116  1.00  0.00           C  
ATOM    714  CG2 VAL C 444      72.312 -55.691  11.801  1.00  0.00           C  
ATOM    715  N   ASP C 445      75.791 -55.430  13.104  1.00  0.00           N  
ATOM    716  CA  ASP C 445      76.422 -54.490  14.027  1.00  0.00           C  
ATOM    717  C   ASP C 445      76.053 -53.076  13.694  1.00  0.00           C  
ATOM    718  O   ASP C 445      76.256 -52.621  12.570  1.00  0.00           O  
ATOM    719  CB  ASP C 445      77.946 -54.598  13.977  1.00  0.00           C  
ATOM    720  CG  ASP C 445      78.472 -55.773  14.754  1.00  0.00           C  
ATOM    721  OD1 ASP C 445      77.786 -56.234  15.693  1.00  0.00           O  
ATOM    722  OD2 ASP C 445      79.586 -56.225  14.429  1.00  0.00           O  
ATOM    723  N   PHE C 457      75.527 -52.391  14.701  1.00  0.00           N  
ATOM    724  CA  PHE C 457      75.263 -50.961  14.634  1.00  0.00           C  
ATOM    725  C   PHE C 457      76.400 -50.223  15.330  1.00  0.00           C  
ATOM    726  O   PHE C 457      76.472 -50.170  16.558  1.00  0.00           O  
ATOM    727  CB  PHE C 457      73.924 -50.633  15.286  1.00  0.00           C  
ATOM    728  CG  PHE C 457      72.760 -51.259  14.587  1.00  0.00           C  
ATOM    729  CD1 PHE C 457      72.487 -52.615  14.741  1.00  0.00           C  
ATOM    730  CD2 PHE C 457      71.951 -50.506  13.744  1.00  0.00           C  
ATOM    731  CE1 PHE C 457      71.421 -53.207  14.076  1.00  0.00           C  
ATOM    732  CE2 PHE C 457      70.877 -51.091  13.082  1.00  0.00           C  
ATOM    733  CZ  PHE C 457      70.613 -52.444  13.247  1.00  0.00           C  
ATOM    734  N   ASP C 458      77.307 -49.693  14.521  1.00  0.00           N  
ATOM    735  CA  ASP C 458      78.411 -48.870  14.996  1.00  0.00           C  
ATOM    736  C   ASP C 458      78.392 -47.535  14.235  1.00  0.00           C  
ATOM    737  O   ASP C 458      77.598 -47.348  13.299  1.00  0.00           O  
ATOM    738  CB  ASP C 458      79.744 -49.599  14.791  1.00  0.00           C  
ATOM    739  CG  ASP C 458      80.104 -49.769  13.314  1.00  0.00           C  
ATOM    740  OD1 ASP C 458      80.317 -48.744  12.632  1.00  0.00           O  
ATOM    741  OD2 ASP C 458      80.183 -50.924  12.832  1.00  0.00           O  
ATOM    742  N   ASP C 459      79.276 -46.623  14.634  1.00  0.00           N  
ATOM    743  CA  ASP C 459      79.401 -45.305  13.984  1.00  0.00           C  
ATOM    744  C   ASP C 459      80.586 -45.275  13.003  1.00  0.00           C  
ATOM    745  O   ASP C 459      81.509 -44.476  13.149  1.00  0.00           O  
ATOM    746  CB  ASP C 459      79.556 -44.197  15.035  1.00  0.00           C  
ATOM    747  CG  ASP C 459      78.307 -44.005  15.876  1.00  0.00           C  
ATOM    748  OD1 ASP C 459      77.614 -44.999  16.178  1.00  0.00           O  
ATOM    749  OD2 ASP C 459      78.019 -42.848  16.242  1.00  0.00           O  
ATOM    750  N   SER C 460      80.543 -46.142  11.998  1.00  0.00           N  
ATOM    751  CA  SER C 460      81.667 -46.305  11.062  1.00  0.00           C  
ATOM    752  C   SER C 460      81.122 -46.656   9.665  1.00  0.00           C  
ATOM    753  O   SER C 460      79.912 -46.551   9.451  1.00  0.00           O  
ATOM    754  CB  SER C 460      82.635 -47.360  11.601  1.00  0.00           C  
ATOM    755  OG  SER C 460      82.265 -48.664  11.186  1.00  0.00           O  
ATOM    756  N   PRO C 461      81.992 -47.069   8.712  1.00  0.00           N  
ATOM    757  CA  PRO C 461      81.474 -47.161   7.331  1.00  0.00           C  
ATOM    758  C   PRO C 461      80.543 -48.347   7.051  1.00  0.00           C  
ATOM    759  O   PRO C 461      79.616 -48.221   6.248  1.00  0.00           O  
ATOM    760  CB  PRO C 461      82.750 -47.275   6.485  1.00  0.00           C  
ATOM    761  CG  PRO C 461      83.735 -47.927   7.382  1.00  0.00           C  
ATOM    762  CD  PRO C 461      83.412 -47.470   8.784  1.00  0.00           C  
ATOM    763  N   MET C 463      80.797 -49.472   7.715  1.00  0.00           N  
ATOM    764  CA  MET C 463      80.040 -50.713   7.492  1.00  0.00           C  
ATOM    765  C   MET C 463      78.949 -50.948   8.539  1.00  0.00           C  
ATOM    766  O   MET C 463      78.364 -52.030   8.602  1.00  0.00           O  
ATOM    767  CB  MET C 463      80.983 -51.909   7.503  1.00  0.00           C  
ATOM    768  CG  MET C 463      82.217 -51.749   6.639  1.00  0.00           C  
ATOM    769  SD  MET C 463      83.618 -52.609   7.395  1.00  0.00           S  
ATOM    770  CE  MET C 463      83.835 -51.673   8.924  1.00  0.00           C  
ATOM    771  N   GLY C 471      78.680 -49.941   9.360  1.00  0.00           N  
ATOM    772  CA  GLY C 471      77.702 -50.068  10.437  1.00  0.00           C  
ATOM    773  C   GLY C 471      76.303 -50.331   9.923  1.00  0.00           C  
ATOM    774  O   GLY C 471      75.925 -49.848   8.858  1.00  0.00           O  
ATOM    775  N   ALA C 472      75.537 -51.103  10.687  1.00  0.00           N  
ATOM    776  CA  ALA C 472      74.145 -51.412  10.342  1.00  0.00           C  
ATOM    777  C   ALA C 472      73.304 -50.147  10.383  1.00  0.00           C  
ATOM    778  O   ALA C 472      73.770 -49.090  10.790  1.00  0.00           O  
ATOM    779  CB  ALA C 472      73.566 -52.457  11.283  1.00  0.00           C  
ATOM    780  N   ILE C 473      72.051 -50.276   9.976  1.00  0.00           N  
ATOM    781  CA  ILE C 473      71.207 -49.122   9.694  1.00  0.00           C  
ATOM    782  C   ILE C 473      69.790 -49.602   9.334  1.00  0.00           C  
ATOM    783  O   ILE C 473      69.601 -50.308   8.346  1.00  0.00           O  
ATOM    784  CB  ILE C 473      71.850 -48.294   8.539  1.00  0.00           C  
ATOM    785  CG1 ILE C 473      70.889 -47.274   7.926  1.00  0.00           C  
ATOM    786  CG2 ILE C 473      72.392 -49.226   7.449  1.00  0.00           C  
ATOM    787  CD1 ILE C 473      71.533 -46.511   6.774  1.00  0.00           C  
ATOM    788  N   VAL C 474      68.814 -49.242  10.162  1.00  0.00           N  
ATOM    789  CA  VAL C 474      67.398 -49.514   9.875  1.00  0.00           C  
ATOM    790  C   VAL C 474      66.769 -48.330   9.150  1.00  0.00           C  
ATOM    791  O   VAL C 474      66.688 -47.240   9.705  1.00  0.00           O  
ATOM    792  CB  VAL C 474      66.561 -49.749  11.160  1.00  0.00           C  
ATOM    793  CG1 VAL C 474      65.105 -50.009  10.803  1.00  0.00           C  
ATOM    794  CG2 VAL C 474      67.126 -50.892  11.982  1.00  0.00           C  
ATOM    795  N   GLU C 475      66.320 -48.547   7.920  1.00  0.00           N  
ATOM    796  CA  GLU C 475      65.506 -47.552   7.213  1.00  0.00           C  
ATOM    797  C   GLU C 475      64.017 -47.893   7.260  1.00  0.00           C  
ATOM    798  O   GLU C 475      63.624 -49.020   7.541  1.00  0.00           O  
ATOM    799  CB  GLU C 475      65.945 -47.395   5.757  1.00  0.00           C  
ATOM    800  CG  GLU C 475      66.956 -46.274   5.524  1.00  0.00           C  
ATOM    801  CD  GLU C 475      66.341 -44.864   5.517  1.00  0.00           C  
ATOM    802  OE1 GLU C 475      65.135 -44.709   5.846  1.00  0.00           O  
ATOM    803  OE2 GLU C 475      67.084 -43.905   5.172  1.00  0.00           O  
ATOM    804  N   ASN C 476      63.206 -46.887   6.969  1.00  0.00           N  
ATOM    805  CA  ASN C 476      61.752 -47.010   6.896  1.00  0.00           C  
ATOM    806  C   ASN C 476      61.276 -46.450   5.571  1.00  0.00           C  
ATOM    807  O   ASN C 476      61.410 -45.259   5.324  1.00  0.00           O  
ATOM    808  CB  ASN C 476      61.115 -46.211   8.026  1.00  0.00           C  
ATOM    809  CG  ASN C 476      59.594 -46.291   8.031  1.00  0.00           C  
ATOM    810  OD1 ASN C 476      58.975 -47.072   7.285  1.00  0.00           O  
ATOM    811  ND2 ASN C 476      58.979 -45.474   8.889  1.00  0.00           N  
ATOM    812  N   ASN C 477      60.692 -47.290   4.728  1.00  0.00           N  
ATOM    813  CA  ASN C 477      60.290 -46.844   3.384  1.00  0.00           C  
ATOM    814  C   ASN C 477      59.132 -45.831   3.381  1.00  0.00           C  
ATOM    815  O   ASN C 477      58.772 -45.306   2.331  1.00  0.00           O  
ATOM    816  CB  ASN C 477      60.023 -48.032   2.445  1.00  0.00           C  
ATOM    817  CG  ASN C 477      58.682 -48.670   2.659  1.00  0.00           C  
ATOM    818  OD1 ASN C 477      58.235 -48.868   3.785  1.00  0.00           O  
ATOM    819  ND2 ASN C 477      58.034 -49.019   1.567  1.00  0.00           N  
ATOM    820  N   LEU C 478      58.569 -45.551   4.554  1.00  0.00           N  
ATOM    821  CA  LEU C 478      57.622 -44.445   4.703  1.00  0.00           C  
ATOM    822  C   LEU C 478      58.282 -43.095   4.499  1.00  0.00           C  
ATOM    823  O   LEU C 478      57.621 -42.123   4.143  1.00  0.00           O  
ATOM    824  CB  LEU C 478      56.933 -44.477   6.064  1.00  0.00           C  
ATOM    825  CG  LEU C 478      55.681 -45.362   6.116  1.00  0.00           C  
ATOM    826  CD1 LEU C 478      55.134 -45.440   7.524  1.00  0.00           C  
ATOM    827  CD2 LEU C 478      54.599 -44.867   5.158  1.00  0.00           C  
ATOM    828  N   GLU C 479      59.586 -43.033   4.733  1.00  0.00           N  
ATOM    829  CA  GLU C 479      60.357 -41.808   4.486  1.00  0.00           C  
ATOM    830  C   GLU C 479      60.161 -41.245   3.072  1.00  0.00           C  
ATOM    831  O   GLU C 479      60.188 -40.022   2.867  1.00  0.00           O  
ATOM    832  CB  GLU C 479      61.852 -42.029   4.749  1.00  0.00           C  
ATOM    833  CG  GLU C 479      62.220 -42.135   6.234  1.00  0.00           C  
ATOM    834  CD  GLU C 479      61.642 -40.994   7.087  1.00  0.00           C  
ATOM    835  OE1 GLU C 479      61.698 -39.823   6.643  1.00  0.00           O  
ATOM    836  OE2 GLU C 479      61.136 -41.275   8.203  1.00  0.00           O  
ATOM    837  N   TRP C 482      59.962 -42.126   2.098  1.00  0.00           N  
ATOM    838  CA  TRP C 482      59.633 -41.667   0.751  1.00  0.00           C  
ATOM    839  C   TRP C 482      58.173 -41.919   0.337  1.00  0.00           C  
ATOM    840  O   TRP C 482      57.518 -41.037  -0.234  1.00  0.00           O  
ATOM    841  CB  TRP C 482      60.611 -42.229  -0.262  1.00  0.00           C  
ATOM    842  CG  TRP C 482      60.814 -43.701  -0.241  1.00  0.00           C  
ATOM    843  CD1 TRP C 482      60.120 -44.623  -0.949  1.00  0.00           C  
ATOM    844  CD2 TRP C 482      61.841 -44.415   0.454  1.00  0.00           C  
ATOM    845  NE1 TRP C 482      60.632 -45.874  -0.725  1.00  0.00           N  
ATOM    846  CE2 TRP C 482      61.693 -45.775   0.132  1.00  0.00           C  
ATOM    847  CE3 TRP C 482      62.867 -44.038   1.322  1.00  0.00           C  
ATOM    848  CZ2 TRP C 482      62.524 -46.767   0.655  1.00  0.00           C  
ATOM    849  CZ3 TRP C 482      63.699 -45.031   1.848  1.00  0.00           C  
ATOM    850  CH2 TRP C 482      63.517 -46.378   1.509  1.00  0.00           C  
ATOM    851  N   THR C 485      57.668 -43.111   0.629  1.00  0.00           N  
ATOM    852  CA  THR C 485      56.319 -43.494   0.197  1.00  0.00           C  
ATOM    853  C   THR C 485      55.232 -42.663   0.874  1.00  0.00           C  
ATOM    854  O   THR C 485      54.192 -42.355   0.271  1.00  0.00           O  
ATOM    855  CB  THR C 485      56.048 -44.974   0.464  1.00  0.00           C  
ATOM    856  OG1 THR C 485      57.230 -45.719   0.164  1.00  0.00           O  
ATOM    857  CG2 THR C 485      54.914 -45.471  -0.397  1.00  0.00           C  
ATOM    858  N   GLY C 486      55.482 -42.292   2.124  1.00  0.00           N  
ATOM    859  CA  GLY C 486      54.504 -41.539   2.921  1.00  0.00           C  
ATOM    860  C   GLY C 486      54.015 -40.241   2.297  1.00  0.00           C  
ATOM    861  O   GLY C 486      52.865 -39.839   2.491  1.00  0.00           O  
ATOM    862  N   SER C 489      54.895 -39.591   1.544  1.00  0.00           N  
ATOM    863  CA  SER C 489      54.583 -38.320   0.878  1.00  0.00           C  
ATOM    864  C   SER C 489      54.420 -38.460  -0.640  1.00  0.00           C  
ATOM    865  O   SER C 489      54.441 -37.478  -1.363  1.00  0.00           O  
ATOM    866  CB  SER C 489      55.676 -37.293   1.187  1.00  0.00           C  
ATOM    867  OG  SER C 489      56.955 -37.785   0.845  1.00  0.00           O  
ATOM    868  N   LEU C 490      54.250 -39.687  -1.105  1.00  0.00           N  
ATOM    869  CA  LEU C 490      54.099 -39.972  -2.527  1.00  0.00           C  
ATOM    870  C   LEU C 490      52.623 -39.909  -2.938  1.00  0.00           C  
ATOM    871  O   LEU C 490      51.783 -40.670  -2.436  1.00  0.00           O  
ATOM    872  CB  LEU C 490      54.658 -41.365  -2.837  1.00  0.00           C  
ATOM    873  CG  LEU C 490      54.639 -41.837  -4.286  1.00  0.00           C  
ATOM    874  CD1 LEU C 490      55.651 -41.081  -5.080  1.00  0.00           C  
ATOM    875  CD2 LEU C 490      54.920 -43.316  -4.320  1.00  0.00           C  
ATOM    876  N   SER C 494      52.315 -39.013  -3.867  1.00  0.00           N  
ATOM    877  CA  SER C 494      50.950 -38.856  -4.350  1.00  0.00           C  
ATOM    878  C   SER C 494      50.551 -40.000  -5.271  1.00  0.00           C  
ATOM    879  O   SER C 494      51.389 -40.627  -5.924  1.00  0.00           O  
ATOM    880  CB  SER C 494      50.781 -37.522  -5.084  1.00  0.00           C  
ATOM    881  OG  SER C 494      51.707 -37.388  -6.145  1.00  0.00           O  
ATOM    882  N   ALA C 495      49.252 -40.259  -5.321  1.00  0.00           N  
ATOM    883  CA  ALA C 495      48.680 -41.167  -6.317  1.00  0.00           C  
ATOM    884  C   ALA C 495      49.216 -40.832  -7.724  1.00  0.00           C  
ATOM    885  O   ALA C 495      49.690 -41.711  -8.439  1.00  0.00           O  
ATOM    886  CB  ALA C 495      47.154 -41.081  -6.285  1.00  0.00           C  
ATOM    887  N   ILE C 496      49.170 -39.552  -8.092  1.00  0.00           N  
ATOM    888  CA  ILE C 496      49.585 -39.115  -9.435  1.00  0.00           C  
ATOM    889  C   ILE C 496      51.082 -39.361  -9.721  1.00  0.00           C  
ATOM    890  O   ILE C 496      51.442 -39.826 -10.805  1.00  0.00           O  
ATOM    891  CB  ILE C 496      49.160 -37.659  -9.720  1.00  0.00           C  
ATOM    892  CG1 ILE C 496      47.628 -37.599  -9.890  1.00  0.00           C  
ATOM    893  CG2 ILE C 496      49.813 -37.152 -10.992  1.00  0.00           C  
ATOM    894  CD1 ILE C 496      46.964 -36.325  -9.390  1.00  0.00           C  
ATOM    895  N   GLU C 498      51.956 -39.076  -8.764  1.00  0.00           N  
ATOM    896  CA  GLU C 498      53.386 -39.383  -8.960  1.00  0.00           C  
ATOM    897  C   GLU C 498      53.549 -40.880  -9.184  1.00  0.00           C  
ATOM    898  O   GLU C 498      54.204 -41.307 -10.130  1.00  0.00           O  
ATOM    899  CB  GLU C 498      54.250 -38.937  -7.774  1.00  0.00           C  
ATOM    900  CG  GLU C 498      54.478 -37.418  -7.690  1.00  0.00           C  
ATOM    901  CD  GLU C 498      55.029 -36.944  -6.329  1.00  0.00           C  
ATOM    902  OE1 GLU C 498      54.316 -37.076  -5.295  1.00  0.00           O  
ATOM    903  OE2 GLU C 498      56.174 -36.421  -6.312  1.00  0.00           O  
ATOM    904  N   PHE C 499      52.926 -41.659  -8.305  1.00  0.00           N  
ATOM    905  CA  PHE C 499      52.954 -43.132  -8.364  1.00  0.00           C  
ATOM    906  C   PHE C 499      52.608 -43.633  -9.774  1.00  0.00           C  
ATOM    907  O   PHE C 499      53.368 -44.364 -10.399  1.00  0.00           O  
ATOM    908  CB  PHE C 499      51.967 -43.696  -7.325  1.00  0.00           C  
ATOM    909  CG  PHE C 499      51.887 -45.203  -7.286  1.00  0.00           C  
ATOM    910  CD1 PHE C 499      52.918 -45.955  -6.749  1.00  0.00           C  
ATOM    911  CD2 PHE C 499      50.763 -45.859  -7.745  1.00  0.00           C  
ATOM    912  CE1 PHE C 499      52.833 -47.338  -6.696  1.00  0.00           C  
ATOM    913  CE2 PHE C 499      50.678 -47.227  -7.692  1.00  0.00           C  
ATOM    914  CZ  PHE C 499      51.711 -47.969  -7.168  1.00  0.00           C  
ATOM    915  N   LEU C 500      51.463 -43.192 -10.272  1.00  0.00           N  
ATOM    916  CA  LEU C 500      50.959 -43.637 -11.564  1.00  0.00           C  
ATOM    917  C   LEU C 500      51.808 -43.125 -12.717  1.00  0.00           C  
ATOM    918  O   LEU C 500      51.967 -43.821 -13.712  1.00  0.00           O  
ATOM    919  CB  LEU C 500      49.501 -43.201 -11.745  1.00  0.00           C  
ATOM    920  CG  LEU C 500      48.492 -43.881 -10.815  1.00  0.00           C  
ATOM    921  CD1 LEU C 500      47.077 -43.399 -11.121  1.00  0.00           C  
ATOM    922  CD2 LEU C 500      48.582 -45.394 -10.930  1.00  0.00           C  
ATOM    923  N   ARG C 501      52.358 -41.923 -12.569  1.00  0.00           N  
ATOM    924  CA  ARG C 501      53.048 -41.228 -13.674  1.00  0.00           C  
ATOM    925  C   ARG C 501      54.511 -41.615 -13.792  1.00  0.00           C  
ATOM    926  O   ARG C 501      54.967 -42.036 -14.845  1.00  0.00           O  
ATOM    927  CB  ARG C 501      52.990 -39.712 -13.477  1.00  0.00           C  
ATOM    928  CG  ARG C 501      52.922 -38.912 -14.773  1.00  0.00           C  
ATOM    929  CD  ARG C 501      53.588 -37.533 -14.715  1.00  0.00           C  
ATOM    930  NE  ARG C 501      54.007 -37.100 -13.376  1.00  0.00           N  
ATOM    931  CZ  ARG C 501      53.408 -36.166 -12.632  1.00  0.00           C  
ATOM    932  NH1 ARG C 501      52.324 -35.520 -13.063  1.00  0.00           N  
ATOM    933  NH2 ARG C 501      53.910 -35.875 -11.431  1.00  0.00           N  
ATOM    934  N   ASP C 502      55.239 -41.451 -12.694  1.00  0.00           N  
ATOM    935  CA  ASP C 502      56.698 -41.576 -12.677  1.00  0.00           C  
ATOM    936  C   ASP C 502      57.178 -42.982 -12.351  1.00  0.00           C  
ATOM    937  O   ASP C 502      58.297 -43.336 -12.695  1.00  0.00           O  
ATOM    938  CB  ASP C 502      57.291 -40.585 -11.674  1.00  0.00           C  
ATOM    939  CG  ASP C 502      56.908 -39.144 -11.977  1.00  0.00           C  
ATOM    940  OD1 ASP C 502      56.664 -38.832 -13.171  1.00  0.00           O  
ATOM    941  OD2 ASP C 502      56.850 -38.325 -11.024  1.00  0.00           O  
ATOM    942  N   ILE C 503      56.349 -43.765 -11.661  1.00  0.00           N  
ATOM    943  CA  ILE C 503      56.637 -45.192 -11.405  1.00  0.00           C  
ATOM    944  C   ILE C 503      55.863 -46.103 -12.373  1.00  0.00           C  
ATOM    945  O   ILE C 503      56.455 -46.837 -13.176  1.00  0.00           O  
ATOM    946  CB  ILE C 503      56.273 -45.602  -9.973  1.00  0.00           C  
ATOM    947  CG1 ILE C 503      57.024 -44.743  -8.970  1.00  0.00           C  
ATOM    948  CG2 ILE C 503      56.588 -47.061  -9.747  1.00  0.00           C  
ATOM    949  CD1 ILE C 503      56.598 -44.999  -7.530  1.00  0.00           C  
ATOM    950  N   GLY C 840      54.537 -46.022 -12.306  1.00  0.00           N  
ATOM    951  CA  GLY C 840      53.650 -46.925 -13.041  1.00  0.00           C  
ATOM    952  C   GLY C 840      53.856 -46.972 -14.547  1.00  0.00           C  
ATOM    953  O   GLY C 840      53.548 -47.979 -15.190  1.00  0.00           O  
ATOM    954  N   LYS C 841      54.383 -45.885 -15.106  1.00  0.00           N  
ATOM    955  CA  LYS C 841      54.541 -45.739 -16.559  1.00  0.00           C  
ATOM    956  C   LYS C 841      55.614 -46.652 -17.114  1.00  0.00           C  
ATOM    957  O   LYS C 841      55.636 -46.910 -18.298  1.00  0.00           O  
ATOM    958  CB  LYS C 841      54.906 -44.296 -16.917  1.00  0.00           C  
ATOM    959  CG  LYS C 841      54.171 -43.731 -18.133  1.00  0.00           C  
ATOM    960  CD  LYS C 841      52.817 -43.103 -17.751  1.00  0.00           C  
ATOM    961  CE  LYS C 841      52.611 -41.737 -18.429  1.00  0.00           C  
ATOM    962  NZ  LYS C 841      53.357 -40.633 -17.758  1.00  0.00           N  
ATOM    963  N   HIS C 844      56.513 -47.094 -16.243  1.00  0.00           N  
ATOM    964  CA  HIS C 844      57.607 -48.013 -16.585  1.00  0.00           C  
ATOM    965  C   HIS C 844      57.233 -49.490 -16.434  1.00  0.00           C  
ATOM    966  O   HIS C 844      58.114 -50.344 -16.483  1.00  0.00           O  
ATOM    967  CB  HIS C 844      58.811 -47.767 -15.672  1.00  0.00           C  
ATOM    968  CG  HIS C 844      59.404 -46.396 -15.780  1.00  0.00           C  
ATOM    969  ND1 HIS C 844      60.355 -46.063 -16.724  1.00  0.00           N  
ATOM    970  CD2 HIS C 844      59.218 -45.287 -15.027  1.00  0.00           C  
ATOM    971  CE1 HIS C 844      60.713 -44.803 -16.561  1.00  0.00           C  
ATOM    972  NE2 HIS C 844      60.038 -44.309 -15.538  1.00  0.00           N  
ATOM    973  N   PHE C 845      55.952 -49.789 -16.238  1.00  0.00           N  
ATOM    974  CA  PHE C 845      55.522 -51.159 -15.981  1.00  0.00           C  
ATOM    975  C   PHE C 845      54.457 -51.649 -16.939  1.00  0.00           C  
ATOM    976  O   PHE C 845      53.442 -50.994 -17.134  1.00  0.00           O  
ATOM    977  CB  PHE C 845      54.989 -51.280 -14.569  1.00  0.00           C  
ATOM    978  CG  PHE C 845      56.048 -51.243 -13.533  1.00  0.00           C  
ATOM    979  CD1 PHE C 845      56.524 -50.030 -13.064  1.00  0.00           C  
ATOM    980  CD2 PHE C 845      56.574 -52.422 -13.019  1.00  0.00           C  
ATOM    981  CE1 PHE C 845      57.510 -49.981 -12.091  1.00  0.00           C  
ATOM    982  CE2 PHE C 845      57.567 -52.388 -12.045  1.00  0.00           C  
ATOM    983  CZ  PHE C 845      58.038 -51.163 -11.582  1.00  0.00           C  
ATOM    984  N   SER C 846      54.693 -52.833 -17.498  1.00  0.00           N  
ATOM    985  CA  SER C 846      53.760 -53.497 -18.418  1.00  0.00           C  
ATOM    986  C   SER C 846      52.901 -54.548 -17.699  1.00  0.00           C  
ATOM    987  O   SER C 846      53.437 -55.492 -17.105  1.00  0.00           O  
ATOM    988  CB  SER C 846      54.538 -54.176 -19.552  1.00  0.00           C  
ATOM    989  OG  SER C 846      54.069 -55.507 -19.773  1.00  0.00           O  
ATOM    990  N   VAL C 847      51.579 -54.397 -17.777  1.00  0.00           N  
ATOM    991  CA  VAL C 847      50.679 -55.368 -17.150  1.00  0.00           C  
ATOM    992  C   VAL C 847      51.062 -56.807 -17.559  1.00  0.00           C  
ATOM    993  O   VAL C 847      51.169 -57.702 -16.709  1.00  0.00           O  
ATOM    994  CB  VAL C 847      49.189 -55.104 -17.473  1.00  0.00           C  
ATOM    995  CG1 VAL C 847      48.333 -56.278 -17.040  1.00  0.00           C  
ATOM    996  CG2 VAL C 847      48.709 -53.866 -16.777  1.00  0.00           C  
ATOM    997  N   ASN C 848      51.285 -57.020 -18.853  1.00  0.00           N  
ATOM    998  CA  ASN C 848      51.642 -58.352 -19.349  1.00  0.00           C  
ATOM    999  C   ASN C 848      52.867 -58.939 -18.647  1.00  0.00           C  
ATOM   1000  O   ASN C 848      52.810 -60.068 -18.165  1.00  0.00           O  
ATOM   1001  CB  ASN C 848      51.852 -58.341 -20.860  1.00  0.00           C  
ATOM   1002  CG  ASN C 848      50.549 -58.249 -21.625  1.00  0.00           C  
ATOM   1003  OD1 ASN C 848      49.479 -58.507 -21.085  1.00  0.00           O  
ATOM   1004  ND2 ASN C 848      50.635 -57.884 -22.896  1.00  0.00           N  
ATOM   1005  N   VAL C 849      53.957 -58.176 -18.574  1.00  0.00           N  
ATOM   1006  CA  VAL C 849      55.176 -58.637 -17.884  1.00  0.00           C  
ATOM   1007  C   VAL C 849      54.896 -59.019 -16.433  1.00  0.00           C  
ATOM   1008  O   VAL C 849      55.326 -60.072 -15.969  1.00  0.00           O  
ATOM   1009  CB  VAL C 849      56.275 -57.559 -17.854  1.00  0.00           C  
ATOM   1010  CG1 VAL C 849      57.470 -58.036 -17.034  1.00  0.00           C  
ATOM   1011  CG2 VAL C 849      56.696 -57.165 -19.260  1.00  0.00           C  
ATOM   1012  N   MET C 850      54.175 -58.147 -15.730  1.00  0.00           N  
ATOM   1013  CA  MET C 850      53.832 -58.350 -14.315  1.00  0.00           C  
ATOM   1014  C   MET C 850      53.069 -59.654 -14.118  1.00  0.00           C  
ATOM   1015  O   MET C 850      53.474 -60.503 -13.337  1.00  0.00           O  
ATOM   1016  CB  MET C 850      52.993 -57.185 -13.797  1.00  0.00           C  
ATOM   1017  CG  MET C 850      53.736 -55.882 -13.743  1.00  0.00           C  
ATOM   1018  SD  MET C 850      52.744 -54.561 -13.048  1.00  0.00           S  
ATOM   1019  CE  MET C 850      52.397 -55.204 -11.415  1.00  0.00           C  
ATOM   1020  N   LEU C 851      51.960 -59.785 -14.839  1.00  0.00           N  
ATOM   1021  CA  LEU C 851      51.190 -61.036 -14.916  1.00  0.00           C  
ATOM   1022  C   LEU C 851      52.068 -62.226 -15.286  1.00  0.00           C  
ATOM   1023  O   LEU C 851      51.861 -63.324 -14.778  1.00  0.00           O  
ATOM   1024  CB  LEU C 851      50.103 -60.926 -15.987  1.00  0.00           C  
ATOM   1025  CG  LEU C 851      48.936 -59.997 -15.690  1.00  0.00           C  
ATOM   1026  CD1 LEU C 851      48.021 -59.887 -16.897  1.00  0.00           C  
ATOM   1027  CD2 LEU C 851      48.169 -60.486 -14.492  1.00  0.00           C  
ATOM   1028  N   ALA C1160      53.026 -61.985 -16.185  1.00  0.00           N  
ATOM   1029  CA  ALA C1160      53.903 -63.019 -16.772  1.00  0.00           C  
ATOM   1030  C   ALA C1160      54.851 -63.649 -15.751  1.00  0.00           C  
ATOM   1031  O   ALA C1160      56.071 -63.641 -15.927  1.00  0.00           O  
ATOM   1032  CB  ALA C1160      54.712 -62.430 -17.948  1.00  0.00           C  
ATOM   1033  N   ARG C1161      54.266 -64.216 -14.703  1.00  0.00           N  
ATOM   1034  CA  ARG C1161      55.003 -64.716 -13.555  1.00  0.00           C  
ATOM   1035  C   ARG C1161      54.241 -65.863 -12.890  1.00  0.00           C  
ATOM   1036  O   ARG C1161      53.048 -65.736 -12.605  1.00  0.00           O  
ATOM   1037  CB  ARG C1161      55.194 -63.600 -12.532  1.00  0.00           C  
ATOM   1038  CG  ARG C1161      56.215 -62.558 -12.922  1.00  0.00           C  
ATOM   1039  CD  ARG C1161      56.208 -61.402 -11.949  1.00  0.00           C  
ATOM   1040  NE  ARG C1161      56.140 -61.860 -10.563  1.00  0.00           N  
ATOM   1041  CZ  ARG C1161      55.596 -61.177  -9.555  1.00  0.00           C  
ATOM   1042  NH1 ARG C1161      55.050 -59.974  -9.758  1.00  0.00           N  
ATOM   1043  NH2 ARG C1161      55.589 -61.707  -8.329  1.00  0.00           N  
ATOM   1044  N   ASP C1162      54.943 -66.962 -12.615  1.00  0.00           N  
ATOM   1045  CA  ASP C1162      54.351 -68.110 -11.921  1.00  0.00           C  
ATOM   1046  C   ASP C1162      53.764 -67.740 -10.544  1.00  0.00           C  
ATOM   1047  O   ASP C1162      52.741 -68.293 -10.149  1.00  0.00           O  
ATOM   1048  CB  ASP C1162      55.358 -69.268 -11.803  1.00  0.00           C  
ATOM   1049  CG  ASP C1162      55.422 -70.141 -13.077  1.00  0.00           C  
ATOM   1050  OD1 ASP C1162      54.751 -69.827 -14.087  1.00  0.00           O  
ATOM   1051  OD2 ASP C1162      56.150 -71.162 -13.062  1.00  0.00           O  
ATOM   1052  N   THR C1163      54.390 -66.799  -9.836  1.00  0.00           N  
ATOM   1053  CA  THR C1163      53.884 -66.339  -8.531  1.00  0.00           C  
ATOM   1054  C   THR C1163      52.473 -65.766  -8.620  1.00  0.00           C  
ATOM   1055  O   THR C1163      51.540 -66.251  -7.969  1.00  0.00           O  
ATOM   1056  CB  THR C1163      54.787 -65.251  -7.939  1.00  0.00           C  
ATOM   1057  OG1 THR C1163      56.017 -65.845  -7.520  1.00  0.00           O  
ATOM   1058  CG2 THR C1163      54.106 -64.556  -6.745  1.00  0.00           C  
ATOM   1059  N   ILE C1164      52.346 -64.718  -9.428  1.00  0.00           N  
ATOM   1060  CA  ILE C1164      51.075 -64.032  -9.631  1.00  0.00           C  
ATOM   1061  C   ILE C1164      50.117 -64.899 -10.446  1.00  0.00           C  
ATOM   1062  O   ILE C1164      48.914 -64.901 -10.200  1.00  0.00           O  
ATOM   1063  CB  ILE C1164      51.280 -62.679 -10.337  1.00  0.00           C  
ATOM   1064  CG1 ILE C1164      51.976 -61.699  -9.402  1.00  0.00           C  
ATOM   1065  CG2 ILE C1164      49.945 -62.090 -10.784  1.00  0.00           C  
ATOM   1066  CD1 ILE C1164      52.001 -60.283  -9.936  1.00  0.00           C  
ATOM   1067  N   ARG C1165      50.659 -65.639 -11.408  1.00  0.00           N  
ATOM   1068  CA  ARG C1165      49.850 -66.546 -12.244  1.00  0.00           C  
ATOM   1069  C   ARG C1165      49.197 -67.655 -11.417  1.00  0.00           C  
ATOM   1070  O   ARG C1165      48.075 -68.077 -11.710  1.00  0.00           O  
ATOM   1071  CB  ARG C1165      50.699 -67.146 -13.365  1.00  0.00           C  
ATOM   1072  CG  ARG C1165      49.918 -67.925 -14.411  1.00  0.00           C  
ATOM   1073  CD  ARG C1165      50.608 -67.855 -15.781  1.00  0.00           C  
ATOM   1074  NE  ARG C1165      52.053 -68.095 -15.693  1.00  0.00           N  
ATOM   1075  CZ  ARG C1165      52.949 -67.720 -16.607  1.00  0.00           C  
ATOM   1076  NH1 ARG C1165      52.577 -67.068 -17.708  1.00  0.00           N  
ATOM   1077  NH2 ARG C1165      54.237 -67.994 -16.415  1.00  0.00           N  
ATOM   1078  N   ARG C1166      49.912 -68.111 -10.388  1.00  0.00           N  
ATOM   1079  CA  ARG C1166      49.370 -69.063  -9.414  1.00  0.00           C  
ATOM   1080  C   ARG C1166      48.259 -68.418  -8.608  1.00  0.00           C  
ATOM   1081  O   ARG C1166      47.182 -68.989  -8.472  1.00  0.00           O  
ATOM   1082  CB  ARG C1166      50.449 -69.568  -8.452  1.00  0.00           C  
ATOM   1083  CG  ARG C1166      51.233 -70.776  -8.959  1.00  0.00           C  
ATOM   1084  CD  ARG C1166      52.027 -71.428  -7.838  1.00  0.00           C  
ATOM   1085  NE  ARG C1166      53.187 -72.168  -8.340  1.00  0.00           N  
ATOM   1086  CZ  ARG C1166      54.389 -71.638  -8.590  1.00  0.00           C  
ATOM   1087  NH1 ARG C1166      54.623 -70.339  -8.404  1.00  0.00           N  
ATOM   1088  NH2 ARG C1166      55.371 -72.417  -9.034  1.00  0.00           N  
ATOM   1089  N   ARG C1169      48.539 -67.235  -8.066  1.00  0.00           N  
ATOM   1090  CA  ARG C1169      47.551 -66.468  -7.290  1.00  0.00           C  
ATOM   1091  C   ARG C1169      46.333 -66.090  -8.132  1.00  0.00           C  
ATOM   1092  O   ARG C1169      45.209 -66.069  -7.635  1.00  0.00           O  
ATOM   1093  CB  ARG C1169      48.177 -65.203  -6.708  1.00  0.00           C  
ATOM   1094  CG  ARG C1169      49.140 -65.453  -5.557  1.00  0.00           C  
ATOM   1095  CD  ARG C1169      49.024 -64.365  -4.507  1.00  0.00           C  
ATOM   1096  NE  ARG C1169      47.709 -64.390  -3.869  1.00  0.00           N  
ATOM   1097  CZ  ARG C1169      47.197 -63.419  -3.113  1.00  0.00           C  
ATOM   1098  NH1 ARG C1169      47.876 -62.294  -2.872  1.00  0.00           N  
ATOM   1099  NH2 ARG C1169      45.984 -63.575  -2.592  1.00  0.00           N  
ATOM   1100  N   LEU C1170      46.570 -65.790  -9.404  1.00  0.00           N  
ATOM   1101  CA  LEU C1170      45.485 -65.545 -10.356  1.00  0.00           C  
ATOM   1102  C   LEU C1170      44.627 -66.794 -10.561  1.00  0.00           C  
ATOM   1103  O   LEU C1170      43.399 -66.708 -10.622  1.00  0.00           O  
ATOM   1104  CB  LEU C1170      46.033 -65.072 -11.707  1.00  0.00           C  
ATOM   1105  CG  LEU C1170      46.317 -63.573 -11.844  1.00  0.00           C  
ATOM   1106  CD1 LEU C1170      46.881 -63.254 -13.226  1.00  0.00           C  
ATOM   1107  CD2 LEU C1170      45.055 -62.763 -11.572  1.00  0.00           C  
ATOM   1108  N   ALA C1171      45.284 -67.945 -10.682  1.00  0.00           N  
ATOM   1109  CA  ALA C1171      44.586 -69.221 -10.865  1.00  0.00           C  
ATOM   1110  C   ALA C1171      43.989 -69.703  -9.539  1.00  0.00           C  
ATOM   1111  O   ALA C1171      42.948 -70.366  -9.512  1.00  0.00           O  
ATOM   1112  CB  ALA C1171      45.528 -70.265 -11.446  1.00  0.00           C  
ATOM   1113  N   GLY C1177      44.655 -69.344  -8.447  1.00  0.00           N  
ATOM   1114  CA  GLY C1177      44.254 -69.750  -7.100  1.00  0.00           C  
ATOM   1115  C   GLY C1177      43.163 -68.855  -6.541  1.00  0.00           C  
ATOM   1116  O   GLY C1177      42.116 -68.695  -7.152  1.00  0.00           O  
ATOM   1117  N   GLU C1178      43.436 -68.236  -5.398  1.00  0.00           N  
ATOM   1118  CA  GLU C1178      42.411 -67.514  -4.627  1.00  0.00           C  
ATOM   1119  C   GLU C1178      42.102 -66.086  -5.140  1.00  0.00           C  
ATOM   1120  O   GLU C1178      41.351 -65.345  -4.508  1.00  0.00           O  
ATOM   1121  CB  GLU C1178      42.791 -67.506  -3.119  1.00  0.00           C  
ATOM   1122  CG  GLU C1178      41.902 -68.395  -2.174  1.00  0.00           C  
ATOM   1123  CD  GLU C1178      41.489 -69.795  -2.740  1.00  0.00           C  
ATOM   1124  OE1 GLU C1178      42.263 -70.454  -3.492  1.00  0.00           O  
ATOM   1125  OE2 GLU C1178      40.363 -70.240  -2.398  1.00  0.00           O  
ATOM   1126  N   GLY C1191      42.668 -65.717  -6.287  1.00  0.00           N  
ATOM   1127  CA  GLY C1191      42.532 -64.356  -6.835  1.00  0.00           C  
ATOM   1128  C   GLY C1191      43.496 -63.368  -6.193  1.00  0.00           C  
ATOM   1129  O   GLY C1191      43.982 -63.580  -5.081  1.00  0.00           O  
ATOM   1130  N   ILE C1192      43.780 -62.287  -6.907  1.00  0.00           N  
ATOM   1131  CA  ILE C1192      44.669 -61.225  -6.419  1.00  0.00           C  
ATOM   1132  C   ILE C1192      43.998 -59.869  -6.637  1.00  0.00           C  
ATOM   1133  O   ILE C1192      43.481 -59.603  -7.718  1.00  0.00           O  
ATOM   1134  CB  ILE C1192      46.061 -61.281  -7.124  1.00  0.00           C  
ATOM   1135  CG1 ILE C1192      47.014 -60.224  -6.547  1.00  0.00           C  
ATOM   1136  CG2 ILE C1192      45.928 -61.107  -8.623  1.00  0.00           C  
ATOM   1137  CD1 ILE C1192      48.476 -60.434  -6.948  1.00  0.00           C  
ATOM   1138  N   SER C1193      43.988 -59.026  -5.606  1.00  0.00           N  
ATOM   1139  CA  SER C1193      43.425 -57.673  -5.739  1.00  0.00           C  
ATOM   1140  C   SER C1193      44.398 -56.744  -6.461  1.00  0.00           C  
ATOM   1141  O   SER C1193      45.589 -57.012  -6.581  1.00  0.00           O  
ATOM   1142  CB  SER C1193      43.085 -57.065  -4.387  1.00  0.00           C  
ATOM   1143  OG  SER C1193      44.270 -56.668  -3.725  1.00  0.00           O  
ATOM   1144  N   TYR C1194      43.878 -55.629  -6.926  1.00  0.00           N  
ATOM   1145  CA  TYR C1194      44.695 -54.640  -7.589  1.00  0.00           C  
ATOM   1146  C   TYR C1194      45.749 -54.083  -6.650  1.00  0.00           C  
ATOM   1147  O   TYR C1194      46.829 -53.726  -7.082  1.00  0.00           O  
ATOM   1148  CB  TYR C1194      43.799 -53.549  -8.133  1.00  0.00           C  
ATOM   1149  CG  TYR C1194      44.535 -52.412  -8.740  1.00  0.00           C  
ATOM   1150  CD1 TYR C1194      44.909 -51.332  -7.972  1.00  0.00           C  
ATOM   1151  CD2 TYR C1194      44.857 -52.406 -10.089  1.00  0.00           C  
ATOM   1152  CE1 TYR C1194      45.586 -50.281  -8.515  1.00  0.00           C  
ATOM   1153  CE2 TYR C1194      45.532 -51.349 -10.639  1.00  0.00           C  
ATOM   1154  CZ  TYR C1194      45.891 -50.289  -9.844  1.00  0.00           C  
ATOM   1155  OH  TYR C1194      46.565 -49.219 -10.375  1.00  0.00           O  
ATOM   1156  N   THR C1195      45.450 -54.022  -5.365  1.00  0.00           N  
ATOM   1157  CA  THR C1195      46.418 -53.510  -4.402  1.00  0.00           C  
ATOM   1158  C   THR C1195      47.553 -54.484  -4.225  1.00  0.00           C  
ATOM   1159  O   THR C1195      48.707 -54.104  -4.291  1.00  0.00           O  
ATOM   1160  CB  THR C1195      45.778 -53.243  -3.041  1.00  0.00           C  
ATOM   1161  OG1 THR C1195      44.879 -52.130  -3.163  1.00  0.00           O  
ATOM   1162  CG2 THR C1195      46.856 -52.945  -1.973  1.00  0.00           C  
ATOM   1163  N   GLU C1196      47.212 -55.743  -3.997  1.00  0.00           N  
ATOM   1164  CA  GLU C1196      48.204 -56.826  -3.915  1.00  0.00           C  
ATOM   1165  C   GLU C1196      49.078 -56.897  -5.169  1.00  0.00           C  
ATOM   1166  O   GLU C1196      50.257 -57.203  -5.097  1.00  0.00           O  
ATOM   1167  CB  GLU C1196      47.498 -58.167  -3.700  1.00  0.00           C  
ATOM   1168  CG  GLU C1196      46.834 -58.309  -2.311  1.00  0.00           C  
ATOM   1169  CD  GLU C1196      45.542 -59.158  -2.328  1.00  0.00           C  
ATOM   1170  OE1 GLU C1196      45.446 -60.141  -3.112  1.00  0.00           O  
ATOM   1171  OE2 GLU C1196      44.614 -58.822  -1.550  1.00  0.00           O  
ATOM   1172  N   PHE C1198      48.474 -56.590  -6.305  1.00  0.00           N  
ATOM   1173  CA  PHE C1198      49.147 -56.567  -7.608  1.00  0.00           C  
ATOM   1174  C   PHE C1198      50.127 -55.410  -7.765  1.00  0.00           C  
ATOM   1175  O   PHE C1198      51.008 -55.466  -8.608  1.00  0.00           O  
ATOM   1176  CB  PHE C1198      48.079 -56.493  -8.713  1.00  0.00           C  
ATOM   1177  CG  PHE C1198      48.626 -56.546 -10.121  1.00  0.00           C  
ATOM   1178  CD1 PHE C1198      49.323 -57.652 -10.575  1.00  0.00           C  
ATOM   1179  CD2 PHE C1198      48.400 -55.500 -11.006  1.00  0.00           C  
ATOM   1180  CE1 PHE C1198      49.806 -57.703 -11.881  1.00  0.00           C  
ATOM   1181  CE2 PHE C1198      48.886 -55.543 -12.310  1.00  0.00           C  
ATOM   1182  CZ  PHE C1198      49.584 -56.647 -12.748  1.00  0.00           C  
ATOM   1183  N   SER C1199      49.951 -54.368  -6.956  1.00  0.00           N  
ATOM   1184  CA  SER C1199      50.720 -53.113  -7.064  1.00  0.00           C  
ATOM   1185  C   SER C1199      51.962 -53.093  -6.190  1.00  0.00           C  
ATOM   1186  O   SER C1199      52.922 -52.399  -6.489  1.00  0.00           O  
ATOM   1187  CB  SER C1199      49.851 -51.915  -6.684  1.00  0.00           C  
ATOM   1188  OG  SER C1199      48.604 -51.934  -7.362  1.00  0.00           O  
ATOM   1189  N   TYR C1200      51.910 -53.833  -5.090  1.00  0.00           N  
ATOM   1190  C   TYR C1200      54.387 -53.990  -4.927  1.00  0.00           C  
ATOM   1191  O   TYR C1200      55.336 -53.321  -4.518  1.00  0.00           O  
ATOM   1192  CA  TYR C1200      53.050 -53.946  -4.180  1.00  0.00           C  
ATOM   1193  CB  TYR C1200      52.908 -55.167  -3.264  1.00  0.00           C  
ATOM   1194  CG  TYR C1200      51.909 -55.024  -2.126  1.00  0.00           C  
ATOM   1195  CD1 TYR C1200      51.482 -53.773  -1.673  1.00  0.00           C  
ATOM   1196  CD2 TYR C1200      51.426 -56.152  -1.469  1.00  0.00           C  
ATOM   1197  CE1 TYR C1200      50.589 -53.658  -0.622  1.00  0.00           C  
ATOM   1198  CE2 TYR C1200      50.531 -56.045  -0.413  1.00  0.00           C  
ATOM   1199  CZ  TYR C1200      50.121 -54.795   0.004  1.00  0.00           C  
ATOM   1200  OH  TYR C1200      49.245 -54.676   1.049  1.00  0.00           O  
ATOM   1201  N   LEU C1201      54.434 -54.742  -6.021  1.00  0.00           N  
ATOM   1202  CA  LEU C1201      55.594 -54.843  -6.905  1.00  0.00           C  
ATOM   1203  C   LEU C1201      56.169 -53.476  -7.234  1.00  0.00           C  
ATOM   1204  O   LEU C1201      57.371 -53.287  -7.170  1.00  0.00           O  
ATOM   1205  CB  LEU C1201      55.174 -55.554  -8.204  1.00  0.00           C  
ATOM   1206  CG  LEU C1201      56.199 -56.105  -9.206  1.00  0.00           C  
ATOM   1207  CD1 LEU C1201      56.899 -54.988  -9.974  1.00  0.00           C  
ATOM   1208  CD2 LEU C1201      57.190 -57.036  -8.513  1.00  0.00           C  
ATOM   1209  N   LEU C1202      55.305 -52.530  -7.595  1.00  0.00           N  
ATOM   1210  CA  LEU C1202      55.726 -51.163  -7.941  1.00  0.00           C  
ATOM   1211  C   LEU C1202      56.326 -50.406  -6.750  1.00  0.00           C  
ATOM   1212  O   LEU C1202      57.359 -49.744  -6.886  1.00  0.00           O  
ATOM   1213  CB  LEU C1202      54.561 -50.352  -8.506  1.00  0.00           C  
ATOM   1214  CG  LEU C1202      54.166 -50.596  -9.965  1.00  0.00           C  
ATOM   1215  CD1 LEU C1202      53.370 -51.858 -10.137  1.00  0.00           C  
ATOM   1216  CD2 LEU C1202      53.360 -49.416 -10.482  1.00  0.00           C  
ATOM   1217  N   LEU C1203      55.677 -50.488  -5.592  1.00  0.00           N  
ATOM   1218  CA  LEU C1203      56.211 -49.868  -4.378  1.00  0.00           C  
ATOM   1219  C   LEU C1203      57.580 -50.452  -4.036  1.00  0.00           C  
ATOM   1220  O   LEU C1203      58.521 -49.724  -3.721  1.00  0.00           O  
ATOM   1221  CB  LEU C1203      55.270 -50.072  -3.179  1.00  0.00           C  
ATOM   1222  CG  LEU C1203      53.953 -49.304  -3.100  1.00  0.00           C  
ATOM   1223  CD1 LEU C1203      53.253 -49.684  -1.797  1.00  0.00           C  
ATOM   1224  CD2 LEU C1203      54.141 -47.796  -3.218  1.00  0.00           C  
ATOM   1225  N   GLN C1204      57.666 -51.775  -4.093  1.00  0.00           N  
ATOM   1226  CA  GLN C1204      58.902 -52.504  -3.793  1.00  0.00           C  
ATOM   1227  C   GLN C1204      60.022 -52.131  -4.752  1.00  0.00           C  
ATOM   1228  O   GLN C1204      61.170 -52.002  -4.354  1.00  0.00           O  
ATOM   1229  CB  GLN C1204      58.682 -54.008  -3.881  1.00  0.00           C  
ATOM   1230  CG  GLN C1204      59.219 -54.790  -2.674  1.00  0.00           C  
ATOM   1231  CD  GLN C1204      58.108 -55.299  -1.773  1.00  0.00           C  
ATOM   1232  OE1 GLN C1204      57.117 -55.845  -2.259  1.00  0.00           O  
ATOM   1233  NE2 GLN C1204      58.268 -55.130  -0.457  1.00  0.00           N  
ATOM   1234  N   ALA C1205      59.680 -51.953  -6.018  1.00  0.00           N  
ATOM   1235  CA  ALA C1205      60.656 -51.529  -7.008  1.00  0.00           C  
ATOM   1236  C   ALA C1205      61.155 -50.137  -6.655  1.00  0.00           C  
ATOM   1237  O   ALA C1205      62.355 -49.904  -6.570  1.00  0.00           O  
ATOM   1238  CB  ALA C1205      60.051 -51.544  -8.382  1.00  0.00           C  
ATOM   1239  N   ASN C1206      60.220 -49.220  -6.430  1.00  0.00           N  
ATOM   1240  CA  ASN C1206      60.552 -47.846  -6.053  1.00  0.00           C  
ATOM   1241  C   ASN C1206      61.508 -47.792  -4.871  1.00  0.00           C  
ATOM   1242  O   ASN C1206      62.466 -47.019  -4.880  1.00  0.00           O  
ATOM   1243  CB  ASN C1206      59.294 -47.054  -5.732  1.00  0.00           C  
ATOM   1244  CG  ASN C1206      59.539 -45.555  -5.700  1.00  0.00           C  
ATOM   1245  OD1 ASN C1206      60.261 -44.989  -6.532  1.00  0.00           O  
ATOM   1246  ND2 ASN C1206      58.920 -44.902  -4.740  1.00  0.00           N  
ATOM   1247  N   ASP C1207      61.257 -48.635  -3.873  1.00  0.00           N  
ATOM   1248  CA  ASP C1207      62.158 -48.769  -2.715  1.00  0.00           C  
ATOM   1249  C   ASP C1207      63.634 -48.949  -3.131  1.00  0.00           C  
ATOM   1250  O   ASP C1207      64.531 -48.342  -2.548  1.00  0.00           O  
ATOM   1251  CB  ASP C1207      61.749 -49.939  -1.821  1.00  0.00           C  
ATOM   1252  CG  ASP C1207      60.447 -49.694  -1.068  1.00  0.00           C  
ATOM   1253  OD1 ASP C1207      59.701 -48.738  -1.401  1.00  0.00           O  
ATOM   1254  OD2 ASP C1207      60.166 -50.479  -0.128  1.00  0.00           O  
ATOM   1255  N   TYR C1208      63.893 -49.771  -4.137  1.00  0.00           N  
ATOM   1256  CA  TYR C1208      65.270 -49.972  -4.577  1.00  0.00           C  
ATOM   1257  C   TYR C1208      65.854 -48.673  -5.157  1.00  0.00           C  
ATOM   1258  O   TYR C1208      67.014 -48.314  -4.886  1.00  0.00           O  
ATOM   1259  CB  TYR C1208      65.359 -51.081  -5.627  1.00  0.00           C  
ATOM   1260  CG  TYR C1208      66.692 -51.817  -5.701  1.00  0.00           C  
ATOM   1261  CD1 TYR C1208      67.871 -51.270  -5.199  1.00  0.00           C  
ATOM   1262  CD2 TYR C1208      66.769 -53.058  -6.314  1.00  0.00           C  
ATOM   1263  CE1 TYR C1208      69.077 -51.952  -5.296  1.00  0.00           C  
ATOM   1264  CE2 TYR C1208      67.972 -53.749  -6.410  1.00  0.00           C  
ATOM   1265  CZ  TYR C1208      69.124 -53.192  -5.903  1.00  0.00           C  
ATOM   1266  OH  TYR C1208      70.318 -53.874  -5.998  1.00  0.00           O  
ATOM   1267  N   VAL C1209      65.057 -47.989  -5.978  1.00  0.00           N  
ATOM   1268  CA  VAL C1209      65.488 -46.731  -6.616  1.00  0.00           C  
ATOM   1269  C   VAL C1209      65.807 -45.691  -5.562  1.00  0.00           C  
ATOM   1270  O   VAL C1209      66.820 -45.002  -5.631  1.00  0.00           O  
ATOM   1271  CB  VAL C1209      64.405 -46.161  -7.537  1.00  0.00           C  
ATOM   1272  CG1 VAL C1209      64.743 -44.726  -7.947  1.00  0.00           C  
ATOM   1273  CG2 VAL C1209      64.236 -47.044  -8.753  1.00  0.00           C  
ATOM   1274  N   GLU C1210      64.936 -45.618  -4.567  1.00  0.00           N  
ATOM   1275  CA  GLU C1210      65.059 -44.638  -3.504  1.00  0.00           C  
ATOM   1276  C   GLU C1210      66.223 -44.961  -2.530  1.00  0.00           C  
ATOM   1277  O   GLU C1210      66.881 -44.055  -2.022  1.00  0.00           O  
ATOM   1278  CB  GLU C1210      63.721 -44.506  -2.773  1.00  0.00           C  
ATOM   1279  CG  GLU C1210      63.507 -43.137  -2.193  1.00  0.00           C  
ATOM   1280  CD  GLU C1210      63.052 -42.108  -3.207  1.00  0.00           C  
ATOM   1281  OE1 GLU C1210      61.950 -42.279  -3.778  1.00  0.00           O  
ATOM   1282  OE2 GLU C1210      63.789 -41.118  -3.419  1.00  0.00           O  
ATOM   1283  N   LEU C1211      66.488 -46.241  -2.286  1.00  0.00           N  
ATOM   1284  CA  LEU C1211      67.648 -46.642  -1.453  1.00  0.00           C  
ATOM   1285  C   LEU C1211      68.997 -46.479  -2.154  1.00  0.00           C  
ATOM   1286  O   LEU C1211      70.012 -46.210  -1.509  1.00  0.00           O  
ATOM   1287  CB  LEU C1211      67.524 -48.088  -0.964  1.00  0.00           C  
ATOM   1288  CG  LEU C1211      66.717 -48.326   0.315  1.00  0.00           C  
ATOM   1289  CD1 LEU C1211      66.907 -49.771   0.734  1.00  0.00           C  
ATOM   1290  CD2 LEU C1211      67.115 -47.403   1.438  1.00  0.00           C  
ATOM   1291  N   HIS C1212      69.006 -46.678  -3.466  1.00  0.00           N  
ATOM   1292  CA  HIS C1212      70.213 -46.453  -4.274  1.00  0.00           C  
ATOM   1293  C   HIS C1212      70.579 -44.969  -4.306  1.00  0.00           C  
ATOM   1294  O   HIS C1212      71.745 -44.593  -4.148  1.00  0.00           O  
ATOM   1295  CB  HIS C1212      69.998 -46.931  -5.699  1.00  0.00           C  
ATOM   1296  CG  HIS C1212      71.193 -46.747  -6.578  1.00  0.00           C  
ATOM   1297  ND1 HIS C1212      72.311 -47.548  -6.485  1.00  0.00           N  
ATOM   1298  CD2 HIS C1212      71.443 -45.863  -7.572  1.00  0.00           C  
ATOM   1299  CE1 HIS C1212      73.199 -47.165  -7.385  1.00  0.00           C  
ATOM   1300  NE2 HIS C1212      72.698 -46.143  -8.057  1.00  0.00           N  
ATOM   1301  N   ARG C1213      69.565 -44.137  -4.524  1.00  0.00           N  
ATOM   1302  CA  ARG C1213      69.727 -42.691  -4.511  1.00  0.00           C  
ATOM   1303  C   ARG C1213      70.295 -42.257  -3.156  1.00  0.00           C  
ATOM   1304  O   ARG C1213      71.342 -41.618  -3.078  1.00  0.00           O  
ATOM   1305  CB  ARG C1213      68.381 -42.007  -4.780  1.00  0.00           C  
ATOM   1306  CG  ARG C1213      68.442 -40.490  -5.042  1.00  0.00           C  
ATOM   1307  CD  ARG C1213      67.086 -39.806  -4.780  1.00  0.00           C  
ATOM   1308  NE  ARG C1213      66.020 -40.339  -5.628  1.00  0.00           N  
ATOM   1309  CZ  ARG C1213      65.732 -39.913  -6.857  1.00  0.00           C  
ATOM   1310  NH1 ARG C1213      66.423 -38.925  -7.419  1.00  0.00           N  
ATOM   1311  NH2 ARG C1213      64.741 -40.481  -7.535  1.00  0.00           N  
ATOM   1312  N   ARG C1289      69.617 -42.665  -2.092  1.00  0.00           N  
ATOM   1313  CA  ARG C1289      69.913 -42.192  -0.726  1.00  0.00           C  
ATOM   1314  C   ARG C1289      71.133 -42.803  -0.026  1.00  0.00           C  
ATOM   1315  O   ARG C1289      71.712 -42.152   0.832  1.00  0.00           O  
ATOM   1316  CB  ARG C1289      68.686 -42.383   0.172  1.00  0.00           C  
ATOM   1317  CG  ARG C1289      67.547 -41.470  -0.208  1.00  0.00           C  
ATOM   1318  CD  ARG C1289      66.227 -41.927   0.342  1.00  0.00           C  
ATOM   1319  NE  ARG C1289      65.131 -41.171  -0.278  1.00  0.00           N  
ATOM   1320  CZ  ARG C1289      64.251 -40.401   0.365  1.00  0.00           C  
ATOM   1321  NH1 ARG C1289      64.294 -40.259   1.694  1.00  0.00           N  
ATOM   1322  NH2 ARG C1289      63.302 -39.772  -0.328  1.00  0.00           N  
ATOM   1323  N   HIS C1290      71.506 -44.039  -0.347  1.00  0.00           N  
ATOM   1324  CA  HIS C1290      72.611 -44.680   0.366  1.00  0.00           C  
ATOM   1325  C   HIS C1290      73.537 -45.465  -0.539  1.00  0.00           C  
ATOM   1326  O   HIS C1290      74.249 -46.353  -0.068  1.00  0.00           O  
ATOM   1327  CB  HIS C1290      72.082 -45.616   1.449  1.00  0.00           C  
ATOM   1328  CG  HIS C1290      71.170 -44.958   2.434  1.00  0.00           C  
ATOM   1329  ND1 HIS C1290      71.610 -44.485   3.651  1.00  0.00           N  
ATOM   1330  CD2 HIS C1290      69.837 -44.717   2.398  1.00  0.00           C  
ATOM   1331  CE1 HIS C1290      70.590 -43.970   4.316  1.00  0.00           C  
ATOM   1332  NE2 HIS C1290      69.499 -44.104   3.581  1.00  0.00           N  
ATOM   1333  N   GLY C1291      73.536 -45.146  -1.831  1.00  0.00           N  
ATOM   1334  CA  GLY C1291      74.467 -45.782  -2.798  1.00  0.00           C  
ATOM   1335  C   GLY C1291      74.345 -47.298  -2.838  1.00  0.00           C  
ATOM   1336  O   GLY C1291      75.274 -48.022  -3.196  1.00  0.00           O  
ATOM   1337  N   CYS C1292      73.163 -47.761  -2.476  1.00  0.00           N  
ATOM   1338  CA  CYS C1292      72.894 -49.168  -2.297  1.00  0.00           C  
ATOM   1339  C   CYS C1292      72.867 -49.877  -3.636  1.00  0.00           C  
ATOM   1340  O   CYS C1292      72.248 -49.384  -4.572  1.00  0.00           O  
ATOM   1341  CB  CYS C1292      71.554 -49.317  -1.601  1.00  0.00           C  
ATOM   1342  SG  CYS C1292      71.048 -50.990  -1.517  1.00  0.00           S  
ATOM   1343  N   THR C1293      73.525 -51.030  -3.725  1.00  0.00           N  
ATOM   1344  CA  THR C1293      73.696 -51.718  -5.025  1.00  0.00           C  
ATOM   1345  C   THR C1293      73.363 -53.208  -5.073  1.00  0.00           C  
ATOM   1346  O   THR C1293      73.440 -53.827  -6.146  1.00  0.00           O  
ATOM   1347  CB  THR C1293      75.123 -51.512  -5.584  1.00  0.00           C  
ATOM   1348  OG1 THR C1293      76.090 -51.777  -4.559  1.00  0.00           O  
ATOM   1349  CG2 THR C1293      75.286 -50.085  -6.089  1.00  0.00           C  
ATOM   1350  N   LEU C1294      73.003 -53.784  -3.932  1.00  0.00           N  
ATOM   1351  CA  LEU C1294      72.502 -55.158  -3.890  1.00  0.00           C  
ATOM   1352  C   LEU C1294      71.342 -55.250  -2.923  1.00  0.00           C  
ATOM   1353  O   LEU C1294      71.390 -54.693  -1.821  1.00  0.00           O  
ATOM   1354  CB  LEU C1294      73.589 -56.158  -3.477  1.00  0.00           C  
ATOM   1355  CG  LEU C1294      73.183 -57.643  -3.458  1.00  0.00           C  
ATOM   1356  CD1 LEU C1294      72.814 -58.169  -4.847  1.00  0.00           C  
ATOM   1357  CD2 LEU C1294      74.302 -58.474  -2.850  1.00  0.00           C  
ATOM   1358  N   GLN C1295      70.298 -55.946  -3.360  1.00  0.00           N  
ATOM   1359  CA  GLN C1295      69.189 -56.339  -2.490  1.00  0.00           C  
ATOM   1360  C   GLN C1295      69.199 -57.852  -2.375  1.00  0.00           C  
ATOM   1361  O   GLN C1295      69.341 -58.554  -3.385  1.00  0.00           O  
ATOM   1362  CB  GLN C1295      67.838 -55.889  -3.054  1.00  0.00           C  
ATOM   1363  CG  GLN C1295      66.663 -56.145  -2.106  1.00  0.00           C  
ATOM   1364  CD  GLN C1295      65.312 -55.750  -2.682  1.00  0.00           C  
ATOM   1365  OE1 GLN C1295      64.272 -56.115  -2.142  1.00  0.00           O  
ATOM   1366  NE2 GLN C1295      65.321 -54.997  -3.772  1.00  0.00           N  
ATOM   1367  N   ILE C1296      69.054 -58.347  -1.150  1.00  0.00           N  
ATOM   1368  CA  ILE C1296      68.829 -59.773  -0.932  1.00  0.00           C  
ATOM   1369  C   ILE C1296      67.411 -60.003  -0.411  1.00  0.00           C  
ATOM   1370  O   ILE C1296      66.802 -59.120   0.202  1.00  0.00           O  
ATOM   1371  CB  ILE C1296      69.876 -60.431   0.014  1.00  0.00           C  
ATOM   1372  CG1 ILE C1296      69.589 -60.131   1.481  1.00  0.00           C  
ATOM   1373  CG2 ILE C1296      71.275 -59.995  -0.347  1.00  0.00           C  
ATOM   1374  CD1 ILE C1296      70.215 -61.151   2.396  1.00  0.00           C  
ATOM   1375  N   GLY C1297      66.899 -61.200  -0.675  1.00  0.00           N  
ATOM   1376  CA  GLY C1297      65.561 -61.595  -0.241  1.00  0.00           C  
ATOM   1377  C   GLY C1297      65.359 -63.093  -0.298  1.00  0.00           C  
ATOM   1378  O   GLY C1297      66.241 -63.841  -0.720  1.00  0.00           O  
ATOM   1379  N   GLY C1298      64.188 -63.530   0.145  1.00  0.00           N  
ATOM   1380  CA  GLY C1298      63.796 -64.931   0.025  1.00  0.00           C  
ATOM   1381  C   GLY C1298      63.619 -65.306  -1.432  1.00  0.00           C  
ATOM   1382  O   GLY C1298      63.296 -64.452  -2.265  1.00  0.00           O  
ATOM   1383  N   ALA C1299      63.832 -66.582  -1.736  1.00  0.00           N  
ATOM   1384  CA  ALA C1299      63.717 -67.094  -3.098  1.00  0.00           C  
ATOM   1385  C   ALA C1299      62.379 -66.726  -3.730  1.00  0.00           C  
ATOM   1386  O   ALA C1299      62.320 -66.451  -4.925  1.00  0.00           O  
ATOM   1387  CB  ALA C1299      63.908 -68.576  -3.116  1.00  0.00           C  
ATOM   1388  N   ASP C1300      61.317 -66.697  -2.929  1.00  0.00           N  
ATOM   1389  CA  ASP C1300      59.973 -66.310  -3.422  1.00  0.00           C  
ATOM   1390  C   ASP C1300      59.757 -64.817  -3.724  1.00  0.00           C  
ATOM   1391  O   ASP C1300      58.802 -64.466  -4.405  1.00  0.00           O  
ATOM   1392  CB  ASP C1300      58.871 -66.817  -2.481  1.00  0.00           C  
ATOM   1393  CG  ASP C1300      58.942 -66.214  -1.086  1.00  0.00           C  
ATOM   1394  OD1 ASP C1300      59.988 -65.611  -0.730  1.00  0.00           O  
ATOM   1395  OD2 ASP C1300      57.934 -66.368  -0.344  1.00  0.00           O  
ATOM   1396  N   GLN C1301      60.650 -63.962  -3.232  1.00  0.00           N  
ATOM   1397  CA  GLN C1301      60.578 -62.498  -3.450  1.00  0.00           C  
ATOM   1398  C   GLN C1301      61.239 -62.023  -4.751  1.00  0.00           C  
ATOM   1399  O   GLN C1301      61.378 -60.817  -4.980  1.00  0.00           O  
ATOM   1400  CB  GLN C1301      61.233 -61.729  -2.276  1.00  0.00           C  
ATOM   1401  CG  GLN C1301      60.716 -62.059  -0.869  1.00  0.00           C  
ATOM   1402  CD  GLN C1301      59.235 -61.739  -0.661  1.00  0.00           C  
ATOM   1403  OE1 GLN C1301      58.462 -61.599  -1.615  1.00  0.00           O  
ATOM   1404  NE2 GLN C1301      58.834 -61.629   0.607  1.00  0.00           N  
ATOM   1405  N   TRP C1302      61.641 -62.957  -5.601  1.00  0.00           N  
ATOM   1406  CA  TRP C1302      62.482 -62.621  -6.749  1.00  0.00           C  
ATOM   1407  C   TRP C1302      61.880 -61.509  -7.595  1.00  0.00           C  
ATOM   1408  O   TRP C1302      62.483 -60.454  -7.774  1.00  0.00           O  
ATOM   1409  CB  TRP C1302      62.734 -63.850  -7.624  1.00  0.00           C  
ATOM   1410  CG  TRP C1302      63.397 -63.499  -8.910  1.00  0.00           C  
ATOM   1411  CD1 TRP C1302      62.804 -63.408 -10.128  1.00  0.00           C  
ATOM   1412  CD2 TRP C1302      64.773 -63.146  -9.099  1.00  0.00           C  
ATOM   1413  NE1 TRP C1302      63.725 -63.040 -11.074  1.00  0.00           N  
ATOM   1414  CE2 TRP C1302      64.945 -62.873 -10.472  1.00  0.00           C  
ATOM   1415  CE3 TRP C1302      65.881 -63.045  -8.245  1.00  0.00           C  
ATOM   1416  CZ2 TRP C1302      66.174 -62.497 -11.013  1.00  0.00           C  
ATOM   1417  CZ3 TRP C1302      67.106 -62.675  -8.783  1.00  0.00           C  
ATOM   1418  CH2 TRP C1302      67.239 -62.399 -10.152  1.00  0.00           C  
ATOM   1419  N   GLY C1303      60.692 -61.759  -8.117  1.00  0.00           N  
ATOM   1420  CA  GLY C1303      60.025 -60.796  -8.986  1.00  0.00           C  
ATOM   1421  C   GLY C1303      60.071 -59.382  -8.441  1.00  0.00           C  
ATOM   1422  O   GLY C1303      60.283 -58.417  -9.188  1.00  0.00           O  
ATOM   1423  N   ASN C1304      59.854 -59.273  -7.134  1.00  0.00           N  
ATOM   1424  CA  ASN C1304      59.898 -57.997  -6.429  1.00  0.00           C  
ATOM   1425  C   ASN C1304      61.235 -57.313  -6.614  1.00  0.00           C  
ATOM   1426  O   ASN C1304      61.297 -56.108  -6.867  1.00  0.00           O  
ATOM   1427  CB  ASN C1304      59.678 -58.198  -4.928  1.00  0.00           C  
ATOM   1428  CG  ASN C1304      58.230 -58.382  -4.565  1.00  0.00           C  
ATOM   1429  OD1 ASN C1304      57.385 -57.573  -4.930  1.00  0.00           O  
ATOM   1430  ND2 ASN C1304      57.936 -59.437  -3.815  1.00  0.00           N  
ATOM   1431  N   ILE C1306      62.299 -58.096  -6.475  1.00  0.00           N  
ATOM   1432  CA  ILE C1306      63.653 -57.562  -6.424  1.00  0.00           C  
ATOM   1433  C   ILE C1306      64.154 -57.188  -7.821  1.00  0.00           C  
ATOM   1434  O   ILE C1306      64.755 -56.136  -8.005  1.00  0.00           O  
ATOM   1435  CB  ILE C1306      64.639 -58.562  -5.760  1.00  0.00           C  
ATOM   1436  CG1 ILE C1306      64.191 -58.903  -4.340  1.00  0.00           C  
ATOM   1437  CG2 ILE C1306      66.036 -57.971  -5.702  1.00  0.00           C  
ATOM   1438  CD1 ILE C1306      64.912 -60.056  -3.734  1.00  0.00           C  
ATOM   1439  N   ILE C1310      63.919 -58.058  -8.796  1.00  0.00           N  
ATOM   1440  CA  ILE C1310      64.399 -57.820 -10.161  1.00  0.00           C  
ATOM   1441  C   ILE C1310      63.660 -56.633 -10.768  1.00  0.00           C  
ATOM   1442  O   ILE C1310      64.221 -55.878 -11.569  1.00  0.00           O  
ATOM   1443  CB  ILE C1310      64.240 -59.074 -11.067  1.00  0.00           C  
ATOM   1444  CG1 ILE C1310      65.180 -58.987 -12.279  1.00  0.00           C  
ATOM   1445  CG2 ILE C1310      62.786 -59.271 -11.490  1.00  0.00           C  
ATOM   1446  CD1 ILE C1310      66.654 -59.334 -11.965  1.00  0.00           C  
ATOM   1447  N   ALA C1312      62.395 -56.490 -10.375  1.00  0.00           N  
ATOM   1448  CA  ALA C1312      61.573 -55.350 -10.757  1.00  0.00           C  
ATOM   1449  C   ALA C1312      62.312 -54.077 -10.388  1.00  0.00           C  
ATOM   1450  O   ALA C1312      62.371 -53.141 -11.179  1.00  0.00           O  
ATOM   1451  CB  ALA C1312      60.241 -55.405 -10.043  1.00  0.00           C  
ATOM   1452  N   GLY C1314      62.884 -54.072  -9.181  1.00  0.00           N  
ATOM   1453  CA  GLY C1314      63.655 -52.948  -8.644  1.00  0.00           C  
ATOM   1454  C   GLY C1314      64.944 -52.690  -9.393  1.00  0.00           C  
ATOM   1455  O   GLY C1314      65.336 -51.547  -9.573  1.00  0.00           O  
ATOM   1456  N   VAL C1316      65.604 -53.748  -9.842  1.00  0.00           N  
ATOM   1457  CA  VAL C1316      66.834 -53.614 -10.630  1.00  0.00           C  
ATOM   1458  C   VAL C1316      66.523 -52.941 -11.956  1.00  0.00           C  
ATOM   1459  O   VAL C1316      67.232 -52.018 -12.371  1.00  0.00           O  
ATOM   1460  CB  VAL C1316      67.514 -54.977 -10.890  1.00  0.00           C  
ATOM   1461  CG1 VAL C1316      68.703 -54.822 -11.837  1.00  0.00           C  
ATOM   1462  CG2 VAL C1316      67.958 -55.595  -9.580  1.00  0.00           C  
ATOM   1463  N   ARG C1317      65.451 -53.399 -12.598  1.00  0.00           N  
ATOM   1464  CA  ARG C1317      65.013 -52.841 -13.882  1.00  0.00           C  
ATOM   1465  C   ARG C1317      64.696 -51.360 -13.754  1.00  0.00           C  
ATOM   1466  O   ARG C1317      65.168 -50.562 -14.562  1.00  0.00           O  
ATOM   1467  CB  ARG C1317      63.801 -53.604 -14.444  1.00  0.00           C  
ATOM   1468  CG  ARG C1317      64.161 -54.923 -15.165  1.00  0.00           C  
ATOM   1469  CD  ARG C1317      63.023 -55.967 -15.100  1.00  0.00           C  
ATOM   1470  NE  ARG C1317      61.752 -55.473 -15.657  1.00  0.00           N  
ATOM   1471  CZ  ARG C1317      61.424 -55.474 -16.957  1.00  0.00           C  
ATOM   1472  NH1 ARG C1317      62.265 -55.949 -17.881  1.00  0.00           N  
ATOM   1473  NH2 ARG C1317      60.238 -54.999 -17.346  1.00  0.00           N  
ATOM   1474  N   LEU C1318      63.921 -51.000 -12.730  1.00  0.00           N  
ATOM   1475  CA  LEU C1318      63.516 -49.593 -12.493  1.00  0.00           C  
ATOM   1476  C   LEU C1318      64.717 -48.674 -12.269  1.00  0.00           C  
ATOM   1477  O   LEU C1318      64.798 -47.591 -12.845  1.00  0.00           O  
ATOM   1478  CB  LEU C1318      62.553 -49.491 -11.309  1.00  0.00           C  
ATOM   1479  CG  LEU C1318      61.778 -48.176 -11.167  1.00  0.00           C  
ATOM   1480  CD1 LEU C1318      60.966 -47.860 -12.403  1.00  0.00           C  
ATOM   1481  CD2 LEU C1318      60.862 -48.240  -9.969  1.00  0.00           C  
ATOM   1482  N   VAL C1319      65.656 -49.126 -11.446  1.00  0.00           N  
ATOM   1483  CA  VAL C1319      66.893 -48.372 -11.217  1.00  0.00           C  
ATOM   1484  C   VAL C1319      67.593 -48.092 -12.553  1.00  0.00           C  
ATOM   1485  O   VAL C1319      67.974 -46.959 -12.817  1.00  0.00           O  
ATOM   1486  CB  VAL C1319      67.834 -49.072 -10.198  1.00  0.00           C  
ATOM   1487  CG1 VAL C1319      69.220 -48.477 -10.239  1.00  0.00           C  
ATOM   1488  CG2 VAL C1319      67.283 -48.937  -8.800  1.00  0.00           C  
ATOM   1489  N   ARG C1321      67.729 -49.110 -13.399  1.00  0.00           N  
ATOM   1490  CA  ARG C1321      68.332 -48.926 -14.730  1.00  0.00           C  
ATOM   1491  C   ARG C1321      67.624 -47.801 -15.496  1.00  0.00           C  
ATOM   1492  O   ARG C1321      68.258 -46.904 -16.044  1.00  0.00           O  
ATOM   1493  CB  ARG C1321      68.285 -50.231 -15.539  1.00  0.00           C  
ATOM   1494  CG  ARG C1321      69.000 -50.199 -16.906  1.00  0.00           C  
ATOM   1495  CD  ARG C1321      70.524 -50.219 -16.785  1.00  0.00           C  
ATOM   1496  N   GLN C1322      66.303 -47.843 -15.501  1.00  0.00           N  
ATOM   1497  CA  GLN C1322      65.507 -46.933 -16.327  1.00  0.00           C  
ATOM   1498  C   GLN C1322      65.420 -45.509 -15.774  1.00  0.00           C  
ATOM   1499  O   GLN C1322      65.706 -44.555 -16.482  1.00  0.00           O  
ATOM   1500  CB  GLN C1322      64.113 -47.508 -16.521  1.00  0.00           C  
ATOM   1501  CG  GLN C1322      64.123 -48.787 -17.344  1.00  0.00           C  
ATOM   1502  CD  GLN C1322      62.817 -49.547 -17.289  1.00  0.00           C  
ATOM   1503  OE1 GLN C1322      61.889 -49.157 -16.592  1.00  0.00           O  
ATOM   1504  NE2 GLN C1322      62.743 -50.651 -18.020  1.00  0.00           N  
ATOM   1505  N   LYS C1323      65.023 -45.376 -14.513  1.00  0.00           N  
ATOM   1506  CA  LYS C1323      64.918 -44.059 -13.860  1.00  0.00           C  
ATOM   1507  C   LYS C1323      66.269 -43.381 -13.571  1.00  0.00           C  
ATOM   1508  O   LYS C1323      66.345 -42.150 -13.517  1.00  0.00           O  
ATOM   1509  CB  LYS C1323      64.102 -44.148 -12.556  1.00  0.00           C  
ATOM   1510  CG  LYS C1323      62.616 -43.783 -12.722  1.00  0.00           C  
ATOM   1511  CD  LYS C1323      61.729 -44.335 -11.603  1.00  0.00           C  
ATOM   1512  CE  LYS C1323      61.513 -43.351 -10.467  1.00  0.00           C  
ATOM   1513  NZ  LYS C1323      60.417 -42.391 -10.777  1.00  0.00           N  
ATOM   1514  N   LEU C1324      67.320 -44.178 -13.378  1.00  0.00           N  
ATOM   1515  CA  LEU C1324      68.631 -43.669 -12.919  1.00  0.00           C  
ATOM   1516  C   LEU C1324      69.834 -44.033 -13.813  1.00  0.00           C  
ATOM   1517  O   LEU C1324      70.941 -43.562 -13.562  1.00  0.00           O  
ATOM   1518  CB  LEU C1324      68.902 -44.143 -11.479  1.00  0.00           C  
ATOM   1519  CG  LEU C1324      68.393 -43.292 -10.312  1.00  0.00           C  
ATOM   1520  CD1 LEU C1324      66.931 -42.903 -10.467  1.00  0.00           C  
ATOM   1521  CD2 LEU C1324      68.604 -44.029  -8.988  1.00  0.00           C  
ATOM   1522  N   GLY C1342      69.643 -44.864 -14.834  1.00  0.00           N  
ATOM   1523  CA  GLY C1342      70.766 -45.292 -15.697  1.00  0.00           C  
ATOM   1524  C   GLY C1342      71.740 -46.291 -15.061  1.00  0.00           C  
ATOM   1525  O   GLY C1342      72.505 -46.969 -15.760  1.00  0.00           O  
ATOM   1526  N   ALA C1344      71.695 -46.398 -13.736  1.00  0.00           N  
ATOM   1527  CA  ALA C1344      72.669 -47.177 -12.977  1.00  0.00           C  
ATOM   1528  C   ALA C1344      72.387 -48.677 -13.017  1.00  0.00           C  
ATOM   1529  O   ALA C1344      71.254 -49.119 -13.211  1.00  0.00           O  
ATOM   1530  CB  ALA C1344      72.722 -46.691 -11.525  1.00  0.00           C  
ATOM   1531  N   THR C1345      73.452 -49.441 -12.819  1.00  0.00           N  
ATOM   1532  CA  THR C1345      73.396 -50.891 -12.792  1.00  0.00           C  
ATOM   1533  C   THR C1345      73.515 -51.373 -11.367  1.00  0.00           C  
ATOM   1534  O   THR C1345      74.457 -51.028 -10.661  1.00  0.00           O  
ATOM   1535  CB  THR C1345      74.545 -51.520 -13.578  1.00  0.00           C  
ATOM   1536  OG1 THR C1345      74.176 -51.613 -14.960  1.00  0.00           O  
ATOM   1537  CG2 THR C1345      74.864 -52.914 -13.044  1.00  0.00           C  
ATOM   1538  N   VAL C1347      72.560 -52.188 -10.954  1.00  0.00           N  
ATOM   1539  CA  VAL C1347      72.601 -52.782  -9.642  1.00  0.00           C  
ATOM   1540  C   VAL C1347      72.149 -54.232  -9.701  1.00  0.00           C  
ATOM   1541  O   VAL C1347      71.742 -54.735 -10.754  1.00  0.00           O  
ATOM   1542  CB  VAL C1347      71.747 -51.988  -8.659  1.00  0.00           C  
ATOM   1543  CG1 VAL C1347      72.180 -50.529  -8.654  1.00  0.00           C  
ATOM   1544  CG2 VAL C1347      70.276 -52.116  -9.005  1.00  0.00           C  
ATOM   1545  N   HIS C1348      72.212 -54.889  -8.550  1.00  0.00           N  
ATOM   1546  CA  HIS C1348      72.140 -56.343  -8.485  1.00  0.00           C  
ATOM   1547  C   HIS C1348      71.076 -56.900  -7.558  1.00  0.00           C  
ATOM   1548  O   HIS C1348      70.622 -56.248  -6.631  1.00  0.00           O  
ATOM   1549  CB  HIS C1348      73.491 -56.880  -8.039  1.00  0.00           C  
ATOM   1550  CG  HIS C1348      74.636 -56.310  -8.808  1.00  0.00           C  
ATOM   1551  ND1 HIS C1348      75.111 -56.887  -9.964  1.00  0.00           N  
ATOM   1552  CD2 HIS C1348      75.386 -55.202  -8.600  1.00  0.00           C  
ATOM   1553  CE1 HIS C1348      76.118 -56.167 -10.427  1.00  0.00           C  
ATOM   1554  NE2 HIS C1348      76.305 -55.140  -9.618  1.00  0.00           N  
ATOM   1555  N   ALA C1349      70.717 -58.141  -7.834  1.00  0.00           N  
ATOM   1556  CA  ALA C1349      69.779 -58.907  -7.022  1.00  0.00           C  
ATOM   1557  C   ALA C1349      70.360 -60.300  -6.734  1.00  0.00           C  
ATOM   1558  O   ALA C1349      71.056 -60.887  -7.581  1.00  0.00           O  
ATOM   1559  CB  ALA C1349      68.439 -59.034  -7.750  1.00  0.00           C  
ATOM   1560  N   LEU C1350      70.075 -60.809  -5.538  1.00  0.00           N  
ATOM   1561  CA  LEU C1350      70.514 -62.149  -5.120  1.00  0.00           C  
ATOM   1562  C   LEU C1350      69.559 -62.711  -4.064  1.00  0.00           C  
ATOM   1563  O   LEU C1350      69.454 -62.150  -2.977  1.00  0.00           O  
ATOM   1564  CB  LEU C1350      71.950 -62.112  -4.571  1.00  0.00           C  
ATOM   1565  CG  LEU C1350      72.550 -63.448  -4.075  1.00  0.00           C  
ATOM   1566  CD1 LEU C1350      74.077 -63.455  -4.179  1.00  0.00           C  
ATOM   1567  CD2 LEU C1350      72.105 -63.797  -2.644  1.00  0.00           C  
ATOM   1568  N   THR C1351      68.864 -63.801  -4.386  1.00  0.00           N  
ATOM   1569  CA  THR C1351      67.931 -64.429  -3.431  1.00  0.00           C  
ATOM   1570  C   THR C1351      68.470 -65.708  -2.783  1.00  0.00           C  
ATOM   1571  O   THR C1351      69.242 -66.454  -3.375  1.00  0.00           O  
ATOM   1572  CB  THR C1351      66.553 -64.754  -4.048  1.00  0.00           C  
ATOM   1573  OG1 THR C1351      66.711 -65.544  -5.231  1.00  0.00           O  
ATOM   1574  CG2 THR C1351      65.803 -63.483  -4.393  1.00  0.00           C  
ATOM   1575  N   VAL C1352      68.041 -65.935  -1.548  1.00  0.00           N  
ATOM   1576  CA  VAL C1352      68.393 -67.134  -0.788  1.00  0.00           C  
ATOM   1577  C   VAL C1352      67.171 -68.032  -0.702  1.00  0.00           C  
ATOM   1578  O   VAL C1352      66.039 -67.547  -0.695  1.00  0.00           O  
ATOM   1579  CB  VAL C1352      68.880 -66.812   0.629  1.00  0.00           C  
ATOM   1580  CG1 VAL C1352      70.150 -66.031   0.556  1.00  0.00           C  
ATOM   1581  CG2 VAL C1352      67.831 -66.050   1.407  1.00  0.00           C  
ATOM   1582  N   PRO C1356      67.395 -69.350  -0.648  1.00  0.00           N  
ATOM   1583  CA  PRO C1356      66.263 -70.259  -0.699  1.00  0.00           C  
ATOM   1584  C   PRO C1356      65.395 -70.191   0.547  1.00  0.00           C  
ATOM   1585  O   PRO C1356      65.880 -69.859   1.630  1.00  0.00           O  
ATOM   1586  CB  PRO C1356      66.919 -71.634  -0.821  1.00  0.00           C  
ATOM   1587  CG  PRO C1356      68.275 -71.466  -0.234  1.00  0.00           C  
ATOM   1588  CD  PRO C1356      68.681 -70.059  -0.535  1.00  0.00           C  
ATOM   1589  N   LEU C1360      64.107 -70.463   0.368  1.00  0.00           N  
ATOM   1590  CA  LEU C1360      63.223 -70.731   1.496  1.00  0.00           C  
ATOM   1591  C   LEU C1360      63.642 -72.093   2.039  1.00  0.00           C  
ATOM   1592  O   LEU C1360      63.967 -73.011   1.261  1.00  0.00           O  
ATOM   1593  CB  LEU C1360      61.755 -70.762   1.066  1.00  0.00           C  
ATOM   1594  CG  LEU C1360      60.953 -69.460   1.120  1.00  0.00           C  
ATOM   1595  CD1 LEU C1360      61.777 -68.254   0.696  1.00  0.00           C  
ATOM   1596  CD2 LEU C1360      59.696 -69.599   0.249  1.00  0.00           C  
ATOM   1597  N   VAL C1361      63.664 -72.222   3.363  1.00  0.00           N  
ATOM   1598  CA  VAL C1361      64.030 -73.495   3.994  1.00  0.00           C  
ATOM   1599  C   VAL C1361      62.772 -74.326   4.178  1.00  0.00           C  
ATOM   1600  O   VAL C1361      61.817 -73.870   4.793  1.00  0.00           O  
ATOM   1601  CB  VAL C1361      64.722 -73.305   5.346  1.00  0.00           C  
ATOM   1602  CG1 VAL C1361      65.383 -74.617   5.790  1.00  0.00           C  
ATOM   1603  CG2 VAL C1361      65.744 -72.203   5.259  1.00  0.00           C  
ATOM   1604  N   THR C1365      62.763 -75.512   3.581  1.00  0.00           N  
ATOM   1605  CA  THR C1365      61.714 -76.507   3.804  1.00  0.00           C  
ATOM   1606  C   THR C1365      62.395 -77.863   3.968  1.00  0.00           C  
ATOM   1607  O   THR C1365      63.319 -78.210   3.230  1.00  0.00           O  
ATOM   1608  CB  THR C1365      60.645 -76.550   2.674  1.00  0.00           C  
ATOM   1609  OG1 THR C1365      61.288 -76.562   1.407  1.00  0.00           O  
ATOM   1610  CG2 THR C1365      59.727 -75.327   2.712  1.00  0.00           C  
ATOM   1611  N   ALA C1366      61.935 -78.612   4.962  1.00  0.00           N  
ATOM   1612  CA  ALA C1366      62.539 -79.884   5.351  1.00  0.00           C  
ATOM   1613  C   ALA C1366      62.279 -80.996   4.331  1.00  0.00           C  
ATOM   1614  O   ALA C1366      61.364 -80.904   3.515  1.00  0.00           O  
ATOM   1615  CB  ALA C1366      62.016 -80.289   6.708  1.00  0.00           C  
ATOM   1616  N   ALA C1368      63.077 -82.056   4.400  1.00  0.00           N  
ATOM   1617  CA  ALA C1368      62.976 -83.198   3.466  1.00  0.00           C  
ATOM   1618  C   ALA C1368      61.573 -83.818   3.434  1.00  0.00           C  
ATOM   1619  O   ALA C1368      61.099 -84.284   2.393  1.00  0.00           O  
ATOM   1620  CB  ALA C1368      64.005 -84.261   3.811  1.00  0.00           C  
ATOM   1621  N   ASP C1369      60.906 -83.807   4.579  1.00  0.00           N  
ATOM   1622  CA  ASP C1369      59.532 -84.317   4.677  1.00  0.00           C  
ATOM   1623  C   ASP C1369      58.458 -83.344   4.172  1.00  0.00           C  
ATOM   1624  O   ASP C1369      57.271 -83.624   4.281  1.00  0.00           O  
ATOM   1625  CB  ASP C1369      59.215 -84.742   6.120  1.00  0.00           C  
ATOM   1626  CG  ASP C1369      58.817 -83.574   7.014  1.00  0.00           C  
ATOM   1627  OD1 ASP C1369      58.965 -82.405   6.597  1.00  0.00           O  
ATOM   1628  OD2 ASP C1369      58.353 -83.841   8.141  1.00  0.00           O  
ATOM   1629  N   GLY C1370      58.875 -82.201   3.650  1.00  0.00           N  
ATOM   1630  CA  GLY C1370      57.943 -81.256   3.052  1.00  0.00           C  
ATOM   1631  C   GLY C1370      57.469 -80.121   3.947  1.00  0.00           C  
ATOM   1632  O   GLY C1370      57.014 -79.106   3.433  1.00  0.00           O  
ATOM   1633  N   THR C1373      57.559 -80.279   5.268  1.00  0.00           N  
ATOM   1634  CA  THR C1373      57.033 -79.267   6.207  1.00  0.00           C  
ATOM   1635  C   THR C1373      57.889 -78.016   6.177  1.00  0.00           C  
ATOM   1636  O   THR C1373      59.086 -78.094   5.913  1.00  0.00           O  
ATOM   1637  CB  THR C1373      56.998 -79.745   7.661  1.00  0.00           C  
ATOM   1638  OG1 THR C1373      58.331 -79.801   8.170  1.00  0.00           O  
ATOM   1639  CG2 THR C1373      56.329 -81.114   7.785  1.00  0.00           C  
ATOM   1640  N   LYS C1412      57.273 -76.867   6.453  1.00  0.00           N  
ATOM   1641  CA  LYS C1412      57.957 -75.572   6.288  1.00  0.00           C  
ATOM   1642  C   LYS C1412      58.716 -75.204   7.552  1.00  0.00           C  
ATOM   1643  O   LYS C1412      58.188 -75.301   8.667  1.00  0.00           O  
ATOM   1644  CB  LYS C1412      56.982 -74.444   5.899  1.00  0.00           C  
ATOM   1645  CG  LYS C1412      57.630 -73.298   5.066  1.00  0.00           C  
ATOM   1646  CD  LYS C1412      57.743 -71.956   5.825  1.00  0.00           C  
ATOM   1647  CE  LYS C1412      58.664 -70.950   5.090  1.00  0.00           C  
ATOM   1648  NZ  LYS C1412      60.121 -71.360   5.049  1.00  0.00           N  
ATOM   1649  N   PHE C1415      59.958 -74.781   7.350  1.00  0.00           N  
ATOM   1650  CA  PHE C1415      60.864 -74.409   8.431  1.00  0.00           C  
ATOM   1651  C   PHE C1415      60.252 -73.343   9.343  1.00  0.00           C  
ATOM   1652  O   PHE C1415      59.401 -72.552   8.925  1.00  0.00           O  
ATOM   1653  CB  PHE C1415      62.181 -73.900   7.842  1.00  0.00           C  
ATOM   1654  CG  PHE C1415      63.176 -73.465   8.868  1.00  0.00           C  
ATOM   1655  CD1 PHE C1415      63.851 -74.398   9.638  1.00  0.00           C  
ATOM   1656  CD2 PHE C1415      63.437 -72.123   9.075  1.00  0.00           C  
ATOM   1657  CE1 PHE C1415      64.770 -73.998  10.602  1.00  0.00           C  
ATOM   1658  CE2 PHE C1415      64.356 -71.719  10.032  1.00  0.00           C  
ATOM   1659  CZ  PHE C1415      65.021 -72.658  10.798  1.00  0.00           C  
ATOM   1660  N   GLY C1416      60.664 -73.356  10.603  1.00  0.00           N  
ATOM   1661  CA  GLY C1416      60.287 -72.303  11.546  1.00  0.00           C  
ATOM   1662  C   GLY C1416      58.874 -72.351  12.109  1.00  0.00           C  
ATOM   1663  O   GLY C1416      58.438 -71.406  12.777  1.00  0.00           O  
ATOM   1664  N   LYS C1417      58.161 -73.441  11.834  1.00  0.00           N  
ATOM   1665  CA  LYS C1417      56.849 -73.689  12.441  1.00  0.00           C  
ATOM   1666  C   LYS C1417      57.001 -74.315  13.835  1.00  0.00           C  
ATOM   1667  O   LYS C1417      57.811 -75.213  14.034  1.00  0.00           O  
ATOM   1668  CB  LYS C1417      55.989 -74.577  11.536  1.00  0.00           C  
ATOM   1669  CG  LYS C1417      55.042 -73.808  10.603  1.00  0.00           C  
ATOM   1670  CD  LYS C1417      55.619 -72.527   9.999  1.00  0.00           C  
ATOM   1671  CE  LYS C1417      54.644 -71.936   8.986  1.00  0.00           C  
ATOM   1672  NZ  LYS C1417      55.151 -70.682   8.370  1.00  0.00           N  
ATOM   1673  N   SER C1442      56.222 -73.824  14.796  1.00  0.00           N  
ATOM   1674  CA  SER C1442      56.257 -74.327  16.185  1.00  0.00           C  
ATOM   1675  C   SER C1442      55.265 -75.478  16.369  1.00  0.00           C  
ATOM   1676  O   SER C1442      54.624 -75.906  15.405  1.00  0.00           O  
ATOM   1677  CB  SER C1442      55.965 -73.193  17.190  1.00  0.00           C  
ATOM   1678  OG  SER C1442      54.586 -72.840  17.223  1.00  0.00           O  
ATOM   1679  N   THR C1444      55.143 -75.958  17.605  1.00  0.00           N  
ATOM   1680  CA  THR C1444      54.218 -77.061  17.970  1.00  0.00           C  
ATOM   1681  C   THR C1444      52.779 -76.867  17.457  1.00  0.00           C  
ATOM   1682  O   THR C1444      52.229 -77.724  16.747  1.00  0.00           O  
ATOM   1683  CB  THR C1444      54.164 -77.250  19.503  1.00  0.00           C  
ATOM   1684  OG1 THR C1444      55.487 -77.511  19.997  1.00  0.00           O  
ATOM   1685  CG2 THR C1444      53.223 -78.408  19.888  1.00  0.00           C  
ATOM   1686  N   GLY C1450      52.185 -75.734  17.816  1.00  0.00           N  
ATOM   1687  CA  GLY C1450      50.841 -75.389  17.355  1.00  0.00           C  
ATOM   1688  C   GLY C1450      50.768 -74.940  15.899  1.00  0.00           C  
ATOM   1689  O   GLY C1450      49.711 -74.507  15.435  1.00  0.00           O  
ATOM   1690  N   GLY C1451      51.878 -75.038  15.169  1.00  0.00           N  
ATOM   1691  CA  GLY C1451      51.950 -74.537  13.779  1.00  0.00           C  
ATOM   1692  C   GLY C1451      52.051 -73.019  13.664  1.00  0.00           C  
ATOM   1693  O   GLY C1451      51.789 -72.448  12.605  1.00  0.00           O  
ATOM   1694  N   GLY C1452      52.426 -72.372  14.763  1.00  0.00           N  
ATOM   1695  CA  GLY C1452      52.673 -70.930  14.785  1.00  0.00           C  
ATOM   1696  C   GLY C1452      54.122 -70.637  14.450  1.00  0.00           C  
ATOM   1697  O   GLY C1452      54.805 -71.458  13.865  1.00  0.00           O  
ATOM   1698  N   SER C1455      54.601 -69.464  14.824  1.00  0.00           N  
ATOM   1699  CA  SER C1455      55.969 -69.069  14.492  1.00  0.00           C  
ATOM   1700  C   SER C1455      56.947 -69.350  15.633  1.00  0.00           C  
ATOM   1701  O   SER C1455      56.555 -69.410  16.795  1.00  0.00           O  
ATOM   1702  CB  SER C1455      56.016 -67.584  14.117  1.00  0.00           C  
ATOM   1703  OG  SER C1455      55.314 -67.321  12.913  1.00  0.00           O  
ATOM   1704  N   LEU C1456      58.214 -69.546  15.271  1.00  0.00           N  
ATOM   1705  CA  LEU C1456      59.321 -69.606  16.239  1.00  0.00           C  
ATOM   1706  C   LEU C1456      59.880 -68.209  16.432  1.00  0.00           C  
ATOM   1707  O   LEU C1456      60.743 -67.769  15.680  1.00  0.00           O  
ATOM   1708  CB  LEU C1456      60.453 -70.529  15.769  1.00  0.00           C  
ATOM   1709  CG  LEU C1456      60.548 -71.934  16.362  1.00  0.00           C  
ATOM   1710  CD1 LEU C1456      61.929 -72.482  16.083  1.00  0.00           C  
ATOM   1711  CD2 LEU C1456      60.308 -71.940  17.847  1.00  0.00           C  
ATOM   1712  N   TRP C1457      59.398 -67.525  17.455  1.00  0.00           N  
ATOM   1713  CA  TRP C1457      59.718 -66.119  17.653  1.00  0.00           C  
ATOM   1714  C   TRP C1457      61.074 -65.953  18.308  1.00  0.00           C  
ATOM   1715  O   TRP C1457      61.391 -66.655  19.265  1.00  0.00           O  
ATOM   1716  CB  TRP C1457      58.660 -65.463  18.527  1.00  0.00           C  
ATOM   1717  CG  TRP C1457      57.275 -65.564  17.971  1.00  0.00           C  
ATOM   1718  CD1 TRP C1457      56.284 -66.403  18.388  1.00  0.00           C  
ATOM   1719  CD2 TRP C1457      56.722 -64.789  16.905  1.00  0.00           C  
ATOM   1720  NE1 TRP C1457      55.144 -66.201  17.643  1.00  0.00           N  
ATOM   1721  CE2 TRP C1457      55.385 -65.210  16.731  1.00  0.00           C  
ATOM   1722  CE3 TRP C1457      57.224 -63.774  16.082  1.00  0.00           C  
ATOM   1723  CZ2 TRP C1457      54.552 -64.656  15.771  1.00  0.00           C  
ATOM   1724  CZ3 TRP C1457      56.395 -63.226  15.129  1.00  0.00           C  
ATOM   1725  CH2 TRP C1457      55.074 -63.668  14.980  1.00  0.00           C  
ATOM   1726  N   LEU C1458      61.865 -65.011  17.800  1.00  0.00           N  
ATOM   1727  CA  LEU C1458      63.176 -64.717  18.394  1.00  0.00           C  
ATOM   1728  C   LEU C1458      63.009 -64.209  19.833  1.00  0.00           C  
ATOM   1729  O   LEU C1458      63.855 -64.443  20.679  1.00  0.00           O  
ATOM   1730  CB  LEU C1458      63.973 -63.689  17.574  1.00  0.00           C  
ATOM   1731  CG  LEU C1458      64.367 -63.908  16.105  1.00  0.00           C  
ATOM   1732  CD1 LEU C1458      65.849 -63.567  15.949  1.00  0.00           C  
ATOM   1733  CD2 LEU C1458      64.107 -65.302  15.578  1.00  0.00           C  
ATOM   1734  N   ASP C1459      61.904 -63.518  20.090  1.00  0.00           N  
ATOM   1735  CA  ASP C1459      61.623 -62.942  21.408  1.00  0.00           C  
ATOM   1736  C   ASP C1459      61.462 -64.034  22.481  1.00  0.00           C  
ATOM   1737  O   ASP C1459      60.660 -64.948  22.313  1.00  0.00           O  
ATOM   1738  CB  ASP C1459      60.365 -62.069  21.340  1.00  0.00           C  
ATOM   1739  CG  ASP C1459      60.044 -61.387  22.664  1.00  0.00           C  
ATOM   1740  OD1 ASP C1459      60.142 -62.026  23.732  1.00  0.00           O  
ATOM   1741  OD2 ASP C1459      59.674 -60.198  22.636  1.00  0.00           O  
ATOM   1742  N   PRO C1460      62.214 -63.934  23.592  1.00  0.00           N  
ATOM   1743  CA  PRO C1460      62.213 -64.994  24.596  1.00  0.00           C  
ATOM   1744  C   PRO C1460      60.867 -65.184  25.272  1.00  0.00           C  
ATOM   1745  O   PRO C1460      60.490 -66.320  25.574  1.00  0.00           O  
ATOM   1746  CB  PRO C1460      63.261 -64.521  25.612  1.00  0.00           C  
ATOM   1747  CG  PRO C1460      63.317 -63.057  25.445  1.00  0.00           C  
ATOM   1748  CD  PRO C1460      63.110 -62.831  23.979  1.00  0.00           C  
ATOM   1749  N   GLN C1461      60.158 -64.081  25.509  1.00  0.00           N  
ATOM   1750  CA  GLN C1461      58.822 -64.120  26.152  1.00  0.00           C  
ATOM   1751  C   GLN C1461      57.749 -64.827  25.300  1.00  0.00           C  
ATOM   1752  O   GLN C1461      56.727 -65.263  25.828  1.00  0.00           O  
ATOM   1753  CB  GLN C1461      58.322 -62.709  26.521  1.00  0.00           C  
ATOM   1754  CG  GLN C1461      59.111 -61.998  27.625  1.00  0.00           C  
ATOM   1755  CD  GLN C1461      59.788 -60.707  27.142  1.00  0.00           C  
ATOM   1756  OE1 GLN C1461      59.488 -59.615  27.633  1.00  0.00           O  
ATOM   1757  NE2 GLN C1461      60.689 -60.828  26.168  1.00  0.00           N  
ATOM   1758  N   MET C1462      57.981 -64.924  23.994  1.00  0.00           N  
ATOM   1759  CA  MET C1462      57.041 -65.562  23.071  1.00  0.00           C  
ATOM   1760  C   MET C1462      57.444 -66.998  22.757  1.00  0.00           C  
ATOM   1761  O   MET C1462      56.607 -67.887  22.691  1.00  0.00           O  
ATOM   1762  CB  MET C1462      56.959 -64.750  21.777  1.00  0.00           C  
ATOM   1763  CG  MET C1462      55.945 -63.628  21.820  1.00  0.00           C  
ATOM   1764  SD  MET C1462      56.038 -62.553  20.403  1.00  0.00           S  
ATOM   1765  CE  MET C1462      57.079 -61.252  21.062  1.00  0.00           C  
ATOM   1766  N   THR C1463      58.731 -67.194  22.511  1.00  0.00           N  
ATOM   1767  CA  THR C1463      59.318 -68.521  22.349  1.00  0.00           C  
ATOM   1768  C   THR C1463      60.520 -68.623  23.269  1.00  0.00           C  
ATOM   1769  O   THR C1463      61.554 -67.992  23.041  1.00  0.00           O  
ATOM   1770  CB  THR C1463      59.802 -68.792  20.917  1.00  0.00           C  
ATOM   1771  OG1 THR C1463      58.762 -68.486  19.988  1.00  0.00           O  
ATOM   1772  CG2 THR C1463      60.205 -70.254  20.762  1.00  0.00           C  
ATOM   1773  N   SER C1465      60.390 -69.441  24.298  1.00  0.00           N  
ATOM   1774  CA  SER C1465      61.451 -69.569  25.272  1.00  0.00           C  
ATOM   1775  C   SER C1465      62.714 -70.069  24.588  1.00  0.00           C  
ATOM   1776  O   SER C1465      62.649 -70.808  23.611  1.00  0.00           O  
ATOM   1777  CB  SER C1465      61.049 -70.510  26.415  1.00  0.00           C  
ATOM   1778  OG  SER C1465      60.782 -71.810  25.935  1.00  0.00           O  
ATOM   1779  N   PRO C1467      63.876 -69.632  25.079  1.00  0.00           N  
ATOM   1780  CA  PRO C1467      65.146 -70.222  24.692  1.00  0.00           C  
ATOM   1781  C   PRO C1467      65.119 -71.747  24.623  1.00  0.00           C  
ATOM   1782  O   PRO C1467      65.714 -72.325  23.721  1.00  0.00           O  
ATOM   1783  CB  PRO C1467      66.071 -69.751  25.799  1.00  0.00           C  
ATOM   1784  CG  PRO C1467      65.548 -68.407  26.135  1.00  0.00           C  
ATOM   1785  CD  PRO C1467      64.067 -68.493  25.992  1.00  0.00           C  
ATOM   1786  N   TYR C1506      64.423 -72.386  25.556  1.00  0.00           N  
ATOM   1787  CA  TYR C1506      64.282 -73.844  25.531  1.00  0.00           C  
ATOM   1788  C   TYR C1506      63.496 -74.321  24.315  1.00  0.00           C  
ATOM   1789  O   TYR C1506      63.919 -75.256  23.635  1.00  0.00           O  
ATOM   1790  CB  TYR C1506      63.611 -74.405  26.787  1.00  0.00           C  
ATOM   1791  CG  TYR C1506      63.720 -75.906  26.794  1.00  0.00           C  
ATOM   1792  CD1 TYR C1506      64.903 -76.526  27.188  1.00  0.00           C  
ATOM   1793  CD2 TYR C1506      62.688 -76.706  26.329  1.00  0.00           C  
ATOM   1794  CE1 TYR C1506      65.039 -77.901  27.165  1.00  0.00           C  
ATOM   1795  CE2 TYR C1506      62.818 -78.084  26.304  1.00  0.00           C  
ATOM   1796  CZ  TYR C1506      63.996 -78.671  26.726  1.00  0.00           C  
ATOM   1797  OH  TYR C1506      64.129 -80.032  26.701  1.00  0.00           O  
ATOM   1798  N   ALA C1507      62.341 -73.703  24.077  1.00  0.00           N  
ATOM   1799  CA  ALA C1507      61.554 -73.979  22.876  1.00  0.00           C  
ATOM   1800  C   ALA C1507      62.415 -73.773  21.632  1.00  0.00           C  
ATOM   1801  O   ALA C1507      62.341 -74.561  20.683  1.00  0.00           O  
ATOM   1802  CB  ALA C1507      60.332 -73.092  22.822  1.00  0.00           C  
ATOM   1803  N   TRP C1508      63.246 -72.730  21.658  1.00  0.00           N  
ATOM   1804  CA  TRP C1508      64.148 -72.421  20.545  1.00  0.00           C  
ATOM   1805  C   TRP C1508      65.184 -73.535  20.357  1.00  0.00           C  
ATOM   1806  O   TRP C1508      65.280 -74.135  19.285  1.00  0.00           O  
ATOM   1807  CB  TRP C1508      64.832 -71.074  20.768  1.00  0.00           C  
ATOM   1808  CG  TRP C1508      65.618 -70.580  19.588  1.00  0.00           C  
ATOM   1809  CD1 TRP C1508      66.957 -70.716  19.387  1.00  0.00           C  
ATOM   1810  CD2 TRP C1508      65.116 -69.850  18.464  1.00  0.00           C  
ATOM   1811  NE1 TRP C1508      67.317 -70.132  18.204  1.00  0.00           N  
ATOM   1812  CE2 TRP C1508      66.208 -69.592  17.615  1.00  0.00           C  
ATOM   1813  CE3 TRP C1508      63.850 -69.390  18.092  1.00  0.00           C  
ATOM   1814  CZ2 TRP C1508      66.076 -68.898  16.413  1.00  0.00           C  
ATOM   1815  CZ3 TRP C1508      63.721 -68.699  16.891  1.00  0.00           C  
ATOM   1816  CH2 TRP C1508      64.831 -68.465  16.067  1.00  0.00           C  
ATOM   1817  N   TYR C1509      65.941 -73.826  21.408  1.00  0.00           N  
ATOM   1818  CA  TYR C1509      66.925 -74.920  21.373  1.00  0.00           C  
ATOM   1819  C   TYR C1509      66.284 -76.223  20.915  1.00  0.00           C  
ATOM   1820  O   TYR C1509      66.746 -76.868  19.981  1.00  0.00           O  
ATOM   1821  CB  TYR C1509      67.554 -75.125  22.751  1.00  0.00           C  
ATOM   1822  CG  TYR C1509      68.692 -76.139  22.785  1.00  0.00           C  
ATOM   1823  CD1 TYR C1509      69.995 -75.763  22.476  1.00  0.00           C  
ATOM   1824  CD2 TYR C1509      68.468 -77.464  23.151  1.00  0.00           C  
ATOM   1825  CE1 TYR C1509      71.036 -76.679  22.517  1.00  0.00           C  
ATOM   1826  CE2 TYR C1509      69.506 -78.385  23.196  1.00  0.00           C  
ATOM   1827  CZ  TYR C1509      70.784 -77.986  22.878  1.00  0.00           C  
ATOM   1828  OH  TYR C1509      71.827 -78.879  22.917  1.00  0.00           O  
ATOM   1829  N   GLN C1510      65.204 -76.582  21.585  1.00  0.00           N  
ATOM   1830  CA  GLN C1510      64.483 -77.817  21.307  1.00  0.00           C  
ATOM   1831  C   GLN C1510      64.272 -77.977  19.817  1.00  0.00           C  
ATOM   1832  O   GLN C1510      64.589 -79.023  19.246  1.00  0.00           O  
ATOM   1833  CB  GLN C1510      63.123 -77.813  22.019  1.00  0.00           C  
ATOM   1834  CG  GLN C1510      62.284 -79.076  21.840  1.00  0.00           C  
ATOM   1835  CD  GLN C1510      60.977 -79.019  22.614  1.00  0.00           C  
ATOM   1836  OE1 GLN C1510      60.253 -78.021  22.564  1.00  0.00           O  
ATOM   1837  NE2 GLN C1510      60.672 -80.091  23.340  1.00  0.00           N  
ATOM   1838  N   TYR C1511      63.747 -76.922  19.201  1.00  0.00           N  
ATOM   1839  CA  TYR C1511      63.355 -76.968  17.797  1.00  0.00           C  
ATOM   1840  C   TYR C1511      64.460 -77.461  16.879  1.00  0.00           C  
ATOM   1841  O   TYR C1511      64.253 -78.371  16.081  1.00  0.00           O  
ATOM   1842  CB  TYR C1511      62.901 -75.601  17.309  1.00  0.00           C  
ATOM   1843  CG  TYR C1511      62.471 -75.637  15.863  1.00  0.00           C  
ATOM   1844  CD1 TYR C1511      63.398 -75.447  14.838  1.00  0.00           C  
ATOM   1845  CD2 TYR C1511      61.146 -75.894  15.516  1.00  0.00           C  
ATOM   1846  CE1 TYR C1511      63.013 -75.501  13.511  1.00  0.00           C  
ATOM   1847  CE2 TYR C1511      60.758 -75.953  14.196  1.00  0.00           C  
ATOM   1848  CZ  TYR C1511      61.689 -75.752  13.197  1.00  0.00           C  
ATOM   1849  OH  TYR C1511      61.287 -75.793  11.884  1.00  0.00           O  
ATOM   1850  N   PHE C1516      65.621 -76.835  16.987  1.00  0.00           N  
ATOM   1851  CA  PHE C1516      66.758 -77.147  16.123  1.00  0.00           C  
ATOM   1852  C   PHE C1516      67.407 -78.481  16.465  1.00  0.00           C  
ATOM   1853  O   PHE C1516      67.887 -79.191  15.574  1.00  0.00           O  
ATOM   1854  CB  PHE C1516      67.810 -76.042  16.201  1.00  0.00           C  
ATOM   1855  CG  PHE C1516      67.366 -74.752  15.595  1.00  0.00           C  
ATOM   1856  CD1 PHE C1516      67.555 -74.508  14.245  1.00  0.00           C  
ATOM   1857  CD2 PHE C1516      66.739 -73.789  16.373  1.00  0.00           C  
ATOM   1858  CE1 PHE C1516      67.126 -73.316  13.679  1.00  0.00           C  
ATOM   1859  CE2 PHE C1516      66.318 -72.594  15.824  1.00  0.00           C  
ATOM   1860  CZ  PHE C1516      66.510 -72.350  14.476  1.00  0.00           C  
ATOM   1861  N   VAL C1517      67.417 -78.817  17.755  1.00  0.00           N  
ATOM   1862  CA  VAL C1517      67.966 -80.101  18.225  1.00  0.00           C  
ATOM   1863  C   VAL C1517      67.113 -81.288  17.764  1.00  0.00           C  
ATOM   1864  O   VAL C1517      67.584 -82.414  17.757  1.00  0.00           O  
ATOM   1865  CB  VAL C1517      68.122 -80.127  19.767  1.00  0.00           C  
ATOM   1866  CG1 VAL C1517      66.852 -80.592  20.432  1.00  0.00           C  
ATOM   1867  CG2 VAL C1517      69.309 -80.990  20.180  1.00  0.00           C  
ATOM   1868  N   ASN C1518      65.862 -81.028  17.385  1.00  0.00           N  
ATOM   1869  CA  ASN C1518      64.992 -82.044  16.791  1.00  0.00           C  
ATOM   1870  C   ASN C1518      64.880 -81.943  15.278  1.00  0.00           C  
ATOM   1871  O   ASN C1518      63.919 -82.433  14.673  1.00  0.00           O  
ATOM   1872  CB  ASN C1518      63.606 -81.980  17.408  1.00  0.00           C  
ATOM   1873  CG  ASN C1518      63.617 -82.331  18.862  1.00  0.00           C  
ATOM   1874  OD1 ASN C1518      62.837 -81.794  19.636  1.00  0.00           O  
ATOM   1875  ND2 ASN C1518      64.514 -83.233  19.255  1.00  0.00           N  
ATOM   1876  N   THR C1527      65.870 -81.309  14.671  1.00  0.00           N  
ATOM   1877  CA  THR C1527      66.046 -81.355  13.230  1.00  0.00           C  
ATOM   1878  C   THR C1527      66.269 -82.798  12.765  1.00  0.00           C  
ATOM   1879  O   THR C1527      67.034 -83.545  13.383  1.00  0.00           O  
ATOM   1880  CB  THR C1527      67.264 -80.524  12.836  1.00  0.00           C  
ATOM   1881  OG1 THR C1527      67.067 -79.178  13.292  1.00  0.00           O  
ATOM   1882  CG2 THR C1527      67.506 -80.576  11.302  1.00  0.00           C  
ATOM   1883  N   ALA C1528      65.609 -83.176  11.673  1.00  0.00           N  
ATOM   1884  CA  ALA C1528      65.793 -84.504  11.074  1.00  0.00           C  
ATOM   1885  C   ALA C1528      67.242 -84.693  10.649  1.00  0.00           C  
ATOM   1886  O   ALA C1528      67.948 -83.715  10.399  1.00  0.00           O  
ATOM   1887  CB  ALA C1528      64.879 -84.679   9.881  1.00  0.00           C  
ATOM   1888  N   ASP C1549      67.687 -85.946  10.579  1.00  0.00           N  
ATOM   1889  CA  ASP C1549      69.037 -86.257  10.078  1.00  0.00           C  
ATOM   1890  C   ASP C1549      69.168 -85.857   8.615  1.00  0.00           C  
ATOM   1891  O   ASP C1549      70.189 -85.335   8.196  1.00  0.00           O  
ATOM   1892  CB  ASP C1549      69.371 -87.741  10.246  1.00  0.00           C  
ATOM   1893  CG  ASP C1549      69.814 -88.080  11.650  1.00  0.00           C  
ATOM   1894  OD1 ASP C1549      70.636 -87.314  12.217  1.00  0.00           O  
ATOM   1895  OD2 ASP C1549      69.340 -89.115  12.182  1.00  0.00           O  
ATOM   1896  N   ALA C1563      68.113 -86.085   7.852  1.00  0.00           N  
ATOM   1897  CA  ALA C1563      68.068 -85.663   6.452  1.00  0.00           C  
ATOM   1898  C   ALA C1563      68.550 -84.216   6.235  1.00  0.00           C  
ATOM   1899  O   ALA C1563      69.264 -83.928   5.272  1.00  0.00           O  
ATOM   1900  CB  ALA C1563      66.650 -85.838   5.896  1.00  0.00           C  
ATOM   1901  N   ASP C1569      68.178 -83.325   7.148  1.00  0.00           N  
ATOM   1902  CA  ASP C1569      68.322 -81.880   6.938  1.00  0.00           C  
ATOM   1903  C   ASP C1569      69.454 -81.200   7.721  1.00  0.00           C  
ATOM   1904  O   ASP C1569      69.834 -80.059   7.426  1.00  0.00           O  
ATOM   1905  CB  ASP C1569      67.015 -81.183   7.334  1.00  0.00           C  
ATOM   1906  CG  ASP C1569      65.766 -81.884   6.792  1.00  0.00           C  
ATOM   1907  OD1 ASP C1569      65.717 -82.165   5.569  1.00  0.00           O  
ATOM   1908  OD2 ASP C1569      64.825 -82.125   7.592  1.00  0.00           O  
ATOM   1909  N   VAL C1594      69.976 -81.891   8.728  1.00  0.00           N  
ATOM   1910  CA  VAL C1594      70.771 -81.243   9.774  1.00  0.00           C  
ATOM   1911  C   VAL C1594      72.055 -80.580   9.267  1.00  0.00           C  
ATOM   1912  O   VAL C1594      72.418 -79.504   9.737  1.00  0.00           O  
ATOM   1913  CB  VAL C1594      71.092 -82.225  10.918  1.00  0.00           C  
ATOM   1914  CG1 VAL C1594      72.093 -83.255  10.471  1.00  0.00           C  
ATOM   1915  CG2 VAL C1594      71.594 -81.472  12.132  1.00  0.00           C  
ATOM   1916  N   ILE C1596      72.738 -81.209   8.320  1.00  0.00           N  
ATOM   1917  CA  ILE C1596      73.977 -80.645   7.780  1.00  0.00           C  
ATOM   1918  C   ILE C1596      73.701 -79.453   6.878  1.00  0.00           C  
ATOM   1919  O   ILE C1596      74.394 -78.441   6.939  1.00  0.00           O  
ATOM   1920  CB  ILE C1596      74.759 -81.664   6.949  1.00  0.00           C  
ATOM   1921  CG1 ILE C1596      75.146 -82.869   7.796  1.00  0.00           C  
ATOM   1922  CG2 ILE C1596      75.994 -81.017   6.361  1.00  0.00           C  
ATOM   1923  CD1 ILE C1596      75.881 -82.509   9.068  1.00  0.00           C  
ATOM   1924  N   ARG C1601      72.706 -79.608   6.013  1.00  0.00           N  
ATOM   1925  CA  ARG C1601      72.251 -78.522   5.138  1.00  0.00           C  
ATOM   1926  C   ARG C1601      71.932 -77.301   5.968  1.00  0.00           C  
ATOM   1927  O   ARG C1601      72.395 -76.208   5.680  1.00  0.00           O  
ATOM   1928  CB  ARG C1601      70.996 -78.924   4.368  1.00  0.00           C  
ATOM   1929  CG  ARG C1601      70.836 -78.198   3.061  1.00  0.00           C  
ATOM   1930  CD  ARG C1601      69.408 -77.732   2.813  1.00  0.00           C  
ATOM   1931  NE  ARG C1601      68.381 -78.704   3.153  1.00  0.00           N  
ATOM   1932  CZ  ARG C1601      67.079 -78.468   3.042  1.00  0.00           C  
ATOM   1933  NH1 ARG C1601      66.644 -77.304   2.589  1.00  0.00           N  
ATOM   1934  NH2 ARG C1601      66.197 -79.387   3.396  1.00  0.00           N  
ATOM   1935  N   TYR C1602      71.122 -77.512   6.995  1.00  0.00           N  
ATOM   1936  CA  TYR C1602      70.784 -76.471   7.943  1.00  0.00           C  
ATOM   1937  C   TYR C1602      72.038 -75.858   8.540  1.00  0.00           C  
ATOM   1938  O   TYR C1602      72.185 -74.647   8.577  1.00  0.00           O  
ATOM   1939  CB  TYR C1602      69.912 -77.054   9.056  1.00  0.00           C  
ATOM   1940  CG  TYR C1602      68.455 -77.231   8.695  1.00  0.00           C  
ATOM   1941  CD1 TYR C1602      68.021 -77.262   7.362  1.00  0.00           C  
ATOM   1942  CD2 TYR C1602      67.508 -77.395   9.692  1.00  0.00           C  
ATOM   1943  CE1 TYR C1602      66.674 -77.426   7.052  1.00  0.00           C  
ATOM   1944  CE2 TYR C1602      66.174 -77.559   9.389  1.00  0.00           C  
ATOM   1945  CZ  TYR C1602      65.759 -77.579   8.080  1.00  0.00           C  
ATOM   1946  OH  TYR C1602      64.419 -77.754   7.836  1.00  0.00           O  
ATOM   1947  N   LEU C1603      72.941 -76.698   9.010  1.00  0.00           N  
ATOM   1948  CA  LEU C1603      74.188 -76.202   9.595  1.00  0.00           C  
ATOM   1949  C   LEU C1603      74.943 -75.285   8.629  1.00  0.00           C  
ATOM   1950  O   LEU C1603      75.323 -74.186   9.011  1.00  0.00           O  
ATOM   1951  CB  LEU C1603      75.089 -77.353  10.077  1.00  0.00           C  
ATOM   1952  CG  LEU C1603      74.876 -77.762  11.549  1.00  0.00           C  
ATOM   1953  CD1 LEU C1603      75.213 -79.245  11.811  1.00  0.00           C  
ATOM   1954  CD2 LEU C1603      75.670 -76.847  12.497  1.00  0.00           C  
ATOM   1955  N   ARG C1604      75.124 -75.720   7.379  1.00  0.00           N  
ATOM   1956  CA  ARG C1604      75.905 -74.945   6.391  1.00  0.00           C  
ATOM   1957  C   ARG C1604      75.152 -73.690   5.885  1.00  0.00           C  
ATOM   1958  O   ARG C1604      75.746 -72.767   5.326  1.00  0.00           O  
ATOM   1959  CB  ARG C1604      76.400 -75.835   5.225  1.00  0.00           C  
ATOM   1960  CG  ARG C1604      75.657 -75.718   3.905  1.00  0.00           C  
ATOM   1961  CD  ARG C1604      76.241 -76.641   2.842  1.00  0.00           C  
ATOM   1962  NE  ARG C1604      75.587 -77.944   2.869  1.00  0.00           N  
ATOM   1963  CZ  ARG C1604      74.462 -78.247   2.224  1.00  0.00           C  
ATOM   1964  NH1 ARG C1604      73.841 -77.347   1.467  1.00  0.00           N  
ATOM   1965  NH2 ARG C1604      73.951 -79.471   2.334  1.00  0.00           N  
ATOM   1966  N   TRP C1613      73.845 -73.671   6.091  1.00  0.00           N  
ATOM   1967  CA  TRP C1613      73.009 -72.555   5.697  1.00  0.00           C  
ATOM   1968  C   TRP C1613      72.877 -71.530   6.810  1.00  0.00           C  
ATOM   1969  O   TRP C1613      72.793 -70.332   6.530  1.00  0.00           O  
ATOM   1970  CB  TRP C1613      71.621 -73.070   5.321  1.00  0.00           C  
ATOM   1971  CG  TRP C1613      71.503 -73.572   3.929  1.00  0.00           C  
ATOM   1972  CD1 TRP C1613      72.515 -73.885   3.080  1.00  0.00           C  
ATOM   1973  CD2 TRP C1613      70.292 -73.843   3.229  1.00  0.00           C  
ATOM   1974  NE1 TRP C1613      72.011 -74.315   1.879  1.00  0.00           N  
ATOM   1975  CE2 TRP C1613      70.646 -74.298   1.943  1.00  0.00           C  
ATOM   1976  CE3 TRP C1613      68.938 -73.730   3.555  1.00  0.00           C  
ATOM   1977  CZ2 TRP C1613      69.695 -74.645   0.981  1.00  0.00           C  
ATOM   1978  CZ3 TRP C1613      67.985 -74.073   2.591  1.00  0.00           C  
ATOM   1979  CH2 TRP C1613      68.375 -74.524   1.321  1.00  0.00           C  
ATOM   1980  N   PHE C1614      72.842 -72.004   8.059  1.00  0.00           N  
ATOM   1981  CA  PHE C1614      72.578 -71.153   9.243  1.00  0.00           C  
ATOM   1982  C   PHE C1614      73.770 -70.811  10.128  1.00  0.00           C  
ATOM   1983  O   PHE C1614      73.673 -69.915  10.956  1.00  0.00           O  
ATOM   1984  CB  PHE C1614      71.520 -71.799  10.136  1.00  0.00           C  
ATOM   1985  CG  PHE C1614      70.179 -71.907   9.491  1.00  0.00           C  
ATOM   1986  CD1 PHE C1614      69.526 -70.773   9.023  1.00  0.00           C  
ATOM   1987  CD2 PHE C1614      69.554 -73.134   9.359  1.00  0.00           C  
ATOM   1988  CE1 PHE C1614      68.276 -70.866   8.422  1.00  0.00           C  
ATOM   1989  CE2 PHE C1614      68.310 -73.233   8.767  1.00  0.00           C  
ATOM   1990  CZ  PHE C1614      67.671 -72.096   8.289  1.00  0.00           C  
ATOM   1991  N   THR C1615      74.877 -71.524   9.987  1.00  0.00           N  
ATOM   1992  CA  THR C1615      76.021 -71.316  10.880  1.00  0.00           C  
ATOM   1993  C   THR C1615      77.241 -70.842  10.106  1.00  0.00           C  
ATOM   1994  O   THR C1615      77.158 -70.564   8.925  1.00  0.00           O  
ATOM   1995  CB  THR C1615      76.354 -72.597  11.676  1.00  0.00           C  
ATOM   1996  OG1 THR C1615      76.847 -73.596  10.785  1.00  0.00           O  
ATOM   1997  CG2 THR C1615      75.127 -73.130  12.383  1.00  0.00           C  
ATOM   1998  N   PHE C1616      78.371 -70.738  10.792  1.00  0.00           N  
ATOM   1999  CA  PHE C1616      79.635 -70.326  10.168  1.00  0.00           C  
ATOM   2000  C   PHE C1616      80.697 -71.418  10.208  1.00  0.00           C  
ATOM   2001  O   PHE C1616      81.881 -71.145  10.020  1.00  0.00           O  
ATOM   2002  CB  PHE C1616      80.139 -69.045  10.830  1.00  0.00           C  
ATOM   2003  CG  PHE C1616      79.321 -67.848  10.468  1.00  0.00           C  
ATOM   2004  CD1 PHE C1616      78.029 -67.697  10.970  1.00  0.00           C  
ATOM   2005  CD2 PHE C1616      79.809 -66.898   9.579  1.00  0.00           C  
ATOM   2006  CE1 PHE C1616      77.250 -66.608  10.622  1.00  0.00           C  
ATOM   2007  CE2 PHE C1616      79.036 -65.801   9.224  1.00  0.00           C  
ATOM   2008  CZ  PHE C1616      77.753 -65.656   9.751  1.00  0.00           C  
ATOM   2009  N   LEU C1617      80.270 -72.658  10.430  1.00  0.00           N  
ATOM   2010  CA  LEU C1617      81.198 -73.793  10.450  1.00  0.00           C  
ATOM   2011  C   LEU C1617      81.847 -73.893   9.083  1.00  0.00           C  
ATOM   2012  O   LEU C1617      81.191 -73.695   8.068  1.00  0.00           O  
ATOM   2013  CB  LEU C1617      80.487 -75.122  10.785  1.00  0.00           C  
ATOM   2014  CG  LEU C1617      79.530 -75.168  11.989  1.00  0.00           C  
ATOM   2015  CD1 LEU C1617      79.236 -76.616  12.368  1.00  0.00           C  
ATOM   2016  CD2 LEU C1617      80.073 -74.382  13.181  1.00  0.00           C  
ATOM   2017  N   SER C1619      83.136 -74.181   9.059  1.00  0.00           N  
ATOM   2018  CA  SER C1619      83.849 -74.372   7.800  1.00  0.00           C  
ATOM   2019  C   SER C1619      83.421 -75.672   7.124  1.00  0.00           C  
ATOM   2020  O   SER C1619      82.838 -76.552   7.753  1.00  0.00           O  
ATOM   2021  CB  SER C1619      85.360 -74.372   8.038  1.00  0.00           C  
ATOM   2022  OG  SER C1619      85.733 -75.355   8.985  1.00  0.00           O  
ATOM   2023  N   ALA C1620      83.717 -75.781   5.838  1.00  0.00           N  
ATOM   2024  CA  ALA C1620      83.415 -76.989   5.062  1.00  0.00           C  
ATOM   2025  C   ALA C1620      84.045 -78.264   5.658  1.00  0.00           C  
ATOM   2026  O   ALA C1620      83.490 -79.361   5.514  1.00  0.00           O  
ATOM   2027  CB  ALA C1620      83.860 -76.804   3.618  1.00  0.00           C  
ATOM   2028  N   ASP C1621      85.200 -78.116   6.310  1.00  0.00           N  
ATOM   2029  CA  ASP C1621      85.868 -79.242   6.987  1.00  0.00           C  
ATOM   2030  C   ASP C1621      85.124 -79.639   8.262  1.00  0.00           C  
ATOM   2031  O   ASP C1621      84.882 -80.830   8.504  1.00  0.00           O  
ATOM   2032  CB  ASP C1621      87.335 -78.914   7.309  1.00  0.00           C  
ATOM   2033  CG  ASP C1621      88.266 -79.044   6.084  1.00  0.00           C  
ATOM   2034  OD1 ASP C1621      87.914 -79.768   5.119  1.00  0.00           O  
ATOM   2035  OD2 ASP C1621      89.365 -78.430   6.089  1.00  0.00           O  
ATOM   2036  N   GLU C1622      84.779 -78.638   9.073  1.00  0.00           N  
ATOM   2037  CA  GLU C1622      83.953 -78.839  10.269  1.00  0.00           C  
ATOM   2038  C   GLU C1622      82.643 -79.550   9.907  1.00  0.00           C  
ATOM   2039  O   GLU C1622      82.188 -80.427  10.634  1.00  0.00           O  
ATOM   2040  CB  GLU C1622      83.651 -77.506  10.962  1.00  0.00           C  
ATOM   2041  CG  GLU C1622      84.821 -76.913  11.737  1.00  0.00           C  
ATOM   2042  CD  GLU C1622      84.560 -75.486  12.230  1.00  0.00           C  
ATOM   2043  OE1 GLU C1622      84.155 -74.619  11.429  1.00  0.00           O  
ATOM   2044  OE2 GLU C1622      84.776 -75.212  13.427  1.00  0.00           O  
ATOM   2045  N   LEU C1632      82.051 -79.171   8.780  1.00  0.00           N  
ATOM   2046  CA  LEU C1632      80.815 -79.801   8.291  1.00  0.00           C  
ATOM   2047  C   LEU C1632      81.052 -81.221   7.765  1.00  0.00           C  
ATOM   2048  O   LEU C1632      80.192 -82.093   7.884  1.00  0.00           O  
ATOM   2049  CB  LEU C1632      80.170 -78.940   7.203  1.00  0.00           C  
ATOM   2050  CG  LEU C1632      79.615 -77.585   7.662  1.00  0.00           C  
ATOM   2051  CD1 LEU C1632      79.562 -76.607   6.505  1.00  0.00           C  
ATOM   2052  CD2 LEU C1632      78.246 -77.746   8.308  1.00  0.00           C  
ATOM   2053  N   ALA C1635      82.216 -81.441   7.166  1.00  0.00           N  
ATOM   2054  CA  ALA C1635      82.649 -82.790   6.780  1.00  0.00           C  
ATOM   2055  C   ALA C1635      82.619 -83.715   7.996  1.00  0.00           C  
ATOM   2056  O   ALA C1635      81.992 -84.774   7.960  1.00  0.00           O  
ATOM   2057  CB  ALA C1635      84.053 -82.752   6.192  1.00  0.00           C  
ATOM   2058  N   GLU C1636      83.287 -83.286   9.068  1.00  0.00           N  
ATOM   2059  CA  GLU C1636      83.438 -84.094  10.289  1.00  0.00           C  
ATOM   2060  C   GLU C1636      82.113 -84.369  11.005  1.00  0.00           C  
ATOM   2061  O   GLU C1636      81.924 -85.442  11.584  1.00  0.00           O  
ATOM   2062  CB  GLU C1636      84.457 -83.457  11.246  1.00  0.00           C  
ATOM   2063  CG  GLU C1636      85.900 -83.954  10.996  1.00  0.00           C  
ATOM   2064  CD  GLU C1636      86.986 -83.154  11.728  1.00  0.00           C  
ATOM   2065  OE1 GLU C1636      86.651 -82.169  12.429  1.00  0.00           O  
ATOM   2066  OE2 GLU C1636      88.185 -83.514  11.600  1.00  0.00           O  
ATOM   2067  N   LEU C1637      81.204 -83.401  10.954  1.00  0.00           N  
ATOM   2068  CA  LEU C1637      79.850 -83.589  11.482  1.00  0.00           C  
ATOM   2069  C   LEU C1637      79.009 -84.471  10.555  1.00  0.00           C  
ATOM   2070  O   LEU C1637      78.154 -85.222  11.025  1.00  0.00           O  
ATOM   2071  CB  LEU C1637      79.160 -82.247  11.759  1.00  0.00           C  
ATOM   2072  CG  LEU C1637      79.506 -81.659  13.134  1.00  0.00           C  
ATOM   2073  CD1 LEU C1637      79.326 -80.154  13.165  1.00  0.00           C  
ATOM   2074  CD2 LEU C1637      78.690 -82.314  14.235  1.00  0.00           C  
ATOM   2075  N   GLU C1638      79.263 -84.395   9.250  1.00  0.00           N  
ATOM   2076  CA  GLU C1638      78.585 -85.277   8.282  1.00  0.00           C  
ATOM   2077  C   GLU C1638      78.858 -86.752   8.605  1.00  0.00           C  
ATOM   2078  O   GLU C1638      77.959 -87.599   8.552  1.00  0.00           O  
ATOM   2079  CB  GLU C1638      79.030 -84.967   6.851  1.00  0.00           C  
ATOM   2080  N   GLN C1639      80.109 -87.034   8.952  1.00  0.00           N  
ATOM   2081  CA  GLN C1639      80.526 -88.375   9.379  1.00  0.00           C  
ATOM   2082  C   GLN C1639      79.819 -88.814  10.653  1.00  0.00           C  
ATOM   2083  O   GLN C1639      79.339 -89.943  10.742  1.00  0.00           O  
ATOM   2084  CB  GLN C1639      82.036 -88.429   9.601  1.00  0.00           C  
ATOM   2085  CG  GLN C1639      82.835 -88.556   8.317  1.00  0.00           C  
ATOM   2086  CD  GLN C1639      82.598 -89.888   7.610  1.00  0.00           C  
ATOM   2087  OE1 GLN C1639      82.188 -89.923   6.445  1.00  0.00           O  
ATOM   2088  NE2 GLN C1639      82.840 -90.991   8.320  1.00  0.00           N  
ATOM   2089  N   ALA C1640      79.771 -87.913  11.630  1.00  0.00           N  
ATOM   2090  CA  ALA C1640      79.041 -88.134  12.880  1.00  0.00           C  
ATOM   2091  C   ALA C1640      77.611 -88.629  12.627  1.00  0.00           C  
ATOM   2092  O   ALA C1640      77.183 -89.636  13.186  1.00  0.00           O  
ATOM   2093  CB  ALA C1640      79.009 -86.859  13.680  1.00  0.00           C  
ATOM   2094  N   THR C1641      76.883 -87.916  11.771  1.00  0.00           N  
ATOM   2095  CA  THR C1641      75.488 -88.261  11.450  1.00  0.00           C  
ATOM   2096  C   THR C1641      75.402 -89.617  10.758  1.00  0.00           C  
ATOM   2097  O   THR C1641      74.429 -90.357  10.935  1.00  0.00           O  
ATOM   2098  CB  THR C1641      74.811 -87.179  10.568  1.00  0.00           C  
ATOM   2099  OG1 THR C1641      75.006 -85.897  11.166  1.00  0.00           O  
ATOM   2100  CG2 THR C1641      73.304 -87.428  10.425  1.00  0.00           C  
ATOM   2101  N   ALA C1642      76.424 -89.931   9.974  1.00  0.00           N  
ATOM   2102  CA  ALA C1642      76.507 -91.219   9.276  1.00  0.00           C  
ATOM   2103  C   ALA C1642      76.766 -92.370  10.251  1.00  0.00           C  
ATOM   2104  O   ALA C1642      76.039 -93.370  10.288  1.00  0.00           O  
ATOM   2105  CB  ALA C1642      77.610 -91.171   8.235  1.00  0.00           C  
ATOM   2106  N   GLN C1662      77.808 -92.189  11.052  1.00  0.00           N  
ATOM   2107  CA  GLN C1662      78.352 -93.242  11.923  1.00  0.00           C  
ATOM   2108  C   GLN C1662      77.759 -93.316  13.339  1.00  0.00           C  
ATOM   2109  O   GLN C1662      77.778 -94.381  13.959  1.00  0.00           O  
ATOM   2110  CB  GLN C1662      79.872 -93.082  12.014  1.00  0.00           C  
ATOM   2111  CG  GLN C1662      80.596 -93.747  10.844  1.00  0.00           C  
ATOM   2112  CD  GLN C1662      81.971 -93.165  10.545  1.00  0.00           C  
ATOM   2113  OE1 GLN C1662      82.684 -93.677   9.680  1.00  0.00           O  
ATOM   2114  NE2 GLN C1662      82.351 -92.098  11.251  1.00  0.00           N  
ATOM   2115  N   ARG C1663      77.250 -92.194  13.843  1.00  0.00           N  
ATOM   2116  CA  ARG C1663      76.785 -92.096  15.229  1.00  0.00           C  
ATOM   2117  C   ARG C1663      75.463 -91.325  15.337  1.00  0.00           C  
ATOM   2118  O   ARG C1663      75.346 -90.412  16.148  1.00  0.00           O  
ATOM   2119  CB  ARG C1663      77.863 -91.416  16.080  1.00  0.00           C  
ATOM   2120  CG  ARG C1663      79.261 -92.029  15.959  1.00  0.00           C  
ATOM   2121  CD  ARG C1663      80.363 -91.091  16.452  1.00  0.00           C  
ATOM   2122  NE  ARG C1663      79.959 -90.283  17.611  1.00  0.00           N  
ATOM   2123  CZ  ARG C1663      79.665 -88.975  17.587  1.00  0.00           C  
ATOM   2124  NH1 ARG C1663      79.725 -88.269  16.460  1.00  0.00           N  
ATOM   2125  NH2 ARG C1663      79.306 -88.362  18.711  1.00  0.00           N  
ATOM   2126  N   PRO C1664      74.449 -91.717  14.540  1.00  0.00           N  
ATOM   2127  CA  PRO C1664      73.202 -90.943  14.372  1.00  0.00           C  
ATOM   2128  C   PRO C1664      72.356 -90.708  15.638  1.00  0.00           C  
ATOM   2129  O   PRO C1664      71.718 -89.662  15.761  1.00  0.00           O  
ATOM   2130  CB  PRO C1664      72.410 -91.771  13.346  1.00  0.00           C  
ATOM   2131  CG  PRO C1664      72.990 -93.130  13.397  1.00  0.00           C  
ATOM   2132  CD  PRO C1664      74.429 -92.958  13.742  1.00  0.00           C  
ATOM   2133  N   GLN C1665      72.357 -91.659  16.565  1.00  0.00           N  
ATOM   2134  CA  GLN C1665      71.544 -91.557  17.800  1.00  0.00           C  
ATOM   2135  C   GLN C1665      72.177 -90.612  18.813  1.00  0.00           C  
ATOM   2136  O   GLN C1665      71.600 -90.338  19.868  1.00  0.00           O  
ATOM   2137  CB  GLN C1665      71.375 -92.930  18.453  1.00  0.00           C  
ATOM   2138  CG  GLN C1665      70.774 -93.980  17.528  1.00  0.00           C  
ATOM   2139  CD  GLN C1665      71.015 -95.391  17.999  1.00  0.00           C  
ATOM   2140  OE1 GLN C1665      70.847 -96.340  17.233  1.00  0.00           O  
ATOM   2141  NE2 GLN C1665      71.412 -95.543  19.262  1.00  0.00           N  
ATOM   2142  N   GLN C1666      73.367 -90.129  18.468  1.00  0.00           N  
ATOM   2143  CA  GLN C1666      74.190 -89.312  19.342  1.00  0.00           C  
ATOM   2144  C   GLN C1666      74.013 -87.824  19.081  1.00  0.00           C  
ATOM   2145  O   GLN C1666      74.356 -86.999  19.927  1.00  0.00           O  
ATOM   2146  CB  GLN C1666      75.644 -89.688  19.130  1.00  0.00           C  
ATOM   2147  CG  GLN C1666      76.513 -89.378  20.313  1.00  0.00           C  
ATOM   2148  CD  GLN C1666      77.465 -90.501  20.628  1.00  0.00           C  
ATOM   2149  OE1 GLN C1666      77.694 -91.388  19.800  1.00  0.00           O  
ATOM   2150  NE2 GLN C1666      78.027 -90.477  21.835  1.00  0.00           N  
ATOM   2151  N   ARG C1667      73.514 -87.503  17.889  1.00  0.00           N  
ATOM   2152  CA  ARG C1667      73.021 -86.155  17.546  1.00  0.00           C  
ATOM   2153  C   ARG C1667      74.069 -85.032  17.605  1.00  0.00           C  
ATOM   2154  O   ARG C1667      73.741 -83.889  17.917  1.00  0.00           O  
ATOM   2155  CB  ARG C1667      71.827 -85.775  18.438  1.00  0.00           C  
ATOM   2156  CG  ARG C1667      70.833 -86.891  18.686  1.00  0.00           C  
ATOM   2157  CD  ARG C1667      69.412 -86.452  18.397  1.00  0.00           C  
ATOM   2158  NE  ARG C1667      69.008 -86.874  17.058  1.00  0.00           N  
ATOM   2159  CZ  ARG C1667      68.006 -86.357  16.352  1.00  0.00           C  
ATOM   2160  NH1 ARG C1667      67.272 -85.357  16.836  1.00  0.00           N  
ATOM   2161  NH2 ARG C1667      67.746 -86.844  15.139  1.00  0.00           N  
ATOM   2162  N   ALA C1668      75.321 -85.351  17.296  1.00  0.00           N  
ATOM   2163  CA  ALA C1668      76.398 -84.348  17.347  1.00  0.00           C  
ATOM   2164  C   ALA C1668      76.014 -83.112  16.535  1.00  0.00           C  
ATOM   2165  O   ALA C1668      76.182 -81.981  16.995  1.00  0.00           O  
ATOM   2166  CB  ALA C1668      77.708 -84.932  16.852  1.00  0.00           C  
ATOM   2167  N   ALA C1669      75.460 -83.351  15.348  1.00  0.00           N  
ATOM   2168  CA  ALA C1669      75.086 -82.286  14.411  1.00  0.00           C  
ATOM   2169  C   ALA C1669      73.920 -81.458  14.918  1.00  0.00           C  
ATOM   2170  O   ALA C1669      73.919 -80.235  14.760  1.00  0.00           O  
ATOM   2171  CB  ALA C1669      74.752 -82.864  13.035  1.00  0.00           C  
ATOM   2172  N   GLN C1670      72.929 -82.122  15.509  1.00  0.00           N  
ATOM   2173  CA  GLN C1670      71.733 -81.432  16.014  1.00  0.00           C  
ATOM   2174  C   GLN C1670      72.055 -80.521  17.191  1.00  0.00           C  
ATOM   2175  O   GLN C1670      71.558 -79.405  17.277  1.00  0.00           O  
ATOM   2176  CB  GLN C1670      70.647 -82.427  16.427  1.00  0.00           C  
ATOM   2177  CG  GLN C1670      69.803 -82.963  15.265  1.00  0.00           C  
ATOM   2178  CD  GLN C1670      70.513 -84.027  14.466  1.00  0.00           C  
ATOM   2179  OE1 GLN C1670      71.696 -84.280  14.667  1.00  0.00           O  
ATOM   2180  NE2 GLN C1670      69.788 -84.663  13.554  1.00  0.00           N  
ATOM   2181  N   ARG C1671      72.884 -81.023  18.095  1.00  0.00           N  
ATOM   2182  CA  ARG C1671      73.272 -80.298  19.304  1.00  0.00           C  
ATOM   2183  C   ARG C1671      74.153 -79.104  18.968  1.00  0.00           C  
ATOM   2184  O   ARG C1671      74.100 -78.078  19.629  1.00  0.00           O  
ATOM   2185  CB  ARG C1671      73.986 -81.238  20.295  1.00  0.00           C  
ATOM   2186  CG  ARG C1671      73.050 -82.280  20.936  1.00  0.00           C  
ATOM   2187  CD  ARG C1671      73.604 -82.903  22.230  1.00  0.00           C  
ATOM   2188  NE  ARG C1671      74.316 -84.163  21.978  1.00  0.00           N  
ATOM   2189  CZ  ARG C1671      75.623 -84.276  21.728  1.00  0.00           C  
ATOM   2190  NH1 ARG C1671      76.415 -83.209  21.703  1.00  0.00           N  
ATOM   2191  NH2 ARG C1671      76.149 -85.475  21.495  1.00  0.00           N  
ATOM   2192  N   ARG C1672      74.963 -79.244  17.932  1.00  0.00           N  
ATOM   2193  CA  ARG C1672      75.836 -78.151  17.486  1.00  0.00           C  
ATOM   2194  C   ARG C1672      75.013 -77.052  16.826  1.00  0.00           C  
ATOM   2195  O   ARG C1672      75.186 -75.876  17.119  1.00  0.00           O  
ATOM   2196  CB  ARG C1672      76.897 -78.668  16.504  1.00  0.00           C  
ATOM   2197  CG  ARG C1672      77.942 -77.636  16.099  1.00  0.00           C  
ATOM   2198  CD  ARG C1672      78.952 -77.403  17.200  1.00  0.00           C  
ATOM   2199  NE  ARG C1672      79.777 -76.226  16.931  1.00  0.00           N  
ATOM   2200  CZ  ARG C1672      80.838 -76.198  16.124  1.00  0.00           C  
ATOM   2201  NH1 ARG C1672      81.235 -77.284  15.474  1.00  0.00           N  
ATOM   2202  NH2 ARG C1672      81.503 -75.064  15.957  1.00  0.00           N  
ATOM   2203  N   LEU C1673      74.127 -77.457  15.923  1.00  0.00           N  
ATOM   2204  CA  LEU C1673      73.176 -76.540  15.302  1.00  0.00           C  
ATOM   2205  C   LEU C1673      72.398 -75.779  16.373  1.00  0.00           C  
ATOM   2206  O   LEU C1673      72.213 -74.570  16.285  1.00  0.00           O  
ATOM   2207  CB  LEU C1673      72.193 -77.319  14.438  1.00  0.00           C  
ATOM   2208  CG  LEU C1673      71.202 -76.434  13.701  1.00  0.00           C  
ATOM   2209  CD1 LEU C1673      71.894 -75.691  12.578  1.00  0.00           C  
ATOM   2210  CD2 LEU C1673      70.072 -77.286  13.181  1.00  0.00           C  
ATOM   2211  N   ALA C1684      71.953 -76.521  17.381  1.00  0.00           N  
ATOM   2212  CA  ALA C1684      71.102 -75.997  18.442  1.00  0.00           C  
ATOM   2213  C   ALA C1684      71.818 -74.931  19.283  1.00  0.00           C  
ATOM   2214  O   ALA C1684      71.252 -73.868  19.599  1.00  0.00           O  
ATOM   2215  CB  ALA C1684      70.613 -77.132  19.323  1.00  0.00           C  
ATOM   2216  N   SER C1685      73.065 -75.209  19.640  1.00  0.00           N  
ATOM   2217  CA  SER C1685      73.827 -74.264  20.450  1.00  0.00           C  
ATOM   2218  C   SER C1685      74.184 -73.022  19.648  1.00  0.00           C  
ATOM   2219  O   SER C1685      74.091 -71.910  20.160  1.00  0.00           O  
ATOM   2220  CB  SER C1685      75.090 -74.908  20.994  1.00  0.00           C  
ATOM   2221  OG  SER C1685      75.885 -75.387  19.938  1.00  0.00           O  
ATOM   2222  N   GLU C1686      74.578 -73.214  18.391  1.00  0.00           N  
ATOM   2223  CA  GLU C1686      74.967 -72.094  17.524  1.00  0.00           C  
ATOM   2224  C   GLU C1686      73.809 -71.116  17.327  1.00  0.00           C  
ATOM   2225  O   GLU C1686      73.980 -69.905  17.481  1.00  0.00           O  
ATOM   2226  CB  GLU C1686      75.468 -72.597  16.171  1.00  0.00           C  
ATOM   2227  CG  GLU C1686      76.776 -73.401  16.245  1.00  0.00           C  
ATOM   2228  CD  GLU C1686      78.040 -72.563  16.068  1.00  0.00           C  
ATOM   2229  OE1 GLU C1686      77.990 -71.524  15.371  1.00  0.00           O  
ATOM   2230  OE2 GLU C1686      79.099 -72.962  16.605  1.00  0.00           O  
ATOM   2231  N   LEU C1687      72.631 -71.646  17.011  1.00  0.00           N  
ATOM   2232  CA  LEU C1687      71.442 -70.804  16.816  1.00  0.00           C  
ATOM   2233  C   LEU C1687      70.891 -70.223  18.125  1.00  0.00           C  
ATOM   2234  O   LEU C1687      70.353 -69.120  18.134  1.00  0.00           O  
ATOM   2235  CB  LEU C1687      70.346 -71.558  16.056  1.00  0.00           C  
ATOM   2236  CG  LEU C1687      70.530 -71.598  14.535  1.00  0.00           C  
ATOM   2237  CD1 LEU C1687      70.427 -70.209  13.916  1.00  0.00           C  
ATOM   2238  CD2 LEU C1687      71.866 -72.231  14.187  1.00  0.00           C  
ATOM   2239  N   THR C1690      71.025 -70.953  19.224  1.00  0.00           N  
ATOM   2240  CA  THR C1690      70.595 -70.430  20.540  1.00  0.00           C  
ATOM   2241  C   THR C1690      71.584 -69.400  21.134  1.00  0.00           C  
ATOM   2242  O   THR C1690      71.176 -68.437  21.780  1.00  0.00           O  
ATOM   2243  CB  THR C1690      70.371 -71.550  21.571  1.00  0.00           C  
ATOM   2244  OG1 THR C1690      69.680 -72.638  20.953  1.00  0.00           O  
ATOM   2245  CG2 THR C1690      69.541 -71.047  22.744  1.00  0.00           C  
ATOM   2246  N   VAL C1691      72.877 -69.610  20.933  1.00  0.00           N  
ATOM   2247  CA  VAL C1691      73.864 -68.595  21.315  1.00  0.00           C  
ATOM   2248  C   VAL C1691      73.628 -67.320  20.511  1.00  0.00           C  
ATOM   2249  O   VAL C1691      73.570 -66.242  21.073  1.00  0.00           O  
ATOM   2250  CB  VAL C1691      75.325 -69.056  21.074  1.00  0.00           C  
ATOM   2251  CG1 VAL C1691      76.272 -67.845  21.089  1.00  0.00           C  
ATOM   2252  CG2 VAL C1691      75.750 -70.087  22.109  1.00  0.00           C  
ATOM   2253  N   LEU C1692      73.505 -67.477  19.195  1.00  0.00           N  
ATOM   2254  CA  LEU C1692      73.253 -66.370  18.257  1.00  0.00           C  
ATOM   2255  C   LEU C1692      72.155 -65.462  18.770  1.00  0.00           C  
ATOM   2256  O   LEU C1692      72.366 -64.265  18.916  1.00  0.00           O  
ATOM   2257  CB  LEU C1692      72.850 -66.902  16.865  1.00  0.00           C  
ATOM   2258  CG  LEU C1692      73.014 -65.990  15.645  1.00  0.00           C  
ATOM   2259  CD1 LEU C1692      72.408 -66.673  14.436  1.00  0.00           C  
ATOM   2260  CD2 LEU C1692      72.366 -64.641  15.829  1.00  0.00           C  
ATOM   2261  N   VAL C1693      70.993 -66.043  19.050  1.00  0.00           N  
ATOM   2262  CA  VAL C1693      69.794 -65.259  19.384  1.00  0.00           C  
ATOM   2263  C   VAL C1693      69.692 -64.870  20.870  1.00  0.00           C  
ATOM   2264  O   VAL C1693      69.412 -63.714  21.189  1.00  0.00           O  
ATOM   2265  CB  VAL C1693      68.515 -66.003  18.963  1.00  0.00           C  
ATOM   2266  CG1 VAL C1693      67.281 -65.261  19.418  1.00  0.00           C  
ATOM   2267  CG2 VAL C1693      68.502 -66.193  17.463  1.00  0.00           C  
ATOM   2268  N   HIS C1694      69.935 -65.831  21.759  1.00  0.00           N  
ATOM   2269  CA  HIS C1694      69.705 -65.655  23.202  1.00  0.00           C  
ATOM   2270  C   HIS C1694      70.962 -65.586  24.079  1.00  0.00           C  
ATOM   2271  O   HIS C1694      70.864 -65.504  25.309  1.00  0.00           O  
ATOM   2272  CB  HIS C1694      68.808 -66.773  23.712  1.00  0.00           C  
ATOM   2273  CG  HIS C1694      67.424 -66.737  23.145  1.00  0.00           C  
ATOM   2274  ND1 HIS C1694      67.031 -67.540  22.102  1.00  0.00           N  
ATOM   2275  CD2 HIS C1694      66.343 -65.992  23.476  1.00  0.00           C  
ATOM   2276  CE1 HIS C1694      65.767 -67.291  21.810  1.00  0.00           C  
ATOM   2277  NE2 HIS C1694      65.324 -66.359  22.634  1.00  0.00           N  
ATOM   2278  N   GLY C1695      72.134 -65.620  23.459  1.00  0.00           N  
ATOM   2279  CA  GLY C1695      73.389 -65.510  24.205  1.00  0.00           C  
ATOM   2280  C   GLY C1695      73.869 -66.796  24.864  1.00  0.00           C  
ATOM   2281  O   GLY C1695      73.142 -67.786  24.919  1.00  0.00           O  
ATOM   2282  N   GLU C1696      75.100 -66.762  25.381  1.00  0.00           N  
ATOM   2283  CA  GLU C1696      75.802 -67.975  25.872  1.00  0.00           C  
ATOM   2284  C   GLU C1696      75.319 -68.485  27.236  1.00  0.00           C  
ATOM   2285  O   GLU C1696      75.172 -69.689  27.443  1.00  0.00           O  
ATOM   2286  CB  GLU C1696      77.314 -67.739  25.935  1.00  0.00           C  
ATOM   2287  CG  GLU C1696      78.006 -67.745  24.581  1.00  0.00           C  
ATOM   2288  N   ALA C1697      75.118 -67.562  28.167  1.00  0.00           N  
ATOM   2289  CA  ALA C1697      74.603 -67.891  29.495  1.00  0.00           C  
ATOM   2290  C   ALA C1697      73.261 -68.619  29.394  1.00  0.00           C  
ATOM   2291  O   ALA C1697      73.032 -69.625  30.073  1.00  0.00           O  
ATOM   2292  CB  ALA C1697      74.451 -66.629  30.325  1.00  0.00           C  
ATOM   2293  N   ALA C1698      72.380 -68.096  28.544  1.00  0.00           N  
ATOM   2294  CA  ALA C1698      71.043 -68.665  28.358  1.00  0.00           C  
ATOM   2295  C   ALA C1698      71.114 -70.042  27.693  1.00  0.00           C  
ATOM   2296  O   ALA C1698      70.371 -70.963  28.046  1.00  0.00           O  
ATOM   2297  CB  ALA C1698      70.181 -67.721  27.530  1.00  0.00           C  
ATOM   2298  N   THR C1708      72.014 -70.163  26.723  1.00  0.00           N  
ATOM   2299  CA  THR C1708      72.239 -71.417  26.008  1.00  0.00           C  
ATOM   2300  C   THR C1708      72.743 -72.500  26.967  1.00  0.00           C  
ATOM   2301  O   THR C1708      72.284 -73.641  26.926  1.00  0.00           O  
ATOM   2302  CB  THR C1708      73.241 -71.206  24.842  1.00  0.00           C  
ATOM   2303  OG1 THR C1708      72.656 -70.320  23.874  1.00  0.00           O  
ATOM   2304  CG2 THR C1708      73.627 -72.529  24.167  1.00  0.00           C  
ATOM   2305  N   ALA C1716      73.671 -72.127  27.841  1.00  0.00           N  
ATOM   2306  CA  ALA C1716      74.277 -73.070  28.795  1.00  0.00           C  
ATOM   2307  C   ALA C1716      73.197 -73.758  29.634  1.00  0.00           C  
ATOM   2308  O   ALA C1716      73.140 -74.996  29.729  1.00  0.00           O  
ATOM   2309  CB  ALA C1716      75.275 -72.348  29.705  1.00  0.00           C  
ATOM   2310  N   ALA C1717      72.339 -72.935  30.228  1.00  0.00           N  
ATOM   2311  CA  ALA C1717      71.211 -73.420  31.019  1.00  0.00           C  
ATOM   2312  C   ALA C1717      70.357 -74.438  30.239  1.00  0.00           C  
ATOM   2313  O   ALA C1717      70.072 -75.535  30.724  1.00  0.00           O  
ATOM   2314  CB  ALA C1717      70.352 -72.247  31.460  1.00  0.00           C  
ATOM   2315  N   VAL C1718      69.964 -74.048  29.031  1.00  0.00           N  
ATOM   2316  CA  VAL C1718      69.098 -74.848  28.176  1.00  0.00           C  
ATOM   2317  C   VAL C1718      69.716 -76.194  27.835  1.00  0.00           C  
ATOM   2318  O   VAL C1718      69.042 -77.222  27.853  1.00  0.00           O  
ATOM   2319  CB  VAL C1718      68.796 -74.103  26.875  1.00  0.00           C  
ATOM   2320  CG1 VAL C1718      68.212 -75.033  25.849  1.00  0.00           C  
ATOM   2321  CG2 VAL C1718      67.853 -72.957  27.145  1.00  0.00           C  
ATOM   2322  N   GLU C1719      70.999 -76.183  27.509  1.00  0.00           N  
ATOM   2323  CA  GLU C1719      71.714 -77.435  27.229  1.00  0.00           C  
ATOM   2324  C   GLU C1719      71.650 -78.386  28.435  1.00  0.00           C  
ATOM   2325  O   GLU C1719      71.281 -79.549  28.286  1.00  0.00           O  
ATOM   2326  CB  GLU C1719      73.177 -77.169  26.846  1.00  0.00           C  
ATOM   2327  CG  GLU C1719      73.369 -76.526  25.481  1.00  0.00           C  
ATOM   2328  CD  GLU C1719      74.839 -76.466  25.044  1.00  0.00           C  
ATOM   2329  OE1 GLU C1719      75.632 -77.342  25.459  1.00  0.00           O  
ATOM   2330  OE2 GLU C1719      75.209 -75.550  24.276  1.00  0.00           O  
ATOM   2331  N   HIS C1720      72.006 -77.875  29.614  1.00  0.00           N  
ATOM   2332  CA  HIS C1720      72.033 -78.670  30.846  1.00  0.00           C  
ATOM   2333  C   HIS C1720      70.673 -79.249  31.122  1.00  0.00           C  
ATOM   2334  O   HIS C1720      70.539 -80.435  31.426  1.00  0.00           O  
ATOM   2335  CB  HIS C1720      72.449 -77.817  32.040  1.00  0.00           C  
ATOM   2336  CG  HIS C1720      73.921 -77.571  32.120  1.00  0.00           C  
ATOM   2337  ND1 HIS C1720      74.554 -76.593  31.381  1.00  0.00           N  
ATOM   2338  CD2 HIS C1720      74.886 -78.180  32.846  1.00  0.00           C  
ATOM   2339  CE1 HIS C1720      75.847 -76.611  31.648  1.00  0.00           C  
ATOM   2340  NE2 HIS C1720      76.074 -77.563  32.537  1.00  0.00           N  
ATOM   2341  N   ALA C1721      69.676 -78.377  31.027  1.00  0.00           N  
ATOM   2342  CA  ALA C1721      68.280 -78.745  31.138  1.00  0.00           C  
ATOM   2343  C   ALA C1721      67.962 -79.835  30.144  1.00  0.00           C  
ATOM   2344  O   ALA C1721      67.425 -80.884  30.501  1.00  0.00           O  
ATOM   2345  CB  ALA C1721      67.410 -77.551  30.871  1.00  0.00           C  
ATOM   2346  N   SER C1722      68.305 -79.585  28.887  1.00  0.00           N  
ATOM   2347  CA  SER C1722      67.992 -80.535  27.816  1.00  0.00           C  
ATOM   2348  C   SER C1722      68.627 -81.898  28.022  1.00  0.00           C  
ATOM   2349  O   SER C1722      68.006 -82.907  27.738  1.00  0.00           O  
ATOM   2350  CB  SER C1722      68.419 -80.010  26.464  1.00  0.00           C  
ATOM   2351  OG  SER C1722      68.021 -80.941  25.476  1.00  0.00           O  
ATOM   2352  N   ARG C1727      69.862 -81.925  28.507  1.00  0.00           N  
ATOM   2353  CA  ARG C1727      70.530 -83.195  28.830  1.00  0.00           C  
ATOM   2354  C   ARG C1727      69.934 -83.858  30.078  1.00  0.00           C  
ATOM   2355  O   ARG C1727      69.605 -85.039  30.056  1.00  0.00           O  
ATOM   2356  CB  ARG C1727      72.032 -82.983  29.001  1.00  0.00           C  
ATOM   2357  CG  ARG C1727      72.773 -82.884  27.681  1.00  0.00           C  
ATOM   2358  CD  ARG C1727      74.228 -82.527  27.879  1.00  0.00           C  
ATOM   2359  NE  ARG C1727      74.377 -81.196  28.468  1.00  0.00           N  
ATOM   2360  CZ  ARG C1727      75.532 -80.645  28.851  1.00  0.00           C  
ATOM   2361  NH1 ARG C1727      76.690 -81.306  28.710  1.00  0.00           N  
ATOM   2362  NH2 ARG C1727      75.525 -79.417  29.379  1.00  0.00           N  
ATOM   2363  N   ALA C1728      69.795 -83.077  31.149  1.00  0.00           N  
ATOM   2364  CA  ALA C1728      69.159 -83.526  32.412  1.00  0.00           C  
ATOM   2365  C   ALA C1728      67.828 -84.238  32.178  1.00  0.00           C  
ATOM   2366  O   ALA C1728      67.577 -85.301  32.742  1.00  0.00           O  
ATOM   2367  CB  ALA C1728      68.935 -82.346  33.335  1.00  0.00           C  
ATOM   2368  N   LEU C1755      66.991 -83.629  31.339  1.00  0.00           N  
ATOM   2369  CA  LEU C1755      65.642 -84.134  31.023  1.00  0.00           C  
ATOM   2370  C   LEU C1755      65.644 -85.464  30.279  1.00  0.00           C  
ATOM   2371  O   LEU C1755      64.645 -86.164  30.271  1.00  0.00           O  
ATOM   2372  CB  LEU C1755      64.843 -83.102  30.201  1.00  0.00           C  
ATOM   2373  CG  LEU C1755      63.893 -82.142  30.937  1.00  0.00           C  
ATOM   2374  CD1 LEU C1755      64.603 -81.395  32.036  1.00  0.00           C  
ATOM   2375  CD2 LEU C1755      63.289 -81.158  29.962  1.00  0.00           C  
ATOM   2376  N   PHE C1756      66.757 -85.805  29.645  1.00  0.00           N  
ATOM   2377  CA  PHE C1756      66.855 -87.061  28.899  1.00  0.00           C  
ATOM   2378  C   PHE C1756      67.869 -88.039  29.497  1.00  0.00           C  
ATOM   2379  O   PHE C1756      68.477 -88.833  28.788  1.00  0.00           O  
ATOM   2380  CB  PHE C1756      67.156 -86.756  27.436  1.00  0.00           C  
ATOM   2381  CG  PHE C1756      66.009 -86.106  26.735  1.00  0.00           C  
ATOM   2382  CD1 PHE C1756      65.006 -86.871  26.156  1.00  0.00           C  
ATOM   2383  CD2 PHE C1756      65.898 -84.726  26.694  1.00  0.00           C  
ATOM   2384  CE1 PHE C1756      63.921 -86.265  25.526  1.00  0.00           C  
ATOM   2385  CE2 PHE C1756      64.814 -84.111  26.061  1.00  0.00           C  
ATOM   2386  CZ  PHE C1756      63.823 -84.888  25.480  1.00  0.00           C  
ATOM   2387  N   GLY C1757      68.034 -87.985  30.814  1.00  0.00           N  
ATOM   2388  CA  GLY C1757      68.928 -88.903  31.519  1.00  0.00           C  
ATOM   2389  C   GLY C1757      70.394 -88.737  31.188  1.00  0.00           C  
ATOM   2390  O   GLY C1757      71.194 -89.617  31.469  1.00  0.00           O  
ATOM   2391  N   ARG C1758      70.740 -87.610  30.584  1.00  0.00           N  
ATOM   2392  CA  ARG C1758      72.125 -87.305  30.221  1.00  0.00           C  
ATOM   2393  C   ARG C1758      72.714 -86.333  31.235  1.00  0.00           C  
ATOM   2394  O   ARG C1758      73.810 -85.813  31.047  1.00  0.00           O  
ATOM   2395  CB  ARG C1758      72.205 -86.687  28.821  1.00  0.00           C  
ATOM   2396  CG  ARG C1758      71.577 -87.526  27.698  1.00  0.00           C  
ATOM   2397  CD  ARG C1758      72.461 -88.662  27.255  1.00  0.00           C  
ATOM   2398  NE  ARG C1758      73.746 -88.167  26.769  1.00  0.00           N  
ATOM   2399  CZ  ARG C1758      74.793 -88.931  26.465  1.00  0.00           C  
ATOM   2400  NH1 ARG C1758      74.724 -90.262  26.565  1.00  0.00           N  
ATOM   2401  NH2 ARG C1758      75.920 -88.350  26.052  1.00  0.00           N  
ATOM   2402  N   GLY C1760      71.984 -86.097  32.317  1.00  0.00           N  
ATOM   2403  CA  GLY C1760      72.370 -85.077  33.266  1.00  0.00           C  
ATOM   2404  C   GLY C1760      71.826 -85.288  34.658  1.00  0.00           C  
ATOM   2405  O   GLY C1760      71.637 -86.411  35.118  1.00  0.00           O  
ATOM   2406  N   GLU C1762      71.498 -84.175  35.282  1.00  0.00           N  
ATOM   2407  CA  GLU C1762      71.631 -84.003  36.719  1.00  0.00           C  
ATOM   2408  C   GLU C1762      70.478 -83.211  37.304  1.00  0.00           C  
ATOM   2409  O   GLU C1762      70.650 -82.516  38.295  1.00  0.00           O  
ATOM   2410  CB  GLU C1762      72.931 -83.229  36.975  1.00  0.00           C  
ATOM   2411  CG  GLU C1762      72.883 -81.684  36.645  1.00  0.00           C  
ATOM   2412  CD  GLU C1762      72.489 -81.314  35.201  1.00  0.00           C  
ATOM   2413  OE1 GLU C1762      72.869 -82.036  34.251  1.00  0.00           O  
ATOM   2414  OE2 GLU C1762      71.809 -80.279  35.020  1.00  0.00           O  
ATOM   2415  N   LEU C1763      69.292 -83.358  36.725  1.00  0.00           N  
ATOM   2416  CA  LEU C1763      68.208 -82.361  36.871  1.00  0.00           C  
ATOM   2417  C   LEU C1763      67.952 -81.750  38.270  1.00  0.00           C  
ATOM   2418  O   LEU C1763      67.288 -80.728  38.386  1.00  0.00           O  
ATOM   2419  CB  LEU C1763      66.907 -82.889  36.252  1.00  0.00           C  
ATOM   2420  CG  LEU C1763      66.277 -84.156  36.799  1.00  0.00           C  
ATOM   2421  CD1 LEU C1763      65.330 -83.776  37.919  1.00  0.00           C  
ATOM   2422  CD2 LEU C1763      65.537 -84.895  35.679  1.00  0.00           C  
ATOM   2423  N   ALA C1764      68.488 -82.357  39.317  1.00  0.00           N  
ATOM   2424  CA  ALA C1764      68.539 -81.710  40.628  1.00  0.00           C  
ATOM   2425  C   ALA C1764      69.236 -80.339  40.587  1.00  0.00           C  
ATOM   2426  O   ALA C1764      68.842 -79.428  41.306  1.00  0.00           O  
ATOM   2427  CB  ALA C1764      69.227 -82.617  41.633  1.00  0.00           C  
ATOM   2428  N   ARG C1765      70.255 -80.194  39.742  1.00  0.00           N  
ATOM   2429  CA  ARG C1765      71.046 -78.945  39.676  1.00  0.00           C  
ATOM   2430  C   ARG C1765      70.447 -77.844  38.796  1.00  0.00           C  
ATOM   2431  O   ARG C1765      71.008 -76.752  38.715  1.00  0.00           O  
ATOM   2432  CB  ARG C1765      72.473 -79.213  39.195  1.00  0.00           C  
ATOM   2433  CG  ARG C1765      73.168 -80.313  39.942  1.00  0.00           C  
ATOM   2434  CD  ARG C1765      74.654 -80.317  39.684  1.00  0.00           C  
ATOM   2435  NE  ARG C1765      75.320 -81.311  40.525  1.00  0.00           N  
ATOM   2436  CZ  ARG C1765      75.632 -81.145  41.812  1.00  0.00           C  
ATOM   2437  NH1 ARG C1765      75.345 -80.012  42.446  1.00  0.00           N  
ATOM   2438  NH2 ARG C1765      76.238 -82.125  42.473  1.00  0.00           N  
ATOM   2439  N   LEU C1766      69.333 -78.128  38.132  1.00  0.00           N  
ATOM   2440  CA  LEU C1766      68.658 -77.125  37.319  1.00  0.00           C  
ATOM   2441  C   LEU C1766      67.806 -76.252  38.235  1.00  0.00           C  
ATOM   2442  O   LEU C1766      67.126 -76.757  39.127  1.00  0.00           O  
ATOM   2443  CB  LEU C1766      67.786 -77.784  36.257  1.00  0.00           C  
ATOM   2444  CG  LEU C1766      68.482 -78.774  35.318  1.00  0.00           C  
ATOM   2445  CD1 LEU C1766      67.454 -79.572  34.546  1.00  0.00           C  
ATOM   2446  CD2 LEU C1766      69.428 -78.081  34.363  1.00  0.00           C  
ATOM   2447  N   ASP C1767      67.858 -74.944  38.022  1.00  0.00           N  
ATOM   2448  CA  ASP C1767      67.083 -74.007  38.844  1.00  0.00           C  
ATOM   2449  C   ASP C1767      65.645 -73.902  38.330  1.00  0.00           C  
ATOM   2450  O   ASP C1767      65.396 -73.996  37.133  1.00  0.00           O  
ATOM   2451  CB  ASP C1767      67.745 -72.621  38.886  1.00  0.00           C  
ATOM   2452  CG  ASP C1767      67.771 -71.944  37.521  1.00  0.00           C  
ATOM   2453  OD1 ASP C1767      68.135 -72.628  36.535  1.00  0.00           O  
ATOM   2454  OD2 ASP C1767      67.422 -70.742  37.434  1.00  0.00           O  
ATOM   2455  N   GLU C1768      64.721 -73.664  39.257  1.00  0.00           N  
ATOM   2456  CA  GLU C1768      63.271 -73.724  39.004  1.00  0.00           C  
ATOM   2457  C   GLU C1768      62.812 -73.047  37.709  1.00  0.00           C  
ATOM   2458  O   GLU C1768      62.040 -73.623  36.944  1.00  0.00           O  
ATOM   2459  CB  GLU C1768      62.515 -73.134  40.199  1.00  0.00           C  
ATOM   2460  N   ALA C1769      63.297 -71.835  37.469  1.00  0.00           N  
ATOM   2461  CA  ALA C1769      62.955 -71.081  36.253  1.00  0.00           C  
ATOM   2462  C   ALA C1769      63.201 -71.915  34.994  1.00  0.00           C  
ATOM   2463  O   ALA C1769      62.338 -72.045  34.125  1.00  0.00           O  
ATOM   2464  CB  ALA C1769      63.760 -69.793  36.191  1.00  0.00           C  
ATOM   2465  N   THR C1770      64.396 -72.483  34.934  1.00  0.00           N  
ATOM   2466  CA  THR C1770      64.854 -73.280  33.797  1.00  0.00           C  
ATOM   2467  C   THR C1770      64.024 -74.545  33.631  1.00  0.00           C  
ATOM   2468  O   THR C1770      63.483 -74.807  32.558  1.00  0.00           O  
ATOM   2469  CB  THR C1770      66.336 -73.674  33.980  1.00  0.00           C  
ATOM   2470  OG1 THR C1770      67.084 -72.509  34.353  1.00  0.00           O  
ATOM   2471  CG2 THR C1770      66.915 -74.275  32.700  1.00  0.00           C  
ATOM   2472  N   LEU C1771      63.933 -75.321  34.702  1.00  0.00           N  
ATOM   2473  CA  LEU C1771      63.187 -76.580  34.692  1.00  0.00           C  
ATOM   2474  C   LEU C1771      61.725 -76.353  34.308  1.00  0.00           C  
ATOM   2475  O   LEU C1771      61.176 -77.080  33.481  1.00  0.00           O  
ATOM   2476  CB  LEU C1771      63.277 -77.272  36.060  1.00  0.00           C  
ATOM   2477  CG  LEU C1771      62.513 -78.594  36.212  1.00  0.00           C  
ATOM   2478  CD1 LEU C1771      62.850 -79.555  35.091  1.00  0.00           C  
ATOM   2479  CD2 LEU C1771      62.798 -79.215  37.571  1.00  0.00           C  
ATOM   2480  N   ALA C1772      61.112 -75.337  34.918  1.00  0.00           N  
ATOM   2481  CA  ALA C1772      59.718 -74.968  34.642  1.00  0.00           C  
ATOM   2482  C   ALA C1772      59.512 -74.735  33.152  1.00  0.00           C  
ATOM   2483  O   ALA C1772      58.689 -75.389  32.520  1.00  0.00           O  
ATOM   2484  CB  ALA C1772      59.346 -73.736  35.414  1.00  0.00           C  
ATOM   2485  N   ALA C1773      60.296 -73.807  32.609  1.00  0.00           N  
ATOM   2486  CA  ALA C1773      60.314 -73.509  31.176  1.00  0.00           C  
ATOM   2487  C   ALA C1773      60.429 -74.790  30.341  1.00  0.00           C  
ATOM   2488  O   ALA C1773      59.632 -75.034  29.434  1.00  0.00           O  
ATOM   2489  CB  ALA C1773      61.453 -72.569  30.859  1.00  0.00           C  
ATOM   2490  N   ALA C1774      61.423 -75.607  30.666  1.00  0.00           N  
ATOM   2491  CA  ALA C1774      61.685 -76.843  29.930  1.00  0.00           C  
ATOM   2492  C   ALA C1774      60.443 -77.721  29.902  1.00  0.00           C  
ATOM   2493  O   ALA C1774      60.026 -78.234  28.853  1.00  0.00           O  
ATOM   2494  CB  ALA C1774      62.821 -77.590  30.568  1.00  0.00           C  
ATOM   2495  N   LEU C1775      59.854 -77.879  31.080  1.00  0.00           N  
ATOM   2496  CA  LEU C1775      58.701 -78.762  31.273  1.00  0.00           C  
ATOM   2497  C   LEU C1775      57.442 -78.249  30.583  1.00  0.00           C  
ATOM   2498  O   LEU C1775      56.658 -79.043  30.080  1.00  0.00           O  
ATOM   2499  CB  LEU C1775      58.454 -79.008  32.770  1.00  0.00           C  
ATOM   2500  CG  LEU C1775      58.973 -80.344  33.339  1.00  0.00           C  
ATOM   2501  CD1 LEU C1775      59.908 -81.091  32.410  1.00  0.00           C  
ATOM   2502  CD2 LEU C1775      59.643 -80.124  34.679  1.00  0.00           C  
ATOM   2503  N   ARG C1776      57.269 -76.931  30.524  1.00  0.00           N  
ATOM   2504  CA  ARG C1776      56.051 -76.350  29.929  1.00  0.00           C  
ATOM   2505  C   ARG C1776      55.962 -76.512  28.397  1.00  0.00           C  
ATOM   2506  O   ARG C1776      54.926 -76.232  27.802  1.00  0.00           O  
ATOM   2507  CB  ARG C1776      55.865 -74.883  30.348  1.00  0.00           C  
ATOM   2508  CG  ARG C1776      56.709 -73.864  29.603  1.00  0.00           C  
ATOM   2509  CD  ARG C1776      56.129 -72.465  29.782  1.00  0.00           C  
ATOM   2510  NE  ARG C1776      55.937 -72.141  31.200  1.00  0.00           N  
ATOM   2511  CZ  ARG C1776      56.811 -71.488  31.973  1.00  0.00           C  
ATOM   2512  NH1 ARG C1776      57.972 -71.055  31.482  1.00  0.00           N  
ATOM   2513  NH2 ARG C1776      56.516 -71.258  33.255  1.00  0.00           N  
ATOM   2514  N   GLU C1777      57.044 -76.958  27.768  1.00  0.00           N  
ATOM   2515  CA  GLU C1777      57.013 -77.286  26.344  1.00  0.00           C  
ATOM   2516  C   GLU C1777      56.439 -78.674  26.132  1.00  0.00           C  
ATOM   2517  O   GLU C1777      55.825 -78.938  25.104  1.00  0.00           O  
ATOM   2518  CB  GLU C1777      58.404 -77.172  25.709  1.00  0.00           C  
ATOM   2519  CG  GLU C1777      58.931 -75.722  25.632  1.00  0.00           C  
ATOM   2520  CD  GLU C1777      57.960 -74.746  24.953  1.00  0.00           C  
ATOM   2521  OE1 GLU C1777      57.380 -75.100  23.894  1.00  0.00           O  
ATOM   2522  OE2 GLU C1777      57.788 -73.626  25.489  1.00  0.00           O  
ATOM   2523  N   THR C1778      56.636 -79.560  27.102  1.00  0.00           N  
ATOM   2524  CA  THR C1778      56.041 -80.903  27.056  1.00  0.00           C  
ATOM   2525  C   THR C1778      54.641 -80.896  27.675  1.00  0.00           C  
ATOM   2526  O   THR C1778      54.237 -79.930  28.329  1.00  0.00           O  
ATOM   2527  CB  THR C1778      56.916 -81.940  27.792  1.00  0.00           C  
ATOM   2528  OG1 THR C1778      56.845 -81.727  29.215  1.00  0.00           O  
ATOM   2529  CG2 THR C1778      58.382 -81.853  27.312  1.00  0.00           C  
ATOM   2530  N   THR C1779      53.899 -81.975  27.457  1.00  0.00           N  
ATOM   2531  CA  THR C1779      52.599 -82.142  28.116  1.00  0.00           C  
ATOM   2532  C   THR C1779      52.872 -82.355  29.606  1.00  0.00           C  
ATOM   2533  O   THR C1779      53.842 -83.033  29.960  1.00  0.00           O  
ATOM   2534  CB  THR C1779      51.794 -83.343  27.553  1.00  0.00           C  
ATOM   2535  OG1 THR C1779      52.510 -84.561  27.794  1.00  0.00           O  
ATOM   2536  CG2 THR C1779      51.549 -83.193  26.051  1.00  0.00           C  
ATOM   2537  N   VAL C1780      52.043 -81.769  30.468  1.00  0.00           N  
ATOM   2538  CA  VAL C1780      52.257 -81.842  31.922  1.00  0.00           C  
ATOM   2539  C   VAL C1780      50.984 -82.167  32.695  1.00  0.00           C  
ATOM   2540  O   VAL C1780      50.017 -81.415  32.660  1.00  0.00           O  
ATOM   2541  CB  VAL C1780      52.823 -80.533  32.486  1.00  0.00           C  
ATOM   2542  CG1 VAL C1780      52.951 -80.625  34.000  1.00  0.00           C  
ATOM   2543  CG2 VAL C1780      54.163 -80.227  31.863  1.00  0.00           C  
ATOM   2544  N   ALA C1781      51.008 -83.289  33.404  1.00  0.00           N  
ATOM   2545  CA  ALA C1781      49.900 -83.714  34.250  1.00  0.00           C  
ATOM   2546  C   ALA C1781      49.968 -82.993  35.598  1.00  0.00           C  
ATOM   2547  O   ALA C1781      50.923 -83.153  36.344  1.00  0.00           O  
ATOM   2548  CB  ALA C1781      49.947 -85.217  34.447  1.00  0.00           C  
ATOM   2549  N   GLU C1782      48.941 -82.215  35.914  1.00  0.00           N  
ATOM   2550  CA  GLU C1782      48.946 -81.383  37.132  1.00  0.00           C  
ATOM   2551  C   GLU C1782      48.269 -82.073  38.326  1.00  0.00           C  
ATOM   2552  O   GLU C1782      47.060 -81.970  38.538  1.00  0.00           O  
ATOM   2553  CB  GLU C1782      48.356 -79.976  36.876  1.00  0.00           C  
ATOM   2554  CG  GLU C1782      47.618 -79.775  35.532  1.00  0.00           C  
ATOM   2555  CD  GLU C1782      47.161 -78.328  35.304  1.00  0.00           C  
ATOM   2556  OE1 GLU C1782      47.395 -77.471  36.190  1.00  0.00           O  
ATOM   2557  OE2 GLU C1782      46.570 -78.048  34.237  1.00  0.00           O  
ATOM   2558  N   LEU C1783      49.081 -82.769  39.108  1.00  0.00           N  
ATOM   2559  CA  LEU C1783      48.593 -83.610  40.201  1.00  0.00           C  
ATOM   2560  C   LEU C1783      48.155 -82.796  41.428  1.00  0.00           C  
ATOM   2561  O   LEU C1783      48.857 -81.899  41.905  1.00  0.00           O  
ATOM   2562  CB  LEU C1783      49.653 -84.654  40.578  1.00  0.00           C  
ATOM   2563  CG  LEU C1783      49.423 -85.487  41.841  1.00  0.00           C  
ATOM   2564  CD1 LEU C1783      50.054 -86.862  41.688  1.00  0.00           C  
ATOM   2565  CD2 LEU C1783      49.963 -84.780  43.090  1.00  0.00           C  
ATOM   2566  N   LYS C1784      46.988 -83.158  41.941  1.00  0.00           N  
ATOM   2567  CA  LYS C1784      46.351 -82.468  43.061  1.00  0.00           C  
ATOM   2568  C   LYS C1784      46.144 -83.486  44.191  1.00  0.00           C  
ATOM   2569  O   LYS C1784      46.538 -84.653  44.050  1.00  0.00           O  
ATOM   2570  CB  LYS C1784      45.015 -81.862  42.605  1.00  0.00           C  
ATOM   2571  CG  LYS C1784      44.073 -82.849  41.908  1.00  0.00           C  
ATOM   2572  CD  LYS C1784      44.295 -82.895  40.393  1.00  0.00           C  
ATOM   2573  CE  LYS C1784      44.061 -84.296  39.835  1.00  0.00           C  
ATOM   2574  NZ  LYS C1784      44.092 -84.321  38.347  1.00  0.00           N  
ATOM   2575  N   PRO C1785      45.563 -83.050  45.332  1.00  0.00           N  
ATOM   2576  CA  PRO C1785      45.106 -84.026  46.331  1.00  0.00           C  
ATOM   2577  C   PRO C1785      44.184 -85.098  45.722  1.00  0.00           C  
ATOM   2578  O   PRO C1785      43.401 -84.822  44.799  1.00  0.00           O  
ATOM   2579  CB  PRO C1785      44.390 -83.153  47.357  1.00  0.00           C  
ATOM   2580  CG  PRO C1785      45.080 -81.833  47.253  1.00  0.00           C  
ATOM   2581  CD  PRO C1785      45.355 -81.664  45.796  1.00  0.00           C  
ATOM   2582  N   GLY C1786      44.289 -86.311  46.252  1.00  0.00           N  
ATOM   2583  CA  GLY C1786      44.014 -87.507  45.464  1.00  0.00           C  
ATOM   2584  C   GLY C1786      45.288 -87.701  44.639  1.00  0.00           C  
ATOM   2585  O   GLY C1786      46.382 -87.392  45.110  1.00  0.00           O  
ATOM   2586  N   SER C1787      45.205 -88.213  43.421  1.00  0.00           N  
ATOM   2587  CA  SER C1787      44.011 -88.845  42.860  1.00  0.00           C  
ATOM   2588  C   SER C1787      44.516 -89.967  41.948  1.00  0.00           C  
ATOM   2589  O   SER C1787      44.134 -91.124  42.119  1.00  0.00           O  
ATOM   2590  CB  SER C1787      43.120 -87.826  42.141  1.00  0.00           C  
ATOM   2591  OG  SER C1787      43.831 -86.627  41.855  1.00  0.00           O  
ATOM   2592  N   PRO C1788      45.376 -89.627  40.968  1.00  0.00           N  
ATOM   2593  CA  PRO C1788      46.411 -90.584  40.568  1.00  0.00           C  
ATOM   2594  C   PRO C1788      47.336 -90.962  41.765  1.00  0.00           C  
ATOM   2595  O   PRO C1788      46.984 -91.852  42.541  1.00  0.00           O  
ATOM   2596  CB  PRO C1788      47.149 -89.841  39.429  1.00  0.00           C  
ATOM   2597  CG  PRO C1788      46.154 -88.877  38.898  1.00  0.00           C  
ATOM   2598  CD  PRO C1788      45.400 -88.420  40.117  1.00  0.00           C  
ATOM   2599  N   ASP C1789      48.468 -90.273  41.926  1.00  0.00           N  
ATOM   2600  CA  ASP C1789      49.475 -90.576  42.968  1.00  0.00           C  
ATOM   2601  C   ASP C1789      50.183 -91.938  42.801  1.00  0.00           C  
ATOM   2602  O   ASP C1789      50.695 -92.501  43.757  1.00  0.00           O  
ATOM   2603  CB  ASP C1789      48.860 -90.464  44.373  1.00  0.00           C  
ATOM   2604  CG  ASP C1789      49.909 -90.554  45.484  1.00  0.00           C  
ATOM   2605  OD1 ASP C1789      50.880 -89.766  45.468  1.00  0.00           O  
ATOM   2606  OD2 ASP C1789      49.766 -91.424  46.373  1.00  0.00           O  
ATOM   2607  N   GLY C1790      50.227 -92.454  41.585  1.00  0.00           N  
ATOM   2608  CA  GLY C1790      50.830 -93.759  41.337  1.00  0.00           C  
ATOM   2609  C   GLY C1790      51.408 -93.826  39.944  1.00  0.00           C  
ATOM   2610  O   GLY C1790      50.793 -93.358  38.990  1.00  0.00           O  
ATOM   2611  N   ILE C1791      52.587 -94.424  39.826  1.00  0.00           N  
ATOM   2612  CA  ILE C1791      53.341 -94.417  38.565  1.00  0.00           C  
ATOM   2613  C   ILE C1791      52.467 -94.763  37.371  1.00  0.00           C  
ATOM   2614  O   ILE C1791      52.571 -94.138  36.322  1.00  0.00           O  
ATOM   2615  CB  ILE C1791      54.562 -95.388  38.601  1.00  0.00           C  
ATOM   2616  CG1 ILE C1791      55.358 -95.341  37.288  1.00  0.00           C  
ATOM   2617  CG2 ILE C1791      54.112 -96.814  38.877  1.00  0.00           C  
ATOM   2618  CD1 ILE C1791      55.752 -93.937  36.835  1.00  0.00           C  
ATOM   2619  N   VAL C1792      51.615 -95.763  37.539  1.00  0.00           N  
ATOM   2620  CA  VAL C1792      50.741 -96.213  36.459  1.00  0.00           C  
ATOM   2621  C   VAL C1792      49.792 -95.100  36.089  1.00  0.00           C  
ATOM   2622  O   VAL C1792      49.541 -94.833  34.914  1.00  0.00           O  
ATOM   2623  CB  VAL C1792      49.868 -97.414  36.872  1.00  0.00           C  
ATOM   2624  CG1 VAL C1792      49.089 -97.924  35.667  1.00  0.00           C  
ATOM   2625  CG2 VAL C1792      50.717 -98.524  37.477  1.00  0.00           C  
ATOM   2626  N   ASP C1793      49.256 -94.478  37.131  1.00  0.00           N  
ATOM   2627  CA  ASP C1793      48.253 -93.432  36.999  1.00  0.00           C  
ATOM   2628  C   ASP C1793      48.889 -92.215  36.343  1.00  0.00           C  
ATOM   2629  O   ASP C1793      48.398 -91.722  35.329  1.00  0.00           O  
ATOM   2630  CB  ASP C1793      47.673 -93.045  38.373  1.00  0.00           C  
ATOM   2631  CG  ASP C1793      47.163 -94.249  39.184  1.00  0.00           C  
ATOM   2632  OD1 ASP C1793      46.337 -95.036  38.663  1.00  0.00           O  
ATOM   2633  OD2 ASP C1793      47.577 -94.386  40.360  1.00  0.00           O  
ATOM   2634  N   LEU C1794      49.989 -91.758  36.940  1.00  0.00           N  
ATOM   2635  CA  LEU C1794      50.803 -90.616  36.444  1.00  0.00           C  
ATOM   2636  C   LEU C1794      51.193 -90.710  34.961  1.00  0.00           C  
ATOM   2637  O   LEU C1794      51.135 -89.721  34.230  1.00  0.00           O  
ATOM   2638  CB  LEU C1794      52.090 -90.493  37.276  1.00  0.00           C  
ATOM   2639  CG  LEU C1794      52.122 -89.612  38.530  1.00  0.00           C  
ATOM   2640  CD1 LEU C1794      50.756 -89.345  39.132  1.00  0.00           C  
ATOM   2641  CD2 LEU C1794      53.057 -90.236  39.556  1.00  0.00           C  
ATOM   2642  N   LEU C1795      51.605 -91.899  34.535  1.00  0.00           N  
ATOM   2643  CA  LEU C1795      52.013 -92.118  33.151  1.00  0.00           C  
ATOM   2644  C   LEU C1795      50.893 -91.799  32.169  1.00  0.00           C  
ATOM   2645  O   LEU C1795      51.109 -91.139  31.145  1.00  0.00           O  
ATOM   2646  CB  LEU C1795      52.495 -93.556  32.949  1.00  0.00           C  
ATOM   2647  CG  LEU C1795      53.947 -93.798  33.366  1.00  0.00           C  
ATOM   2648  CD1 LEU C1795      54.294 -95.271  33.222  1.00  0.00           C  
ATOM   2649  CD2 LEU C1795      54.897 -92.915  32.536  1.00  0.00           C  
ATOM   2650  N   VAL C1796      49.700 -92.281  32.494  1.00  0.00           N  
ATOM   2651  CA  VAL C1796      48.518 -92.111  31.638  1.00  0.00           C  
ATOM   2652  C   VAL C1796      48.028 -90.672  31.677  1.00  0.00           C  
ATOM   2653  O   VAL C1796      47.653 -90.109  30.646  1.00  0.00           O  
ATOM   2654  CB  VAL C1796      47.365 -93.051  32.057  1.00  0.00           C  
ATOM   2655  CG1 VAL C1796      46.117 -92.768  31.238  1.00  0.00           C  
ATOM   2656  CG2 VAL C1796      47.788 -94.512  31.905  1.00  0.00           C  
ATOM   2657  N   ALA C1797      48.041 -90.095  32.877  1.00  0.00           N  
ATOM   2658  CA  ALA C1797      47.652 -88.696  33.101  1.00  0.00           C  
ATOM   2659  C   ALA C1797      48.550 -87.706  32.341  1.00  0.00           C  
ATOM   2660  O   ALA C1797      48.063 -86.774  31.693  1.00  0.00           O  
ATOM   2661  CB  ALA C1797      47.665 -88.377  34.590  1.00  0.00           C  
ATOM   2662  N   SER C1805      49.861 -87.927  32.413  1.00  0.00           N  
ATOM   2663  CA  SER C1805      50.843 -87.081  31.711  1.00  0.00           C  
ATOM   2664  C   SER C1805      50.884 -87.330  30.201  1.00  0.00           C  
ATOM   2665  O   SER C1805      51.649 -86.693  29.483  1.00  0.00           O  
ATOM   2666  CB  SER C1805      52.240 -87.329  32.271  1.00  0.00           C  
ATOM   2667  OG  SER C1805      52.720 -88.602  31.854  1.00  0.00           O  
ATOM   2668  N   GLY C1810      50.093 -88.284  29.730  1.00  0.00           N  
ATOM   2669  CA  GLY C1810      50.040 -88.624  28.310  1.00  0.00           C  
ATOM   2670  C   GLY C1810      51.238 -89.417  27.826  1.00  0.00           C  
ATOM   2671  O   GLY C1810      51.495 -89.474  26.630  1.00  0.00           O  
ATOM   2672  N   LEU C2014      51.982 -90.027  28.744  1.00  0.00           N  
ATOM   2673  CA  LEU C2014      53.135 -90.853  28.350  1.00  0.00           C  
ATOM   2674  C   LEU C2014      52.674 -92.240  27.915  1.00  0.00           C  
ATOM   2675  O   LEU C2014      53.168 -92.799  26.937  1.00  0.00           O  
ATOM   2676  CB  LEU C2014      54.178 -90.962  29.472  1.00  0.00           C  
ATOM   2677  CG  LEU C2014      55.491 -90.224  29.199  1.00  0.00           C  
ATOM   2678  CD1 LEU C2014      56.511 -90.534  30.286  1.00  0.00           C  
ATOM   2679  CD2 LEU C2014      56.053 -90.597  27.835  1.00  0.00           C  
ATOM   2680  N   SER C2015      51.726 -92.788  28.665  1.00  0.00           N  
ATOM   2681  CA  SER C2015      51.088 -94.046  28.307  1.00  0.00           C  
ATOM   2682  C   SER C2015      49.616 -93.807  27.940  1.00  0.00           C  
ATOM   2683  O   SER C2015      48.914 -93.045  28.612  1.00  0.00           O  
ATOM   2684  CB  SER C2015      51.220 -95.047  29.451  1.00  0.00           C  
ATOM   2685  OG  SER C2015      52.494 -95.658  29.410  1.00  0.00           O  
ATOM   2686  N   ALA C2016      49.166 -94.453  26.864  1.00  0.00           N  
ATOM   2687  CA  ALA C2016      47.773 -94.346  26.413  1.00  0.00           C  
ATOM   2688  C   ALA C2016      46.839 -95.024  27.414  1.00  0.00           C  
ATOM   2689  O   ALA C2016      45.977 -94.389  28.034  1.00  0.00           O  
ATOM   2690  CB  ALA C2016      47.615 -94.975  25.037  1.00  0.00           C  
ATOM   2691  N   SER C2017      47.042 -96.325  27.570  1.00  0.00           N  
ATOM   2692  CA  SER C2017      46.218 -97.161  28.446  1.00  0.00           C  
ATOM   2693  C   SER C2017      46.934 -97.336  29.785  1.00  0.00           C  
ATOM   2694  O   SER C2017      48.155 -97.205  29.860  1.00  0.00           O  
ATOM   2695  CB  SER C2017      45.962 -98.537  27.786  1.00  0.00           C  
ATOM   2696  OG  SER C2017      46.308 -98.550  26.393  1.00  0.00           O  
ATOM   2697  N   LYS C2018      46.175 -97.628  30.834  1.00  0.00           N  
ATOM   2698  CA  LYS C2018      46.753 -98.093  32.095  1.00  0.00           C  
ATOM   2699  C   LYS C2018      47.431 -99.443  31.863  1.00  0.00           C  
ATOM   2700  O   LYS C2018      48.407 -99.787  32.534  1.00  0.00           O  
ATOM   2701  CB  LYS C2018      45.688 -98.214  33.184  1.00  0.00           C  
ATOM   2702  CG  LYS C2018      45.197 -96.871  33.714  1.00  0.00           C  
ATOM   2703  CD  LYS C2018      43.906 -96.983  34.532  1.00  0.00           C  
ATOM   2704  CE  LYS C2018      44.077 -97.819  35.800  1.00  0.00           C  
ATOM   2705  NZ  LYS C2018      45.076 -97.235  36.744  1.00  0.00           N  
ATOM   2706  N   GLY C2019      46.906-100.205  30.907  1.00  0.00           N  
ATOM   2707  CA  GLY C2019      47.539-101.449  30.473  1.00  0.00           C  
ATOM   2708  C   GLY C2019      48.915-101.190  29.876  1.00  0.00           C  
ATOM   2709  O   GLY C2019      49.889-101.864  30.216  1.00  0.00           O  
ATOM   2710  N   ALA C2020      48.987-100.197  28.994  1.00  0.00           N  
ATOM   2711  CA  ALA C2020      50.238 -99.833  28.305  1.00  0.00           C  
ATOM   2712  C   ALA C2020      51.319 -99.432  29.300  1.00  0.00           C  
ATOM   2713  O   ALA C2020      52.483 -99.805  29.146  1.00  0.00           O  
ATOM   2714  CB  ALA C2020      49.995 -98.701  27.325  1.00  0.00           C  
ATOM   2715  N   ALA C2021      50.910 -98.669  30.312  1.00  0.00           N  
ATOM   2716  CA  ALA C2021      51.805 -98.222  31.376  1.00  0.00           C  
ATOM   2717  C   ALA C2021      52.429 -99.414  32.078  1.00  0.00           C  
ATOM   2718  O   ALA C2021      53.645 -99.506  32.200  1.00  0.00           O  
ATOM   2719  CB  ALA C2021      51.063 -97.357  32.377  1.00  0.00           C  
ATOM   2720  N   ARG C2022      51.590-100.332  32.533  1.00  0.00           N  
ATOM   2721  CA  ARG C2022      52.084-101.540  33.189  1.00  0.00           C  
ATOM   2722  C   ARG C2022      53.135-102.216  32.319  1.00  0.00           C  
ATOM   2723  O   ARG C2022      54.223-102.532  32.790  1.00  0.00           O  
ATOM   2724  CB  ARG C2022      50.943-102.502  33.501  1.00  0.00           C  
ATOM   2725  CG  ARG C2022      50.014-101.994  34.582  1.00  0.00           C  
ATOM   2726  CD  ARG C2022      48.827-102.921  34.837  1.00  0.00           C  
ATOM   2727  NE  ARG C2022      48.033-102.437  35.974  1.00  0.00           N  
ATOM   2728  CZ  ARG C2022      46.988-101.609  35.896  1.00  0.00           C  
ATOM   2729  NH1 ARG C2022      46.557-101.164  34.728  1.00  0.00           N  
ATOM   2730  NH2 ARG C2022      46.363-101.227  37.003  1.00  0.00           N  
ATOM   2731  N   ARG C2023      52.823-102.396  31.041  1.00  0.00           N  
ATOM   2732  CA  ARG C2023      53.748-103.069  30.122  1.00  0.00           C  
ATOM   2733  C   ARG C2023      55.142-102.433  30.129  1.00  0.00           C  
ATOM   2734  O   ARG C2023      56.122-103.066  30.528  1.00  0.00           O  
ATOM   2735  CB  ARG C2023      53.208-103.083  28.690  1.00  0.00           C  
ATOM   2736  CG  ARG C2023      53.951-104.075  27.775  1.00  0.00           C  
ATOM   2737  CD  ARG C2023      54.281-103.493  26.402  1.00  0.00           C  
ATOM   2738  NE  ARG C2023      53.213-102.640  25.874  1.00  0.00           N  
ATOM   2739  CZ  ARG C2023      52.069-103.077  25.343  1.00  0.00           C  
ATOM   2740  NH1 ARG C2023      51.807-104.382  25.257  1.00  0.00           N  
ATOM   2741  NH2 ARG C2023      51.172-102.196  24.899  1.00  0.00           N  
ATOM   2742  N   THR C2024      55.221-101.181  29.696  1.00  0.00           N  
ATOM   2743  CA  THR C2024      56.504-100.492  29.602  1.00  0.00           C  
ATOM   2744  C   THR C2024      57.254-100.471  30.945  1.00  0.00           C  
ATOM   2745  O   THR C2024      58.467-100.685  30.978  1.00  0.00           O  
ATOM   2746  CB  THR C2024      56.357 -99.075  29.017  1.00  0.00           C  
ATOM   2747  OG1 THR C2024      55.093 -98.540  29.390  1.00  0.00           O  
ATOM   2748  CG2 THR C2024      56.442 -99.120  27.493  1.00  0.00           C  
ATOM   2749  N   ILE C2025      56.537-100.249  32.042  1.00  0.00           N  
ATOM   2750  CA  ILE C2025      57.133-100.344  33.382  1.00  0.00           C  
ATOM   2751  C   ILE C2025      57.901-101.661  33.544  1.00  0.00           C  
ATOM   2752  O   ILE C2025      59.056-101.668  33.979  1.00  0.00           O  
ATOM   2753  CB  ILE C2025      56.068-100.238  34.501  1.00  0.00           C  
ATOM   2754  CG1 ILE C2025      55.721 -98.775  34.768  1.00  0.00           C  
ATOM   2755  CG2 ILE C2025      56.568-100.861  35.795  1.00  0.00           C  
ATOM   2756  CD1 ILE C2025      54.467 -98.570  35.612  1.00  0.00           C  
ATOM   2757  N   HIS C2026      57.255-102.763  33.169  1.00  0.00           N  
ATOM   2758  CA  HIS C2026      57.842-104.105  33.302  1.00  0.00           C  
ATOM   2759  C   HIS C2026      58.919-104.424  32.259  1.00  0.00           C  
ATOM   2760  O   HIS C2026      59.560-105.470  32.344  1.00  0.00           O  
ATOM   2761  CB  HIS C2026      56.754-105.176  33.248  1.00  0.00           C  
ATOM   2762  CG  HIS C2026      55.813-105.140  34.413  1.00  0.00           C  
ATOM   2763  ND1 HIS C2026      56.242-104.982  35.715  1.00  0.00           N  
ATOM   2764  CD2 HIS C2026      54.466-105.265  34.474  1.00  0.00           C  
ATOM   2765  CE1 HIS C2026      55.198-104.999  36.526  1.00  0.00           C  
ATOM   2766  NE2 HIS C2026      54.109-105.171  35.799  1.00  0.00           N  
ATOM   2767  N   GLU C2027      59.093-103.533  31.281  1.00  0.00           N  
ATOM   2768  CA  GLU C2027      60.226-103.576  30.331  1.00  0.00           C  
ATOM   2769  C   GLU C2027      61.395-102.657  30.740  1.00  0.00           C  
ATOM   2770  O   GLU C2027      62.282-102.365  29.929  1.00  0.00           O  
ATOM   2771  CB  GLU C2027      59.764-103.156  28.936  1.00  0.00           C  
ATOM   2772  CG  GLU C2027      58.688-104.026  28.339  1.00  0.00           C  
ATOM   2773  CD  GLU C2027      58.073-103.418  27.085  1.00  0.00           C  
ATOM   2774  OE1 GLU C2027      58.090-102.169  26.946  1.00  0.00           O  
ATOM   2775  OE2 GLU C2027      57.553-104.189  26.241  1.00  0.00           O  
ATOM   2776  N   GLY C2039      61.369-102.179  31.984  1.00  0.00           N  
ATOM   2777  CA  GLY C2039      62.373-101.234  32.497  1.00  0.00           C  
ATOM   2778  C   GLY C2039      62.391 -99.855  31.843  1.00  0.00           C  
ATOM   2779  O   GLY C2039      63.201 -99.004  32.201  1.00  0.00           O  
ATOM   2780  N   GLY C2040      61.488 -99.615  30.901  1.00  0.00           N  
ATOM   2781  CA  GLY C2040      61.542 -98.405  30.068  1.00  0.00           C  
ATOM   2782  C   GLY C2040      61.101 -97.105  30.721  1.00  0.00           C  
ATOM   2783  O   GLY C2040      61.271 -96.033  30.137  1.00  0.00           O  
ATOM   2784  N   VAL C2041      60.548 -97.195  31.927  1.00  0.00           N  
ATOM   2785  CA  VAL C2041      60.054 -96.017  32.660  1.00  0.00           C  
ATOM   2786  C   VAL C2041      61.032 -95.542  33.747  1.00  0.00           C  
ATOM   2787  O   VAL C2041      61.615 -96.342  34.475  1.00  0.00           O  
ATOM   2788  CB  VAL C2041      58.685 -96.314  33.306  1.00  0.00           C  
ATOM   2789  CG1 VAL C2041      58.191 -95.124  34.127  1.00  0.00           C  
ATOM   2790  CG2 VAL C2041      57.680 -96.698  32.238  1.00  0.00           C  
ATOM   2791  N   SER C2042      61.196 -94.230  33.847  1.00  0.00           N  
ATOM   2792  CA  SER C2042      62.012 -93.628  34.894  1.00  0.00           C  
ATOM   2793  C   SER C2042      61.318 -92.387  35.420  1.00  0.00           C  
ATOM   2794  O   SER C2042      60.820 -91.584  34.635  1.00  0.00           O  
ATOM   2795  CB  SER C2042      63.388 -93.213  34.360  1.00  0.00           C  
ATOM   2796  OG  SER C2042      63.667 -93.809  33.106  1.00  0.00           O  
ATOM   2797  N   VAL C2043      61.294 -92.233  36.743  1.00  0.00           N  
ATOM   2798  CA  VAL C2043      60.940 -90.948  37.374  1.00  0.00           C  
ATOM   2799  C   VAL C2043      62.213 -90.267  37.872  1.00  0.00           C  
ATOM   2800  O   VAL C2043      63.017 -90.874  38.584  1.00  0.00           O  
ATOM   2801  CB  VAL C2043      59.953 -91.102  38.543  1.00  0.00           C  
ATOM   2802  CG1 VAL C2043      59.641 -89.764  39.153  1.00  0.00           C  
ATOM   2803  CG2 VAL C2043      58.676 -91.765  38.067  1.00  0.00           C  
ATOM   2804  N   ASN C2044      62.396 -89.012  37.470  1.00  0.00           N  
ATOM   2805  CA  ASN C2044      63.559 -88.214  37.877  1.00  0.00           C  
ATOM   2806  C   ASN C2044      64.877 -88.910  37.563  1.00  0.00           C  
ATOM   2807  O   ASN C2044      65.822 -88.876  38.352  1.00  0.00           O  
ATOM   2808  CB  ASN C2044      63.459 -87.886  39.361  1.00  0.00           C  
ATOM   2809  CG  ASN C2044      62.332 -86.955  39.655  1.00  0.00           C  
ATOM   2810  OD1 ASN C2044      61.850 -86.256  38.763  1.00  0.00           O  
ATOM   2811  ND2 ASN C2044      61.894 -86.930  40.904  1.00  0.00           N  
ATOM   2812  N   ASN C2045      64.898 -89.580  36.414  1.00  0.00           N  
ATOM   2813  CA  ASN C2045      66.091 -90.243  35.894  1.00  0.00           C  
ATOM   2814  C   ASN C2045      66.456 -91.529  36.625  1.00  0.00           C  
ATOM   2815  O   ASN C2045      67.410 -92.205  36.239  1.00  0.00           O  
ATOM   2816  CB  ASN C2045      67.281 -89.277  35.866  1.00  0.00           C  
ATOM   2817  CG  ASN C2045      67.220 -88.320  34.701  1.00  0.00           C  
ATOM   2818  OD1 ASN C2045      66.683 -88.646  33.650  1.00  0.00           O  
ATOM   2819  ND2 ASN C2045      67.779 -87.130  34.878  1.00  0.00           N  
ATOM   2820  N   ILE C2046      65.696 -91.868  37.665  1.00  0.00           N  
ATOM   2821  CA  ILE C2046      65.872 -93.133  38.403  1.00  0.00           C  
ATOM   2822  C   ILE C2046      64.830 -94.123  37.910  1.00  0.00           C  
ATOM   2823  O   ILE C2046      63.647 -93.786  37.793  1.00  0.00           O  
ATOM   2824  CB  ILE C2046      65.686 -92.958  39.917  1.00  0.00           C  
ATOM   2825  CG1 ILE C2046      66.732 -91.997  40.474  1.00  0.00           C  
ATOM   2826  CG2 ILE C2046      65.798 -94.281  40.621  1.00  0.00           C  
ATOM   2827  CD1 ILE C2046      66.457 -91.564  41.920  1.00  0.00           C  
ATOM   2828  N   ARG C2047      65.257 -95.344  37.627  1.00  0.00           N  
ATOM   2829  CA  ARG C2047      64.352 -96.307  37.020  1.00  0.00           C  
ATOM   2830  C   ARG C2047      63.326 -96.826  38.008  1.00  0.00           C  
ATOM   2831  O   ARG C2047      63.576 -96.857  39.209  1.00  0.00           O  
ATOM   2832  CB  ARG C2047      65.107 -97.474  36.414  1.00  0.00           C  
ATOM   2833  CG  ARG C2047      64.207 -98.326  35.562  1.00  0.00           C  
ATOM   2834  CD  ARG C2047      64.965 -99.334  34.792  1.00  0.00           C  
ATOM   2835  NE  ARG C2047      64.934-100.637  35.441  1.00  0.00           N  
ATOM   2836  CZ  ARG C2047      65.588-101.703  34.998  1.00  0.00           C  
ATOM   2837  NH1 ARG C2047      66.334-101.620  33.900  1.00  0.00           N  
ATOM   2838  NH2 ARG C2047      65.501-102.852  35.654  1.00  0.00           N  
ATOM   2839  N   VAL C2048      62.178 -97.234  37.473  1.00  0.00           N  
ATOM   2840  CA  VAL C2048      61.064 -97.754  38.265  1.00  0.00           C  
ATOM   2841  C   VAL C2048      60.693 -99.199  37.898  1.00  0.00           C  
ATOM   2842  O   VAL C2048      60.079 -99.448  36.856  1.00  0.00           O  
ATOM   2843  CB  VAL C2048      59.831 -96.851  38.109  1.00  0.00           C  
ATOM   2844  CG1 VAL C2048      58.628 -97.459  38.792  1.00  0.00           C  
ATOM   2845  CG2 VAL C2048      60.123 -95.482  38.683  1.00  0.00           C  
ATOM   2846  N   ASP C2049      61.065-100.129  38.780  1.00  0.00           N  
ATOM   2847  CA  ASP C2049      60.727-101.563  38.650  1.00  0.00           C  
ATOM   2848  C   ASP C2049      59.279-101.827  39.094  1.00  0.00           C  
ATOM   2849  O   ASP C2049      58.523-102.550  38.447  1.00  0.00           O  
ATOM   2850  CB  ASP C2049      61.640-102.445  39.528  1.00  0.00           C  
ATOM   2851  CG  ASP C2049      63.094-101.983  39.546  1.00  0.00           C  
ATOM   2852  OD1 ASP C2049      63.690-101.853  38.456  1.00  0.00           O  
ATOM   2853  OD2 ASP C2049      63.646-101.765  40.652  1.00  0.00           O  
ATOM   2854  N   ASN C2050      58.922-101.236  40.228  1.00  0.00           N  
ATOM   2855  CA  ASN C2050      57.657-101.521  40.910  1.00  0.00           C  
ATOM   2856  C   ASN C2050      56.439-100.894  40.236  1.00  0.00           C  
ATOM   2857  O   ASN C2050      56.382 -99.694  40.009  1.00  0.00           O  
ATOM   2858  CB  ASN C2050      57.726-101.051  42.364  1.00  0.00           C  
ATOM   2859  CG  ASN C2050      56.429-101.272  43.107  1.00  0.00           C  
ATOM   2860  OD1 ASN C2050      55.812-100.321  43.589  1.00  0.00           O  
ATOM   2861  ND2 ASN C2050      55.995-102.526  43.186  1.00  0.00           N  
ATOM   2862  N   GLU C2052      55.453-101.727  39.952  1.00  0.00           N  
ATOM   2863  CA  GLU C2052      54.215-101.290  39.299  1.00  0.00           C  
ATOM   2864  C   GLU C2052      53.371-100.358  40.179  1.00  0.00           C  
ATOM   2865  O   GLU C2052      52.623 -99.533  39.666  1.00  0.00           O  
ATOM   2866  CB  GLU C2052      53.393-102.522  38.904  1.00  0.00           C  
ATOM   2867  CG  GLU C2052      52.081-102.224  38.218  1.00  0.00           C  
ATOM   2868  CD  GLU C2052      51.539-103.426  37.462  1.00  0.00           C  
ATOM   2869  OE1 GLU C2052      52.223-103.901  36.525  1.00  0.00           O  
ATOM   2870  OE2 GLU C2052      50.423-103.884  37.796  1.00  0.00           O  
ATOM   2871  N   GLU C2053      53.494-100.506  41.498  1.00  0.00           N  
ATOM   2872  CA  GLU C2053      52.682 -99.756  42.467  1.00  0.00           C  
ATOM   2873  C   GLU C2053      53.398 -98.537  43.059  1.00  0.00           C  
ATOM   2874  O   GLU C2053      52.877 -97.901  43.969  1.00  0.00           O  
ATOM   2875  CB  GLU C2053      52.233-100.687  43.598  1.00  0.00           C  
ATOM   2876  N   TRP C2054      54.583 -98.223  42.535  1.00  0.00           N  
ATOM   2877  CA  TRP C2054      55.384 -97.058  42.961  1.00  0.00           C  
ATOM   2878  C   TRP C2054      54.518 -95.832  43.281  1.00  0.00           C  
ATOM   2879  O   TRP C2054      53.573 -95.500  42.557  1.00  0.00           O  
ATOM   2880  CB  TRP C2054      56.406 -96.704  41.868  1.00  0.00           C  
ATOM   2881  CG  TRP C2054      57.415 -95.623  42.212  1.00  0.00           C  
ATOM   2882  CD1 TRP C2054      58.688 -95.813  42.658  1.00  0.00           C  
ATOM   2883  CD2 TRP C2054      57.247 -94.203  42.088  1.00  0.00           C  
ATOM   2884  NE1 TRP C2054      59.317 -94.606  42.834  1.00  0.00           N  
ATOM   2885  CE2 TRP C2054      58.454 -93.601  42.495  1.00  0.00           C  
ATOM   2886  CE3 TRP C2054      56.191 -93.381  41.682  1.00  0.00           C  
ATOM   2887  CZ2 TRP C2054      58.633 -92.220  42.514  1.00  0.00           C  
ATOM   2888  CZ3 TRP C2054      56.372 -92.010  41.697  1.00  0.00           C  
ATOM   2889  CH2 TRP C2054      57.585 -91.444  42.107  1.00  0.00           C  
ATOM   2890  N   VAL C2055      54.861 -95.168  44.377  1.00  0.00           N  
ATOM   2891  CA  VAL C2055      54.145 -93.976  44.831  1.00  0.00           C  
ATOM   2892  C   VAL C2055      55.171 -92.848  45.019  1.00  0.00           C  
ATOM   2893  O   VAL C2055      56.276 -93.094  45.511  1.00  0.00           O  
ATOM   2894  CB  VAL C2055      53.366 -94.268  46.155  1.00  0.00           C  
ATOM   2895  CG1 VAL C2055      54.189 -93.888  47.397  1.00  0.00           C  
ATOM   2896  CG2 VAL C2055      52.026 -93.561  46.169  1.00  0.00           C  
ATOM   2897  N   PRO C2056      54.826 -91.615  44.605  1.00  0.00           N  
ATOM   2898  CA  PRO C2056      55.755 -90.504  44.776  1.00  0.00           C  
ATOM   2899  C   PRO C2056      55.920 -90.084  46.219  1.00  0.00           C  
ATOM   2900  O   PRO C2056      54.974 -89.639  46.856  1.00  0.00           O  
ATOM   2901  CB  PRO C2056      55.099 -89.368  43.986  1.00  0.00           C  
ATOM   2902  CG  PRO C2056      53.672 -89.677  44.010  1.00  0.00           C  
ATOM   2903  CD  PRO C2056      53.577 -91.173  43.965  1.00  0.00           C  
ATOM   2904  N   GLN C2057      57.136 -90.233  46.715  1.00  0.00           N  
ATOM   2905  CA  GLN C2057      57.509 -89.731  48.036  1.00  0.00           C  
ATOM   2906  C   GLN C2057      57.489 -88.202  48.007  1.00  0.00           C  
ATOM   2907  O   GLN C2057      57.525 -87.590  46.942  1.00  0.00           O  
ATOM   2908  CB  GLN C2057      58.901 -90.244  48.421  1.00  0.00           C  
ATOM   2909  CG  GLN C2057      59.254 -90.139  49.897  1.00  0.00           C  
ATOM   2910  CD  GLN C2057      60.611 -90.757  50.222  1.00  0.00           C  
ATOM   2911  OE1 GLN C2057      61.322 -90.281  51.110  1.00  0.00           O  
ATOM   2912  NE2 GLN C2057      60.976 -91.817  49.503  1.00  0.00           N  
ATOM   2913  N   SER C2058      57.414 -87.595  49.181  1.00  0.00           N  
ATOM   2914  CA  SER C2058      57.446 -86.125  49.307  1.00  0.00           C  
ATOM   2915  C   SER C2058      58.762 -85.542  48.792  1.00  0.00           C  
ATOM   2916  O   SER C2058      58.773 -84.536  48.082  1.00  0.00           O  
ATOM   2917  CB  SER C2058      57.236 -85.697  50.763  1.00  0.00           C  
ATOM   2918  OG  SER C2058      57.212 -84.287  50.875  1.00  0.00           O  
ATOM   2919  N   SER C2059      59.861 -86.197  49.150  1.00  0.00           N  
ATOM   2920  CA  SER C2059      61.211 -85.725  48.799  1.00  0.00           C  
ATOM   2921  C   SER C2059      61.559 -85.890  47.321  1.00  0.00           C  
ATOM   2922  O   SER C2059      62.587 -85.391  46.881  1.00  0.00           O  
ATOM   2923  CB  SER C2059      62.273 -86.419  49.655  1.00  0.00           C  
ATOM   2924  OG  SER C2059      62.248 -87.819  49.475  1.00  0.00           O  
ATOM   2925  N   ASP C2060      60.714 -86.585  46.564  1.00  0.00           N  
ATOM   2926  CA  ASP C2060      60.945 -86.794  45.125  1.00  0.00           C  
ATOM   2927  C   ASP C2060      60.792 -85.534  44.272  1.00  0.00           C  
ATOM   2928  O   ASP C2060      61.512 -85.373  43.286  1.00  0.00           O  
ATOM   2929  CB  ASP C2060      60.014 -87.876  44.580  1.00  0.00           C  
ATOM   2930  CG  ASP C2060      60.450 -89.270  44.968  1.00  0.00           C  
ATOM   2931  OD1 ASP C2060      61.627 -89.453  45.346  1.00  0.00           O  
ATOM   2932  OD2 ASP C2060      59.610 -90.193  44.883  1.00  0.00           O  
ATOM   2933  N   PHE C2061      59.866 -84.654  44.645  1.00  0.00           N  
ATOM   2934  CA  PHE C2061      59.558 -83.465  43.840  1.00  0.00           C  
ATOM   2935  C   PHE C2061      60.720 -82.463  43.782  1.00  0.00           C  
ATOM   2936  O   PHE C2061      61.244 -82.049  44.819  1.00  0.00           O  
ATOM   2937  CB  PHE C2061      58.303 -82.765  44.365  1.00  0.00           C  
ATOM   2938  CG  PHE C2061      57.052 -83.571  44.202  1.00  0.00           C  
ATOM   2939  CD1 PHE C2061      56.653 -84.459  45.186  1.00  0.00           C  
ATOM   2940  CD2 PHE C2061      56.278 -83.454  43.057  1.00  0.00           C  
ATOM   2941  CE1 PHE C2061      55.499 -85.217  45.036  1.00  0.00           C  
ATOM   2942  CE2 PHE C2061      55.116 -84.208  42.900  1.00  0.00           C  
ATOM   2943  CZ  PHE C2061      54.728 -85.089  43.893  1.00  0.00           C  
ATOM   2944  N   LEU C2062      61.118 -82.087  42.564  1.00  0.00           N  
ATOM   2945  CA  LEU C2062      62.150 -81.065  42.365  1.00  0.00           C  
ATOM   2946  C   LEU C2062      61.546 -79.701  42.666  1.00  0.00           C  
ATOM   2947  O   LEU C2062      60.486 -79.356  42.144  1.00  0.00           O  
ATOM   2948  CB  LEU C2062      62.702 -81.063  40.936  1.00  0.00           C  
ATOM   2949  CG  LEU C2062      63.430 -82.278  40.350  1.00  0.00           C  
ATOM   2950  CD1 LEU C2062      63.964 -83.190  41.428  1.00  0.00           C  
ATOM   2951  CD2 LEU C2062      62.515 -83.040  39.415  1.00  0.00           C  
ATOM   2952  N   HIS C2063      62.222 -78.941  43.522  1.00  0.00           N  
ATOM   2953  CA  HIS C2063      61.729 -77.638  43.988  1.00  0.00           C  
ATOM   2954  C   HIS C2063      60.294 -77.717  44.535  1.00  0.00           C  
ATOM   2955  O   HIS C2063      59.503 -76.778  44.396  1.00  0.00           O  
ATOM   2956  CB  HIS C2063      61.823 -76.604  42.865  1.00  0.00           C  
ATOM   2957  CG  HIS C2063      63.211 -76.419  42.338  1.00  0.00           C  
ATOM   2958  ND1 HIS C2063      64.297 -76.206  43.159  1.00  0.00           N  
ATOM   2959  CD2 HIS C2063      63.688 -76.410  41.073  1.00  0.00           C  
ATOM   2960  CE1 HIS C2063      65.384 -76.081  42.422  1.00  0.00           C  
ATOM   2961  NE2 HIS C2063      65.042 -76.200  41.153  1.00  0.00           N  
ATOM   2962  N   GLY C2064      59.969 -78.855  45.147  1.00  0.00           N  
ATOM   2963  CA  GLY C2064      58.643 -79.093  45.734  1.00  0.00           C  
ATOM   2964  C   GLY C2064      57.488 -79.139  44.749  1.00  0.00           C  
ATOM   2965  O   GLY C2064      56.344 -79.333  45.149  1.00  0.00           O  
ATOM   2966  N   ARG C2065      57.788 -78.992  43.462  1.00  0.00           N  
ATOM   2967  CA  ARG C2065      56.760 -78.842  42.428  1.00  0.00           C  
ATOM   2968  C   ARG C2065      56.740 -79.940  41.359  1.00  0.00           C  
ATOM   2969  O   ARG C2065      55.675 -80.231  40.812  1.00  0.00           O  
ATOM   2970  CB  ARG C2065      56.934 -77.495  41.716  1.00  0.00           C  
ATOM   2971  CG  ARG C2065      56.053 -76.367  42.220  1.00  0.00           C  
ATOM   2972  CD  ARG C2065      56.370 -75.069  41.474  1.00  0.00           C  
ATOM   2973  NE  ARG C2065      57.654 -74.502  41.905  1.00  0.00           N  
ATOM   2974  CZ  ARG C2065      58.427 -73.690  41.180  1.00  0.00           C  
ATOM   2975  NH1 ARG C2065      58.072 -73.320  39.948  1.00  0.00           N  
ATOM   2976  NH2 ARG C2065      59.577 -73.252  41.689  1.00  0.00           N  
ATOM   2977  N   TRP C2066      57.893 -80.534  41.055  1.00  0.00           N  
ATOM   2978  CA  TRP C2066      58.063 -81.249  39.772  1.00  0.00           C  
ATOM   2979  C   TRP C2066      58.531 -82.709  39.839  1.00  0.00           C  
ATOM   2980  O   TRP C2066      59.445 -83.046  40.590  1.00  0.00           O  
ATOM   2981  CB  TRP C2066      59.060 -80.494  38.885  1.00  0.00           C  
ATOM   2982  CG  TRP C2066      58.649 -79.096  38.503  1.00  0.00           C  
ATOM   2983  CD1 TRP C2066      59.156 -77.926  38.997  1.00  0.00           C  
ATOM   2984  CD2 TRP C2066      57.670 -78.725  37.528  1.00  0.00           C  
ATOM   2985  NE1 TRP C2066      58.540 -76.850  38.400  1.00  0.00           N  
ATOM   2986  CE2 TRP C2066      57.625 -77.314  37.494  1.00  0.00           C  
ATOM   2987  CE3 TRP C2066      56.818 -79.448  36.688  1.00  0.00           C  
ATOM   2988  CZ2 TRP C2066      56.768 -76.618  36.656  1.00  0.00           C  
ATOM   2989  CZ3 TRP C2066      55.967 -78.753  35.856  1.00  0.00           C  
ATOM   2990  CH2 TRP C2066      55.950 -77.351  35.845  1.00  0.00           C  
ATOM   2991  N   LEU C2067      57.897 -83.553  39.025  1.00  0.00           N  
ATOM   2992  CA  LEU C2067      58.438 -84.869  38.682  1.00  0.00           C  
ATOM   2993  C   LEU C2067      58.686 -84.908  37.177  1.00  0.00           C  
ATOM   2994  O   LEU C2067      57.952 -84.303  36.392  1.00  0.00           O  
ATOM   2995  CB  LEU C2067      57.491 -86.022  39.042  1.00  0.00           C  
ATOM   2996  CG  LEU C2067      57.085 -86.297  40.485  1.00  0.00           C  
ATOM   2997  CD1 LEU C2067      56.212 -87.533  40.501  1.00  0.00           C  
ATOM   2998  CD2 LEU C2067      58.278 -86.482  41.407  1.00  0.00           C  
ATOM   2999  N   VAL C2068      59.719 -85.640  36.783  1.00  0.00           N  
ATOM   3000  CA  VAL C2068      60.037 -85.810  35.376  1.00  0.00           C  
ATOM   3001  C   VAL C2068      59.951 -87.290  35.023  1.00  0.00           C  
ATOM   3002  O   VAL C2068      60.795 -88.091  35.430  1.00  0.00           O  
ATOM   3003  CB  VAL C2068      61.426 -85.270  35.040  1.00  0.00           C  
ATOM   3004  CG1 VAL C2068      61.674 -85.367  33.542  1.00  0.00           C  
ATOM   3005  CG2 VAL C2068      61.555 -83.840  35.525  1.00  0.00           C  
ATOM   3006  N   LEU C2069      58.914 -87.635  34.271  1.00  0.00           N  
ATOM   3007  CA  LEU C2069      58.713 -88.988  33.789  1.00  0.00           C  
ATOM   3008  C   LEU C2069      59.400 -89.151  32.442  1.00  0.00           C  
ATOM   3009  O   LEU C2069      59.538 -88.191  31.687  1.00  0.00           O  
ATOM   3010  CB  LEU C2069      57.215 -89.295  33.653  1.00  0.00           C  
ATOM   3011  CG  LEU C2069      56.301 -89.014  34.861  1.00  0.00           C  
ATOM   3012  CD1 LEU C2069      54.893 -89.489  34.574  1.00  0.00           C  
ATOM   3013  CD2 LEU C2069      56.815 -89.662  36.127  1.00  0.00           C  
ATOM   3014  N   ARG C2070      59.836 -90.369  32.148  1.00  0.00           N  
ATOM   3015  CA  ARG C2070      60.447 -90.666  30.863  1.00  0.00           C  
ATOM   3016  C   ARG C2070      60.224 -92.113  30.430  1.00  0.00           C  
ATOM   3017  O   ARG C2070      60.346 -93.036  31.230  1.00  0.00           O  
ATOM   3018  CB  ARG C2070      61.944 -90.371  30.918  1.00  0.00           C  
ATOM   3019  CG  ARG C2070      62.681 -90.658  29.602  1.00  0.00           C  
ATOM   3020  CD  ARG C2070      63.973 -89.845  29.490  1.00  0.00           C  
ATOM   3021  NE  ARG C2070      64.831 -90.037  30.655  1.00  0.00           N  
ATOM   3022  CZ  ARG C2070      65.625 -91.087  30.845  1.00  0.00           C  
ATOM   3023  NH1 ARG C2070      65.686 -92.060  29.941  1.00  0.00           N  
ATOM   3024  NH2 ARG C2070      66.358 -91.168  31.952  1.00  0.00           N  
ATOM   3025  N   ARG C2071      59.891 -92.292  29.154  1.00  0.00           N  
ATOM   3026  CA  ARG C2071      59.859 -93.622  28.532  1.00  0.00           C  
ATOM   3027  C   ARG C2071      60.996 -93.733  27.515  1.00  0.00           C  
ATOM   3028  O   ARG C2071      61.280 -92.795  26.773  1.00  0.00           O  
ATOM   3029  CB  ARG C2071      58.512 -93.914  27.863  1.00  0.00           C  
ATOM   3030  CG  ARG C2071      58.177 -95.418  27.786  1.00  0.00           C  
ATOM   3031  CD  ARG C2071      56.898 -95.747  26.983  1.00  0.00           C  
ATOM   3032  NE  ARG C2071      56.117 -94.555  26.634  1.00  0.00           N  
ATOM   3033  CZ  ARG C2071      56.214 -93.892  25.479  1.00  0.00           C  
ATOM   3034  NH1 ARG C2071      57.055 -94.296  24.523  1.00  0.00           N  
ATOM   3035  NH2 ARG C2071      55.476 -92.811  25.273  1.00  0.00           N  
ATOM   3036  N   GLY C2072      61.654 -94.884  27.496  1.00  0.00           N  
ATOM   3037  CA  GLY C2072      62.860 -95.055  26.689  1.00  0.00           C  
ATOM   3038  C   GLY C2072      63.904 -94.001  27.011  1.00  0.00           C  
ATOM   3039  O   GLY C2072      64.115 -93.673  28.174  1.00  0.00           O  
ATOM   3040  N   LYS C2073      64.544 -93.470  25.970  1.00  0.00           N  
ATOM   3041  CA  LYS C2073      65.549 -92.391  26.098  1.00  0.00           C  
ATOM   3042  C   LYS C2073      65.131 -91.131  25.335  1.00  0.00           C  
ATOM   3043  O   LYS C2073      65.935 -90.211  25.185  1.00  0.00           O  
ATOM   3044  CB  LYS C2073      66.913 -92.865  25.577  1.00  0.00           C  
ATOM   3045  N   ARG C2074      63.873 -91.089  24.883  1.00  0.00           N  
ATOM   3046  CA  ARG C2074      63.413 -90.072  23.910  1.00  0.00           C  
ATOM   3047  C   ARG C2074      62.132 -89.299  24.272  1.00  0.00           C  
ATOM   3048  O   ARG C2074      61.980 -88.153  23.863  1.00  0.00           O  
ATOM   3049  CB  ARG C2074      63.230 -90.719  22.530  1.00  0.00           C  
ATOM   3050  N   SER C2075      61.218 -89.915  25.015  1.00  0.00           N  
ATOM   3051  CA  SER C2075      59.899 -89.313  25.292  1.00  0.00           C  
ATOM   3052  C   SER C2075      59.742 -88.957  26.767  1.00  0.00           C  
ATOM   3053  O   SER C2075      59.864 -89.829  27.639  1.00  0.00           O  
ATOM   3054  CB  SER C2075      58.779 -90.276  24.913  1.00  0.00           C  
ATOM   3055  OG  SER C2075      59.294 -91.409  24.247  1.00  0.00           O  
ATOM   3056  N   ILE C2076      59.456 -87.690  27.051  1.00  0.00           N  
ATOM   3057  CA  ILE C2076      59.297 -87.251  28.440  1.00  0.00           C  
ATOM   3058  C   ILE C2076      58.023 -86.467  28.658  1.00  0.00           C  
ATOM   3059  O   ILE C2076      57.517 -85.813  27.760  1.00  0.00           O  
ATOM   3060  CB  ILE C2076      60.495 -86.413  28.958  1.00  0.00           C  
ATOM   3061  CG1 ILE C2076      60.516 -85.015  28.346  1.00  0.00           C  
ATOM   3062  CG2 ILE C2076      61.800 -87.126  28.680  1.00  0.00           C  
ATOM   3063  CD1 ILE C2076      61.634 -84.133  28.891  1.00  0.00           C  
ATOM   3064  N   ALA C2077      57.523 -86.551  29.878  1.00  0.00           N  
ATOM   3065  CA  ALA C2077      56.367 -85.795  30.298  1.00  0.00           C  
ATOM   3066  C   ALA C2077      56.587 -85.375  31.740  1.00  0.00           C  
ATOM   3067  O   ALA C2077      57.367 -85.988  32.453  1.00  0.00           O  
ATOM   3068  CB  ALA C2077      55.124 -86.641  30.173  1.00  0.00           C  
ATOM   3069  N   GLY C2078      55.898 -84.327  32.163  1.00  0.00           N  
ATOM   3070  CA  GLY C2078      56.060 -83.798  33.516  1.00  0.00           C  
ATOM   3071  C   GLY C2078      54.872 -84.056  34.422  1.00  0.00           C  
ATOM   3072  O   GLY C2078      53.818 -84.511  33.975  1.00  0.00           O  
ATOM   3073  N   VAL C2079      55.062 -83.763  35.706  1.00  0.00           N  
ATOM   3074  CA  VAL C2079      54.002 -83.858  36.709  1.00  0.00           C  
ATOM   3075  C   VAL C2079      54.114 -82.701  37.701  1.00  0.00           C  
ATOM   3076  O   VAL C2079      55.103 -82.604  38.431  1.00  0.00           O  
ATOM   3077  CB  VAL C2079      54.076 -85.176  37.484  1.00  0.00           C  
ATOM   3078  CG1 VAL C2079      52.907 -85.282  38.454  1.00  0.00           C  
ATOM   3079  CG2 VAL C2079      54.098 -86.354  36.531  1.00  0.00           C  
ATOM   3080  N   GLU C2080      53.100 -81.836  37.724  1.00  0.00           N  
ATOM   3081  CA  GLU C2080      53.102 -80.629  38.580  1.00  0.00           C  
ATOM   3082  C   GLU C2080      52.193 -80.756  39.800  1.00  0.00           C  
ATOM   3083  O   GLU C2080      50.974 -80.879  39.665  1.00  0.00           O  
ATOM   3084  CB  GLU C2080      52.690 -79.385  37.782  1.00  0.00           C  
ATOM   3085  CG  GLU C2080      52.853 -78.058  38.549  1.00  0.00           C  
ATOM   3086  CD  GLU C2080      52.591 -76.824  37.677  1.00  0.00           C  
ATOM   3087  OE1 GLU C2080      51.917 -76.952  36.624  1.00  0.00           O  
ATOM   3088  OE2 GLU C2080      53.064 -75.722  38.049  1.00  0.00           O  
ATOM   3089  N   ARG C2081      52.807 -80.701  40.981  1.00  0.00           N  
ATOM   3090  CA  ARG C2081      52.087 -80.703  42.263  1.00  0.00           C  
ATOM   3091  C   ARG C2081      51.269 -79.403  42.411  1.00  0.00           C  
ATOM   3092  O   ARG C2081      51.740 -78.307  42.085  1.00  0.00           O  
ATOM   3093  CB  ARG C2081      53.075 -80.866  43.434  1.00  0.00           C  
ATOM   3094  CG  ARG C2081      52.471 -81.390  44.742  1.00  0.00           C  
ATOM   3095  CD  ARG C2081      53.369 -81.071  45.932  1.00  0.00           C  
ATOM   3096  N   ILE C2082      50.040 -79.547  42.900  1.00  0.00           N  
ATOM   3097  CA  ILE C2082      49.069 -78.437  42.974  1.00  0.00           C  
ATOM   3098  C   ILE C2082      48.351 -78.413  44.342  1.00  0.00           C  
ATOM   3099  O   ILE C2082      48.282 -79.434  45.035  1.00  0.00           O  
ATOM   3100  CB  ILE C2082      48.032 -78.536  41.796  1.00  0.00           C  
ATOM   3101  CG1 ILE C2082      48.685 -78.159  40.461  1.00  0.00           C  
ATOM   3102  CG2 ILE C2082      46.815 -77.653  42.034  1.00  0.00           C  
ATOM   3103  CD1 ILE C2082      49.083 -76.698  40.349  1.00  0.00           C  
ATOM   3104  N   GLY C 424      47.839 -77.242  44.719  1.00  0.00           N  
ATOM   3105  CA  GLY C 424      47.022 -77.076  45.933  1.00  0.00           C  
ATOM   3106  C   GLY C 424      45.736 -76.303  45.667  1.00  0.00           C  
ATOM   3107  O   GLY C 424      44.792 -76.335  46.465  1.00  0.00           O  
TER
END
