# Supplementary material for: Backbone Brackets and Arginine Tweezers delineate Class I and Class II aminoacyl tRNA synthetases
Source: PLoS Comput Biol. 2018 Apr 16;14(4):e1006101. doi: 10.1371/journal.pcbi.1006101 (PMC5919687; doi:10.1371/journal.pcbi.1006101)
Supplement: S11 File — All structures of Class I aaRS with residues renumbered according to the MSA. (GZ) [file pcbi.1006101.s023.tar.gz › 2jan_D_renum.pdb]

ATOM      1  N   ILE D 215     -59.248 -28.245  28.382  1.00  0.00           N  
ATOM      2  CA  ILE D 215     -57.861 -28.833  28.295  1.00  0.00           C  
ATOM      3  C   ILE D 215     -56.755 -27.831  28.661  1.00  0.00           C  
ATOM      4  O   ILE D 215     -55.922 -28.110  29.529  1.00  0.00           O  
ATOM      5  CB  ILE D 215     -57.570 -29.447  26.898  1.00  0.00           C  
ATOM      6  CG1 ILE D 215     -56.051 -29.557  26.658  1.00  0.00           C  
ATOM      7  CG2 ILE D 215     -58.280 -28.653  25.777  1.00  0.00           C  
ATOM      8  CD1 ILE D 215     -55.282 -30.325  27.757  1.00  0.00           C  
ATOM      9  N   LEU D 216     -56.724 -26.690  27.973  1.00  0.00           N  
ATOM     10  CA  LEU D 216     -55.915 -25.550  28.423  1.00  0.00           C  
ATOM     11  C   LEU D 216     -56.412 -25.027  29.755  1.00  0.00           C  
ATOM     12  O   LEU D 216     -55.677 -24.346  30.458  1.00  0.00           O  
ATOM     13  CB  LEU D 216     -55.942 -24.399  27.421  1.00  0.00           C  
ATOM     14  CG  LEU D 216     -54.857 -24.426  26.354  1.00  0.00           C  
ATOM     15  CD1 LEU D 216     -54.713 -25.824  25.773  1.00  0.00           C  
ATOM     16  CD2 LEU D 216     -55.194 -23.430  25.283  1.00  0.00           C  
ATOM     17  N   ASP D 217     -57.668 -25.318  30.084  1.00  0.00           N  
ATOM     18  CA  ASP D 217     -58.236 -24.935  31.382  1.00  0.00           C  
ATOM     19  C   ASP D 217     -57.711 -25.851  32.482  1.00  0.00           C  
ATOM     20  O   ASP D 217     -57.327 -25.385  33.561  1.00  0.00           O  
ATOM     21  CB  ASP D 217     -59.766 -24.964  31.337  1.00  0.00           C  
ATOM     22  CG  ASP D 217     -60.349 -23.898  30.399  1.00  0.00           C  
ATOM     23  OD1 ASP D 217     -59.854 -22.745  30.415  1.00  0.00           O  
ATOM     24  OD2 ASP D 217     -61.303 -24.212  29.643  1.00  0.00           O  
ATOM     25  N   GLU D 218     -57.688 -27.150  32.194  1.00  0.00           N  
ATOM     26  CA  GLU D 218     -57.075 -28.127  33.099  1.00  0.00           C  
ATOM     27  C   GLU D 218     -55.634 -27.739  33.424  1.00  0.00           C  
ATOM     28  O   GLU D 218     -55.309 -27.456  34.580  1.00  0.00           O  
ATOM     29  CB  GLU D 218     -57.113 -29.546  32.515  1.00  0.00           C  
ATOM     30  CG  GLU D 218     -58.462 -30.248  32.669  1.00  0.00           C  
ATOM     31  CD  GLU D 218     -58.765 -30.689  34.112  1.00  0.00           C  
ATOM     32  OE1 GLU D 218     -57.912 -31.353  34.750  1.00  0.00           O  
ATOM     33  OE2 GLU D 218     -59.876 -30.374  34.606  1.00  0.00           O  
ATOM     34  N   LEU D 219     -54.786 -27.699  32.401  1.00  0.00           N  
ATOM     35  CA  LEU D 219     -53.357 -27.410  32.595  1.00  0.00           C  
ATOM     36  C   LEU D 219     -53.139 -26.112  33.357  1.00  0.00           C  
ATOM     37  O   LEU D 219     -52.138 -25.933  34.052  1.00  0.00           O  
ATOM     38  CB  LEU D 219     -52.618 -27.331  31.253  1.00  0.00           C  
ATOM     39  CG  LEU D 219     -52.520 -28.619  30.422  1.00  0.00           C  
ATOM     40  CD1 LEU D 219     -51.757 -28.348  29.135  1.00  0.00           C  
ATOM     41  CD2 LEU D 219     -51.869 -29.754  31.208  1.00  0.00           C  
ATOM     42  N   SER D 220     -54.093 -25.209  33.216  1.00  0.00           N  
ATOM     43  CA  SER D 220     -53.982 -23.888  33.790  1.00  0.00           C  
ATOM     44  C   SER D 220     -54.260 -23.894  35.285  1.00  0.00           C  
ATOM     45  O   SER D 220     -53.505 -23.288  36.038  1.00  0.00           O  
ATOM     46  CB  SER D 220     -54.914 -22.926  33.059  1.00  0.00           C  
ATOM     47  OG  SER D 220     -54.862 -21.628  33.621  1.00  0.00           O  
ATOM     48  N   TRP D 221     -55.324 -24.567  35.727  1.00  0.00           N  
ATOM     49  CA  TRP D 221     -55.606 -24.626  37.186  1.00  0.00           C  
ATOM     50  C   TRP D 221     -54.552 -25.466  37.882  1.00  0.00           C  
ATOM     51  O   TRP D 221     -54.189 -25.197  39.021  1.00  0.00           O  
ATOM     52  CB  TRP D 221     -57.040 -25.080  37.564  1.00  0.00           C  
ATOM     53  CG  TRP D 221     -57.391 -26.535  37.409  1.00  0.00           C  
ATOM     54  CD1 TRP D 221     -58.107 -27.089  36.389  1.00  0.00           C  
ATOM     55  CD2 TRP D 221     -57.097 -27.610  38.319  1.00  0.00           C  
ATOM     56  NE1 TRP D 221     -58.253 -28.438  36.586  1.00  0.00           N  
ATOM     57  CE2 TRP D 221     -57.641 -28.789  37.759  1.00  0.00           C  
ATOM     58  CE3 TRP D 221     -56.405 -27.699  39.531  1.00  0.00           C  
ATOM     59  CZ2 TRP D 221     -57.515 -30.042  38.373  1.00  0.00           C  
ATOM     60  CZ3 TRP D 221     -56.282 -28.946  40.144  1.00  0.00           C  
ATOM     61  CH2 TRP D 221     -56.835 -30.099  39.561  1.00  0.00           C  
ATOM     62  N   ARG D 222     -54.031 -26.464  37.183  1.00  0.00           N  
ATOM     63  CA  ARG D 222     -52.970 -27.292  37.746  1.00  0.00           C  
ATOM     64  C   ARG D 222     -51.635 -26.559  37.829  1.00  0.00           C  
ATOM     65  O   ARG D 222     -50.745 -26.997  38.519  1.00  0.00           O  
ATOM     66  CB  ARG D 222     -52.821 -28.591  36.957  1.00  0.00           C  
ATOM     67  CG  ARG D 222     -54.053 -29.472  37.013  1.00  0.00           C  
ATOM     68  CD  ARG D 222     -53.845 -30.749  36.230  1.00  0.00           C  
ATOM     69  NE  ARG D 222     -55.027 -31.598  36.267  1.00  0.00           N  
ATOM     70  CZ  ARG D 222     -55.364 -32.400  37.272  1.00  0.00           C  
ATOM     71  NH1 ARG D 222     -54.607 -32.493  38.355  1.00  0.00           N  
ATOM     72  NH2 ARG D 222     -56.474 -33.121  37.189  1.00  0.00           N  
ATOM     73  N   GLY D 224     -51.507 -25.436  37.143  1.00  0.00           N  
ATOM     74  CA  GLY D 224     -50.250 -24.678  37.135  1.00  0.00           C  
ATOM     75  C   GLY D 224     -49.193 -25.293  36.236  1.00  0.00           C  
ATOM     76  O   GLY D 224     -47.996 -25.132  36.474  1.00  0.00           O  
ATOM     77  N   LEU D 225     -49.639 -25.996  35.199  1.00  0.00           N  
ATOM     78  CA  LEU D 225     -48.735 -26.719  34.307  1.00  0.00           C  
ATOM     79  C   LEU D 225     -48.270 -25.907  33.091  1.00  0.00           C  
ATOM     80  O   LEU D 225     -47.397 -26.367  32.360  1.00  0.00           O  
ATOM     81  CB  LEU D 225     -49.382 -28.025  33.841  1.00  0.00           C  
ATOM     82  CG  LEU D 225     -49.327 -29.185  34.836  1.00  0.00           C  
ATOM     83  CD1 LEU D 225     -50.248 -30.321  34.400  1.00  0.00           C  
ATOM     84  CD2 LEU D 225     -47.912 -29.706  34.983  1.00  0.00           C  
ATOM     85  N   ILE D 226     -48.833 -24.721  32.866  1.00  0.00           N  
ATOM     86  CA  ILE D 226     -48.413 -23.890  31.720  1.00  0.00           C  
ATOM     87  C   ILE D 226     -47.328 -22.873  32.090  1.00  0.00           C  
ATOM     88  O   ILE D 226     -47.632 -21.755  32.504  1.00  0.00           O  
ATOM     89  CB  ILE D 226     -49.575 -23.125  31.050  1.00  0.00           C  
ATOM     90  CG1 ILE D 226     -50.666 -24.087  30.587  1.00  0.00           C  
ATOM     91  CG2 ILE D 226     -49.050 -22.344  29.850  1.00  0.00           C  
ATOM     92  CD1 ILE D 226     -51.805 -23.407  29.841  1.00  0.00           C  
ATOM     93  N   ALA D 227     -46.071 -23.279  31.901  1.00  0.00           N  
ATOM     94  CA  ALA D 227     -44.901 -22.418  32.124  1.00  0.00           C  
ATOM     95  C   ALA D 227     -44.866 -21.252  31.143  1.00  0.00           C  
ATOM     96  O   ALA D 227     -44.833 -20.087  31.529  1.00  0.00           O  
ATOM     97  CB  ALA D 227     -43.623 -23.224  31.999  1.00  0.00           C  
ATOM     98  N   GLN D 228     -44.872 -21.595  29.867  1.00  0.00           N  
ATOM     99  CA  GLN D 228     -44.832 -20.609  28.785  1.00  0.00           C  
ATOM    100  C   GLN D 228     -45.691 -21.112  27.626  1.00  0.00           C  
ATOM    101  O   GLN D 228     -46.023 -22.302  27.566  1.00  0.00           O  
ATOM    102  CB  GLN D 228     -43.387 -20.404  28.328  1.00  0.00           C  
ATOM    103  CG  GLN D 228     -43.090 -19.069  27.633  1.00  0.00           C  
ATOM    104  CD  GLN D 228     -41.593 -18.747  27.620  1.00  0.00           C  
ATOM    105  OE1 GLN D 228     -41.189 -17.668  27.226  1.00  0.00           O  
ATOM    106  NE2 GLN D 228     -40.774 -19.691  28.061  1.00  0.00           N  
ATOM    107  N   SER D 229     -46.053 -20.216  26.717  1.00  0.00           N  
ATOM    108  CA  SER D 229     -46.881 -20.604  25.573  1.00  0.00           C  
ATOM    109  C   SER D 229     -46.968 -19.515  24.535  1.00  0.00           C  
ATOM    110  O   SER D 229     -46.725 -18.358  24.827  1.00  0.00           O  
ATOM    111  CB  SER D 229     -48.296 -20.953  26.030  1.00  0.00           C  
ATOM    112  OG  SER D 229     -48.798 -19.946  26.890  1.00  0.00           O  
ATOM    113  N   THR D 230     -47.311 -19.891  23.312  1.00  0.00           N  
ATOM    114  CA  THR D 230     -47.711 -18.901  22.324  1.00  0.00           C  
ATOM    115  C   THR D 230     -49.089 -18.460  22.799  1.00  0.00           C  
ATOM    116  O   THR D 230     -49.526 -18.882  23.871  1.00  0.00           O  
ATOM    117  CB  THR D 230     -47.744 -19.474  20.887  1.00  0.00           C  
ATOM    118  OG1 THR D 230     -48.622 -20.610  20.829  1.00  0.00           O  
ATOM    119  CG2 THR D 230     -46.346 -19.871  20.437  1.00  0.00           C  
ATOM    120  N   ASP D 232     -49.775 -17.625  22.023  1.00  0.00           N  
ATOM    121  CA  ASP D 232     -51.079 -17.095  22.447  1.00  0.00           C  
ATOM    122  C   ASP D 232     -52.034 -18.186  22.924  1.00  0.00           C  
ATOM    123  O   ASP D 232     -52.377 -19.101  22.174  1.00  0.00           O  
ATOM    124  CB  ASP D 232     -51.768 -16.291  21.351  1.00  0.00           C  
ATOM    125  CG  ASP D 232     -52.900 -15.440  21.899  1.00  0.00           C  
ATOM    126  OD1 ASP D 232     -52.581 -14.424  22.559  1.00  0.00           O  
ATOM    127  OD2 ASP D 232     -54.089 -15.794  21.696  1.00  0.00           O  
ATOM    128  N   LEU D 233     -52.468 -18.034  24.175  1.00  0.00           N  
ATOM    129  CA  LEU D 233     -53.267 -19.032  24.893  1.00  0.00           C  
ATOM    130  C   LEU D 233     -54.679 -19.067  24.320  1.00  0.00           C  
ATOM    131  O   LEU D 233     -55.277 -20.128  24.177  1.00  0.00           O  
ATOM    132  CB  LEU D 233     -53.295 -18.706  26.403  1.00  0.00           C  
ATOM    133  CG  LEU D 233     -53.108 -19.836  27.434  1.00  0.00           C  
ATOM    134  CD1 LEU D 233     -54.041 -21.018  27.166  1.00  0.00           C  
ATOM    135  CD2 LEU D 233     -51.661 -20.304  27.490  1.00  0.00           C  
ATOM    136  N   ASP D 234     -55.202 -17.893  23.985  1.00  0.00           N  
ATOM    137  CA  ASP D 234     -56.542 -17.781  23.398  1.00  0.00           C  
ATOM    138  C   ASP D 234     -56.577 -18.335  21.971  1.00  0.00           C  
ATOM    139  O   ASP D 234     -57.491 -19.072  21.608  1.00  0.00           O  
ATOM    140  CB  ASP D 234     -57.024 -16.328  23.433  1.00  0.00           C  
ATOM    141  CG  ASP D 234     -57.300 -15.835  24.854  1.00  0.00           C  
ATOM    142  OD1 ASP D 234     -58.040 -16.513  25.605  1.00  0.00           O  
ATOM    143  OD2 ASP D 234     -56.773 -14.765  25.219  1.00  0.00           O  
ATOM    144  N   THR D 235     -55.567 -17.993  21.174  1.00  0.00           N  
ATOM    145  CA  THR D 235     -55.428 -18.549  19.825  1.00  0.00           C  
ATOM    146  C   THR D 235     -55.263 -20.066  19.865  1.00  0.00           C  
ATOM    147  O   THR D 235     -55.743 -20.769  18.972  1.00  0.00           O  
ATOM    148  CB  THR D 235     -54.237 -17.947  19.069  1.00  0.00           C  
ATOM    149  OG1 THR D 235     -54.299 -16.518  19.140  1.00  0.00           O  
ATOM    150  CG2 THR D 235     -54.254 -18.387  17.603  1.00  0.00           C  
ATOM    151  N   LEU D 236     -54.588 -20.556  20.904  1.00  0.00           N  
ATOM    152  CA  LEU D 236     -54.353 -21.999  21.097  1.00  0.00           C  
ATOM    153  C   LEU D 236     -55.620 -22.739  21.520  1.00  0.00           C  
ATOM    154  O   LEU D 236     -55.970 -23.781  20.957  1.00  0.00           O  
ATOM    155  CB  LEU D 236     -53.248 -22.228  22.141  1.00  0.00           C  
ATOM    156  CG  LEU D 236     -52.913 -23.666  22.576  1.00  0.00           C  
ATOM    157  CD1 LEU D 236     -52.818 -24.667  21.410  1.00  0.00           C  
ATOM    158  CD2 LEU D 236     -51.628 -23.645  23.375  1.00  0.00           C  
ATOM    159  N   ALA D 237     -56.285 -22.201  22.535  1.00  0.00           N  
ATOM    160  CA  ALA D 237     -57.574 -22.731  22.997  1.00  0.00           C  
ATOM    161  C   ALA D 237     -58.562 -22.790  21.817  1.00  0.00           C  
ATOM    162  O   ALA D 237     -59.252 -23.795  21.611  1.00  0.00           O  
ATOM    163  CB  ALA D 237     -58.120 -21.868  24.133  1.00  0.00           C  
ATOM    164  N   ALA D 238     -58.586 -21.710  21.039  1.00  0.00           N  
ATOM    165  CA  ALA D 238     -59.350 -21.633  19.792  1.00  0.00           C  
ATOM    166  C   ALA D 238     -59.084 -22.820  18.858  1.00  0.00           C  
ATOM    167  O   ALA D 238     -60.015 -23.402  18.299  1.00  0.00           O  
ATOM    168  CB  ALA D 238     -59.034 -20.330  19.071  1.00  0.00           C  
ATOM    169  N   GLU D 240     -57.811 -23.161  18.686  1.00  0.00           N  
ATOM    170  CA  GLU D 240     -57.416 -24.315  17.867  1.00  0.00           C  
ATOM    171  C   GLU D 240     -57.870 -25.633  18.489  1.00  0.00           C  
ATOM    172  O   GLU D 240     -58.201 -26.579  17.770  1.00  0.00           O  
ATOM    173  CB  GLU D 240     -55.901 -24.324  17.633  1.00  0.00           C  
ATOM    174  CG  GLU D 240     -55.302 -25.623  17.009  1.00  0.00           C  
ATOM    175  CD  GLU D 240     -55.209 -25.637  15.465  1.00  0.00           C  
ATOM    176  OE1 GLU D 240     -55.435 -24.590  14.812  1.00  0.00           O  
ATOM    177  OE2 GLU D 240     -54.887 -26.718  14.906  1.00  0.00           O  
ATOM    178  N   ALA D 241     -57.888 -25.687  19.818  1.00  0.00           N  
ATOM    179  CA  ALA D 241     -58.185 -26.930  20.550  1.00  0.00           C  
ATOM    180  C   ALA D 241     -59.607 -27.402  20.299  1.00  0.00           C  
ATOM    181  O   ALA D 241     -59.827 -28.530  19.849  1.00  0.00           O  
ATOM    182  CB  ALA D 241     -57.951 -26.746  22.041  1.00  0.00           C  
ATOM    183  N   GLN D 243     -60.562 -26.526  20.590  1.00  0.00           N  
ATOM    184  CA  GLN D 243     -61.986 -26.822  20.380  1.00  0.00           C  
ATOM    185  C   GLN D 243     -62.298 -27.062  18.896  1.00  0.00           C  
ATOM    186  O   GLN D 243     -63.097 -27.933  18.561  1.00  0.00           O  
ATOM    187  CB  GLN D 243     -62.867 -25.699  20.942  1.00  0.00           C  
ATOM    188  CG  GLN D 243     -62.904 -24.423  20.081  1.00  0.00           C  
ATOM    189  CD  GLN D 243     -63.193 -23.156  20.870  1.00  0.00           C  
ATOM    190  OE1 GLN D 243     -62.974 -22.045  20.372  1.00  0.00           O  
ATOM    191  NE2 GLN D 243     -63.679 -23.311  22.103  1.00  0.00           N  
ATOM    192  N   ARG D 244     -61.634 -26.295  18.030  1.00  0.00           N  
ATOM    193  CA  ARG D 244     -61.760 -26.399  16.563  1.00  0.00           C  
ATOM    194  C   ARG D 244     -61.765 -27.864  16.100  1.00  0.00           C  
ATOM    195  O   ARG D 244     -62.500 -28.228  15.190  1.00  0.00           O  
ATOM    196  CB  ARG D 244     -60.615 -25.630  15.865  1.00  0.00           C  
ATOM    197  CG  ARG D 244     -61.030 -24.820  14.628  1.00  0.00           C  
ATOM    198  CD  ARG D 244     -59.835 -24.274  13.816  1.00  0.00           C  
ATOM    199  NE  ARG D 244     -58.851 -23.565  14.645  1.00  0.00           N  
ATOM    200  CZ  ARG D 244     -58.709 -22.239  14.746  1.00  0.00           C  
ATOM    201  NH1 ARG D 244     -59.480 -21.415  14.059  1.00  0.00           N  
ATOM    202  NH2 ARG D 244     -57.779 -21.724  15.550  1.00  0.00           N  
ATOM    203  N   GLY D 245     -60.939 -28.690  16.738  1.00  0.00           N  
ATOM    204  CA  GLY D 245     -60.873 -30.135  16.457  1.00  0.00           C  
ATOM    205  C   GLY D 245     -59.624 -30.763  17.058  1.00  0.00           C  
ATOM    206  O   GLY D 245     -58.752 -30.038  17.534  1.00  0.00           O  
ATOM    207  N   PRO D 265     -59.524 -32.109  17.039  1.00  0.00           N  
ATOM    208  CA  PRO D 265     -58.362 -32.850  17.563  1.00  0.00           C  
ATOM    209  C   PRO D 265     -56.995 -32.462  16.963  1.00  0.00           C  
ATOM    210  O   PRO D 265     -56.674 -32.809  15.815  1.00  0.00           O  
ATOM    211  CB  PRO D 265     -58.690 -34.319  17.228  1.00  0.00           C  
ATOM    212  CG  PRO D 265     -59.743 -34.265  16.199  1.00  0.00           C  
ATOM    213  CD  PRO D 265     -60.538 -33.031  16.509  1.00  0.00           C  
ATOM    214  N   MET D 266     -56.209 -31.754  17.769  1.00  0.00           N  
ATOM    215  CA  MET D 266     -54.823 -31.423  17.448  1.00  0.00           C  
ATOM    216  C   MET D 266     -53.921 -32.655  17.450  1.00  0.00           C  
ATOM    217  O   MET D 266     -54.261 -33.710  17.998  1.00  0.00           O  
ATOM    218  CB  MET D 266     -54.249 -30.439  18.464  1.00  0.00           C  
ATOM    219  CG  MET D 266     -54.976 -29.119  18.567  1.00  0.00           C  
ATOM    220  SD  MET D 266     -54.180 -28.038  19.777  1.00  0.00           S  
ATOM    221  CE  MET D 266     -54.520 -28.913  21.297  1.00  0.00           C  
ATOM    222  N   THR D 267     -52.761 -32.488  16.823  1.00  0.00           N  
ATOM    223  CA  THR D 267     -51.667 -33.447  16.923  1.00  0.00           C  
ATOM    224  C   THR D 267     -50.543 -32.777  17.695  1.00  0.00           C  
ATOM    225  O   THR D 267     -49.933 -31.836  17.212  1.00  0.00           O  
ATOM    226  CB  THR D 267     -51.169 -33.878  15.551  1.00  0.00           C  
ATOM    227  OG1 THR D 267     -52.278 -34.353  14.778  1.00  0.00           O  
ATOM    228  CG2 THR D 267     -50.126 -34.976  15.685  1.00  0.00           C  
ATOM    229  N   VAL D 268     -50.311 -33.236  18.913  1.00  0.00           N  
ATOM    230  CA  VAL D 268     -49.312 -32.639  19.795  1.00  0.00           C  
ATOM    231  C   VAL D 268     -48.069 -33.501  19.722  1.00  0.00           C  
ATOM    232  O   VAL D 268     -48.178 -34.703  19.538  1.00  0.00           O  
ATOM    233  CB  VAL D 268     -49.816 -32.586  21.257  1.00  0.00           C  
ATOM    234  CG1 VAL D 268     -48.833 -31.820  22.151  1.00  0.00           C  
ATOM    235  CG2 VAL D 268     -51.205 -31.953  21.318  1.00  0.00           C  
ATOM    236  N   TYR D 269     -46.891 -32.903  19.843  1.00  0.00           N  
ATOM    237  CA  TYR D 269     -45.667 -33.709  19.923  1.00  0.00           C  
ATOM    238  C   TYR D 269     -44.703 -33.248  20.997  1.00  0.00           C  
ATOM    239  O   TYR D 269     -44.787 -32.112  21.481  1.00  0.00           O  
ATOM    240  CB  TYR D 269     -44.975 -33.840  18.558  1.00  0.00           C  
ATOM    241  CG  TYR D 269     -43.856 -32.874  18.209  1.00  0.00           C  
ATOM    242  CD1 TYR D 269     -42.543 -33.133  18.588  1.00  0.00           C  
ATOM    243  CD2 TYR D 269     -44.096 -31.768  17.413  1.00  0.00           C  
ATOM    244  CE1 TYR D 269     -41.512 -32.285  18.228  1.00  0.00           C  
ATOM    245  CE2 TYR D 269     -43.078 -30.917  17.048  1.00  0.00           C  
ATOM    246  CZ  TYR D 269     -41.784 -31.179  17.457  1.00  0.00           C  
ATOM    247  OH  TYR D 269     -40.758 -30.331  17.096  1.00  0.00           O  
ATOM    248  N   ALA D 270     -43.810 -34.166  21.366  1.00  0.00           N  
ATOM    249  CA  ALA D 270     -42.762 -33.922  22.354  1.00  0.00           C  
ATOM    250  C   ALA D 270     -41.522 -34.718  21.977  1.00  0.00           C  
ATOM    251  O   ALA D 270     -41.613 -35.870  21.569  1.00  0.00           O  
ATOM    252  CB  ALA D 270     -43.236 -34.313  23.737  1.00  0.00           C  
ATOM    253  N   GLY D 272     -40.356 -34.108  22.123  1.00  0.00           N  
ATOM    254  CA  GLY D 272     -39.107 -34.737  21.695  1.00  0.00           C  
ATOM    255  C   GLY D 272     -38.490 -35.593  22.777  1.00  0.00           C  
ATOM    256  O   GLY D 272     -38.707 -35.353  23.961  1.00  0.00           O  
ATOM    257  N   PHE D 273     -37.718 -36.595  22.360  1.00  0.00           N  
ATOM    258  CA  PHE D 273     -37.020 -37.508  23.283  1.00  0.00           C  
ATOM    259  C   PHE D 273     -35.666 -37.953  22.744  1.00  0.00           C  
ATOM    260  O   PHE D 273     -35.560 -38.310  21.585  1.00  0.00           O  
ATOM    261  CB  PHE D 273     -37.869 -38.751  23.557  1.00  0.00           C  
ATOM    262  CG  PHE D 273     -39.098 -38.461  24.339  1.00  0.00           C  
ATOM    263  CD1 PHE D 273     -40.230 -37.967  23.707  1.00  0.00           C  
ATOM    264  CD2 PHE D 273     -39.121 -38.641  25.707  1.00  0.00           C  
ATOM    265  CE1 PHE D 273     -41.385 -37.663  24.429  1.00  0.00           C  
ATOM    266  CE2 PHE D 273     -40.270 -38.350  26.441  1.00  0.00           C  
ATOM    267  CZ  PHE D 273     -41.407 -37.857  25.796  1.00  0.00           C  
ATOM    268  N   ASP D 274     -34.643 -37.943  23.595  1.00  0.00           N  
ATOM    269  CA  ASP D 274     -33.325 -38.504  23.248  1.00  0.00           C  
ATOM    270  C   ASP D 274     -33.324 -40.027  23.399  1.00  0.00           C  
ATOM    271  O   ASP D 274     -33.466 -40.530  24.510  1.00  0.00           O  
ATOM    272  CB  ASP D 274     -32.221 -37.923  24.137  1.00  0.00           C  
ATOM    273  CG  ASP D 274     -30.968 -38.809  24.176  1.00  0.00           C  
ATOM    274  OD1 ASP D 274     -30.367 -39.082  23.104  1.00  0.00           O  
ATOM    275  OD2 ASP D 274     -30.591 -39.248  25.284  1.00  0.00           O  
ATOM    276  N   PRO D 275     -33.128 -40.767  22.297  1.00  0.00           N  
ATOM    277  CA  PRO D 275     -33.202 -42.221  22.333  1.00  0.00           C  
ATOM    278  C   PRO D 275     -31.906 -42.968  22.683  1.00  0.00           C  
ATOM    279  O   PRO D 275     -31.881 -44.198  22.668  1.00  0.00           O  
ATOM    280  CB  PRO D 275     -33.614 -42.559  20.900  1.00  0.00           C  
ATOM    281  CG  PRO D 275     -32.945 -41.542  20.094  1.00  0.00           C  
ATOM    282  CD  PRO D 275     -32.846 -40.295  20.936  1.00  0.00           C  
ATOM    283  N   THR D 276     -30.836 -42.251  22.981  1.00  0.00           N  
ATOM    284  CA  THR D 276     -29.589 -42.913  23.383  1.00  0.00           C  
ATOM    285  C   THR D 276     -29.751 -43.648  24.728  1.00  0.00           C  
ATOM    286  O   THR D 276     -29.167 -44.723  24.938  1.00  0.00           O  
ATOM    287  CB  THR D 276     -28.421 -41.912  23.482  1.00  0.00           C  
ATOM    288  OG1 THR D 276     -28.723 -40.900  24.457  1.00  0.00           O  
ATOM    289  CG2 THR D 276     -28.141 -41.269  22.113  1.00  0.00           C  
ATOM    290  N   ALA D 277     -30.563 -43.058  25.612  1.00  0.00           N  
ATOM    291  CA  ALA D 277     -30.866 -43.617  26.938  1.00  0.00           C  
ATOM    292  C   ALA D 277     -31.552 -44.986  26.850  1.00  0.00           C  
ATOM    293  O   ALA D 277     -32.394 -45.196  25.990  1.00  0.00           O  
ATOM    294  CB  ALA D 277     -31.743 -42.648  27.710  1.00  0.00           C  
ATOM    295  N   PRO D 278     -31.222 -45.909  27.769  1.00  0.00           N  
ATOM    296  CA  PRO D 278     -31.805 -47.252  27.757  1.00  0.00           C  
ATOM    297  C   PRO D 278     -33.230 -47.311  28.312  1.00  0.00           C  
ATOM    298  O   PRO D 278     -33.904 -48.335  28.190  1.00  0.00           O  
ATOM    299  CB  PRO D 278     -30.881 -48.023  28.689  1.00  0.00           C  
ATOM    300  CG  PRO D 278     -30.466 -47.008  29.682  1.00  0.00           C  
ATOM    301  CD  PRO D 278     -30.300 -45.738  28.904  1.00  0.00           C  
ATOM    302  N   SER D 279     -33.666 -46.230  28.946  1.00  0.00           N  
ATOM    303  CA  SER D 279     -35.016 -46.148  29.496  1.00  0.00           C  
ATOM    304  C   SER D 279     -35.445 -44.710  29.675  1.00  0.00           C  
ATOM    305  O   SER D 279     -34.626 -43.788  29.685  1.00  0.00           O  
ATOM    306  CB  SER D 279     -35.093 -46.860  30.855  1.00  0.00           C  
ATOM    307  OG  SER D 279     -36.328 -46.597  31.521  1.00  0.00           O  
ATOM    308  N   LEU D 280     -36.748 -44.526  29.828  1.00  0.00           N  
ATOM    309  CA  LEU D 280     -37.271 -43.234  30.272  1.00  0.00           C  
ATOM    310  C   LEU D 280     -37.083 -43.172  31.786  1.00  0.00           C  
ATOM    311  O   LEU D 280     -37.211 -44.182  32.485  1.00  0.00           O  
ATOM    312  CB  LEU D 280     -38.739 -43.063  29.887  1.00  0.00           C  
ATOM    313  CG  LEU D 280     -38.991 -42.965  28.387  1.00  0.00           C  
ATOM    314  CD1 LEU D 280     -40.457 -43.115  28.095  1.00  0.00           C  
ATOM    315  CD2 LEU D 280     -38.475 -41.653  27.851  1.00  0.00           C  
ATOM    316  N   HIS D 281     -36.741 -41.996  32.287  1.00  0.00           N  
ATOM    317  CA  HIS D 281     -36.612 -41.793  33.729  1.00  0.00           C  
ATOM    318  C   HIS D 281     -37.565 -40.707  34.234  1.00  0.00           C  
ATOM    319  O   HIS D 281     -38.310 -40.121  33.459  1.00  0.00           O  
ATOM    320  CB  HIS D 281     -35.164 -41.472  34.100  1.00  0.00           C  
ATOM    321  CG  HIS D 281     -34.612 -40.266  33.410  1.00  0.00           C  
ATOM    322  ND1 HIS D 281     -34.799 -38.986  33.884  1.00  0.00           N  
ATOM    323  CD2 HIS D 281     -33.865 -40.147  32.291  1.00  0.00           C  
ATOM    324  CE1 HIS D 281     -34.196 -38.128  33.082  1.00  0.00           C  
ATOM    325  NE2 HIS D 281     -33.622 -38.808  32.107  1.00  0.00           N  
ATOM    326  N   ALA D 282     -37.530 -40.470  35.543  1.00  0.00           N  
ATOM    327  CA  ALA D 282     -38.378 -39.469  36.220  1.00  0.00           C  
ATOM    328  C   ALA D 282     -38.468 -38.096  35.538  1.00  0.00           C  
ATOM    329  O   ALA D 282     -39.473 -37.405  35.679  1.00  0.00           O  
ATOM    330  CB  ALA D 282     -37.904 -39.284  37.642  1.00  0.00           C  
ATOM    331  N   GLY D 283     -37.412 -37.706  34.831  1.00  0.00           N  
ATOM    332  CA  GLY D 283     -37.366 -36.431  34.104  1.00  0.00           C  
ATOM    333  C   GLY D 283     -38.264 -36.372  32.877  1.00  0.00           C  
ATOM    334  O   GLY D 283     -38.584 -35.299  32.383  1.00  0.00           O  
ATOM    335  N   HIS D 284     -38.673 -37.524  32.375  1.00  0.00           N  
ATOM    336  CA  HIS D 284     -39.594 -37.581  31.243  1.00  0.00           C  
ATOM    337  C   HIS D 284     -41.068 -37.562  31.683  1.00  0.00           C  
ATOM    338  O   HIS D 284     -41.970 -37.519  30.843  1.00  0.00           O  
ATOM    339  CB  HIS D 284     -39.321 -38.836  30.412  1.00  0.00           C  
ATOM    340  CG  HIS D 284     -37.951 -38.873  29.816  1.00  0.00           C  
ATOM    341  ND1 HIS D 284     -37.047 -39.875  30.094  1.00  0.00           N  
ATOM    342  CD2 HIS D 284     -37.324 -38.026  28.966  1.00  0.00           C  
ATOM    343  CE1 HIS D 284     -35.919 -39.644  29.445  1.00  0.00           C  
ATOM    344  NE2 HIS D 284     -36.063 -38.530  28.747  1.00  0.00           N  
ATOM    345  N   LEU D 285     -41.309 -37.585  32.989  1.00  0.00           N  
ATOM    346  CA  LEU D 285     -42.668 -37.757  33.508  1.00  0.00           C  
ATOM    347  C   LEU D 285     -43.612 -36.628  33.139  1.00  0.00           C  
ATOM    348  O   LEU D 285     -44.768 -36.894  32.833  1.00  0.00           O  
ATOM    349  CB  LEU D 285     -42.685 -37.933  35.032  1.00  0.00           C  
ATOM    350  CG  LEU D 285     -42.401 -39.337  35.573  1.00  0.00           C  
ATOM    351  CD1 LEU D 285     -42.372 -39.310  37.101  1.00  0.00           C  
ATOM    352  CD2 LEU D 285     -43.428 -40.335  35.080  1.00  0.00           C  
ATOM    353  N   VAL D 286     -43.155 -35.382  33.186  1.00  0.00           N  
ATOM    354  CA  VAL D 286     -44.092 -34.262  32.990  1.00  0.00           C  
ATOM    355  C   VAL D 286     -44.502 -34.162  31.525  1.00  0.00           C  
ATOM    356  O   VAL D 286     -45.682 -34.269  31.211  1.00  0.00           O  
ATOM    357  CB  VAL D 286     -43.598 -32.893  33.547  1.00  0.00           C  
ATOM    358  CG1 VAL D 286     -44.479 -31.771  33.017  1.00  0.00           C  
ATOM    359  CG2 VAL D 286     -43.612 -32.886  35.072  1.00  0.00           C  
ATOM    360  N   PRO D 288     -43.540 -33.970  30.620  1.00  0.00           N  
ATOM    361  CA  PRO D 288     -43.862 -34.082  29.197  1.00  0.00           C  
ATOM    362  C   PRO D 288     -44.783 -35.263  28.861  1.00  0.00           C  
ATOM    363  O   PRO D 288     -45.858 -35.057  28.304  1.00  0.00           O  
ATOM    364  CB  PRO D 288     -42.489 -34.282  28.559  1.00  0.00           C  
ATOM    365  CG  PRO D 288     -41.586 -33.520  29.429  1.00  0.00           C  
ATOM    366  CD  PRO D 288     -42.127 -33.618  30.825  1.00  0.00           C  
ATOM    367  N   LEU D 289     -44.366 -36.473  29.230  1.00  0.00           N  
ATOM    368  CA  LEU D 289     -45.132 -37.683  28.936  1.00  0.00           C  
ATOM    369  C   LEU D 289     -46.522 -37.633  29.534  1.00  0.00           C  
ATOM    370  O   LEU D 289     -47.497 -37.993  28.868  1.00  0.00           O  
ATOM    371  CB  LEU D 289     -44.428 -38.932  29.461  1.00  0.00           C  
ATOM    372  CG  LEU D 289     -43.247 -39.460  28.659  1.00  0.00           C  
ATOM    373  CD1 LEU D 289     -42.635 -40.643  29.398  1.00  0.00           C  
ATOM    374  CD2 LEU D 289     -43.691 -39.864  27.270  1.00  0.00           C  
ATOM    375  N   LEU D 290     -46.615 -37.203  30.790  1.00  0.00           N  
ATOM    376  CA  LEU D 290     -47.924 -37.108  31.440  1.00  0.00           C  
ATOM    377  C   LEU D 290     -48.767 -36.061  30.759  1.00  0.00           C  
ATOM    378  O   LEU D 290     -49.964 -36.252  30.611  1.00  0.00           O  
ATOM    379  CB  LEU D 290     -47.827 -36.827  32.939  1.00  0.00           C  
ATOM    380  CG  LEU D 290     -47.589 -38.084  33.768  1.00  0.00           C  
ATOM    381  CD1 LEU D 290     -47.290 -37.752  35.208  1.00  0.00           C  
ATOM    382  CD2 LEU D 290     -48.786 -38.989  33.685  1.00  0.00           C  
ATOM    383  N   THR D 291     -48.143 -34.970  30.328  1.00  0.00           N  
ATOM    384  CA  THR D 291     -48.878 -33.892  29.659  1.00  0.00           C  
ATOM    385  C   THR D 291     -49.420 -34.336  28.299  1.00  0.00           C  
ATOM    386  O   THR D 291     -50.498 -33.915  27.902  1.00  0.00           O  
ATOM    387  CB  THR D 291     -48.039 -32.624  29.502  1.00  0.00           C  
ATOM    388  OG1 THR D 291     -47.587 -32.204  30.787  1.00  0.00           O  
ATOM    389  CG2 THR D 291     -48.864 -31.500  28.881  1.00  0.00           C  
ATOM    390  N   LEU D 292     -48.690 -35.191  27.591  1.00  0.00           N  
ATOM    391  CA  LEU D 292     -49.239 -35.799  26.372  1.00  0.00           C  
ATOM    392  C   LEU D 292     -50.469 -36.650  26.711  1.00  0.00           C  
ATOM    393  O   LEU D 292     -51.490 -36.565  26.033  1.00  0.00           O  
ATOM    394  CB  LEU D 292     -48.198 -36.638  25.625  1.00  0.00           C  
ATOM    395  CG  LEU D 292     -47.150 -35.823  24.863  1.00  0.00           C  
ATOM    396  CD1 LEU D 292     -46.180 -36.754  24.179  1.00  0.00           C  
ATOM    397  CD2 LEU D 292     -47.775 -34.851  23.855  1.00  0.00           C  
ATOM    398  N   ARG D 293     -50.372 -37.454  27.765  1.00  0.00           N  
ATOM    399  CA  ARG D 293     -51.527 -38.226  28.236  1.00  0.00           C  
ATOM    400  C   ARG D 293     -52.736 -37.316  28.483  1.00  0.00           C  
ATOM    401  O   ARG D 293     -53.852 -37.648  28.135  1.00  0.00           O  
ATOM    402  CB  ARG D 293     -51.185 -39.017  29.501  1.00  0.00           C  
ATOM    403  CG  ARG D 293     -52.389 -39.683  30.159  1.00  0.00           C  
ATOM    404  CD  ARG D 293     -51.988 -40.595  31.326  1.00  0.00           C  
ATOM    405  NE  ARG D 293     -52.048 -42.020  30.962  1.00  0.00           N  
ATOM    406  CZ  ARG D 293     -52.901 -42.923  31.452  1.00  0.00           C  
ATOM    407  NH1 ARG D 293     -53.810 -42.606  32.370  1.00  0.00           N  
ATOM    408  NH2 ARG D 293     -52.835 -44.174  31.018  1.00  0.00           N  
ATOM    409  N   ARG D 294     -52.502 -36.162  29.077  1.00  0.00           N  
ATOM    410  CA  ARG D 294     -53.578 -35.235  29.347  1.00  0.00           C  
ATOM    411  C   ARG D 294     -54.245 -34.772  28.067  1.00  0.00           C  
ATOM    412  O   ARG D 294     -55.466 -34.654  28.008  1.00  0.00           O  
ATOM    413  CB  ARG D 294     -53.064 -34.029  30.116  1.00  0.00           C  
ATOM    414  CG  ARG D 294     -52.683 -34.356  31.522  1.00  0.00           C  
ATOM    415  CD  ARG D 294     -52.364 -33.111  32.310  1.00  0.00           C  
ATOM    416  NE  ARG D 294     -51.600 -33.443  33.505  1.00  0.00           N  
ATOM    417  CZ  ARG D 294     -52.125 -33.920  34.628  1.00  0.00           C  
ATOM    418  NH1 ARG D 294     -53.434 -34.120  34.737  1.00  0.00           N  
ATOM    419  NH2 ARG D 294     -51.330 -34.198  35.647  1.00  0.00           N  
ATOM    420  N   PHE D 295     -53.436 -34.497  27.051  1.00  0.00           N  
ATOM    421  CA  PHE D 295     -53.952 -34.060  25.745  1.00  0.00           C  
ATOM    422  C   PHE D 295     -54.743 -35.149  25.049  1.00  0.00           C  
ATOM    423  O   PHE D 295     -55.720 -34.865  24.384  1.00  0.00           O  
ATOM    424  CB  PHE D 295     -52.823 -33.566  24.832  1.00  0.00           C  
ATOM    425  CG  PHE D 295     -52.499 -32.129  25.033  1.00  0.00           C  
ATOM    426  CD1 PHE D 295     -53.254 -31.146  24.413  1.00  0.00           C  
ATOM    427  CD2 PHE D 295     -51.480 -31.748  25.883  1.00  0.00           C  
ATOM    428  CE1 PHE D 295     -52.977 -29.804  24.620  1.00  0.00           C  
ATOM    429  CE2 PHE D 295     -51.190 -30.414  26.087  1.00  0.00           C  
ATOM    430  CZ  PHE D 295     -51.936 -29.440  25.454  1.00  0.00           C  
ATOM    431  N   GLN D 296     -54.317 -36.392  25.206  1.00  0.00           N  
ATOM    432  CA  GLN D 296     -55.000 -37.501  24.560  1.00  0.00           C  
ATOM    433  C   GLN D 296     -56.350 -37.692  25.198  1.00  0.00           C  
ATOM    434  O   GLN D 296     -57.343 -37.882  24.495  1.00  0.00           O  
ATOM    435  CB  GLN D 296     -54.197 -38.796  24.635  1.00  0.00           C  
ATOM    436  CG  GLN D 296     -54.615 -39.798  23.593  1.00  0.00           C  
ATOM    437  CD  GLN D 296     -53.730 -41.022  23.571  1.00  0.00           C  
ATOM    438  OE1 GLN D 296     -53.202 -41.441  24.604  1.00  0.00           O  
ATOM    439  NE2 GLN D 296     -53.574 -41.619  22.391  1.00  0.00           N  
ATOM    440  N   ARG D 297     -56.406 -37.619  26.524  1.00  0.00           N  
ATOM    441  CA  ARG D 297     -57.684 -37.792  27.214  1.00  0.00           C  
ATOM    442  C   ARG D 297     -58.690 -36.764  26.715  1.00  0.00           C  
ATOM    443  O   ARG D 297     -59.800 -37.105  26.341  1.00  0.00           O  
ATOM    444  CB  ARG D 297     -57.512 -37.703  28.724  1.00  0.00           C  
ATOM    445  CG  ARG D 297     -56.841 -38.931  29.314  1.00  0.00           C  
ATOM    446  CD  ARG D 297     -57.339 -39.197  30.708  1.00  0.00           C  
ATOM    447  NE  ARG D 297     -56.981 -40.537  31.156  1.00  0.00           N  
ATOM    448  CZ  ARG D 297     -57.484 -41.129  32.238  1.00  0.00           C  
ATOM    449  NH1 ARG D 297     -58.379 -40.504  33.002  1.00  0.00           N  
ATOM    450  NH2 ARG D 297     -57.088 -42.358  32.562  1.00  0.00           N  
ATOM    451  N   ALA D 298     -58.250 -35.515  26.665  1.00  0.00           N  
ATOM    452  CA  ALA D 298     -59.043 -34.404  26.145  1.00  0.00           C  
ATOM    453  C   ALA D 298     -59.347 -34.533  24.644  1.00  0.00           C  
ATOM    454  O   ALA D 298     -59.951 -33.633  24.061  1.00  0.00           O  
ATOM    455  CB  ALA D 298     -58.328 -33.076  26.427  1.00  0.00           C  
ATOM    456  N   GLY D 305     -58.906 -35.624  24.018  1.00  0.00           N  
ATOM    457  CA  GLY D 305     -59.326 -35.967  22.655  1.00  0.00           C  
ATOM    458  C   GLY D 305     -58.368 -35.650  21.518  1.00  0.00           C  
ATOM    459  O   GLY D 305     -58.740 -35.768  20.350  1.00  0.00           O  
ATOM    460  N   HIS D 306     -57.138 -35.263  21.847  1.00  0.00           N  
ATOM    461  CA  HIS D 306     -56.112 -34.933  20.839  1.00  0.00           C  
ATOM    462  C   HIS D 306     -55.156 -36.084  20.592  1.00  0.00           C  
ATOM    463  O   HIS D 306     -55.162 -37.067  21.317  1.00  0.00           O  
ATOM    464  CB  HIS D 306     -55.337 -33.708  21.284  1.00  0.00           C  
ATOM    465  CG  HIS D 306     -56.221 -32.561  21.652  1.00  0.00           C  
ATOM    466  ND1 HIS D 306     -56.958 -31.866  20.720  1.00  0.00           N  
ATOM    467  CD2 HIS D 306     -56.515 -32.008  22.850  1.00  0.00           C  
ATOM    468  CE1 HIS D 306     -57.648 -30.916  21.322  1.00  0.00           C  
ATOM    469  NE2 HIS D 306     -57.397 -30.981  22.617  1.00  0.00           N  
ATOM    470  N   ARG D 307     -54.345 -35.960  19.551  1.00  0.00           N  
ATOM    471  CA  ARG D 307     -53.395 -37.009  19.194  1.00  0.00           C  
ATOM    472  C   ARG D 307     -51.975 -36.623  19.592  1.00  0.00           C  
ATOM    473  O   ARG D 307     -51.515 -35.540  19.256  1.00  0.00           O  
ATOM    474  CB  ARG D 307     -53.435 -37.296  17.700  1.00  0.00           C  
ATOM    475  CG  ARG D 307     -52.456 -38.405  17.284  1.00  0.00           C  
ATOM    476  CD  ARG D 307     -52.562 -38.824  15.821  1.00  0.00           C  
ATOM    477  NE  ARG D 307     -52.539 -37.688  14.893  1.00  0.00           N  
ATOM    478  CZ  ARG D 307     -52.324 -37.781  13.580  1.00  0.00           C  
ATOM    479  NH1 ARG D 307     -52.083 -38.962  13.011  1.00  0.00           N  
ATOM    480  NH2 ARG D 307     -52.334 -36.682  12.831  1.00  0.00           N  
ATOM    481  N   PRO D 308     -51.276 -37.511  20.315  1.00  0.00           N  
ATOM    482  CA  PRO D 308     -49.884 -37.297  20.674  1.00  0.00           C  
ATOM    483  C   PRO D 308     -48.868 -38.014  19.773  1.00  0.00           C  
ATOM    484  O   PRO D 308     -49.061 -39.172  19.400  1.00  0.00           O  
ATOM    485  CB  PRO D 308     -49.825 -37.884  22.077  1.00  0.00           C  
ATOM    486  CG  PRO D 308     -50.805 -39.049  22.011  1.00  0.00           C  
ATOM    487  CD  PRO D 308     -51.783 -38.759  20.909  1.00  0.00           C  
ATOM    488  N   ILE D 309     -47.789 -37.313  19.452  1.00  0.00           N  
ATOM    489  CA  ILE D 309     -46.652 -37.885  18.747  1.00  0.00           C  
ATOM    490  C   ILE D 309     -45.412 -37.826  19.616  1.00  0.00           C  
ATOM    491  O   ILE D 309     -45.066 -36.776  20.136  1.00  0.00           O  
ATOM    492  CB  ILE D 309     -46.304 -37.091  17.479  1.00  0.00           C  
ATOM    493  CG1 ILE D 309     -47.459 -37.117  16.474  1.00  0.00           C  
ATOM    494  CG2 ILE D 309     -45.023 -37.644  16.854  1.00  0.00           C  
ATOM    495  CD1 ILE D 309     -47.174 -36.353  15.205  1.00  0.00           C  
ATOM    496  N   VAL D 310     -44.731 -38.949  19.755  1.00  0.00           N  
ATOM    497  CA  VAL D 310     -43.431 -38.973  20.407  1.00  0.00           C  
ATOM    498  C   VAL D 310     -42.353 -38.942  19.323  1.00  0.00           C  
ATOM    499  O   VAL D 310     -42.192 -39.910  18.578  1.00  0.00           O  
ATOM    500  CB  VAL D 310     -43.266 -40.217  21.297  1.00  0.00           C  
ATOM    501  CG1 VAL D 310     -41.802 -40.434  21.695  1.00  0.00           C  
ATOM    502  CG2 VAL D 310     -44.134 -40.088  22.529  1.00  0.00           C  
ATOM    503  N   LEU D 311     -41.620 -37.835  19.238  1.00  0.00           N  
ATOM    504  CA  LEU D 311     -40.552 -37.698  18.252  1.00  0.00           C  
ATOM    505  C   LEU D 311     -39.197 -38.118  18.812  1.00  0.00           C  
ATOM    506  O   LEU D 311     -38.619 -37.438  19.644  1.00  0.00           O  
ATOM    507  CB  LEU D 311     -40.458 -36.264  17.735  1.00  0.00           C  
ATOM    508  CG  LEU D 311     -39.407 -36.035  16.636  1.00  0.00           C  
ATOM    509  CD1 LEU D 311     -39.568 -37.015  15.479  1.00  0.00           C  
ATOM    510  CD2 LEU D 311     -39.478 -34.595  16.147  1.00  0.00           C  
ATOM    511  N   ALA D 312     -38.696 -39.241  18.319  1.00  0.00           N  
ATOM    512  CA  ALA D 312     -37.379 -39.748  18.684  1.00  0.00           C  
ATOM    513  C   ALA D 312     -36.315 -38.926  17.990  1.00  0.00           C  
ATOM    514  O   ALA D 312     -36.274 -38.854  16.763  1.00  0.00           O  
ATOM    515  CB  ALA D 312     -37.240 -41.192  18.274  1.00  0.00           C  
ATOM    516  N   GLY D 313     -35.448 -38.321  18.789  1.00  0.00           N  
ATOM    517  CA  GLY D 313     -34.355 -37.493  18.287  1.00  0.00           C  
ATOM    518  C   GLY D 313     -33.177 -38.337  17.874  1.00  0.00           C  
ATOM    519  O   GLY D 313     -32.120 -38.286  18.492  1.00  0.00           O  
ATOM    520  N   GLY D 314     -33.358 -39.114  16.822  1.00  0.00           N  
ATOM    521  CA  GLY D 314     -32.279 -39.949  16.307  1.00  0.00           C  
ATOM    522  C   GLY D 314     -31.141 -39.135  15.719  1.00  0.00           C  
ATOM    523  O   GLY D 314     -29.979 -39.503  15.843  1.00  0.00           O  
ATOM    524  N   ALA D 315     -31.495 -38.032  15.073  1.00  0.00           N  
ATOM    525  CA  ALA D 315     -30.520 -37.130  14.448  1.00  0.00           C  
ATOM    526  C   ALA D 315     -29.383 -36.774  15.399  1.00  0.00           C  
ATOM    527  O   ALA D 315     -28.209 -36.975  15.089  1.00  0.00           O  
ATOM    528  CB  ALA D 315     -31.208 -35.863  13.975  1.00  0.00           C  
ATOM    529  N   THR D 316     -29.751 -36.246  16.560  1.00  0.00           N  
ATOM    530  CA  THR D 316     -28.783 -35.844  17.582  1.00  0.00           C  
ATOM    531  C   THR D 316     -28.059 -37.048  18.165  1.00  0.00           C  
ATOM    532  O   THR D 316     -26.863 -37.009  18.378  1.00  0.00           O  
ATOM    533  CB  THR D 316     -29.462 -35.075  18.730  1.00  0.00           C  
ATOM    534  OG1 THR D 316     -30.225 -33.993  18.185  1.00  0.00           O  
ATOM    535  CG2 THR D 316     -28.419 -34.532  19.717  1.00  0.00           C  
ATOM    536  N   GLY D 317     -28.791 -38.119  18.422  1.00  0.00           N  
ATOM    537  CA  GLY D 317     -28.179 -39.355  18.906  1.00  0.00           C  
ATOM    538  C   GLY D 317     -27.026 -39.802  18.024  1.00  0.00           C  
ATOM    539  O   GLY D 317     -26.018 -40.288  18.514  1.00  0.00           O  
ATOM    540  N   MET D 333     -27.182 -39.613  16.720  1.00  0.00           N  
ATOM    541  CA  MET D 333     -26.162 -39.978  15.731  1.00  0.00           C  
ATOM    542  C   MET D 333     -25.012 -38.965  15.606  1.00  0.00           C  
ATOM    543  O   MET D 333     -23.882 -39.332  15.312  1.00  0.00           O  
ATOM    544  CB  MET D 333     -26.829 -40.146  14.374  1.00  0.00           C  
ATOM    545  CG  MET D 333     -25.950 -40.830  13.357  1.00  0.00           C  
ATOM    546  SD  MET D 333     -26.928 -41.418  11.972  1.00  0.00           S  
ATOM    547  CE  MET D 333     -25.679 -41.560  10.677  1.00  0.00           C  
ATOM    548  N   ILE D 335     -25.328 -37.689  15.781  1.00  0.00           N  
ATOM    549  CA  ILE D 335     -24.338 -36.617  15.805  1.00  0.00           C  
ATOM    550  C   ILE D 335     -23.704 -36.519  17.159  1.00  0.00           C  
ATOM    551  O   ILE D 335     -22.543 -36.166  17.300  1.00  0.00           O  
ATOM    552  CB  ILE D 335     -25.022 -35.252  15.603  1.00  0.00           C  
ATOM    553  CG1 ILE D 335     -25.351 -35.024  14.138  1.00  0.00           C  
ATOM    554  CG2 ILE D 335     -24.147 -34.106  16.112  1.00  0.00           C  
ATOM    555  CD1 ILE D 335     -26.467 -34.043  13.948  1.00  0.00           C  
ATOM    556  N   GLY D 336     -24.494 -36.892  18.148  1.00  0.00           N  
ATOM    557  CA  GLY D 336     -24.540 -36.194  19.415  1.00  0.00           C  
ATOM    558  C   GLY D 336     -23.267 -36.059  20.186  1.00  0.00           C  
ATOM    559  O   GLY D 336     -22.798 -34.948  20.415  1.00  0.00           O  
ATOM    560  N   ASP D 421     -22.739 -37.201  20.606  1.00  0.00           N  
ATOM    561  CA  ASP D 421     -21.512 -37.284  21.419  1.00  0.00           C  
ATOM    562  C   ASP D 421     -21.344 -38.713  21.958  1.00  0.00           C  
ATOM    563  O   ASP D 421     -21.380 -39.682  21.194  1.00  0.00           O  
ATOM    564  CB  ASP D 421     -21.510 -36.253  22.581  1.00  0.00           C  
ATOM    565  CG  ASP D 421     -20.676 -34.986  22.269  1.00  0.00           C  
ATOM    566  OD1 ASP D 421     -19.458 -35.108  21.995  1.00  0.00           O  
ATOM    567  OD2 ASP D 421     -21.233 -33.864  22.315  1.00  0.00           O  
ATOM    568  N   THR D 422     -29.319 -48.371  16.524  1.00  0.00           N  
ATOM    569  CA  THR D 422     -30.069 -48.706  17.736  1.00  0.00           C  
ATOM    570  C   THR D 422     -31.377 -47.887  17.972  1.00  0.00           C  
ATOM    571  O   THR D 422     -32.040 -48.072  19.005  1.00  0.00           O  
ATOM    572  CB  THR D 422     -29.157 -48.573  19.008  1.00  0.00           C  
ATOM    573  OG1 THR D 422     -27.776 -48.717  18.647  1.00  0.00           O  
ATOM    574  CG2 THR D 422     -29.529 -49.617  20.075  1.00  0.00           C  
ATOM    575  N   VAL D 423     -31.756 -47.000  17.047  1.00  0.00           N  
ATOM    576  CA  VAL D 423     -32.927 -46.128  17.264  1.00  0.00           C  
ATOM    577  C   VAL D 423     -34.254 -46.878  17.066  1.00  0.00           C  
ATOM    578  O   VAL D 423     -35.278 -46.505  17.641  1.00  0.00           O  
ATOM    579  CB  VAL D 423     -32.871 -44.845  16.393  1.00  0.00           C  
ATOM    580  CG1 VAL D 423     -34.091 -43.956  16.635  1.00  0.00           C  
ATOM    581  CG2 VAL D 423     -31.593 -44.060  16.691  1.00  0.00           C  
ATOM    582  N   ALA D 424     -34.224 -47.939  16.263  1.00  0.00           N  
ATOM    583  CA  ALA D 424     -35.339 -48.884  16.188  1.00  0.00           C  
ATOM    584  C   ALA D 424     -35.370 -49.690  17.470  1.00  0.00           C  
ATOM    585  O   ALA D 424     -36.441 -49.946  18.017  1.00  0.00           O  
ATOM    586  CB  ALA D 424     -35.192 -49.805  14.992  1.00  0.00           C  
ATOM    587  N   GLU D 425     -34.186 -50.082  17.945  1.00  0.00           N  
ATOM    588  CA  GLU D 425     -34.047 -50.801  19.220  1.00  0.00           C  
ATOM    589  C   GLU D 425     -34.638 -50.025  20.398  1.00  0.00           C  
ATOM    590  O   GLU D 425     -35.399 -50.578  21.190  1.00  0.00           O  
ATOM    591  CB  GLU D 425     -32.582 -51.161  19.512  1.00  0.00           C  
ATOM    592  CG  GLU D 425     -32.205 -52.579  19.098  1.00  0.00           C  
ATOM    593  CD  GLU D 425     -32.676 -53.657  20.090  1.00  0.00           C  
ATOM    594  OE1 GLU D 425     -33.864 -53.680  20.494  1.00  0.00           O  
ATOM    595  OE2 GLU D 425     -31.842 -54.507  20.456  1.00  0.00           O  
ATOM    596  N   TRP D 426     -34.294 -48.746  20.503  1.00  0.00           N  
ATOM    597  CA  TRP D 426     -34.842 -47.883  21.558  1.00  0.00           C  
ATOM    598  C   TRP D 426     -36.365 -47.981  21.627  1.00  0.00           C  
ATOM    599  O   TRP D 426     -36.920 -48.241  22.691  1.00  0.00           O  
ATOM    600  CB  TRP D 426     -34.428 -46.434  21.322  1.00  0.00           C  
ATOM    601  CG  TRP D 426     -35.000 -45.453  22.311  1.00  0.00           C  
ATOM    602  CD1 TRP D 426     -34.557 -45.220  23.580  1.00  0.00           C  
ATOM    603  CD2 TRP D 426     -36.108 -44.553  22.102  1.00  0.00           C  
ATOM    604  NE1 TRP D 426     -35.315 -44.235  24.175  1.00  0.00           N  
ATOM    605  CE2 TRP D 426     -36.272 -43.808  23.291  1.00  0.00           C  
ATOM    606  CE3 TRP D 426     -36.974 -44.307  21.026  1.00  0.00           C  
ATOM    607  CZ2 TRP D 426     -37.270 -42.841  23.441  1.00  0.00           C  
ATOM    608  CZ3 TRP D 426     -37.969 -43.337  21.178  1.00  0.00           C  
ATOM    609  CH2 TRP D 426     -38.102 -42.616  22.377  1.00  0.00           C  
ATOM    610  N   THR D 427     -37.022 -47.786  20.485  1.00  0.00           N  
ATOM    611  CA  THR D 427     -38.490 -47.799  20.408  1.00  0.00           C  
ATOM    612  C   THR D 427     -39.111 -48.968  21.175  1.00  0.00           C  
ATOM    613  O   THR D 427     -39.948 -48.757  22.045  1.00  0.00           O  
ATOM    614  CB  THR D 427     -38.992 -47.854  18.947  1.00  0.00           C  
ATOM    615  OG1 THR D 427     -38.290 -46.893  18.153  1.00  0.00           O  
ATOM    616  CG2 THR D 427     -40.486 -47.564  18.884  1.00  0.00           C  
ATOM    617  N   GLU D 429     -38.688 -50.190  20.852  1.00  0.00           N  
ATOM    618  CA  GLU D 429     -39.219 -51.410  21.489  1.00  0.00           C  
ATOM    619  C   GLU D 429     -38.710 -51.621  22.916  1.00  0.00           C  
ATOM    620  O   GLU D 429     -39.307 -52.366  23.686  1.00  0.00           O  
ATOM    621  CB  GLU D 429     -38.909 -52.650  20.635  1.00  0.00           C  
ATOM    622  CG  GLU D 429     -39.943 -52.923  19.530  1.00  0.00           C  
ATOM    623  CD  GLU D 429     -40.293 -51.677  18.727  1.00  0.00           C  
ATOM    624  OE1 GLU D 429     -39.419 -51.170  17.989  1.00  0.00           O  
ATOM    625  OE2 GLU D 429     -41.443 -51.203  18.840  1.00  0.00           O  
ATOM    626  N   ARG D 431     -37.596 -50.981  23.252  1.00  0.00           N  
ATOM    627  CA  ARG D 431     -37.082 -50.961  24.624  1.00  0.00           C  
ATOM    628  C   ARG D 431     -37.986 -50.067  25.482  1.00  0.00           C  
ATOM    629  O   ARG D 431     -38.199 -50.305  26.669  1.00  0.00           O  
ATOM    630  CB  ARG D 431     -35.644 -50.426  24.622  1.00  0.00           C  
ATOM    631  CG  ARG D 431     -34.808 -50.819  25.825  1.00  0.00           C  
ATOM    632  CD  ARG D 431     -33.308 -50.656  25.551  1.00  0.00           C  
ATOM    633  NE  ARG D 431     -32.941 -49.294  25.127  1.00  0.00           N  
ATOM    634  CZ  ARG D 431     -32.369 -48.956  23.963  1.00  0.00           C  
ATOM    635  NH1 ARG D 431     -32.063 -49.866  23.036  1.00  0.00           N  
ATOM    636  NH2 ARG D 431     -32.093 -47.681  23.720  1.00  0.00           N  
ATOM    637  N   ILE D 432     -38.524 -49.051  24.823  1.00  0.00           N  
ATOM    638  CA  ILE D 432     -39.332 -47.976  25.407  1.00  0.00           C  
ATOM    639  C   ILE D 432     -40.843 -48.193  25.287  1.00  0.00           C  
ATOM    640  O   ILE D 432     -41.594 -47.786  26.163  1.00  0.00           O  
ATOM    641  CB  ILE D 432     -38.948 -46.640  24.708  1.00  0.00           C  
ATOM    642  CG1 ILE D 432     -37.599 -46.163  25.232  1.00  0.00           C  
ATOM    643  CG2 ILE D 432     -40.002 -45.564  24.884  1.00  0.00           C  
ATOM    644  CD1 ILE D 432     -37.425 -46.286  26.729  1.00  0.00           C  
ATOM    645  N   ARG D 433     -41.275 -48.834  24.206  1.00  0.00           N  
ATOM    646  CA  ARG D 433     -42.706 -48.973  23.872  1.00  0.00           C  
ATOM    647  C   ARG D 433     -43.553 -49.485  25.037  1.00  0.00           C  
ATOM    648  O   ARG D 433     -44.691 -49.058  25.215  1.00  0.00           O  
ATOM    649  CB  ARG D 433     -42.889 -49.886  22.649  1.00  0.00           C  
ATOM    650  CG  ARG D 433     -44.337 -50.192  22.286  1.00  0.00           C  
ATOM    651  CD  ARG D 433     -44.457 -50.660  20.850  1.00  0.00           C  
ATOM    652  NE  ARG D 433     -44.353 -49.543  19.906  1.00  0.00           N  
ATOM    653  CZ  ARG D 433     -45.377 -48.793  19.481  1.00  0.00           C  
ATOM    654  NH1 ARG D 433     -46.626 -49.017  19.904  1.00  0.00           N  
ATOM    655  NH2 ARG D 433     -45.149 -47.800  18.619  1.00  0.00           N  
ATOM    656  N   GLY D 434     -42.997 -50.403  25.820  1.00  0.00           N  
ATOM    657  CA  GLY D 434     -43.668 -50.889  27.029  1.00  0.00           C  
ATOM    658  C   GLY D 434     -44.007 -49.744  27.973  1.00  0.00           C  
ATOM    659  O   GLY D 434     -45.131 -49.651  28.482  1.00  0.00           O  
ATOM    660  N   GLN D 435     -43.027 -48.862  28.165  1.00  0.00           N  
ATOM    661  CA  GLN D 435     -43.147 -47.682  29.027  1.00  0.00           C  
ATOM    662  C   GLN D 435     -44.077 -46.627  28.405  1.00  0.00           C  
ATOM    663  O   GLN D 435     -45.076 -46.248  29.007  1.00  0.00           O  
ATOM    664  CB  GLN D 435     -41.755 -47.090  29.317  1.00  0.00           C  
ATOM    665  CG  GLN D 435     -40.759 -48.096  29.925  1.00  0.00           C  
ATOM    666  CD  GLN D 435     -39.345 -47.550  30.081  1.00  0.00           C  
ATOM    667  OE1 GLN D 435     -38.991 -46.511  29.528  1.00  0.00           O  
ATOM    668  NE2 GLN D 435     -38.525 -48.266  30.837  1.00  0.00           N  
ATOM    669  N   LEU D 436     -43.754 -46.170  27.197  1.00  0.00           N  
ATOM    670  CA  LEU D 436     -44.588 -45.172  26.486  1.00  0.00           C  
ATOM    671  C   LEU D 436     -46.078 -45.508  26.512  1.00  0.00           C  
ATOM    672  O   LEU D 436     -46.918 -44.626  26.686  1.00  0.00           O  
ATOM    673  CB  LEU D 436     -44.136 -44.997  25.030  1.00  0.00           C  
ATOM    674  CG  LEU D 436     -43.082 -43.918  24.772  1.00  0.00           C  
ATOM    675  CD1 LEU D 436     -42.564 -44.036  23.351  1.00  0.00           C  
ATOM    676  CD2 LEU D 436     -43.638 -42.526  25.016  1.00  0.00           C  
ATOM    677  N   GLU D 437     -46.389 -46.787  26.330  1.00  0.00           N  
ATOM    678  CA  GLU D 437     -47.789 -47.265  26.301  1.00  0.00           C  
ATOM    679  C   GLU D 437     -48.537 -47.045  27.614  1.00  0.00           C  
ATOM    680  O   GLU D 437     -49.754 -46.874  27.620  1.00  0.00           O  
ATOM    681  CB  GLU D 437     -47.858 -48.743  25.898  1.00  0.00           C  
ATOM    682  CG  GLU D 437     -47.767 -48.957  24.389  1.00  0.00           C  
ATOM    683  CD  GLU D 437     -47.523 -50.410  23.987  1.00  0.00           C  
ATOM    684  OE1 GLU D 437     -47.493 -51.303  24.872  1.00  0.00           O  
ATOM    685  OE2 GLU D 437     -47.357 -50.655  22.769  1.00  0.00           O  
ATOM    686  N   ARG D 438     -47.794 -47.040  28.714  1.00  0.00           N  
ATOM    687  CA  ARG D 438     -48.351 -46.749  30.043  1.00  0.00           C  
ATOM    688  C   ARG D 438     -48.970 -45.347  30.107  1.00  0.00           C  
ATOM    689  O   ARG D 438     -49.894 -45.112  30.869  1.00  0.00           O  
ATOM    690  CB  ARG D 438     -47.262 -46.861  31.124  1.00  0.00           C  
ATOM    691  CG  ARG D 438     -46.460 -48.178  31.153  1.00  0.00           C  
ATOM    692  CD  ARG D 438     -47.338 -49.376  31.368  1.00  0.00           C  
ATOM    693  NE  ARG D 438     -48.119 -49.223  32.587  1.00  0.00           N  
ATOM    694  CZ  ARG D 438     -49.142 -49.996  32.940  1.00  0.00           C  
ATOM    695  NH1 ARG D 438     -49.531 -51.005  32.166  1.00  0.00           N  
ATOM    696  NH2 ARG D 438     -49.782 -49.757  34.076  1.00  0.00           N  
ATOM    697  N   PHE D 439     -48.437 -44.432  29.296  1.00  0.00           N  
ATOM    698  CA  PHE D 439     -48.876 -43.022  29.244  1.00  0.00           C  
ATOM    699  C   PHE D 439     -49.876 -42.725  28.125  1.00  0.00           C  
ATOM    700  O   PHE D 439     -50.964 -42.200  28.371  1.00  0.00           O  
ATOM    701  CB  PHE D 439     -47.670 -42.105  29.057  1.00  0.00           C  
ATOM    702  CG  PHE D 439     -46.722 -42.118  30.211  1.00  0.00           C  
ATOM    703  CD1 PHE D 439     -45.819 -43.148  30.359  1.00  0.00           C  
ATOM    704  CD2 PHE D 439     -46.741 -41.108  31.157  1.00  0.00           C  
ATOM    705  CE1 PHE D 439     -44.945 -43.172  31.420  1.00  0.00           C  
ATOM    706  CE2 PHE D 439     -45.867 -41.131  32.225  1.00  0.00           C  
ATOM    707  CZ  PHE D 439     -44.967 -42.163  32.355  1.00  0.00           C  
ATOM    708  N   VAL D 444     -49.491 -43.049  26.896  1.00  0.00           N  
ATOM    709  CA  VAL D 444     -50.341 -42.791  25.734  1.00  0.00           C  
ATOM    710  C   VAL D 444     -50.787 -44.080  25.078  1.00  0.00           C  
ATOM    711  O   VAL D 444     -50.151 -45.115  25.247  1.00  0.00           O  
ATOM    712  CB  VAL D 444     -49.632 -41.929  24.685  1.00  0.00           C  
ATOM    713  CG1 VAL D 444     -49.319 -40.561  25.262  1.00  0.00           C  
ATOM    714  CG2 VAL D 444     -48.373 -42.622  24.187  1.00  0.00           C  
ATOM    715  N   ASP D 445     -51.880 -43.983  24.320  1.00  0.00           N  
ATOM    716  CA  ASP D 445     -52.526 -45.132  23.663  1.00  0.00           C  
ATOM    717  C   ASP D 445     -52.217 -45.229  22.178  1.00  0.00           C  
ATOM    718  O   ASP D 445     -52.436 -44.287  21.419  1.00  0.00           O  
ATOM    719  CB  ASP D 445     -54.047 -45.063  23.807  1.00  0.00           C  
ATOM    720  CG  ASP D 445     -54.526 -45.447  25.191  1.00  0.00           C  
ATOM    721  OD1 ASP D 445     -53.805 -46.189  25.897  1.00  0.00           O  
ATOM    722  OD2 ASP D 445     -55.637 -45.003  25.569  1.00  0.00           O  
ATOM    723  N   PHE D 457     -51.752 -46.408  21.786  1.00  0.00           N  
ATOM    724  CA  PHE D 457     -51.451 -46.741  20.396  1.00  0.00           C  
ATOM    725  C   PHE D 457     -52.551 -47.636  19.815  1.00  0.00           C  
ATOM    726  O   PHE D 457     -52.609 -48.842  20.075  1.00  0.00           O  
ATOM    727  CB  PHE D 457     -50.095 -47.435  20.302  1.00  0.00           C  
ATOM    728  CG  PHE D 457     -48.960 -46.577  20.754  1.00  0.00           C  
ATOM    729  CD1 PHE D 457     -48.739 -46.358  22.109  1.00  0.00           C  
ATOM    730  CD2 PHE D 457     -48.123 -45.968  19.835  1.00  0.00           C  
ATOM    731  CE1 PHE D 457     -47.695 -45.555  22.539  1.00  0.00           C  
ATOM    732  CE2 PHE D 457     -47.072 -45.165  20.259  1.00  0.00           C  
ATOM    733  CZ  PHE D 457     -46.859 -44.958  21.613  1.00  0.00           C  
ATOM    734  N   ASP D 458     -53.430 -47.024  19.039  1.00  0.00           N  
ATOM    735  CA  ASP D 458     -54.484 -47.740  18.340  1.00  0.00           C  
ATOM    736  C   ASP D 458     -54.377 -47.393  16.854  1.00  0.00           C  
ATOM    737  O   ASP D 458     -53.534 -46.574  16.465  1.00  0.00           O  
ATOM    738  CB  ASP D 458     -55.852 -47.358  18.915  1.00  0.00           C  
ATOM    739  CG  ASP D 458     -56.215 -45.889  18.662  1.00  0.00           C  
ATOM    740  OD1 ASP D 458     -56.378 -45.518  17.480  1.00  0.00           O  
ATOM    741  OD2 ASP D 458     -56.343 -45.112  19.639  1.00  0.00           O  
ATOM    742  N   ASP D 459     -55.226 -48.027  16.040  1.00  0.00           N  
ATOM    743  CA  ASP D 459     -55.300 -47.772  14.579  1.00  0.00           C  
ATOM    744  C   ASP D 459     -56.492 -46.864  14.227  1.00  0.00           C  
ATOM    745  O   ASP D 459     -57.383 -47.258  13.475  1.00  0.00           O  
ATOM    746  CB  ASP D 459     -55.398 -49.098  13.801  1.00  0.00           C  
ATOM    747  N   SER D 460     -56.493 -45.652  14.777  1.00  0.00           N  
ATOM    748  CA  SER D 460     -57.624 -44.724  14.631  1.00  0.00           C  
ATOM    749  C   SER D 460     -57.104 -43.271  14.592  1.00  0.00           C  
ATOM    750  O   SER D 460     -55.900 -43.074  14.460  1.00  0.00           O  
ATOM    751  CB  SER D 460     -58.652 -44.978  15.749  1.00  0.00           C  
ATOM    752  OG  SER D 460     -58.371 -44.240  16.928  1.00  0.00           O  
ATOM    753  N   PRO D 461     -57.991 -42.252  14.697  1.00  0.00           N  
ATOM    754  CA  PRO D 461     -57.488 -40.892  14.442  1.00  0.00           C  
ATOM    755  C   PRO D 461     -56.638 -40.259  15.561  1.00  0.00           C  
ATOM    756  O   PRO D 461     -55.691 -39.540  15.251  1.00  0.00           O  
ATOM    757  CB  PRO D 461     -58.776 -40.079  14.237  1.00  0.00           C  
ATOM    758  CG  PRO D 461     -59.785 -40.766  15.066  1.00  0.00           C  
ATOM    759  CD  PRO D 461     -59.430 -42.230  15.038  1.00  0.00           C  
ATOM    760  N   MET D 463     -56.986 -40.499  16.829  1.00  0.00           N  
ATOM    761  CA  MET D 463     -56.256 -39.910  17.973  1.00  0.00           C  
ATOM    762  C   MET D 463     -55.176 -40.838  18.529  1.00  0.00           C  
ATOM    763  O   MET D 463     -54.589 -40.561  19.578  1.00  0.00           O  
ATOM    764  CB  MET D 463     -57.208 -39.549  19.118  1.00  0.00           C  
ATOM    765  CG  MET D 463     -58.433 -38.743  18.710  1.00  0.00           C  
ATOM    766  SD  MET D 463     -59.868 -39.140  19.744  1.00  0.00           S  
ATOM    767  CE  MET D 463     -60.069 -40.895  19.378  1.00  0.00           C  
ATOM    768  N   GLY D 471     -54.919 -41.935  17.825  1.00  0.00           N  
ATOM    769  CA  GLY D 471     -53.949 -42.933  18.270  1.00  0.00           C  
ATOM    770  C   GLY D 471     -52.542 -42.372  18.367  1.00  0.00           C  
ATOM    771  O   GLY D 471     -52.157 -41.496  17.588  1.00  0.00           O  
ATOM    772  N   ALA D 472     -51.780 -42.878  19.331  1.00  0.00           N  
ATOM    773  CA  ALA D 472     -50.388 -42.469  19.519  1.00  0.00           C  
ATOM    774  C   ALA D 472     -49.548 -42.926  18.340  1.00  0.00           C  
ATOM    775  O   ALA D 472     -50.009 -43.690  17.497  1.00  0.00           O  
ATOM    776  CB  ALA D 472     -49.826 -43.031  20.814  1.00  0.00           C  
ATOM    777  N   ILE D 473     -48.300 -42.476  18.313  1.00  0.00           N  
ATOM    778  CA  ILE D 473     -47.455 -42.568  17.116  1.00  0.00           C  
ATOM    779  C   ILE D 473     -46.033 -42.103  17.446  1.00  0.00           C  
ATOM    780  O   ILE D 473     -45.826 -40.940  17.791  1.00  0.00           O  
ATOM    781  CB  ILE D 473     -48.082 -41.707  15.971  1.00  0.00           C  
ATOM    782  CG1 ILE D 473     -47.127 -41.446  14.816  1.00  0.00           C  
ATOM    783  CG2 ILE D 473     -48.551 -40.368  16.508  1.00  0.00           C  
ATOM    784  CD1 ILE D 473     -47.772 -40.572  13.765  1.00  0.00           C  
ATOM    785  N   VAL D 474     -45.073 -43.021  17.358  1.00  0.00           N  
ATOM    786  CA  VAL D 474     -43.651 -42.680  17.519  1.00  0.00           C  
ATOM    787  C   VAL D 474     -43.016 -42.347  16.171  1.00  0.00           C  
ATOM    788  O   VAL D 474     -42.950 -43.201  15.298  1.00  0.00           O  
ATOM    789  CB  VAL D 474     -42.824 -43.832  18.137  1.00  0.00           C  
ATOM    790  CG1 VAL D 474     -41.359 -43.416  18.296  1.00  0.00           C  
ATOM    791  CG2 VAL D 474     -43.412 -44.271  19.473  1.00  0.00           C  
ATOM    792  N   GLU D 475     -42.553 -41.109  16.008  1.00  0.00           N  
ATOM    793  CA  GLU D 475     -41.740 -40.734  14.843  1.00  0.00           C  
ATOM    794  C   GLU D 475     -40.250 -40.703  15.176  1.00  0.00           C  
ATOM    795  O   GLU D 475     -39.851 -40.674  16.335  1.00  0.00           O  
ATOM    796  CB  GLU D 475     -42.168 -39.385  14.262  1.00  0.00           C  
ATOM    797  CG  GLU D 475     -43.188 -39.488  13.128  1.00  0.00           C  
ATOM    798  CD  GLU D 475     -42.588 -39.925  11.794  1.00  0.00           C  
ATOM    799  OE1 GLU D 475     -41.404 -40.342  11.762  1.00  0.00           O  
ATOM    800  OE2 GLU D 475     -43.318 -39.850  10.774  1.00  0.00           O  
ATOM    801  N   ASN D 476     -39.447 -40.728  14.121  1.00  0.00           N  
ATOM    802  CA  ASN D 476     -37.990 -40.646  14.194  1.00  0.00           C  
ATOM    803  C   ASN D 476     -37.527 -39.549  13.259  1.00  0.00           C  
ATOM    804  O   ASN D 476     -37.734 -39.642  12.056  1.00  0.00           O  
ATOM    805  CB  ASN D 476     -37.372 -41.973  13.761  1.00  0.00           C  
ATOM    806  CG  ASN D 476     -35.868 -41.968  13.812  1.00  0.00           C  
ATOM    807  OD1 ASN D 476     -35.242 -41.015  14.285  1.00  0.00           O  
ATOM    808  ND2 ASN D 476     -35.270 -43.043  13.322  1.00  0.00           N  
ATOM    809  N   ASN D 477     -36.899 -38.511  13.802  1.00  0.00           N  
ATOM    810  CA  ASN D 477     -36.479 -37.370  12.978  1.00  0.00           C  
ATOM    811  C   ASN D 477     -35.311 -37.676  12.031  1.00  0.00           C  
ATOM    812  O   ASN D 477     -34.922 -36.829  11.229  1.00  0.00           O  
ATOM    813  CB  ASN D 477     -36.188 -36.130  13.837  1.00  0.00           C  
ATOM    814  CG  ASN D 477     -34.824 -36.154  14.476  1.00  0.00           C  
ATOM    815  OD1 ASN D 477     -34.392 -37.155  15.025  1.00  0.00           O  
ATOM    816  ND2 ASN D 477     -34.145 -35.032  14.422  1.00  0.00           N  
ATOM    817  N   LEU D 478     -34.763 -38.882  12.117  1.00  0.00           N  
ATOM    818  CA  LEU D 478     -33.832 -39.368  11.096  1.00  0.00           C  
ATOM    819  C   LEU D 478     -34.501 -39.569   9.729  1.00  0.00           C  
ATOM    820  O   LEU D 478     -33.845 -39.453   8.679  1.00  0.00           O  
ATOM    821  CB  LEU D 478     -33.168 -40.657  11.542  1.00  0.00           C  
ATOM    822  CG  LEU D 478     -31.935 -40.443  12.408  1.00  0.00           C  
ATOM    823  CD1 LEU D 478     -31.403 -41.775  12.879  1.00  0.00           C  
ATOM    824  CD2 LEU D 478     -30.866 -39.674  11.655  1.00  0.00           C  
ATOM    825  N   GLU D 479     -35.802 -39.854   9.742  1.00  0.00           N  
ATOM    826  CA  GLU D 479     -36.587 -39.966   8.504  1.00  0.00           C  
ATOM    827  C   GLU D 479     -36.366 -38.782   7.546  1.00  0.00           C  
ATOM    828  O   GLU D 479     -36.400 -38.957   6.337  1.00  0.00           O  
ATOM    829  CB  GLU D 479     -38.093 -40.125   8.801  1.00  0.00           C  
ATOM    830  CG  GLU D 479     -38.505 -41.501   9.363  1.00  0.00           C  
ATOM    831  CD  GLU D 479     -37.982 -42.683   8.528  1.00  0.00           C  
ATOM    832  OE1 GLU D 479     -38.019 -42.603   7.274  1.00  0.00           O  
ATOM    833  OE2 GLU D 479     -37.529 -43.691   9.126  1.00  0.00           O  
ATOM    834  N   TRP D 482     -36.157 -37.584   8.081  1.00  0.00           N  
ATOM    835  CA  TRP D 482     -35.845 -36.435   7.233  1.00  0.00           C  
ATOM    836  C   TRP D 482     -34.408 -35.947   7.364  1.00  0.00           C  
ATOM    837  O   TRP D 482     -33.755 -35.656   6.361  1.00  0.00           O  
ATOM    838  CB  TRP D 482     -36.818 -35.287   7.471  1.00  0.00           C  
ATOM    839  CG  TRP D 482     -37.016 -34.840   8.894  1.00  0.00           C  
ATOM    840  CD1 TRP D 482     -36.314 -33.874   9.560  1.00  0.00           C  
ATOM    841  CD2 TRP D 482     -38.033 -35.286   9.796  1.00  0.00           C  
ATOM    842  NE1 TRP D 482     -36.815 -33.709  10.822  1.00  0.00           N  
ATOM    843  CE2 TRP D 482     -37.874 -34.560  10.996  1.00  0.00           C  
ATOM    844  CE3 TRP D 482     -39.063 -36.230   9.707  1.00  0.00           C  
ATOM    845  CZ2 TRP D 482     -38.701 -34.761  12.111  1.00  0.00           C  
ATOM    846  CZ3 TRP D 482     -39.895 -36.424  10.816  1.00  0.00           C  
ATOM    847  CH2 TRP D 482     -39.704 -35.694  12.001  1.00  0.00           C  
ATOM    848  N   THR D 485     -33.910 -35.859   8.591  1.00  0.00           N  
ATOM    849  CA  THR D 485     -32.552 -35.344   8.815  1.00  0.00           C  
ATOM    850  C   THR D 485     -31.477 -36.251   8.211  1.00  0.00           C  
ATOM    851  O   THR D 485     -30.469 -35.770   7.702  1.00  0.00           O  
ATOM    852  CB  THR D 485     -32.265 -35.127  10.308  1.00  0.00           C  
ATOM    853  OG1 THR D 485     -33.436 -34.586  10.939  1.00  0.00           O  
ATOM    854  CG2 THR D 485     -31.109 -34.159  10.491  1.00  0.00           C  
ATOM    855  N   GLY D 486     -31.713 -37.557   8.251  1.00  0.00           N  
ATOM    856  CA  GLY D 486     -30.733 -38.548   7.780  1.00  0.00           C  
ATOM    857  C   GLY D 486     -30.235 -38.366   6.354  1.00  0.00           C  
ATOM    858  O   GLY D 486     -29.109 -38.718   6.039  1.00  0.00           O  
ATOM    859  N   SER D 489     -31.092 -37.837   5.498  1.00  0.00           N  
ATOM    860  CA  SER D 489     -30.779 -37.625   4.088  1.00  0.00           C  
ATOM    861  C   SER D 489     -30.616 -36.138   3.738  1.00  0.00           C  
ATOM    862  O   SER D 489     -30.615 -35.768   2.565  1.00  0.00           O  
ATOM    863  CB  SER D 489     -31.901 -38.228   3.234  1.00  0.00           C  
ATOM    864  OG  SER D 489     -33.170 -37.716   3.622  1.00  0.00           O  
ATOM    865  N   LEU D 490     -30.477 -35.303   4.764  1.00  0.00           N  
ATOM    866  CA  LEU D 490     -30.316 -33.859   4.614  1.00  0.00           C  
ATOM    867  C   LEU D 490     -28.847 -33.515   4.420  1.00  0.00           C  
ATOM    868  O   LEU D 490     -28.015 -33.786   5.294  1.00  0.00           O  
ATOM    869  CB  LEU D 490     -30.840 -33.157   5.863  1.00  0.00           C  
ATOM    870  CG  LEU D 490     -30.822 -31.635   5.894  1.00  0.00           C  
ATOM    871  CD1 LEU D 490     -31.851 -31.067   4.946  1.00  0.00           C  
ATOM    872  CD2 LEU D 490     -31.071 -31.168   7.288  1.00  0.00           C  
ATOM    873  N   SER D 494     -28.523 -32.926   3.274  1.00  0.00           N  
ATOM    874  CA  SER D 494     -27.142 -32.546   2.974  1.00  0.00           C  
ATOM    875  C   SER D 494     -26.713 -31.322   3.790  1.00  0.00           C  
ATOM    876  O   SER D 494     -27.551 -30.522   4.220  1.00  0.00           O  
ATOM    877  CB  SER D 494     -26.968 -32.249   1.485  1.00  0.00           C  
ATOM    878  OG  SER D 494     -27.855 -31.232   1.041  1.00  0.00           O  
ATOM    879  N   ALA D 495     -25.402 -31.188   3.996  1.00  0.00           N  
ATOM    880  CA  ALA D 495     -24.819 -29.971   4.572  1.00  0.00           C  
ATOM    881  C   ALA D 495     -25.311 -28.709   3.825  1.00  0.00           C  
ATOM    882  O   ALA D 495     -25.737 -27.734   4.437  1.00  0.00           O  
ATOM    883  CB  ALA D 495     -23.316 -30.051   4.550  1.00  0.00           C  
ATOM    884  N   ILE D 496     -25.296 -28.755   2.503  1.00  0.00           N  
ATOM    885  CA  ILE D 496     -25.708 -27.606   1.695  1.00  0.00           C  
ATOM    886  C   ILE D 496     -27.203 -27.256   1.821  1.00  0.00           C  
ATOM    887  O   ILE D 496     -27.541 -26.083   1.894  1.00  0.00           O  
ATOM    888  CB  ILE D 496     -25.297 -27.779   0.215  1.00  0.00           C  
ATOM    889  CG1 ILE D 496     -23.775 -27.649   0.091  1.00  0.00           C  
ATOM    890  CG2 ILE D 496     -25.962 -26.712  -0.653  1.00  0.00           C  
ATOM    891  CD1 ILE D 496     -23.151 -28.511  -0.950  1.00  0.00           C  
ATOM    892  N   GLU D 498     -28.095 -28.242   1.854  1.00  0.00           N  
ATOM    893  CA  GLU D 498     -29.528 -27.937   2.098  1.00  0.00           C  
ATOM    894  C   GLU D 498     -29.697 -27.259   3.467  1.00  0.00           C  
ATOM    895  O   GLU D 498     -30.372 -26.241   3.600  1.00  0.00           O  
ATOM    896  CB  GLU D 498     -30.410 -29.193   2.041  1.00  0.00           C  
ATOM    897  CG  GLU D 498     -30.663 -29.743   0.639  1.00  0.00           C  
ATOM    898  CD  GLU D 498     -31.246 -31.172   0.644  1.00  0.00           C  
ATOM    899  OE1 GLU D 498     -30.558 -32.130   1.103  1.00  0.00           O  
ATOM    900  OE2 GLU D 498     -32.396 -31.329   0.169  1.00  0.00           O  
ATOM    901  N   PHE D 499     -29.063 -27.855   4.471  1.00  0.00           N  
ATOM    902  CA  PHE D 499     -29.069 -27.350   5.853  1.00  0.00           C  
ATOM    903  C   PHE D 499     -28.699 -25.861   5.924  1.00  0.00           C  
ATOM    904  O   PHE D 499     -29.423 -25.040   6.494  1.00  0.00           O  
ATOM    905  CB  PHE D 499     -28.084 -28.177   6.698  1.00  0.00           C  
ATOM    906  CG  PHE D 499     -28.000 -27.755   8.144  1.00  0.00           C  
ATOM    907  CD1 PHE D 499     -29.033 -28.040   9.032  1.00  0.00           C  
ATOM    908  CD2 PHE D 499     -26.878 -27.111   8.624  1.00  0.00           C  
ATOM    909  CE1 PHE D 499     -28.944 -27.669  10.368  1.00  0.00           C  
ATOM    910  CE2 PHE D 499     -26.784 -26.747   9.953  1.00  0.00           C  
ATOM    911  CZ  PHE D 499     -27.818 -27.017  10.824  1.00  0.00           C  
ATOM    912  N   LEU D 500     -27.561 -25.534   5.330  1.00  0.00           N  
ATOM    913  CA  LEU D 500     -27.045 -24.179   5.356  1.00  0.00           C  
ATOM    914  C   LEU D 500     -27.892 -23.225   4.510  1.00  0.00           C  
ATOM    915  O   LEU D 500     -28.054 -22.061   4.865  1.00  0.00           O  
ATOM    916  CB  LEU D 500     -25.586 -24.168   4.889  1.00  0.00           C  
ATOM    917  CG  LEU D 500     -24.597 -24.895   5.818  1.00  0.00           C  
ATOM    918  CD1 LEU D 500     -23.174 -24.872   5.280  1.00  0.00           C  
ATOM    919  CD2 LEU D 500     -24.623 -24.316   7.230  1.00  0.00           C  
ATOM    920  N   ARG D 501     -28.452 -23.727   3.411  1.00  0.00           N  
ATOM    921  CA  ARG D 501     -29.148 -22.880   2.425  1.00  0.00           C  
ATOM    922  C   ARG D 501     -30.605 -22.649   2.784  1.00  0.00           C  
ATOM    923  O   ARG D 501     -31.055 -21.527   2.899  1.00  0.00           O  
ATOM    924  CB  ARG D 501     -29.112 -23.533   1.050  1.00  0.00           C  
ATOM    925  CG  ARG D 501     -29.037 -22.558  -0.087  1.00  0.00           C  
ATOM    926  CD  ARG D 501     -29.713 -23.040  -1.375  1.00  0.00           C  
ATOM    927  NE  ARG D 501     -30.143 -24.444  -1.383  1.00  0.00           N  
ATOM    928  CZ  ARG D 501     -29.568 -25.429  -2.071  1.00  0.00           C  
ATOM    929  NH1 ARG D 501     -28.486 -25.217  -2.818  1.00  0.00           N  
ATOM    930  NH2 ARG D 501     -30.084 -26.650  -2.004  1.00  0.00           N  
ATOM    931  N   ASP D 502     -31.331 -23.741   2.960  1.00  0.00           N  
ATOM    932  CA  ASP D 502     -32.783 -23.713   3.075  1.00  0.00           C  
ATOM    933  C   ASP D 502     -33.267 -23.606   4.513  1.00  0.00           C  
ATOM    934  O   ASP D 502     -34.383 -23.181   4.755  1.00  0.00           O  
ATOM    935  CB  ASP D 502     -33.384 -24.971   2.429  1.00  0.00           C  
ATOM    936  CG  ASP D 502     -33.016 -25.120   0.943  1.00  0.00           C  
ATOM    937  OD1 ASP D 502     -32.904 -24.093   0.233  1.00  0.00           O  
ATOM    938  OD2 ASP D 502     -32.851 -26.272   0.488  1.00  0.00           O  
ATOM    939  N   ILE D 503     -32.442 -24.021   5.463  1.00  0.00           N  
ATOM    940  CA  ILE D 503     -32.734 -23.812   6.888  1.00  0.00           C  
ATOM    941  C   ILE D 503     -31.947 -22.613   7.447  1.00  0.00           C  
ATOM    942  O   ILE D 503     -32.530 -21.628   7.906  1.00  0.00           O  
ATOM    943  CB  ILE D 503     -32.408 -25.058   7.727  1.00  0.00           C  
ATOM    944  CG1 ILE D 503     -33.196 -26.256   7.215  1.00  0.00           C  
ATOM    945  CG2 ILE D 503     -32.734 -24.815   9.191  1.00  0.00           C  
ATOM    946  CD1 ILE D 503     -32.830 -27.555   7.899  1.00  0.00           C  
ATOM    947  N   GLY D 840     -30.623 -22.708   7.377  1.00  0.00           N  
ATOM    948  CA  GLY D 840     -29.728 -21.744   8.019  1.00  0.00           C  
ATOM    949  C   GLY D 840     -29.914 -20.294   7.630  1.00  0.00           C  
ATOM    950  O   GLY D 840     -29.568 -19.402   8.382  1.00  0.00           O  
ATOM    951  N   LYS D 841     -30.448 -20.060   6.443  1.00  0.00           N  
ATOM    952  CA  LYS D 841     -30.644 -18.700   5.949  1.00  0.00           C  
ATOM    953  C   LYS D 841     -31.755 -17.979   6.697  1.00  0.00           C  
ATOM    954  O   LYS D 841     -31.772 -16.762   6.744  1.00  0.00           O  
ATOM    955  CB  LYS D 841     -30.941 -18.698   4.446  1.00  0.00           C  
ATOM    956  CG  LYS D 841     -30.539 -17.401   3.751  1.00  0.00           C  
ATOM    957  CD  LYS D 841     -29.001 -17.261   3.607  1.00  0.00           C  
ATOM    958  CE  LYS D 841     -28.512 -15.807   3.782  1.00  0.00           C  
ATOM    959  NZ  LYS D 841     -27.021 -15.700   3.740  1.00  0.00           N  
ATOM    960  N   HIS D 844     -32.672 -18.730   7.292  1.00  0.00           N  
ATOM    961  CA  HIS D 844     -33.753 -18.138   8.078  1.00  0.00           C  
ATOM    962  C   HIS D 844     -33.342 -17.825   9.534  1.00  0.00           C  
ATOM    963  O   HIS D 844     -34.187 -17.475  10.352  1.00  0.00           O  
ATOM    964  CB  HIS D 844     -34.957 -19.080   8.119  1.00  0.00           C  
ATOM    965  CG  HIS D 844     -35.561 -19.389   6.783  1.00  0.00           C  
ATOM    966  ND1 HIS D 844     -36.510 -18.585   6.190  1.00  0.00           N  
ATOM    967  CD2 HIS D 844     -35.401 -20.450   5.959  1.00  0.00           C  
ATOM    968  CE1 HIS D 844     -36.889 -19.123   5.045  1.00  0.00           C  
ATOM    969  NE2 HIS D 844     -36.231 -20.255   4.880  1.00  0.00           N  
ATOM    970  N   PHE D 845     -32.062 -17.958   9.861  1.00  0.00           N  
ATOM    971  CA  PHE D 845     -31.612 -17.799  11.241  1.00  0.00           C  
ATOM    972  C   PHE D 845     -30.537 -16.745  11.410  1.00  0.00           C  
ATOM    973  O   PHE D 845     -29.533 -16.757  10.703  1.00  0.00           O  
ATOM    974  CB  PHE D 845     -31.083 -19.117  11.772  1.00  0.00           C  
ATOM    975  CG  PHE D 845     -32.149 -20.107  12.062  1.00  0.00           C  
ATOM    976  CD1 PHE D 845     -32.655 -20.905  11.051  1.00  0.00           C  
ATOM    977  CD2 PHE D 845     -32.663 -20.239  13.346  1.00  0.00           C  
ATOM    978  CE1 PHE D 845     -33.656 -21.830  11.310  1.00  0.00           C  
ATOM    979  CE2 PHE D 845     -33.662 -21.159  13.614  1.00  0.00           C  
ATOM    980  CZ  PHE D 845     -34.163 -21.954  12.596  1.00  0.00           C  
ATOM    981  N   SER D 846     -30.759 -15.857  12.377  1.00  0.00           N  
ATOM    982  CA  SER D 846     -29.818 -14.791  12.715  1.00  0.00           C  
ATOM    983  C   SER D 846     -28.958 -15.156  13.921  1.00  0.00           C  
ATOM    984  O   SER D 846     -29.483 -15.429  14.999  1.00  0.00           O  
ATOM    985  CB  SER D 846     -30.572 -13.501  13.021  1.00  0.00           C  
ATOM    986  OG  SER D 846     -30.058 -12.895  14.197  1.00  0.00           O  
ATOM    987  N   VAL D 847     -27.639 -15.129  13.749  1.00  0.00           N  
ATOM    988  CA  VAL D 847     -26.723 -15.437  14.854  1.00  0.00           C  
ATOM    989  C   VAL D 847     -27.061 -14.609  16.095  1.00  0.00           C  
ATOM    990  O   VAL D 847     -27.126 -15.136  17.212  1.00  0.00           O  
ATOM    991  CB  VAL D 847     -25.247 -15.210  14.486  1.00  0.00           C  
ATOM    992  CG1 VAL D 847     -24.378 -15.252  15.729  1.00  0.00           C  
ATOM    993  CG2 VAL D 847     -24.791 -16.253  13.502  1.00  0.00           C  
ATOM    994  N   ASN D 848     -27.296 -13.317  15.902  1.00  0.00           N  
ATOM    995  CA  ASN D 848     -27.616 -12.449  17.036  1.00  0.00           C  
ATOM    996  C   ASN D 848     -28.816 -12.973  17.813  1.00  0.00           C  
ATOM    997  O   ASN D 848     -28.726 -13.151  19.017  1.00  0.00           O  
ATOM    998  CB  ASN D 848     -27.824 -10.997  16.592  1.00  0.00           C  
ATOM    999  CG  ASN D 848     -26.498 -10.279  16.275  1.00  0.00           C  
ATOM   1000  OD1 ASN D 848     -25.417 -10.741  16.658  1.00  0.00           O  
ATOM   1001  ND2 ASN D 848     -26.584  -9.144  15.573  1.00  0.00           N  
ATOM   1002  N   VAL D 849     -29.916 -13.253  17.124  1.00  0.00           N  
ATOM   1003  CA  VAL D 849     -31.136 -13.744  17.790  1.00  0.00           C  
ATOM   1004  C   VAL D 849     -30.855 -15.015  18.586  1.00  0.00           C  
ATOM   1005  O   VAL D 849     -31.245 -15.143  19.748  1.00  0.00           O  
ATOM   1006  CB  VAL D 849     -32.264 -14.073  16.802  1.00  0.00           C  
ATOM   1007  CG1 VAL D 849     -33.463 -14.631  17.570  1.00  0.00           C  
ATOM   1008  CG2 VAL D 849     -32.654 -12.852  15.978  1.00  0.00           C  
ATOM   1009  N   MET D 850     -30.172 -15.948  17.943  1.00  0.00           N  
ATOM   1010  CA  MET D 850     -29.832 -17.224  18.569  1.00  0.00           C  
ATOM   1011  C   MET D 850     -29.059 -17.007  19.870  1.00  0.00           C  
ATOM   1012  O   MET D 850     -29.456 -17.490  20.922  1.00  0.00           O  
ATOM   1013  CB  MET D 850     -29.005 -18.082  17.613  1.00  0.00           C  
ATOM   1014  CG  MET D 850     -29.767 -18.528  16.390  1.00  0.00           C  
ATOM   1015  SD  MET D 850     -28.791 -19.636  15.358  1.00  0.00           S  
ATOM   1016  CE  MET D 850     -28.466 -20.978  16.497  1.00  0.00           C  
ATOM   1017  N   LEU D 851     -27.951 -16.276  19.768  1.00  0.00           N  
ATOM   1018  CA  LEU D 851     -27.160 -15.831  20.932  1.00  0.00           C  
ATOM   1019  C   LEU D 851     -28.010 -15.122  21.974  1.00  0.00           C  
ATOM   1020  O   LEU D 851     -27.795 -15.281  23.171  1.00  0.00           O  
ATOM   1021  CB  LEU D 851     -26.078 -14.847  20.491  1.00  0.00           C  
ATOM   1022  CG  LEU D 851     -24.937 -15.425  19.684  1.00  0.00           C  
ATOM   1023  CD1 LEU D 851     -24.031 -14.320  19.189  1.00  0.00           C  
ATOM   1024  CD2 LEU D 851     -24.180 -16.414  20.536  1.00  0.00           C  
ATOM   1025  N   ALA D1160     -28.967 -14.334  21.483  1.00  0.00           N  
ATOM   1026  CA  ALA D1160     -29.827 -13.457  22.298  1.00  0.00           C  
ATOM   1027  C   ALA D1160     -30.768 -14.237  23.209  1.00  0.00           C  
ATOM   1028  O   ALA D1160     -31.988 -14.054  23.165  1.00  0.00           O  
ATOM   1029  CB  ALA D1160     -30.637 -12.513  21.386  1.00  0.00           C  
ATOM   1030  N   ARG D1161     -30.180 -15.082  24.048  1.00  0.00           N  
ATOM   1031  CA  ARG D1161     -30.919 -16.030  24.876  1.00  0.00           C  
ATOM   1032  C   ARG D1161     -30.159 -16.339  26.169  1.00  0.00           C  
ATOM   1033  O   ARG D1161     -28.978 -16.687  26.129  1.00  0.00           O  
ATOM   1034  CB  ARG D1161     -31.133 -17.333  24.116  1.00  0.00           C  
ATOM   1035  CG  ARG D1161     -32.166 -17.259  23.025  1.00  0.00           C  
ATOM   1036  CD  ARG D1161     -32.184 -18.534  22.220  1.00  0.00           C  
ATOM   1037  NE  ARG D1161     -32.117 -19.720  23.075  1.00  0.00           N  
ATOM   1038  CZ  ARG D1161     -31.588 -20.891  22.722  1.00  0.00           C  
ATOM   1039  NH1 ARG D1161     -31.049 -21.064  21.514  1.00  0.00           N  
ATOM   1040  NH2 ARG D1161     -31.585 -21.902  23.592  1.00  0.00           N  
ATOM   1041  N   ASP D1162     -30.850 -16.242  27.303  1.00  0.00           N  
ATOM   1042  CA  ASP D1162     -30.248 -16.557  28.604  1.00  0.00           C  
ATOM   1043  C   ASP D1162     -29.681 -17.985  28.652  1.00  0.00           C  
ATOM   1044  O   ASP D1162     -28.655 -18.209  29.274  1.00  0.00           O  
ATOM   1045  CB  ASP D1162     -31.235 -16.313  29.762  1.00  0.00           C  
ATOM   1046  CG  ASP D1162     -31.288 -14.834  30.212  1.00  0.00           C  
ATOM   1047  OD1 ASP D1162     -30.601 -13.971  29.619  1.00  0.00           O  
ATOM   1048  OD2 ASP D1162     -32.025 -14.531  31.177  1.00  0.00           O  
ATOM   1049  N   THR D1163     -30.321 -18.938  27.981  1.00  0.00           N  
ATOM   1050  CA  THR D1163     -29.812 -20.321  27.939  1.00  0.00           C  
ATOM   1051  C   THR D1163     -28.408 -20.409  27.338  1.00  0.00           C  
ATOM   1052  O   THR D1163     -27.463 -20.883  27.980  1.00  0.00           O  
ATOM   1053  CB  THR D1163     -30.733 -21.219  27.120  1.00  0.00           C  
ATOM   1054  OG1 THR D1163     -31.931 -21.440  27.866  1.00  0.00           O  
ATOM   1055  CG2 THR D1163     -30.060 -22.563  26.794  1.00  0.00           C  
ATOM   1056  N   ILE D1164     -28.299 -19.953  26.094  1.00  0.00           N  
ATOM   1057  CA  ILE D1164     -27.041 -19.978  25.356  1.00  0.00           C  
ATOM   1058  C   ILE D1164     -26.063 -18.959  25.919  1.00  0.00           C  
ATOM   1059  O   ILE D1164     -24.858 -19.215  25.974  1.00  0.00           O  
ATOM   1060  CB  ILE D1164     -27.266 -19.707  23.859  1.00  0.00           C  
ATOM   1061  CG1 ILE D1164     -27.960 -20.900  23.217  1.00  0.00           C  
ATOM   1062  CG2 ILE D1164     -25.951 -19.444  23.150  1.00  0.00           C  
ATOM   1063  CD1 ILE D1164     -27.999 -20.816  21.715  1.00  0.00           C  
ATOM   1064  N   ARG D1165     -26.588 -17.813  26.344  1.00  0.00           N  
ATOM   1065  CA  ARG D1165     -25.761 -16.751  26.945  1.00  0.00           C  
ATOM   1066  C   ARG D1165     -25.091 -17.217  28.245  1.00  0.00           C  
ATOM   1067  O   ARG D1165     -23.957 -16.827  28.535  1.00  0.00           O  
ATOM   1068  CB  ARG D1165     -26.592 -15.490  27.191  1.00  0.00           C  
ATOM   1069  CG  ARG D1165     -25.795 -14.265  27.616  1.00  0.00           C  
ATOM   1070  CD  ARG D1165     -26.471 -12.972  27.158  1.00  0.00           C  
ATOM   1071  NE  ARG D1165     -27.909 -12.966  27.439  1.00  0.00           N  
ATOM   1072  CZ  ARG D1165     -28.810 -12.210  26.808  1.00  0.00           C  
ATOM   1073  NH1 ARG D1165     -28.448 -11.368  25.838  1.00  0.00           N  
ATOM   1074  NH2 ARG D1165     -30.096 -12.300  27.142  1.00  0.00           N  
ATOM   1075  N   ARG D1166     -25.802 -18.053  29.007  1.00  0.00           N  
ATOM   1076  CA  ARG D1166     -25.256 -18.699  30.212  1.00  0.00           C  
ATOM   1077  C   ARG D1166     -24.163 -19.687  29.853  1.00  0.00           C  
ATOM   1078  O   ARG D1166     -23.101 -19.681  30.467  1.00  0.00           O  
ATOM   1079  CB  ARG D1166     -26.337 -19.449  31.000  1.00  0.00           C  
ATOM   1080  CG  ARG D1166     -27.093 -18.604  32.018  1.00  0.00           C  
ATOM   1081  CD  ARG D1166     -27.880 -19.476  32.976  1.00  0.00           C  
ATOM   1082  NE  ARG D1166     -29.030 -18.773  33.540  1.00  0.00           N  
ATOM   1083  CZ  ARG D1166     -30.237 -18.690  32.975  1.00  0.00           C  
ATOM   1084  NH1 ARG D1166     -30.493 -19.256  31.798  1.00  0.00           N  
ATOM   1085  NH2 ARG D1166     -31.206 -18.026  33.596  1.00  0.00           N  
ATOM   1086  N   ARG D1169     -24.451 -20.548  28.876  1.00  0.00           N  
ATOM   1087  CA  ARG D1169     -23.480 -21.522  28.352  1.00  0.00           C  
ATOM   1088  C   ARG D1169     -22.268 -20.844  27.709  1.00  0.00           C  
ATOM   1089  O   ARG D1169     -21.145 -21.354  27.783  1.00  0.00           O  
ATOM   1090  CB  ARG D1169     -24.138 -22.447  27.327  1.00  0.00           C  
ATOM   1091  CG  ARG D1169     -25.104 -23.464  27.923  1.00  0.00           C  
ATOM   1092  CD  ARG D1169     -25.001 -24.806  27.203  1.00  0.00           C  
ATOM   1093  NE  ARG D1169     -23.684 -25.414  27.408  1.00  0.00           N  
ATOM   1094  CZ  ARG D1169     -23.186 -26.428  26.702  1.00  0.00           C  
ATOM   1095  NH1 ARG D1169     -23.886 -26.987  25.714  1.00  0.00           N  
ATOM   1096  NH2 ARG D1169     -21.970 -26.884  26.989  1.00  0.00           N  
ATOM   1097  N   LEU D1170     -22.508 -19.708  27.065  1.00  0.00           N  
ATOM   1098  CA  LEU D1170     -21.418 -18.884  26.536  1.00  0.00           C  
ATOM   1099  C   LEU D1170     -20.521 -18.318  27.651  1.00  0.00           C  
ATOM   1100  O   LEU D1170     -19.293 -18.283  27.523  1.00  0.00           O  
ATOM   1101  CB  LEU D1170     -21.963 -17.738  25.677  1.00  0.00           C  
ATOM   1102  CG  LEU D1170     -22.246 -18.072  24.209  1.00  0.00           C  
ATOM   1103  CD1 LEU D1170     -22.813 -16.857  23.498  1.00  0.00           C  
ATOM   1104  CD2 LEU D1170     -21.000 -18.563  23.506  1.00  0.00           C  
ATOM   1105  N   ALA D1171     -21.148 -17.863  28.731  1.00  0.00           N  
ATOM   1106  CA  ALA D1171     -20.423 -17.315  29.883  1.00  0.00           C  
ATOM   1107  C   ALA D1171     -19.827 -18.436  30.723  1.00  0.00           C  
ATOM   1108  O   ALA D1171     -18.777 -18.263  31.349  1.00  0.00           O  
ATOM   1109  CB  ALA D1171     -21.344 -16.447  30.731  1.00  0.00           C  
ATOM   1110  N   GLY D1177     -20.514 -19.577  30.725  1.00  0.00           N  
ATOM   1111  CA  GLY D1177     -20.142 -20.747  31.526  1.00  0.00           C  
ATOM   1112  C   GLY D1177     -19.076 -21.585  30.854  1.00  0.00           C  
ATOM   1113  O   GLY D1177     -17.993 -21.088  30.561  1.00  0.00           O  
ATOM   1114  N   GLU D1178     -19.391 -22.846  30.575  1.00  0.00           N  
ATOM   1115  CA  GLU D1178     -18.380 -23.806  30.099  1.00  0.00           C  
ATOM   1116  C   GLU D1178     -18.109 -23.755  28.573  1.00  0.00           C  
ATOM   1117  O   GLU D1178     -17.356 -24.572  28.039  1.00  0.00           O  
ATOM   1118  CB  GLU D1178     -18.746 -25.230  30.562  1.00  0.00           C  
ATOM   1119  CG  GLU D1178     -17.833 -25.845  31.675  1.00  0.00           C  
ATOM   1120  CD  GLU D1178     -17.397 -24.877  32.829  1.00  0.00           C  
ATOM   1121  OE1 GLU D1178     -18.187 -24.005  33.282  1.00  0.00           O  
ATOM   1122  OE2 GLU D1178     -16.243 -25.022  33.308  1.00  0.00           O  
ATOM   1123  N   GLY D1191     -18.686 -22.772  27.892  1.00  0.00           N  
ATOM   1124  CA  GLY D1191     -18.563 -22.662  26.444  1.00  0.00           C  
ATOM   1125  C   GLY D1191     -19.536 -23.569  25.705  1.00  0.00           C  
ATOM   1126  O   GLY D1191     -20.038 -24.556  26.241  1.00  0.00           O  
ATOM   1127  N   ILE D1192     -19.801 -23.222  24.456  1.00  0.00           N  
ATOM   1128  CA  ILE D1192     -20.691 -24.004  23.594  1.00  0.00           C  
ATOM   1129  C   ILE D1192     -20.027 -24.229  22.222  1.00  0.00           C  
ATOM   1130  O   ILE D1192     -19.480 -23.299  21.622  1.00  0.00           O  
ATOM   1131  CB  ILE D1192     -22.082 -23.306  23.447  1.00  0.00           C  
ATOM   1132  CG1 ILE D1192     -23.039 -24.160  22.617  1.00  0.00           C  
ATOM   1133  CG2 ILE D1192     -21.960 -21.918  22.825  1.00  0.00           C  
ATOM   1134  CD1 ILE D1192     -24.477 -23.693  22.686  1.00  0.00           C  
ATOM   1135  N   SER D1193     -20.048 -25.463  21.729  1.00  0.00           N  
ATOM   1136  CA  SER D1193     -19.512 -25.725  20.385  1.00  0.00           C  
ATOM   1137  C   SER D1193     -20.479 -25.258  19.294  1.00  0.00           C  
ATOM   1138  O   SER D1193     -21.657 -25.004  19.537  1.00  0.00           O  
ATOM   1139  CB  SER D1193     -19.183 -27.199  20.177  1.00  0.00           C  
ATOM   1140  OG  SER D1193     -20.355 -27.964  19.959  1.00  0.00           O  
ATOM   1141  N   TYR D1194     -19.970 -25.152  18.082  1.00  0.00           N  
ATOM   1142  CA  TYR D1194     -20.805 -24.796  16.962  1.00  0.00           C  
ATOM   1143  C   TYR D1194     -21.876 -25.857  16.673  1.00  0.00           C  
ATOM   1144  O   TYR D1194     -22.937 -25.546  16.142  1.00  0.00           O  
ATOM   1145  CB  TYR D1194     -19.922 -24.577  15.753  1.00  0.00           C  
ATOM   1146  CG  TYR D1194     -20.677 -24.350  14.484  1.00  0.00           C  
ATOM   1147  CD1 TYR D1194     -21.054 -25.424  13.698  1.00  0.00           C  
ATOM   1148  CD2 TYR D1194     -21.008 -23.078  14.062  1.00  0.00           C  
ATOM   1149  CE1 TYR D1194     -21.736 -25.244  12.533  1.00  0.00           C  
ATOM   1150  CE2 TYR D1194     -21.686 -22.888  12.886  1.00  0.00           C  
ATOM   1151  CZ  TYR D1194     -22.049 -23.984  12.123  1.00  0.00           C  
ATOM   1152  OH  TYR D1194     -22.736 -23.862  10.949  1.00  0.00           O  
ATOM   1153  N   THR D1195     -21.599 -27.105  17.023  1.00  0.00           N  
ATOM   1154  CA  THR D1195     -22.569 -28.177  16.845  1.00  0.00           C  
ATOM   1155  C   THR D1195     -23.688 -28.011  17.844  1.00  0.00           C  
ATOM   1156  O   THR D1195     -24.852 -27.992  17.472  1.00  0.00           O  
ATOM   1157  CB  THR D1195     -21.916 -29.557  17.010  1.00  0.00           C  
ATOM   1158  OG1 THR D1195     -20.976 -29.754  15.945  1.00  0.00           O  
ATOM   1159  CG2 THR D1195     -22.973 -30.681  16.999  1.00  0.00           C  
ATOM   1160  N   GLU D1196     -23.324 -27.886  19.114  1.00  0.00           N  
ATOM   1161  CA  GLU D1196     -24.298 -27.647  20.194  1.00  0.00           C  
ATOM   1162  C   GLU D1196     -25.168 -26.419  19.904  1.00  0.00           C  
ATOM   1163  O   GLU D1196     -26.334 -26.381  20.243  1.00  0.00           O  
ATOM   1164  CB  GLU D1196     -23.570 -27.462  21.529  1.00  0.00           C  
ATOM   1165  CG  GLU D1196     -22.923 -28.746  22.070  1.00  0.00           C  
ATOM   1166  CD  GLU D1196     -21.626 -28.500  22.863  1.00  0.00           C  
ATOM   1167  OE1 GLU D1196     -21.484 -27.455  23.546  1.00  0.00           O  
ATOM   1168  OE2 GLU D1196     -20.730 -29.373  22.788  1.00  0.00           O  
ATOM   1169  N   PHE D1198     -24.568 -25.428  19.260  1.00  0.00           N  
ATOM   1170  CA  PHE D1198     -25.235 -24.192  18.859  1.00  0.00           C  
ATOM   1171  C   PHE D1198     -26.230 -24.399  17.718  1.00  0.00           C  
ATOM   1172  O   PHE D1198     -27.140 -23.594  17.540  1.00  0.00           O  
ATOM   1173  CB  PHE D1198     -24.162 -23.175  18.437  1.00  0.00           C  
ATOM   1174  CG  PHE D1198     -24.696 -21.804  18.071  1.00  0.00           C  
ATOM   1175  CD1 PHE D1198     -25.364 -21.029  18.997  1.00  0.00           C  
ATOM   1176  CD2 PHE D1198     -24.477 -21.277  16.803  1.00  0.00           C  
ATOM   1177  CE1 PHE D1198     -25.832 -19.760  18.658  1.00  0.00           C  
ATOM   1178  CE2 PHE D1198     -24.939 -20.016  16.460  1.00  0.00           C  
ATOM   1179  CZ  PHE D1198     -25.619 -19.256  17.390  1.00  0.00           C  
ATOM   1180  N   SER D1199     -26.053 -25.476  16.956  1.00  0.00           N  
ATOM   1181  CA  SER D1199     -26.835 -25.737  15.738  1.00  0.00           C  
ATOM   1182  C   SER D1199     -28.089 -26.542  15.999  1.00  0.00           C  
ATOM   1183  O   SER D1199     -29.068 -26.412  15.278  1.00  0.00           O  
ATOM   1184  CB  SER D1199     -25.981 -26.476  14.721  1.00  0.00           C  
ATOM   1185  OG  SER D1199     -24.730 -25.800  14.539  1.00  0.00           O  
ATOM   1186  N   TYR D1200     -28.032 -27.390  17.017  1.00  0.00           N  
ATOM   1187  C   TYR D1200     -30.513 -27.474  17.240  1.00  0.00           C  
ATOM   1188  O   TYR D1200     -31.472 -28.039  16.705  1.00  0.00           O  
ATOM   1189  CA  TYR D1200     -29.179 -28.218  17.411  1.00  0.00           C  
ATOM   1190  CB  TYR D1200     -29.022 -28.733  18.853  1.00  0.00           C  
ATOM   1191  CG  TYR D1200     -28.024 -29.871  19.053  1.00  0.00           C  
ATOM   1192  CD1 TYR D1200     -27.601 -30.673  17.991  1.00  0.00           C  
ATOM   1193  CD2 TYR D1200     -27.535 -30.167  20.327  1.00  0.00           C  
ATOM   1194  CE1 TYR D1200     -26.712 -31.715  18.191  1.00  0.00           C  
ATOM   1195  CE2 TYR D1200     -26.642 -31.209  20.532  1.00  0.00           C  
ATOM   1196  CZ  TYR D1200     -26.239 -31.975  19.458  1.00  0.00           C  
ATOM   1197  OH  TYR D1200     -25.363 -33.007  19.641  1.00  0.00           O  
ATOM   1198  N   LEU D1201     -30.553 -26.215  17.658  1.00  0.00           N  
ATOM   1199  CA  LEU D1201     -31.714 -25.341  17.502  1.00  0.00           C  
ATOM   1200  C   LEU D1201     -32.313 -25.467  16.102  1.00  0.00           C  
ATOM   1201  O   LEU D1201     -33.516 -25.636  15.966  1.00  0.00           O  
ATOM   1202  CB  LEU D1201     -31.282 -23.892  17.767  1.00  0.00           C  
ATOM   1203  CG  LEU D1201     -32.273 -22.746  17.993  1.00  0.00           C  
ATOM   1204  CD1 LEU D1201     -32.951 -22.324  16.711  1.00  0.00           C  
ATOM   1205  CD2 LEU D1201     -33.275 -23.096  19.055  1.00  0.00           C  
ATOM   1206  N   LEU D1202     -31.461 -25.384  15.074  1.00  0.00           N  
ATOM   1207  CA  LEU D1202     -31.890 -25.459  13.664  1.00  0.00           C  
ATOM   1208  C   LEU D1202     -32.499 -26.817  13.299  1.00  0.00           C  
ATOM   1209  O   LEU D1202     -33.534 -26.878  12.635  1.00  0.00           O  
ATOM   1210  CB  LEU D1202     -30.732 -25.162  12.707  1.00  0.00           C  
ATOM   1211  CG  LEU D1202     -30.338 -23.694  12.518  1.00  0.00           C  
ATOM   1212  CD1 LEU D1202     -29.478 -23.220  13.658  1.00  0.00           C  
ATOM   1213  CD2 LEU D1202     -29.600 -23.514  11.214  1.00  0.00           C  
ATOM   1214  N   LEU D1203     -31.846 -27.899  13.712  1.00  0.00           N  
ATOM   1215  CA  LEU D1203     -32.383 -29.243  13.492  1.00  0.00           C  
ATOM   1216  C   LEU D1203     -33.743 -29.362  14.162  1.00  0.00           C  
ATOM   1217  O   LEU D1203     -34.704 -29.844  13.563  1.00  0.00           O  
ATOM   1218  CB  LEU D1203     -31.447 -30.331  14.045  1.00  0.00           C  
ATOM   1219  CG  LEU D1203     -30.116 -30.612  13.316  1.00  0.00           C  
ATOM   1220  CD1 LEU D1203     -29.340 -31.733  14.027  1.00  0.00           C  
ATOM   1221  CD2 LEU D1203     -30.310 -30.946  11.835  1.00  0.00           C  
ATOM   1222  N   GLN D1204     -33.811 -28.907  15.409  1.00  0.00           N  
ATOM   1223  CA  GLN D1204     -35.042 -28.974  16.208  1.00  0.00           C  
ATOM   1224  C   GLN D1204     -36.173 -28.175  15.540  1.00  0.00           C  
ATOM   1225  O   GLN D1204     -37.334 -28.588  15.527  1.00  0.00           O  
ATOM   1226  CB  GLN D1204     -34.800 -28.437  17.623  1.00  0.00           C  
ATOM   1227  CG  GLN D1204     -35.327 -29.328  18.740  1.00  0.00           C  
ATOM   1228  CD  GLN D1204     -34.203 -29.997  19.511  1.00  0.00           C  
ATOM   1229  OE1 GLN D1204     -33.240 -29.330  19.913  1.00  0.00           O  
ATOM   1230  NE2 GLN D1204     -34.320 -31.313  19.733  1.00  0.00           N  
ATOM   1231  N   ALA D1205     -35.819 -27.022  14.992  1.00  0.00           N  
ATOM   1232  CA  ALA D1205     -36.794 -26.183  14.303  1.00  0.00           C  
ATOM   1233  C   ALA D1205     -37.320 -26.936  13.095  1.00  0.00           C  
ATOM   1234  O   ALA D1205     -38.531 -27.108  12.929  1.00  0.00           O  
ATOM   1235  CB  ALA D1205     -36.174 -24.872  13.881  1.00  0.00           C  
ATOM   1236  N   ASN D1206     -36.394 -27.421  12.276  1.00  0.00           N  
ATOM   1237  CA  ASN D1206     -36.743 -28.192  11.086  1.00  0.00           C  
ATOM   1238  C   ASN D1206     -37.714 -29.321  11.411  1.00  0.00           C  
ATOM   1239  O   ASN D1206     -38.677 -29.545  10.671  1.00  0.00           O  
ATOM   1240  CB  ASN D1206     -35.491 -28.765  10.440  1.00  0.00           C  
ATOM   1241  CG  ASN D1206     -35.727 -29.247   9.009  1.00  0.00           C  
ATOM   1242  OD1 ASN D1206     -36.472 -28.623   8.236  1.00  0.00           O  
ATOM   1243  ND2 ASN D1206     -35.069 -30.350   8.642  1.00  0.00           N  
ATOM   1244  N   ASP D1207     -37.459 -30.012  12.524  1.00  0.00           N  
ATOM   1245  CA  ASP D1207     -38.343 -31.088  13.005  1.00  0.00           C  
ATOM   1246  C   ASP D1207     -39.807 -30.657  13.052  1.00  0.00           C  
ATOM   1247  O   ASP D1207     -40.677 -31.416  12.645  1.00  0.00           O  
ATOM   1248  CB  ASP D1207     -37.917 -31.596  14.390  1.00  0.00           C  
ATOM   1249  CG  ASP D1207     -36.642 -32.442  14.357  1.00  0.00           C  
ATOM   1250  OD1 ASP D1207     -35.961 -32.513  13.314  1.00  0.00           O  
ATOM   1251  OD2 ASP D1207     -36.320 -33.048  15.403  1.00  0.00           O  
ATOM   1252  N   TYR D1208     -40.074 -29.449  13.547  1.00  0.00           N  
ATOM   1253  CA  TYR D1208     -41.453 -28.963  13.652  1.00  0.00           C  
ATOM   1254  C   TYR D1208     -42.053 -28.806  12.251  1.00  0.00           C  
ATOM   1255  O   TYR D1208     -43.185 -29.227  12.000  1.00  0.00           O  
ATOM   1256  CB  TYR D1208     -41.518 -27.627  14.395  1.00  0.00           C  
ATOM   1257  CG  TYR D1208     -42.844 -27.312  15.095  1.00  0.00           C  
ATOM   1258  CD1 TYR D1208     -44.037 -27.957  14.758  1.00  0.00           C  
ATOM   1259  CD2 TYR D1208     -42.901 -26.333  16.078  1.00  0.00           C  
ATOM   1260  CE1 TYR D1208     -45.234 -27.650  15.390  1.00  0.00           C  
ATOM   1261  CE2 TYR D1208     -44.097 -26.020  16.718  1.00  0.00           C  
ATOM   1262  CZ  TYR D1208     -45.263 -26.685  16.370  1.00  0.00           C  
ATOM   1263  OH  TYR D1208     -46.446 -26.365  17.001  1.00  0.00           O  
ATOM   1264  N   VAL D1209     -41.282 -28.202  11.347  1.00  0.00           N  
ATOM   1265  CA  VAL D1209     -41.718 -27.985   9.955  1.00  0.00           C  
ATOM   1266  C   VAL D1209     -42.050 -29.318   9.295  1.00  0.00           C  
ATOM   1267  O   VAL D1209     -43.062 -29.471   8.608  1.00  0.00           O  
ATOM   1268  CB  VAL D1209     -40.634 -27.280   9.097  1.00  0.00           C  
ATOM   1269  CG1 VAL D1209     -40.998 -27.342   7.621  1.00  0.00           C  
ATOM   1270  CG2 VAL D1209     -40.460 -25.839   9.535  1.00  0.00           C  
ATOM   1271  N   GLU D1210     -41.179 -30.285   9.525  1.00  0.00           N  
ATOM   1272  CA  GLU D1210     -41.304 -31.582   8.890  1.00  0.00           C  
ATOM   1273  C   GLU D1210     -42.454 -32.406   9.484  1.00  0.00           C  
ATOM   1274  O   GLU D1210     -43.116 -33.148   8.759  1.00  0.00           O  
ATOM   1275  CB  GLU D1210     -39.976 -32.332   8.973  1.00  0.00           C  
ATOM   1276  CG  GLU D1210     -39.796 -33.310   7.848  1.00  0.00           C  
ATOM   1277  CD  GLU D1210     -39.328 -32.675   6.566  1.00  0.00           C  
ATOM   1278  OE1 GLU D1210     -38.229 -32.071   6.570  1.00  0.00           O  
ATOM   1279  OE2 GLU D1210     -40.050 -32.800   5.548  1.00  0.00           O  
ATOM   1280  N   LEU D1211     -42.699 -32.261  10.787  1.00  0.00           N  
ATOM   1281  CA  LEU D1211     -43.856 -32.912  11.448  1.00  0.00           C  
ATOM   1282  C   LEU D1211     -45.197 -32.266  11.094  1.00  0.00           C  
ATOM   1283  O   LEU D1211     -46.210 -32.956  11.035  1.00  0.00           O  
ATOM   1284  CB  LEU D1211     -43.711 -32.931  12.975  1.00  0.00           C  
ATOM   1285  CG  LEU D1211     -42.906 -34.075  13.592  1.00  0.00           C  
ATOM   1286  CD1 LEU D1211     -43.067 -34.040  15.108  1.00  0.00           C  
ATOM   1287  CD2 LEU D1211     -43.319 -35.438  13.047  1.00  0.00           C  
ATOM   1288  N   HIS D1212     -45.205 -30.951  10.891  1.00  0.00           N  
ATOM   1289  CA  HIS D1212     -46.417 -30.237  10.447  1.00  0.00           C  
ATOM   1290  C   HIS D1212     -46.814 -30.632   9.027  1.00  0.00           C  
ATOM   1291  O   HIS D1212     -47.995 -30.809   8.717  1.00  0.00           O  
ATOM   1292  CB  HIS D1212     -46.208 -28.732  10.485  1.00  0.00           C  
ATOM   1293  CG  HIS D1212     -47.413 -27.947  10.064  1.00  0.00           C  
ATOM   1294  ND1 HIS D1212     -48.521 -27.790  10.870  1.00  0.00           N  
ATOM   1295  CD2 HIS D1212     -47.680 -27.265   8.923  1.00  0.00           C  
ATOM   1296  CE1 HIS D1212     -49.415 -27.043  10.246  1.00  0.00           C  
ATOM   1297  NE2 HIS D1212     -48.928 -26.708   9.064  1.00  0.00           N  
ATOM   1298  N   ARG D1213     -45.808 -30.731   8.167  1.00  0.00           N  
ATOM   1299  CA  ARG D1213     -45.994 -31.169   6.789  1.00  0.00           C  
ATOM   1300  C   ARG D1213     -46.571 -32.586   6.778  1.00  0.00           C  
ATOM   1301  O   ARG D1213     -47.602 -32.847   6.163  1.00  0.00           O  
ATOM   1302  CB  ARG D1213     -44.656 -31.126   6.046  1.00  0.00           C  
ATOM   1303  CG  ARG D1213     -44.747 -31.329   4.536  1.00  0.00           C  
ATOM   1304  CD  ARG D1213     -43.407 -31.789   3.936  1.00  0.00           C  
ATOM   1305  NE  ARG D1213     -42.329 -30.823   4.168  1.00  0.00           N  
ATOM   1306  CZ  ARG D1213     -42.042 -29.781   3.383  1.00  0.00           C  
ATOM   1307  NH1 ARG D1213     -42.746 -29.537   2.277  1.00  0.00           N  
ATOM   1308  NH2 ARG D1213     -41.036 -28.971   3.708  1.00  0.00           N  
ATOM   1309  N   ARG D1289     -45.914 -33.480   7.504  1.00  0.00           N  
ATOM   1310  CA  ARG D1289     -46.223 -34.919   7.461  1.00  0.00           C  
ATOM   1311  C   ARG D1289     -47.438 -35.394   8.272  1.00  0.00           C  
ATOM   1312  O   ARG D1289     -48.039 -36.401   7.925  1.00  0.00           O  
ATOM   1313  CB  ARG D1289     -44.994 -35.724   7.892  1.00  0.00           C  
ATOM   1314  CG  ARG D1289     -43.872 -35.654   6.898  1.00  0.00           C  
ATOM   1315  CD  ARG D1289     -42.556 -36.062   7.494  1.00  0.00           C  
ATOM   1316  NE  ARG D1289     -41.468 -35.715   6.585  1.00  0.00           N  
ATOM   1317  CZ  ARG D1289     -40.612 -36.570   6.030  1.00  0.00           C  
ATOM   1318  NH1 ARG D1289     -40.675 -37.872   6.287  1.00  0.00           N  
ATOM   1319  NH2 ARG D1289     -39.667 -36.103   5.213  1.00  0.00           N  
ATOM   1320  N   HIS D1290     -47.784 -34.713   9.357  1.00  0.00           N  
ATOM   1321  CA  HIS D1290     -48.896 -35.178  10.209  1.00  0.00           C  
ATOM   1322  C   HIS D1290     -49.835 -34.069  10.685  1.00  0.00           C  
ATOM   1323  O   HIS D1290     -50.576 -34.254  11.653  1.00  0.00           O  
ATOM   1324  CB  HIS D1290     -48.371 -35.936  11.429  1.00  0.00           C  
ATOM   1325  CG  HIS D1290     -47.489 -37.095  11.094  1.00  0.00           C  
ATOM   1326  ND1 HIS D1290     -47.953 -38.391  11.022  1.00  0.00           N  
ATOM   1327  CD2 HIS D1290     -46.161 -37.158  10.839  1.00  0.00           C  
ATOM   1328  CE1 HIS D1290     -46.950 -39.201  10.729  1.00  0.00           C  
ATOM   1329  NE2 HIS D1290     -45.851 -38.479  10.615  1.00  0.00           N  
ATOM   1330  N   GLY D1291     -49.812 -32.927  10.002  1.00  0.00           N  
ATOM   1331  CA  GLY D1291     -50.715 -31.806  10.312  1.00  0.00           C  
ATOM   1332  C   GLY D1291     -50.564 -31.309  11.735  1.00  0.00           C  
ATOM   1333  O   GLY D1291     -51.491 -30.747  12.319  1.00  0.00           O  
ATOM   1334  N   CYS D1292     -49.369 -31.514  12.276  1.00  0.00           N  
ATOM   1335  CA  CYS D1292     -49.067 -31.276  13.681  1.00  0.00           C  
ATOM   1336  C   CYS D1292     -48.998 -29.799  13.969  1.00  0.00           C  
ATOM   1337  O   CYS D1292     -48.352 -29.077  13.234  1.00  0.00           O  
ATOM   1338  CB  CYS D1292     -47.734 -31.923  14.007  1.00  0.00           C  
ATOM   1339  SG  CYS D1292     -47.168 -31.573  15.644  1.00  0.00           S  
ATOM   1340  N   THR D1293     -49.656 -29.355  15.036  1.00  0.00           N  
ATOM   1341  CA  THR D1293     -49.826 -27.907  15.297  1.00  0.00           C  
ATOM   1342  C   THR D1293     -49.509 -27.420  16.719  1.00  0.00           C  
ATOM   1343  O   THR D1293     -49.600 -26.222  17.005  1.00  0.00           O  
ATOM   1344  CB  THR D1293     -51.248 -27.429  14.920  1.00  0.00           C  
ATOM   1345  OG1 THR D1293     -52.232 -28.310  15.486  1.00  0.00           O  
ATOM   1346  CG2 THR D1293     -51.407 -27.394  13.407  1.00  0.00           C  
ATOM   1347  N   LEU D1294     -49.136 -28.334  17.605  1.00  0.00           N  
ATOM   1348  CA  LEU D1294     -48.608 -27.948  18.917  1.00  0.00           C  
ATOM   1349  C   LEU D1294     -47.448 -28.839  19.291  1.00  0.00           C  
ATOM   1350  O   LEU D1294     -47.511 -30.050  19.123  1.00  0.00           O  
ATOM   1351  CB  LEU D1294     -49.670 -28.041  20.010  1.00  0.00           C  
ATOM   1352  CG  LEU D1294     -49.230 -27.632  21.428  1.00  0.00           C  
ATOM   1353  CD1 LEU D1294     -48.861 -26.156  21.513  1.00  0.00           C  
ATOM   1354  CD2 LEU D1294     -50.328 -27.969  22.430  1.00  0.00           C  
ATOM   1355  N   GLN D1295     -46.386 -28.216  19.787  1.00  0.00           N  
ATOM   1356  CA  GLN D1295     -45.277 -28.933  20.407  1.00  0.00           C  
ATOM   1357  C   GLN D1295     -45.244 -28.587  21.886  1.00  0.00           C  
ATOM   1358  O   GLN D1295     -45.361 -27.412  22.258  1.00  0.00           O  
ATOM   1359  CB  GLN D1295     -43.938 -28.558  19.774  1.00  0.00           C  
ATOM   1360  CG  GLN D1295     -42.771 -29.409  20.289  1.00  0.00           C  
ATOM   1361  CD  GLN D1295     -41.430 -29.008  19.714  1.00  0.00           C  
ATOM   1362  OE1 GLN D1295     -40.393 -29.529  20.123  1.00  0.00           O  
ATOM   1363  NE2 GLN D1295     -41.441 -28.087  18.752  1.00  0.00           N  
ATOM   1364  N   ILE D1296     -45.097 -29.614  22.721  1.00  0.00           N  
ATOM   1365  CA  ILE D1296     -44.856 -29.405  24.155  1.00  0.00           C  
ATOM   1366  C   ILE D1296     -43.427 -29.826  24.508  1.00  0.00           C  
ATOM   1367  O   ILE D1296     -42.818 -30.650  23.831  1.00  0.00           O  
ATOM   1368  CB  ILE D1296     -45.912 -30.109  25.096  1.00  0.00           C  
ATOM   1369  CG1 ILE D1296     -45.627 -31.604  25.253  1.00  0.00           C  
ATOM   1370  CG2 ILE D1296     -47.344 -29.877  24.597  1.00  0.00           C  
ATOM   1371  CD1 ILE D1296     -46.194 -32.190  26.521  1.00  0.00           C  
ATOM   1372  N   GLY D1297     -42.907 -29.235  25.570  1.00  0.00           N  
ATOM   1373  CA  GLY D1297     -41.579 -29.555  26.057  1.00  0.00           C  
ATOM   1374  C   GLY D1297     -41.357 -29.077  27.470  1.00  0.00           C  
ATOM   1375  O   GLY D1297     -42.226 -28.465  28.085  1.00  0.00           O  
ATOM   1376  N   GLY D1298     -40.176 -29.370  27.991  1.00  0.00           N  
ATOM   1377  CA  GLY D1298     -39.749 -28.828  29.284  1.00  0.00           C  
ATOM   1378  C   GLY D1298     -39.535 -27.325  29.216  1.00  0.00           C  
ATOM   1379  O   GLY D1298     -39.196 -26.783  28.162  1.00  0.00           O  
ATOM   1380  N   ALA D1299     -39.743 -26.652  30.342  1.00  0.00           N  
ATOM   1381  CA  ALA D1299     -39.623 -25.186  30.418  1.00  0.00           C  
ATOM   1382  C   ALA D1299     -38.308 -24.702  29.832  1.00  0.00           C  
ATOM   1383  O   ALA D1299     -38.269 -23.660  29.176  1.00  0.00           O  
ATOM   1384  CB  ALA D1299     -39.757 -24.716  31.836  1.00  0.00           C  
ATOM   1385  N   ASP D1300     -37.242 -25.476  30.051  1.00  0.00           N  
ATOM   1386  CA  ASP D1300     -35.900 -25.146  29.512  1.00  0.00           C  
ATOM   1387  C   ASP D1300     -35.718 -25.319  27.988  1.00  0.00           C  
ATOM   1388  O   ASP D1300     -34.758 -24.795  27.425  1.00  0.00           O  
ATOM   1389  CB  ASP D1300     -34.799 -25.898  30.264  1.00  0.00           C  
ATOM   1390  CG  ASP D1300     -34.865 -27.403  30.083  1.00  0.00           C  
ATOM   1391  OD1 ASP D1300     -35.929 -27.941  29.695  1.00  0.00           O  
ATOM   1392  OD2 ASP D1300     -33.833 -28.056  30.356  1.00  0.00           O  
ATOM   1393  N   GLN D1301     -36.641 -26.036  27.338  1.00  0.00           N  
ATOM   1394  CA  GLN D1301     -36.607 -26.274  25.877  1.00  0.00           C  
ATOM   1395  C   GLN D1301     -37.298 -25.183  25.058  1.00  0.00           C  
ATOM   1396  O   GLN D1301     -37.515 -25.342  23.857  1.00  0.00           O  
ATOM   1397  CB  GLN D1301     -37.266 -27.622  25.512  1.00  0.00           C  
ATOM   1398  CG  GLN D1301     -36.752 -28.854  26.253  1.00  0.00           C  
ATOM   1399  CD  GLN D1301     -35.272 -29.153  26.014  1.00  0.00           C  
ATOM   1400  OE1 GLN D1301     -34.501 -28.280  25.614  1.00  0.00           O  
ATOM   1401  NE2 GLN D1301     -34.870 -30.401  26.273  1.00  0.00           N  
ATOM   1402  N   TRP D1302     -37.646 -24.078  25.694  1.00  0.00           N  
ATOM   1403  CA  TRP D1302     -38.475 -23.069  25.034  1.00  0.00           C  
ATOM   1404  C   TRP D1302     -37.882 -22.618  23.699  1.00  0.00           C  
ATOM   1405  O   TRP D1302     -38.483 -22.817  22.638  1.00  0.00           O  
ATOM   1406  CB  TRP D1302     -38.703 -21.863  25.947  1.00  0.00           C  
ATOM   1407  CG  TRP D1302     -39.360 -20.749  25.245  1.00  0.00           C  
ATOM   1408  CD1 TRP D1302     -38.765 -19.614  24.790  1.00  0.00           C  
ATOM   1409  CD2 TRP D1302     -40.740 -20.664  24.864  1.00  0.00           C  
ATOM   1410  NE1 TRP D1302     -39.690 -18.813  24.160  1.00  0.00           N  
ATOM   1411  CE2 TRP D1302     -40.912 -19.429  24.194  1.00  0.00           C  
ATOM   1412  CE3 TRP D1302     -41.851 -21.500  25.038  1.00  0.00           C  
ATOM   1413  CZ2 TRP D1302     -42.149 -19.010  23.688  1.00  0.00           C  
ATOM   1414  CZ3 TRP D1302     -43.091 -21.083  24.532  1.00  0.00           C  
ATOM   1415  CH2 TRP D1302     -43.223 -19.847  23.865  1.00  0.00           C  
ATOM   1416  N   GLY D1303     -36.697 -22.025  23.760  1.00  0.00           N  
ATOM   1417  CA  GLY D1303     -36.035 -21.506  22.566  1.00  0.00           C  
ATOM   1418  C   GLY D1303     -36.110 -22.460  21.385  1.00  0.00           C  
ATOM   1419  O   GLY D1303     -36.383 -22.054  20.255  1.00  0.00           O  
ATOM   1420  N   ASN D1304     -35.863 -23.735  21.661  1.00  0.00           N  
ATOM   1421  CA  ASN D1304     -35.945 -24.790  20.657  1.00  0.00           C  
ATOM   1422  C   ASN D1304     -37.300 -24.846  19.975  1.00  0.00           C  
ATOM   1423  O   ASN D1304     -37.391 -25.040  18.766  1.00  0.00           O  
ATOM   1424  CB  ASN D1304     -35.723 -26.151  21.307  1.00  0.00           C  
ATOM   1425  CG  ASN D1304     -34.294 -26.428  21.574  1.00  0.00           C  
ATOM   1426  OD1 ASN D1304     -33.476 -26.441  20.657  1.00  0.00           O  
ATOM   1427  ND2 ASN D1304     -33.966 -26.671  22.839  1.00  0.00           N  
ATOM   1428  N   ILE D1306     -38.349 -24.711  20.775  1.00  0.00           N  
ATOM   1429  CA  ILE D1306     -39.705 -24.907  20.298  1.00  0.00           C  
ATOM   1430  C   ILE D1306     -40.157 -23.683  19.515  1.00  0.00           C  
ATOM   1431  O   ILE D1306     -40.699 -23.811  18.433  1.00  0.00           O  
ATOM   1432  CB  ILE D1306     -40.688 -25.200  21.470  1.00  0.00           C  
ATOM   1433  CG1 ILE D1306     -40.261 -26.456  22.227  1.00  0.00           C  
ATOM   1434  CG2 ILE D1306     -42.091 -25.408  20.962  1.00  0.00           C  
ATOM   1435  CD1 ILE D1306     -40.984 -26.657  23.535  1.00  0.00           C  
ATOM   1436  N   ILE D1310     -39.932 -22.496  20.063  1.00  0.00           N  
ATOM   1437  CA  ILE D1310     -40.415 -21.258  19.434  1.00  0.00           C  
ATOM   1438  C   ILE D1310     -39.691 -21.048  18.115  1.00  0.00           C  
ATOM   1439  O   ILE D1310     -40.260 -20.527  17.152  1.00  0.00           O  
ATOM   1440  CB  ILE D1310     -40.228 -20.013  20.347  1.00  0.00           C  
ATOM   1441  CG1 ILE D1310     -41.181 -18.879  19.916  1.00  0.00           C  
ATOM   1442  CG2 ILE D1310     -38.762 -19.570  20.376  1.00  0.00           C  
ATOM   1443  CD1 ILE D1310     -42.660 -19.068  20.354  1.00  0.00           C  
ATOM   1444  N   ALA D1312     -38.431 -21.475  18.089  1.00  0.00           N  
ATOM   1445  CA  ALA D1312     -37.617 -21.469  16.872  1.00  0.00           C  
ATOM   1446  C   ALA D1312     -38.366 -22.207  15.760  1.00  0.00           C  
ATOM   1447  O   ALA D1312     -38.401 -21.757  14.608  1.00  0.00           O  
ATOM   1448  CB  ALA D1312     -36.274 -22.138  17.136  1.00  0.00           C  
ATOM   1449  N   GLY D1314     -38.969 -23.336  16.136  1.00  0.00           N  
ATOM   1450  CA  GLY D1314     -39.761 -24.169  15.231  1.00  0.00           C  
ATOM   1451  C   GLY D1314     -41.044 -23.500  14.768  1.00  0.00           C  
ATOM   1452  O   GLY D1314     -41.464 -23.675  13.632  1.00  0.00           O  
ATOM   1453  N   VAL D1316     -41.678 -22.737  15.652  1.00  0.00           N  
ATOM   1454  CA  VAL D1316     -42.917 -22.034  15.303  1.00  0.00           C  
ATOM   1455  C   VAL D1316     -42.609 -20.982  14.242  1.00  0.00           C  
ATOM   1456  O   VAL D1316     -43.316 -20.878  13.233  1.00  0.00           O  
ATOM   1457  CB  VAL D1316     -43.596 -21.379  16.545  1.00  0.00           C  
ATOM   1458  CG1 VAL D1316     -44.822 -20.564  16.131  1.00  0.00           C  
ATOM   1459  CG2 VAL D1316     -43.979 -22.449  17.576  1.00  0.00           C  
ATOM   1460  N   ARG D1317     -41.542 -20.216  14.477  1.00  0.00           N  
ATOM   1461  CA  ARG D1317     -41.090 -19.188  13.537  1.00  0.00           C  
ATOM   1462  C   ARG D1317     -40.730 -19.803  12.193  1.00  0.00           C  
ATOM   1463  O   ARG D1317     -41.241 -19.388  11.157  1.00  0.00           O  
ATOM   1464  CB  ARG D1317     -39.894 -18.439  14.108  1.00  0.00           C  
ATOM   1465  CG  ARG D1317     -40.272 -17.319  15.065  1.00  0.00           C  
ATOM   1466  CD  ARG D1317     -39.313 -17.217  16.254  1.00  0.00           C  
ATOM   1467  NE  ARG D1317     -37.901 -17.378  15.874  1.00  0.00           N  
ATOM   1468  CZ  ARG D1317     -36.915 -17.735  16.707  1.00  0.00           C  
ATOM   1469  NH1 ARG D1317     -37.154 -17.976  17.997  1.00  0.00           N  
ATOM   1470  NH2 ARG D1317     -35.673 -17.861  16.248  1.00  0.00           N  
ATOM   1471  N   LEU D1318     -39.875 -20.821  12.220  1.00  0.00           N  
ATOM   1472  CA  LEU D1318     -39.454 -21.484  10.979  1.00  0.00           C  
ATOM   1473  C   LEU D1318     -40.674 -21.948  10.179  1.00  0.00           C  
ATOM   1474  O   LEU D1318     -40.775 -21.673   8.987  1.00  0.00           O  
ATOM   1475  CB  LEU D1318     -38.509 -22.657  11.258  1.00  0.00           C  
ATOM   1476  CG  LEU D1318     -37.753 -23.228  10.047  1.00  0.00           C  
ATOM   1477  CD1 LEU D1318     -36.897 -22.191   9.380  1.00  0.00           C  
ATOM   1478  CD2 LEU D1318     -36.885 -24.383  10.462  1.00  0.00           C  
ATOM   1479  N   VAL D1319     -41.606 -22.618  10.855  1.00  0.00           N  
ATOM   1480  CA  VAL D1319     -42.855 -23.068  10.227  1.00  0.00           C  
ATOM   1481  C   VAL D1319     -43.596 -21.897   9.565  1.00  0.00           C  
ATOM   1482  O   VAL D1319     -44.012 -22.009   8.408  1.00  0.00           O  
ATOM   1483  CB  VAL D1319     -43.779 -23.819  11.222  1.00  0.00           C  
ATOM   1484  CG1 VAL D1319     -45.187 -23.943  10.680  1.00  0.00           C  
ATOM   1485  CG2 VAL D1319     -43.229 -25.200  11.493  1.00  0.00           C  
ATOM   1486  N   ARG D1321     -43.730 -20.780  10.286  1.00  0.00           N  
ATOM   1487  CA  ARG D1321     -44.328 -19.557   9.721  1.00  0.00           C  
ATOM   1488  C   ARG D1321     -43.621 -19.169   8.417  1.00  0.00           C  
ATOM   1489  O   ARG D1321     -44.258 -18.942   7.394  1.00  0.00           O  
ATOM   1490  CB  ARG D1321     -44.243 -18.393  10.715  1.00  0.00           C  
ATOM   1491  CG  ARG D1321     -44.943 -17.086  10.268  1.00  0.00           C  
ATOM   1492  CD  ARG D1321     -46.481 -17.170  10.310  1.00  0.00           C  
ATOM   1493  N   GLN D1322     -42.296 -19.134   8.455  1.00  0.00           N  
ATOM   1494  CA  GLN D1322     -41.507 -18.632   7.327  1.00  0.00           C  
ATOM   1495  C   GLN D1322     -41.480 -19.606   6.143  1.00  0.00           C  
ATOM   1496  O   GLN D1322     -41.873 -19.242   5.029  1.00  0.00           O  
ATOM   1497  CB  GLN D1322     -40.097 -18.271   7.801  1.00  0.00           C  
ATOM   1498  CG  GLN D1322     -40.097 -17.093   8.774  1.00  0.00           C  
ATOM   1499  CD  GLN D1322     -38.786 -16.922   9.511  1.00  0.00           C  
ATOM   1500  OE1 GLN D1322     -37.841 -17.679   9.306  1.00  0.00           O  
ATOM   1501  NE2 GLN D1322     -38.726 -15.923  10.388  1.00  0.00           N  
ATOM   1502  N   LYS D1323     -41.027 -20.835   6.395  1.00  0.00           N  
ATOM   1503  CA  LYS D1323     -40.912 -21.873   5.336  1.00  0.00           C  
ATOM   1504  C   LYS D1323     -42.260 -22.352   4.782  1.00  0.00           C  
ATOM   1505  O   LYS D1323     -42.331 -22.785   3.632  1.00  0.00           O  
ATOM   1506  CB  LYS D1323     -40.086 -23.090   5.804  1.00  0.00           C  
ATOM   1507  CG  LYS D1323     -38.611 -23.037   5.389  1.00  0.00           C  
ATOM   1508  CD  LYS D1323     -37.715 -23.936   6.250  1.00  0.00           C  
ATOM   1509  CE  LYS D1323     -37.491 -25.320   5.644  1.00  0.00           C  
ATOM   1510  NZ  LYS D1323     -36.424 -25.311   4.598  1.00  0.00           N  
ATOM   1511  N   LEU D1324     -43.311 -22.281   5.597  1.00  0.00           N  
ATOM   1512  CA  LEU D1324     -44.622 -22.867   5.247  1.00  0.00           C  
ATOM   1513  C   LEU D1324     -45.831 -21.909   5.335  1.00  0.00           C  
ATOM   1514  O   LEU D1324     -46.948 -22.302   4.999  1.00  0.00           O  
ATOM   1515  CB  LEU D1324     -44.890 -24.101   6.124  1.00  0.00           C  
ATOM   1516  CG  LEU D1324     -44.419 -25.475   5.641  1.00  0.00           C  
ATOM   1517  CD1 LEU D1324     -42.965 -25.464   5.189  1.00  0.00           C  
ATOM   1518  CD2 LEU D1324     -44.642 -26.502   6.756  1.00  0.00           C  
ATOM   1519  N   GLY D1342     -45.632 -20.678   5.802  1.00  0.00           N  
ATOM   1520  CA  GLY D1342     -46.745 -19.720   5.945  1.00  0.00           C  
ATOM   1521  C   GLY D1342     -47.720 -20.017   7.077  1.00  0.00           C  
ATOM   1522  O   GLY D1342     -48.469 -19.140   7.500  1.00  0.00           O  
ATOM   1523  N   ALA D1344     -47.694 -21.247   7.587  1.00  0.00           N  
ATOM   1524  CA  ALA D1344     -48.666 -21.725   8.583  1.00  0.00           C  
ATOM   1525  C   ALA D1344     -48.370 -21.251  10.006  1.00  0.00           C  
ATOM   1526  O   ALA D1344     -47.229 -20.949  10.371  1.00  0.00           O  
ATOM   1527  CB  ALA D1344     -48.741 -23.245   8.553  1.00  0.00           C  
ATOM   1528  N   THR D1345     -49.426 -21.209  10.804  1.00  0.00           N  
ATOM   1529  CA  THR D1345     -49.357 -20.773  12.192  1.00  0.00           C  
ATOM   1530  C   THR D1345     -49.489 -21.979  13.093  1.00  0.00           C  
ATOM   1531  O   THR D1345     -50.458 -22.734  12.992  1.00  0.00           O  
ATOM   1532  CB  THR D1345     -50.513 -19.834  12.544  1.00  0.00           C  
ATOM   1533  OG1 THR D1345     -50.172 -18.491  12.190  1.00  0.00           O  
ATOM   1534  CG2 THR D1345     -50.808 -19.902  14.027  1.00  0.00           C  
ATOM   1535  N   VAL D1347     -48.525 -22.144  13.986  1.00  0.00           N  
ATOM   1536  CA  VAL D1347     -48.562 -23.226  14.952  1.00  0.00           C  
ATOM   1537  C   VAL D1347     -48.126 -22.740  16.330  1.00  0.00           C  
ATOM   1538  O   VAL D1347     -47.744 -21.586  16.502  1.00  0.00           O  
ATOM   1539  CB  VAL D1347     -47.697 -24.404  14.481  1.00  0.00           C  
ATOM   1540  CG1 VAL D1347     -48.150 -24.873  13.099  1.00  0.00           C  
ATOM   1541  CG2 VAL D1347     -46.231 -24.014  14.463  1.00  0.00           C  
ATOM   1542  N   HIS D1348     -48.171 -23.643  17.299  1.00  0.00           N  
ATOM   1543  CA  HIS D1348     -48.082 -23.268  18.710  1.00  0.00           C  
ATOM   1544  C   HIS D1348     -47.015 -23.995  19.524  1.00  0.00           C  
ATOM   1545  O   HIS D1348     -46.583 -25.096  19.197  1.00  0.00           O  
ATOM   1546  CB  HIS D1348     -49.425 -23.517  19.377  1.00  0.00           C  
ATOM   1547  CG  HIS D1348     -50.573 -22.950  18.622  1.00  0.00           C  
ATOM   1548  ND1 HIS D1348     -51.056 -21.682  18.849  1.00  0.00           N  
ATOM   1549  CD2 HIS D1348     -51.320 -23.469  17.620  1.00  0.00           C  
ATOM   1550  CE1 HIS D1348     -52.064 -21.449  18.026  1.00  0.00           C  
ATOM   1551  NE2 HIS D1348     -52.246 -22.519  17.272  1.00  0.00           N  
ATOM   1552  N   ALA D1349     -46.638 -23.352  20.616  1.00  0.00           N  
ATOM   1553  CA  ALA D1349     -45.723 -23.908  21.584  1.00  0.00           C  
ATOM   1554  C   ALA D1349     -46.338 -23.776  22.970  1.00  0.00           C  
ATOM   1555  O   ALA D1349     -47.089 -22.836  23.249  1.00  0.00           O  
ATOM   1556  CB  ALA D1349     -44.410 -23.170  21.532  1.00  0.00           C  
ATOM   1557  N   LEU D1350     -46.000 -24.731  23.831  1.00  0.00           N  
ATOM   1558  CA  LEU D1350     -46.426 -24.734  25.239  1.00  0.00           C  
ATOM   1559  C   LEU D1350     -45.457 -25.574  26.089  1.00  0.00           C  
ATOM   1560  O   LEU D1350     -45.355 -26.776  25.887  1.00  0.00           O  
ATOM   1561  CB  LEU D1350     -47.861 -25.277  25.361  1.00  0.00           C  
ATOM   1562  CG  LEU D1350     -48.488 -25.372  26.762  1.00  0.00           C  
ATOM   1563  CD1 LEU D1350     -50.008 -25.261  26.684  1.00  0.00           C  
ATOM   1564  CD2 LEU D1350     -48.070 -26.660  27.485  1.00  0.00           C  
ATOM   1565  N   THR D1351     -44.746 -24.938  27.025  1.00  0.00           N  
ATOM   1566  CA  THR D1351     -43.805 -25.661  27.905  1.00  0.00           C  
ATOM   1567  C   THR D1351     -44.361 -25.875  29.305  1.00  0.00           C  
ATOM   1568  O   THR D1351     -45.151 -25.073  29.810  1.00  0.00           O  
ATOM   1569  CB  THR D1351     -42.434 -24.973  28.041  1.00  0.00           C  
ATOM   1570  OG1 THR D1351     -42.610 -23.605  28.423  1.00  0.00           O  
ATOM   1571  CG2 THR D1351     -41.647 -25.042  26.735  1.00  0.00           C  
ATOM   1572  N   VAL D1352     -43.929 -26.978  29.909  1.00  0.00           N  
ATOM   1573  CA  VAL D1352     -44.281 -27.338  31.283  1.00  0.00           C  
ATOM   1574  C   VAL D1352     -43.061 -27.147  32.176  1.00  0.00           C  
ATOM   1575  O   VAL D1352     -41.928 -27.296  31.718  1.00  0.00           O  
ATOM   1576  CB  VAL D1352     -44.750 -28.795  31.393  1.00  0.00           C  
ATOM   1577  CG1 VAL D1352     -46.043 -28.972  30.651  1.00  0.00           C  
ATOM   1578  CG2 VAL D1352     -43.681 -29.758  30.867  1.00  0.00           C  
ATOM   1579  N   PRO D1356     -43.284 -26.817  33.454  1.00  0.00           N  
ATOM   1580  CA  PRO D1356     -42.145 -26.495  34.294  1.00  0.00           C  
ATOM   1581  C   PRO D1356     -41.270 -27.705  34.586  1.00  0.00           C  
ATOM   1582  O   PRO D1356     -41.742 -28.844  34.562  1.00  0.00           O  
ATOM   1583  CB  PRO D1356     -42.792 -25.967  35.579  1.00  0.00           C  
ATOM   1584  CG  PRO D1356     -44.149 -26.570  35.607  1.00  0.00           C  
ATOM   1585  CD  PRO D1356     -44.564 -26.714  34.180  1.00  0.00           C  
ATOM   1586  N   LEU D1360     -39.985 -27.441  34.803  1.00  0.00           N  
ATOM   1587  CA  LEU D1360     -39.097 -28.424  35.402  1.00  0.00           C  
ATOM   1588  C   LEU D1360     -39.527 -28.527  36.863  1.00  0.00           C  
ATOM   1589  O   LEU D1360     -39.887 -27.509  37.494  1.00  0.00           O  
ATOM   1590  CB  LEU D1360     -37.625 -28.011  35.295  1.00  0.00           C  
ATOM   1591  CG  LEU D1360     -36.831 -28.500  34.077  1.00  0.00           C  
ATOM   1592  CD1 LEU D1360     -37.668 -28.477  32.815  1.00  0.00           C  
ATOM   1593  CD2 LEU D1360     -35.550 -27.676  33.906  1.00  0.00           C  
ATOM   1594  N   VAL D1361     -39.529 -29.755  37.383  1.00  0.00           N  
ATOM   1595  CA  VAL D1361     -39.876 -29.980  38.786  1.00  0.00           C  
ATOM   1596  C   VAL D1361     -38.592 -29.883  39.615  1.00  0.00           C  
ATOM   1597  O   VAL D1361     -37.623 -30.589  39.355  1.00  0.00           O  
ATOM   1598  CB  VAL D1361     -40.570 -31.337  39.030  1.00  0.00           C  
ATOM   1599  CG1 VAL D1361     -41.183 -31.369  40.408  1.00  0.00           C  
ATOM   1600  CG2 VAL D1361     -41.630 -31.578  38.001  1.00  0.00           C  
ATOM   1601  N   THR D1365     -38.588 -28.964  40.575  1.00  0.00           N  
ATOM   1602  CA  THR D1365     -37.528 -28.883  41.581  1.00  0.00           C  
ATOM   1603  C   THR D1365     -38.160 -28.586  42.929  1.00  0.00           C  
ATOM   1604  O   THR D1365     -39.002 -27.699  43.039  1.00  0.00           O  
ATOM   1605  CB  THR D1365     -36.489 -27.796  41.259  1.00  0.00           C  
ATOM   1606  OG1 THR D1365     -37.171 -26.604  40.889  1.00  0.00           O  
ATOM   1607  CG2 THR D1365     -35.576 -28.211  40.091  1.00  0.00           C  
ATOM   1608  N   ALA D1366     -37.729 -29.335  43.943  1.00  0.00           N  
ATOM   1609  CA  ALA D1366     -38.347 -29.325  45.277  1.00  0.00           C  
ATOM   1610  C   ALA D1366     -38.108 -28.007  46.011  1.00  0.00           C  
ATOM   1611  O   ALA D1366     -37.227 -27.232  45.650  1.00  0.00           O  
ATOM   1612  CB  ALA D1366     -37.822 -30.486  46.103  1.00  0.00           C  
ATOM   1613  N   ALA D1368     -38.896 -27.776  47.055  1.00  0.00           N  
ATOM   1614  CA  ALA D1368     -38.806 -26.541  47.849  1.00  0.00           C  
ATOM   1615  C   ALA D1368     -37.401 -26.309  48.414  1.00  0.00           C  
ATOM   1616  O   ALA D1368     -36.936 -25.166  48.502  1.00  0.00           O  
ATOM   1617  CB  ALA D1368     -39.830 -26.560  48.966  1.00  0.00           C  
ATOM   1618  N   ASP D1369     -36.732 -27.404  48.775  1.00  0.00           N  
ATOM   1619  CA  ASP D1369     -35.348 -27.350  49.289  1.00  0.00           C  
ATOM   1620  C   ASP D1369     -34.280 -27.157  48.208  1.00  0.00           C  
ATOM   1621  O   ASP D1369     -33.098 -27.177  48.508  1.00  0.00           O  
ATOM   1622  CB  ASP D1369     -35.021 -28.600  50.125  1.00  0.00           C  
ATOM   1623  CG  ASP D1369     -34.583 -29.798  49.275  1.00  0.00           C  
ATOM   1624  OD1 ASP D1369     -34.704 -29.748  48.031  1.00  0.00           O  
ATOM   1625  OD2 ASP D1369     -34.118 -30.801  49.864  1.00  0.00           O  
ATOM   1626  N   GLY D1370     -34.689 -27.004  46.958  1.00  0.00           N  
ATOM   1627  CA  GLY D1370     -33.747 -26.721  45.883  1.00  0.00           C  
ATOM   1628  C   GLY D1370     -33.228 -27.912  45.095  1.00  0.00           C  
ATOM   1629  O   GLY D1370     -32.706 -27.730  44.004  1.00  0.00           O  
ATOM   1630  N   THR D1373     -33.362 -29.126  45.623  1.00  0.00           N  
ATOM   1631  CA  THR D1373     -32.866 -30.333  44.922  1.00  0.00           C  
ATOM   1632  C   THR D1373     -33.718 -30.639  43.697  1.00  0.00           C  
ATOM   1633  O   THR D1373     -34.898 -30.287  43.652  1.00  0.00           O  
ATOM   1634  CB  THR D1373     -32.833 -31.587  45.822  1.00  0.00           C  
ATOM   1635  OG1 THR D1373     -34.166 -32.071  46.038  1.00  0.00           O  
ATOM   1636  CG2 THR D1373     -32.158 -31.274  47.159  1.00  0.00           C  
ATOM   1637  N   LYS D1412     -33.119 -31.293  42.707  1.00  0.00           N  
ATOM   1638  CA  LYS D1412     -33.813 -31.540  41.434  1.00  0.00           C  
ATOM   1639  C   LYS D1412     -34.576 -32.848  41.494  1.00  0.00           C  
ATOM   1640  O   LYS D1412     -34.066 -33.857  41.973  1.00  0.00           O  
ATOM   1641  CB  LYS D1412     -32.852 -31.526  40.236  1.00  0.00           C  
ATOM   1642  CG  LYS D1412     -33.501 -31.083  38.901  1.00  0.00           C  
ATOM   1643  CD  LYS D1412     -33.615 -32.213  37.857  1.00  0.00           C  
ATOM   1644  CE  LYS D1412     -34.528 -31.821  36.679  1.00  0.00           C  
ATOM   1645  NZ  LYS D1412     -35.976 -31.683  37.070  1.00  0.00           N  
ATOM   1646  N   PHE D1415     -35.811 -32.794  41.013  1.00  0.00           N  
ATOM   1647  CA  PHE D1415     -36.715 -33.935  40.993  1.00  0.00           C  
ATOM   1648  C   PHE D1415     -36.109 -35.124  40.253  1.00  0.00           C  
ATOM   1649  O   PHE D1415     -35.288 -34.965  39.353  1.00  0.00           O  
ATOM   1650  CB  PHE D1415     -38.032 -33.527  40.326  1.00  0.00           C  
ATOM   1651  CG  PHE D1415     -39.031 -34.634  40.232  1.00  0.00           C  
ATOM   1652  CD1 PHE D1415     -39.710 -35.073  41.361  1.00  0.00           C  
ATOM   1653  CD2 PHE D1415     -39.291 -35.245  39.018  1.00  0.00           C  
ATOM   1654  CE1 PHE D1415     -40.627 -36.105  41.275  1.00  0.00           C  
ATOM   1655  CE2 PHE D1415     -40.205 -36.276  38.926  1.00  0.00           C  
ATOM   1656  CZ  PHE D1415     -40.876 -36.705  40.054  1.00  0.00           C  
ATOM   1657  N   GLY D1416     -36.506 -36.321  40.656  1.00  0.00           N  
ATOM   1658  CA  GLY D1416     -36.134 -37.531  39.926  1.00  0.00           C  
ATOM   1659  C   GLY D1416     -34.721 -38.038  40.135  1.00  0.00           C  
ATOM   1660  O   GLY D1416     -34.292 -38.959  39.448  1.00  0.00           O  
ATOM   1661  N   LYS D1417     -34.007 -37.453  41.086  1.00  0.00           N  
ATOM   1662  CA  LYS D1417     -32.701 -37.965  41.491  1.00  0.00           C  
ATOM   1663  C   LYS D1417     -32.851 -39.117  42.498  1.00  0.00           C  
ATOM   1664  O   LYS D1417     -33.656 -39.036  43.417  1.00  0.00           O  
ATOM   1665  CB  LYS D1417     -31.841 -36.842  42.075  1.00  0.00           C  
ATOM   1666  CG  LYS D1417     -30.962 -36.148  41.041  1.00  0.00           C  
ATOM   1667  N   SER D1442     -32.078 -40.186  42.314  1.00  0.00           N  
ATOM   1668  CA  SER D1442     -32.109 -41.351  43.224  1.00  0.00           C  
ATOM   1669  C   SER D1442     -31.116 -41.180  44.385  1.00  0.00           C  
ATOM   1670  O   SER D1442     -30.488 -40.121  44.517  1.00  0.00           O  
ATOM   1671  CB  SER D1442     -31.840 -42.661  42.453  1.00  0.00           C  
ATOM   1672  OG  SER D1442     -30.471 -42.824  42.114  1.00  0.00           O  
ATOM   1673  N   THR D1444     -30.991 -42.224  45.214  1.00  0.00           N  
ATOM   1674  CA  THR D1444     -30.071 -42.256  46.378  1.00  0.00           C  
ATOM   1675  C   THR D1444     -28.630 -41.847  46.051  1.00  0.00           C  
ATOM   1676  O   THR D1444     -28.063 -40.941  46.680  1.00  0.00           O  
ATOM   1677  CB  THR D1444     -30.021 -43.663  47.011  1.00  0.00           C  
ATOM   1678  OG1 THR D1444     -31.344 -44.065  47.389  1.00  0.00           O  
ATOM   1679  CG2 THR D1444     -29.099 -43.681  48.247  1.00  0.00           C  
ATOM   1680  N   GLY D1450     -28.049 -42.521  45.064  1.00  0.00           N  
ATOM   1681  CA  GLY D1450     -26.704 -42.188  44.577  1.00  0.00           C  
ATOM   1682  C   GLY D1450     -26.626 -40.951  43.679  1.00  0.00           C  
ATOM   1683  O   GLY D1450     -25.578 -40.681  43.088  1.00  0.00           O  
ATOM   1684  N   GLY D1451     -27.720 -40.195  43.572  1.00  0.00           N  
ATOM   1685  CA  GLY D1451     -27.782 -39.020  42.685  1.00  0.00           C  
ATOM   1686  C   GLY D1451     -27.904 -39.369  41.208  1.00  0.00           C  
ATOM   1687  O   GLY D1451     -27.655 -38.531  40.338  1.00  0.00           O  
ATOM   1688  N   GLY D1452     -28.295 -40.609  40.931  1.00  0.00           N  
ATOM   1689  CA  GLY D1452     -28.548 -41.064  39.566  1.00  0.00           C  
ATOM   1690  C   GLY D1452     -29.991 -40.808  39.186  1.00  0.00           C  
ATOM   1691  O   GLY D1452     -30.665 -40.002  39.810  1.00  0.00           O  
ATOM   1692  N   SER D1455     -30.471 -41.512  38.172  1.00  0.00           N  
ATOM   1693  CA  SER D1455     -31.844 -41.324  37.700  1.00  0.00           C  
ATOM   1694  C   SER D1455     -32.829 -42.339  38.295  1.00  0.00           C  
ATOM   1695  O   SER D1455     -32.444 -43.456  38.653  1.00  0.00           O  
ATOM   1696  CB  SER D1455     -31.888 -41.420  36.180  1.00  0.00           C  
ATOM   1697  OG  SER D1455     -31.153 -40.377  35.573  1.00  0.00           O  
ATOM   1698  N   LEU D1456     -34.095 -41.929  38.403  1.00  0.00           N  
ATOM   1699  CA  LEU D1456     -35.204 -42.839  38.747  1.00  0.00           C  
ATOM   1700  C   LEU D1456     -35.759 -43.437  37.459  1.00  0.00           C  
ATOM   1701  O   LEU D1456     -36.584 -42.826  36.778  1.00  0.00           O  
ATOM   1702  CB  LEU D1456     -36.331 -42.116  39.499  1.00  0.00           C  
ATOM   1703  CG  LEU D1456     -36.412 -42.256  41.020  1.00  0.00           C  
ATOM   1704  CD1 LEU D1456     -37.796 -41.810  41.493  1.00  0.00           C  
ATOM   1705  CD2 LEU D1456     -36.138 -43.690  41.466  1.00  0.00           C  
ATOM   1706  N   TRP D1457     -35.298 -44.633  37.131  1.00  0.00           N  
ATOM   1707  CA  TRP D1457     -35.615 -45.249  35.849  1.00  0.00           C  
ATOM   1708  C   TRP D1457     -36.972 -45.908  35.873  1.00  0.00           C  
ATOM   1709  O   TRP D1457     -37.298 -46.619  36.815  1.00  0.00           O  
ATOM   1710  CB  TRP D1457     -34.564 -46.302  35.490  1.00  0.00           C  
ATOM   1711  CG  TRP D1457     -33.176 -45.757  35.404  1.00  0.00           C  
ATOM   1712  CD1 TRP D1457     -32.183 -45.892  36.331  1.00  0.00           C  
ATOM   1713  CD2 TRP D1457     -32.628 -44.973  34.337  1.00  0.00           C  
ATOM   1714  NE1 TRP D1457     -31.049 -45.242  35.906  1.00  0.00           N  
ATOM   1715  CE2 TRP D1457     -31.296 -44.672  34.683  1.00  0.00           C  
ATOM   1716  CE3 TRP D1457     -33.134 -44.500  33.118  1.00  0.00           C  
ATOM   1717  CZ2 TRP D1457     -30.463 -43.924  33.858  1.00  0.00           C  
ATOM   1718  CZ3 TRP D1457     -32.306 -43.754  32.302  1.00  0.00           C  
ATOM   1719  CH2 TRP D1457     -30.987 -43.474  32.675  1.00  0.00           C  
ATOM   1720  N   LEU D1458     -37.759 -45.694  34.829  1.00  0.00           N  
ATOM   1721  CA  LEU D1458     -39.071 -46.342  34.745  1.00  0.00           C  
ATOM   1722  C   LEU D1458     -38.915 -47.856  34.706  1.00  0.00           C  
ATOM   1723  O   LEU D1458     -39.768 -48.579  35.212  1.00  0.00           O  
ATOM   1724  CB  LEU D1458     -39.873 -45.887  33.519  1.00  0.00           C  
ATOM   1725  CG  LEU D1458     -40.253 -44.410  33.310  1.00  0.00           C  
ATOM   1726  CD1 LEU D1458     -41.729 -44.331  32.948  1.00  0.00           C  
ATOM   1727  CD2 LEU D1458     -39.966 -43.508  34.507  1.00  0.00           C  
ATOM   1728  N   ASP D1459     -37.817 -48.322  34.113  1.00  0.00           N  
ATOM   1729  CA  ASP D1459     -37.543 -49.761  33.970  1.00  0.00           C  
ATOM   1730  C   ASP D1459     -37.375 -50.463  35.335  1.00  0.00           C  
ATOM   1731  O   ASP D1459     -36.547 -50.046  36.148  1.00  0.00           O  
ATOM   1732  CB  ASP D1459     -36.298 -49.975  33.109  1.00  0.00           C  
ATOM   1733  CG  ASP D1459     -35.988 -51.444  32.881  1.00  0.00           C  
ATOM   1734  OD1 ASP D1459     -36.068 -52.229  33.844  1.00  0.00           O  
ATOM   1735  OD2 ASP D1459     -35.648 -51.820  31.739  1.00  0.00           O  
ATOM   1736  N   PRO D1460     -38.141 -51.546  35.577  1.00  0.00           N  
ATOM   1737  CA  PRO D1460     -38.127 -52.202  36.885  1.00  0.00           C  
ATOM   1738  C   PRO D1460     -36.787 -52.819  37.274  1.00  0.00           C  
ATOM   1739  O   PRO D1460     -36.417 -52.779  38.448  1.00  0.00           O  
ATOM   1740  CB  PRO D1460     -39.174 -53.303  36.734  1.00  0.00           C  
ATOM   1741  CG  PRO D1460     -39.229 -53.564  35.303  1.00  0.00           C  
ATOM   1742  CD  PRO D1460     -39.042 -52.243  34.651  1.00  0.00           C  
ATOM   1743  N   GLN D1461     -36.077 -53.376  36.296  1.00  0.00           N  
ATOM   1744  CA  GLN D1461     -34.735 -53.944  36.520  1.00  0.00           C  
ATOM   1745  C   GLN D1461     -33.672 -52.908  36.921  1.00  0.00           C  
ATOM   1746  O   GLN D1461     -32.652 -53.269  37.485  1.00  0.00           O  
ATOM   1747  CB  GLN D1461     -34.238 -54.718  35.283  1.00  0.00           C  
ATOM   1748  CG  GLN D1461     -35.023 -55.999  34.965  1.00  0.00           C  
ATOM   1749  CD  GLN D1461     -35.720 -55.962  33.609  1.00  0.00           C  
ATOM   1750  OE1 GLN D1461     -35.432 -56.788  32.735  1.00  0.00           O  
ATOM   1751  NE2 GLN D1461     -36.628 -55.000  33.420  1.00  0.00           N  
ATOM   1752  N   MET D1462     -33.902 -51.637  36.612  1.00  0.00           N  
ATOM   1753  CA  MET D1462     -32.951 -50.561  36.940  1.00  0.00           C  
ATOM   1754  C   MET D1462     -33.348 -49.826  38.221  1.00  0.00           C  
ATOM   1755  O   MET D1462     -32.507 -49.508  39.058  1.00  0.00           O  
ATOM   1756  CB  MET D1462     -32.866 -49.557  35.791  1.00  0.00           C  
ATOM   1757  CG  MET D1462     -31.851 -49.913  34.705  1.00  0.00           C  
ATOM   1758  SD  MET D1462     -32.008 -48.862  33.213  1.00  0.00           S  
ATOM   1759  CE  MET D1462     -32.962 -49.972  32.176  1.00  0.00           C  
ATOM   1760  N   THR D1463     -34.633 -49.527  38.341  1.00  0.00           N  
ATOM   1761  CA  THR D1463     -35.213 -48.972  39.567  1.00  0.00           C  
ATOM   1762  C   THR D1463     -36.400 -49.838  39.938  1.00  0.00           C  
ATOM   1763  O   THR D1463     -37.387 -49.885  39.212  1.00  0.00           O  
ATOM   1764  CB  THR D1463     -35.713 -47.545  39.378  1.00  0.00           C  
ATOM   1765  OG1 THR D1463     -34.699 -46.757  38.747  1.00  0.00           O  
ATOM   1766  CG2 THR D1463     -36.102 -46.940  40.713  1.00  0.00           C  
ATOM   1767  N   SER D1465     -36.290 -50.538  41.057  1.00  0.00           N  
ATOM   1768  CA  SER D1465     -37.345 -51.432  41.476  1.00  0.00           C  
ATOM   1769  C   SER D1465     -38.611 -50.634  41.761  1.00  0.00           C  
ATOM   1770  O   SER D1465     -38.555 -49.498  42.233  1.00  0.00           O  
ATOM   1771  CB  SER D1465     -36.939 -52.238  42.711  1.00  0.00           C  
ATOM   1772  OG  SER D1465     -36.694 -51.392  43.809  1.00  0.00           O  
ATOM   1773  N   PRO D1467     -39.763 -51.223  41.447  1.00  0.00           N  
ATOM   1774  CA  PRO D1467     -41.022 -50.681  41.914  1.00  0.00           C  
ATOM   1775  C   PRO D1467     -40.979 -50.170  43.357  1.00  0.00           C  
ATOM   1776  O   PRO D1467     -41.599 -49.157  43.659  1.00  0.00           O  
ATOM   1777  CB  PRO D1467     -41.961 -51.879  41.800  1.00  0.00           C  
ATOM   1778  CG  PRO D1467     -41.440 -52.614  40.602  1.00  0.00           C  
ATOM   1779  CD  PRO D1467     -39.951 -52.430  40.623  1.00  0.00           C  
ATOM   1780  N   TYR D1506     -40.262 -50.860  44.237  1.00  0.00           N  
ATOM   1781  CA  TYR D1506     -40.129 -50.395  45.627  1.00  0.00           C  
ATOM   1782  C   TYR D1506     -39.355 -49.085  45.715  1.00  0.00           C  
ATOM   1783  O   TYR D1506     -39.786 -48.139  46.380  1.00  0.00           O  
ATOM   1784  CB  TYR D1506     -39.470 -51.435  46.542  1.00  0.00           C  
ATOM   1785  CG  TYR D1506     -39.583 -51.012  47.981  1.00  0.00           C  
ATOM   1786  CD1 TYR D1506     -40.756 -51.216  48.689  1.00  0.00           C  
ATOM   1787  CD2 TYR D1506     -38.546 -50.338  48.613  1.00  0.00           C  
ATOM   1788  CE1 TYR D1506     -40.882 -50.780  50.007  1.00  0.00           C  
ATOM   1789  CE2 TYR D1506     -38.660 -49.908  49.929  1.00  0.00           C  
ATOM   1790  CZ  TYR D1506     -39.831 -50.130  50.615  1.00  0.00           C  
ATOM   1791  OH  TYR D1506     -39.950 -49.709  51.911  1.00  0.00           O  
ATOM   1792  N   ALA D1507     -38.205 -49.049  45.053  1.00  0.00           N  
ATOM   1793  CA  ALA D1507     -37.413 -47.824  44.946  1.00  0.00           C  
ATOM   1794  C   ALA D1507     -38.252 -46.690  44.354  1.00  0.00           C  
ATOM   1795  O   ALA D1507     -38.144 -45.533  44.777  1.00  0.00           O  
ATOM   1796  CB  ALA D1507     -36.202 -48.065  44.095  1.00  0.00           C  
ATOM   1797  N   TRP D1508     -39.096 -47.037  43.380  1.00  0.00           N  
ATOM   1798  CA  TRP D1508     -40.011 -46.076  42.751  1.00  0.00           C  
ATOM   1799  C   TRP D1508     -41.052 -45.558  43.734  1.00  0.00           C  
ATOM   1800  O   TRP D1508     -41.163 -44.355  43.925  1.00  0.00           O  
ATOM   1801  CB  TRP D1508     -40.713 -46.704  41.553  1.00  0.00           C  
ATOM   1802  CG  TRP D1508     -41.508 -45.725  40.722  1.00  0.00           C  
ATOM   1803  CD1 TRP D1508     -42.851 -45.491  40.795  1.00  0.00           C  
ATOM   1804  CD2 TRP D1508     -41.007 -44.870  39.679  1.00  0.00           C  
ATOM   1805  NE1 TRP D1508     -43.213 -44.535  39.870  1.00  0.00           N  
ATOM   1806  CE2 TRP D1508     -42.103 -44.143  39.172  1.00  0.00           C  
ATOM   1807  CE3 TRP D1508     -39.742 -44.656  39.125  1.00  0.00           C  
ATOM   1808  CZ2 TRP D1508     -41.972 -43.212  38.143  1.00  0.00           C  
ATOM   1809  CZ3 TRP D1508     -39.613 -43.728  38.095  1.00  0.00           C  
ATOM   1810  CH2 TRP D1508     -40.722 -43.018  37.617  1.00  0.00           C  
ATOM   1811  N   TYR D1509     -41.807 -46.465  44.351  1.00  0.00           N  
ATOM   1812  CA  TYR D1509     -42.791 -46.103  45.395  1.00  0.00           C  
ATOM   1813  C   TYR D1509     -42.141 -45.277  46.506  1.00  0.00           C  
ATOM   1814  O   TYR D1509     -42.605 -44.198  46.864  1.00  0.00           O  
ATOM   1815  CB  TYR D1509     -43.411 -47.357  46.012  1.00  0.00           C  
ATOM   1816  CG  TYR D1509     -44.542 -47.076  46.998  1.00  0.00           C  
ATOM   1817  CD1 TYR D1509     -45.853 -46.889  46.554  1.00  0.00           C  
ATOM   1818  CD2 TYR D1509     -44.310 -47.026  48.374  1.00  0.00           C  
ATOM   1819  CE1 TYR D1509     -46.893 -46.654  47.450  1.00  0.00           C  
ATOM   1820  CE2 TYR D1509     -45.353 -46.782  49.277  1.00  0.00           C  
ATOM   1821  CZ  TYR D1509     -46.637 -46.597  48.811  1.00  0.00           C  
ATOM   1822  OH  TYR D1509     -47.674 -46.352  49.692  1.00  0.00           O  
ATOM   1823  N   GLN D1510     -41.050 -45.805  47.035  1.00  0.00           N  
ATOM   1824  CA  GLN D1510     -40.330 -45.173  48.141  1.00  0.00           C  
ATOM   1825  C   GLN D1510     -40.106 -43.698  47.859  1.00  0.00           C  
ATOM   1826  O   GLN D1510     -40.394 -42.831  48.694  1.00  0.00           O  
ATOM   1827  CB  GLN D1510     -38.974 -45.869  48.357  1.00  0.00           C  
ATOM   1828  CG  GLN D1510     -38.133 -45.325  49.514  1.00  0.00           C  
ATOM   1829  CD  GLN D1510     -36.829 -46.086  49.693  1.00  0.00           C  
ATOM   1830  OE1 GLN D1510     -36.101 -46.341  48.727  1.00  0.00           O  
ATOM   1831  NE2 GLN D1510     -36.527 -46.453  50.933  1.00  0.00           N  
ATOM   1832  N   TYR D1511     -39.588 -43.437  46.665  1.00  0.00           N  
ATOM   1833  CA  TYR D1511     -39.188 -42.088  46.283  1.00  0.00           C  
ATOM   1834  C   TYR D1511     -40.299 -41.078  46.481  1.00  0.00           C  
ATOM   1835  O   TYR D1511     -40.083 -40.041  47.109  1.00  0.00           O  
ATOM   1836  CB  TYR D1511     -38.748 -42.034  44.828  1.00  0.00           C  
ATOM   1837  CG  TYR D1511     -38.328 -40.641  44.416  1.00  0.00           C  
ATOM   1838  CD1 TYR D1511     -39.264 -39.720  43.932  1.00  0.00           C  
ATOM   1839  CD2 TYR D1511     -36.999 -40.232  44.526  1.00  0.00           C  
ATOM   1840  CE1 TYR D1511     -38.879 -38.438  43.563  1.00  0.00           C  
ATOM   1841  CE2 TYR D1511     -36.614 -38.956  44.160  1.00  0.00           C  
ATOM   1842  CZ  TYR D1511     -37.555 -38.069  43.678  1.00  0.00           C  
ATOM   1843  OH  TYR D1511     -37.166 -36.811  43.302  1.00  0.00           O  
ATOM   1844  N   PHE D1516     -41.467 -41.376  45.918  1.00  0.00           N  
ATOM   1845  CA  PHE D1516     -42.593 -40.450  45.947  1.00  0.00           C  
ATOM   1846  C   PHE D1516     -43.239 -40.380  47.311  1.00  0.00           C  
ATOM   1847  O   PHE D1516     -43.737 -39.320  47.705  1.00  0.00           O  
ATOM   1848  CB  PHE D1516     -43.641 -40.838  44.924  1.00  0.00           C  
ATOM   1849  CG  PHE D1516     -43.193 -40.654  43.513  1.00  0.00           C  
ATOM   1850  CD1 PHE D1516     -43.381 -39.436  42.868  1.00  0.00           C  
ATOM   1851  CD2 PHE D1516     -42.581 -41.696  42.829  1.00  0.00           C  
ATOM   1852  CE1 PHE D1516     -42.975 -39.257  41.562  1.00  0.00           C  
ATOM   1853  CE2 PHE D1516     -42.173 -41.538  41.523  1.00  0.00           C  
ATOM   1854  CZ  PHE D1516     -42.365 -40.315  40.880  1.00  0.00           C  
ATOM   1855  N   VAL D1517     -43.235 -41.501  48.028  1.00  0.00           N  
ATOM   1856  CA  VAL D1517     -43.780 -41.550  49.401  1.00  0.00           C  
ATOM   1857  C   VAL D1517     -42.918 -40.747  50.400  1.00  0.00           C  
ATOM   1858  O   VAL D1517     -43.375 -40.404  51.492  1.00  0.00           O  
ATOM   1859  CB  VAL D1517     -43.953 -43.007  49.906  1.00  0.00           C  
ATOM   1860  CG1 VAL D1517     -42.679 -43.518  50.571  1.00  0.00           C  
ATOM   1861  CG2 VAL D1517     -45.122 -43.097  50.854  1.00  0.00           C  
ATOM   1862  N   ASN D1518     -41.675 -40.464  50.022  1.00  0.00           N  
ATOM   1863  CA  ASN D1518     -40.806 -39.590  50.808  1.00  0.00           C  
ATOM   1864  C   ASN D1518     -40.703 -38.171  50.262  1.00  0.00           C  
ATOM   1865  O   ASN D1518     -39.755 -37.443  50.561  1.00  0.00           O  
ATOM   1866  CB  ASN D1518     -39.414 -40.192  50.916  1.00  0.00           C  
ATOM   1867  CG  ASN D1518     -39.408 -41.468  51.679  1.00  0.00           C  
ATOM   1868  OD1 ASN D1518     -38.604 -42.358  51.402  1.00  0.00           O  
ATOM   1869  ND2 ASN D1518     -40.310 -41.580  52.655  1.00  0.00           N  
ATOM   1870  N   THR D1527     -41.690 -37.785  49.465  1.00  0.00           N  
ATOM   1871  CA  THR D1527     -41.869 -36.390  49.063  1.00  0.00           C  
ATOM   1872  C   THR D1527     -42.106 -35.502  50.285  1.00  0.00           C  
ATOM   1873  O   THR D1527     -42.877 -35.864  51.172  1.00  0.00           O  
ATOM   1874  CB  THR D1527     -43.075 -36.265  48.138  1.00  0.00           C  
ATOM   1875  OG1 THR D1527     -42.834 -37.046  46.956  1.00  0.00           O  
ATOM   1876  CG2 THR D1527     -43.356 -34.789  47.781  1.00  0.00           C  
ATOM   1877  N   ALA D1528     -41.443 -34.351  50.331  1.00  0.00           N  
ATOM   1878  CA  ALA D1528     -41.621 -33.390  51.434  1.00  0.00           C  
ATOM   1879  C   ALA D1528     -43.064 -32.907  51.490  1.00  0.00           C  
ATOM   1880  O   ALA D1528     -43.776 -32.935  50.478  1.00  0.00           O  
ATOM   1881  CB  ALA D1528     -40.690 -32.207  51.282  1.00  0.00           C  
ATOM   1882  N   ASP D1549     -43.498 -32.475  52.671  1.00  0.00           N  
ATOM   1883  CA  ASP D1549     -44.845 -31.916  52.835  1.00  0.00           C  
ATOM   1884  C   ASP D1549     -44.986 -30.631  52.037  1.00  0.00           C  
ATOM   1885  O   ASP D1549     -46.037 -30.367  51.453  1.00  0.00           O  
ATOM   1886  CB  ASP D1549     -45.165 -31.641  54.301  1.00  0.00           C  
ATOM   1887  CG  ASP D1549     -45.581 -32.891  55.052  1.00  0.00           C  
ATOM   1888  OD1 ASP D1549     -46.397 -33.678  54.522  1.00  0.00           O  
ATOM   1889  OD2 ASP D1549     -45.098 -33.086  56.186  1.00  0.00           O  
ATOM   1890  N   ALA D1563     -43.918 -29.845  52.009  1.00  0.00           N  
ATOM   1891  CA  ALA D1563     -43.864 -28.635  51.177  1.00  0.00           C  
ATOM   1892  C   ALA D1563     -44.331 -28.859  49.727  1.00  0.00           C  
ATOM   1893  O   ALA D1563     -45.008 -28.012  49.164  1.00  0.00           O  
ATOM   1894  CB  ALA D1563     -42.449 -28.051  51.191  1.00  0.00           C  
ATOM   1895  N   ASP D1569     -43.989 -30.008  49.152  1.00  0.00           N  
ATOM   1896  CA  ASP D1569     -44.149 -30.251  47.714  1.00  0.00           C  
ATOM   1897  C   ASP D1569     -45.290 -31.192  47.320  1.00  0.00           C  
ATOM   1898  O   ASP D1569     -45.690 -31.232  46.151  1.00  0.00           O  
ATOM   1899  CB  ASP D1569     -42.855 -30.853  47.154  1.00  0.00           C  
ATOM   1900  CG  ASP D1569     -41.602 -30.128  47.636  1.00  0.00           C  
ATOM   1901  OD1 ASP D1569     -41.551 -28.872  47.527  1.00  0.00           O  
ATOM   1902  OD2 ASP D1569     -40.665 -30.828  48.100  1.00  0.00           O  
ATOM   1903  N   VAL D1594     -45.806 -31.951  48.283  1.00  0.00           N  
ATOM   1904  CA  VAL D1594     -46.616 -33.147  47.969  1.00  0.00           C  
ATOM   1905  C   VAL D1594     -47.895 -32.869  47.168  1.00  0.00           C  
ATOM   1906  O   VAL D1594     -48.242 -33.640  46.274  1.00  0.00           O  
ATOM   1907  CB  VAL D1594     -46.953 -33.959  49.236  1.00  0.00           C  
ATOM   1908  CG1 VAL D1594     -47.975 -33.238  50.086  1.00  0.00           C  
ATOM   1909  CG2 VAL D1594     -47.451 -35.337  48.858  1.00  0.00           C  
ATOM   1910  N   ILE D1596     -48.574 -31.771  47.474  1.00  0.00           N  
ATOM   1911  CA  ILE D1596     -49.812 -31.417  46.768  1.00  0.00           C  
ATOM   1912  C   ILE D1596     -49.514 -30.950  45.352  1.00  0.00           C  
ATOM   1913  O   ILE D1596     -50.140 -31.400  44.390  1.00  0.00           O  
ATOM   1914  CB  ILE D1596     -50.599 -30.316  47.490  1.00  0.00           C  
ATOM   1915  CG1 ILE D1596     -50.956 -30.753  48.914  1.00  0.00           C  
ATOM   1916  CG2 ILE D1596     -51.845 -29.986  46.722  1.00  0.00           C  
ATOM   1917  CD1 ILE D1596     -51.646 -32.110  49.002  1.00  0.00           C  
ATOM   1918  N   ARG D1601     -48.545 -30.048  45.241  1.00  0.00           N  
ATOM   1919  CA  ARG D1601     -48.081 -29.548  43.935  1.00  0.00           C  
ATOM   1920  C   ARG D1601     -47.732 -30.695  43.008  1.00  0.00           C  
ATOM   1921  O   ARG D1601     -48.161 -30.741  41.868  1.00  0.00           O  
ATOM   1922  CB  ARG D1601     -46.838 -28.689  44.091  1.00  0.00           C  
ATOM   1923  CG  ARG D1601     -46.682 -27.670  42.998  1.00  0.00           C  
ATOM   1924  CD  ARG D1601     -45.264 -27.579  42.472  1.00  0.00           C  
ATOM   1925  NE  ARG D1601     -44.232 -27.594  43.506  1.00  0.00           N  
ATOM   1926  CZ  ARG D1601     -42.928 -27.567  43.251  1.00  0.00           C  
ATOM   1927  NH1 ARG D1601     -42.495 -27.504  42.000  1.00  0.00           N  
ATOM   1928  NH2 ARG D1601     -42.049 -27.609  44.241  1.00  0.00           N  
ATOM   1929  N   TYR D1602     -46.939 -31.616  43.524  1.00  0.00           N  
ATOM   1930  CA  TYR D1602     -46.613 -32.841  42.827  1.00  0.00           C  
ATOM   1931  C   TYR D1602     -47.864 -33.614  42.446  1.00  0.00           C  
ATOM   1932  O   TYR D1602     -48.003 -34.056  41.302  1.00  0.00           O  
ATOM   1933  CB  TYR D1602     -45.746 -33.721  43.715  1.00  0.00           C  
ATOM   1934  CG  TYR D1602     -44.290 -33.323  43.765  1.00  0.00           C  
ATOM   1935  CD1 TYR D1602     -43.861 -32.043  43.390  1.00  0.00           C  
ATOM   1936  CD2 TYR D1602     -43.339 -34.223  44.221  1.00  0.00           C  
ATOM   1937  CE1 TYR D1602     -42.529 -31.691  43.450  1.00  0.00           C  
ATOM   1938  CE2 TYR D1602     -41.999 -33.878  44.287  1.00  0.00           C  
ATOM   1939  CZ  TYR D1602     -41.600 -32.615  43.903  1.00  0.00           C  
ATOM   1940  OH  TYR D1602     -40.270 -32.274  43.980  1.00  0.00           O  
ATOM   1941  N   LEU D1603     -48.775 -33.783  43.401  1.00  0.00           N  
ATOM   1942  CA  LEU D1603     -50.035 -34.477  43.108  1.00  0.00           C  
ATOM   1943  C   LEU D1603     -50.774 -33.811  41.940  1.00  0.00           C  
ATOM   1944  O   LEU D1603     -51.149 -34.484  40.979  1.00  0.00           O  
ATOM   1945  CB  LEU D1603     -50.937 -34.598  44.349  1.00  0.00           C  
ATOM   1946  CG  LEU D1603     -50.713 -35.885  45.173  1.00  0.00           C  
ATOM   1947  CD1 LEU D1603     -51.105 -35.702  46.643  1.00  0.00           C  
ATOM   1948  CD2 LEU D1603     -51.444 -37.074  44.549  1.00  0.00           C  
ATOM   1949  N   ARG D1604     -50.951 -32.493  41.993  1.00  0.00           N  
ATOM   1950  CA  ARG D1604     -51.753 -31.809  40.949  1.00  0.00           C  
ATOM   1951  C   ARG D1604     -51.000 -31.748  39.602  1.00  0.00           C  
ATOM   1952  O   ARG D1604     -51.598 -31.563  38.544  1.00  0.00           O  
ATOM   1953  CB  ARG D1604     -52.265 -30.425  41.422  1.00  0.00           C  
ATOM   1954  CG  ARG D1604     -51.517 -29.210  40.913  1.00  0.00           C  
ATOM   1955  CD  ARG D1604     -52.078 -27.913  41.493  1.00  0.00           C  
ATOM   1956  NE  ARG D1604     -51.412 -27.547  42.748  1.00  0.00           N  
ATOM   1957  CZ  ARG D1604     -50.282 -26.839  42.841  1.00  0.00           C  
ATOM   1958  NH1 ARG D1604     -49.654 -26.394  41.751  1.00  0.00           N  
ATOM   1959  NH2 ARG D1604     -49.765 -26.572  44.040  1.00  0.00           N  
ATOM   1960  N   TRP D1613     -49.689 -31.920  39.654  1.00  0.00           N  
ATOM   1961  CA  TRP D1613     -48.865 -31.885  38.457  1.00  0.00           C  
ATOM   1962  C   TRP D1613     -48.731 -33.259  37.806  1.00  0.00           C  
ATOM   1963  O   TRP D1613     -48.662 -33.360  36.584  1.00  0.00           O  
ATOM   1964  CB  TRP D1613     -47.482 -31.361  38.812  1.00  0.00           C  
ATOM   1965  CG  TRP D1613     -47.369 -29.887  38.857  1.00  0.00           C  
ATOM   1966  CD1 TRP D1613     -48.377 -28.988  38.902  1.00  0.00           C  
ATOM   1967  CD2 TRP D1613     -46.157 -29.139  38.889  1.00  0.00           C  
ATOM   1968  NE1 TRP D1613     -47.874 -27.707  38.938  1.00  0.00           N  
ATOM   1969  CE2 TRP D1613     -46.510 -27.773  38.939  1.00  0.00           C  
ATOM   1970  CE3 TRP D1613     -44.803 -29.488  38.879  1.00  0.00           C  
ATOM   1971  CZ2 TRP D1613     -45.562 -26.755  38.983  1.00  0.00           C  
ATOM   1972  CZ3 TRP D1613     -43.861 -28.473  38.923  1.00  0.00           C  
ATOM   1973  CH2 TRP D1613     -44.247 -27.120  38.976  1.00  0.00           C  
ATOM   1974  N   PHE D1614     -48.698 -34.305  38.631  1.00  0.00           N  
ATOM   1975  CA  PHE D1614     -48.443 -35.691  38.170  1.00  0.00           C  
ATOM   1976  C   PHE D1614     -49.646 -36.627  38.105  1.00  0.00           C  
ATOM   1977  O   PHE D1614     -49.564 -37.667  37.467  1.00  0.00           O  
ATOM   1978  CB  PHE D1614     -47.379 -36.354  39.057  1.00  0.00           C  
ATOM   1979  CG  PHE D1614     -46.034 -35.701  38.968  1.00  0.00           C  
ATOM   1980  CD1 PHE D1614     -45.394 -35.578  37.749  1.00  0.00           C  
ATOM   1981  CD2 PHE D1614     -45.411 -35.208  40.092  1.00  0.00           C  
ATOM   1982  CE1 PHE D1614     -44.164 -34.976  37.654  1.00  0.00           C  
ATOM   1983  CE2 PHE D1614     -44.179 -34.608  40.002  1.00  0.00           C  
ATOM   1984  CZ  PHE D1614     -43.556 -34.488  38.778  1.00  0.00           C  
ATOM   1985  N   THR D1615     -50.742 -36.282  38.768  1.00  0.00           N  
ATOM   1986  CA  THR D1615     -51.893 -37.180  38.849  1.00  0.00           C  
ATOM   1987  C   THR D1615     -53.126 -36.566  38.190  1.00  0.00           C  
ATOM   1988  O   THR D1615     -53.058 -35.492  37.605  1.00  0.00           O  
ATOM   1989  CB  THR D1615     -52.212 -37.579  40.310  1.00  0.00           C  
ATOM   1990  OG1 THR D1615     -52.703 -36.445  41.027  1.00  0.00           O  
ATOM   1991  CG2 THR D1615     -50.980 -38.108  41.002  1.00  0.00           C  
ATOM   1992  N   PHE D1616     -54.246 -37.276  38.279  1.00  0.00           N  
ATOM   1993  CA  PHE D1616     -55.515 -36.824  37.704  1.00  0.00           C  
ATOM   1994  C   PHE D1616     -56.571 -36.538  38.772  1.00  0.00           C  
ATOM   1995  O   PHE D1616     -57.763 -36.474  38.472  1.00  0.00           O  
ATOM   1996  CB  PHE D1616     -56.019 -37.850  36.677  1.00  0.00           C  
ATOM   1997  CG  PHE D1616     -55.210 -37.859  35.419  1.00  0.00           C  
ATOM   1998  CD1 PHE D1616     -53.923 -38.384  35.419  1.00  0.00           C  
ATOM   1999  CD2 PHE D1616     -55.700 -37.286  34.251  1.00  0.00           C  
ATOM   2000  CE1 PHE D1616     -53.148 -38.371  34.274  1.00  0.00           C  
ATOM   2001  CE2 PHE D1616     -54.931 -37.263  33.097  1.00  0.00           C  
ATOM   2002  CZ  PHE D1616     -53.653 -37.811  33.110  1.00  0.00           C  
ATOM   2003  N   LEU D1617     -56.132 -36.350  40.013  1.00  0.00           N  
ATOM   2004  CA  LEU D1617     -57.053 -36.029  41.093  1.00  0.00           C  
ATOM   2005  C   LEU D1617     -57.691 -34.682  40.794  1.00  0.00           C  
ATOM   2006  O   LEU D1617     -57.021 -33.762  40.329  1.00  0.00           O  
ATOM   2007  CB  LEU D1617     -56.344 -35.960  42.448  1.00  0.00           C  
ATOM   2008  CG  LEU D1617     -55.395 -37.088  42.865  1.00  0.00           C  
ATOM   2009  CD1 LEU D1617     -55.129 -37.012  44.366  1.00  0.00           C  
ATOM   2010  CD2 LEU D1617     -55.920 -38.465  42.483  1.00  0.00           C  
ATOM   2011  N   SER D1619     -58.987 -34.575  41.052  1.00  0.00           N  
ATOM   2012  CA  SER D1619     -59.710 -33.319  40.852  1.00  0.00           C  
ATOM   2013  C   SER D1619     -59.305 -32.292  41.903  1.00  0.00           C  
ATOM   2014  O   SER D1619     -58.763 -32.645  42.951  1.00  0.00           O  
ATOM   2015  CB  SER D1619     -61.212 -33.548  40.929  1.00  0.00           C  
ATOM   2016  OG  SER D1619     -61.545 -34.136  42.170  1.00  0.00           O  
ATOM   2017  N   ALA D1620     -59.576 -31.021  41.616  1.00  0.00           N  
ATOM   2018  CA  ALA D1620     -59.245 -29.922  42.545  1.00  0.00           C  
ATOM   2019  C   ALA D1620     -59.848 -30.157  43.939  1.00  0.00           C  
ATOM   2020  O   ALA D1620     -59.234 -29.805  44.948  1.00  0.00           O  
ATOM   2021  CB  ALA D1620     -59.697 -28.579  41.983  1.00  0.00           C  
ATOM   2022  N   ASP D1621     -61.037 -30.766  43.985  1.00  0.00           N  
ATOM   2023  CA  ASP D1621     -61.710 -31.073  45.260  1.00  0.00           C  
ATOM   2024  C   ASP D1621     -60.974 -32.173  46.018  1.00  0.00           C  
ATOM   2025  O   ASP D1621     -60.752 -32.056  47.226  1.00  0.00           O  
ATOM   2026  CB  ASP D1621     -63.172 -31.489  45.046  1.00  0.00           C  
ATOM   2027  CG  ASP D1621     -64.100 -30.306  44.792  1.00  0.00           C  
ATOM   2028  OD1 ASP D1621     -63.735 -29.156  45.140  1.00  0.00           O  
ATOM   2029  OD2 ASP D1621     -65.207 -30.537  44.248  1.00  0.00           O  
ATOM   2030  N   GLU D1622     -60.618 -33.242  45.304  1.00  0.00           N  
ATOM   2031  CA  GLU D1622     -59.793 -34.326  45.862  1.00  0.00           C  
ATOM   2032  C   GLU D1622     -58.490 -33.767  46.440  1.00  0.00           C  
ATOM   2033  O   GLU D1622     -58.052 -34.179  47.508  1.00  0.00           O  
ATOM   2034  CB  GLU D1622     -59.491 -35.386  44.797  1.00  0.00           C  
ATOM   2035  CG  GLU D1622     -60.667 -36.307  44.468  1.00  0.00           C  
ATOM   2036  CD  GLU D1622     -60.411 -37.215  43.255  1.00  0.00           C  
ATOM   2037  OE1 GLU D1622     -59.909 -36.730  42.225  1.00  0.00           O  
ATOM   2038  OE2 GLU D1622     -60.730 -38.418  43.315  1.00  0.00           O  
ATOM   2039  N   LEU D1632     -57.890 -32.815  45.730  1.00  0.00           N  
ATOM   2040  CA  LEU D1632     -56.649 -32.150  46.170  1.00  0.00           C  
ATOM   2041  C   LEU D1632     -56.893 -31.198  47.350  1.00  0.00           C  
ATOM   2042  O   LEU D1632     -56.024 -31.006  48.197  1.00  0.00           O  
ATOM   2043  CB  LEU D1632     -56.008 -31.379  45.008  1.00  0.00           C  
ATOM   2044  CG  LEU D1632     -55.455 -32.230  43.857  1.00  0.00           C  
ATOM   2045  CD1 LEU D1632     -55.395 -31.440  42.553  1.00  0.00           C  
ATOM   2046  CD2 LEU D1632     -54.086 -32.794  44.214  1.00  0.00           C  
ATOM   2047  N   ALA D1635     -58.066 -30.577  47.381  1.00  0.00           N  
ATOM   2048  CA  ALA D1635     -58.496 -29.813  48.551  1.00  0.00           C  
ATOM   2049  C   ALA D1635     -58.444 -30.705  49.796  1.00  0.00           C  
ATOM   2050  O   ALA D1635     -57.804 -30.369  50.792  1.00  0.00           O  
ATOM   2051  CB  ALA D1635     -59.905 -29.275  48.346  1.00  0.00           C  
ATOM   2052  N   GLU D1636     -59.109 -31.853  49.713  1.00  0.00           N  
ATOM   2053  CA  GLU D1636     -59.252 -32.773  50.863  1.00  0.00           C  
ATOM   2054  C   GLU D1636     -57.926 -33.378  51.337  1.00  0.00           C  
ATOM   2055  O   GLU D1636     -57.737 -33.617  52.527  1.00  0.00           O  
ATOM   2056  CB  GLU D1636     -60.278 -33.879  50.562  1.00  0.00           C  
ATOM   2057  CG  GLU D1636     -61.708 -33.486  50.958  1.00  0.00           C  
ATOM   2058  CD  GLU D1636     -62.784 -34.430  50.420  1.00  0.00           C  
ATOM   2059  OE1 GLU D1636     -62.443 -35.393  49.686  1.00  0.00           O  
ATOM   2060  OE2 GLU D1636     -63.980 -34.201  50.740  1.00  0.00           O  
ATOM   2061  N   LEU D1637     -57.020 -33.620  50.403  1.00  0.00           N  
ATOM   2062  CA  LEU D1637     -55.667 -34.063  50.747  1.00  0.00           C  
ATOM   2063  C   LEU D1637     -54.829 -32.906  51.306  1.00  0.00           C  
ATOM   2064  O   LEU D1637     -53.988 -33.120  52.170  1.00  0.00           O  
ATOM   2065  CB  LEU D1637     -54.972 -34.726  49.548  1.00  0.00           C  
ATOM   2066  CG  LEU D1637     -55.278 -36.221  49.391  1.00  0.00           C  
ATOM   2067  CD1 LEU D1637     -55.086 -36.696  47.965  1.00  0.00           C  
ATOM   2068  CD2 LEU D1637     -54.425 -37.049  50.348  1.00  0.00           C  
ATOM   2069  N   GLU D1638     -55.065 -31.688  50.824  1.00  0.00           N  
ATOM   2070  CA  GLU D1638     -54.374 -30.502  51.351  1.00  0.00           C  
ATOM   2071  C   GLU D1638     -54.644 -30.352  52.848  1.00  0.00           C  
ATOM   2072  O   GLU D1638     -53.739 -30.026  53.616  1.00  0.00           O  
ATOM   2073  CB  GLU D1638     -54.807 -29.234  50.608  1.00  0.00           C  
ATOM   2074  N   GLN D1639     -55.896 -30.594  53.241  1.00  0.00           N  
ATOM   2075  CA  GLN D1639     -56.311 -30.587  54.649  1.00  0.00           C  
ATOM   2076  C   GLN D1639     -55.591 -31.673  55.440  1.00  0.00           C  
ATOM   2077  O   GLN D1639     -55.092 -31.424  56.539  1.00  0.00           O  
ATOM   2078  CB  GLN D1639     -57.826 -30.787  54.772  1.00  0.00           C  
ATOM   2079  CG  GLN D1639     -58.639 -29.529  54.513  1.00  0.00           C  
ATOM   2080  CD  GLN D1639     -58.417 -28.451  55.575  1.00  0.00           C  
ATOM   2081  OE1 GLN D1639     -58.047 -27.315  55.261  1.00  0.00           O  
ATOM   2082  NE2 GLN D1639     -58.638 -28.808  56.838  1.00  0.00           N  
ATOM   2083  N   ALA D1640     -55.554 -32.874  54.875  1.00  0.00           N  
ATOM   2084  CA  ALA D1640     -54.837 -34.005  55.464  1.00  0.00           C  
ATOM   2085  C   ALA D1640     -53.393 -33.650  55.860  1.00  0.00           C  
ATOM   2086  O   ALA D1640     -52.953 -33.928  56.970  1.00  0.00           O  
ATOM   2087  CB  ALA D1640     -54.838 -35.157  54.489  1.00  0.00           C  
ATOM   2088  N   THR D1641     -52.666 -33.035  54.936  1.00  0.00           N  
ATOM   2089  CA  THR D1641     -51.272 -32.628  55.167  1.00  0.00           C  
ATOM   2090  C   THR D1641     -51.170 -31.534  56.230  1.00  0.00           C  
ATOM   2091  O   THR D1641     -50.170 -31.442  56.950  1.00  0.00           O  
ATOM   2092  CB  THR D1641     -50.607 -32.115  53.865  1.00  0.00           C  
ATOM   2093  OG1 THR D1641     -50.801 -33.075  52.819  1.00  0.00           O  
ATOM   2094  CG2 THR D1641     -49.105 -31.875  54.061  1.00  0.00           C  
ATOM   2095  N   ALA D1642     -52.202 -30.701  56.307  1.00  0.00           N  
ATOM   2096  CA  ALA D1642     -52.280 -29.644  57.316  1.00  0.00           C  
ATOM   2097  C   ALA D1642     -52.562 -30.221  58.706  1.00  0.00           C  
ATOM   2098  O   ALA D1642     -51.861 -29.921  59.675  1.00  0.00           O  
ATOM   2099  CB  ALA D1642     -53.357 -28.641  56.938  1.00  0.00           C  
ATOM   2100  N   GLN D1662     -53.590 -31.062  58.779  1.00  0.00           N  
ATOM   2101  CA  GLN D1662     -54.127 -31.567  60.052  1.00  0.00           C  
ATOM   2102  C   GLN D1662     -53.522 -32.885  60.544  1.00  0.00           C  
ATOM   2103  O   GLN D1662     -53.525 -33.156  61.740  1.00  0.00           O  
ATOM   2104  CB  GLN D1662     -55.652 -31.701  59.948  1.00  0.00           C  
ATOM   2105  CG  GLN D1662     -56.386 -30.387  60.244  1.00  0.00           C  
ATOM   2106  CD  GLN D1662     -57.758 -30.282  59.594  1.00  0.00           C  
ATOM   2107  OE1 GLN D1662     -58.475 -29.299  59.803  1.00  0.00           O  
ATOM   2108  NE2 GLN D1662     -58.127 -31.285  58.796  1.00  0.00           N  
ATOM   2109  N   ARG D1663     -53.021 -33.704  59.627  1.00  0.00           N  
ATOM   2110  CA  ARG D1663     -52.567 -35.061  59.956  1.00  0.00           C  
ATOM   2111  C   ARG D1663     -51.249 -35.394  59.228  1.00  0.00           C  
ATOM   2112  O   ARG D1663     -51.144 -36.420  58.546  1.00  0.00           O  
ATOM   2113  CB  ARG D1663     -53.657 -36.076  59.581  1.00  0.00           C  
ATOM   2114  CG  ARG D1663     -55.056 -35.775  60.142  1.00  0.00           C  
ATOM   2115  CD  ARG D1663     -56.158 -36.521  59.397  1.00  0.00           C  
ATOM   2116  NE  ARG D1663     -55.746 -37.866  58.977  1.00  0.00           N  
ATOM   2117  CZ  ARG D1663     -55.459 -38.238  57.722  1.00  0.00           C  
ATOM   2118  NH1 ARG D1663     -55.539 -37.379  56.706  1.00  0.00           N  
ATOM   2119  NH2 ARG D1663     -55.091 -39.492  57.472  1.00  0.00           N  
ATOM   2120  N   PRO D1664     -50.231 -34.528  59.383  1.00  0.00           N  
ATOM   2121  CA  PRO D1664     -48.983 -34.600  58.595  1.00  0.00           C  
ATOM   2122  C   PRO D1664     -48.129 -35.872  58.756  1.00  0.00           C  
ATOM   2123  O   PRO D1664     -47.467 -36.285  57.806  1.00  0.00           O  
ATOM   2124  CB  PRO D1664     -48.192 -33.368  59.072  1.00  0.00           C  
ATOM   2125  CG  PRO D1664     -48.764 -33.013  60.387  1.00  0.00           C  
ATOM   2126  CD  PRO D1664     -50.211 -33.398  60.333  1.00  0.00           C  
ATOM   2127  N   GLN D1665     -48.140 -36.477  59.938  1.00  0.00           N  
ATOM   2128  CA  GLN D1665     -47.327 -37.682  60.207  1.00  0.00           C  
ATOM   2129  C   GLN D1665     -47.968 -38.935  59.623  1.00  0.00           C  
ATOM   2130  O   GLN D1665     -47.408 -40.026  59.700  1.00  0.00           O  
ATOM   2131  CB  GLN D1665     -47.152 -37.891  61.710  1.00  0.00           C  
ATOM   2132  CG  GLN D1665     -46.551 -36.702  62.446  1.00  0.00           C  
ATOM   2133  CD  GLN D1665     -46.799 -36.744  63.945  1.00  0.00           C  
ATOM   2134  OE1 GLN D1665     -46.632 -35.741  64.640  1.00  0.00           O  
ATOM   2135  NE2 GLN D1665     -47.208 -37.905  64.449  1.00  0.00           N  
ATOM   2136  N   GLN D1666     -49.154 -38.752  59.055  1.00  0.00           N  
ATOM   2137  CA  GLN D1666     -49.976 -39.834  58.546  1.00  0.00           C  
ATOM   2138  C   GLN D1666     -49.784 -40.042  57.045  1.00  0.00           C  
ATOM   2139  O   GLN D1666     -50.095 -41.103  56.518  1.00  0.00           O  
ATOM   2140  CB  GLN D1666     -51.429 -39.514  58.847  1.00  0.00           C  
ATOM   2141  CG  GLN D1666     -52.307 -40.723  58.928  1.00  0.00           C  
ATOM   2142  CD  GLN D1666     -53.230 -40.675  60.121  1.00  0.00           C  
ATOM   2143  OE1 GLN D1666     -53.438 -39.615  60.731  1.00  0.00           O  
ATOM   2144  NE2 GLN D1666     -53.791 -41.832  60.472  1.00  0.00           N  
ATOM   2145  N   ARG D1667     -49.306 -39.003  56.372  1.00  0.00           N  
ATOM   2146  CA  ARG D1667     -48.826 -39.083  54.985  1.00  0.00           C  
ATOM   2147  C   ARG D1667     -49.880 -39.461  53.930  1.00  0.00           C  
ATOM   2148  O   ARG D1667     -49.562 -40.080  52.916  1.00  0.00           O  
ATOM   2149  CB  ARG D1667     -47.643 -40.045  54.890  1.00  0.00           C  
ATOM   2150  CG  ARG D1667     -46.649 -39.936  56.036  1.00  0.00           C  
ATOM   2151  CD  ARG D1667     -45.206 -39.800  55.546  1.00  0.00           C  
ATOM   2152  NE  ARG D1667     -44.790 -38.400  55.546  1.00  0.00           N  
ATOM   2153  CZ  ARG D1667     -43.802 -37.882  54.815  1.00  0.00           C  
ATOM   2154  NH1 ARG D1667     -43.081 -38.637  53.982  1.00  0.00           N  
ATOM   2155  NH2 ARG D1667     -43.540 -36.581  54.915  1.00  0.00           N  
ATOM   2156  N   ALA D1668     -51.126 -39.074  54.156  1.00  0.00           N  
ATOM   2157  CA  ALA D1668     -52.198 -39.407  53.222  1.00  0.00           C  
ATOM   2158  C   ALA D1668     -51.828 -39.002  51.780  1.00  0.00           C  
ATOM   2159  O   ALA D1668     -52.026 -39.773  50.830  1.00  0.00           O  
ATOM   2160  CB  ALA D1668     -53.495 -38.744  53.655  1.00  0.00           C  
ATOM   2161  N   ALA D1669     -51.269 -37.801  51.648  1.00  0.00           N  
ATOM   2162  CA  ALA D1669     -50.896 -37.236  50.349  1.00  0.00           C  
ATOM   2163  C   ALA D1669     -49.732 -37.977  49.722  1.00  0.00           C  
ATOM   2164  O   ALA D1669     -49.731 -38.215  48.522  1.00  0.00           O  
ATOM   2165  CB  ALA D1669     -50.552 -35.769  50.482  1.00  0.00           C  
ATOM   2166  N   GLN D1670     -48.742 -38.338  50.525  1.00  0.00           N  
ATOM   2167  CA  GLN D1670     -47.554 -39.024  50.011  1.00  0.00           C  
ATOM   2168  C   GLN D1670     -47.881 -40.417  49.508  1.00  0.00           C  
ATOM   2169  O   GLN D1670     -47.406 -40.827  48.453  1.00  0.00           O  
ATOM   2170  CB  GLN D1670     -46.467 -39.128  51.078  1.00  0.00           C  
ATOM   2171  CG  GLN D1670     -45.619 -37.873  51.240  1.00  0.00           C  
ATOM   2172  CD  GLN D1670     -46.315 -36.795  52.031  1.00  0.00           C  
ATOM   2173  OE1 GLN D1670     -47.503 -36.890  52.321  1.00  0.00           O  
ATOM   2174  NE2 GLN D1670     -45.572 -35.756  52.392  1.00  0.00           N  
ATOM   2175  N   ARG D1671     -48.697 -41.133  50.275  1.00  0.00           N  
ATOM   2176  CA  ARG D1671     -49.097 -42.502  49.947  1.00  0.00           C  
ATOM   2177  C   ARG D1671     -49.991 -42.537  48.723  1.00  0.00           C  
ATOM   2178  O   ARG D1671     -49.948 -43.485  47.951  1.00  0.00           O  
ATOM   2179  CB  ARG D1671     -49.808 -43.159  51.136  1.00  0.00           C  
ATOM   2180  CG  ARG D1671     -48.864 -43.452  52.323  1.00  0.00           C  
ATOM   2181  CD  ARG D1671     -49.419 -44.490  53.308  1.00  0.00           C  
ATOM   2182  NE  ARG D1671     -50.127 -43.865  54.425  1.00  0.00           N  
ATOM   2183  CZ  ARG D1671     -51.435 -43.603  54.460  1.00  0.00           C  
ATOM   2184  NH1 ARG D1671     -52.229 -43.910  53.437  1.00  0.00           N  
ATOM   2185  NH2 ARG D1671     -51.961 -43.025  55.535  1.00  0.00           N  
ATOM   2186  N   ARG D1672     -50.800 -41.503  48.544  1.00  0.00           N  
ATOM   2187  CA  ARG D1672     -51.669 -41.415  47.363  1.00  0.00           C  
ATOM   2188  C   ARG D1672     -50.826 -41.129  46.122  1.00  0.00           C  
ATOM   2189  O   ARG D1672     -50.971 -41.780  45.076  1.00  0.00           O  
ATOM   2190  CB  ARG D1672     -52.728 -40.325  47.543  1.00  0.00           C  
ATOM   2191  CG  ARG D1672     -53.773 -40.268  46.438  1.00  0.00           C  
ATOM   2192  CD  ARG D1672     -54.785 -41.377  46.546  1.00  0.00           C  
ATOM   2193  NE  ARG D1672     -55.605 -41.476  45.340  1.00  0.00           N  
ATOM   2194  CZ  ARG D1672     -56.659 -40.714  45.071  1.00  0.00           C  
ATOM   2195  NH1 ARG D1672     -57.054 -39.771  45.918  1.00  0.00           N  
ATOM   2196  NH2 ARG D1672     -57.324 -40.887  43.936  1.00  0.00           N  
ATOM   2197  N   LEU D1673     -49.943 -40.147  46.249  1.00  0.00           N  
ATOM   2198  CA  LEU D1673     -49.009 -39.827  45.179  1.00  0.00           C  
ATOM   2199  C   LEU D1673     -48.236 -41.072  44.769  1.00  0.00           C  
ATOM   2200  O   LEU D1673     -48.047 -41.334  43.589  1.00  0.00           O  
ATOM   2201  CB  LEU D1673     -48.023 -38.758  45.635  1.00  0.00           C  
ATOM   2202  CG  LEU D1673     -47.025 -38.355  44.551  1.00  0.00           C  
ATOM   2203  CD1 LEU D1673     -47.716 -37.481  43.531  1.00  0.00           C  
ATOM   2204  CD2 LEU D1673     -45.842 -37.661  45.170  1.00  0.00           C  
ATOM   2205  N   ALA D1684     -47.788 -41.817  45.770  1.00  0.00           N  
ATOM   2206  CA  ALA D1684     -46.936 -42.988  45.569  1.00  0.00           C  
ATOM   2207  C   ALA D1684     -47.660 -44.093  44.805  1.00  0.00           C  
ATOM   2208  O   ALA D1684     -47.096 -44.705  43.894  1.00  0.00           O  
ATOM   2209  CB  ALA D1684     -46.445 -43.510  46.909  1.00  0.00           C  
ATOM   2210  N   SER D1685     -48.911 -44.343  45.179  1.00  0.00           N  
ATOM   2211  CA  SER D1685     -49.692 -45.394  44.533  1.00  0.00           C  
ATOM   2212  C   SER D1685     -50.060 -45.005  43.098  1.00  0.00           C  
ATOM   2213  O   SER D1685     -49.986 -45.825  42.191  1.00  0.00           O  
ATOM   2214  CB  SER D1685     -50.945 -45.726  45.343  1.00  0.00           C  
ATOM   2215  OG  SER D1685     -51.748 -44.580  45.535  1.00  0.00           O  
ATOM   2216  N   GLU D1686     -50.441 -43.751  42.900  1.00  0.00           N  
ATOM   2217  CA  GLU D1686     -50.828 -43.265  41.571  1.00  0.00           C  
ATOM   2218  C   GLU D1686     -49.678 -43.350  40.559  1.00  0.00           C  
ATOM   2219  O   GLU D1686     -49.863 -43.803  39.426  1.00  0.00           O  
ATOM   2220  CB  GLU D1686     -51.329 -41.829  41.654  1.00  0.00           C  
ATOM   2221  CG  GLU D1686     -52.628 -41.670  42.439  1.00  0.00           C  
ATOM   2222  CD  GLU D1686     -53.881 -41.794  41.580  1.00  0.00           C  
ATOM   2223  OE1 GLU D1686     -53.824 -41.456  40.374  1.00  0.00           O  
ATOM   2224  OE2 GLU D1686     -54.931 -42.213  42.124  1.00  0.00           O  
ATOM   2225  N   LEU D1687     -48.495 -42.917  40.973  1.00  0.00           N  
ATOM   2226  CA  LEU D1687     -47.317 -42.985  40.111  1.00  0.00           C  
ATOM   2227  C   LEU D1687     -46.749 -44.404  39.954  1.00  0.00           C  
ATOM   2228  O   LEU D1687     -46.193 -44.729  38.901  1.00  0.00           O  
ATOM   2229  CB  LEU D1687     -46.224 -42.043  40.607  1.00  0.00           C  
ATOM   2230  CG  LEU D1687     -46.389 -40.587  40.187  1.00  0.00           C  
ATOM   2231  CD1 LEU D1687     -46.257 -40.453  38.690  1.00  0.00           C  
ATOM   2232  CD2 LEU D1687     -47.739 -40.059  40.665  1.00  0.00           C  
ATOM   2233  N   THR D1690     -46.880 -45.241  40.981  1.00  0.00           N  
ATOM   2234  CA  THR D1690     -46.448 -46.639  40.873  1.00  0.00           C  
ATOM   2235  C   THR D1690     -47.433 -47.479  40.044  1.00  0.00           C  
ATOM   2236  O   THR D1690     -47.008 -48.312  39.252  1.00  0.00           O  
ATOM   2237  CB  THR D1690     -46.220 -47.299  42.248  1.00  0.00           C  
ATOM   2238  OG1 THR D1690     -45.521 -46.394  43.109  1.00  0.00           O  
ATOM   2239  CG2 THR D1690     -45.388 -48.566  42.097  1.00  0.00           C  
ATOM   2240  N   VAL D1691     -48.734 -47.268  40.221  1.00  0.00           N  
ATOM   2241  CA  VAL D1691     -49.733 -47.930  39.367  1.00  0.00           C  
ATOM   2242  C   VAL D1691     -49.499 -47.548  37.911  1.00  0.00           C  
ATOM   2243  O   VAL D1691     -49.409 -48.403  37.038  1.00  0.00           O  
ATOM   2244  CB  VAL D1691     -51.188 -47.547  39.720  1.00  0.00           C  
ATOM   2245  CG1 VAL D1691     -52.117 -47.908  38.560  1.00  0.00           C  
ATOM   2246  CG2 VAL D1691     -51.635 -48.239  41.008  1.00  0.00           C  
ATOM   2247  N   LEU D1692     -49.392 -46.250  37.674  1.00  0.00           N  
ATOM   2248  CA  LEU D1692     -49.153 -45.707  36.331  1.00  0.00           C  
ATOM   2249  C   LEU D1692     -48.056 -46.487  35.607  1.00  0.00           C  
ATOM   2250  O   LEU D1692     -48.260 -46.989  34.506  1.00  0.00           O  
ATOM   2251  CB  LEU D1692     -48.757 -44.220  36.409  1.00  0.00           C  
ATOM   2252  CG  LEU D1692     -48.956 -43.311  35.177  1.00  0.00           C  
ATOM   2253  CD1 LEU D1692     -48.409 -41.923  35.477  1.00  0.00           C  
ATOM   2254  CD2 LEU D1692     -48.312 -43.834  33.904  1.00  0.00           C  
ATOM   2255  N   VAL D1693     -46.898 -46.584  36.245  1.00  0.00           N  
ATOM   2256  CA  VAL D1693     -45.697 -47.123  35.597  1.00  0.00           C  
ATOM   2257  C   VAL D1693     -45.583 -48.648  35.671  1.00  0.00           C  
ATOM   2258  O   VAL D1693     -45.271 -49.287  34.673  1.00  0.00           O  
ATOM   2259  CB  VAL D1693     -44.411 -46.506  36.197  1.00  0.00           C  
ATOM   2260  CG1 VAL D1693     -43.184 -47.177  35.613  1.00  0.00           C  
ATOM   2261  CG2 VAL D1693     -44.371 -45.018  35.943  1.00  0.00           C  
ATOM   2262  N   HIS D1694     -45.836 -49.211  36.853  1.00  0.00           N  
ATOM   2263  CA  HIS D1694     -45.600 -50.647  37.121  1.00  0.00           C  
ATOM   2264  C   HIS D1694     -46.857 -51.498  37.314  1.00  0.00           C  
ATOM   2265  O   HIS D1694     -46.754 -52.694  37.588  1.00  0.00           O  
ATOM   2266  CB  HIS D1694     -44.692 -50.799  38.337  1.00  0.00           C  
ATOM   2267  CG  HIS D1694     -43.319 -50.247  38.129  1.00  0.00           C  
ATOM   2268  ND1 HIS D1694     -42.939 -49.003  38.575  1.00  0.00           N  
ATOM   2269  CD2 HIS D1694     -42.235 -50.769  37.507  1.00  0.00           C  
ATOM   2270  CE1 HIS D1694     -41.676 -48.787  38.246  1.00  0.00           C  
ATOM   2271  NE2 HIS D1694     -41.227 -49.842  37.595  1.00  0.00           N  
ATOM   2272  N   GLY D1695     -48.032 -50.895  37.162  1.00  0.00           N  
ATOM   2273  CA  GLY D1695     -49.292 -51.629  37.293  1.00  0.00           C  
ATOM   2274  C   GLY D1695     -49.770 -51.819  38.729  1.00  0.00           C  
ATOM   2275  O   GLY D1695     -49.049 -51.519  39.680  1.00  0.00           O  
ATOM   2276  N   GLU D1696     -50.987 -52.345  38.870  1.00  0.00           N  
ATOM   2277  CA  GLU D1696     -51.666 -52.475  40.177  1.00  0.00           C  
ATOM   2278  C   GLU D1696     -51.139 -53.605  41.054  1.00  0.00           C  
ATOM   2279  O   GLU D1696     -50.876 -53.413  42.238  1.00  0.00           O  
ATOM   2280  CB  GLU D1696     -53.177 -52.632  39.978  1.00  0.00           C  
ATOM   2281  CG  GLU D1696     -53.825 -51.331  39.532  1.00  0.00           C  
ATOM   2282  CD  GLU D1696     -55.343 -51.326  39.617  1.00  0.00           C  
ATOM   2283  OE1 GLU D1696     -55.944 -52.274  40.188  1.00  0.00           O  
ATOM   2284  OE2 GLU D1696     -55.932 -50.346  39.102  1.00  0.00           O  
ATOM   2285  N   ALA D1697     -51.006 -54.786  40.466  1.00  0.00           N  
ATOM   2286  CA  ALA D1697     -50.494 -55.961  41.189  1.00  0.00           C  
ATOM   2287  C   ALA D1697     -49.152 -55.646  41.855  1.00  0.00           C  
ATOM   2288  O   ALA D1697     -48.948 -55.947  43.033  1.00  0.00           O  
ATOM   2289  CB  ALA D1697     -50.354 -57.147  40.245  1.00  0.00           C  
ATOM   2290  N   ALA D1698     -48.261 -55.017  41.089  1.00  0.00           N  
ATOM   2291  CA  ALA D1698     -46.918 -54.669  41.564  1.00  0.00           C  
ATOM   2292  C   ALA D1698     -46.963 -53.595  42.657  1.00  0.00           C  
ATOM   2293  O   ALA D1698     -46.180 -53.622  43.614  1.00  0.00           O  
ATOM   2294  CB  ALA D1698     -46.067 -54.205  40.411  1.00  0.00           C  
ATOM   2295  N   THR D1708     -47.882 -52.646  42.497  1.00  0.00           N  
ATOM   2296  CA  THR D1708     -48.090 -51.580  43.479  1.00  0.00           C  
ATOM   2297  C   THR D1708     -48.612 -52.150  44.797  1.00  0.00           C  
ATOM   2298  O   THR D1708     -48.166 -51.742  45.871  1.00  0.00           O  
ATOM   2299  CB  THR D1708     -49.061 -50.511  42.945  1.00  0.00           C  
ATOM   2300  OG1 THR D1708     -48.483 -49.871  41.796  1.00  0.00           O  
ATOM   2301  CG2 THR D1708     -49.369 -49.457  44.013  1.00  0.00           C  
ATOM   2302  N   ALA D1716     -49.540 -53.102  44.708  1.00  0.00           N  
ATOM   2303  CA  ALA D1716     -50.148 -53.705  45.902  1.00  0.00           C  
ATOM   2304  C   ALA D1716     -49.071 -54.310  46.806  1.00  0.00           C  
ATOM   2305  O   ALA D1716     -49.016 -54.020  48.004  1.00  0.00           O  
ATOM   2306  CB  ALA D1716     -51.173 -54.752  45.511  1.00  0.00           C  
ATOM   2307  N   ALA D1717     -48.211 -55.133  46.212  1.00  0.00           N  
ATOM   2308  CA  ALA D1717     -47.082 -55.748  46.928  1.00  0.00           C  
ATOM   2309  C   ALA D1717     -46.234 -54.697  47.653  1.00  0.00           C  
ATOM   2310  O   ALA D1717     -45.947 -54.818  48.846  1.00  0.00           O  
ATOM   2311  CB  ALA D1717     -46.213 -56.535  45.968  1.00  0.00           C  
ATOM   2312  N   VAL D1718     -45.850 -53.670  46.908  1.00  0.00           N  
ATOM   2313  CA  VAL D1718     -44.968 -52.611  47.400  1.00  0.00           C  
ATOM   2314  C   VAL D1718     -45.568 -51.881  48.589  1.00  0.00           C  
ATOM   2315  O   VAL D1718     -44.873 -51.566  49.548  1.00  0.00           O  
ATOM   2316  CB  VAL D1718     -44.671 -51.587  46.280  1.00  0.00           C  
ATOM   2317  CG1 VAL D1718     -44.023 -50.344  46.848  1.00  0.00           C  
ATOM   2318  CG2 VAL D1718     -43.794 -52.212  45.199  1.00  0.00           C  
ATOM   2319  N   GLU D1719     -46.860 -51.600  48.503  1.00  0.00           N  
ATOM   2320  CA  GLU D1719     -47.578 -50.953  49.601  1.00  0.00           C  
ATOM   2321  C   GLU D1719     -47.534 -51.804  50.879  1.00  0.00           C  
ATOM   2322  O   GLU D1719     -47.196 -51.312  51.957  1.00  0.00           O  
ATOM   2323  CB  GLU D1719     -49.032 -50.673  49.214  1.00  0.00           C  
ATOM   2324  CG  GLU D1719     -49.214 -49.559  48.191  1.00  0.00           C  
ATOM   2325  CD  GLU D1719     -50.680 -49.156  48.008  1.00  0.00           C  
ATOM   2326  OE1 GLU D1719     -51.435 -49.218  49.007  1.00  0.00           O  
ATOM   2327  OE2 GLU D1719     -51.080 -48.772  46.877  1.00  0.00           O  
ATOM   2328  N   HIS D1720     -47.880 -53.080  50.742  1.00  0.00           N  
ATOM   2329  CA  HIS D1720     -47.889 -54.012  51.873  1.00  0.00           C  
ATOM   2330  C   HIS D1720     -46.514 -54.102  52.501  1.00  0.00           C  
ATOM   2331  O   HIS D1720     -46.360 -54.029  53.719  1.00  0.00           O  
ATOM   2332  CB  HIS D1720     -48.310 -55.402  51.415  1.00  0.00           C  
ATOM   2333  CG  HIS D1720     -49.782 -55.545  51.219  1.00  0.00           C  
ATOM   2334  ND1 HIS D1720     -50.422 -55.132  50.070  1.00  0.00           N  
ATOM   2335  CD2 HIS D1720     -50.745 -56.037  52.032  1.00  0.00           C  
ATOM   2336  CE1 HIS D1720     -51.715 -55.370  50.181  1.00  0.00           C  
ATOM   2337  NE2 HIS D1720     -51.938 -55.918  51.363  1.00  0.00           N  
ATOM   2338  N   ALA D1721     -45.527 -54.285  51.635  1.00  0.00           N  
ATOM   2339  CA  ALA D1721     -44.129 -54.286  52.015  1.00  0.00           C  
ATOM   2340  C   ALA D1721     -43.788 -52.989  52.733  1.00  0.00           C  
ATOM   2341  O   ALA D1721     -43.224 -53.001  53.833  1.00  0.00           O  
ATOM   2342  CB  ALA D1721     -43.257 -54.456  50.791  1.00  0.00           C  
ATOM   2343  N   SER D1722     -44.149 -51.868  52.120  1.00  0.00           N  
ATOM   2344  CA  SER D1722     -43.840 -50.561  52.702  1.00  0.00           C  
ATOM   2345  C   SER D1722     -44.458 -50.390  54.085  1.00  0.00           C  
ATOM   2346  O   SER D1722     -43.818 -49.864  54.975  1.00  0.00           O  
ATOM   2347  CB  SER D1722     -44.284 -49.423  51.787  1.00  0.00           C  
ATOM   2348  OG  SER D1722     -43.907 -48.171  52.339  1.00  0.00           O  
ATOM   2349  N   ARG D1727     -45.695 -50.837  54.261  1.00  0.00           N  
ATOM   2350  CA  ARG D1727     -46.365 -50.746  55.570  1.00  0.00           C  
ATOM   2351  C   ARG D1727     -45.791 -51.748  56.586  1.00  0.00           C  
ATOM   2352  O   ARG D1727     -45.521 -51.401  57.735  1.00  0.00           O  
ATOM   2353  CB  ARG D1727     -47.873 -50.953  55.425  1.00  0.00           C  
ATOM   2354  CG  ARG D1727     -48.618 -49.726  54.948  1.00  0.00           C  
ATOM   2355  CD  ARG D1727     -50.076 -50.033  54.679  1.00  0.00           C  
ATOM   2356  NE  ARG D1727     -50.223 -51.006  53.594  1.00  0.00           N  
ATOM   2357  CZ  ARG D1727     -51.376 -51.527  53.180  1.00  0.00           C  
ATOM   2358  NH1 ARG D1727     -52.525 -51.186  53.759  1.00  0.00           N  
ATOM   2359  NH2 ARG D1727     -51.374 -52.403  52.180  1.00  0.00           N  
ATOM   2360  N   ALA D1728     -45.619 -52.988  56.146  1.00  0.00           N  
ATOM   2361  CA  ALA D1728     -44.989 -54.044  56.950  1.00  0.00           C  
ATOM   2362  C   ALA D1728     -43.678 -53.578  57.567  1.00  0.00           C  
ATOM   2363  O   ALA D1728     -43.450 -53.733  58.768  1.00  0.00           O  
ATOM   2364  CB  ALA D1728     -44.730 -55.257  56.086  1.00  0.00           C  
ATOM   2365  N   LEU D1755     -42.834 -52.992  56.720  1.00  0.00           N  
ATOM   2366  CA  LEU D1755     -41.484 -52.541  57.100  1.00  0.00           C  
ATOM   2367  C   LEU D1755     -41.480 -51.427  58.140  1.00  0.00           C  
ATOM   2368  O   LEU D1755     -40.462 -51.191  58.785  1.00  0.00           O  
ATOM   2369  CB  LEU D1755     -40.690 -52.079  55.861  1.00  0.00           C  
ATOM   2370  CG  LEU D1755     -39.739 -53.077  55.167  1.00  0.00           C  
ATOM   2371  CD1 LEU D1755     -40.424 -54.376  54.836  1.00  0.00           C  
ATOM   2372  CD2 LEU D1755     -39.135 -52.458  53.911  1.00  0.00           C  
ATOM   2373  N   PHE D1756     -42.603 -50.731  58.288  1.00  0.00           N  
ATOM   2374  CA  PHE D1756     -42.701 -49.630  59.253  1.00  0.00           C  
ATOM   2375  C   PHE D1756     -43.700 -49.895  60.387  1.00  0.00           C  
ATOM   2376  O   PHE D1756     -44.288 -48.974  60.943  1.00  0.00           O  
ATOM   2377  CB  PHE D1756     -43.000 -48.324  58.513  1.00  0.00           C  
ATOM   2378  CG  PHE D1756     -41.846 -47.853  57.680  1.00  0.00           C  
ATOM   2379  CD1 PHE D1756     -40.831 -47.079  58.244  1.00  0.00           C  
ATOM   2380  CD2 PHE D1756     -41.732 -48.237  56.353  1.00  0.00           C  
ATOM   2381  CE1 PHE D1756     -39.744 -46.671  57.481  1.00  0.00           C  
ATOM   2382  CE2 PHE D1756     -40.649 -47.838  55.584  1.00  0.00           C  
ATOM   2383  CZ  PHE D1756     -39.651 -47.052  56.151  1.00  0.00           C  
ATOM   2384  N   GLY D1757     -43.863 -51.163  60.742  1.00  0.00           N  
ATOM   2385  CA  GLY D1757     -44.758 -51.550  61.833  1.00  0.00           C  
ATOM   2386  C   GLY D1757     -46.234 -51.327  61.566  1.00  0.00           C  
ATOM   2387  O   GLY D1757     -47.050 -51.427  62.466  1.00  0.00           O  
ATOM   2388  N   ARG D1758     -46.577 -51.049  60.318  1.00  0.00           N  
ATOM   2389  CA  ARG D1758     -47.959 -50.797  59.925  1.00  0.00           C  
ATOM   2390  C   ARG D1758     -48.546 -52.058  59.320  1.00  0.00           C  
ATOM   2391  O   ARG D1758     -49.640 -52.038  58.784  1.00  0.00           O  
ATOM   2392  CB  ARG D1758     -48.042 -49.655  58.905  1.00  0.00           C  
ATOM   2393  CG  ARG D1758     -47.422 -48.343  59.365  1.00  0.00           C  
ATOM   2394  CD  ARG D1758     -48.300 -47.596  60.329  1.00  0.00           C  
ATOM   2395  NE  ARG D1758     -49.585 -47.285  59.717  1.00  0.00           N  
ATOM   2396  CZ  ARG D1758     -50.626 -46.748  60.353  1.00  0.00           C  
ATOM   2397  NH1 ARG D1758     -50.556 -46.437  61.649  1.00  0.00           N  
ATOM   2398  NH2 ARG D1758     -51.754 -46.521  59.684  1.00  0.00           N  
ATOM   2399  N   GLY D1760     -47.818 -53.158  59.417  1.00  0.00           N  
ATOM   2400  CA  GLY D1760     -48.205 -54.372  58.728  1.00  0.00           C  
ATOM   2401  C   GLY D1760     -47.656 -55.639  59.344  1.00  0.00           C  
ATOM   2402  O   GLY D1760     -47.440 -55.721  60.549  1.00  0.00           O  
ATOM   2403  N   GLU D1762     -47.343 -56.580  58.467  1.00  0.00           N  
ATOM   2404  CA  GLU D1762     -47.473 -58.000  58.733  1.00  0.00           C  
ATOM   2405  C   GLU D1762     -46.311 -58.804  58.167  1.00  0.00           C  
ATOM   2406  O   GLU D1762     -46.469 -59.966  57.819  1.00  0.00           O  
ATOM   2407  CB  GLU D1762     -48.766 -58.471  58.066  1.00  0.00           C  
ATOM   2408  CG  GLU D1762     -48.716 -58.629  56.491  1.00  0.00           C  
ATOM   2409  CD  GLU D1762     -48.331 -57.364  55.681  1.00  0.00           C  
ATOM   2410  OE1 GLU D1762     -48.690 -56.233  56.077  1.00  0.00           O  
ATOM   2411  OE2 GLU D1762     -47.684 -57.506  54.617  1.00  0.00           O  
ATOM   2412  N   LEU D1763     -45.130 -58.203  58.122  1.00  0.00           N  
ATOM   2413  CA  LEU D1763     -44.062 -58.638  57.200  1.00  0.00           C  
ATOM   2414  C   LEU D1763     -43.829 -60.150  57.035  1.00  0.00           C  
ATOM   2415  O   LEU D1763     -43.191 -60.569  56.080  1.00  0.00           O  
ATOM   2416  CB  LEU D1763     -42.751 -57.899  57.504  1.00  0.00           C  
ATOM   2417  CG  LEU D1763     -42.126 -58.032  58.879  1.00  0.00           C  
ATOM   2418  CD1 LEU D1763     -41.172 -59.212  58.885  1.00  0.00           C  
ATOM   2419  CD2 LEU D1763     -41.408 -56.726  59.230  1.00  0.00           C  
ATOM   2420  N   ALA D1764     -44.353 -60.966  57.936  1.00  0.00           N  
ATOM   2421  CA  ALA D1764     -44.387 -62.415  57.708  1.00  0.00           C  
ATOM   2422  C   ALA D1764     -45.114 -62.799  56.400  1.00  0.00           C  
ATOM   2423  O   ALA D1764     -44.752 -63.781  55.761  1.00  0.00           O  
ATOM   2424  CB  ALA D1764     -45.021 -63.124  58.887  1.00  0.00           C  
ATOM   2425  N   ARG D1765     -46.119 -62.023  55.998  1.00  0.00           N  
ATOM   2426  CA  ARG D1765     -46.908 -62.336  54.792  1.00  0.00           C  
ATOM   2427  C   ARG D1765     -46.323 -61.825  53.482  1.00  0.00           C  
ATOM   2428  O   ARG D1765     -46.908 -62.052  52.427  1.00  0.00           O  
ATOM   2429  CB  ARG D1765     -48.329 -61.793  54.905  1.00  0.00           C  
ATOM   2430  CG  ARG D1765     -49.023 -62.161  56.178  1.00  0.00           C  
ATOM   2431  CD  ARG D1765     -50.511 -61.907  56.104  1.00  0.00           C  
ATOM   2432  NE  ARG D1765     -51.173 -62.413  57.306  1.00  0.00           N  
ATOM   2433  CZ  ARG D1765     -51.484 -63.692  57.536  1.00  0.00           C  
ATOM   2434  NH1 ARG D1765     -51.214 -64.639  56.639  1.00  0.00           N  
ATOM   2435  NH2 ARG D1765     -52.078 -64.026  58.679  1.00  0.00           N  
ATOM   2436  N   LEU D1766     -45.197 -61.123  53.544  1.00  0.00           N  
ATOM   2437  CA  LEU D1766     -44.514 -60.650  52.333  1.00  0.00           C  
ATOM   2438  C   LEU D1766     -43.656 -61.775  51.755  1.00  0.00           C  
ATOM   2439  O   LEU D1766     -42.938 -62.448  52.492  1.00  0.00           O  
ATOM   2440  CB  LEU D1766     -43.629 -59.440  52.639  1.00  0.00           C  
ATOM   2441  CG  LEU D1766     -44.314 -58.247  53.303  1.00  0.00           C  
ATOM   2442  CD1 LEU D1766     -43.275 -57.278  53.817  1.00  0.00           C  
ATOM   2443  CD2 LEU D1766     -45.267 -57.554  52.349  1.00  0.00           C  
ATOM   2444  N   ASP D1767     -43.730 -61.979  50.444  1.00  0.00           N  
ATOM   2445  CA  ASP D1767     -42.956 -63.050  49.795  1.00  0.00           C  
ATOM   2446  C   ASP D1767     -41.523 -62.597  49.514  1.00  0.00           C  
ATOM   2447  O   ASP D1767     -41.284 -61.437  49.214  1.00  0.00           O  
ATOM   2448  CB  ASP D1767     -43.622 -63.521  48.503  1.00  0.00           C  
ATOM   2449  CG  ASP D1767     -43.639 -62.451  47.440  1.00  0.00           C  
ATOM   2450  OD1 ASP D1767     -44.024 -61.304  47.771  1.00  0.00           O  
ATOM   2451  OD2 ASP D1767     -43.258 -62.754  46.286  1.00  0.00           O  
ATOM   2452  N   GLU D1768     -40.592 -63.543  49.586  1.00  0.00           N  
ATOM   2453  CA  GLU D1768     -39.143 -63.270  49.583  1.00  0.00           C  
ATOM   2454  C   GLU D1768     -38.696 -62.249  48.542  1.00  0.00           C  
ATOM   2455  O   GLU D1768     -37.920 -61.349  48.851  1.00  0.00           O  
ATOM   2456  CB  GLU D1768     -38.360 -64.568  49.411  1.00  0.00           C  
ATOM   2457  N   ALA D1769     -39.193 -62.385  47.318  1.00  0.00           N  
ATOM   2458  CA  ALA D1769     -38.839 -61.458  46.221  1.00  0.00           C  
ATOM   2459  C   ALA D1769     -39.092 -60.005  46.623  1.00  0.00           C  
ATOM   2460  O   ALA D1769     -38.231 -59.140  46.477  1.00  0.00           O  
ATOM   2461  CB  ALA D1769     -39.626 -61.795  44.964  1.00  0.00           C  
ATOM   2462  N   THR D1770     -40.287 -59.774  47.149  1.00  0.00           N  
ATOM   2463  CA  THR D1770     -40.738 -58.454  47.586  1.00  0.00           C  
ATOM   2464  C   THR D1770     -39.890 -57.908  48.739  1.00  0.00           C  
ATOM   2465  O   THR D1770     -39.340 -56.805  48.651  1.00  0.00           O  
ATOM   2466  CB  THR D1770     -42.223 -58.519  48.029  1.00  0.00           C  
ATOM   2467  OG1 THR D1770     -42.978 -59.237  47.043  1.00  0.00           O  
ATOM   2468  CG2 THR D1770     -42.817 -57.112  48.216  1.00  0.00           C  
ATOM   2469  N   LEU D1771     -39.795 -58.693  49.809  1.00  0.00           N  
ATOM   2470  CA  LEU D1771     -39.029 -58.323  51.005  1.00  0.00           C  
ATOM   2471  C   LEU D1771     -37.563 -58.055  50.679  1.00  0.00           C  
ATOM   2472  O   LEU D1771     -36.976 -57.085  51.154  1.00  0.00           O  
ATOM   2473  CB  LEU D1771     -39.120 -59.419  52.073  1.00  0.00           C  
ATOM   2474  CG  LEU D1771     -38.366 -59.156  53.389  1.00  0.00           C  
ATOM   2475  CD1 LEU D1771     -38.757 -57.803  53.975  1.00  0.00           C  
ATOM   2476  CD2 LEU D1771     -38.607 -60.257  54.411  1.00  0.00           C  
ATOM   2477  N   ALA D1772     -36.977 -58.929  49.873  1.00  0.00           N  
ATOM   2478  CA  ALA D1772     -35.586 -58.766  49.440  1.00  0.00           C  
ATOM   2479  C   ALA D1772     -35.383 -57.415  48.741  1.00  0.00           C  
ATOM   2480  O   ALA D1772     -34.532 -56.615  49.138  1.00  0.00           O  
ATOM   2481  CB  ALA D1772     -35.183 -59.907  48.519  1.00  0.00           C  
ATOM   2482  N   ALA D1773     -36.178 -57.177  47.702  1.00  0.00           N  
ATOM   2483  CA  ALA D1773     -36.181 -55.898  46.981  1.00  0.00           C  
ATOM   2484  C   ALA D1773     -36.299 -54.719  47.949  1.00  0.00           C  
ATOM   2485  O   ALA D1773     -35.499 -53.785  47.908  1.00  0.00           O  
ATOM   2486  CB  ALA D1773     -37.317 -55.865  45.978  1.00  0.00           C  
ATOM   2487  N   ALA D1774     -37.291 -54.783  48.830  1.00  0.00           N  
ATOM   2488  CA  ALA D1774     -37.541 -53.709  49.801  1.00  0.00           C  
ATOM   2489  C   ALA D1774     -36.295 -53.410  50.616  1.00  0.00           C  
ATOM   2490  O   ALA D1774     -35.881 -52.260  50.757  1.00  0.00           O  
ATOM   2491  CB  ALA D1774     -38.673 -54.089  50.724  1.00  0.00           C  
ATOM   2492  N   LEU D1775     -35.708 -54.479  51.137  1.00  0.00           N  
ATOM   2493  CA  LEU D1775     -34.548 -54.402  52.022  1.00  0.00           C  
ATOM   2494  C   LEU D1775     -33.289 -53.919  51.309  1.00  0.00           C  
ATOM   2495  O   LEU D1775     -32.470 -53.230  51.908  1.00  0.00           O  
ATOM   2496  CB  LEU D1775     -34.301 -55.757  52.707  1.00  0.00           C  
ATOM   2497  CG  LEU D1775     -34.804 -55.899  54.152  1.00  0.00           C  
ATOM   2498  CD1 LEU D1775     -35.739 -54.768  54.606  1.00  0.00           C  
ATOM   2499  CD2 LEU D1775     -35.459 -57.249  54.337  1.00  0.00           C  
ATOM   2500  N   ARG D1776     -33.147 -54.251  50.031  1.00  0.00           N  
ATOM   2501  CA  ARG D1776     -31.938 -53.864  49.285  1.00  0.00           C  
ATOM   2502  C   ARG D1776     -31.862 -52.352  48.963  1.00  0.00           C  
ATOM   2503  O   ARG D1776     -30.838 -51.872  48.480  1.00  0.00           O  
ATOM   2504  CB  ARG D1776     -31.767 -54.713  48.014  1.00  0.00           C  
ATOM   2505  CG  ARG D1776     -32.654 -54.317  46.850  1.00  0.00           C  
ATOM   2506  N   GLU D1777     -32.936 -51.614  49.235  1.00  0.00           N  
ATOM   2507  CA  GLU D1777     -32.905 -50.151  49.140  1.00  0.00           C  
ATOM   2508  C   GLU D1777     -32.348 -49.508  50.405  1.00  0.00           C  
ATOM   2509  O   GLU D1777     -31.780 -48.428  50.348  1.00  0.00           O  
ATOM   2510  CB  GLU D1777     -34.290 -49.586  48.834  1.00  0.00           C  
ATOM   2511  CG  GLU D1777     -34.807 -49.946  47.437  1.00  0.00           C  
ATOM   2512  CD  GLU D1777     -33.850 -49.553  46.303  1.00  0.00           C  
ATOM   2513  OE1 GLU D1777     -33.260 -48.442  46.345  1.00  0.00           O  
ATOM   2514  OE2 GLU D1777     -33.700 -50.370  45.365  1.00  0.00           O  
ATOM   2515  N   THR D1778     -32.507 -50.174  51.542  1.00  0.00           N  
ATOM   2516  CA  THR D1778     -31.894 -49.725  52.799  1.00  0.00           C  
ATOM   2517  C   THR D1778     -30.489 -50.324  52.971  1.00  0.00           C  
ATOM   2518  O   THR D1778     -30.083 -51.232  52.239  1.00  0.00           O  
ATOM   2519  CB  THR D1778     -32.760 -50.113  54.017  1.00  0.00           C  
ATOM   2520  OG1 THR D1778     -32.700 -51.531  54.225  1.00  0.00           O  
ATOM   2521  CG2 THR D1778     -34.217 -49.689  53.809  1.00  0.00           C  
ATOM   2522  N   THR D1779     -29.747 -49.807  53.939  1.00  0.00           N  
ATOM   2523  CA  THR D1779     -28.449 -50.385  54.285  1.00  0.00           C  
ATOM   2524  C   THR D1779     -28.720 -51.733  54.933  1.00  0.00           C  
ATOM   2525  O   THR D1779     -29.689 -51.872  55.665  1.00  0.00           O  
ATOM   2526  CB  THR D1779     -27.650 -49.493  55.256  1.00  0.00           C  
ATOM   2527  OG1 THR D1779     -28.358 -49.382  56.497  1.00  0.00           O  
ATOM   2528  CG2 THR D1779     -27.415 -48.084  54.660  1.00  0.00           C  
ATOM   2529  N   VAL D1780     -27.886 -52.727  54.643  1.00  0.00           N  
ATOM   2530  CA  VAL D1780     -28.103 -54.089  55.150  1.00  0.00           C  
ATOM   2531  C   VAL D1780     -26.828 -54.740  55.681  1.00  0.00           C  
ATOM   2532  O   VAL D1780     -25.879 -54.955  54.933  1.00  0.00           O  
ATOM   2533  CB  VAL D1780     -28.692 -55.009  54.073  1.00  0.00           C  
ATOM   2534  CG1 VAL D1780     -28.872 -56.431  54.622  1.00  0.00           C  
ATOM   2535  CG2 VAL D1780     -30.012 -54.463  53.587  1.00  0.00           C  
ATOM   2536  N   ALA D1781     -26.840 -55.069  56.971  1.00  0.00           N  
ATOM   2537  CA  ALA D1781     -25.731 -55.754  57.637  1.00  0.00           C  
ATOM   2538  C   ALA D1781     -25.790 -57.250  57.364  1.00  0.00           C  
ATOM   2539  O   ALA D1781     -26.739 -57.908  57.766  1.00  0.00           O  
ATOM   2540  CB  ALA D1781     -25.793 -55.505  59.126  1.00  0.00           C  
ATOM   2541  N   GLU D1782     -24.767 -57.786  56.706  1.00  0.00           N  
ATOM   2542  CA  GLU D1782     -24.773 -59.201  56.280  1.00  0.00           C  
ATOM   2543  C   GLU D1782     -24.095 -60.124  57.305  1.00  0.00           C  
ATOM   2544  O   GLU D1782     -22.886 -60.350  57.272  1.00  0.00           O  
ATOM   2545  CB  GLU D1782     -24.196 -59.393  54.856  1.00  0.00           C  
ATOM   2546  CG  GLU D1782     -23.463 -58.185  54.256  1.00  0.00           C  
ATOM   2547  CD  GLU D1782     -22.987 -58.414  52.826  1.00  0.00           C  
ATOM   2548  OE1 GLU D1782     -23.188 -59.523  52.284  1.00  0.00           O  
ATOM   2549  OE2 GLU D1782     -22.404 -57.473  52.245  1.00  0.00           O  
ATOM   2550  N   LEU D1783     -24.909 -60.669  58.204  1.00  0.00           N  
ATOM   2551  CA  LEU D1783     -24.423 -61.464  59.336  1.00  0.00           C  
ATOM   2552  C   LEU D1783     -24.001 -62.884  58.941  1.00  0.00           C  
ATOM   2553  O   LEU D1783     -24.717 -63.610  58.253  1.00  0.00           O  
ATOM   2554  CB  LEU D1783     -25.474 -61.507  60.445  1.00  0.00           C  
ATOM   2555  CG  LEU D1783     -25.216 -62.465  61.610  1.00  0.00           C  
ATOM   2556  CD1 LEU D1783     -25.819 -61.914  62.887  1.00  0.00           C  
ATOM   2557  CD2 LEU D1783     -25.759 -63.864  61.316  1.00  0.00           C  
ATOM   2558  N   LYS D1784     -22.831 -63.266  59.430  1.00  0.00           N  
ATOM   2559  CA  LYS D1784     -22.191 -64.543  59.106  1.00  0.00           C  
ATOM   2560  C   LYS D1784     -21.975 -65.314  60.412  1.00  0.00           C  
ATOM   2561  O   LYS D1784     -22.367 -64.834  61.481  1.00  0.00           O  
ATOM   2562  CB  LYS D1784     -20.860 -64.290  58.379  1.00  0.00           C  
ATOM   2563  CG  LYS D1784     -19.919 -63.324  59.096  1.00  0.00           C  
ATOM   2564  CD  LYS D1784     -20.155 -61.868  58.684  1.00  0.00           C  
ATOM   2565  CE  LYS D1784     -19.934 -60.922  59.857  1.00  0.00           C  
ATOM   2566  NZ  LYS D1784     -20.020 -59.499  59.458  1.00  0.00           N  
ATOM   2567  N   PRO D1785     -21.398 -66.530  60.337  1.00  0.00           N  
ATOM   2568  CA  PRO D1785     -20.939 -67.193  61.565  1.00  0.00           C  
ATOM   2569  C   PRO D1785     -20.015 -66.300  62.393  1.00  0.00           C  
ATOM   2570  O   PRO D1785     -19.225 -65.525  61.846  1.00  0.00           O  
ATOM   2571  CB  PRO D1785     -20.218 -68.432  61.043  1.00  0.00           C  
ATOM   2572  CG  PRO D1785     -20.919 -68.729  59.760  1.00  0.00           C  
ATOM   2573  CD  PRO D1785     -21.206 -67.390  59.156  1.00  0.00           C  
ATOM   2574  N   GLY D1786     -20.122 -66.430  63.709  1.00  0.00           N  
ATOM   2575  CA  GLY D1786     -19.837 -65.313  64.610  1.00  0.00           C  
ATOM   2576  C   GLY D1786     -21.108 -64.466  64.553  1.00  0.00           C  
ATOM   2577  O   GLY D1786     -22.204 -65.013  64.397  1.00  0.00           O  
ATOM   2578  N   SER D1787     -21.020 -63.149  64.675  1.00  0.00           N  
ATOM   2579  CA  SER D1787     -19.827 -62.421  65.101  1.00  0.00           C  
ATOM   2580  C   SER D1787     -20.333 -61.201  65.882  1.00  0.00           C  
ATOM   2581  O   SER D1787     -19.944 -60.994  67.028  1.00  0.00           O  
ATOM   2582  CB  SER D1787     -18.924 -62.051  63.920  1.00  0.00           C  
ATOM   2583  OG  SER D1787     -19.611 -62.146  62.688  1.00  0.00           O  
ATOM   2584  N   PRO D1788     -21.194 -60.377  65.259  1.00  0.00           N  
ATOM   2585  CA  PRO D1788     -22.225 -59.704  66.053  1.00  0.00           C  
ATOM   2586  C   PRO D1788     -23.159 -60.712  66.789  1.00  0.00           C  
ATOM   2587  O   PRO D1788     -22.815 -61.151  67.887  1.00  0.00           O  
ATOM   2588  CB  PRO D1788     -22.962 -58.842  65.003  1.00  0.00           C  
ATOM   2589  CG  PRO D1788     -21.968 -58.630  63.923  1.00  0.00           C  
ATOM   2590  CD  PRO D1788     -21.217 -59.928  63.855  1.00  0.00           C  
ATOM   2591  N   ASP D1789     -24.293 -61.085  66.187  1.00  0.00           N  
ATOM   2592  CA  ASP D1789     -25.292 -61.998  66.796  1.00  0.00           C  
ATOM   2593  C   ASP D1789     -25.972 -61.436  68.063  1.00  0.00           C  
ATOM   2594  O   ASP D1789     -26.453 -62.187  68.907  1.00  0.00           O  
ATOM   2595  CB  ASP D1789     -24.664 -63.380  67.093  1.00  0.00           C  
ATOM   2596  CG  ASP D1789     -25.703 -64.436  67.489  1.00  0.00           C  
ATOM   2597  OD1 ASP D1789     -26.648 -64.675  66.707  1.00  0.00           O  
ATOM   2598  OD2 ASP D1789     -25.571 -65.025  68.585  1.00  0.00           O  
ATOM   2599  N   GLY D1790     -26.025 -60.117  68.188  1.00  0.00           N  
ATOM   2600  CA  GLY D1790     -26.629 -59.480  69.366  1.00  0.00           C  
ATOM   2601  C   GLY D1790     -27.207 -58.131  69.004  1.00  0.00           C  
ATOM   2602  O   GLY D1790     -26.596 -57.373  68.254  1.00  0.00           O  
ATOM   2603  N   ILE D1791     -28.383 -57.830  69.544  1.00  0.00           N  
ATOM   2604  CA  ILE D1791     -29.145 -56.630  69.156  1.00  0.00           C  
ATOM   2605  C   ILE D1791     -28.292 -55.374  69.122  1.00  0.00           C  
ATOM   2606  O   ILE D1791     -28.421 -54.553  68.215  1.00  0.00           O  
ATOM   2607  CB  ILE D1791     -30.360 -56.382  70.092  1.00  0.00           C  
ATOM   2608  CG1 ILE D1791     -31.156 -55.136  69.661  1.00  0.00           C  
ATOM   2609  CG2 ILE D1791     -29.907 -56.228  71.530  1.00  0.00           C  
ATOM   2610  CD1 ILE D1791     -31.580 -55.119  68.201  1.00  0.00           C  
ATOM   2611  N   VAL D1792     -27.423 -55.236  70.116  1.00  0.00           N  
ATOM   2612  CA  VAL D1792     -26.535 -54.078  70.206  1.00  0.00           C  
ATOM   2613  C   VAL D1792     -25.609 -54.080  69.007  1.00  0.00           C  
ATOM   2614  O   VAL D1792     -25.447 -53.079  68.309  1.00  0.00           O  
ATOM   2615  CB  VAL D1792     -25.653 -54.116  71.470  1.00  0.00           C  
ATOM   2616  CG1 VAL D1792     -24.901 -52.794  71.615  1.00  0.00           C  
ATOM   2617  CG2 VAL D1792     -26.485 -54.405  72.710  1.00  0.00           C  
ATOM   2618  N   ASP D1793     -25.024 -55.245  68.776  1.00  0.00           N  
ATOM   2619  CA  ASP D1793     -24.042 -55.429  67.729  1.00  0.00           C  
ATOM   2620  C   ASP D1793     -24.713 -55.152  66.386  1.00  0.00           C  
ATOM   2621  O   ASP D1793     -24.260 -54.301  65.626  1.00  0.00           O  
ATOM   2622  CB  ASP D1793     -23.466 -56.859  67.773  1.00  0.00           C  
ATOM   2623  CG  ASP D1793     -22.975 -57.280  69.180  1.00  0.00           C  
ATOM   2624  OD1 ASP D1793     -22.118 -56.575  69.773  1.00  0.00           O  
ATOM   2625  OD2 ASP D1793     -23.443 -58.334  69.678  1.00  0.00           O  
ATOM   2626  N   LEU D1794     -25.811 -55.865  66.131  1.00  0.00           N  
ATOM   2627  CA  LEU D1794     -26.622 -55.746  64.895  1.00  0.00           C  
ATOM   2628  C   LEU D1794     -27.025 -54.321  64.546  1.00  0.00           C  
ATOM   2629  O   LEU D1794     -26.992 -53.927  63.383  1.00  0.00           O  
ATOM   2630  CB  LEU D1794     -27.902 -56.582  65.018  1.00  0.00           C  
ATOM   2631  CG  LEU D1794     -27.921 -58.045  64.544  1.00  0.00           C  
ATOM   2632  CD1 LEU D1794     -26.559 -58.695  64.453  1.00  0.00           C  
ATOM   2633  CD2 LEU D1794     -28.832 -58.840  65.469  1.00  0.00           C  
ATOM   2634  N   LEU D1795     -27.426 -53.555  65.546  1.00  0.00           N  
ATOM   2635  CA  LEU D1795     -27.835 -52.165  65.319  1.00  0.00           C  
ATOM   2636  C   LEU D1795     -26.716 -51.311  64.732  1.00  0.00           C  
ATOM   2637  O   LEU D1795     -26.940 -50.513  63.815  1.00  0.00           O  
ATOM   2638  CB  LEU D1795     -28.309 -51.527  66.620  1.00  0.00           C  
ATOM   2639  CG  LEU D1795     -29.749 -51.851  66.984  1.00  0.00           C  
ATOM   2640  CD1 LEU D1795     -30.074 -51.252  68.341  1.00  0.00           C  
ATOM   2641  CD2 LEU D1795     -30.688 -51.342  65.901  1.00  0.00           C  
ATOM   2642  N   VAL D1796     -25.519 -51.476  65.287  1.00  0.00           N  
ATOM   2643  CA  VAL D1796     -24.347 -50.713  64.858  1.00  0.00           C  
ATOM   2644  C   VAL D1796     -23.877 -51.181  63.488  1.00  0.00           C  
ATOM   2645  O   VAL D1796     -23.527 -50.354  62.639  1.00  0.00           O  
ATOM   2646  CB  VAL D1796     -23.181 -50.829  65.876  1.00  0.00           C  
ATOM   2647  CG1 VAL D1796     -21.931 -50.113  65.353  1.00  0.00           C  
ATOM   2648  CG2 VAL D1796     -23.599 -50.265  67.237  1.00  0.00           C  
ATOM   2649  N   ALA D1797     -23.878 -52.505  63.298  1.00  0.00           N  
ATOM   2650  CA  ALA D1797     -23.476 -53.140  62.031  1.00  0.00           C  
ATOM   2651  C   ALA D1797     -24.365 -52.696  60.865  1.00  0.00           C  
ATOM   2652  O   ALA D1797     -23.866 -52.308  59.805  1.00  0.00           O  
ATOM   2653  CB  ALA D1797     -23.490 -54.664  62.164  1.00  0.00           C  
ATOM   2654  N   SER D1805     -25.677 -52.725  61.088  1.00  0.00           N  
ATOM   2655  CA  SER D1805     -26.666 -52.324  60.078  1.00  0.00           C  
ATOM   2656  C   SER D1805     -26.716 -50.816  59.857  1.00  0.00           C  
ATOM   2657  O   SER D1805     -27.478 -50.324  59.021  1.00  0.00           O  
ATOM   2658  CB  SER D1805     -28.057 -52.794  60.495  1.00  0.00           C  
ATOM   2659  OG  SER D1805     -28.534 -52.032  61.588  1.00  0.00           O  
ATOM   2660  N   GLY D1810     -25.923 -50.084  60.630  1.00  0.00           N  
ATOM   2661  CA  GLY D1810     -25.863 -48.626  60.531  1.00  0.00           C  
ATOM   2662  C   GLY D1810     -27.061 -47.916  61.135  1.00  0.00           C  
ATOM   2663  O   GLY D1810     -27.318 -46.761  60.805  1.00  0.00           O  
ATOM   2664  N   LEU D2014     -27.800 -48.601  62.006  1.00  0.00           N  
ATOM   2665  CA  LEU D2014     -28.947 -47.974  62.686  1.00  0.00           C  
ATOM   2666  C   LEU D2014     -28.495 -47.156  63.889  1.00  0.00           C  
ATOM   2667  O   LEU D2014     -29.013 -46.075  64.159  1.00  0.00           O  
ATOM   2668  CB  LEU D2014     -29.991 -49.004  63.115  1.00  0.00           C  
ATOM   2669  CG  LEU D2014     -31.306 -48.964  62.335  1.00  0.00           C  
ATOM   2670  CD1 LEU D2014     -32.303 -49.922  62.968  1.00  0.00           C  
ATOM   2671  CD2 LEU D2014     -31.879 -47.559  62.287  1.00  0.00           C  
ATOM   2672  N   SER D2015     -27.527 -47.693  64.613  1.00  0.00           N  
ATOM   2673  CA  SER D2015     -26.885 -46.954  65.686  1.00  0.00           C  
ATOM   2674  C   SER D2015     -25.424 -46.671  65.332  1.00  0.00           C  
ATOM   2675  O   SER D2015     -24.730 -47.532  64.775  1.00  0.00           O  
ATOM   2676  CB  SER D2015     -26.989 -47.724  66.999  1.00  0.00           C  
ATOM   2677  OG  SER D2015     -28.220 -47.441  67.634  1.00  0.00           O  
ATOM   2678  N   ALA D2016     -24.973 -45.460  65.647  1.00  0.00           N  
ATOM   2679  CA  ALA D2016     -23.579 -45.075  65.411  1.00  0.00           C  
ATOM   2680  C   ALA D2016     -22.659 -45.839  66.349  1.00  0.00           C  
ATOM   2681  O   ALA D2016     -21.842 -46.656  65.926  1.00  0.00           O  
ATOM   2682  CB  ALA D2016     -23.403 -43.594  65.612  1.00  0.00           C  
ATOM   2683  N   SER D2017     -22.833 -45.575  67.633  1.00  0.00           N  
ATOM   2684  CA  SER D2017     -22.009 -46.160  68.683  1.00  0.00           C  
ATOM   2685  C   SER D2017     -22.722 -47.383  69.260  1.00  0.00           C  
ATOM   2686  O   SER D2017     -23.943 -47.501  69.155  1.00  0.00           O  
ATOM   2687  CB  SER D2017     -21.748 -45.127  69.798  1.00  0.00           C  
ATOM   2688  OG  SER D2017     -22.124 -43.797  69.417  1.00  0.00           O  
ATOM   2689  N   LYS D2018     -21.956 -48.293  69.857  1.00  0.00           N  
ATOM   2690  CA  LYS D2018     -22.525 -49.359  70.691  1.00  0.00           C  
ATOM   2691  C   LYS D2018     -23.187 -48.738  71.917  1.00  0.00           C  
ATOM   2692  O   LYS D2018     -24.125 -49.288  72.476  1.00  0.00           O  
ATOM   2693  CB  LYS D2018     -21.460 -50.366  71.122  1.00  0.00           C  
ATOM   2694  CG  LYS D2018     -20.988 -51.287  69.994  1.00  0.00           C  
ATOM   2695  CD  LYS D2018     -19.697 -52.041  70.340  1.00  0.00           C  
ATOM   2696  CE  LYS D2018     -19.859 -52.987  71.522  1.00  0.00           C  
ATOM   2697  NZ  LYS D2018     -20.860 -54.052  71.249  1.00  0.00           N  
ATOM   2698  N   GLY D2019     -22.680 -47.584  72.329  1.00  0.00           N  
ATOM   2699  CA  GLY D2019     -23.300 -46.797  73.387  1.00  0.00           C  
ATOM   2700  C   GLY D2019     -24.673 -46.305  72.974  1.00  0.00           C  
ATOM   2701  O   GLY D2019     -25.635 -46.404  73.746  1.00  0.00           O  
ATOM   2702  N   ALA D2020     -24.757 -45.781  71.750  1.00  0.00           N  
ATOM   2703  CA  ALA D2020     -26.010 -45.231  71.201  1.00  0.00           C  
ATOM   2704  C   ALA D2020     -27.094 -46.304  71.121  1.00  0.00           C  
ATOM   2705  O   ALA D2020     -28.257 -46.056  71.441  1.00  0.00           O  
ATOM   2706  CB  ALA D2020     -25.770 -44.617  69.826  1.00  0.00           C  
ATOM   2707  N   ALA D2021     -26.690 -47.493  70.691  1.00  0.00           N  
ATOM   2708  CA  ALA D2021     -27.592 -48.638  70.593  1.00  0.00           C  
ATOM   2709  C   ALA D2021     -28.227 -48.918  71.941  1.00  0.00           C  
ATOM   2710  O   ALA D2021     -29.446 -48.955  72.070  1.00  0.00           O  
ATOM   2711  CB  ALA D2021     -26.844 -49.880  70.092  1.00  0.00           C  
ATOM   2712  N   ARG D2022     -27.390 -49.106  72.949  1.00  0.00           N  
ATOM   2713  CA  ARG D2022     -27.876 -49.371  74.300  1.00  0.00           C  
ATOM   2714  C   ARG D2022     -28.926 -48.330  74.676  1.00  0.00           C  
ATOM   2715  O   ARG D2022     -30.012 -48.678  75.120  1.00  0.00           O  
ATOM   2716  CB  ARG D2022     -26.720 -49.377  75.314  1.00  0.00           C  
ATOM   2717  CG  ARG D2022     -25.784 -50.568  75.160  1.00  0.00           C  
ATOM   2718  CD  ARG D2022     -24.596 -50.527  76.116  1.00  0.00           C  
ATOM   2719  NE  ARG D2022     -23.810 -51.759  75.997  1.00  0.00           N  
ATOM   2720  CZ  ARG D2022     -22.773 -51.944  75.177  1.00  0.00           C  
ATOM   2721  NH1 ARG D2022     -22.338 -50.972  74.388  1.00  0.00           N  
ATOM   2722  NH2 ARG D2022     -22.151 -53.113  75.150  1.00  0.00           N  
ATOM   2723  N   ARG D2023     -28.608 -47.057  74.459  1.00  0.00           N  
ATOM   2724  CA  ARG D2023     -29.510 -45.971  74.847  1.00  0.00           C  
ATOM   2725  C   ARG D2023     -30.900 -46.170  74.258  1.00  0.00           C  
ATOM   2726  O   ARG D2023     -31.863 -46.367  74.989  1.00  0.00           O  
ATOM   2727  CB  ARG D2023     -28.970 -44.604  74.427  1.00  0.00           C  
ATOM   2728  CG  ARG D2023     -29.710 -43.435  75.093  1.00  0.00           C  
ATOM   2729  CD  ARG D2023     -30.039 -42.299  74.124  1.00  0.00           C  
ATOM   2730  NE  ARG D2023     -28.974 -42.048  73.150  1.00  0.00           N  
ATOM   2731  CZ  ARG D2023     -27.832 -41.404  73.402  1.00  0.00           C  
ATOM   2732  NH1 ARG D2023     -27.565 -40.927  74.618  1.00  0.00           N  
ATOM   2733  NH2 ARG D2023     -26.941 -41.241  72.424  1.00  0.00           N  
ATOM   2734  N   THR D2024     -30.992 -46.127  72.935  1.00  0.00           N  
ATOM   2735  CA  THR D2024     -32.281 -46.239  72.254  1.00  0.00           C  
ATOM   2736  C   THR D2024     -33.042 -47.526  72.627  1.00  0.00           C  
ATOM   2737  O   THR D2024     -34.260 -47.488  72.825  1.00  0.00           O  
ATOM   2738  CB  THR D2024     -32.121 -46.120  70.731  1.00  0.00           C  
ATOM   2739  OG1 THR D2024     -30.857 -46.669  70.343  1.00  0.00           O  
ATOM   2740  CG2 THR D2024     -32.186 -44.647  70.313  1.00  0.00           C  
ATOM   2741  N   ILE D2025     -32.329 -48.646  72.741  1.00  0.00           N  
ATOM   2742  CA  ILE D2025     -32.925 -49.892  73.239  1.00  0.00           C  
ATOM   2743  C   ILE D2025     -33.692 -49.652  74.551  1.00  0.00           C  
ATOM   2744  O   ILE D2025     -34.840 -50.062  74.695  1.00  0.00           O  
ATOM   2745  CB  ILE D2025     -31.858 -50.982  73.472  1.00  0.00           C  
ATOM   2746  CG1 ILE D2025     -31.504 -51.684  72.159  1.00  0.00           C  
ATOM   2747  CG2 ILE D2025     -32.357 -52.018  74.464  1.00  0.00           C  
ATOM   2748  CD1 ILE D2025     -30.220 -52.535  72.231  1.00  0.00           C  
ATOM   2749  N   HIS D2026     -33.048 -48.970  75.492  1.00  0.00           N  
ATOM   2750  CA  HIS D2026     -33.630 -48.694  76.816  1.00  0.00           C  
ATOM   2751  C   HIS D2026     -34.705 -47.602  76.808  1.00  0.00           C  
ATOM   2752  O   HIS D2026     -35.335 -47.350  77.834  1.00  0.00           O  
ATOM   2753  CB  HIS D2026     -32.533 -48.308  77.815  1.00  0.00           C  
ATOM   2754  CG  HIS D2026     -31.583 -49.424  78.132  1.00  0.00           C  
ATOM   2755  ND1 HIS D2026     -32.008 -50.710  78.403  1.00  0.00           N  
ATOM   2756  CD2 HIS D2026     -30.231 -49.442  78.243  1.00  0.00           C  
ATOM   2757  CE1 HIS D2026     -30.957 -51.473  78.653  1.00  0.00           C  
ATOM   2758  NE2 HIS D2026     -29.868 -50.729  78.564  1.00  0.00           N  
ATOM   2759  N   GLU D2027     -34.878 -46.942  75.665  1.00  0.00           N  
ATOM   2760  CA  GLU D2027     -35.996 -46.016  75.429  1.00  0.00           C  
ATOM   2761  C   GLU D2027     -37.174 -46.687  74.700  1.00  0.00           C  
ATOM   2762  O   GLU D2027     -38.091 -46.007  74.218  1.00  0.00           O  
ATOM   2763  CB  GLU D2027     -35.528 -44.825  74.592  1.00  0.00           C  
ATOM   2764  CG  GLU D2027     -34.425 -43.996  75.226  1.00  0.00           C  
ATOM   2765  CD  GLU D2027     -33.792 -43.002  74.243  1.00  0.00           C  
ATOM   2766  OE1 GLU D2027     -33.808 -43.270  73.013  1.00  0.00           O  
ATOM   2767  OE2 GLU D2027     -33.271 -41.957  74.708  1.00  0.00           O  
ATOM   2768  N   GLY D2039     -37.129 -48.014  74.595  1.00  0.00           N  
ATOM   2769  CA  GLY D2039     -38.135 -48.782  73.841  1.00  0.00           C  
ATOM   2770  C   GLY D2039     -38.187 -48.541  72.331  1.00  0.00           C  
ATOM   2771  O   GLY D2039     -39.046 -49.087  71.643  1.00  0.00           O  
ATOM   2772  N   GLY D2040     -37.268 -47.738  71.805  1.00  0.00           N  
ATOM   2773  CA  GLY D2040     -37.321 -47.317  70.403  1.00  0.00           C  
ATOM   2774  C   GLY D2040     -36.879 -48.343  69.369  1.00  0.00           C  
ATOM   2775  O   GLY D2040     -37.027 -48.123  68.173  1.00  0.00           O  
ATOM   2776  N   VAL D2041     -36.335 -49.464  69.823  1.00  0.00           N  
ATOM   2777  CA  VAL D2041     -35.860 -50.516  68.925  1.00  0.00           C  
ATOM   2778  C   VAL D2041     -36.833 -51.681  68.810  1.00  0.00           C  
ATOM   2779  O   VAL D2041     -37.427 -52.106  69.799  1.00  0.00           O  
ATOM   2780  CB  VAL D2041     -34.515 -51.065  69.395  1.00  0.00           C  
ATOM   2781  CG1 VAL D2041     -34.055 -52.206  68.484  1.00  0.00           C  
ATOM   2782  CG2 VAL D2041     -33.492 -49.934  69.450  1.00  0.00           C  
ATOM   2783  N   SER D2042     -36.979 -52.192  67.590  1.00  0.00           N  
ATOM   2784  CA  SER D2042     -37.803 -53.375  67.323  1.00  0.00           C  
ATOM   2785  C   SER D2042     -37.117 -54.257  66.300  1.00  0.00           C  
ATOM   2786  O   SER D2042     -36.620 -53.762  65.298  1.00  0.00           O  
ATOM   2787  CB  SER D2042     -39.178 -52.985  66.760  1.00  0.00           C  
ATOM   2788  OG  SER D2042     -39.449 -51.607  66.935  1.00  0.00           O  
ATOM   2789  N   VAL D2043     -37.099 -55.559  66.554  1.00  0.00           N  
ATOM   2790  CA  VAL D2043     -36.753 -56.551  65.529  1.00  0.00           C  
ATOM   2791  C   VAL D2043     -38.034 -57.233  65.023  1.00  0.00           C  
ATOM   2792  O   VAL D2043     -38.852 -57.730  65.813  1.00  0.00           O  
ATOM   2793  CB  VAL D2043     -35.776 -57.621  66.049  1.00  0.00           C  
ATOM   2794  CG1 VAL D2043     -35.436 -58.616  64.949  1.00  0.00           C  
ATOM   2795  CG2 VAL D2043     -34.518 -56.963  66.575  1.00  0.00           C  
ATOM   2796  N   ASN D2044     -38.209 -57.229  63.703  1.00  0.00           N  
ATOM   2797  CA  ASN D2044     -39.381 -57.854  63.067  1.00  0.00           C  
ATOM   2798  C   ASN D2044     -40.695 -57.351  63.652  1.00  0.00           C  
ATOM   2799  O   ASN D2044     -41.628 -58.120  63.881  1.00  0.00           O  
ATOM   2800  CB  ASN D2044     -39.290 -59.375  63.175  1.00  0.00           C  
ATOM   2801  CG  ASN D2044     -38.193 -59.947  62.307  1.00  0.00           C  
ATOM   2802  OD1 ASN D2044     -37.729 -59.308  61.357  1.00  0.00           O  
ATOM   2803  ND2 ASN D2044     -37.771 -61.157  62.621  1.00  0.00           N  
ATOM   2804  N   ASN D2045     -40.729 -56.052  63.928  1.00  0.00           N  
ATOM   2805  CA  ASN D2045     -41.932 -55.359  64.402  1.00  0.00           C  
ATOM   2806  C   ASN D2045     -42.310 -55.696  65.835  1.00  0.00           C  
ATOM   2807  O   ASN D2045     -43.295 -55.177  66.346  1.00  0.00           O  
ATOM   2808  CB  ASN D2045     -43.120 -55.610  63.467  1.00  0.00           C  
ATOM   2809  CG  ASN D2045     -43.062 -54.769  62.209  1.00  0.00           C  
ATOM   2810  OD1 ASN D2045     -42.548 -53.655  62.210  1.00  0.00           O  
ATOM   2811  ND2 ASN D2045     -43.603 -55.298  61.128  1.00  0.00           N  
ATOM   2812  N   ILE D2046     -41.520 -56.551  66.479  1.00  0.00           N  
ATOM   2813  CA  ILE D2046     -41.688 -56.854  67.910  1.00  0.00           C  
ATOM   2814  C   ILE D2046     -40.639 -56.087  68.705  1.00  0.00           C  
ATOM   2815  O   ILE D2046     -39.462 -56.093  68.353  1.00  0.00           O  
ATOM   2816  CB  ILE D2046     -41.506 -58.342  68.211  1.00  0.00           C  
ATOM   2817  CG1 ILE D2046     -42.536 -59.165  67.459  1.00  0.00           C  
ATOM   2818  CG2 ILE D2046     -41.624 -58.601  69.701  1.00  0.00           C  
ATOM   2819  CD1 ILE D2046     -42.226 -60.637  67.476  1.00  0.00           C  
ATOM   2820  N   ARG D2047     -41.060 -55.448  69.788  1.00  0.00           N  
ATOM   2821  CA  ARG D2047     -40.149 -54.585  70.537  1.00  0.00           C  
ATOM   2822  C   ARG D2047     -39.119 -55.358  71.340  1.00  0.00           C  
ATOM   2823  O   ARG D2047     -39.366 -56.483  71.760  1.00  0.00           O  
ATOM   2824  CB  ARG D2047     -40.902 -53.658  71.467  1.00  0.00           C  
ATOM   2825  CG  ARG D2047     -39.997 -52.596  72.019  1.00  0.00           C  
ATOM   2826  CD  ARG D2047     -40.753 -51.546  72.747  1.00  0.00           C  
ATOM   2827  NE  ARG D2047     -40.716 -51.763  74.187  1.00  0.00           N  
ATOM   2828  CZ  ARG D2047     -41.361 -51.008  75.072  1.00  0.00           C  
ATOM   2829  NH1 ARG D2047     -42.103 -49.981  74.662  1.00  0.00           N  
ATOM   2830  NH2 ARG D2047     -41.264 -51.278  76.369  1.00  0.00           N  
ATOM   2831  N   VAL D2048     -37.964 -54.732  71.540  1.00  0.00           N  
ATOM   2832  CA  VAL D2048     -36.857 -55.340  72.266  1.00  0.00           C  
ATOM   2833  C   VAL D2048     -36.496 -54.547  73.529  1.00  0.00           C  
ATOM   2834  O   VAL D2048     -35.942 -53.444  73.448  1.00  0.00           O  
ATOM   2835  CB  VAL D2048     -35.636 -55.474  71.359  1.00  0.00           C  
ATOM   2836  CG1 VAL D2048     -34.446 -55.979  72.138  1.00  0.00           C  
ATOM   2837  CG2 VAL D2048     -35.945 -56.415  70.219  1.00  0.00           C  
ATOM   2838  N   ASP D2049     -36.826 -55.128  74.686  1.00  0.00           N  
ATOM   2839  CA  ASP D2049     -36.494 -54.559  76.009  1.00  0.00           C  
ATOM   2840  C   ASP D2049     -35.058 -54.888  76.381  1.00  0.00           C  
ATOM   2841  O   ASP D2049     -34.308 -54.034  76.845  1.00  0.00           O  
ATOM   2842  CB  ASP D2049     -37.394 -55.126  77.130  1.00  0.00           C  
ATOM   2843  CG  ASP D2049     -38.861 -55.273  76.722  1.00  0.00           C  
ATOM   2844  OD1 ASP D2049     -39.475 -54.258  76.319  1.00  0.00           O  
ATOM   2845  OD2 ASP D2049     -39.400 -56.404  76.832  1.00  0.00           O  
ATOM   2846  N   ASN D2050     -34.701 -56.152  76.173  1.00  0.00           N  
ATOM   2847  CA  ASN D2050     -33.433 -56.719  76.650  1.00  0.00           C  
ATOM   2848  C   ASN D2050     -32.224 -56.262  75.851  1.00  0.00           C  
ATOM   2849  O   ASN D2050     -32.183 -56.413  74.642  1.00  0.00           O  
ATOM   2850  CB  ASN D2050     -33.494 -58.251  76.626  1.00  0.00           C  
ATOM   2851  CG  ASN D2050     -32.181 -58.899  77.047  1.00  0.00           C  
ATOM   2852  OD1 ASN D2050     -31.577 -59.657  76.285  1.00  0.00           O  
ATOM   2853  ND2 ASN D2050     -31.727 -58.593  78.259  1.00  0.00           N  
ATOM   2854  N   GLU D2052     -31.228 -55.738  76.551  1.00  0.00           N  
ATOM   2855  CA  GLU D2052     -29.988 -55.254  75.928  1.00  0.00           C  
ATOM   2856  C   GLU D2052     -29.149 -56.377  75.302  1.00  0.00           C  
ATOM   2857  O   GLU D2052     -28.406 -56.145  74.351  1.00  0.00           O  
ATOM   2858  CB  GLU D2052     -29.158 -54.498  76.972  1.00  0.00           C  
ATOM   2859  CG  GLU D2052     -27.846 -53.930  76.462  1.00  0.00           C  
ATOM   2860  CD  GLU D2052     -27.301 -52.821  77.352  1.00  0.00           C  
ATOM   2861  OE1 GLU D2052     -27.984 -51.777  77.481  1.00  0.00           O  
ATOM   2862  OE2 GLU D2052     -26.183 -52.987  77.903  1.00  0.00           O  
ATOM   2863  N   GLU D2053     -29.279 -57.586  75.842  1.00  0.00           N  
ATOM   2864  CA  GLU D2053     -28.478 -58.747  75.416  1.00  0.00           C  
ATOM   2865  C   GLU D2053     -29.218 -59.690  74.444  1.00  0.00           C  
ATOM   2866  O   GLU D2053     -28.731 -60.771  74.124  1.00  0.00           O  
ATOM   2867  CB  GLU D2053     -28.015 -59.522  76.667  1.00  0.00           C  
ATOM   2868  CG  GLU D2053     -26.965 -60.623  76.442  1.00  0.00           C  
ATOM   2869  CD  GLU D2053     -25.876 -60.224  75.454  1.00  0.00           C  
ATOM   2870  OE1 GLU D2053     -25.212 -59.183  75.681  1.00  0.00           O  
ATOM   2871  OE2 GLU D2053     -25.690 -60.955  74.452  1.00  0.00           O  
ATOM   2872  N   TRP D2054     -30.392 -59.270  73.981  1.00  0.00           N  
ATOM   2873  CA  TRP D2054     -31.197 -60.029  73.012  1.00  0.00           C  
ATOM   2874  C   TRP D2054     -30.339 -60.701  71.944  1.00  0.00           C  
ATOM   2875  O   TRP D2054     -29.400 -60.106  71.410  1.00  0.00           O  
ATOM   2876  CB  TRP D2054     -32.203 -59.092  72.339  1.00  0.00           C  
ATOM   2877  CG  TRP D2054     -33.209 -59.743  71.422  1.00  0.00           C  
ATOM   2878  CD1 TRP D2054     -34.481 -60.115  71.742  1.00  0.00           C  
ATOM   2879  CD2 TRP D2054     -33.044 -60.054  70.030  1.00  0.00           C  
ATOM   2880  NE1 TRP D2054     -35.112 -60.652  70.649  1.00  0.00           N  
ATOM   2881  CE2 TRP D2054     -34.252 -60.628  69.584  1.00  0.00           C  
ATOM   2882  CE3 TRP D2054     -31.992 -59.909  69.120  1.00  0.00           C  
ATOM   2883  CZ2 TRP D2054     -34.437 -61.062  68.268  1.00  0.00           C  
ATOM   2884  CZ3 TRP D2054     -32.177 -60.336  67.811  1.00  0.00           C  
ATOM   2885  CH2 TRP D2054     -33.391 -60.901  67.396  1.00  0.00           C  
ATOM   2886  N   VAL D2055     -30.675 -61.946  71.637  1.00  0.00           N  
ATOM   2887  CA  VAL D2055     -29.958 -62.725  70.629  1.00  0.00           C  
ATOM   2888  C   VAL D2055     -30.988 -63.217  69.600  1.00  0.00           C  
ATOM   2889  O   VAL D2055     -32.110 -63.542  69.968  1.00  0.00           O  
ATOM   2890  CB  VAL D2055     -29.172 -63.905  71.299  1.00  0.00           C  
ATOM   2891  CG1 VAL D2055     -29.994 -65.197  71.320  1.00  0.00           C  
ATOM   2892  CG2 VAL D2055     -27.840 -64.136  70.609  1.00  0.00           C  
ATOM   2893  N   PRO D2056     -30.635 -63.227  68.306  1.00  0.00           N  
ATOM   2894  CA  PRO D2056     -31.566 -63.734  67.306  1.00  0.00           C  
ATOM   2895  C   PRO D2056     -31.729 -65.243  67.347  1.00  0.00           C  
ATOM   2896  O   PRO D2056     -30.783 -65.992  67.114  1.00  0.00           O  
ATOM   2897  CB  PRO D2056     -30.922 -63.321  65.980  1.00  0.00           C  
ATOM   2898  CG  PRO D2056     -29.489 -63.253  66.275  1.00  0.00           C  
ATOM   2899  CD  PRO D2056     -29.385 -62.761  67.688  1.00  0.00           C  
ATOM   2900  N   GLN D2057     -32.945 -65.669  67.640  1.00  0.00           N  
ATOM   2901  CA  GLN D2057     -33.322 -67.078  67.552  1.00  0.00           C  
ATOM   2902  C   GLN D2057     -33.309 -67.513  66.080  1.00  0.00           C  
ATOM   2903  O   GLN D2057     -33.357 -66.682  65.173  1.00  0.00           O  
ATOM   2904  CB  GLN D2057     -34.712 -67.288  68.165  1.00  0.00           C  
ATOM   2905  CG  GLN D2057     -35.060 -68.732  68.511  1.00  0.00           C  
ATOM   2906  CD  GLN D2057     -36.413 -68.874  69.199  1.00  0.00           C  
ATOM   2907  OE1 GLN D2057     -37.114 -69.860  68.992  1.00  0.00           O  
ATOM   2908  NE2 GLN D2057     -36.783 -67.892  70.019  1.00  0.00           N  
ATOM   2909  N   SER D2058     -33.227 -68.816  65.852  1.00  0.00           N  
ATOM   2910  CA  SER D2058     -33.265 -69.373  64.488  1.00  0.00           C  
ATOM   2911  C   SER D2058     -34.588 -69.070  63.784  1.00  0.00           C  
ATOM   2912  O   SER D2058     -34.612 -68.718  62.606  1.00  0.00           O  
ATOM   2913  CB  SER D2058     -33.052 -70.885  64.513  1.00  0.00           C  
ATOM   2914  OG  SER D2058     -33.031 -71.408  63.197  1.00  0.00           O  
ATOM   2915  N   SER D2059     -35.680 -69.204  64.528  1.00  0.00           N  
ATOM   2916  CA  SER D2059     -37.033 -69.010  63.982  1.00  0.00           C  
ATOM   2917  C   SER D2059     -37.387 -67.543  63.698  1.00  0.00           C  
ATOM   2918  O   SER D2059     -38.424 -67.270  63.095  1.00  0.00           O  
ATOM   2919  CB  SER D2059     -38.085 -69.619  64.909  1.00  0.00           C  
ATOM   2920  OG  SER D2059     -38.028 -69.037  66.194  1.00  0.00           O  
ATOM   2921  N   ASP D2060     -36.535 -66.612  64.126  1.00  0.00           N  
ATOM   2922  CA  ASP D2060     -36.758 -65.172  63.884  1.00  0.00           C  
ATOM   2923  C   ASP D2060     -36.605 -64.739  62.419  1.00  0.00           C  
ATOM   2924  O   ASP D2060     -37.312 -63.847  61.958  1.00  0.00           O  
ATOM   2925  CB  ASP D2060     -35.819 -64.324  64.749  1.00  0.00           C  
ATOM   2926  CG  ASP D2060     -36.253 -64.258  66.199  1.00  0.00           C  
ATOM   2927  OD1 ASP D2060     -37.424 -64.571  66.500  1.00  0.00           O  
ATOM   2928  OD2 ASP D2060     -35.416 -63.879  67.043  1.00  0.00           O  
ATOM   2929  N   PHE D2061     -35.688 -65.364  61.694  1.00  0.00           N  
ATOM   2930  CA  PHE D2061     -35.393 -64.951  60.312  1.00  0.00           C  
ATOM   2931  C   PHE D2061     -36.566 -65.190  59.345  1.00  0.00           C  
ATOM   2932  O   PHE D2061     -37.100 -66.295  59.263  1.00  0.00           O  
ATOM   2933  CB  PHE D2061     -34.140 -65.661  59.794  1.00  0.00           C  
ATOM   2934  CG  PHE D2061     -32.889 -65.269  60.517  1.00  0.00           C  
ATOM   2935  CD1 PHE D2061     -32.495 -65.937  61.668  1.00  0.00           C  
ATOM   2936  CD2 PHE D2061     -32.108 -64.220  60.058  1.00  0.00           C  
ATOM   2937  CE1 PHE D2061     -31.332 -65.571  62.345  1.00  0.00           C  
ATOM   2938  CE2 PHE D2061     -30.943 -63.847  60.731  1.00  0.00           C  
ATOM   2939  CZ  PHE D2061     -30.557 -64.525  61.874  1.00  0.00           C  
ATOM   2940  N   LEU D2062     -36.965 -64.146  58.623  1.00  0.00           N  
ATOM   2941  CA  LEU D2062     -37.998 -64.274  57.595  1.00  0.00           C  
ATOM   2942  C   LEU D2062     -37.391 -64.991  56.396  1.00  0.00           C  
ATOM   2943  O   LEU D2062     -36.322 -64.613  55.914  1.00  0.00           O  
ATOM   2944  CB  LEU D2062     -38.553 -62.913  57.149  1.00  0.00           C  
ATOM   2945  CG  LEU D2062     -39.269 -61.984  58.135  1.00  0.00           C  
ATOM   2946  CD1 LEU D2062     -39.803 -62.739  59.324  1.00  0.00           C  
ATOM   2947  CD2 LEU D2062     -38.348 -60.873  58.601  1.00  0.00           C  
ATOM   2948  N   HIS D2063     -38.073 -66.034  55.931  1.00  0.00           N  
ATOM   2949  CA  HIS D2063     -37.589 -66.866  54.826  1.00  0.00           C  
ATOM   2950  C   HIS D2063     -36.158 -67.360  55.069  1.00  0.00           C  
ATOM   2951  O   HIS D2063     -35.372 -67.521  54.139  1.00  0.00           O  
ATOM   2952  CB  HIS D2063     -37.683 -66.098  53.503  1.00  0.00           C  
ATOM   2953  CG  HIS D2063     -39.069 -65.641  53.169  1.00  0.00           C  
ATOM   2954  ND1 HIS D2063     -40.162 -66.480  53.222  1.00  0.00           N  
ATOM   2955  CD2 HIS D2063     -39.539 -64.437  52.767  1.00  0.00           C  
ATOM   2956  CE1 HIS D2063     -41.245 -65.811  52.872  1.00  0.00           C  
ATOM   2957  NE2 HIS D2063     -40.894 -64.570  52.589  1.00  0.00           N  
ATOM   2958  N   GLY D2064     -35.825 -67.584  56.334  1.00  0.00           N  
ATOM   2959  CA  GLY D2064     -34.497 -68.078  56.726  1.00  0.00           C  
ATOM   2960  C   GLY D2064     -33.331 -67.134  56.490  1.00  0.00           C  
ATOM   2961  O   GLY D2064     -32.192 -67.462  56.812  1.00  0.00           O  
ATOM   2962  N   ARG D2065     -33.623 -65.952  55.955  1.00  0.00           N  
ATOM   2963  CA  ARG D2065     -32.592 -65.006  55.487  1.00  0.00           C  
ATOM   2964  C   ARG D2065     -32.561 -63.652  56.210  1.00  0.00           C  
ATOM   2965  O   ARG D2065     -31.496 -63.067  56.342  1.00  0.00           O  
ATOM   2966  CB  ARG D2065     -32.775 -64.737  53.984  1.00  0.00           C  
ATOM   2967  CG  ARG D2065     -31.897 -65.560  53.049  1.00  0.00           C  
ATOM   2968  CD  ARG D2065     -32.237 -65.225  51.597  1.00  0.00           C  
ATOM   2969  NE  ARG D2065     -33.531 -65.799  51.199  1.00  0.00           N  
ATOM   2970  CZ  ARG D2065     -34.305 -65.359  50.204  1.00  0.00           C  
ATOM   2971  NH1 ARG D2065     -33.948 -64.304  49.477  1.00  0.00           N  
ATOM   2972  NH2 ARG D2065     -35.456 -65.975  49.942  1.00  0.00           N  
ATOM   2973  N   TRP D2066     -33.712 -63.167  56.671  1.00  0.00           N  
ATOM   2974  CA  TRP D2066     -33.885 -61.731  56.972  1.00  0.00           C  
ATOM   2975  C   TRP D2066     -34.351 -61.371  58.390  1.00  0.00           C  
ATOM   2976  O   TRP D2066     -35.249 -62.000  58.949  1.00  0.00           O  
ATOM   2977  CB  TRP D2066     -34.892 -61.116  55.994  1.00  0.00           C  
ATOM   2978  CG  TRP D2066     -34.495 -61.179  54.550  1.00  0.00           C  
ATOM   2979  CD1 TRP D2066     -35.010 -62.004  53.587  1.00  0.00           C  
ATOM   2980  CD2 TRP D2066     -33.520 -60.369  53.902  1.00  0.00           C  
ATOM   2981  NE1 TRP D2066     -34.404 -61.760  52.379  1.00  0.00           N  
ATOM   2982  CE2 TRP D2066     -33.485 -60.761  52.545  1.00  0.00           C  
ATOM   2983  CE3 TRP D2066     -32.675 -59.347  54.332  1.00  0.00           C  
ATOM   2984  CZ2 TRP D2066     -32.638 -60.170  51.621  1.00  0.00           C  
ATOM   2985  CZ3 TRP D2066     -31.830 -58.758  53.409  1.00  0.00           C  
ATOM   2986  CH2 TRP D2066     -31.817 -59.174  52.066  1.00  0.00           C  
ATOM   2987  N   LEU D2067     -33.729 -60.339  58.951  1.00  0.00           N  
ATOM   2988  CA  LEU D2067     -34.273 -59.629  60.106  1.00  0.00           C  
ATOM   2989  C   LEU D2067     -34.532 -58.190  59.686  1.00  0.00           C  
ATOM   2990  O   LEU D2067     -33.816 -57.638  58.857  1.00  0.00           O  
ATOM   2991  CB  LEU D2067     -33.317 -59.621  61.304  1.00  0.00           C  
ATOM   2992  CG  LEU D2067     -32.897 -60.915  61.994  1.00  0.00           C  
ATOM   2993  CD1 LEU D2067     -31.989 -60.579  63.180  1.00  0.00           C  
ATOM   2994  CD2 LEU D2067     -34.105 -61.728  62.437  1.00  0.00           C  
ATOM   2995  N   VAL D2068     -35.559 -57.591  60.272  1.00  0.00           N  
ATOM   2996  CA  VAL D2068     -35.876 -56.197  60.020  1.00  0.00           C  
ATOM   2997  C   VAL D2068     -35.764 -55.426  61.324  1.00  0.00           C  
ATOM   2998  O   VAL D2068     -36.563 -55.611  62.235  1.00  0.00           O  
ATOM   2999  CB  VAL D2068     -37.274 -56.033  59.427  1.00  0.00           C  
ATOM   3000  CG1 VAL D2068     -37.519 -54.574  59.068  1.00  0.00           C  
ATOM   3001  CG2 VAL D2068     -37.429 -56.928  58.212  1.00  0.00           C  
ATOM   3002  N   LEU D2069     -34.736 -54.589  61.405  1.00  0.00           N  
ATOM   3003  CA  LEU D2069     -34.529 -53.704  62.545  1.00  0.00           C  
ATOM   3004  C   LEU D2069     -35.197 -52.346  62.297  1.00  0.00           C  
ATOM   3005  O   LEU D2069     -35.261 -51.867  61.170  1.00  0.00           O  
ATOM   3006  CB  LEU D2069     -33.032 -53.482  62.801  1.00  0.00           C  
ATOM   3007  CG  LEU D2069     -32.126 -54.706  62.923  1.00  0.00           C  
ATOM   3008  CD1 LEU D2069     -30.723 -54.270  63.292  1.00  0.00           C  
ATOM   3009  CD2 LEU D2069     -32.654 -55.690  63.947  1.00  0.00           C  
ATOM   3010  N   ARG D2070     -35.664 -51.716  63.365  1.00  0.00           N  
ATOM   3011  CA  ARG D2070     -36.270 -50.401  63.255  1.00  0.00           C  
ATOM   3012  C   ARG D2070     -36.041 -49.563  64.502  1.00  0.00           C  
ATOM   3013  O   ARG D2070     -36.193 -50.065  65.614  1.00  0.00           O  
ATOM   3014  CB  ARG D2070     -37.766 -50.540  63.004  1.00  0.00           C  
ATOM   3015  CG  ARG D2070     -38.502 -49.202  62.886  1.00  0.00           C  
ATOM   3016  CD  ARG D2070     -39.786 -49.341  62.075  1.00  0.00           C  
ATOM   3017  NE  ARG D2070     -40.654 -50.389  62.609  1.00  0.00           N  
ATOM   3018  CZ  ARG D2070     -41.452 -50.253  63.664  1.00  0.00           C  
ATOM   3019  NH1 ARG D2070     -41.519 -49.109  64.323  1.00  0.00           N  
ATOM   3020  NH2 ARG D2070     -42.187 -51.273  64.063  1.00  0.00           N  
ATOM   3021  N   ARG D2071     -35.677 -48.297  64.307  1.00  0.00           N  
ATOM   3022  CA  ARG D2071     -35.647 -47.320  65.398  1.00  0.00           C  
ATOM   3023  C   ARG D2071     -36.784 -46.322  65.194  1.00  0.00           C  
ATOM   3024  O   ARG D2071     -37.061 -45.906  64.068  1.00  0.00           O  
ATOM   3025  CB  ARG D2071     -34.313 -46.582  65.467  1.00  0.00           C  
ATOM   3026  CG  ARG D2071     -33.980 -46.041  66.875  1.00  0.00           C  
ATOM   3027  CD  ARG D2071     -32.706 -45.173  66.931  1.00  0.00           C  
ATOM   3028  NE  ARG D2071     -31.936 -45.204  65.684  1.00  0.00           N  
ATOM   3029  CZ  ARG D2071     -32.039 -44.308  64.700  1.00  0.00           C  
ATOM   3030  NH1 ARG D2071     -32.875 -43.282  64.804  1.00  0.00           N  
ATOM   3031  NH2 ARG D2071     -31.303 -44.434  63.597  1.00  0.00           N  
ATOM   3032  N   GLY D2072     -37.440 -45.938  66.279  1.00  0.00           N  
ATOM   3033  CA  GLY D2072     -38.652 -45.116  66.188  1.00  0.00           C  
ATOM   3034  C   GLY D2072     -39.711 -45.736  65.278  1.00  0.00           C  
ATOM   3035  O   GLY D2072     -39.934 -46.934  65.318  1.00  0.00           O  
ATOM   3036  N   LYS D2073     -40.354 -44.910  64.456  1.00  0.00           N  
ATOM   3037  CA  LYS D2073     -41.351 -45.372  63.476  1.00  0.00           C  
ATOM   3038  C   LYS D2073     -40.934 -45.049  62.047  1.00  0.00           C  
ATOM   3039  O   LYS D2073     -41.733 -45.217  61.126  1.00  0.00           O  
ATOM   3040  CB  LYS D2073     -42.716 -44.722  63.746  1.00  0.00           C  
ATOM   3041  N   ARG D2074     -39.683 -44.612  61.868  1.00  0.00           N  
ATOM   3042  CA  ARG D2074     -39.229 -43.989  60.610  1.00  0.00           C  
ATOM   3043  C   ARG D2074     -37.957 -44.575  59.989  1.00  0.00           C  
ATOM   3044  O   ARG D2074     -37.798 -44.535  58.774  1.00  0.00           O  
ATOM   3045  CB  ARG D2074     -39.032 -42.481  60.821  1.00  0.00           C  
ATOM   3046  N   SER D2075     -37.043 -45.085  60.806  1.00  0.00           N  
ATOM   3047  CA  SER D2075     -35.719 -45.520  60.311  1.00  0.00           C  
ATOM   3048  C   SER D2075     -35.572 -47.021  60.417  1.00  0.00           C  
ATOM   3049  O   SER D2075     -35.709 -47.574  61.508  1.00  0.00           O  
ATOM   3050  CB  SER D2075     -34.586 -44.877  61.119  1.00  0.00           C  
ATOM   3051  OG  SER D2075     -35.086 -43.912  62.023  1.00  0.00           O  
ATOM   3052  N   ILE D2076     -35.275 -47.672  59.296  1.00  0.00           N  
ATOM   3053  CA  ILE D2076     -35.112 -49.134  59.289  1.00  0.00           C  
ATOM   3054  C   ILE D2076     -33.829 -49.586  58.604  1.00  0.00           C  
ATOM   3055  O   ILE D2076     -33.326 -48.939  57.692  1.00  0.00           O  
ATOM   3056  CB  ILE D2076     -36.324 -49.885  58.646  1.00  0.00           C  
ATOM   3057  CG1 ILE D2076     -36.355 -49.721  57.121  1.00  0.00           C  
ATOM   3058  CG2 ILE D2076     -37.622 -49.421  59.274  1.00  0.00           C  
ATOM   3059  CD1 ILE D2076     -37.473 -50.491  56.452  1.00  0.00           C  
ATOM   3060  N   ALA D2077     -33.324 -50.720  59.059  1.00  0.00           N  
ATOM   3061  CA  ALA D2077     -32.174 -51.361  58.440  1.00  0.00           C  
ATOM   3062  C   ALA D2077     -32.396 -52.856  58.493  1.00  0.00           C  
ATOM   3063  O   ALA D2077     -33.147 -53.345  59.336  1.00  0.00           O  
ATOM   3064  CB  ALA D2077     -30.900 -50.986  59.169  1.00  0.00           C  
ATOM   3065  N   GLY D2078     -31.730 -53.576  57.601  1.00  0.00           N  
ATOM   3066  CA  GLY D2078     -31.897 -55.030  57.490  1.00  0.00           C  
ATOM   3067  C   GLY D2078     -30.719 -55.819  58.011  1.00  0.00           C  
ATOM   3068  O   GLY D2078     -29.677 -55.266  58.331  1.00  0.00           O  
ATOM   3069  N   VAL D2079     -30.910 -57.124  58.114  1.00  0.00           N  
ATOM   3070  CA  VAL D2079     -29.844 -58.051  58.508  1.00  0.00           C  
ATOM   3071  C   VAL D2079     -29.968 -59.355  57.709  1.00  0.00           C  
ATOM   3072  O   VAL D2079     -30.959 -60.072  57.835  1.00  0.00           O  
ATOM   3073  CB  VAL D2079     -29.895 -58.382  60.012  1.00  0.00           C  
ATOM   3074  CG1 VAL D2079     -28.716 -59.262  60.409  1.00  0.00           C  
ATOM   3075  CG2 VAL D2079     -29.924 -57.106  60.845  1.00  0.00           C  
ATOM   3076  N   GLU D2080     -28.957 -59.643  56.890  1.00  0.00           N  
ATOM   3077  CA  GLU D2080     -28.960 -60.825  56.017  1.00  0.00           C  
ATOM   3078  C   GLU D2080     -28.050 -61.938  56.536  1.00  0.00           C  
ATOM   3079  O   GLU D2080     -26.840 -61.769  56.645  1.00  0.00           O  
ATOM   3080  CB  GLU D2080     -28.549 -60.446  54.586  1.00  0.00           C  
ATOM   3081  CG  GLU D2080     -28.722 -61.580  53.548  1.00  0.00           C  
ATOM   3082  CD  GLU D2080     -28.455 -61.124  52.113  1.00  0.00           C  
ATOM   3083  OE1 GLU D2080     -27.742 -60.111  51.921  1.00  0.00           O  
ATOM   3084  OE2 GLU D2080     -28.958 -61.784  51.178  1.00  0.00           O  
ATOM   3085  N   ARG D2081     -28.656 -63.080  56.836  1.00  0.00           N  
ATOM   3086  CA  ARG D2081     -27.930 -64.297  57.222  1.00  0.00           C  
ATOM   3087  C   ARG D2081     -27.114 -64.835  56.026  1.00  0.00           C  
ATOM   3088  O   ARG D2081     -27.598 -64.853  54.887  1.00  0.00           O  
ATOM   3089  CB  ARG D2081     -28.917 -65.358  57.722  1.00  0.00           C  
ATOM   3090  CG  ARG D2081     -28.306 -66.461  58.576  1.00  0.00           C  
ATOM   3091  CD  ARG D2081     -29.162 -67.741  58.525  1.00  0.00           C  
ATOM   3092  NE  ARG D2081     -30.066 -67.921  59.663  1.00  0.00           N  
ATOM   3093  CZ  ARG D2081     -30.987 -68.885  59.749  1.00  0.00           C  
ATOM   3094  NH1 ARG D2081     -31.158 -69.757  58.759  1.00  0.00           N  
ATOM   3095  NH2 ARG D2081     -31.750 -68.980  60.831  1.00  0.00           N  
ATOM   3096  N   ILE D2082     -25.882 -65.264  56.301  1.00  0.00           N  
ATOM   3097  CA  ILE D2082     -24.915 -65.669  55.263  1.00  0.00           C  
ATOM   3098  C   ILE D2082     -24.188 -66.967  55.664  1.00  0.00           C  
ATOM   3099  O   ILE D2082     -24.098 -67.306  56.846  1.00  0.00           O  
ATOM   3100  CB  ILE D2082     -23.883 -64.526  54.989  1.00  0.00           C  
ATOM   3101  CG1 ILE D2082     -24.531 -63.368  54.213  1.00  0.00           C  
ATOM   3102  CG2 ILE D2082     -22.666 -65.032  54.228  1.00  0.00           C  
ATOM   3103  CD1 ILE D2082     -24.919 -63.704  52.774  1.00  0.00           C  
ATOM   3104  N   GLY D 424     -23.694 -67.693  54.663  1.00  0.00           N  
ATOM   3105  CA  GLY D 424     -22.892 -68.903  54.878  1.00  0.00           C  
ATOM   3106  C   GLY D 424     -21.597 -68.890  54.086  1.00  0.00           C  
ATOM   3107  O   GLY D 424     -20.680 -69.663  54.377  1.00  0.00           O  
TER
END
