# Supplementary material for: Backbone Brackets and Arginine Tweezers delineate Class I and Class II aminoacyl tRNA synthetases
Source: PLoS Comput Biol. 2018 Apr 16;14(4):e1006101. doi: 10.1371/journal.pcbi.1006101 (PMC5919687; doi:10.1371/journal.pcbi.1006101)
Supplement: S11 File — All structures of Class I aaRS with residues renumbered according to the MSA. (GZ) [file pcbi.1006101.s023.tar.gz › 2o5r_A_renum.pdb]

ATOM      1  N   VAL A 266     -50.288  -1.915  55.285  1.00  0.00           N  
ATOM      2  CA  VAL A 266     -49.954  -0.468  55.300  1.00  0.00           C  
ATOM      3  C   VAL A 266     -48.524  -0.286  54.763  1.00  0.00           C  
ATOM      4  O   VAL A 266     -47.603  -0.971  55.211  1.00  0.00           O  
ATOM      5  CB  VAL A 266     -50.080   0.154  56.727  1.00  0.00           C  
ATOM      6  CG1 VAL A 266     -49.744   1.638  56.713  1.00  0.00           C  
ATOM      7  CG2 VAL A 266     -51.485  -0.055  57.292  1.00  0.00           C  
ATOM      8  N   ARG A 267     -48.363   0.606  53.779  1.00  0.00           N  
ATOM      9  CA  ARG A 267     -47.067   0.900  53.132  1.00  0.00           C  
ATOM     10  C   ARG A 267     -46.958   2.382  52.727  1.00  0.00           C  
ATOM     11  O   ARG A 267     -47.749   2.867  51.907  1.00  0.00           O  
ATOM     12  CB  ARG A 267     -46.882   0.038  51.888  1.00  0.00           C  
ATOM     13  CG  ARG A 267     -46.890  -1.477  52.134  1.00  0.00           C  
ATOM     14  CD  ARG A 267     -46.788  -2.260  50.843  1.00  0.00           C  
ATOM     15  NE  ARG A 267     -45.541  -1.955  50.146  1.00  0.00           N  
ATOM     16  CZ  ARG A 267     -44.360  -2.538  50.373  1.00  0.00           C  
ATOM     17  NH1 ARG A 267     -44.203  -3.499  51.301  1.00  0.00           N  
ATOM     18  NH2 ARG A 267     -43.304  -2.151  49.658  1.00  0.00           N  
ATOM     19  N   VAL A 268     -45.970   3.072  53.302  1.00  0.00           N  
ATOM     20  CA  VAL A 268     -45.722   4.503  53.080  1.00  0.00           C  
ATOM     21  C   VAL A 268     -44.289   4.730  52.617  1.00  0.00           C  
ATOM     22  O   VAL A 268     -43.430   3.883  52.843  1.00  0.00           O  
ATOM     23  CB  VAL A 268     -45.984   5.332  54.374  1.00  0.00           C  
ATOM     24  CG1 VAL A 268     -47.421   5.184  54.807  1.00  0.00           C  
ATOM     25  CG2 VAL A 268     -45.040   4.937  55.520  1.00  0.00           C  
ATOM     26  N   ARG A 269     -44.033   5.886  52.001  1.00  0.00           N  
ATOM     27  CA  ARG A 269     -42.690   6.208  51.506  1.00  0.00           C  
ATOM     28  C   ARG A 269     -42.302   7.678  51.639  1.00  0.00           C  
ATOM     29  O   ARG A 269     -43.163   8.561  51.680  1.00  0.00           O  
ATOM     30  CB  ARG A 269     -42.506   5.728  50.040  1.00  0.00           C  
ATOM     31  CG  ARG A 269     -43.037   6.640  48.888  1.00  0.00           C  
ATOM     32  CD  ARG A 269     -44.485   7.063  49.053  1.00  0.00           C  
ATOM     33  NE  ARG A 269     -44.964   7.863  47.929  1.00  0.00           N  
ATOM     34  CZ  ARG A 269     -44.745   9.172  47.755  1.00  0.00           C  
ATOM     35  NH1 ARG A 269     -44.051   9.916  48.626  1.00  0.00           N  
ATOM     36  NH2 ARG A 269     -45.249   9.760  46.672  1.00  0.00           N  
ATOM     37  N   PHE A 270     -40.989   7.896  51.751  1.00  0.00           N  
ATOM     38  CA  PHE A 270     -40.364   9.221  51.755  1.00  0.00           C  
ATOM     39  C   PHE A 270     -39.560   9.217  50.450  1.00  0.00           C  
ATOM     40  O   PHE A 270     -38.696   8.341  50.250  1.00  0.00           O  
ATOM     41  CB  PHE A 270     -39.497   9.441  53.009  1.00  0.00           C  
ATOM     42  CG  PHE A 270     -38.780  10.773  53.039  1.00  0.00           C  
ATOM     43  CD1 PHE A 270     -39.498  11.974  52.916  1.00  0.00           C  
ATOM     44  CD2 PHE A 270     -37.393  10.837  53.225  1.00  0.00           C  
ATOM     45  CE1 PHE A 270     -38.842  13.226  52.942  1.00  0.00           C  
ATOM     46  CE2 PHE A 270     -36.721  12.082  53.258  1.00  0.00           C  
ATOM     47  CZ  PHE A 270     -37.451  13.281  53.117  1.00  0.00           C  
ATOM     48  N   ALA A 272     -39.858  10.180  49.572  1.00  0.00           N  
ATOM     49  CA  ALA A 272     -39.291  10.254  48.222  1.00  0.00           C  
ATOM     50  C   ALA A 272     -38.502  11.542  47.955  1.00  0.00           C  
ATOM     51  O   ALA A 272     -38.904  12.343  47.103  1.00  0.00           O  
ATOM     52  CB  ALA A 272     -40.421  10.096  47.212  1.00  0.00           C  
ATOM     53  N   PRO A 273     -37.359  11.738  48.653  1.00  0.00           N  
ATOM     54  CA  PRO A 273     -36.573  12.962  48.478  1.00  0.00           C  
ATOM     55  C   PRO A 273     -35.642  12.953  47.263  1.00  0.00           C  
ATOM     56  O   PRO A 273     -35.222  11.880  46.806  1.00  0.00           O  
ATOM     57  CB  PRO A 273     -35.725  12.993  49.747  1.00  0.00           C  
ATOM     58  CG  PRO A 273     -35.438  11.552  49.991  1.00  0.00           C  
ATOM     59  CD  PRO A 273     -36.727  10.851  49.649  1.00  0.00           C  
ATOM     60  N   SER A 274     -35.349  14.157  46.763  1.00  0.00           N  
ATOM     61  CA  SER A 274     -34.377  14.390  45.694  1.00  0.00           C  
ATOM     62  C   SER A 274     -33.150  14.891  46.471  1.00  0.00           C  
ATOM     63  O   SER A 274     -33.140  16.053  46.895  1.00  0.00           O  
ATOM     64  CB  SER A 274     -34.881  15.440  44.694  1.00  0.00           C  
ATOM     65  OG  SER A 274     -33.867  15.770  43.756  1.00  0.00           O  
ATOM     66  N   PRO A 275     -32.128  14.025  46.682  1.00  0.00           N  
ATOM     67  CA  PRO A 275     -30.999  14.459  47.513  1.00  0.00           C  
ATOM     68  C   PRO A 275     -30.175  15.615  46.935  1.00  0.00           C  
ATOM     69  O   PRO A 275     -29.666  15.515  45.812  1.00  0.00           O  
ATOM     70  CB  PRO A 275     -30.138  13.184  47.657  1.00  0.00           C  
ATOM     71  CG  PRO A 275     -31.003  12.074  47.231  1.00  0.00           C  
ATOM     72  CD  PRO A 275     -31.909  12.652  46.192  1.00  0.00           C  
ATOM     73  N   THR A 276     -30.099  16.700  47.713  1.00  0.00           N  
ATOM     74  CA  THR A 276     -29.322  17.906  47.402  1.00  0.00           C  
ATOM     75  C   THR A 276     -28.057  18.050  48.275  1.00  0.00           C  
ATOM     76  O   THR A 276     -27.281  18.990  48.064  1.00  0.00           O  
ATOM     77  CB  THR A 276     -30.191  19.165  47.607  1.00  0.00           C  
ATOM     78  OG1 THR A 276     -30.653  19.213  48.967  1.00  0.00           O  
ATOM     79  CG2 THR A 276     -31.389  19.151  46.653  1.00  0.00           C  
ATOM     80  N   GLY A 277     -27.852  17.123  49.225  1.00  0.00           N  
ATOM     81  CA  GLY A 277     -26.742  17.165  50.199  1.00  0.00           C  
ATOM     82  C   GLY A 277     -27.186  17.543  51.611  1.00  0.00           C  
ATOM     83  O   GLY A 277     -26.577  17.095  52.590  1.00  0.00           O  
ATOM     84  N   PHE A 279     -28.238  18.364  51.709  1.00  0.00           N  
ATOM     85  CA  PHE A 279     -28.790  18.843  52.975  1.00  0.00           C  
ATOM     86  C   PHE A 279     -30.264  18.477  53.129  1.00  0.00           C  
ATOM     87  O   PHE A 279     -31.070  18.793  52.252  1.00  0.00           O  
ATOM     88  CB  PHE A 279     -28.643  20.365  53.061  1.00  0.00           C  
ATOM     89  CG  PHE A 279     -27.216  20.834  53.028  1.00  0.00           C  
ATOM     90  CD1 PHE A 279     -26.432  20.798  54.189  1.00  0.00           C  
ATOM     91  CD2 PHE A 279     -26.645  21.305  51.842  1.00  0.00           C  
ATOM     92  CE1 PHE A 279     -25.088  21.230  54.174  1.00  0.00           C  
ATOM     93  CE2 PHE A 279     -25.305  21.740  51.807  1.00  0.00           C  
ATOM     94  CZ  PHE A 279     -24.523  21.703  52.979  1.00  0.00           C  
ATOM     95  N   LEU A 280     -30.594  17.813  54.241  1.00  0.00           N  
ATOM     96  CA  LEU A 280     -31.972  17.462  54.601  1.00  0.00           C  
ATOM     97  C   LEU A 280     -32.529  18.658  55.358  1.00  0.00           C  
ATOM     98  O   LEU A 280     -32.097  18.929  56.477  1.00  0.00           O  
ATOM     99  CB  LEU A 280     -32.013  16.210  55.492  1.00  0.00           C  
ATOM    100  CG  LEU A 280     -33.361  15.746  56.052  1.00  0.00           C  
ATOM    101  CD1 LEU A 280     -34.350  15.471  54.936  1.00  0.00           C  
ATOM    102  CD2 LEU A 280     -33.167  14.510  56.906  1.00  0.00           C  
ATOM    103  N   HIS A 281     -33.459  19.385  54.746  1.00  0.00           N  
ATOM    104  CA  HIS A 281     -34.077  20.542  55.396  1.00  0.00           C  
ATOM    105  C   HIS A 281     -35.216  20.112  56.314  1.00  0.00           C  
ATOM    106  O   HIS A 281     -35.643  18.952  56.294  1.00  0.00           O  
ATOM    107  CB  HIS A 281     -34.474  21.620  54.375  1.00  0.00           C  
ATOM    108  CG  HIS A 281     -33.288  22.237  53.693  1.00  0.00           C  
ATOM    109  ND1 HIS A 281     -32.446  23.127  54.328  1.00  0.00           N  
ATOM    110  CD2 HIS A 281     -32.777  22.061  52.450  1.00  0.00           C  
ATOM    111  CE1 HIS A 281     -31.477  23.483  53.502  1.00  0.00           C  
ATOM    112  NE2 HIS A 281     -31.656  22.851  52.356  1.00  0.00           N  
ATOM    113  N   VAL A 282     -35.662  21.059  57.140  1.00  0.00           N  
ATOM    114  CA  VAL A 282     -36.715  20.837  58.146  1.00  0.00           C  
ATOM    115  C   VAL A 282     -38.011  20.239  57.572  1.00  0.00           C  
ATOM    116  O   VAL A 282     -38.580  19.327  58.181  1.00  0.00           O  
ATOM    117  CB  VAL A 282     -36.990  22.140  58.954  1.00  0.00           C  
ATOM    118  CG1 VAL A 282     -38.232  22.018  59.835  1.00  0.00           C  
ATOM    119  CG2 VAL A 282     -35.778  22.477  59.809  1.00  0.00           C  
ATOM    120  N   GLY A 283     -38.436  20.731  56.403  1.00  0.00           N  
ATOM    121  CA  GLY A 283     -39.640  20.243  55.716  1.00  0.00           C  
ATOM    122  C   GLY A 283     -39.569  18.773  55.336  1.00  0.00           C  
ATOM    123  O   GLY A 283     -40.547  18.031  55.510  1.00  0.00           O  
ATOM    124  N   GLY A 284     -38.408  18.364  54.818  1.00  0.00           N  
ATOM    125  CA  GLY A 284     -38.149  16.981  54.439  1.00  0.00           C  
ATOM    126  C   GLY A 284     -38.112  16.093  55.663  1.00  0.00           C  
ATOM    127  O   GLY A 284     -38.830  15.096  55.720  1.00  0.00           O  
ATOM    128  N   ALA A 285     -37.290  16.481  56.645  1.00  0.00           N  
ATOM    129  CA  ALA A 285     -37.163  15.779  57.936  1.00  0.00           C  
ATOM    130  C   ALA A 285     -38.527  15.543  58.596  1.00  0.00           C  
ATOM    131  O   ALA A 285     -38.809  14.442  59.075  1.00  0.00           O  
ATOM    132  CB  ALA A 285     -36.258  16.563  58.876  1.00  0.00           C  
ATOM    133  N   ARG A 286     -39.361  16.582  58.581  1.00  0.00           N  
ATOM    134  CA  ARG A 286     -40.732  16.530  59.098  1.00  0.00           C  
ATOM    135  C   ARG A 286     -41.594  15.502  58.341  1.00  0.00           C  
ATOM    136  O   ARG A 286     -42.305  14.711  58.968  1.00  0.00           O  
ATOM    137  CB  ARG A 286     -41.346  17.940  59.039  1.00  0.00           C  
ATOM    138  CG  ARG A 286     -42.745  18.132  59.633  1.00  0.00           C  
ATOM    139  CD  ARG A 286     -43.923  17.651  58.771  1.00  0.00           C  
ATOM    140  NE  ARG A 286     -43.830  18.021  57.358  1.00  0.00           N  
ATOM    141  CZ  ARG A 286     -44.123  19.223  56.840  1.00  0.00           C  
ATOM    142  NH1 ARG A 286     -44.518  20.249  57.600  1.00  0.00           N  
ATOM    143  NH2 ARG A 286     -43.993  19.408  55.523  1.00  0.00           N  
ATOM    144  N   THR A 288     -41.529  15.518  57.004  1.00  0.00           N  
ATOM    145  CA  THR A 288     -42.310  14.588  56.163  1.00  0.00           C  
ATOM    146  C   THR A 288     -41.893  13.132  56.379  1.00  0.00           C  
ATOM    147  O   THR A 288     -42.756  12.253  56.463  1.00  0.00           O  
ATOM    148  CB  THR A 288     -42.251  14.975  54.667  1.00  0.00           C  
ATOM    149  OG1 THR A 288     -42.883  16.253  54.494  1.00  0.00           O  
ATOM    150  CG2 THR A 288     -42.963  13.933  53.777  1.00  0.00           C  
ATOM    151  N   ALA A 289     -40.581  12.897  56.479  1.00  0.00           N  
ATOM    152  CA  ALA A 289     -40.022  11.559  56.756  1.00  0.00           C  
ATOM    153  C   ALA A 289     -40.472  11.043  58.122  1.00  0.00           C  
ATOM    154  O   ALA A 289     -40.735   9.851  58.265  1.00  0.00           O  
ATOM    155  CB  ALA A 289     -38.504  11.584  56.682  1.00  0.00           C  
ATOM    156  N   LEU A 290     -40.566  11.951  59.105  1.00  0.00           N  
ATOM    157  CA  LEU A 290     -41.028  11.623  60.457  1.00  0.00           C  
ATOM    158  C   LEU A 290     -42.482  11.166  60.462  1.00  0.00           C  
ATOM    159  O   LEU A 290     -42.779  10.144  61.075  1.00  0.00           O  
ATOM    160  CB  LEU A 290     -40.858  12.817  61.415  1.00  0.00           C  
ATOM    161  CG  LEU A 290     -41.341  12.703  62.869  1.00  0.00           C  
ATOM    162  CD1 LEU A 290     -40.677  11.533  63.591  1.00  0.00           C  
ATOM    163  CD2 LEU A 290     -41.061  14.005  63.569  1.00  0.00           C  
ATOM    164  N   PHE A 291     -43.380  11.909  59.800  1.00  0.00           N  
ATOM    165  CA  PHE A 291     -44.803  11.514  59.756  1.00  0.00           C  
ATOM    166  C   PHE A 291     -45.027  10.122  59.131  1.00  0.00           C  
ATOM    167  O   PHE A 291     -45.888   9.370  59.591  1.00  0.00           O  
ATOM    168  CB  PHE A 291     -45.698  12.541  59.036  1.00  0.00           C  
ATOM    169  CG  PHE A 291     -45.847  13.894  59.730  1.00  0.00           C  
ATOM    170  CD1 PHE A 291     -45.476  14.137  61.067  1.00  0.00           C  
ATOM    171  CD2 PHE A 291     -46.512  14.906  59.051  1.00  0.00           C  
ATOM    172  CE1 PHE A 291     -45.680  15.399  61.651  1.00  0.00           C  
ATOM    173  CE2 PHE A 291     -46.739  16.156  59.636  1.00  0.00           C  
ATOM    174  CZ  PHE A 291     -46.313  16.405  60.933  1.00  0.00           C  
ATOM    175  N   ASN A 292     -44.259   9.796  58.093  1.00  0.00           N  
ATOM    176  CA  ASN A 292     -44.317   8.466  57.458  1.00  0.00           C  
ATOM    177  C   ASN A 292     -43.808   7.375  58.402  1.00  0.00           C  
ATOM    178  O   ASN A 292     -44.426   6.316  58.522  1.00  0.00           O  
ATOM    179  CB  ASN A 292     -43.528   8.458  56.139  1.00  0.00           C  
ATOM    180  CG  ASN A 292     -44.225   9.239  55.052  1.00  0.00           C  
ATOM    181  OD1 ASN A 292     -45.162   8.743  54.441  1.00  0.00           O  
ATOM    182  ND2 ASN A 292     -43.766  10.458  54.794  1.00  0.00           N  
ATOM    183  N   PHE A 293     -42.686   7.665  59.062  1.00  0.00           N  
ATOM    184  CA  PHE A 293     -42.053   6.785  60.063  1.00  0.00           C  
ATOM    185  C   PHE A 293     -43.013   6.451  61.215  1.00  0.00           C  
ATOM    186  O   PHE A 293     -43.170   5.281  61.571  1.00  0.00           O  
ATOM    187  CB  PHE A 293     -40.771   7.464  60.596  1.00  0.00           C  
ATOM    188  CG  PHE A 293     -40.085   6.720  61.699  1.00  0.00           C  
ATOM    189  CD1 PHE A 293     -39.173   5.708  61.406  1.00  0.00           C  
ATOM    190  CD2 PHE A 293     -40.331   7.045  63.042  1.00  0.00           C  
ATOM    191  CE1 PHE A 293     -38.519   5.019  62.437  1.00  0.00           C  
ATOM    192  CE2 PHE A 293     -39.692   6.357  64.073  1.00  0.00           C  
ATOM    193  CZ  PHE A 293     -38.784   5.341  63.770  1.00  0.00           C  
ATOM    194  N   LEU A 294     -43.641   7.489  61.773  1.00  0.00           N  
ATOM    195  CA  LEU A 294     -44.605   7.342  62.879  1.00  0.00           C  
ATOM    196  C   LEU A 294     -45.833   6.519  62.481  1.00  0.00           C  
ATOM    197  O   LEU A 294     -46.290   5.672  63.255  1.00  0.00           O  
ATOM    198  CB  LEU A 294     -45.060   8.716  63.406  1.00  0.00           C  
ATOM    199  CG  LEU A 294     -44.006   9.604  64.069  1.00  0.00           C  
ATOM    200  CD1 LEU A 294     -44.543  11.012  64.261  1.00  0.00           C  
ATOM    201  CD2 LEU A 294     -43.559   9.005  65.376  1.00  0.00           C  
ATOM    202  N   PHE A 295     -46.350   6.770  61.280  1.00  0.00           N  
ATOM    203  CA  PHE A 295     -47.525   6.055  60.765  1.00  0.00           C  
ATOM    204  C   PHE A 295     -47.218   4.579  60.511  1.00  0.00           C  
ATOM    205  O   PHE A 295     -48.020   3.707  60.866  1.00  0.00           O  
ATOM    206  CB  PHE A 295     -48.034   6.715  59.485  1.00  0.00           C  
ATOM    207  CG  PHE A 295     -49.339   6.165  58.996  1.00  0.00           C  
ATOM    208  CD1 PHE A 295     -50.526   6.477  59.663  1.00  0.00           C  
ATOM    209  CD2 PHE A 295     -49.396   5.354  57.864  1.00  0.00           C  
ATOM    210  CE1 PHE A 295     -51.759   5.977  59.218  1.00  0.00           C  
ATOM    211  CE2 PHE A 295     -50.619   4.851  57.406  1.00  0.00           C  
ATOM    212  CZ  PHE A 295     -51.806   5.166  58.086  1.00  0.00           C  
ATOM    213  N   ALA A 296     -46.061   4.326  59.894  1.00  0.00           N  
ATOM    214  CA  ALA A 296     -45.585   2.971  59.603  1.00  0.00           C  
ATOM    215  C   ALA A 296     -45.390   2.166  60.881  1.00  0.00           C  
ATOM    216  O   ALA A 296     -45.830   1.019  60.961  1.00  0.00           O  
ATOM    217  CB  ALA A 296     -44.286   3.024  58.821  1.00  0.00           C  
ATOM    218  N   ARG A 297     -44.735   2.776  61.868  1.00  0.00           N  
ATOM    219  CA  ARG A 297     -44.506   2.141  63.175  1.00  0.00           C  
ATOM    220  C   ARG A 297     -45.799   1.856  63.946  1.00  0.00           C  
ATOM    221  O   ARG A 297     -45.951   0.765  64.491  1.00  0.00           O  
ATOM    222  CB  ARG A 297     -43.572   2.993  64.045  1.00  0.00           C  
ATOM    223  CG  ARG A 297     -42.095   2.967  63.647  1.00  0.00           C  
ATOM    224  CD  ARG A 297     -41.452   1.598  63.873  1.00  0.00           C  
ATOM    225  NE  ARG A 297     -40.033   1.731  64.213  1.00  0.00           N  
ATOM    226  CZ  ARG A 297     -39.016   1.853  63.352  1.00  0.00           C  
ATOM    227  NH1 ARG A 297     -39.199   1.902  62.023  1.00  0.00           N  
ATOM    228  NH2 ARG A 297     -37.774   1.962  63.843  1.00  0.00           N  
ATOM    229  N   LYS A 298     -46.714   2.827  63.977  1.00  0.00           N  
ATOM    230  CA  LYS A 298     -47.998   2.693  64.694  1.00  0.00           C  
ATOM    231  C   LYS A 298     -48.858   1.568  64.118  1.00  0.00           C  
ATOM    232  O   LYS A 298     -49.265   0.665  64.842  1.00  0.00           O  
ATOM    233  CB  LYS A 298     -48.781   4.012  64.660  1.00  0.00           C  
ATOM    234  CG  LYS A 298     -50.041   4.032  65.523  1.00  0.00           C  
ATOM    235  CD  LYS A 298     -50.811   5.306  65.305  1.00  0.00           C  
ATOM    236  CE  LYS A 298     -52.123   5.292  66.073  1.00  0.00           C  
ATOM    237  NZ  LYS A 298     -51.910   5.257  67.537  1.00  0.00           N  
ATOM    238  N   GLU A 299     -49.097   1.625  62.809  1.00  0.00           N  
ATOM    239  CA  GLU A 299     -49.889   0.605  62.098  1.00  0.00           C  
ATOM    240  C   GLU A 299     -49.112  -0.700  61.806  1.00  0.00           C  
ATOM    241  O   GLU A 299     -49.689  -1.637  61.249  1.00  0.00           O  
ATOM    242  CB  GLU A 299     -50.464   1.191  60.797  1.00  0.00           C  
ATOM    243  CG  GLU A 299     -51.343   2.452  60.986  1.00  0.00           C  
ATOM    244  CD  GLU A 299     -52.606   2.201  61.811  1.00  0.00           C  
ATOM    245  OE1 GLU A 299     -53.307   1.200  61.544  1.00  0.00           O  
ATOM    246  OE2 GLU A 299     -52.911   3.015  62.715  1.00  0.00           O  
ATOM    247  N   LYS A 305     -47.822  -0.751  62.173  1.00  0.00           N  
ATOM    248  CA  LYS A 305     -46.940  -1.922  62.002  1.00  0.00           C  
ATOM    249  C   LYS A 305     -46.785  -2.344  60.529  1.00  0.00           C  
ATOM    250  O   LYS A 305     -46.699  -3.540  60.199  1.00  0.00           O  
ATOM    251  CB  LYS A 305     -47.365  -3.073  62.939  1.00  0.00           C  
ATOM    252  CG  LYS A 305     -47.335  -2.671  64.421  1.00  0.00           C  
ATOM    253  CD  LYS A 305     -47.753  -3.787  65.366  1.00  0.00           C  
ATOM    254  CE  LYS A 305     -47.757  -3.281  66.811  1.00  0.00           C  
ATOM    255  NZ  LYS A 305     -48.173  -4.321  67.803  1.00  0.00           N  
ATOM    256  N   GLY A 306     -46.742  -1.322  59.667  1.00  0.00           N  
ATOM    257  CA  GLY A 306     -46.543  -1.458  58.233  1.00  0.00           C  
ATOM    258  C   GLY A 306     -45.093  -1.143  57.913  1.00  0.00           C  
ATOM    259  O   GLY A 306     -44.263  -1.012  58.830  1.00  0.00           O  
ATOM    260  N   LYS A 307     -44.800  -0.993  56.617  1.00  0.00           N  
ATOM    261  CA  LYS A 307     -43.440  -0.736  56.124  1.00  0.00           C  
ATOM    262  C   LYS A 307     -43.248   0.714  55.676  1.00  0.00           C  
ATOM    263  O   LYS A 307     -44.170   1.321  55.145  1.00  0.00           O  
ATOM    264  CB  LYS A 307     -43.102  -1.701  54.978  1.00  0.00           C  
ATOM    265  CG  LYS A 307     -43.324  -3.199  55.284  1.00  0.00           C  
ATOM    266  CD  LYS A 307     -42.597  -3.663  56.545  1.00  0.00           C  
ATOM    267  CE  LYS A 307     -42.756  -5.150  56.792  1.00  0.00           C  
ATOM    268  NZ  LYS A 307     -42.166  -5.526  58.120  1.00  0.00           N  
ATOM    269  N   PHE A 308     -42.039   1.238  55.906  1.00  0.00           N  
ATOM    270  CA  PHE A 308     -41.621   2.601  55.555  1.00  0.00           C  
ATOM    271  C   PHE A 308     -40.505   2.491  54.510  1.00  0.00           C  
ATOM    272  O   PHE A 308     -39.414   2.002  54.820  1.00  0.00           O  
ATOM    273  CB  PHE A 308     -41.154   3.334  56.820  1.00  0.00           C  
ATOM    274  CG  PHE A 308     -40.499   4.683  56.574  1.00  0.00           C  
ATOM    275  CD1 PHE A 308     -41.053   5.616  55.686  1.00  0.00           C  
ATOM    276  CD2 PHE A 308     -39.365   5.057  57.307  1.00  0.00           C  
ATOM    277  CE1 PHE A 308     -40.446   6.868  55.485  1.00  0.00           C  
ATOM    278  CE2 PHE A 308     -38.756   6.314  57.118  1.00  0.00           C  
ATOM    279  CZ  PHE A 308     -39.299   7.217  56.206  1.00  0.00           C  
ATOM    280  N   ILE A 309     -40.795   2.952  53.288  1.00  0.00           N  
ATOM    281  CA  ILE A 309     -39.875   2.877  52.147  1.00  0.00           C  
ATOM    282  C   ILE A 309     -39.110   4.196  51.936  1.00  0.00           C  
ATOM    283  O   ILE A 309     -39.680   5.282  52.087  1.00  0.00           O  
ATOM    284  CB  ILE A 309     -40.624   2.552  50.783  1.00  0.00           C  
ATOM    285  CG1 ILE A 309     -41.784   1.547  50.941  1.00  0.00           C  
ATOM    286  CG2 ILE A 309     -39.633   2.078  49.723  1.00  0.00           C  
ATOM    287  CD1 ILE A 309     -41.452   0.282  51.665  1.00  0.00           C  
ATOM    288  N   LEU A 310     -37.824   4.090  51.599  1.00  0.00           N  
ATOM    289  CA  LEU A 310     -36.999   5.241  51.212  1.00  0.00           C  
ATOM    290  C   LEU A 310     -36.761   5.080  49.707  1.00  0.00           C  
ATOM    291  O   LEU A 310     -36.206   4.063  49.294  1.00  0.00           O  
ATOM    292  CB  LEU A 310     -35.658   5.264  51.960  1.00  0.00           C  
ATOM    293  CG  LEU A 310     -34.685   6.407  51.624  1.00  0.00           C  
ATOM    294  CD1 LEU A 310     -35.274   7.744  51.993  1.00  0.00           C  
ATOM    295  CD2 LEU A 310     -33.364   6.219  52.316  1.00  0.00           C  
ATOM    296  N   ARG A 311     -37.202   6.062  48.913  1.00  0.00           N  
ATOM    297  CA  ARG A 311     -37.006   6.099  47.457  1.00  0.00           C  
ATOM    298  C   ARG A 311     -36.176   7.334  47.088  1.00  0.00           C  
ATOM    299  O   ARG A 311     -36.624   8.452  47.280  1.00  0.00           O  
ATOM    300  CB  ARG A 311     -38.348   6.179  46.727  1.00  0.00           C  
ATOM    301  CG  ARG A 311     -38.248   6.247  45.161  1.00  0.00           C  
ATOM    302  CD  ARG A 311     -39.506   6.868  44.577  1.00  0.00           C  
ATOM    303  NE  ARG A 311     -40.644   6.016  44.881  1.00  0.00           N  
ATOM    304  CZ  ARG A 311     -41.920   6.394  44.987  1.00  0.00           C  
ATOM    305  NH1 ARG A 311     -42.321   7.669  44.835  1.00  0.00           N  
ATOM    306  NH2 ARG A 311     -42.815   5.450  45.279  1.00  0.00           N  
ATOM    307  N   ILE A 312     -35.001   7.127  46.503  1.00  0.00           N  
ATOM    308  CA  ILE A 312     -34.128   8.232  46.107  1.00  0.00           C  
ATOM    309  C   ILE A 312     -34.504   8.702  44.690  1.00  0.00           C  
ATOM    310  O   ILE A 312     -34.378   7.946  43.715  1.00  0.00           O  
ATOM    311  CB  ILE A 312     -32.639   7.831  46.197  1.00  0.00           C  
ATOM    312  CG1 ILE A 312     -32.297   7.353  47.622  1.00  0.00           C  
ATOM    313  CG2 ILE A 312     -31.736   8.992  45.819  1.00  0.00           C  
ATOM    314  CD1 ILE A 312     -32.460   8.401  48.733  1.00  0.00           C  
ATOM    315  N   GLU A 313     -34.971   9.951  44.600  1.00  0.00           N  
ATOM    316  CA  GLU A 313     -35.340  10.614  43.345  1.00  0.00           C  
ATOM    317  C   GLU A 313     -34.033  11.203  42.757  1.00  0.00           C  
ATOM    318  O   GLU A 313     -33.820  12.420  42.759  1.00  0.00           O  
ATOM    319  CB  GLU A 313     -36.404  11.698  43.647  1.00  0.00           C  
ATOM    320  CG  GLU A 313     -36.957  12.504  42.458  1.00  0.00           C  
ATOM    321  CD  GLU A 313     -37.920  13.634  42.867  1.00  0.00           C  
ATOM    322  OE1 GLU A 313     -38.278  13.754  44.071  1.00  0.00           O  
ATOM    323  OE2 GLU A 313     -38.326  14.402  41.956  1.00  0.00           O  
ATOM    324  N   ASP A 314     -33.164  10.313  42.262  1.00  0.00           N  
ATOM    325  CA  ASP A 314     -31.838  10.681  41.716  1.00  0.00           C  
ATOM    326  C   ASP A 314     -31.772  10.653  40.175  1.00  0.00           C  
ATOM    327  O   ASP A 314     -30.725  10.335  39.602  1.00  0.00           O  
ATOM    328  CB  ASP A 314     -30.723   9.806  42.348  1.00  0.00           C  
ATOM    329  CG  ASP A 314     -30.834   8.313  41.999  1.00  0.00           C  
ATOM    330  OD1 ASP A 314     -31.957   7.844  41.710  1.00  0.00           O  
ATOM    331  OD2 ASP A 314     -29.792   7.615  42.032  1.00  0.00           O  
ATOM    332  N   THR A 315     -32.871  11.037  39.516  1.00  0.00           N  
ATOM    333  CA  THR A 315     -32.966  11.038  38.043  1.00  0.00           C  
ATOM    334  C   THR A 315     -31.916  11.965  37.404  1.00  0.00           C  
ATOM    335  O   THR A 315     -31.129  11.518  36.561  1.00  0.00           O  
ATOM    336  CB  THR A 315     -34.405  11.420  37.578  1.00  0.00           C  
ATOM    337  OG1 THR A 315     -35.334  10.438  38.052  1.00  0.00           O  
ATOM    338  CG2 THR A 315     -34.509  11.486  36.078  1.00  0.00           C  
ATOM    339  N   ASP A 316     -31.893  13.222  37.853  1.00  0.00           N  
ATOM    340  CA  ASP A 316     -30.950  14.252  37.352  1.00  0.00           C  
ATOM    341  C   ASP A 316     -29.550  14.261  37.985  1.00  0.00           C  
ATOM    342  O   ASP A 316     -28.682  15.021  37.531  1.00  0.00           O  
ATOM    343  CB  ASP A 316     -31.586  15.653  37.454  1.00  0.00           C  
ATOM    344  CG  ASP A 316     -32.746  15.843  36.484  1.00  0.00           C  
ATOM    345  OD1 ASP A 316     -32.608  15.443  35.303  1.00  0.00           O  
ATOM    346  OD2 ASP A 316     -33.779  16.423  36.896  1.00  0.00           O  
ATOM    347  N   LEU A 317     -29.329  13.431  39.009  1.00  0.00           N  
ATOM    348  CA  LEU A 317     -28.015  13.324  39.664  1.00  0.00           C  
ATOM    349  C   LEU A 317     -27.099  12.411  38.847  1.00  0.00           C  
ATOM    350  O   LEU A 317     -27.568  11.522  38.132  1.00  0.00           O  
ATOM    351  CB  LEU A 317     -28.126  12.809  41.117  1.00  0.00           C  
ATOM    352  CG  LEU A 317     -28.689  13.755  42.188  1.00  0.00           C  
ATOM    353  CD1 LEU A 317     -30.110  14.244  41.893  1.00  0.00           C  
ATOM    354  CD2 LEU A 317     -28.651  13.075  43.537  1.00  0.00           C  
ATOM    355  N   GLU A 333     -25.797  12.663  38.950  1.00  0.00           N  
ATOM    356  CA  GLU A 333     -24.767  11.842  38.309  1.00  0.00           C  
ATOM    357  C   GLU A 333     -24.383  10.706  39.267  1.00  0.00           C  
ATOM    358  O   GLU A 333     -24.846  10.657  40.420  1.00  0.00           O  
ATOM    359  CB  GLU A 333     -23.526  12.689  37.974  1.00  0.00           C  
ATOM    360  CG  GLU A 333     -23.751  13.787  36.919  1.00  0.00           C  
ATOM    361  CD  GLU A 333     -24.015  13.260  35.497  1.00  0.00           C  
ATOM    362  OE1 GLU A 333     -23.776  12.061  35.219  1.00  0.00           O  
ATOM    363  OE2 GLU A 333     -24.457  14.062  34.642  1.00  0.00           O  
ATOM    364  N   ARG A 421     -23.550   9.788  38.778  1.00  0.00           N  
ATOM    365  CA  ARG A 421     -23.023   8.686  39.591  1.00  0.00           C  
ATOM    366  C   ARG A 421     -22.113   9.253  40.701  1.00  0.00           C  
ATOM    367  O   ARG A 421     -22.160   8.783  41.841  1.00  0.00           O  
ATOM    368  CB  ARG A 421     -22.271   7.679  38.708  1.00  0.00           C  
ATOM    369  CG  ARG A 421     -21.655   6.465  39.420  1.00  0.00           C  
ATOM    370  CD  ARG A 421     -22.688   5.529  40.020  1.00  0.00           C  
ATOM    371  NE  ARG A 421     -22.040   4.500  40.841  1.00  0.00           N  
ATOM    372  CZ  ARG A 421     -21.730   4.598  42.142  1.00  0.00           C  
ATOM    373  NH1 ARG A 421     -21.996   5.689  42.866  1.00  0.00           N  
ATOM    374  NH2 ARG A 421     -21.133   3.573  42.738  1.00  0.00           N  
ATOM    375  N   SER A 422     -21.306  10.264  40.356  1.00  0.00           N  
ATOM    376  CA  SER A 422     -20.427  10.970  41.312  1.00  0.00           C  
ATOM    377  C   SER A 422     -21.173  11.652  42.475  1.00  0.00           C  
ATOM    378  O   SER A 422     -20.626  11.758  43.575  1.00  0.00           O  
ATOM    379  CB  SER A 422     -19.589  12.025  40.577  1.00  0.00           C  
ATOM    380  OG  SER A 422     -20.428  12.959  39.909  1.00  0.00           O  
ATOM    381  N   GLU A 423     -22.418  12.076  42.233  1.00  0.00           N  
ATOM    382  CA  GLU A 423     -23.257  12.766  43.237  1.00  0.00           C  
ATOM    383  C   GLU A 423     -24.047  11.826  44.191  1.00  0.00           C  
ATOM    384  O   GLU A 423     -25.052  12.255  44.777  1.00  0.00           O  
ATOM    385  CB  GLU A 423     -24.221  13.747  42.532  1.00  0.00           C  
ATOM    386  CG  GLU A 423     -23.547  14.764  41.605  1.00  0.00           C  
ATOM    387  CD  GLU A 423     -24.552  15.596  40.823  1.00  0.00           C  
ATOM    388  OE1 GLU A 423     -25.432  16.220  41.455  1.00  0.00           O  
ATOM    389  OE2 GLU A 423     -24.455  15.630  39.572  1.00  0.00           O  
ATOM    390  N   ARG A 424     -23.604  10.568  44.361  1.00  0.00           N  
ATOM    391  CA  ARG A 424     -24.257   9.636  45.307  1.00  0.00           C  
ATOM    392  C   ARG A 424     -23.969  10.023  46.779  1.00  0.00           C  
ATOM    393  O   ARG A 424     -24.676   9.567  47.673  1.00  0.00           O  
ATOM    394  CB  ARG A 424     -23.916   8.146  45.035  1.00  0.00           C  
ATOM    395  CG  ARG A 424     -24.965   7.192  45.659  1.00  0.00           C  
ATOM    396  CD  ARG A 424     -24.861   5.681  45.397  1.00  0.00           C  
ATOM    397  NE  ARG A 424     -24.712   5.199  44.016  1.00  0.00           N  
ATOM    398  CZ  ARG A 424     -25.607   5.307  43.025  1.00  0.00           C  
ATOM    399  NH1 ARG A 424     -26.750   5.975  43.159  1.00  0.00           N  
ATOM    400  NH2 ARG A 424     -25.321   4.784  41.834  1.00  0.00           N  
ATOM    401  N   GLU A 425     -22.951  10.859  47.031  1.00  0.00           N  
ATOM    402  CA  GLU A 425     -22.680  11.369  48.385  1.00  0.00           C  
ATOM    403  C   GLU A 425     -23.852  12.168  48.987  1.00  0.00           C  
ATOM    404  O   GLU A 425     -23.968  12.219  50.207  1.00  0.00           O  
ATOM    405  CB  GLU A 425     -21.390  12.199  48.461  1.00  0.00           C  
ATOM    406  CG  GLU A 425     -21.352  13.475  47.607  1.00  0.00           C  
ATOM    407  CD  GLU A 425     -20.278  14.466  48.054  1.00  0.00           C  
ATOM    408  OE1 GLU A 425     -19.259  14.052  48.658  1.00  0.00           O  
ATOM    409  OE2 GLU A 425     -20.465  15.676  47.797  1.00  0.00           O  
ATOM    410  N   TYR A 426     -24.693  12.795  48.149  1.00  0.00           N  
ATOM    411  CA  TYR A 426     -25.898  13.498  48.634  1.00  0.00           C  
ATOM    412  C   TYR A 426     -26.880  12.502  49.265  1.00  0.00           C  
ATOM    413  O   TYR A 426     -27.487  12.796  50.304  1.00  0.00           O  
ATOM    414  CB  TYR A 426     -26.622  14.294  47.537  1.00  0.00           C  
ATOM    415  CG  TYR A 426     -25.830  15.390  46.836  1.00  0.00           C  
ATOM    416  CD1 TYR A 426     -24.869  16.167  47.512  1.00  0.00           C  
ATOM    417  CD2 TYR A 426     -26.117  15.722  45.505  1.00  0.00           C  
ATOM    418  CE1 TYR A 426     -24.165  17.192  46.851  1.00  0.00           C  
ATOM    419  CE2 TYR A 426     -25.426  16.750  44.842  1.00  0.00           C  
ATOM    420  CZ  TYR A 426     -24.456  17.478  45.518  1.00  0.00           C  
ATOM    421  OH  TYR A 426     -23.786  18.484  44.864  1.00  0.00           O  
ATOM    422  N   GLU A 427     -27.041  11.346  48.615  1.00  0.00           N  
ATOM    423  CA  GLU A 427     -27.840  10.234  49.154  1.00  0.00           C  
ATOM    424  C   GLU A 427     -27.216   9.695  50.452  1.00  0.00           C  
ATOM    425  O   GLU A 427     -27.941   9.310  51.355  1.00  0.00           O  
ATOM    426  CB  GLU A 427     -27.985   9.105  48.114  1.00  0.00           C  
ATOM    427  CG  GLU A 427     -28.625   7.795  48.603  1.00  0.00           C  
ATOM    428  CD  GLU A 427     -28.632   6.715  47.537  1.00  0.00           C  
ATOM    429  OE1 GLU A 427     -28.982   7.022  46.370  1.00  0.00           O  
ATOM    430  OE2 GLU A 427     -28.327   5.553  47.878  1.00  0.00           O  
ATOM    431  N   GLU A 429     -25.885   9.643  50.519  1.00  0.00           N  
ATOM    432  CA  GLU A 429     -25.174   9.181  51.719  1.00  0.00           C  
ATOM    433  C   GLU A 429     -25.407  10.127  52.911  1.00  0.00           C  
ATOM    434  O   GLU A 429     -25.642   9.664  54.025  1.00  0.00           O  
ATOM    435  CB  GLU A 429     -23.674   8.975  51.427  1.00  0.00           C  
ATOM    436  CG  GLU A 429     -23.395   7.842  50.402  1.00  0.00           C  
ATOM    437  CD  GLU A 429     -21.936   7.739  49.934  1.00  0.00           C  
ATOM    438  OE1 GLU A 429     -21.034   8.363  50.537  1.00  0.00           O  
ATOM    439  OE2 GLU A 429     -21.691   7.006  48.950  1.00  0.00           O  
ATOM    440  N   LYS A 431     -25.388  11.437  52.654  1.00  0.00           N  
ATOM    441  CA  LYS A 431     -25.633  12.457  53.689  1.00  0.00           C  
ATOM    442  C   LYS A 431     -27.088  12.513  54.164  1.00  0.00           C  
ATOM    443  O   LYS A 431     -27.325  12.684  55.357  1.00  0.00           O  
ATOM    444  CB  LYS A 431     -25.164  13.846  53.225  1.00  0.00           C  
ATOM    445  CG  LYS A 431     -23.647  13.944  53.131  1.00  0.00           C  
ATOM    446  CD  LYS A 431     -23.167  15.289  52.611  1.00  0.00           C  
ATOM    447  CE  LYS A 431     -21.641  15.309  52.529  1.00  0.00           C  
ATOM    448  NZ  LYS A 431     -21.102  16.620  52.077  1.00  0.00           N  
ATOM    449  N   LEU A 432     -28.047  12.380  53.244  1.00  0.00           N  
ATOM    450  CA  LEU A 432     -29.484  12.390  53.595  1.00  0.00           C  
ATOM    451  C   LEU A 432     -29.848  11.182  54.461  1.00  0.00           C  
ATOM    452  O   LEU A 432     -30.588  11.327  55.431  1.00  0.00           O  
ATOM    453  CB  LEU A 432     -30.372  12.464  52.339  1.00  0.00           C  
ATOM    454  CG  LEU A 432     -31.908  12.508  52.505  1.00  0.00           C  
ATOM    455  CD1 LEU A 432     -32.582  13.274  51.366  1.00  0.00           C  
ATOM    456  CD2 LEU A 432     -32.533  11.113  52.653  1.00  0.00           C  
ATOM    457  N   GLU A 434     -27.701   9.484  56.329  1.00  0.00           N  
ATOM    458  CA  GLU A 434     -26.976   9.699  57.589  1.00  0.00           C  
ATOM    459  C   GLU A 434     -27.801  10.579  58.539  1.00  0.00           C  
ATOM    460  O   GLU A 434     -27.945  10.250  59.717  1.00  0.00           O  
ATOM    461  CB  GLU A 434     -25.603  10.332  57.322  1.00  0.00           C  
ATOM    462  CG  GLU A 434     -24.706  10.450  58.561  1.00  0.00           C  
ATOM    463  CD  GLU A 434     -23.321  11.028  58.279  1.00  0.00           C  
ATOM    464  OE1 GLU A 434     -22.910  11.123  57.098  1.00  0.00           O  
ATOM    465  OE2 GLU A 434     -22.632  11.377  59.268  1.00  0.00           O  
ATOM    466  N   SER A 435     -28.343  11.675  58.007  1.00  0.00           N  
ATOM    467  CA  SER A 435     -29.188  12.594  58.773  1.00  0.00           C  
ATOM    468  C   SER A 435     -30.502  11.969  59.242  1.00  0.00           C  
ATOM    469  O   SER A 435     -30.966  12.292  60.330  1.00  0.00           O  
ATOM    470  CB  SER A 435     -29.464  13.864  57.975  1.00  0.00           C  
ATOM    471  OG  SER A 435     -28.243  14.516  57.693  1.00  0.00           O  
ATOM    472  N   LEU A 436     -31.099  11.096  58.427  1.00  0.00           N  
ATOM    473  CA  LEU A 436     -32.328  10.372  58.817  1.00  0.00           C  
ATOM    474  C   LEU A 436     -32.050   9.384  59.959  1.00  0.00           C  
ATOM    475  O   LEU A 436     -32.868   9.253  60.875  1.00  0.00           O  
ATOM    476  CB  LEU A 436     -32.969   9.651  57.623  1.00  0.00           C  
ATOM    477  CG  LEU A 436     -33.664  10.511  56.567  1.00  0.00           C  
ATOM    478  CD1 LEU A 436     -33.996   9.669  55.340  1.00  0.00           C  
ATOM    479  CD2 LEU A 436     -34.916  11.179  57.127  1.00  0.00           C  
ATOM    480  N   ARG A 437     -30.914   8.686  59.886  1.00  0.00           N  
ATOM    481  CA  ARG A 437     -30.480   7.786  60.970  1.00  0.00           C  
ATOM    482  C   ARG A 437     -30.051   8.548  62.235  1.00  0.00           C  
ATOM    483  O   ARG A 437     -30.194   8.014  63.338  1.00  0.00           O  
ATOM    484  CB  ARG A 437     -29.382   6.798  60.530  1.00  0.00           C  
ATOM    485  CG  ARG A 437     -29.918   5.553  59.799  1.00  0.00           C  
ATOM    486  CD  ARG A 437     -28.857   4.439  59.683  1.00  0.00           C  
ATOM    487  NE  ARG A 437     -27.985   4.614  58.520  1.00  0.00           N  
ATOM    488  CZ  ARG A 437     -28.202   4.123  57.294  1.00  0.00           C  
ATOM    489  NH1 ARG A 437     -29.289   3.390  57.003  1.00  0.00           N  
ATOM    490  NH2 ARG A 437     -27.307   4.369  56.333  1.00  0.00           N  
ATOM    491  N   TRP A 438     -29.540   9.773  62.076  1.00  0.00           N  
ATOM    492  CA  TRP A 438     -29.187  10.632  63.215  1.00  0.00           C  
ATOM    493  C   TRP A 438     -30.473  11.032  63.954  1.00  0.00           C  
ATOM    494  O   TRP A 438     -30.509  11.005  65.180  1.00  0.00           O  
ATOM    495  CB  TRP A 438     -28.384  11.858  62.763  1.00  0.00           C  
ATOM    496  CG  TRP A 438     -27.942  12.738  63.887  1.00  0.00           C  
ATOM    497  CD1 TRP A 438     -27.001  12.452  64.830  1.00  0.00           C  
ATOM    498  CD2 TRP A 438     -28.418  14.053  64.177  1.00  0.00           C  
ATOM    499  NE1 TRP A 438     -26.865  13.507  65.698  1.00  0.00           N  
ATOM    500  CE2 TRP A 438     -27.717  14.509  65.320  1.00  0.00           C  
ATOM    501  CE3 TRP A 438     -29.371  14.896  63.582  1.00  0.00           C  
ATOM    502  CZ2 TRP A 438     -27.946  15.777  65.893  1.00  0.00           C  
ATOM    503  CZ3 TRP A 438     -29.599  16.160  64.142  1.00  0.00           C  
ATOM    504  CH2 TRP A 438     -28.884  16.589  65.290  1.00  0.00           C  
ATOM    505  N   LEU A 439     -31.514  11.384  63.197  1.00  0.00           N  
ATOM    506  CA  LEU A 439     -32.849  11.673  63.753  1.00  0.00           C  
ATOM    507  C   LEU A 439     -33.586  10.406  64.239  1.00  0.00           C  
ATOM    508  O   LEU A 439     -34.567  10.514  64.971  1.00  0.00           O  
ATOM    509  CB  LEU A 439     -33.717  12.423  62.732  1.00  0.00           C  
ATOM    510  CG  LEU A 439     -33.255  13.836  62.349  1.00  0.00           C  
ATOM    511  CD1 LEU A 439     -34.065  14.356  61.154  1.00  0.00           C  
ATOM    512  CD2 LEU A 439     -33.339  14.809  63.540  1.00  0.00           C  
ATOM    513  N   GLY A 444     -33.128   9.226  63.818  1.00  0.00           N  
ATOM    514  CA  GLY A 444     -33.704   7.944  64.214  1.00  0.00           C  
ATOM    515  C   GLY A 444     -34.874   7.492  63.356  1.00  0.00           C  
ATOM    516  O   GLY A 444     -35.634   6.618  63.782  1.00  0.00           O  
ATOM    517  N   LEU A 445     -34.998   8.046  62.142  1.00  0.00           N  
ATOM    518  CA  LEU A 445     -36.103   7.741  61.229  1.00  0.00           C  
ATOM    519  C   LEU A 445     -35.658   6.616  60.290  1.00  0.00           C  
ATOM    520  O   LEU A 445     -35.528   6.805  59.076  1.00  0.00           O  
ATOM    521  CB  LEU A 445     -36.535   9.009  60.461  1.00  0.00           C  
ATOM    522  CG  LEU A 445     -36.894  10.242  61.295  1.00  0.00           C  
ATOM    523  CD1 LEU A 445     -37.280  11.403  60.387  1.00  0.00           C  
ATOM    524  CD2 LEU A 445     -38.011   9.943  62.278  1.00  0.00           C  
ATOM    525  N   LEU A 457     -35.454   5.433  60.879  1.00  0.00           N  
ATOM    526  CA  LEU A 457     -34.988   4.247  60.156  1.00  0.00           C  
ATOM    527  C   LEU A 457     -36.098   3.674  59.272  1.00  0.00           C  
ATOM    528  O   LEU A 457     -37.257   3.597  59.685  1.00  0.00           O  
ATOM    529  CB  LEU A 457     -34.455   3.156  61.103  1.00  0.00           C  
ATOM    530  CG  LEU A 457     -33.112   3.379  61.811  1.00  0.00           C  
ATOM    531  CD1 LEU A 457     -33.158   4.519  62.822  1.00  0.00           C  
ATOM    532  CD2 LEU A 457     -32.687   2.098  62.509  1.00  0.00           C  
ATOM    533  N   TRP A 461     -35.694   3.214  58.090  1.00  0.00           N  
ATOM    534  CA  TRP A 461     -36.594   2.697  57.047  1.00  0.00           C  
ATOM    535  C   TRP A 461     -36.430   1.188  56.892  1.00  0.00           C  
ATOM    536  O   TRP A 461     -35.367   0.636  57.178  1.00  0.00           O  
ATOM    537  CB  TRP A 461     -36.379   3.428  55.706  1.00  0.00           C  
ATOM    538  CG  TRP A 461     -34.966   3.400  55.212  1.00  0.00           C  
ATOM    539  CD1 TRP A 461     -34.409   2.499  54.353  1.00  0.00           C  
ATOM    540  CD2 TRP A 461     -33.922   4.302  55.580  1.00  0.00           C  
ATOM    541  NE1 TRP A 461     -33.086   2.789  54.148  1.00  0.00           N  
ATOM    542  CE2 TRP A 461     -32.752   3.888  54.896  1.00  0.00           C  
ATOM    543  CE3 TRP A 461     -33.856   5.418  56.434  1.00  0.00           C  
ATOM    544  CZ2 TRP A 461     -31.527   4.565  55.027  1.00  0.00           C  
ATOM    545  CZ3 TRP A 461     -32.640   6.093  56.567  1.00  0.00           C  
ATOM    546  CH2 TRP A 461     -31.489   5.659  55.869  1.00  0.00           C  
ATOM    547  N   ASP A 463     -37.505   0.547  56.437  1.00  0.00           N  
ATOM    548  CA  ASP A 463     -37.578  -0.909  56.252  1.00  0.00           C  
ATOM    549  C   ASP A 463     -37.018  -1.316  54.899  1.00  0.00           C  
ATOM    550  O   ASP A 463     -36.305  -2.316  54.806  1.00  0.00           O  
ATOM    551  CB  ASP A 463     -39.028  -1.386  56.360  1.00  0.00           C  
ATOM    552  CG  ASP A 463     -39.651  -1.037  57.693  1.00  0.00           C  
ATOM    553  OD1 ASP A 463     -39.309  -1.679  58.703  1.00  0.00           O  
ATOM    554  OD2 ASP A 463     -40.488  -0.114  57.733  1.00  0.00           O  
ATOM    555  N   GLU A 464     -37.365  -0.552  53.857  1.00  0.00           N  
ATOM    556  CA  GLU A 464     -36.910  -0.802  52.485  1.00  0.00           C  
ATOM    557  C   GLU A 464     -36.235   0.435  51.908  1.00  0.00           C  
ATOM    558  O   GLU A 464     -36.703   1.559  52.118  1.00  0.00           O  
ATOM    559  CB  GLU A 464     -38.083  -1.207  51.615  1.00  0.00           C  
ATOM    560  CG  GLU A 464     -38.741  -2.505  52.039  1.00  0.00           C  
ATOM    561  CD  GLU A 464     -40.038  -2.751  51.304  1.00  0.00           C  
ATOM    562  OE1 GLU A 464     -40.047  -2.709  50.058  1.00  0.00           O  
ATOM    563  OE2 GLU A 464     -41.060  -2.980  51.977  1.00  0.00           O  
ATOM    564  N   GLY A 465     -35.134   0.227  51.192  1.00  0.00           N  
ATOM    565  CA  GLY A 465     -34.371   1.331  50.609  1.00  0.00           C  
ATOM    566  C   GLY A 465     -33.177   0.877  49.793  1.00  0.00           C  
ATOM    567  O   GLY A 465     -32.910  -0.327  49.738  1.00  0.00           O  
ATOM    568  N   PRO A 466     -32.444   1.829  49.166  1.00  0.00           N  
ATOM    569  CA  PRO A 466     -31.284   1.492  48.309  1.00  0.00           C  
ATOM    570  C   PRO A 466     -30.168   0.658  48.965  1.00  0.00           C  
ATOM    571  O   PRO A 466     -29.502  -0.115  48.264  1.00  0.00           O  
ATOM    572  CB  PRO A 466     -30.750   2.863  47.870  1.00  0.00           C  
ATOM    573  CG  PRO A 466     -31.869   3.792  48.056  1.00  0.00           C  
ATOM    574  CD  PRO A 466     -32.668   3.287  49.208  1.00  0.00           C  
ATOM    575  N   ASP A 467     -29.986   0.816  50.280  1.00  0.00           N  
ATOM    576  CA  ASP A 467     -28.975   0.072  51.050  1.00  0.00           C  
ATOM    577  C   ASP A 467     -29.549  -1.175  51.752  1.00  0.00           C  
ATOM    578  O   ASP A 467     -28.941  -2.252  51.688  1.00  0.00           O  
ATOM    579  CB  ASP A 467     -28.220   0.989  52.039  1.00  0.00           C  
ATOM    580  CG  ASP A 467     -29.132   1.729  53.007  1.00  0.00           C  
ATOM    581  OD1 ASP A 467     -30.350   1.804  52.764  1.00  0.00           O  
ATOM    582  OD2 ASP A 467     -28.614   2.258  54.004  1.00  0.00           O  
ATOM    583  N   VAL A 468     -30.709  -1.029  52.401  1.00  0.00           N  
ATOM    584  CA  VAL A 468     -31.370  -2.149  53.118  1.00  0.00           C  
ATOM    585  C   VAL A 468     -32.081  -3.157  52.172  1.00  0.00           C  
ATOM    586  O   VAL A 468     -32.401  -4.275  52.589  1.00  0.00           O  
ATOM    587  CB  VAL A 468     -32.339  -1.623  54.236  1.00  0.00           C  
ATOM    588  CG1 VAL A 468     -33.590  -0.983  53.646  1.00  0.00           C  
ATOM    589  CG2 VAL A 468     -32.718  -2.731  55.213  1.00  0.00           C  
ATOM    590  N   GLY A 469     -32.302  -2.772  50.912  1.00  0.00           N  
ATOM    591  CA  GLY A 469     -32.950  -3.634  49.924  1.00  0.00           C  
ATOM    592  C   GLY A 469     -34.456  -3.686  50.101  1.00  0.00           C  
ATOM    593  O   GLY A 469     -35.047  -2.767  50.664  1.00  0.00           O  
ATOM    594  N   GLY A 470     -35.068  -4.760  49.601  1.00  0.00           N  
ATOM    595  CA  GLY A 470     -36.521  -4.987  49.670  1.00  0.00           C  
ATOM    596  C   GLY A 470     -37.063  -5.610  48.390  1.00  0.00           C  
ATOM    597  O   GLY A 470     -36.520  -5.380  47.302  1.00  0.00           O  
ATOM    598  N   ASP A 471     -38.148  -6.379  48.523  1.00  0.00           N  
ATOM    599  CA  ASP A 471     -38.780  -7.086  47.386  1.00  0.00           C  
ATOM    600  C   ASP A 471     -39.429  -6.199  46.304  1.00  0.00           C  
ATOM    601  O   ASP A 471     -39.714  -6.696  45.213  1.00  0.00           O  
ATOM    602  CB  ASP A 471     -39.804  -8.125  47.891  1.00  0.00           C  
ATOM    603  CG  ASP A 471     -39.146  -9.306  48.599  1.00  0.00           C  
ATOM    604  OD1 ASP A 471     -38.317 -10.007  47.972  1.00  0.00           O  
ATOM    605  OD2 ASP A 471     -39.488  -9.564  49.774  1.00  0.00           O  
ATOM    606  N   HIS A 472     -39.653  -4.916  46.604  1.00  0.00           N  
ATOM    607  CA  HIS A 472     -40.242  -3.934  45.671  1.00  0.00           C  
ATOM    608  C   HIS A 472     -39.204  -2.959  45.068  1.00  0.00           C  
ATOM    609  O   HIS A 472     -39.551  -1.857  44.643  1.00  0.00           O  
ATOM    610  CB  HIS A 472     -41.355  -3.168  46.397  1.00  0.00           C  
ATOM    611  CG  HIS A 472     -42.449  -4.049  46.912  1.00  0.00           C  
ATOM    612  ND1 HIS A 472     -42.376  -4.688  48.132  1.00  0.00           N  
ATOM    613  CD2 HIS A 472     -43.632  -4.414  46.364  1.00  0.00           C  
ATOM    614  CE1 HIS A 472     -43.470  -5.407  48.314  1.00  0.00           C  
ATOM    615  NE2 HIS A 472     -44.249  -5.255  47.257  1.00  0.00           N  
ATOM    616  N   GLY A 473     -37.942  -3.384  44.999  1.00  0.00           N  
ATOM    617  CA  GLY A 473     -36.858  -2.567  44.452  1.00  0.00           C  
ATOM    618  C   GLY A 473     -36.736  -2.614  42.927  1.00  0.00           C  
ATOM    619  O   GLY A 473     -37.531  -3.299  42.261  1.00  0.00           O  
ATOM    620  N   PRO A 474     -35.734  -1.895  42.355  1.00  0.00           N  
ATOM    621  CA  PRO A 474     -34.734  -1.045  43.037  1.00  0.00           C  
ATOM    622  C   PRO A 474     -35.352   0.214  43.638  1.00  0.00           C  
ATOM    623  O   PRO A 474     -36.470   0.557  43.284  1.00  0.00           O  
ATOM    624  CB  PRO A 474     -33.735  -0.703  41.925  1.00  0.00           C  
ATOM    625  CG  PRO A 474     -34.490  -0.848  40.672  1.00  0.00           C  
ATOM    626  CD  PRO A 474     -35.525  -1.908  40.893  1.00  0.00           C  
ATOM    627  N   TYR A 475     -34.643   0.861  44.565  1.00  0.00           N  
ATOM    628  CA  TYR A 475     -35.152   2.065  45.262  1.00  0.00           C  
ATOM    629  C   TYR A 475     -34.549   3.415  44.809  1.00  0.00           C  
ATOM    630  O   TYR A 475     -34.762   4.438  45.467  1.00  0.00           O  
ATOM    631  CB  TYR A 475     -35.073   1.842  46.785  1.00  0.00           C  
ATOM    632  CG  TYR A 475     -35.918   0.655  47.203  1.00  0.00           C  
ATOM    633  CD1 TYR A 475     -37.288   0.801  47.441  1.00  0.00           C  
ATOM    634  CD2 TYR A 475     -35.364  -0.629  47.297  1.00  0.00           C  
ATOM    635  CE1 TYR A 475     -38.087  -0.295  47.793  1.00  0.00           C  
ATOM    636  CE2 TYR A 475     -36.154  -1.735  47.651  1.00  0.00           C  
ATOM    637  CZ  TYR A 475     -37.516  -1.556  47.891  1.00  0.00           C  
ATOM    638  OH  TYR A 475     -38.301  -2.628  48.230  1.00  0.00           O  
ATOM    639  N   ARG A 476     -33.823   3.414  43.686  1.00  0.00           N  
ATOM    640  CA  ARG A 476     -33.280   4.631  43.067  1.00  0.00           C  
ATOM    641  C   ARG A 476     -33.943   4.777  41.704  1.00  0.00           C  
ATOM    642  O   ARG A 476     -33.928   3.829  40.908  1.00  0.00           O  
ATOM    643  CB  ARG A 476     -31.770   4.548  42.869  1.00  0.00           C  
ATOM    644  CG  ARG A 476     -30.970   4.371  44.135  1.00  0.00           C  
ATOM    645  CD  ARG A 476     -29.497   4.554  43.836  1.00  0.00           C  
ATOM    646  NE  ARG A 476     -28.608   4.229  44.959  1.00  0.00           N  
ATOM    647  CZ  ARG A 476     -28.162   3.014  45.285  1.00  0.00           C  
ATOM    648  NH1 ARG A 476     -28.520   1.926  44.607  1.00  0.00           N  
ATOM    649  NH2 ARG A 476     -27.354   2.882  46.339  1.00  0.00           N  
ATOM    650  N   GLN A 477     -34.502   5.956  41.428  1.00  0.00           N  
ATOM    651  CA  GLN A 477     -35.152   6.224  40.131  1.00  0.00           C  
ATOM    652  C   GLN A 477     -34.177   6.212  38.940  1.00  0.00           C  
ATOM    653  O   GLN A 477     -34.615   6.002  37.811  1.00  0.00           O  
ATOM    654  CB  GLN A 477     -35.953   7.530  40.160  1.00  0.00           C  
ATOM    655  CG  GLN A 477     -37.075   7.522  41.199  1.00  0.00           C  
ATOM    656  CD  GLN A 477     -38.069   8.662  41.027  1.00  0.00           C  
ATOM    657  OE1 GLN A 477     -37.720   9.763  40.586  1.00  0.00           O  
ATOM    658  NE2 GLN A 477     -39.321   8.400  41.383  1.00  0.00           N  
ATOM    659  N   SER A 478     -32.880   6.437  39.188  1.00  0.00           N  
ATOM    660  CA  SER A 478     -31.844   6.373  38.142  1.00  0.00           C  
ATOM    661  C   SER A 478     -31.704   4.960  37.561  1.00  0.00           C  
ATOM    662  O   SER A 478     -31.392   4.796  36.372  1.00  0.00           O  
ATOM    663  CB  SER A 478     -30.479   6.822  38.685  1.00  0.00           C  
ATOM    664  OG  SER A 478     -29.963   5.914  39.651  1.00  0.00           O  
ATOM    665  N   GLU A 479     -31.926   3.959  38.418  1.00  0.00           N  
ATOM    666  CA  GLU A 479     -31.857   2.535  38.053  1.00  0.00           C  
ATOM    667  C   GLU A 479     -33.165   1.970  37.465  1.00  0.00           C  
ATOM    668  O   GLU A 479     -33.171   0.832  37.026  1.00  0.00           O  
ATOM    669  CB  GLU A 479     -31.464   1.714  39.289  1.00  0.00           C  
ATOM    670  CG  GLU A 479     -30.121   2.121  39.919  1.00  0.00           C  
ATOM    671  CD  GLU A 479     -29.827   1.408  41.233  1.00  0.00           C  
ATOM    672  OE1 GLU A 479     -30.734   1.317  42.094  1.00  0.00           O  
ATOM    673  OE2 GLU A 479     -28.670   0.965  41.415  1.00  0.00           O  
ATOM    674  N   ARG A 482     -34.247   2.759  37.453  1.00  0.00           N  
ATOM    675  CA  ARG A 482     -35.573   2.349  36.948  1.00  0.00           C  
ATOM    676  C   ARG A 482     -35.958   2.993  35.593  1.00  0.00           C  
ATOM    677  O   ARG A 482     -37.122   2.899  35.188  1.00  0.00           O  
ATOM    678  CB  ARG A 482     -36.642   2.704  38.005  1.00  0.00           C  
ATOM    679  CG  ARG A 482     -36.429   2.035  39.381  1.00  0.00           C  
ATOM    680  CD  ARG A 482     -37.343   2.564  40.488  1.00  0.00           C  
ATOM    681  NE  ARG A 482     -38.735   2.139  40.333  1.00  0.00           N  
ATOM    682  CZ  ARG A 482     -39.251   0.966  40.726  1.00  0.00           C  
ATOM    683  NH1 ARG A 482     -38.502  -0.011  41.246  1.00  0.00           N  
ATOM    684  NH2 ARG A 482     -40.550   0.734  40.530  1.00  0.00           N  
ATOM    685  N   VAL A 485     -34.994   3.580  34.866  1.00  0.00           N  
ATOM    686  CA  VAL A 485     -35.288   4.310  33.604  1.00  0.00           C  
ATOM    687  C   VAL A 485     -36.041   3.447  32.572  1.00  0.00           C  
ATOM    688  O   VAL A 485     -36.971   3.934  31.922  1.00  0.00           O  
ATOM    689  CB  VAL A 485     -34.020   4.961  32.957  1.00  0.00           C  
ATOM    690  CG1 VAL A 485     -34.408   5.791  31.727  1.00  0.00           C  
ATOM    691  CG2 VAL A 485     -33.296   5.865  33.946  1.00  0.00           C  
ATOM    692  N   GLU A 490     -35.650   2.174  32.466  1.00  0.00           N  
ATOM    693  CA  GLU A 490     -36.299   1.209  31.569  1.00  0.00           C  
ATOM    694  C   GLU A 490     -37.735   0.870  32.006  1.00  0.00           C  
ATOM    695  O   GLU A 490     -38.559   0.564  31.160  1.00  0.00           O  
ATOM    696  CB  GLU A 490     -35.462  -0.077  31.438  1.00  0.00           C  
ATOM    697  CG  GLU A 490     -35.914  -1.019  30.308  1.00  0.00           C  
ATOM    698  CD  GLU A 490     -35.029  -2.256  30.132  1.00  0.00           C  
ATOM    699  OE1 GLU A 490     -34.214  -2.574  31.025  1.00  0.00           O  
ATOM    700  OE2 GLU A 490     -35.161  -2.926  29.084  1.00  0.00           O  
ATOM    701  N   ILE A 494     -38.028   0.921  33.307  1.00  0.00           N  
ATOM    702  CA  ILE A 494     -39.383   0.644  33.825  1.00  0.00           C  
ATOM    703  C   ILE A 494     -40.349   1.758  33.417  1.00  0.00           C  
ATOM    704  O   ILE A 494     -41.478   1.472  33.030  1.00  0.00           O  
ATOM    705  CB  ILE A 494     -39.413   0.443  35.383  1.00  0.00           C  
ATOM    706  CG1 ILE A 494     -38.542  -0.756  35.796  1.00  0.00           C  
ATOM    707  CG2 ILE A 494     -40.847   0.216  35.898  1.00  0.00           C  
ATOM    708  CD1 ILE A 494     -38.443  -0.956  37.307  1.00  0.00           C  
ATOM    709  N   TYR A 495     -39.889   3.010  33.488  1.00  0.00           N  
ATOM    710  CA  TYR A 495     -40.709   4.188  33.118  1.00  0.00           C  
ATOM    711  C   TYR A 495     -40.956   4.233  31.610  1.00  0.00           C  
ATOM    712  O   TYR A 495     -42.069   4.501  31.178  1.00  0.00           O  
ATOM    713  CB  TYR A 495     -40.067   5.505  33.570  1.00  0.00           C  
ATOM    714  CG  TYR A 495     -39.680   5.519  35.021  1.00  0.00           C  
ATOM    715  CD1 TYR A 495     -40.629   5.265  36.015  1.00  0.00           C  
ATOM    716  CD2 TYR A 495     -38.365   5.774  35.415  1.00  0.00           C  
ATOM    717  CE1 TYR A 495     -40.276   5.261  37.373  1.00  0.00           C  
ATOM    718  CE2 TYR A 495     -38.000   5.791  36.778  1.00  0.00           C  
ATOM    719  CZ  TYR A 495     -38.961   5.529  37.746  1.00  0.00           C  
ATOM    720  OH  TYR A 495     -38.607   5.529  39.070  1.00  0.00           O  
ATOM    721  N   ARG A 496     -39.901   3.968  30.835  1.00  0.00           N  
ATOM    722  CA  ARG A 496     -39.962   3.875  29.363  1.00  0.00           C  
ATOM    723  C   ARG A 496     -41.004   2.822  28.930  1.00  0.00           C  
ATOM    724  O   ARG A 496     -41.853   3.113  28.095  1.00  0.00           O  
ATOM    725  CB  ARG A 496     -38.555   3.572  28.809  1.00  0.00           C  
ATOM    726  CG  ARG A 496     -38.415   3.351  27.304  1.00  0.00           C  
ATOM    727  CD  ARG A 496     -39.034   4.465  26.459  1.00  0.00           C  
ATOM    728  NE  ARG A 496     -38.521   5.808  26.766  1.00  0.00           N  
ATOM    729  CZ  ARG A 496     -38.872   6.929  26.121  1.00  0.00           C  
ATOM    730  NH1 ARG A 496     -39.732   6.903  25.096  1.00  0.00           N  
ATOM    731  NH2 ARG A 496     -38.346   8.099  26.494  1.00  0.00           N  
ATOM    732  N   GLU A 498     -40.943   1.637  29.544  1.00  0.00           N  
ATOM    733  CA  GLU A 498     -41.897   0.512  29.336  1.00  0.00           C  
ATOM    734  C   GLU A 498     -43.356   0.958  29.573  1.00  0.00           C  
ATOM    735  O   GLU A 498     -44.257   0.571  28.835  1.00  0.00           O  
ATOM    736  CB  GLU A 498     -41.597  -0.638  30.322  1.00  0.00           C  
ATOM    737  CG  GLU A 498     -42.072  -2.042  29.932  1.00  0.00           C  
ATOM    738  CD  GLU A 498     -40.964  -2.937  29.345  1.00  0.00           C  
ATOM    739  OE1 GLU A 498     -40.042  -2.425  28.669  1.00  0.00           O  
ATOM    740  OE2 GLU A 498     -41.021  -4.169  29.565  1.00  0.00           O  
ATOM    741  N   HIS A 499     -43.563   1.754  30.623  1.00  0.00           N  
ATOM    742  CA  HIS A 499     -44.886   2.293  30.991  1.00  0.00           C  
ATOM    743  C   HIS A 499     -45.351   3.444  30.083  1.00  0.00           C  
ATOM    744  O   HIS A 499     -46.550   3.564  29.806  1.00  0.00           O  
ATOM    745  CB  HIS A 499     -44.910   2.746  32.472  1.00  0.00           C  
ATOM    746  CG  HIS A 499     -45.048   1.622  33.453  1.00  0.00           C  
ATOM    747  ND1 HIS A 499     -44.005   0.788  33.785  1.00  0.00           N  
ATOM    748  CD2 HIS A 499     -46.109   1.207  34.188  1.00  0.00           C  
ATOM    749  CE1 HIS A 499     -44.417  -0.101  34.672  1.00  0.00           C  
ATOM    750  NE2 HIS A 499     -45.690   0.132  34.935  1.00  0.00           N  
ATOM    751  N   ALA A 500     -44.412   4.296  29.657  1.00  0.00           N  
ATOM    752  CA  ALA A 500     -44.709   5.430  28.764  1.00  0.00           C  
ATOM    753  C   ALA A 500     -45.150   4.933  27.384  1.00  0.00           C  
ATOM    754  O   ALA A 500     -46.163   5.394  26.856  1.00  0.00           O  
ATOM    755  CB  ALA A 500     -43.507   6.352  28.639  1.00  0.00           C  
ATOM    756  N   GLU A 501     -44.389   3.991  26.827  1.00  0.00           N  
ATOM    757  CA  GLU A 501     -44.712   3.347  25.536  1.00  0.00           C  
ATOM    758  C   GLU A 501     -46.054   2.591  25.564  1.00  0.00           C  
ATOM    759  O   GLU A 501     -46.753   2.548  24.551  1.00  0.00           O  
ATOM    760  CB  GLU A 501     -43.576   2.417  25.086  1.00  0.00           C  
ATOM    761  CG  GLU A 501     -42.295   3.170  24.707  1.00  0.00           C  
ATOM    762  CD  GLU A 501     -41.127   2.260  24.309  1.00  0.00           C  
ATOM    763  OE1 GLU A 501     -41.003   1.117  24.824  1.00  0.00           O  
ATOM    764  OE2 GLU A 501     -40.303   2.711  23.482  1.00  0.00           O  
ATOM    765  N   ARG A 502     -46.399   2.005  26.714  1.00  0.00           N  
ATOM    766  CA  ARG A 502     -47.692   1.328  26.919  1.00  0.00           C  
ATOM    767  C   ARG A 502     -48.859   2.323  26.805  1.00  0.00           C  
ATOM    768  O   ARG A 502     -49.880   1.983  26.216  1.00  0.00           O  
ATOM    769  CB  ARG A 502     -47.723   0.624  28.280  1.00  0.00           C  
ATOM    770  CG  ARG A 502     -49.022  -0.124  28.639  1.00  0.00           C  
ATOM    771  CD  ARG A 502     -49.024  -0.541  30.117  1.00  0.00           C  
ATOM    772  NE  ARG A 502     -50.386  -0.785  30.602  1.00  0.00           N  
ATOM    773  CZ  ARG A 502     -50.744  -0.935  31.883  1.00  0.00           C  
ATOM    774  NH1 ARG A 502     -49.845  -0.883  32.875  1.00  0.00           N  
ATOM    775  NH2 ARG A 502     -52.031  -1.141  32.180  1.00  0.00           N  
ATOM    776  N   LEU A 503     -48.718   3.521  27.383  1.00  0.00           N  
ATOM    777  CA  LEU A 503     -49.747   4.583  27.260  1.00  0.00           C  
ATOM    778  C   LEU A 503     -49.870   5.078  25.814  1.00  0.00           C  
ATOM    779  O   LEU A 503     -50.983   5.322  25.339  1.00  0.00           O  
ATOM    780  CB  LEU A 503     -49.472   5.770  28.202  1.00  0.00           C  
ATOM    781  CG  LEU A 503     -49.626   5.547  29.713  1.00  0.00           C  
ATOM    782  CD1 LEU A 503     -49.196   6.789  30.488  1.00  0.00           C  
ATOM    783  CD2 LEU A 503     -51.055   5.165  30.069  1.00  0.00           C  
ATOM    784  N   VAL A 504     -48.729   5.204  25.129  1.00  0.00           N  
ATOM    785  CA  VAL A 504     -48.684   5.614  23.718  1.00  0.00           C  
ATOM    786  C   VAL A 504     -49.408   4.581  22.837  1.00  0.00           C  
ATOM    787  O   VAL A 504     -50.205   4.970  21.984  1.00  0.00           O  
ATOM    788  CB  VAL A 504     -47.230   5.838  23.208  1.00  0.00           C  
ATOM    789  CG1 VAL A 504     -47.220   6.211  21.721  1.00  0.00           C  
ATOM    790  CG2 VAL A 504     -46.528   6.921  24.029  1.00  0.00           C  
ATOM    791  N   LYS A 505     -49.142   3.287  23.063  1.00  0.00           N  
ATOM    792  CA  LYS A 505     -49.816   2.188  22.331  1.00  0.00           C  
ATOM    793  C   LYS A 505     -51.338   2.148  22.567  1.00  0.00           C  
ATOM    794  O   LYS A 505     -52.091   1.799  21.655  1.00  0.00           O  
ATOM    795  CB  LYS A 505     -49.189   0.821  22.647  1.00  0.00           C  
ATOM    796  CG  LYS A 505     -47.781   0.642  22.089  1.00  0.00           C  
ATOM    797  N   GLU A 506     -51.775   2.517  23.773  1.00  0.00           N  
ATOM    798  CA  GLU A 506     -53.210   2.612  24.120  1.00  0.00           C  
ATOM    799  C   GLU A 506     -53.885   3.927  23.658  1.00  0.00           C  
ATOM    800  O   GLU A 506     -55.083   4.110  23.896  1.00  0.00           O  
ATOM    801  CB  GLU A 506     -53.408   2.428  25.636  1.00  0.00           C  
ATOM    802  CG  GLU A 506     -53.091   1.011  26.131  1.00  0.00           C  
ATOM    803  CD  GLU A 506     -53.109   0.857  27.659  1.00  0.00           C  
ATOM    804  OE1 GLU A 506     -53.366   1.842  28.384  1.00  0.00           O  
ATOM    805  OE2 GLU A 506     -52.855  -0.272  28.135  1.00  0.00           O  
ATOM    806  N   GLY A 507     -53.141   4.828  23.004  1.00  0.00           N  
ATOM    807  CA  GLY A 507     -53.676   6.112  22.531  1.00  0.00           C  
ATOM    808  C   GLY A 507     -53.912   7.157  23.616  1.00  0.00           C  
ATOM    809  O   GLY A 507     -54.619   8.139  23.372  1.00  0.00           O  
ATOM    810  N   LYS A 508     -53.303   6.951  24.792  1.00  0.00           N  
ATOM    811  CA  LYS A 508     -53.413   7.834  25.968  1.00  0.00           C  
ATOM    812  C   LYS A 508     -52.264   8.852  26.076  1.00  0.00           C  
ATOM    813  O   LYS A 508     -52.366   9.816  26.852  1.00  0.00           O  
ATOM    814  CB  LYS A 508     -53.480   6.990  27.253  1.00  0.00           C  
ATOM    815  CG  LYS A 508     -54.696   6.065  27.314  1.00  0.00           C  
ATOM    816  CD  LYS A 508     -54.678   5.111  28.493  1.00  0.00           C  
ATOM    817  CE  LYS A 508     -55.898   4.205  28.447  1.00  0.00           C  
ATOM    818  NZ  LYS A 508     -55.954   3.205  29.543  1.00  0.00           N  
ATOM    819  N   ALA A 509     -51.178   8.614  25.329  1.00  0.00           N  
ATOM    820  CA  ALA A 509     -50.012   9.507  25.264  1.00  0.00           C  
ATOM    821  C   ALA A 509     -49.495   9.595  23.822  1.00  0.00           C  
ATOM    822  O   ALA A 509     -50.031   8.930  22.939  1.00  0.00           O  
ATOM    823  CB  ALA A 509     -48.918   9.026  26.216  1.00  0.00           C  
ATOM    824  N   TYR A 510     -48.474  10.419  23.584  1.00  0.00           N  
ATOM    825  CA  TYR A 510     -47.911  10.606  22.229  1.00  0.00           C  
ATOM    826  C   TYR A 510     -46.511  11.214  22.227  1.00  0.00           C  
ATOM    827  O   TYR A 510     -46.119  11.881  23.185  1.00  0.00           O  
ATOM    828  CB  TYR A 510     -48.843  11.479  21.375  1.00  0.00           C  
ATOM    829  CG  TYR A 510     -49.101  12.868  21.937  1.00  0.00           C  
ATOM    830  CD1 TYR A 510     -50.116  13.083  22.878  1.00  0.00           C  
ATOM    831  CD2 TYR A 510     -48.334  13.971  21.531  1.00  0.00           C  
ATOM    832  CE1 TYR A 510     -50.365  14.356  23.402  1.00  0.00           C  
ATOM    833  CE2 TYR A 510     -48.575  15.253  22.053  1.00  0.00           C  
ATOM    834  CZ  TYR A 510     -49.594  15.436  22.987  1.00  0.00           C  
ATOM    835  OH  TYR A 510     -49.846  16.686  23.501  1.00  0.00           O  
ATOM    836  N   TYR A 511     -45.794  11.010  21.121  1.00  0.00           N  
ATOM    837  CA  TYR A 511     -44.418  11.495  20.960  1.00  0.00           C  
ATOM    838  C   TYR A 511     -44.395  12.947  20.470  1.00  0.00           C  
ATOM    839  O   TYR A 511     -45.261  13.346  19.703  1.00  0.00           O  
ATOM    840  CB  TYR A 511     -43.643  10.598  19.989  1.00  0.00           C  
ATOM    841  CG  TYR A 511     -43.557   9.139  20.411  1.00  0.00           C  
ATOM    842  CD1 TYR A 511     -42.776   8.750  21.503  1.00  0.00           C  
ATOM    843  CD2 TYR A 511     -44.231   8.135  19.693  1.00  0.00           C  
ATOM    844  CE1 TYR A 511     -42.687   7.393  21.897  1.00  0.00           C  
ATOM    845  CE2 TYR A 511     -44.146   6.776  20.070  1.00  0.00           C  
ATOM    846  CZ  TYR A 511     -43.374   6.413  21.172  1.00  0.00           C  
ATOM    847  OH  TYR A 511     -43.289   5.084  21.542  1.00  0.00           O  
ATOM    848  N   VAL A 512     -43.404  13.719  20.932  1.00  0.00           N  
ATOM    849  CA  VAL A 512     -43.213  15.141  20.573  1.00  0.00           C  
ATOM    850  C   VAL A 512     -41.724  15.415  20.263  1.00  0.00           C  
ATOM    851  O   VAL A 512     -40.852  15.090  21.082  1.00  0.00           O  
ATOM    852  CB  VAL A 512     -43.710  16.075  21.711  1.00  0.00           C  
ATOM    853  CG1 VAL A 512     -43.391  17.529  21.421  1.00  0.00           C  
ATOM    854  CG2 VAL A 512     -45.203  15.909  21.919  1.00  0.00           C  
ATOM    855  N   TYR A 513     -41.460  16.018  19.094  1.00  0.00           N  
ATOM    856  CA  TYR A 513     -40.095  16.324  18.606  1.00  0.00           C  
ATOM    857  C   TYR A 513     -39.644  17.801  18.769  1.00  0.00           C  
ATOM    858  O   TYR A 513     -38.653  18.212  18.164  1.00  0.00           O  
ATOM    859  CB  TYR A 513     -39.969  15.870  17.136  1.00  0.00           C  
ATOM    860  CG  TYR A 513     -40.081  14.370  16.937  1.00  0.00           C  
ATOM    861  CD1 TYR A 513     -41.329  13.757  16.754  1.00  0.00           C  
ATOM    862  CD2 TYR A 513     -38.936  13.556  16.921  1.00  0.00           C  
ATOM    863  CE1 TYR A 513     -41.442  12.362  16.572  1.00  0.00           C  
ATOM    864  CE2 TYR A 513     -39.033  12.159  16.731  1.00  0.00           C  
ATOM    865  CZ  TYR A 513     -40.292  11.571  16.564  1.00  0.00           C  
ATOM    866  OH  TYR A 513     -40.403  10.211  16.391  1.00  0.00           O  
ATOM    867  N   ALA A 514     -40.335  18.572  19.613  1.00  0.00           N  
ATOM    868  CA  ALA A 514     -40.002  19.988  19.872  1.00  0.00           C  
ATOM    869  C   ALA A 514     -38.973  20.092  20.999  1.00  0.00           C  
ATOM    870  O   ALA A 514     -39.117  19.415  22.016  1.00  0.00           O  
ATOM    871  CB  ALA A 514     -41.258  20.766  20.249  1.00  0.00           C  
ATOM    872  N   TYR A 515     -37.958  20.946  20.829  1.00  0.00           N  
ATOM    873  CA  TYR A 515     -36.903  21.133  21.852  1.00  0.00           C  
ATOM    874  C   TYR A 515     -37.407  21.804  23.137  1.00  0.00           C  
ATOM    875  O   TYR A 515     -38.441  22.466  23.101  1.00  0.00           O  
ATOM    876  CB  TYR A 515     -35.735  21.977  21.313  1.00  0.00           C  
ATOM    877  CG  TYR A 515     -34.820  21.238  20.374  1.00  0.00           C  
ATOM    878  CD1 TYR A 515     -33.883  20.323  20.875  1.00  0.00           C  
ATOM    879  CD2 TYR A 515     -34.861  21.455  18.995  1.00  0.00           C  
ATOM    880  CE1 TYR A 515     -33.015  19.627  20.023  1.00  0.00           C  
ATOM    881  CE2 TYR A 515     -33.990  20.764  18.129  1.00  0.00           C  
ATOM    882  CZ  TYR A 515     -33.073  19.855  18.655  1.00  0.00           C  
ATOM    883  OH  TYR A 515     -32.224  19.174  17.822  1.00  0.00           O  
ATOM    884  N   PRO A 516     -36.696  21.610  24.280  1.00  0.00           N  
ATOM    885  CA  PRO A 516     -37.053  22.346  25.510  1.00  0.00           C  
ATOM    886  C   PRO A 516     -36.838  23.877  25.422  1.00  0.00           C  
ATOM    887  O   PRO A 516     -37.480  24.616  26.173  1.00  0.00           O  
ATOM    888  CB  PRO A 516     -36.137  21.723  26.576  1.00  0.00           C  
ATOM    889  CG  PRO A 516     -35.711  20.428  26.008  1.00  0.00           C  
ATOM    890  CD  PRO A 516     -35.583  20.677  24.544  1.00  0.00           C  
ATOM    891  N   GLU A 517     -35.937  24.333  24.540  1.00  0.00           N  
ATOM    892  CA  GLU A 517     -35.726  25.775  24.281  1.00  0.00           C  
ATOM    893  C   GLU A 517     -36.986  26.315  23.556  1.00  0.00           C  
ATOM    894  O   GLU A 517     -37.429  27.435  23.836  1.00  0.00           O  
ATOM    895  CB  GLU A 517     -34.420  26.015  23.499  1.00  0.00           C  
ATOM    896  CG  GLU A 517     -33.879  27.462  23.533  1.00  0.00           C  
ATOM    897  CD  GLU A 517     -34.555  28.419  22.552  1.00  0.00           C  
ATOM    898  OE1 GLU A 517     -34.720  28.055  21.367  1.00  0.00           O  
ATOM    899  OE2 GLU A 517     -34.881  29.558  22.957  1.00  0.00           O  
ATOM    900  N   GLU A 518     -37.552  25.500  22.647  1.00  0.00           N  
ATOM    901  CA  GLU A 518     -38.877  25.743  22.017  1.00  0.00           C  
ATOM    902  C   GLU A 518     -39.901  25.272  23.068  1.00  0.00           C  
ATOM    903  O   GLU A 518     -39.489  24.914  24.174  1.00  0.00           O  
ATOM    904  CB  GLU A 518     -39.024  24.956  20.714  1.00  0.00           C  
ATOM    905  CG  GLU A 518     -37.987  25.333  19.645  1.00  0.00           C  
ATOM    906  CD  GLU A 518     -37.932  24.377  18.457  1.00  0.00           C  
ATOM    907  OE1 GLU A 518     -38.334  23.200  18.582  1.00  0.00           O  
ATOM    908  OE2 GLU A 518     -37.448  24.804  17.389  1.00  0.00           O  
ATOM    909  N   ILE A 519     -41.207  25.257  22.781  1.00  0.00           N  
ATOM    910  CA  ILE A 519     -42.268  24.926  23.802  1.00  0.00           C  
ATOM    911  C   ILE A 519     -42.341  26.085  24.811  1.00  0.00           C  
ATOM    912  O   ILE A 519     -43.404  26.649  25.026  1.00  0.00           O  
ATOM    913  CB  ILE A 519     -42.109  23.565  24.573  1.00  0.00           C  
ATOM    914  CG1 ILE A 519     -41.916  22.392  23.614  1.00  0.00           C  
ATOM    915  CG2 ILE A 519     -43.331  23.308  25.461  1.00  0.00           C  
ATOM    916  CD1 ILE A 519     -41.702  21.065  24.324  1.00  0.00           C  
ATOM    917  N   GLU A 520     -41.213  26.374  25.466  1.00  0.00           N  
ATOM    918  CA  GLU A 520     -41.022  27.570  26.294  1.00  0.00           C  
ATOM    919  C   GLU A 520     -41.249  28.855  25.464  1.00  0.00           C  
ATOM    920  O   GLU A 520     -41.648  29.876  26.028  1.00  0.00           O  
ATOM    921  CB  GLU A 520     -39.610  27.585  26.914  1.00  0.00           C  
ATOM    922  CG  GLU A 520     -39.356  28.677  27.969  1.00  0.00           C  
ATOM    923  CD  GLU A 520     -40.267  28.570  29.191  1.00  0.00           C  
ATOM    924  OE1 GLU A 520     -40.589  27.435  29.611  1.00  0.00           O  
ATOM    925  OE2 GLU A 520     -40.651  29.629  29.738  1.00  0.00           O  
ATOM    926  N   GLU A 743     -40.963  28.809  24.153  1.00  0.00           N  
ATOM    927  CA  GLU A 743     -41.267  29.922  23.241  1.00  0.00           C  
ATOM    928  C   GLU A 743     -42.783  30.044  23.040  1.00  0.00           C  
ATOM    929  O   GLU A 743     -43.330  31.142  23.188  1.00  0.00           O  
ATOM    930  CB  GLU A 743     -40.590  29.761  21.872  1.00  0.00           C  
ATOM    931  CG  GLU A 743     -39.070  29.906  21.877  1.00  0.00           C  
ATOM    932  CD  GLU A 743     -38.439  29.723  20.490  1.00  0.00           C  
ATOM    933  OE1 GLU A 743     -39.042  30.138  19.471  1.00  0.00           O  
ATOM    934  OE2 GLU A 743     -37.317  29.176  20.421  1.00  0.00           O  
ATOM    935  N   ARG A 745     -45.091  28.720  24.924  1.00  0.00           N  
ATOM    936  CA  ARG A 745     -45.635  28.956  26.269  1.00  0.00           C  
ATOM    937  C   ARG A 745     -45.849  30.468  26.426  1.00  0.00           C  
ATOM    938  O   ARG A 745     -46.947  30.908  26.763  1.00  0.00           O  
ATOM    939  CB  ARG A 745     -44.653  28.435  27.334  1.00  0.00           C  
ATOM    940  CG  ARG A 745     -44.963  28.748  28.794  1.00  0.00           C  
ATOM    941  CD  ARG A 745     -46.151  27.980  29.321  1.00  0.00           C  
ATOM    942  NE  ARG A 745     -46.601  28.549  30.593  1.00  0.00           N  
ATOM    943  CZ  ARG A 745     -46.008  28.392  31.783  1.00  0.00           C  
ATOM    944  NH1 ARG A 745     -44.883  27.678  31.926  1.00  0.00           N  
ATOM    945  NH2 ARG A 745     -46.545  28.978  32.858  1.00  0.00           N  
ATOM    946  N   GLU A 746     -44.797  31.239  26.141  1.00  0.00           N  
ATOM    947  CA  GLU A 746     -44.829  32.710  26.219  1.00  0.00           C  
ATOM    948  C   GLU A 746     -45.684  33.357  25.116  1.00  0.00           C  
ATOM    949  O   GLU A 746     -46.245  34.433  25.334  1.00  0.00           O  
ATOM    950  CB  GLU A 746     -43.404  33.283  26.210  1.00  0.00           C  
ATOM    951  CG  GLU A 746     -42.556  32.847  27.418  1.00  0.00           C  
ATOM    952  CD  GLU A 746     -41.084  33.221  27.289  1.00  0.00           C  
ATOM    953  OE1 GLU A 746     -40.779  34.339  26.810  1.00  0.00           O  
ATOM    954  OE2 GLU A 746     -40.228  32.398  27.690  1.00  0.00           O  
ATOM    955  N   LYS A 747     -45.763  32.719  23.945  1.00  0.00           N  
ATOM    956  CA  LYS A 747     -46.615  33.190  22.837  1.00  0.00           C  
ATOM    957  C   LYS A 747     -48.087  33.083  23.232  1.00  0.00           C  
ATOM    958  O   LYS A 747     -48.858  34.001  22.959  1.00  0.00           O  
ATOM    959  CB  LYS A 747     -46.358  32.392  21.552  1.00  0.00           C  
ATOM    960  CG  LYS A 747     -47.177  32.811  20.328  1.00  0.00           C  
ATOM    961  CD  LYS A 747     -46.803  31.964  19.117  1.00  0.00           C  
ATOM    962  CE  LYS A 747     -47.800  32.117  17.976  1.00  0.00           C  
ATOM    963  NZ  LYS A 747     -49.131  31.528  18.315  1.00  0.00           N  
ATOM    964  N   LEU A 750     -48.467  31.958  23.844  1.00  0.00           N  
ATOM    965  CA  LEU A 750     -49.841  31.750  24.333  1.00  0.00           C  
ATOM    966  C   LEU A 750     -50.208  32.759  25.432  1.00  0.00           C  
ATOM    967  O   LEU A 750     -51.310  33.314  25.411  1.00  0.00           O  
ATOM    968  CB  LEU A 750     -50.045  30.311  24.839  1.00  0.00           C  
ATOM    969  CG  LEU A 750     -50.100  29.185  23.800  1.00  0.00           C  
ATOM    970  CD1 LEU A 750     -49.934  27.828  24.469  1.00  0.00           C  
ATOM    971  CD2 LEU A 750     -51.393  29.242  23.002  1.00  0.00           C  
ATOM    972  N   LEU A 751     -49.282  32.989  26.368  1.00  0.00           N  
ATOM    973  CA  LEU A 751     -49.472  33.957  27.466  1.00  0.00           C  
ATOM    974  C   LEU A 751     -49.590  35.406  26.972  1.00  0.00           C  
ATOM    975  O   LEU A 751     -50.399  36.165  27.502  1.00  0.00           O  
ATOM    976  CB  LEU A 751     -48.350  33.843  28.513  1.00  0.00           C  
ATOM    977  CG  LEU A 751     -48.319  32.582  29.383  1.00  0.00           C  
ATOM    978  CD1 LEU A 751     -47.022  32.520  30.178  1.00  0.00           C  
ATOM    979  CD2 LEU A 751     -49.523  32.512  30.316  1.00  0.00           C  
ATOM    980  N   SER A 752     -48.779  35.776  25.978  1.00  0.00           N  
ATOM    981  CA  SER A 752     -48.840  37.115  25.360  1.00  0.00           C  
ATOM    982  C   SER A 752     -50.157  37.316  24.593  1.00  0.00           C  
ATOM    983  O   SER A 752     -50.711  38.419  24.591  1.00  0.00           O  
ATOM    984  CB  SER A 752     -47.648  37.356  24.422  1.00  0.00           C  
ATOM    985  OG  SER A 752     -47.649  36.448  23.330  1.00  0.00           O  
ATOM    986  N   GLU A 753     -50.641  36.241  23.958  1.00  0.00           N  
ATOM    987  CA  GLU A 753     -51.923  36.229  23.222  1.00  0.00           C  
ATOM    988  C   GLU A 753     -53.187  36.110  24.108  1.00  0.00           C  
ATOM    989  O   GLU A 753     -54.302  36.071  23.579  1.00  0.00           O  
ATOM    990  CB  GLU A 753     -51.919  35.104  22.163  1.00  0.00           C  
ATOM    991  CG  GLU A 753     -50.981  35.366  20.983  1.00  0.00           C  
ATOM    992  CD  GLU A 753     -50.910  34.228  19.971  1.00  0.00           C  
ATOM    993  OE1 GLU A 753     -51.268  33.075  20.298  1.00  0.00           O  
ATOM    994  OE2 GLU A 753     -50.473  34.494  18.830  1.00  0.00           O  
ATOM    995  N   GLY A 754     -53.028  36.037  25.434  1.00  0.00           N  
ATOM    996  CA  GLY A 754     -54.157  35.909  26.364  1.00  0.00           C  
ATOM    997  C   GLY A 754     -54.735  34.506  26.526  1.00  0.00           C  
ATOM    998  O   GLY A 754     -55.599  34.295  27.385  1.00  0.00           O  
ATOM    999  N   LYS A 755     -54.231  33.542  25.747  1.00  0.00           N  
ATOM   1000  CA  LYS A 755     -54.716  32.162  25.758  1.00  0.00           C  
ATOM   1001  C   LYS A 755     -54.146  31.419  26.958  1.00  0.00           C  
ATOM   1002  O   LYS A 755     -53.160  31.861  27.571  1.00  0.00           O  
ATOM   1003  CB  LYS A 755     -54.329  31.447  24.454  1.00  0.00           C  
ATOM   1004  CG  LYS A 755     -54.899  32.116  23.205  1.00  0.00           C  
ATOM   1005  CD  LYS A 755     -54.350  31.548  21.912  1.00  0.00           C  
ATOM   1006  CE  LYS A 755     -54.877  32.353  20.719  1.00  0.00           C  
ATOM   1007  NZ  LYS A 755     -54.341  31.879  19.412  1.00  0.00           N  
ATOM   1008  N   ALA A 756     -54.788  30.304  27.305  1.00  0.00           N  
ATOM   1009  CA  ALA A 756     -54.325  29.453  28.401  1.00  0.00           C  
ATOM   1010  C   ALA A 756     -53.059  28.731  27.919  1.00  0.00           C  
ATOM   1011  O   ALA A 756     -52.974  28.395  26.730  1.00  0.00           O  
ATOM   1012  CB  ALA A 756     -55.391  28.451  28.793  1.00  0.00           C  
ATOM   1013  N   PRO A 757     -52.082  28.466  28.820  1.00  0.00           N  
ATOM   1014  CA  PRO A 757     -50.835  27.788  28.422  1.00  0.00           C  
ATOM   1015  C   PRO A 757     -50.960  26.239  28.415  1.00  0.00           C  
ATOM   1016  O   PRO A 757     -50.059  25.531  28.885  1.00  0.00           O  
ATOM   1017  CB  PRO A 757     -49.852  28.294  29.484  1.00  0.00           C  
ATOM   1018  CG  PRO A 757     -50.682  28.342  30.723  1.00  0.00           C  
ATOM   1019  CD  PRO A 757     -52.067  28.771  30.268  1.00  0.00           C  
ATOM   1020  N   HIS A 758     -52.047  25.735  27.821  1.00  0.00           N  
ATOM   1021  CA  HIS A 758     -52.385  24.314  27.802  1.00  0.00           C  
ATOM   1022  C   HIS A 758     -52.041  23.727  26.446  1.00  0.00           C  
ATOM   1023  O   HIS A 758     -52.521  24.222  25.423  1.00  0.00           O  
ATOM   1024  CB  HIS A 758     -53.872  24.123  28.104  1.00  0.00           C  
ATOM   1025  CG  HIS A 758     -54.277  24.655  29.440  1.00  0.00           C  
ATOM   1026  ND1 HIS A 758     -55.438  25.368  29.637  1.00  0.00           N  
ATOM   1027  CD2 HIS A 758     -53.634  24.645  30.631  1.00  0.00           C  
ATOM   1028  CE1 HIS A 758     -55.515  25.733  30.906  1.00  0.00           C  
ATOM   1029  NE2 HIS A 758     -54.431  25.310  31.529  1.00  0.00           N  
ATOM   1030  N   TYR A 759     -51.241  22.655  26.453  1.00  0.00           N  
ATOM   1031  CA  TYR A 759     -50.759  22.016  25.228  1.00  0.00           C  
ATOM   1032  C   TYR A 759     -51.720  20.957  24.703  1.00  0.00           C  
ATOM   1033  O   TYR A 759     -52.456  20.333  25.475  1.00  0.00           O  
ATOM   1034  CB  TYR A 759     -49.384  21.378  25.439  1.00  0.00           C  
ATOM   1035  CG  TYR A 759     -48.346  22.294  26.051  1.00  0.00           C  
ATOM   1036  CD1 TYR A 759     -48.062  23.539  25.486  1.00  0.00           C  
ATOM   1037  CD2 TYR A 759     -47.619  21.904  27.180  1.00  0.00           C  
ATOM   1038  CE1 TYR A 759     -47.090  24.392  26.044  1.00  0.00           C  
ATOM   1039  CE2 TYR A 759     -46.645  22.744  27.745  1.00  0.00           C  
ATOM   1040  CZ  TYR A 759     -46.386  23.982  27.171  1.00  0.00           C  
ATOM   1041  OH  TYR A 759     -45.434  24.796  27.732  1.00  0.00           O  
ATOM   1042  N   SER A 760     -51.697  20.783  23.378  1.00  0.00           N  
ATOM   1043  CA  SER A 760     -52.486  19.776  22.650  1.00  0.00           C  
ATOM   1044  C   SER A 760     -51.592  19.093  21.619  1.00  0.00           C  
ATOM   1045  O   SER A 760     -50.572  19.658  21.208  1.00  0.00           O  
ATOM   1046  CB  SER A 760     -53.666  20.427  21.938  1.00  0.00           C  
ATOM   1047  OG  SER A 760     -54.468  21.156  22.843  1.00  0.00           O  
ATOM   1048  N   GLN A 761     -51.987  17.896  21.190  1.00  0.00           N  
ATOM   1049  CA  GLN A 761     -51.211  17.118  20.211  1.00  0.00           C  
ATOM   1050  C   GLN A 761     -51.023  17.817  18.849  1.00  0.00           C  
ATOM   1051  O   GLN A 761     -49.963  17.658  18.234  1.00  0.00           O  
ATOM   1052  CB  GLN A 761     -51.826  15.724  20.024  1.00  0.00           C  
ATOM   1053  CG  GLN A 761     -51.018  14.767  19.137  1.00  0.00           C  
ATOM   1054  CD  GLN A 761     -51.611  13.379  19.068  1.00  0.00           C  
ATOM   1055  OE1 GLN A 761     -52.736  13.144  19.513  1.00  0.00           O  
ATOM   1056  NE2 GLN A 761     -50.859  12.447  18.490  1.00  0.00           N  
ATOM   1057  N   GLU A 762     -52.032  18.560  18.381  1.00  0.00           N  
ATOM   1058  CA  GLU A 762     -51.921  19.303  17.094  1.00  0.00           C  
ATOM   1059  C   GLU A 762     -50.899  20.453  17.109  1.00  0.00           C  
ATOM   1060  O   GLU A 762     -50.403  20.834  16.041  1.00  0.00           O  
ATOM   1061  CB  GLU A 762     -53.279  19.782  16.527  1.00  0.00           C  
ATOM   1062  CG  GLU A 762     -53.999  20.957  17.238  1.00  0.00           C  
ATOM   1063  CD  GLU A 762     -54.624  20.618  18.589  1.00  0.00           C  
ATOM   1064  OE1 GLU A 762     -54.639  19.426  18.984  1.00  0.00           O  
ATOM   1065  OE2 GLU A 762     -55.111  21.561  19.256  1.00  0.00           O  
ATOM   1066  N   PHE A 766     -47.861  20.368  18.344  1.00  0.00           N  
ATOM   1067  CA  PHE A 766     -46.513  19.810  18.149  1.00  0.00           C  
ATOM   1068  C   PHE A 766     -46.245  19.181  16.782  1.00  0.00           C  
ATOM   1069  O   PHE A 766     -45.112  18.774  16.522  1.00  0.00           O  
ATOM   1070  CB  PHE A 766     -46.217  18.774  19.241  1.00  0.00           C  
ATOM   1071  CG  PHE A 766     -46.358  19.313  20.631  1.00  0.00           C  
ATOM   1072  CD1 PHE A 766     -45.383  20.163  21.158  1.00  0.00           C  
ATOM   1073  CD2 PHE A 766     -47.466  18.983  21.416  1.00  0.00           C  
ATOM   1074  CE1 PHE A 766     -45.500  20.669  22.452  1.00  0.00           C  
ATOM   1075  CE2 PHE A 766     -47.602  19.486  22.710  1.00  0.00           C  
ATOM   1076  CZ  PHE A 766     -46.616  20.335  23.232  1.00  0.00           C  
ATOM   1077  N   GLU A 767     -47.260  19.106  15.915  1.00  0.00           N  
ATOM   1078  CA  GLU A 767     -47.115  18.523  14.557  1.00  0.00           C  
ATOM   1079  C   GLU A 767     -46.156  19.301  13.634  1.00  0.00           C  
ATOM   1080  O   GLU A 767     -45.592  18.712  12.710  1.00  0.00           O  
ATOM   1081  CB  GLU A 767     -48.492  18.315  13.898  1.00  0.00           C  
ATOM   1082  CG  GLU A 767     -49.339  17.258  14.638  1.00  0.00           C  
ATOM   1083  CD  GLU A 767     -50.767  17.082  14.114  1.00  0.00           C  
ATOM   1084  OE1 GLU A 767     -51.078  17.480  12.960  1.00  0.00           O  
ATOM   1085  OE2 GLU A 767     -51.583  16.527  14.891  1.00  0.00           O  
ATOM   1086  N   LYS A 768     -45.983  20.603  13.907  1.00  0.00           N  
ATOM   1087  CA  LYS A 768     -45.027  21.495  13.204  1.00  0.00           C  
ATOM   1088  C   LYS A 768     -43.594  20.947  13.252  1.00  0.00           C  
ATOM   1089  O   LYS A 768     -42.868  20.975  12.257  1.00  0.00           O  
ATOM   1090  CB  LYS A 768     -44.939  22.890  13.865  1.00  0.00           C  
ATOM   1091  CG  LYS A 768     -46.224  23.649  14.168  1.00  0.00           C  
ATOM   1092  CD  LYS A 768     -45.880  25.023  14.749  1.00  0.00           C  
ATOM   1093  CE  LYS A 768     -47.062  25.670  15.448  1.00  0.00           C  
ATOM   1094  NZ  LYS A 768     -47.373  24.983  16.735  1.00  0.00           N  
ATOM   1095  N   PHE A 769     -43.222  20.441  14.428  1.00  0.00           N  
ATOM   1096  CA  PHE A 769     -41.870  19.946  14.718  1.00  0.00           C  
ATOM   1097  C   PHE A 769     -41.631  18.510  14.240  1.00  0.00           C  
ATOM   1098  O   PHE A 769     -40.475  18.095  14.140  1.00  0.00           O  
ATOM   1099  CB  PHE A 769     -41.576  20.047  16.226  1.00  0.00           C  
ATOM   1100  CG  PHE A 769     -41.882  21.402  16.819  1.00  0.00           C  
ATOM   1101  CD1 PHE A 769     -40.949  22.439  16.759  1.00  0.00           C  
ATOM   1102  CD2 PHE A 769     -43.114  21.644  17.424  1.00  0.00           C  
ATOM   1103  CE1 PHE A 769     -41.241  23.706  17.305  1.00  0.00           C  
ATOM   1104  CE2 PHE A 769     -43.421  22.900  17.968  1.00  0.00           C  
ATOM   1105  CZ  PHE A 769     -42.481  23.935  17.909  1.00  0.00           C  
ATOM   1106  N   ASP A 770     -42.705  17.759  13.967  1.00  0.00           N  
ATOM   1107  CA  ASP A 770     -42.601  16.382  13.473  1.00  0.00           C  
ATOM   1108  C   ASP A 770     -42.342  16.430  11.957  1.00  0.00           C  
ATOM   1109  O   ASP A 770     -43.271  16.379  11.135  1.00  0.00           O  
ATOM   1110  CB  ASP A 770     -43.855  15.558  13.835  1.00  0.00           C  
ATOM   1111  CG  ASP A 770     -43.685  14.047  13.586  1.00  0.00           C  
ATOM   1112  OD1 ASP A 770     -42.681  13.605  12.987  1.00  0.00           O  
ATOM   1113  OD2 ASP A 770     -44.586  13.290  14.003  1.00  0.00           O  
ATOM   1114  N   THR A 771     -41.057  16.561  11.622  1.00  0.00           N  
ATOM   1115  CA  THR A 771     -40.551  16.595  10.247  1.00  0.00           C  
ATOM   1116  C   THR A 771     -39.388  15.591  10.144  1.00  0.00           C  
ATOM   1117  O   THR A 771     -38.776  15.268  11.168  1.00  0.00           O  
ATOM   1118  CB  THR A 771     -40.068  18.027   9.881  1.00  0.00           C  
ATOM   1119  OG1 THR A 771     -38.970  18.411  10.718  1.00  0.00           O  
ATOM   1120  CG2 THR A 771     -41.199  19.040  10.048  1.00  0.00           C  
ATOM   1121  N   PRO A 772     -39.076  15.089   8.925  1.00  0.00           N  
ATOM   1122  CA  PRO A 772     -37.948  14.139   8.792  1.00  0.00           C  
ATOM   1123  C   PRO A 772     -36.564  14.739   9.131  1.00  0.00           C  
ATOM   1124  O   PRO A 772     -35.679  14.002   9.586  1.00  0.00           O  
ATOM   1125  CB  PRO A 772     -38.024  13.715   7.320  1.00  0.00           C  
ATOM   1126  CG  PRO A 772     -38.677  14.862   6.638  1.00  0.00           C  
ATOM   1127  CD  PRO A 772     -39.700  15.358   7.614  1.00  0.00           C  
ATOM   1128  N   GLU A 773     -36.403  16.053   8.913  1.00  0.00           N  
ATOM   1129  CA  GLU A 773     -35.167  16.794   9.230  1.00  0.00           C  
ATOM   1130  C   GLU A 773     -34.913  16.816  10.744  1.00  0.00           C  
ATOM   1131  O   GLU A 773     -33.776  16.611  11.185  1.00  0.00           O  
ATOM   1132  CB  GLU A 773     -35.232  18.238   8.702  1.00  0.00           C  
ATOM   1133  CG  GLU A 773     -35.434  18.369   7.189  1.00  0.00           C  
ATOM   1134  N   ARG A 791     -35.972  17.066  11.521  1.00  0.00           N  
ATOM   1135  CA  ARG A 791     -35.902  17.081  12.991  1.00  0.00           C  
ATOM   1136  C   ARG A 791     -35.672  15.676  13.568  1.00  0.00           C  
ATOM   1137  O   ARG A 791     -34.902  15.536  14.519  1.00  0.00           O  
ATOM   1138  CB  ARG A 791     -37.158  17.738  13.595  1.00  0.00           C  
ATOM   1139  CG  ARG A 791     -37.251  17.778  15.137  1.00  0.00           C  
ATOM   1140  CD  ARG A 791     -36.043  18.413  15.826  1.00  0.00           C  
ATOM   1141  NE  ARG A 791     -35.722  19.740  15.303  1.00  0.00           N  
ATOM   1142  CZ  ARG A 791     -36.353  20.883  15.601  1.00  0.00           C  
ATOM   1143  NH1 ARG A 791     -37.398  20.925  16.437  1.00  0.00           N  
ATOM   1144  NH2 ARG A 791     -35.928  22.019  15.040  1.00  0.00           N  
ATOM   1145  N   ARG A 792     -36.340  14.654  13.012  1.00  0.00           N  
ATOM   1146  CA  ARG A 792     -36.133  13.253  13.449  1.00  0.00           C  
ATOM   1147  C   ARG A 792     -34.682  12.795  13.243  1.00  0.00           C  
ATOM   1148  O   ARG A 792     -34.159  12.017  14.038  1.00  0.00           O  
ATOM   1149  CB  ARG A 792     -37.073  12.261  12.747  1.00  0.00           C  
ATOM   1150  CG  ARG A 792     -38.561  12.425  13.059  1.00  0.00           C  
ATOM   1151  CD  ARG A 792     -39.289  11.082  12.977  1.00  0.00           C  
ATOM   1152  NE  ARG A 792     -40.735  11.180  13.213  1.00  0.00           N  
ATOM   1153  CZ  ARG A 792     -41.557  10.140  13.425  1.00  0.00           C  
ATOM   1154  NH1 ARG A 792     -41.106   8.882  13.522  1.00  0.00           N  
ATOM   1155  NH2 ARG A 792     -42.859  10.364  13.609  1.00  0.00           N  
ATOM   1156  N   ARG A 794     -34.057  13.278  12.167  1.00  0.00           N  
ATOM   1157  CA  ARG A 794     -32.648  13.002  11.860  1.00  0.00           C  
ATOM   1158  C   ARG A 794     -31.746  13.712  12.877  1.00  0.00           C  
ATOM   1159  O   ARG A 794     -30.791  13.120  13.376  1.00  0.00           O  
ATOM   1160  CB  ARG A 794     -32.307  13.493  10.450  1.00  0.00           C  
ATOM   1161  CG  ARG A 794     -30.988  12.968   9.868  1.00  0.00           C  
ATOM   1162  CD  ARG A 794     -30.497  13.854   8.727  1.00  0.00           C  
ATOM   1163  NE  ARG A 794     -31.556  14.160   7.761  1.00  0.00           N  
ATOM   1164  CZ  ARG A 794     -31.474  15.060   6.776  1.00  0.00           C  
ATOM   1165  NH1 ARG A 794     -30.359  15.775   6.559  1.00  0.00           N  
ATOM   1166  NH2 ARG A 794     -32.530  15.243   5.979  1.00  0.00           N  
ATOM   1167  N   GLU A 795     -32.062  14.980  13.163  1.00  0.00           N  
ATOM   1168  CA  GLU A 795     -31.318  15.804  14.135  1.00  0.00           C  
ATOM   1169  C   GLU A 795     -31.353  15.189  15.545  1.00  0.00           C  
ATOM   1170  O   GLU A 795     -30.359  15.249  16.262  1.00  0.00           O  
ATOM   1171  CB  GLU A 795     -31.850  17.250  14.141  1.00  0.00           C  
ATOM   1172  CG  GLU A 795     -30.964  18.260  14.884  1.00  0.00           C  
ATOM   1173  CD  GLU A 795     -31.445  19.714  14.777  1.00  0.00           C  
ATOM   1174  OE1 GLU A 795     -32.057  20.101  13.754  1.00  0.00           O  
ATOM   1175  OE2 GLU A 795     -31.207  20.480  15.736  1.00  0.00           O  
ATOM   1176  N   TYR A 826     -32.498  14.609  15.920  1.00  0.00           N  
ATOM   1177  CA  TYR A 826     -32.657  13.872  17.194  1.00  0.00           C  
ATOM   1178  C   TYR A 826     -31.826  12.576  17.208  1.00  0.00           C  
ATOM   1179  O   TYR A 826     -31.160  12.286  18.207  1.00  0.00           O  
ATOM   1180  CB  TYR A 826     -34.146  13.586  17.506  1.00  0.00           C  
ATOM   1181  CG  TYR A 826     -34.827  14.617  18.400  1.00  0.00           C  
ATOM   1182  CD1 TYR A 826     -34.683  15.996  18.177  1.00  0.00           C  
ATOM   1183  CD2 TYR A 826     -35.657  14.210  19.454  1.00  0.00           C  
ATOM   1184  CE1 TYR A 826     -35.323  16.943  19.018  1.00  0.00           C  
ATOM   1185  CE2 TYR A 826     -36.304  15.146  20.285  1.00  0.00           C  
ATOM   1186  CZ  TYR A 826     -36.134  16.503  20.063  1.00  0.00           C  
ATOM   1187  OH  TYR A 826     -36.780  17.394  20.891  1.00  0.00           O  
ATOM   1188  N   GLU A 827     -31.874  11.813  16.108  1.00  0.00           N  
ATOM   1189  CA  GLU A 827     -31.078  10.576  15.952  1.00  0.00           C  
ATOM   1190  C   GLU A 827     -29.581  10.882  16.033  1.00  0.00           C  
ATOM   1191  O   GLU A 827     -28.865  10.290  16.847  1.00  0.00           O  
ATOM   1192  CB  GLU A 827     -31.365   9.872  14.611  1.00  0.00           C  
ATOM   1193  CG  GLU A 827     -32.759   9.283  14.467  1.00  0.00           C  
ATOM   1194  N   GLU A 828     -29.139  11.830  15.203  1.00  0.00           N  
ATOM   1195  CA  GLU A 828     -27.725  12.251  15.133  1.00  0.00           C  
ATOM   1196  C   GLU A 828     -27.168  12.903  16.407  1.00  0.00           C  
ATOM   1197  O   GLU A 828     -25.959  12.835  16.641  1.00  0.00           O  
ATOM   1198  CB  GLU A 828     -27.493  13.172  13.925  1.00  0.00           C  
ATOM   1199  CG  GLU A 828     -27.655  12.453  12.577  1.00  0.00           C  
ATOM   1200  CD  GLU A 828     -27.529  13.371  11.362  1.00  0.00           C  
ATOM   1201  OE1 GLU A 828     -27.797  14.590  11.479  1.00  0.00           O  
ATOM   1202  OE2 GLU A 828     -27.182  12.858  10.273  1.00  0.00           O  
ATOM   1203  N   LYS A 829     -28.036  13.515  17.217  1.00  0.00           N  
ATOM   1204  CA  LYS A 829     -27.639  14.155  18.485  1.00  0.00           C  
ATOM   1205  C   LYS A 829     -27.949  13.281  19.725  1.00  0.00           C  
ATOM   1206  O   LYS A 829     -27.855  13.757  20.862  1.00  0.00           O  
ATOM   1207  CB  LYS A 829     -28.294  15.542  18.559  1.00  0.00           C  
ATOM   1208  CG  LYS A 829     -27.728  16.518  19.594  1.00  0.00           C  
ATOM   1209  CD  LYS A 829     -27.894  17.986  19.160  1.00  0.00           C  
ATOM   1210  CE  LYS A 829     -29.341  18.410  18.924  1.00  0.00           C  
ATOM   1211  NZ  LYS A 829     -29.405  19.808  18.415  1.00  0.00           N  
ATOM   1212  N   GLY A 830     -28.283  12.002  19.508  1.00  0.00           N  
ATOM   1213  CA  GLY A 830     -28.577  11.054  20.593  1.00  0.00           C  
ATOM   1214  C   GLY A 830     -29.850  11.270  21.403  1.00  0.00           C  
ATOM   1215  O   GLY A 830     -29.998  10.662  22.468  1.00  0.00           O  
ATOM   1216  N   LEU A 831     -30.768  12.106  20.904  1.00  0.00           N  
ATOM   1217  CA  LEU A 831     -32.034  12.421  21.583  1.00  0.00           C  
ATOM   1218  C   LEU A 831     -33.171  11.510  21.113  1.00  0.00           C  
ATOM   1219  O   LEU A 831     -33.099  10.900  20.044  1.00  0.00           O  
ATOM   1220  CB  LEU A 831     -32.432  13.883  21.335  1.00  0.00           C  
ATOM   1221  CG  LEU A 831     -31.463  14.972  21.804  1.00  0.00           C  
ATOM   1222  CD1 LEU A 831     -31.924  16.341  21.325  1.00  0.00           C  
ATOM   1223  CD2 LEU A 831     -31.312  14.961  23.316  1.00  0.00           C  
ATOM   1224  N   ARG A 832     -34.207  11.430  21.945  1.00  0.00           N  
ATOM   1225  CA  ARG A 832     -35.432  10.667  21.688  1.00  0.00           C  
ATOM   1226  C   ARG A 832     -36.574  11.669  21.738  1.00  0.00           C  
ATOM   1227  O   ARG A 832     -36.414  12.728  22.345  1.00  0.00           O  
ATOM   1228  CB  ARG A 832     -35.673   9.636  22.794  1.00  0.00           C  
ATOM   1229  CG  ARG A 832     -34.466   8.777  23.154  1.00  0.00           C  
ATOM   1230  CD  ARG A 832     -34.791   7.699  24.199  1.00  0.00           C  
ATOM   1231  NE  ARG A 832     -35.762   6.714  23.697  1.00  0.00           N  
ATOM   1232  CZ  ARG A 832     -36.012   5.511  24.231  1.00  0.00           C  
ATOM   1233  NH1 ARG A 832     -35.342   5.049  25.296  1.00  0.00           N  
ATOM   1234  NH2 ARG A 832     -36.933   4.731  23.658  1.00  0.00           N  
ATOM   1235  N   PRO A 833     -37.721  11.366  21.098  1.00  0.00           N  
ATOM   1236  CA  PRO A 833     -38.852  12.293  21.244  1.00  0.00           C  
ATOM   1237  C   PRO A 833     -39.465  12.210  22.649  1.00  0.00           C  
ATOM   1238  O   PRO A 833     -39.601  11.112  23.197  1.00  0.00           O  
ATOM   1239  CB  PRO A 833     -39.849  11.808  20.193  1.00  0.00           C  
ATOM   1240  CG  PRO A 833     -39.518  10.387  19.970  1.00  0.00           C  
ATOM   1241  CD  PRO A 833     -38.050  10.231  20.216  1.00  0.00           C  
ATOM   1242  N   ALA A 834     -39.802  13.366  23.220  1.00  0.00           N  
ATOM   1243  CA  ALA A 834     -40.449  13.431  24.533  1.00  0.00           C  
ATOM   1244  C   ALA A 834     -41.856  12.847  24.423  1.00  0.00           C  
ATOM   1245  O   ALA A 834     -42.510  13.015  23.387  1.00  0.00           O  
ATOM   1246  CB  ALA A 834     -40.517  14.874  25.042  1.00  0.00           C  
ATOM   1247  N   VAL A 835     -42.296  12.140  25.466  1.00  0.00           N  
ATOM   1248  CA  VAL A 835     -43.641  11.558  25.516  1.00  0.00           C  
ATOM   1249  C   VAL A 835     -44.530  12.502  26.332  1.00  0.00           C  
ATOM   1250  O   VAL A 835     -44.170  12.878  27.456  1.00  0.00           O  
ATOM   1251  CB  VAL A 835     -43.663  10.142  26.137  1.00  0.00           C  
ATOM   1252  CG1 VAL A 835     -45.069   9.544  26.060  1.00  0.00           C  
ATOM   1253  CG2 VAL A 835     -42.664   9.227  25.433  1.00  0.00           C  
ATOM   1254  N   PHE A 836     -45.658  12.904  25.740  1.00  0.00           N  
ATOM   1255  CA  PHE A 836     -46.666  13.743  26.394  1.00  0.00           C  
ATOM   1256  C   PHE A 836     -47.908  12.906  26.665  1.00  0.00           C  
ATOM   1257  O   PHE A 836     -48.235  12.024  25.890  1.00  0.00           O  
ATOM   1258  CB  PHE A 836     -47.039  14.951  25.535  1.00  0.00           C  
ATOM   1259  CG  PHE A 836     -46.099  16.118  25.674  1.00  0.00           C  
ATOM   1260  CD1 PHE A 836     -44.766  16.014  25.260  1.00  0.00           C  
ATOM   1261  CD2 PHE A 836     -46.557  17.346  26.177  1.00  0.00           C  
ATOM   1262  CE1 PHE A 836     -43.892  17.108  25.366  1.00  0.00           C  
ATOM   1263  CE2 PHE A 836     -45.694  18.445  26.285  1.00  0.00           C  
ATOM   1264  CZ  PHE A 836     -44.361  18.329  25.872  1.00  0.00           C  
ATOM   1265  N   PHE A 837     -48.598  13.220  27.758  1.00  0.00           N  
ATOM   1266  CA  PHE A 837     -49.809  12.518  28.185  1.00  0.00           C  
ATOM   1267  C   PHE A 837     -51.025  13.328  27.758  1.00  0.00           C  
ATOM   1268  O   PHE A 837     -51.074  14.537  28.015  1.00  0.00           O  
ATOM   1269  CB  PHE A 837     -49.783  12.338  29.711  1.00  0.00           C  
ATOM   1270  CG  PHE A 837     -51.035  11.731  30.288  1.00  0.00           C  
ATOM   1271  CD1 PHE A 837     -51.263  10.356  30.187  1.00  0.00           C  
ATOM   1272  CD2 PHE A 837     -51.973  12.529  30.961  1.00  0.00           C  
ATOM   1273  CE1 PHE A 837     -52.418   9.776  30.728  1.00  0.00           C  
ATOM   1274  CE2 PHE A 837     -53.138  11.963  31.510  1.00  0.00           C  
ATOM   1275  CZ  PHE A 837     -53.363  10.583  31.396  1.00  0.00           C  
ATOM   1276  N   LYS A 838     -51.991  12.668  27.108  1.00  0.00           N  
ATOM   1277  CA  LYS A 838     -53.238  13.322  26.704  1.00  0.00           C  
ATOM   1278  C   LYS A 838     -54.087  13.515  27.954  1.00  0.00           C  
ATOM   1279  O   LYS A 838     -54.606  12.540  28.498  1.00  0.00           O  
ATOM   1280  CB  LYS A 838     -54.016  12.501  25.670  1.00  0.00           C  
ATOM   1281  CG  LYS A 838     -53.296  12.315  24.353  1.00  0.00           C  
ATOM   1282  CD  LYS A 838     -54.175  11.618  23.340  1.00  0.00           C  
ATOM   1283  CE  LYS A 838     -53.379  11.240  22.110  1.00  0.00           C  
ATOM   1284  NZ  LYS A 838     -54.236  10.769  20.987  1.00  0.00           N  
ATOM   1285  N   PRO A 840     -57.254  14.219  29.832  1.00  0.00           N  
ATOM   1286  CA  PRO A 840     -58.674  14.185  29.479  1.00  0.00           C  
ATOM   1287  C   PRO A 840     -59.485  15.378  30.007  1.00  0.00           C  
ATOM   1288  O   PRO A 840     -59.136  15.967  31.036  1.00  0.00           O  
ATOM   1289  CB  PRO A 840     -59.152  12.876  30.112  1.00  0.00           C  
ATOM   1290  CG  PRO A 840     -58.295  12.707  31.250  1.00  0.00           C  
ATOM   1291  CD  PRO A 840     -56.949  13.194  30.846  1.00  0.00           C  
ATOM   1292  N   ARG A 841     -60.553  15.715  29.279  1.00  0.00           N  
ATOM   1293  CA  ARG A 841     -61.450  16.813  29.631  1.00  0.00           C  
ATOM   1294  C   ARG A 841     -62.498  16.297  30.631  1.00  0.00           C  
ATOM   1295  O   ARG A 841     -63.648  16.029  30.257  1.00  0.00           O  
ATOM   1296  CB  ARG A 841     -62.107  17.406  28.367  1.00  0.00           C  
ATOM   1297  CG  ARG A 841     -61.122  18.003  27.363  1.00  0.00           C  
ATOM   1298  N   LYS A 869     -62.083  16.139  31.893  1.00  0.00           N  
ATOM   1299  CA  LYS A 869     -62.980  15.687  32.975  1.00  0.00           C  
ATOM   1300  C   LYS A 869     -62.555  16.164  34.369  1.00  0.00           C  
ATOM   1301  O   LYS A 869     -61.390  16.523  34.593  1.00  0.00           O  
ATOM   1302  CB  LYS A 869     -63.141  14.152  32.973  1.00  0.00           C  
ATOM   1303  CG  LYS A 869     -61.869  13.337  33.276  1.00  0.00           C  
ATOM   1304  CD  LYS A 869     -62.097  11.810  33.220  1.00  0.00           C  
ATOM   1305  CE  LYS A 869     -62.973  11.261  34.360  1.00  0.00           C  
ATOM   1306  NZ  LYS A 869     -62.375  11.442  35.722  1.00  0.00           N  
ATOM   1307  N   ASP A 870     -63.521  16.156  35.291  1.00  0.00           N  
ATOM   1308  CA  ASP A 870     -63.282  16.538  36.683  1.00  0.00           C  
ATOM   1309  C   ASP A 870     -62.618  15.379  37.430  1.00  0.00           C  
ATOM   1310  O   ASP A 870     -62.955  14.207  37.207  1.00  0.00           O  
ATOM   1311  CB  ASP A 870     -64.587  16.903  37.418  1.00  0.00           C  
ATOM   1312  CG  ASP A 870     -65.305  18.116  36.822  1.00  0.00           C  
ATOM   1313  OD1 ASP A 870     -64.861  18.676  35.796  1.00  0.00           O  
ATOM   1314  OD2 ASP A 870     -66.346  18.509  37.389  1.00  0.00           O  
ATOM   1315  N   TYR A 872     -61.672  15.736  38.305  1.00  0.00           N  
ATOM   1316  CA  TYR A 872     -60.971  14.815  39.202  1.00  0.00           C  
ATOM   1317  C   TYR A 872     -61.188  15.305  40.633  1.00  0.00           C  
ATOM   1318  O   TYR A 872     -60.943  16.482  40.917  1.00  0.00           O  
ATOM   1319  CB  TYR A 872     -59.484  14.777  38.864  1.00  0.00           C  
ATOM   1320  CG  TYR A 872     -59.209  14.011  37.606  1.00  0.00           C  
ATOM   1321  CD1 TYR A 872     -59.089  12.618  37.644  1.00  0.00           C  
ATOM   1322  CD2 TYR A 872     -59.089  14.660  36.365  1.00  0.00           C  
ATOM   1323  CE1 TYR A 872     -58.846  11.880  36.486  1.00  0.00           C  
ATOM   1324  CE2 TYR A 872     -58.841  13.925  35.185  1.00  0.00           C  
ATOM   1325  CZ  TYR A 872     -58.724  12.534  35.264  1.00  0.00           C  
ATOM   1326  OH  TYR A 872     -58.485  11.781  34.150  1.00  0.00           O  
ATOM   1327  N   VAL A 873     -61.661  14.411  41.508  1.00  0.00           N  
ATOM   1328  CA  VAL A 873     -61.949  14.723  42.911  1.00  0.00           C  
ATOM   1329  C   VAL A 873     -60.986  13.959  43.815  1.00  0.00           C  
ATOM   1330  O   VAL A 873     -61.014  12.732  43.842  1.00  0.00           O  
ATOM   1331  CB  VAL A 873     -63.410  14.360  43.285  1.00  0.00           C  
ATOM   1332  CG1 VAL A 873     -63.681  14.596  44.783  1.00  0.00           C  
ATOM   1333  CG2 VAL A 873     -64.386  15.163  42.438  1.00  0.00           C  
ATOM   1334  N   LEU A 874     -60.142  14.699  44.539  1.00  0.00           N  
ATOM   1335  CA  LEU A 874     -59.202  14.136  45.512  1.00  0.00           C  
ATOM   1336  C   LEU A 874     -59.855  14.207  46.885  1.00  0.00           C  
ATOM   1337  O   LEU A 874     -60.180  15.305  47.351  1.00  0.00           O  
ATOM   1338  CB  LEU A 874     -57.880  14.922  45.529  1.00  0.00           C  
ATOM   1339  CG  LEU A 874     -56.851  14.646  46.640  1.00  0.00           C  
ATOM   1340  CD1 LEU A 874     -56.422  13.187  46.671  1.00  0.00           C  
ATOM   1341  CD2 LEU A 874     -55.653  15.557  46.465  1.00  0.00           C  
ATOM   1342  N   ASN A1082     -60.063  13.043  47.506  1.00  0.00           N  
ATOM   1343  CA  ASN A1082     -60.570  12.949  48.880  1.00  0.00           C  
ATOM   1344  C   ASN A1082     -59.343  12.803  49.784  1.00  0.00           C  
ATOM   1345  O   ASN A1082     -58.969  11.699  50.189  1.00  0.00           O  
ATOM   1346  CB  ASN A1082     -61.589  11.807  49.039  1.00  0.00           C  
ATOM   1347  CG  ASN A1082     -62.975  12.175  48.488  1.00  0.00           C  
ATOM   1348  OD1 ASN A1082     -63.574  13.183  48.891  1.00  0.00           O  
ATOM   1349  ND2 ASN A1082     -63.498  11.347  47.584  1.00  0.00           N  
ATOM   1350  N   ASP A1083     -58.709  13.945  50.057  1.00  0.00           N  
ATOM   1351  CA  ASP A1083     -57.493  14.015  50.870  1.00  0.00           C  
ATOM   1352  C   ASP A1083     -57.840  13.808  52.346  1.00  0.00           C  
ATOM   1353  O   ASP A1083     -58.924  14.195  52.789  1.00  0.00           O  
ATOM   1354  CB  ASP A1083     -56.797  15.371  50.680  1.00  0.00           C  
ATOM   1355  CG  ASP A1083     -55.377  15.378  51.201  1.00  0.00           C  
ATOM   1356  OD1 ASP A1083     -54.507  14.781  50.540  1.00  0.00           O  
ATOM   1357  OD2 ASP A1083     -55.124  16.002  52.258  1.00  0.00           O  
ATOM   1358  N   VAL A1084     -56.922  13.197  53.096  1.00  0.00           N  
ATOM   1359  CA  VAL A1084     -57.124  12.944  54.528  1.00  0.00           C  
ATOM   1360  C   VAL A1084     -57.047  14.251  55.315  1.00  0.00           C  
ATOM   1361  O   VAL A1084     -57.882  14.477  56.188  1.00  0.00           O  
ATOM   1362  CB  VAL A1084     -56.102  11.922  55.106  1.00  0.00           C  
ATOM   1363  CG1 VAL A1084     -56.314  11.724  56.599  1.00  0.00           C  
ATOM   1364  CG2 VAL A1084     -56.223  10.593  54.400  1.00  0.00           C  
ATOM   1365  N   VAL A1085     -56.069  15.102  54.985  1.00  0.00           N  
ATOM   1366  CA  VAL A1085     -55.838  16.379  55.695  1.00  0.00           C  
ATOM   1367  C   VAL A1085     -56.653  17.536  55.109  1.00  0.00           C  
ATOM   1368  O   VAL A1085     -57.362  18.236  55.840  1.00  0.00           O  
ATOM   1369  CB  VAL A1085     -54.340  16.785  55.676  1.00  0.00           C  
ATOM   1370  CG1 VAL A1085     -54.113  18.042  56.540  1.00  0.00           C  
ATOM   1371  CG2 VAL A1085     -53.449  15.632  56.151  1.00  0.00           C  
ATOM   1372  N   LYS A1087     -56.517  17.737  53.799  1.00  0.00           N  
ATOM   1373  CA  LYS A1087     -57.202  18.825  53.080  1.00  0.00           C  
ATOM   1374  C   LYS A1087     -58.699  18.582  52.820  1.00  0.00           C  
ATOM   1375  O   LYS A1087     -59.436  19.549  52.616  1.00  0.00           O  
ATOM   1376  CB  LYS A1087     -56.518  19.110  51.732  1.00  0.00           C  
ATOM   1377  CG  LYS A1087     -55.026  19.451  51.788  1.00  0.00           C  
ATOM   1378  CD  LYS A1087     -54.731  20.720  52.557  1.00  0.00           C  
ATOM   1379  CE  LYS A1087     -53.281  21.135  52.370  1.00  0.00           C  
ATOM   1380  NZ  LYS A1087     -52.910  22.355  53.136  1.00  0.00           N  
ATOM   1381  N   GLY A1088     -59.135  17.318  52.821  1.00  0.00           N  
ATOM   1382  CA  GLY A1088     -60.527  16.949  52.543  1.00  0.00           C  
ATOM   1383  C   GLY A1088     -60.769  16.856  51.043  1.00  0.00           C  
ATOM   1384  O   GLY A1088     -59.863  16.468  50.295  1.00  0.00           O  
ATOM   1385  N   GLU A1089     -61.978  17.220  50.605  1.00  0.00           N  
ATOM   1386  CA  GLU A1089     -62.366  17.149  49.185  1.00  0.00           C  
ATOM   1387  C   GLU A1089     -61.737  18.300  48.372  1.00  0.00           C  
ATOM   1388  O   GLU A1089     -62.037  19.466  48.624  1.00  0.00           O  
ATOM   1389  CB  GLU A1089     -63.899  17.160  49.031  1.00  0.00           C  
ATOM   1390  CG  GLU A1089     -64.385  16.623  47.682  1.00  0.00           C  
ATOM   1391  CD  GLU A1089     -65.889  16.794  47.461  1.00  0.00           C  
ATOM   1392  OE1 GLU A1089     -66.380  17.947  47.501  1.00  0.00           O  
ATOM   1393  OE2 GLU A1089     -66.572  15.778  47.198  1.00  0.00           O  
ATOM   1394  N   VAL A1090     -60.877  17.961  47.407  1.00  0.00           N  
ATOM   1395  CA  VAL A1090     -60.206  18.940  46.527  1.00  0.00           C  
ATOM   1396  C   VAL A1090     -60.636  18.660  45.079  1.00  0.00           C  
ATOM   1397  O   VAL A1090     -60.121  17.746  44.435  1.00  0.00           O  
ATOM   1398  CB  VAL A1090     -58.659  18.890  46.690  1.00  0.00           C  
ATOM   1399  CG1 VAL A1090     -57.968  19.883  45.761  1.00  0.00           C  
ATOM   1400  CG2 VAL A1090     -58.272  19.178  48.138  1.00  0.00           C  
ATOM   1401  N   VAL A1091     -61.583  19.454  44.585  1.00  0.00           N  
ATOM   1402  CA  VAL A1091     -62.126  19.304  43.229  1.00  0.00           C  
ATOM   1403  C   VAL A1091     -61.223  19.992  42.193  1.00  0.00           C  
ATOM   1404  O   VAL A1091     -60.985  21.201  42.278  1.00  0.00           O  
ATOM   1405  CB  VAL A1091     -63.570  19.897  43.124  1.00  0.00           C  
ATOM   1406  CG1 VAL A1091     -64.129  19.761  41.698  1.00  0.00           C  
ATOM   1407  CG2 VAL A1091     -64.501  19.223  44.128  1.00  0.00           C  
ATOM   1408  N   PHE A1093     -60.717  19.205  41.240  1.00  0.00           N  
ATOM   1409  CA  PHE A1093     -59.919  19.702  40.118  1.00  0.00           C  
ATOM   1410  C   PHE A1093     -60.878  19.708  38.937  1.00  0.00           C  
ATOM   1411  O   PHE A1093     -61.129  18.668  38.323  1.00  0.00           O  
ATOM   1412  CB  PHE A1093     -58.711  18.810  39.839  1.00  0.00           C  
ATOM   1413  CG  PHE A1093     -57.675  18.833  40.924  1.00  0.00           C  
ATOM   1414  CD1 PHE A1093     -56.896  19.977  41.128  1.00  0.00           C  
ATOM   1415  CD2 PHE A1093     -57.441  17.705  41.717  1.00  0.00           C  
ATOM   1416  CE1 PHE A1093     -55.917  20.010  42.120  1.00  0.00           C  
ATOM   1417  CE2 PHE A1093     -56.460  17.726  42.711  1.00  0.00           C  
ATOM   1418  CZ  PHE A1093     -55.695  18.880  42.911  1.00  0.00           C  
ATOM   1419  N   LYS A1094     -61.417  20.889  38.640  1.00  0.00           N  
ATOM   1420  CA  LYS A1094     -62.434  21.058  37.600  1.00  0.00           C  
ATOM   1421  C   LYS A1094     -61.837  20.879  36.191  1.00  0.00           C  
ATOM   1422  O   LYS A1094     -60.670  21.220  35.959  1.00  0.00           O  
ATOM   1423  CB  LYS A1094     -63.102  22.436  37.737  1.00  0.00           C  
ATOM   1424  CG  LYS A1094     -64.459  22.574  37.046  1.00  0.00           C  
ATOM   1425  CD  LYS A1094     -65.578  21.903  37.848  1.00  0.00           C  
ATOM   1426  CE  LYS A1094     -66.923  22.041  37.139  1.00  0.00           C  
ATOM   1427  NZ  LYS A1094     -68.048  21.538  37.977  1.00  0.00           N  
ATOM   1428  N   THR A1099     -62.644  20.324  35.277  1.00  0.00           N  
ATOM   1429  CA  THR A1099     -62.254  20.079  33.872  1.00  0.00           C  
ATOM   1430  C   THR A1099     -61.691  21.346  33.202  1.00  0.00           C  
ATOM   1431  O   THR A1099     -62.217  22.451  33.401  1.00  0.00           O  
ATOM   1432  CB  THR A1099     -63.436  19.501  33.021  1.00  0.00           C  
ATOM   1433  OG1 THR A1099     -63.005  19.276  31.672  1.00  0.00           O  
ATOM   1434  CG2 THR A1099     -64.653  20.445  33.015  1.00  0.00           C  
ATOM   1435  N   GLY A1165     -60.616  21.165  32.436  1.00  0.00           N  
ATOM   1436  CA  GLY A1165     -59.910  22.265  31.781  1.00  0.00           C  
ATOM   1437  C   GLY A1165     -59.014  23.077  32.711  1.00  0.00           C  
ATOM   1438  O   GLY A1165     -58.782  24.262  32.451  1.00  0.00           O  
ATOM   1439  N   ALA A1166     -58.506  22.451  33.781  1.00  0.00           N  
ATOM   1440  CA  ALA A1166     -57.606  23.114  34.742  1.00  0.00           C  
ATOM   1441  C   ALA A1166     -56.243  23.270  34.078  1.00  0.00           C  
ATOM   1442  O   ALA A1166     -55.772  24.396  33.875  1.00  0.00           O  
ATOM   1443  CB  ALA A1166     -57.487  22.305  36.056  1.00  0.00           C  
ATOM   1444  N   ILE A1168     -55.656  22.123  33.714  1.00  0.00           N  
ATOM   1445  CA  ILE A1168     -54.365  22.030  33.014  1.00  0.00           C  
ATOM   1446  C   ILE A1168     -54.576  21.423  31.613  1.00  0.00           C  
ATOM   1447  O   ILE A1168     -55.705  21.071  31.242  1.00  0.00           O  
ATOM   1448  CB  ILE A1168     -53.316  21.213  33.835  1.00  0.00           C  
ATOM   1449  CG1 ILE A1168     -53.735  19.744  34.039  1.00  0.00           C  
ATOM   1450  CG2 ILE A1168     -53.088  21.881  35.193  1.00  0.00           C  
ATOM   1451  CD1 ILE A1168     -52.670  18.905  34.659  1.00  0.00           C  
ATOM   1452  N   GLY A1169     -53.489  21.332  30.843  1.00  0.00           N  
ATOM   1453  CA  GLY A1169     -53.483  20.723  29.505  1.00  0.00           C  
ATOM   1454  C   GLY A1169     -52.639  19.464  29.521  1.00  0.00           C  
ATOM   1455  O   GLY A1169     -52.413  18.871  30.587  1.00  0.00           O  
ATOM   1456  N   ASP A1170     -52.175  19.059  28.333  1.00  0.00           N  
ATOM   1457  CA  ASP A1170     -51.272  17.904  28.172  1.00  0.00           C  
ATOM   1458  C   ASP A1170     -49.924  18.292  28.793  1.00  0.00           C  
ATOM   1459  O   ASP A1170     -49.567  19.480  28.819  1.00  0.00           O  
ATOM   1460  CB  ASP A1170     -51.063  17.524  26.687  1.00  0.00           C  
ATOM   1461  CG  ASP A1170     -52.357  17.096  25.966  1.00  0.00           C  
ATOM   1462  OD1 ASP A1170     -53.459  17.151  26.550  1.00  0.00           O  
ATOM   1463  OD2 ASP A1170     -52.268  16.709  24.785  1.00  0.00           O  
ATOM   1464  N   PHE A1171     -49.195  17.301  29.305  1.00  0.00           N  
ATOM   1465  CA  PHE A1171     -47.898  17.534  29.964  1.00  0.00           C  
ATOM   1466  C   PHE A1171     -46.883  16.434  29.672  1.00  0.00           C  
ATOM   1467  O   PHE A1171     -47.261  15.311  29.329  1.00  0.00           O  
ATOM   1468  CB  PHE A1171     -48.089  17.709  31.480  1.00  0.00           C  
ATOM   1469  CG  PHE A1171     -48.806  16.560  32.154  1.00  0.00           C  
ATOM   1470  CD1 PHE A1171     -48.096  15.469  32.653  1.00  0.00           C  
ATOM   1471  CD2 PHE A1171     -50.197  16.575  32.294  1.00  0.00           C  
ATOM   1472  CE1 PHE A1171     -48.760  14.400  33.279  1.00  0.00           C  
ATOM   1473  CE2 PHE A1171     -50.874  15.511  32.923  1.00  0.00           C  
ATOM   1474  CZ  PHE A1171     -50.154  14.424  33.414  1.00  0.00           C  
ATOM   1475  N   VAL A1177     -45.605  16.767  29.865  1.00  0.00           N  
ATOM   1476  CA  VAL A1177     -44.493  15.850  29.590  1.00  0.00           C  
ATOM   1477  C   VAL A1177     -44.418  14.768  30.659  1.00  0.00           C  
ATOM   1478  O   VAL A1177     -44.423  15.086  31.845  1.00  0.00           O  
ATOM   1479  CB  VAL A1177     -43.096  16.555  29.588  1.00  0.00           C  
ATOM   1480  CG1 VAL A1177     -42.010  15.592  29.086  1.00  0.00           C  
ATOM   1481  CG2 VAL A1177     -43.100  17.808  28.734  1.00  0.00           C  
ATOM   1482  N   ILE A1178     -44.364  13.507  30.232  1.00  0.00           N  
ATOM   1483  CA  ILE A1178     -44.172  12.360  31.143  1.00  0.00           C  
ATOM   1484  C   ILE A1178     -42.758  11.748  30.997  1.00  0.00           C  
ATOM   1485  O   ILE A1178     -42.215  11.229  31.971  1.00  0.00           O  
ATOM   1486  CB  ILE A1178     -45.321  11.322  31.042  1.00  0.00           C  
ATOM   1487  CG1 ILE A1178     -45.371  10.605  29.690  1.00  0.00           C  
ATOM   1488  CG2 ILE A1178     -46.658  12.004  31.352  1.00  0.00           C  
ATOM   1489  CD1 ILE A1178     -46.387   9.468  29.667  1.00  0.00           C  
ATOM   1490  N   ARG A1192     -38.982  12.920  29.114  1.00  0.00           N  
ATOM   1491  CA  ARG A1192     -38.260  14.001  28.432  1.00  0.00           C  
ATOM   1492  C   ARG A1192     -37.439  13.475  27.256  1.00  0.00           C  
ATOM   1493  O   ARG A1192     -37.236  12.263  27.122  1.00  0.00           O  
ATOM   1494  CB  ARG A1192     -37.386  14.757  29.428  1.00  0.00           C  
ATOM   1495  CG  ARG A1192     -38.216  15.546  30.436  1.00  0.00           C  
ATOM   1496  CD  ARG A1192     -37.339  16.134  31.511  1.00  0.00           C  
ATOM   1497  NE  ARG A1192     -36.784  15.091  32.379  1.00  0.00           N  
ATOM   1498  CZ  ARG A1192     -35.779  15.251  33.247  1.00  0.00           C  
ATOM   1499  NH1 ARG A1192     -35.150  16.426  33.384  1.00  0.00           N  
ATOM   1500  NH2 ARG A1192     -35.380  14.207  33.977  1.00  0.00           N  
ATOM   1501  N   SER A1193     -36.961  14.401  26.419  1.00  0.00           N  
ATOM   1502  CA  SER A1193     -36.157  14.053  25.227  1.00  0.00           C  
ATOM   1503  C   SER A1193     -34.777  13.429  25.515  1.00  0.00           C  
ATOM   1504  O   SER A1193     -34.161  12.886  24.601  1.00  0.00           O  
ATOM   1505  CB  SER A1193     -36.022  15.246  24.262  1.00  0.00           C  
ATOM   1506  OG  SER A1193     -35.429  16.369  24.884  1.00  0.00           O  
ATOM   1507  N   ASN A1194     -34.303  13.522  26.764  1.00  0.00           N  
ATOM   1508  CA  ASN A1194     -33.048  12.873  27.214  1.00  0.00           C  
ATOM   1509  C   ASN A1194     -33.242  11.435  27.767  1.00  0.00           C  
ATOM   1510  O   ASN A1194     -32.323  10.877  28.377  1.00  0.00           O  
ATOM   1511  CB  ASN A1194     -32.293  13.768  28.228  1.00  0.00           C  
ATOM   1512  CG  ASN A1194     -33.085  14.054  29.511  1.00  0.00           C  
ATOM   1513  OD1 ASN A1194     -34.161  13.500  29.751  1.00  0.00           O  
ATOM   1514  ND2 ASN A1194     -32.552  14.950  30.330  1.00  0.00           N  
ATOM   1515  N   GLY A1195     -34.432  10.852  27.566  1.00  0.00           N  
ATOM   1516  CA  GLY A1195     -34.757   9.497  28.028  1.00  0.00           C  
ATOM   1517  C   GLY A1195     -35.169   9.352  29.487  1.00  0.00           C  
ATOM   1518  O   GLY A1195     -35.541   8.249  29.900  1.00  0.00           O  
ATOM   1519  N   LEU A1196     -35.128  10.449  30.257  1.00  0.00           N  
ATOM   1520  CA  LEU A1196     -35.443  10.440  31.686  1.00  0.00           C  
ATOM   1521  C   LEU A1196     -36.893  10.865  31.930  1.00  0.00           C  
ATOM   1522  O   LEU A1196     -37.426  11.680  31.170  1.00  0.00           O  
ATOM   1523  CB  LEU A1196     -34.516  11.391  32.442  1.00  0.00           C  
ATOM   1524  CG  LEU A1196     -33.004  11.183  32.358  1.00  0.00           C  
ATOM   1525  CD1 LEU A1196     -32.326  12.216  33.255  1.00  0.00           C  
ATOM   1526  CD2 LEU A1196     -32.594   9.777  32.750  1.00  0.00           C  
ATOM   1527  N   PRO A1198     -37.528  10.334  32.994  1.00  0.00           N  
ATOM   1528  CA  PRO A1198     -38.915  10.674  33.309  1.00  0.00           C  
ATOM   1529  C   PRO A1198     -39.071  11.978  34.083  1.00  0.00           C  
ATOM   1530  O   PRO A1198     -38.098  12.471  34.655  1.00  0.00           O  
ATOM   1531  CB  PRO A1198     -39.325   9.525  34.226  1.00  0.00           C  
ATOM   1532  CG  PRO A1198     -38.083   9.264  34.996  1.00  0.00           C  
ATOM   1533  CD  PRO A1198     -36.992   9.370  33.975  1.00  0.00           C  
ATOM   1534  N   THR A1199     -40.296  12.504  34.115  1.00  0.00           N  
ATOM   1535  CA  THR A1199     -40.629  13.664  34.953  1.00  0.00           C  
ATOM   1536  C   THR A1199     -40.947  13.138  36.360  1.00  0.00           C  
ATOM   1537  O   THR A1199     -41.133  11.926  36.549  1.00  0.00           O  
ATOM   1538  CB  THR A1199     -41.828  14.459  34.417  1.00  0.00           C  
ATOM   1539  OG1 THR A1199     -42.967  13.597  34.299  1.00  0.00           O  
ATOM   1540  CG2 THR A1199     -41.495  15.077  33.064  1.00  0.00           C  
ATOM   1541  N   TYR A1200     -40.995  14.042  37.340  1.00  0.00           N  
ATOM   1542  CA  TYR A1200     -41.317  13.667  38.722  1.00  0.00           C  
ATOM   1543  C   TYR A1200     -42.683  12.977  38.831  1.00  0.00           C  
ATOM   1544  O   TYR A1200     -42.773  11.896  39.395  1.00  0.00           O  
ATOM   1545  CB  TYR A1200     -41.226  14.870  39.699  1.00  0.00           C  
ATOM   1546  CG  TYR A1200     -42.099  14.698  40.925  1.00  0.00           C  
ATOM   1547  CD1 TYR A1200     -41.744  13.806  41.945  1.00  0.00           C  
ATOM   1548  CD2 TYR A1200     -43.324  15.376  41.030  1.00  0.00           C  
ATOM   1549  CE1 TYR A1200     -42.581  13.618  43.057  1.00  0.00           C  
ATOM   1550  CE2 TYR A1200     -44.159  15.194  42.128  1.00  0.00           C  
ATOM   1551  CZ  TYR A1200     -43.784  14.323  43.135  1.00  0.00           C  
ATOM   1552  OH  TYR A1200     -44.611  14.160  44.209  1.00  0.00           O  
ATOM   1553  N   ASN A1201     -43.723  13.616  38.301  1.00  0.00           N  
ATOM   1554  CA  ASN A1201     -45.095  13.077  38.374  1.00  0.00           C  
ATOM   1555  C   ASN A1201     -45.281  11.680  37.795  1.00  0.00           C  
ATOM   1556  O   ASN A1201     -45.965  10.847  38.400  1.00  0.00           O  
ATOM   1557  CB  ASN A1201     -46.093  14.031  37.710  1.00  0.00           C  
ATOM   1558  CG  ASN A1201     -46.360  15.248  38.541  1.00  0.00           C  
ATOM   1559  OD1 ASN A1201     -46.641  15.132  39.725  1.00  0.00           O  
ATOM   1560  ND2 ASN A1201     -46.311  16.423  37.925  1.00  0.00           N  
ATOM   1561  N   PHE A1202     -44.672  11.437  36.635  1.00  0.00           N  
ATOM   1562  CA  PHE A1202     -44.789  10.141  35.962  1.00  0.00           C  
ATOM   1563  C   PHE A1202     -44.043   9.050  36.733  1.00  0.00           C  
ATOM   1564  O   PHE A1202     -44.605   7.977  36.977  1.00  0.00           O  
ATOM   1565  CB  PHE A1202     -44.313  10.225  34.509  1.00  0.00           C  
ATOM   1566  CG  PHE A1202     -44.522   8.958  33.740  1.00  0.00           C  
ATOM   1567  CD1 PHE A1202     -45.815   8.513  33.452  1.00  0.00           C  
ATOM   1568  CD2 PHE A1202     -43.437   8.211  33.295  1.00  0.00           C  
ATOM   1569  CE1 PHE A1202     -46.024   7.328  32.741  1.00  0.00           C  
ATOM   1570  CE2 PHE A1202     -43.632   7.033  32.574  1.00  0.00           C  
ATOM   1571  CZ  PHE A1202     -44.928   6.583  32.297  1.00  0.00           C  
ATOM   1572  N   ALA A1203     -42.795   9.339  37.117  1.00  0.00           N  
ATOM   1573  CA  ALA A1203     -41.989   8.411  37.915  1.00  0.00           C  
ATOM   1574  C   ALA A1203     -42.636   8.162  39.275  1.00  0.00           C  
ATOM   1575  O   ALA A1203     -42.617   7.037  39.763  1.00  0.00           O  
ATOM   1576  CB  ALA A1203     -40.559   8.918  38.081  1.00  0.00           C  
ATOM   1577  N   CYS A1204     -43.232   9.202  39.862  1.00  0.00           N  
ATOM   1578  CA  CYS A1204     -43.927   9.086  41.148  1.00  0.00           C  
ATOM   1579  C   CYS A1204     -45.095   8.094  41.086  1.00  0.00           C  
ATOM   1580  O   CYS A1204     -45.194   7.225  41.942  1.00  0.00           O  
ATOM   1581  CB  CYS A1204     -44.434  10.447  41.625  1.00  0.00           C  
ATOM   1582  SG  CYS A1204     -45.268  10.393  43.221  1.00  0.00           S  
ATOM   1583  N   VAL A1205     -45.942   8.212  40.061  1.00  0.00           N  
ATOM   1584  CA  VAL A1205     -47.105   7.319  39.892  1.00  0.00           C  
ATOM   1585  C   VAL A1205     -46.670   5.878  39.593  1.00  0.00           C  
ATOM   1586  O   VAL A1205     -47.176   4.953  40.221  1.00  0.00           O  
ATOM   1587  CB  VAL A1205     -48.100   7.832  38.814  1.00  0.00           C  
ATOM   1588  CG1 VAL A1205     -49.235   6.834  38.586  1.00  0.00           C  
ATOM   1589  CG2 VAL A1205     -48.667   9.180  39.227  1.00  0.00           C  
ATOM   1590  N   VAL A1206     -45.730   5.698  38.663  1.00  0.00           N  
ATOM   1591  CA  VAL A1206     -45.220   4.355  38.312  1.00  0.00           C  
ATOM   1592  C   VAL A1206     -44.625   3.635  39.540  1.00  0.00           C  
ATOM   1593  O   VAL A1206     -44.898   2.456  39.747  1.00  0.00           O  
ATOM   1594  CB  VAL A1206     -44.215   4.398  37.112  1.00  0.00           C  
ATOM   1595  CG1 VAL A1206     -43.486   3.065  36.934  1.00  0.00           C  
ATOM   1596  CG2 VAL A1206     -44.940   4.764  35.828  1.00  0.00           C  
ATOM   1597  N   ASP A1207     -43.869   4.358  40.362  1.00  0.00           N  
ATOM   1598  CA  ASP A1207     -43.265   3.792  41.584  1.00  0.00           C  
ATOM   1599  C   ASP A1207     -44.287   3.548  42.709  1.00  0.00           C  
ATOM   1600  O   ASP A1207     -44.204   2.522  43.379  1.00  0.00           O  
ATOM   1601  CB  ASP A1207     -42.120   4.682  42.086  1.00  0.00           C  
ATOM   1602  CG  ASP A1207     -40.963   4.786  41.093  1.00  0.00           C  
ATOM   1603  OD1 ASP A1207     -40.789   3.883  40.259  1.00  0.00           O  
ATOM   1604  OD2 ASP A1207     -40.223   5.792  41.152  1.00  0.00           O  
ATOM   1605  N   ASP A1208     -45.224   4.485  42.921  1.00  0.00           N  
ATOM   1606  CA  ASP A1208     -46.321   4.319  43.913  1.00  0.00           C  
ATOM   1607  C   ASP A1208     -47.183   3.064  43.630  1.00  0.00           C  
ATOM   1608  O   ASP A1208     -47.670   2.429  44.569  1.00  0.00           O  
ATOM   1609  CB  ASP A1208     -47.260   5.548  43.961  1.00  0.00           C  
ATOM   1610  CG  ASP A1208     -46.638   6.801  44.628  1.00  0.00           C  
ATOM   1611  OD1 ASP A1208     -45.555   6.742  45.223  1.00  0.00           O  
ATOM   1612  OD2 ASP A1208     -47.269   7.884  44.543  1.00  0.00           O  
ATOM   1613  N   LEU A1209     -46.098   0.286  41.521  1.00  0.00           N  
ATOM   1614  CA  LEU A1209     -45.171  -0.869  41.575  1.00  0.00           C  
ATOM   1615  C   LEU A1209     -44.698  -1.206  42.986  1.00  0.00           C  
ATOM   1616  O   LEU A1209     -44.596  -2.387  43.319  1.00  0.00           O  
ATOM   1617  CB  LEU A1209     -43.967  -0.718  40.617  1.00  0.00           C  
ATOM   1618  CG  LEU A1209     -44.181  -1.109  39.151  1.00  0.00           C  
ATOM   1619  CD1 LEU A1209     -45.273  -0.297  38.497  1.00  0.00           C  
ATOM   1620  CD2 LEU A1209     -42.886  -0.967  38.372  1.00  0.00           C  
ATOM   1621  N   GLU A1291     -46.480  -0.667  45.624  1.00  0.00           N  
ATOM   1622  CA  GLU A1291     -47.710  -0.956  46.384  1.00  0.00           C  
ATOM   1623  C   GLU A1291     -47.968  -0.008  47.567  1.00  0.00           C  
ATOM   1624  O   GLU A1291     -48.404  -0.425  48.643  1.00  0.00           O  
ATOM   1625  CB  GLU A1291     -47.739  -2.440  46.789  1.00  0.00           C  
ATOM   1626  CG  GLU A1291     -47.759  -3.388  45.582  1.00  0.00           C  
ATOM   1627  CD  GLU A1291     -47.704  -4.875  45.936  1.00  0.00           C  
ATOM   1628  OE1 GLU A1291     -47.628  -5.234  47.129  1.00  0.00           O  
ATOM   1629  OE2 GLU A1291     -47.731  -5.696  44.994  1.00  0.00           O  
ATOM   1630  N   ILE A1292     -47.712   1.281  47.334  1.00  0.00           N  
ATOM   1631  CA  ILE A1292     -47.908   2.324  48.342  1.00  0.00           C  
ATOM   1632  C   ILE A1292     -49.403   2.430  48.661  1.00  0.00           C  
ATOM   1633  O   ILE A1292     -50.222   2.510  47.749  1.00  0.00           O  
ATOM   1634  CB  ILE A1292     -47.331   3.705  47.886  1.00  0.00           C  
ATOM   1635  CG1 ILE A1292     -45.822   3.801  48.138  1.00  0.00           C  
ATOM   1636  CG2 ILE A1292     -47.946   4.856  48.690  1.00  0.00           C  
ATOM   1637  CD1 ILE A1292     -45.011   2.660  47.706  1.00  0.00           C  
ATOM   1638  N   THR A1293     -49.729   2.389  49.953  1.00  0.00           N  
ATOM   1639  CA  THR A1293     -51.107   2.479  50.451  1.00  0.00           C  
ATOM   1640  C   THR A1293     -51.494   3.916  50.828  1.00  0.00           C  
ATOM   1641  O   THR A1293     -52.645   4.330  50.619  1.00  0.00           O  
ATOM   1642  CB  THR A1293     -51.293   1.580  51.690  1.00  0.00           C  
ATOM   1643  OG1 THR A1293     -50.395   2.001  52.725  1.00  0.00           O  
ATOM   1644  CG2 THR A1293     -51.015   0.122  51.347  1.00  0.00           C  
ATOM   1645  N   HIS A1294     -50.535   4.641  51.418  1.00  0.00           N  
ATOM   1646  CA  HIS A1294     -50.707   6.016  51.877  1.00  0.00           C  
ATOM   1647  C   HIS A1294     -49.548   6.896  51.412  1.00  0.00           C  
ATOM   1648  O   HIS A1294     -48.387   6.545  51.640  1.00  0.00           O  
ATOM   1649  CB  HIS A1294     -50.775   6.034  53.408  1.00  0.00           C  
ATOM   1650  CG  HIS A1294     -51.958   5.308  53.965  1.00  0.00           C  
ATOM   1651  ND1 HIS A1294     -52.026   3.934  54.024  1.00  0.00           N  
ATOM   1652  CD2 HIS A1294     -53.123   5.764  54.482  1.00  0.00           C  
ATOM   1653  CE1 HIS A1294     -53.181   3.574  54.554  1.00  0.00           C  
ATOM   1654  NE2 HIS A1294     -53.865   4.666  54.843  1.00  0.00           N  
ATOM   1655  N   VAL A1295     -49.871   8.019  50.762  1.00  0.00           N  
ATOM   1656  CA  VAL A1295     -48.887   9.007  50.309  1.00  0.00           C  
ATOM   1657  C   VAL A1295     -49.016  10.203  51.239  1.00  0.00           C  
ATOM   1658  O   VAL A1295     -49.993  10.937  51.166  1.00  0.00           O  
ATOM   1659  CB  VAL A1295     -49.099   9.420  48.831  1.00  0.00           C  
ATOM   1660  CG1 VAL A1295     -48.146  10.558  48.432  1.00  0.00           C  
ATOM   1661  CG2 VAL A1295     -48.897   8.212  47.917  1.00  0.00           C  
ATOM   1662  N   ILE A1296     -48.044  10.357  52.140  1.00  0.00           N  
ATOM   1663  CA  ILE A1296     -47.996  11.458  53.106  1.00  0.00           C  
ATOM   1664  C   ILE A1296     -46.865  12.364  52.635  1.00  0.00           C  
ATOM   1665  O   ILE A1296     -45.710  11.929  52.587  1.00  0.00           O  
ATOM   1666  CB  ILE A1296     -47.726  10.965  54.553  1.00  0.00           C  
ATOM   1667  CG1 ILE A1296     -48.747   9.896  54.972  1.00  0.00           C  
ATOM   1668  CG2 ILE A1296     -47.757  12.144  55.540  1.00  0.00           C  
ATOM   1669  CD1 ILE A1296     -48.464   9.264  56.302  1.00  0.00           C  
ATOM   1670  N   ARG A1297     -47.198  13.598  52.262  1.00  0.00           N  
ATOM   1671  CA  ARG A1297     -46.199  14.565  51.776  1.00  0.00           C  
ATOM   1672  C   ARG A1297     -46.666  15.999  51.949  1.00  0.00           C  
ATOM   1673  O   ARG A1297     -47.817  16.229  52.298  1.00  0.00           O  
ATOM   1674  CB  ARG A1297     -45.886  14.291  50.310  1.00  0.00           C  
ATOM   1675  CG  ARG A1297     -47.085  14.470  49.373  1.00  0.00           C  
ATOM   1676  CD  ARG A1297     -46.812  13.902  48.012  1.00  0.00           C  
ATOM   1677  NE  ARG A1297     -48.010  13.903  47.176  1.00  0.00           N  
ATOM   1678  CZ  ARG A1297     -48.082  13.390  45.947  1.00  0.00           C  
ATOM   1679  NH1 ARG A1297     -47.030  12.779  45.388  1.00  0.00           N  
ATOM   1680  NH2 ARG A1297     -49.237  13.466  45.286  1.00  0.00           N  
ATOM   1681  N   GLY A1298     -45.769  16.952  51.693  1.00  0.00           N  
ATOM   1682  CA  GLY A1298     -46.066  18.378  51.825  1.00  0.00           C  
ATOM   1683  C   GLY A1298     -47.155  18.834  50.872  1.00  0.00           C  
ATOM   1684  O   GLY A1298     -47.240  18.327  49.755  1.00  0.00           O  
ATOM   1685  N   ASP A1299     -47.979  19.791  51.309  1.00  0.00           N  
ATOM   1686  CA  ASP A1299     -49.084  20.318  50.477  1.00  0.00           C  
ATOM   1687  C   ASP A1299     -48.658  21.044  49.191  1.00  0.00           C  
ATOM   1688  O   ASP A1299     -49.509  21.303  48.349  1.00  0.00           O  
ATOM   1689  CB  ASP A1299     -50.077  21.183  51.289  1.00  0.00           C  
ATOM   1690  CG  ASP A1299     -49.469  22.481  51.819  1.00  0.00           C  
ATOM   1691  OD1 ASP A1299     -48.231  22.566  51.981  1.00  0.00           O  
ATOM   1692  OD2 ASP A1299     -50.250  23.414  52.097  1.00  0.00           O  
ATOM   1693  N   ASP A1300     -47.372  21.396  49.058  1.00  0.00           N  
ATOM   1694  CA  ASP A1300     -46.830  21.952  47.798  1.00  0.00           C  
ATOM   1695  C   ASP A1300     -46.963  21.000  46.593  1.00  0.00           C  
ATOM   1696  O   ASP A1300     -46.924  21.456  45.451  1.00  0.00           O  
ATOM   1697  CB  ASP A1300     -45.385  22.496  47.943  1.00  0.00           C  
ATOM   1698  CG  ASP A1300     -44.373  21.472  48.498  1.00  0.00           C  
ATOM   1699  OD1 ASP A1300     -44.673  20.255  48.638  1.00  0.00           O  
ATOM   1700  OD2 ASP A1300     -43.243  21.916  48.816  1.00  0.00           O  
ATOM   1701  N   HIS A1301     -47.123  19.694  46.859  1.00  0.00           N  
ATOM   1702  CA  HIS A1301     -47.394  18.673  45.830  1.00  0.00           C  
ATOM   1703  C   HIS A1301     -48.900  18.449  45.532  1.00  0.00           C  
ATOM   1704  O   HIS A1301     -49.249  17.487  44.838  1.00  0.00           O  
ATOM   1705  CB  HIS A1301     -46.753  17.341  46.236  1.00  0.00           C  
ATOM   1706  CG  HIS A1301     -45.268  17.406  46.366  1.00  0.00           C  
ATOM   1707  ND1 HIS A1301     -44.631  17.556  47.582  1.00  0.00           N  
ATOM   1708  CD2 HIS A1301     -44.292  17.349  45.431  1.00  0.00           C  
ATOM   1709  CE1 HIS A1301     -43.324  17.579  47.389  1.00  0.00           C  
ATOM   1710  NE2 HIS A1301     -43.093  17.456  46.092  1.00  0.00           N  
ATOM   1711  N   LEU A1302     -49.782  19.331  46.013  1.00  0.00           N  
ATOM   1712  CA  LEU A1302     -51.232  19.185  45.803  1.00  0.00           C  
ATOM   1713  C   LEU A1302     -51.621  19.406  44.329  1.00  0.00           C  
ATOM   1714  O   LEU A1302     -52.424  18.637  43.795  1.00  0.00           O  
ATOM   1715  CB  LEU A1302     -52.013  20.115  46.749  1.00  0.00           C  
ATOM   1716  CG  LEU A1302     -53.525  19.972  46.921  1.00  0.00           C  
ATOM   1717  CD1 LEU A1302     -53.908  18.580  47.421  1.00  0.00           C  
ATOM   1718  CD2 LEU A1302     -54.026  21.048  47.897  1.00  0.00           C  
ATOM   1719  N   SER A1303     -51.045  20.428  43.680  1.00  0.00           N  
ATOM   1720  CA  SER A1303     -51.272  20.700  42.238  1.00  0.00           C  
ATOM   1721  C   SER A1303     -50.866  19.496  41.410  1.00  0.00           C  
ATOM   1722  O   SER A1303     -51.593  19.077  40.502  1.00  0.00           O  
ATOM   1723  CB  SER A1303     -50.458  21.899  41.747  1.00  0.00           C  
ATOM   1724  OG  SER A1303     -50.818  23.070  42.447  1.00  0.00           O  
ATOM   1725  N   ASN A1304     -49.688  18.962  41.733  1.00  0.00           N  
ATOM   1726  CA  ASN A1304     -49.168  17.744  41.108  1.00  0.00           C  
ATOM   1727  C   ASN A1304     -50.071  16.513  41.249  1.00  0.00           C  
ATOM   1728  O   ASN A1304     -50.029  15.650  40.383  1.00  0.00           O  
ATOM   1729  CB  ASN A1304     -47.753  17.427  41.636  1.00  0.00           C  
ATOM   1730  CG  ASN A1304     -46.664  18.254  40.953  1.00  0.00           C  
ATOM   1731  OD1 ASN A1304     -46.715  18.516  39.749  1.00  0.00           O  
ATOM   1732  ND2 ASN A1304     -45.651  18.635  41.722  1.00  0.00           N  
ATOM   1733  N   THR A1306     -50.875  16.433  42.314  1.00  0.00           N  
ATOM   1734  CA  THR A1306     -51.810  15.304  42.525  1.00  0.00           C  
ATOM   1735  C   THR A1306     -52.846  15.173  41.388  1.00  0.00           C  
ATOM   1736  O   THR A1306     -53.257  14.061  41.075  1.00  0.00           O  
ATOM   1737  CB  THR A1306     -52.521  15.383  43.902  1.00  0.00           C  
ATOM   1738  OG1 THR A1306     -51.553  15.654  44.918  1.00  0.00           O  
ATOM   1739  CG2 THR A1306     -53.243  14.082  44.234  1.00  0.00           C  
ATOM   1740  N   LEU A1310     -53.250  16.293  40.778  1.00  0.00           N  
ATOM   1741  CA  LEU A1310     -54.150  16.274  39.610  1.00  0.00           C  
ATOM   1742  C   LEU A1310     -53.527  15.477  38.460  1.00  0.00           C  
ATOM   1743  O   LEU A1310     -54.187  14.611  37.875  1.00  0.00           O  
ATOM   1744  CB  LEU A1310     -54.472  17.695  39.116  1.00  0.00           C  
ATOM   1745  CG  LEU A1310     -55.245  17.846  37.794  1.00  0.00           C  
ATOM   1746  CD1 LEU A1310     -56.501  16.979  37.766  1.00  0.00           C  
ATOM   1747  CD2 LEU A1310     -55.586  19.306  37.551  1.00  0.00           C  
ATOM   1748  N   ARG A1312     -52.263  15.788  38.159  1.00  0.00           N  
ATOM   1749  CA  ARG A1312     -51.499  15.108  37.098  1.00  0.00           C  
ATOM   1750  C   ARG A1312     -51.288  13.631  37.423  1.00  0.00           C  
ATOM   1751  O   ARG A1312     -51.311  12.789  36.519  1.00  0.00           O  
ATOM   1752  CB  ARG A1312     -50.148  15.799  36.854  1.00  0.00           C  
ATOM   1753  CG  ARG A1312     -50.287  17.235  36.326  1.00  0.00           C  
ATOM   1754  CD  ARG A1312     -49.010  18.054  36.466  1.00  0.00           C  
ATOM   1755  NE  ARG A1312     -49.328  19.472  36.699  1.00  0.00           N  
ATOM   1756  CZ  ARG A1312     -49.450  20.436  35.779  1.00  0.00           C  
ATOM   1757  NH1 ARG A1312     -49.267  20.209  34.467  1.00  0.00           N  
ATOM   1758  NH2 ARG A1312     -49.757  21.674  36.186  1.00  0.00           N  
ATOM   1759  N   GLN A1314     -51.105  13.323  38.709  1.00  0.00           N  
ATOM   1760  CA  GLN A1314     -50.919  11.939  39.167  1.00  0.00           C  
ATOM   1761  C   GLN A1314     -52.237  11.149  39.128  1.00  0.00           C  
ATOM   1762  O   GLN A1314     -52.243  10.029  38.622  1.00  0.00           O  
ATOM   1763  CB  GLN A1314     -50.246  11.905  40.544  1.00  0.00           C  
ATOM   1764  CG  GLN A1314     -48.816  12.497  40.502  1.00  0.00           C  
ATOM   1765  CD  GLN A1314     -48.110  12.505  41.843  1.00  0.00           C  
ATOM   1766  OE1 GLN A1314     -48.438  11.726  42.728  1.00  0.00           O  
ATOM   1767  NE2 GLN A1314     -47.106  13.363  41.982  1.00  0.00           N  
ATOM   1768  N   LEU A1316     -53.340  11.738  39.612  1.00  0.00           N  
ATOM   1769  CA  LEU A1316     -54.676  11.080  39.587  1.00  0.00           C  
ATOM   1770  C   LEU A1316     -55.122  10.673  38.178  1.00  0.00           C  
ATOM   1771  O   LEU A1316     -55.731   9.610  38.005  1.00  0.00           O  
ATOM   1772  CB  LEU A1316     -55.771  11.941  40.253  1.00  0.00           C  
ATOM   1773  CG  LEU A1316     -55.814  12.066  41.787  1.00  0.00           C  
ATOM   1774  CD1 LEU A1316     -56.905  13.051  42.197  1.00  0.00           C  
ATOM   1775  CD2 LEU A1316     -56.020  10.708  42.466  1.00  0.00           C  
ATOM   1776  N   ALA A1317     -54.814  11.523  37.193  1.00  0.00           N  
ATOM   1777  CA  ALA A1317     -55.100  11.252  35.774  1.00  0.00           C  
ATOM   1778  C   ALA A1317     -54.287  10.059  35.277  1.00  0.00           C  
ATOM   1779  O   ALA A1317     -54.813   9.235  34.535  1.00  0.00           O  
ATOM   1780  CB  ALA A1317     -54.808  12.478  34.921  1.00  0.00           C  
ATOM   1781  N   LEU A1318     -53.016   9.971  35.691  1.00  0.00           N  
ATOM   1782  CA  LEU A1318     -52.135   8.845  35.325  1.00  0.00           C  
ATOM   1783  C   LEU A1318     -52.589   7.515  35.950  1.00  0.00           C  
ATOM   1784  O   LEU A1318     -52.535   6.480  35.272  1.00  0.00           O  
ATOM   1785  CB  LEU A1318     -50.674   9.142  35.674  1.00  0.00           C  
ATOM   1786  CG  LEU A1318     -50.018  10.244  34.841  1.00  0.00           C  
ATOM   1787  CD1 LEU A1318     -48.787  10.809  35.536  1.00  0.00           C  
ATOM   1788  CD2 LEU A1318     -49.682   9.751  33.429  1.00  0.00           C  
ATOM   1789  N   TYR A1319     -53.021   7.537  37.219  1.00  0.00           N  
ATOM   1790  CA  TYR A1319     -53.586   6.338  37.881  1.00  0.00           C  
ATOM   1791  C   TYR A1319     -54.775   5.782  37.095  1.00  0.00           C  
ATOM   1792  O   TYR A1319     -54.886   4.572  36.914  1.00  0.00           O  
ATOM   1793  CB  TYR A1319     -54.039   6.619  39.324  1.00  0.00           C  
ATOM   1794  CG  TYR A1319     -52.919   6.693  40.331  1.00  0.00           C  
ATOM   1795  CD1 TYR A1319     -52.247   5.533  40.756  1.00  0.00           C  
ATOM   1796  CD2 TYR A1319     -52.547   7.913  40.898  1.00  0.00           C  
ATOM   1797  CE1 TYR A1319     -51.205   5.605  41.706  1.00  0.00           C  
ATOM   1798  CE2 TYR A1319     -51.521   7.998  41.833  1.00  0.00           C  
ATOM   1799  CZ  TYR A1319     -50.853   6.848  42.229  1.00  0.00           C  
ATOM   1800  OH  TYR A1319     -49.864   6.985  43.164  1.00  0.00           O  
ATOM   1801  N   GLU A1321     -55.648   6.688  36.650  1.00  0.00           N  
ATOM   1802  CA  GLU A1321     -56.816   6.359  35.825  1.00  0.00           C  
ATOM   1803  C   GLU A1321     -56.379   5.801  34.465  1.00  0.00           C  
ATOM   1804  O   GLU A1321     -56.997   4.854  33.969  1.00  0.00           O  
ATOM   1805  CB  GLU A1321     -57.687   7.604  35.619  1.00  0.00           C  
ATOM   1806  CG  GLU A1321     -59.052   7.358  35.009  1.00  0.00           C  
ATOM   1807  CD  GLU A1321     -59.718   8.657  34.615  1.00  0.00           C  
ATOM   1808  OE1 GLU A1321     -59.229   9.298  33.656  1.00  0.00           O  
ATOM   1809  OE2 GLU A1321     -60.732   9.028  35.250  1.00  0.00           O  
ATOM   1810  N   ALA A1322     -55.323   6.383  33.882  1.00  0.00           N  
ATOM   1811  CA  ALA A1322     -54.739   5.915  32.609  1.00  0.00           C  
ATOM   1812  C   ALA A1322     -54.256   4.463  32.703  1.00  0.00           C  
ATOM   1813  O   ALA A1322     -54.488   3.672  31.780  1.00  0.00           O  
ATOM   1814  CB  ALA A1322     -53.600   6.817  32.176  1.00  0.00           C  
ATOM   1815  N   PHE A1323     -53.595   4.127  33.815  1.00  0.00           N  
ATOM   1816  CA  PHE A1323     -53.158   2.745  34.104  1.00  0.00           C  
ATOM   1817  C   PHE A1323     -54.259   1.845  34.718  1.00  0.00           C  
ATOM   1818  O   PHE A1323     -54.000   0.666  34.971  1.00  0.00           O  
ATOM   1819  CB  PHE A1323     -51.897   2.734  34.991  1.00  0.00           C  
ATOM   1820  CG  PHE A1323     -50.671   3.295  34.311  1.00  0.00           C  
ATOM   1821  CD1 PHE A1323     -50.084   2.616  33.240  1.00  0.00           C  
ATOM   1822  CD2 PHE A1323     -50.078   4.480  34.756  1.00  0.00           C  
ATOM   1823  CE1 PHE A1323     -48.941   3.120  32.605  1.00  0.00           C  
ATOM   1824  CE2 PHE A1323     -48.929   4.992  34.129  1.00  0.00           C  
ATOM   1825  CZ  PHE A1323     -48.361   4.309  33.054  1.00  0.00           C  
ATOM   1826  N   GLU A1324     -55.462   2.394  34.949  1.00  0.00           N  
ATOM   1827  CA  GLU A1324     -56.635   1.675  35.489  1.00  0.00           C  
ATOM   1828  C   GLU A1324     -56.374   1.022  36.858  1.00  0.00           C  
ATOM   1829  O   GLU A1324     -56.853  -0.082  37.144  1.00  0.00           O  
ATOM   1830  CB  GLU A1324     -57.157   0.660  34.460  1.00  0.00           C  
ATOM   1831  CG  GLU A1324     -57.580   1.297  33.131  1.00  0.00           C  
ATOM   1832  CD  GLU A1324     -57.960   0.291  32.054  1.00  0.00           C  
ATOM   1833  OE1 GLU A1324     -57.746  -0.931  32.238  1.00  0.00           O  
ATOM   1834  OE2 GLU A1324     -58.465   0.740  31.000  1.00  0.00           O  
ATOM   1835  N   LYS A1342     -55.620   1.740  37.692  1.00  0.00           N  
ATOM   1836  CA  LYS A1342     -55.231   1.293  39.025  1.00  0.00           C  
ATOM   1837  C   LYS A1342     -55.803   2.326  39.998  1.00  0.00           C  
ATOM   1838  O   LYS A1342     -55.744   3.530  39.729  1.00  0.00           O  
ATOM   1839  CB  LYS A1342     -53.697   1.209  39.100  1.00  0.00           C  
ATOM   1840  CG  LYS A1342     -53.128   0.149  40.056  1.00  0.00           C  
ATOM   1841  CD  LYS A1342     -53.292   0.516  41.527  1.00  0.00           C  
ATOM   1842  CE  LYS A1342     -52.662  -0.515  42.448  1.00  0.00           C  
ATOM   1843  NZ  LYS A1342     -52.839  -0.114  43.872  1.00  0.00           N  
ATOM   1844  N   ALA A1344     -56.403   1.848  41.091  1.00  0.00           N  
ATOM   1845  CA  ALA A1344     -56.957   2.718  42.139  1.00  0.00           C  
ATOM   1846  C   ALA A1344     -55.791   3.422  42.837  1.00  0.00           C  
ATOM   1847  O   ALA A1344     -54.812   2.755  43.210  1.00  0.00           O  
ATOM   1848  CB  ALA A1344     -57.778   1.912  43.154  1.00  0.00           C  
ATOM   1849  N   PRO A1345     -55.883   4.758  43.018  1.00  0.00           N  
ATOM   1850  CA  PRO A1345     -54.769   5.469  43.636  1.00  0.00           C  
ATOM   1851  C   PRO A1345     -54.672   5.215  45.148  1.00  0.00           C  
ATOM   1852  O   PRO A1345     -55.629   4.695  45.756  1.00  0.00           O  
ATOM   1853  CB  PRO A1345     -55.112   6.939  43.369  1.00  0.00           C  
ATOM   1854  CG  PRO A1345     -56.587   6.971  43.373  1.00  0.00           C  
ATOM   1855  CD  PRO A1345     -56.999   5.679  42.715  1.00  0.00           C  
ATOM   1856  N   PRO A1347     -53.524   5.577  45.759  1.00  0.00           N  
ATOM   1857  CA  PRO A1347     -53.383   5.431  47.200  1.00  0.00           C  
ATOM   1858  C   PRO A1347     -54.113   6.542  47.941  1.00  0.00           C  
ATOM   1859  O   PRO A1347     -54.624   7.488  47.320  1.00  0.00           O  
ATOM   1860  CB  PRO A1347     -51.874   5.562  47.408  1.00  0.00           C  
ATOM   1861  CG  PRO A1347     -51.438   6.467  46.337  1.00  0.00           C  
ATOM   1862  CD  PRO A1347     -52.299   6.138  45.157  1.00  0.00           C  
ATOM   1863  N   VAL A1348     -54.146   6.415  49.267  1.00  0.00           N  
ATOM   1864  CA  VAL A1348     -54.736   7.417  50.140  1.00  0.00           C  
ATOM   1865  C   VAL A1348     -53.731   8.574  50.170  1.00  0.00           C  
ATOM   1866  O   VAL A1348     -52.526   8.327  50.249  1.00  0.00           O  
ATOM   1867  CB  VAL A1348     -54.998   6.839  51.564  1.00  0.00           C  
ATOM   1868  CG1 VAL A1348     -55.494   7.908  52.531  1.00  0.00           C  
ATOM   1869  CG2 VAL A1348     -55.997   5.687  51.492  1.00  0.00           C  
ATOM   1870  N   PHE A1349     -54.220   9.815  50.060  1.00  0.00           N  
ATOM   1871  CA  PHE A1349     -53.367  11.015  50.090  1.00  0.00           C  
ATOM   1872  C   PHE A1349     -53.559  11.826  51.379  1.00  0.00           C  
ATOM   1873  O   PHE A1349     -54.689  11.996  51.845  1.00  0.00           O  
ATOM   1874  CB  PHE A1349     -53.630  11.892  48.871  1.00  0.00           C  
ATOM   1875  CG  PHE A1349     -53.237  11.250  47.576  1.00  0.00           C  
ATOM   1876  CD1 PHE A1349     -51.897  11.247  47.169  1.00  0.00           C  
ATOM   1877  CD2 PHE A1349     -54.195  10.643  46.755  1.00  0.00           C  
ATOM   1878  CE1 PHE A1349     -51.503  10.634  45.967  1.00  0.00           C  
ATOM   1879  CE2 PHE A1349     -53.823  10.034  45.547  1.00  0.00           C  
ATOM   1880  CZ  PHE A1349     -52.470  10.025  45.150  1.00  0.00           C  
ATOM   1881  N   ALA A1350     -52.441  12.291  51.951  1.00  0.00           N  
ATOM   1882  CA  ALA A1350     -52.412  13.153  53.137  1.00  0.00           C  
ATOM   1883  C   ALA A1350     -51.425  14.289  52.846  1.00  0.00           C  
ATOM   1884  O   ALA A1350     -50.212  14.057  52.799  1.00  0.00           O  
ATOM   1885  CB  ALA A1350     -51.993  12.370  54.374  1.00  0.00           C  
ATOM   1886  N   HIS A1351     -51.953  15.500  52.624  1.00  0.00           N  
ATOM   1887  CA  HIS A1351     -51.132  16.677  52.297  1.00  0.00           C  
ATOM   1888  C   HIS A1351     -50.901  17.555  53.529  1.00  0.00           C  
ATOM   1889  O   HIS A1351     -51.788  18.282  53.970  1.00  0.00           O  
ATOM   1890  CB  HIS A1351     -51.692  17.402  51.070  1.00  0.00           C  
ATOM   1891  CG  HIS A1351     -51.382  16.682  49.789  1.00  0.00           C  
ATOM   1892  ND1 HIS A1351     -52.187  15.688  49.277  1.00  0.00           N  
ATOM   1893  CD2 HIS A1351     -50.302  16.747  48.974  1.00  0.00           C  
ATOM   1894  CE1 HIS A1351     -51.636  15.201  48.181  1.00  0.00           C  
ATOM   1895  NE2 HIS A1351     -50.495  15.833  47.971  1.00  0.00           N  
ATOM   1896  N   VAL A1352     -49.684  17.453  54.071  1.00  0.00           N  
ATOM   1897  CA  VAL A1352     -49.301  18.112  55.324  1.00  0.00           C  
ATOM   1898  C   VAL A1352     -48.960  19.595  55.150  1.00  0.00           C  
ATOM   1899  O   VAL A1352     -48.707  20.066  54.037  1.00  0.00           O  
ATOM   1900  CB  VAL A1352     -48.164  17.346  56.064  1.00  0.00           C  
ATOM   1901  CG1 VAL A1352     -48.556  15.885  56.251  1.00  0.00           C  
ATOM   1902  CG2 VAL A1352     -46.840  17.440  55.325  1.00  0.00           C  
ATOM   1903  N   SER A1356     -48.961  20.300  56.282  1.00  0.00           N  
ATOM   1904  CA  SER A1356     -48.754  21.755  56.376  1.00  0.00           C  
ATOM   1905  C   SER A1356     -47.503  22.323  55.705  1.00  0.00           C  
ATOM   1906  O   SER A1356     -46.494  21.632  55.576  1.00  0.00           O  
ATOM   1907  CB  SER A1356     -48.673  22.168  57.862  1.00  0.00           C  
ATOM   1908  OG  SER A1356     -49.816  21.760  58.588  1.00  0.00           O  
ATOM   1909  N   THR A1360     -47.601  23.591  55.301  1.00  0.00           N  
ATOM   1910  CA  THR A1360     -46.477  24.362  54.778  1.00  0.00           C  
ATOM   1911  C   THR A1360     -45.786  24.955  56.001  1.00  0.00           C  
ATOM   1912  O   THR A1360     -46.454  25.568  56.845  1.00  0.00           O  
ATOM   1913  CB  THR A1360     -46.948  25.540  53.897  1.00  0.00           C  
ATOM   1914  OG1 THR A1360     -47.732  25.037  52.810  1.00  0.00           O  
ATOM   1915  CG2 THR A1360     -45.754  26.342  53.353  1.00  0.00           C  
ATOM   1916  N   ILE A1361     -44.468  24.798  56.094  1.00  0.00           N  
ATOM   1917  CA  ILE A1361     -43.709  25.335  57.225  1.00  0.00           C  
ATOM   1918  C   ILE A1361     -43.327  26.783  56.892  1.00  0.00           C  
ATOM   1919  O   ILE A1361     -42.586  27.030  55.939  1.00  0.00           O  
ATOM   1920  CB  ILE A1361     -42.451  24.507  57.574  1.00  0.00           C  
ATOM   1921  CG1 ILE A1361     -42.803  23.013  57.709  1.00  0.00           C  
ATOM   1922  CG2 ILE A1361     -41.816  25.047  58.865  1.00  0.00           C  
ATOM   1923  CD1 ILE A1361     -41.672  22.133  58.168  1.00  0.00           C  
ATOM   1924  N   LEU A1365     -43.871  27.723  57.660  1.00  0.00           N  
ATOM   1925  CA  LEU A1365     -43.586  29.144  57.513  1.00  0.00           C  
ATOM   1926  C   LEU A1365     -42.591  29.588  58.583  1.00  0.00           C  
ATOM   1927  O   LEU A1365     -42.535  29.004  59.670  1.00  0.00           O  
ATOM   1928  CB  LEU A1365     -44.873  29.957  57.682  1.00  0.00           C  
ATOM   1929  CG  LEU A1365     -46.046  29.635  56.759  1.00  0.00           C  
ATOM   1930  CD1 LEU A1365     -47.238  30.514  57.128  1.00  0.00           C  
ATOM   1931  CD2 LEU A1365     -45.655  29.814  55.301  1.00  0.00           C  
ATOM   1932  N   GLY A1366     -41.820  30.634  58.284  1.00  0.00           N  
ATOM   1933  CA  GLY A1366     -40.901  31.226  59.254  1.00  0.00           C  
ATOM   1934  C   GLY A1366     -41.717  32.012  60.273  1.00  0.00           C  
ATOM   1935  O   GLY A1366     -42.924  32.189  60.077  1.00  0.00           O  
ATOM   1936  N   PRO A1368     -41.081  32.494  61.366  1.00  0.00           N  
ATOM   1937  CA  PRO A1368     -41.816  33.229  62.411  1.00  0.00           C  
ATOM   1938  C   PRO A1368     -42.567  34.509  61.983  1.00  0.00           C  
ATOM   1939  O   PRO A1368     -43.491  34.921  62.700  1.00  0.00           O  
ATOM   1940  CB  PRO A1368     -40.727  33.546  63.450  1.00  0.00           C  
ATOM   1941  CG  PRO A1368     -39.449  33.446  62.713  1.00  0.00           C  
ATOM   1942  CD  PRO A1368     -39.652  32.369  61.709  1.00  0.00           C  
ATOM   1943  N   ASP A1369     -42.174  35.132  60.864  1.00  0.00           N  
ATOM   1944  CA  ASP A1369     -42.870  36.340  60.347  1.00  0.00           C  
ATOM   1945  C   ASP A1369     -44.094  36.047  59.447  1.00  0.00           C  
ATOM   1946  O   ASP A1369     -44.823  36.978  59.103  1.00  0.00           O  
ATOM   1947  CB  ASP A1369     -41.893  37.317  59.643  1.00  0.00           C  
ATOM   1948  CG  ASP A1369     -41.329  36.789  58.309  1.00  0.00           C  
ATOM   1949  OD1 ASP A1369     -41.802  35.762  57.762  1.00  0.00           O  
ATOM   1950  OD2 ASP A1369     -40.378  37.423  57.801  1.00  0.00           O  
ATOM   1951  N   GLY A1370     -44.286  34.782  59.053  1.00  0.00           N  
ATOM   1952  CA  GLY A1370     -45.400  34.365  58.190  1.00  0.00           C  
ATOM   1953  C   GLY A1370     -44.976  33.905  56.803  1.00  0.00           C  
ATOM   1954  O   GLY A1370     -45.643  33.050  56.217  1.00  0.00           O  
ATOM   1955  N   LYS A1373     -43.890  34.478  56.273  1.00  0.00           N  
ATOM   1956  CA  LYS A1373     -43.350  34.097  54.959  1.00  0.00           C  
ATOM   1957  C   LYS A1373     -42.723  32.700  55.014  1.00  0.00           C  
ATOM   1958  O   LYS A1373     -42.298  32.256  56.079  1.00  0.00           O  
ATOM   1959  CB  LYS A1373     -42.333  35.129  54.447  1.00  0.00           C  
ATOM   1960  CG  LYS A1373     -42.950  36.496  54.161  1.00  0.00           C  
ATOM   1961  CD  LYS A1373     -41.986  37.449  53.467  1.00  0.00           C  
ATOM   1962  CE  LYS A1373     -42.687  38.753  53.094  1.00  0.00           C  
ATOM   1963  NZ  LYS A1373     -41.780  39.752  52.466  1.00  0.00           N  
ATOM   1964  N   LYS A1412     -42.666  32.036  53.855  1.00  0.00           N  
ATOM   1965  CA  LYS A1412     -42.151  30.650  53.701  1.00  0.00           C  
ATOM   1966  C   LYS A1412     -40.762  30.480  54.336  1.00  0.00           C  
ATOM   1967  O   LYS A1412     -39.943  31.401  54.273  1.00  0.00           O  
ATOM   1968  CB  LYS A1412     -42.104  30.268  52.211  1.00  0.00           C  
ATOM   1969  CG  LYS A1412     -41.983  28.779  51.902  1.00  0.00           C  
ATOM   1970  CD  LYS A1412     -41.788  28.576  50.398  1.00  0.00           C  
ATOM   1971  CE  LYS A1412     -41.955  27.127  49.980  1.00  0.00           C  
ATOM   1972  NZ  LYS A1412     -43.380  26.691  50.082  1.00  0.00           N  
ATOM   1973  N   LEU A1415     -40.516  29.322  54.955  1.00  0.00           N  
ATOM   1974  CA  LEU A1415     -39.247  29.061  55.670  1.00  0.00           C  
ATOM   1975  C   LEU A1415     -38.088  29.117  54.683  1.00  0.00           C  
ATOM   1976  O   LEU A1415     -38.190  28.543  53.596  1.00  0.00           O  
ATOM   1977  CB  LEU A1415     -39.279  27.705  56.392  1.00  0.00           C  
ATOM   1978  CG  LEU A1415     -38.144  27.392  57.376  1.00  0.00           C  
ATOM   1979  CD1 LEU A1415     -38.179  28.360  58.560  1.00  0.00           C  
ATOM   1980  CD2 LEU A1415     -38.242  25.953  57.852  1.00  0.00           C  
ATOM   1981  N   SER A1416     -36.995  29.783  55.070  1.00  0.00           N  
ATOM   1982  CA  SER A1416     -35.858  30.032  54.167  1.00  0.00           C  
ATOM   1983  C   SER A1416     -34.577  30.513  54.880  1.00  0.00           C  
ATOM   1984  O   SER A1416     -34.551  30.644  56.105  1.00  0.00           O  
ATOM   1985  CB  SER A1416     -36.271  31.076  53.109  1.00  0.00           C  
ATOM   1986  OG  SER A1416     -36.531  32.330  53.716  1.00  0.00           O  
ATOM   1987  N   LYS A1441     -33.527  30.719  54.074  1.00  0.00           N  
ATOM   1988  CA  LYS A1441     -32.199  31.249  54.466  1.00  0.00           C  
ATOM   1989  C   LYS A1441     -32.234  32.349  55.541  1.00  0.00           C  
ATOM   1990  O   LYS A1441     -31.566  32.232  56.576  1.00  0.00           O  
ATOM   1991  CB  LYS A1441     -31.441  31.843  53.245  1.00  0.00           C  
ATOM   1992  CG  LYS A1441     -31.118  30.914  52.036  1.00  0.00           C  
ATOM   1993  CD  LYS A1441     -32.171  30.852  50.888  1.00  0.00           C  
ATOM   1994  CE  LYS A1441     -32.398  32.182  50.166  1.00  0.00           C  
ATOM   1995  NZ  LYS A1441     -31.156  32.723  49.549  1.00  0.00           N  
ATOM   1996  N   ARG A1442     -33.030  33.394  55.275  1.00  0.00           N  
ATOM   1997  CA  ARG A1442     -33.163  34.581  56.157  1.00  0.00           C  
ATOM   1998  C   ARG A1442     -33.668  34.273  57.577  1.00  0.00           C  
ATOM   1999  O   ARG A1442     -33.311  34.973  58.531  1.00  0.00           O  
ATOM   2000  CB  ARG A1442     -34.053  35.661  55.496  1.00  0.00           C  
ATOM   2001  CG  ARG A1442     -35.556  35.341  55.437  1.00  0.00           C  
ATOM   2002  CD  ARG A1442     -36.319  36.266  54.480  1.00  0.00           C  
ATOM   2003  NE  ARG A1442     -36.129  35.901  53.069  1.00  0.00           N  
ATOM   2004  CZ  ARG A1442     -36.695  36.511  52.017  1.00  0.00           C  
ATOM   2005  NH1 ARG A1442     -37.509  37.565  52.168  1.00  0.00           N  
ATOM   2006  NH2 ARG A1442     -36.438  36.066  50.782  1.00  0.00           N  
ATOM   2007  N   HIS A1450     -34.473  33.215  57.707  1.00  0.00           N  
ATOM   2008  CA  HIS A1450     -35.022  32.781  59.005  1.00  0.00           C  
ATOM   2009  C   HIS A1450     -34.030  32.077  59.941  1.00  0.00           C  
ATOM   2010  O   HIS A1450     -34.390  31.783  61.083  1.00  0.00           O  
ATOM   2011  CB  HIS A1450     -36.273  31.916  58.786  1.00  0.00           C  
ATOM   2012  CG  HIS A1450     -37.386  32.661  58.124  1.00  0.00           C  
ATOM   2013  ND1 HIS A1450     -38.115  33.617  58.788  1.00  0.00           N  
ATOM   2014  CD2 HIS A1450     -37.870  32.628  56.861  1.00  0.00           C  
ATOM   2015  CE1 HIS A1450     -39.010  34.132  57.969  1.00  0.00           C  
ATOM   2016  NE2 HIS A1450     -38.887  33.547  56.793  1.00  0.00           N  
ATOM   2017  N   GLY A1452     -32.810  31.799  59.460  1.00  0.00           N  
ATOM   2018  CA  GLY A1452     -31.739  31.169  60.247  1.00  0.00           C  
ATOM   2019  C   GLY A1452     -31.346  29.821  59.666  1.00  0.00           C  
ATOM   2020  O   GLY A1452     -31.362  29.644  58.439  1.00  0.00           O  
ATOM   2021  N   ALA A1455     -30.988  28.882  60.547  1.00  0.00           N  
ATOM   2022  CA  ALA A1455     -30.605  27.523  60.148  1.00  0.00           C  
ATOM   2023  C   ALA A1455     -31.853  26.778  59.683  1.00  0.00           C  
ATOM   2024  O   ALA A1455     -32.868  26.757  60.385  1.00  0.00           O  
ATOM   2025  CB  ALA A1455     -29.938  26.769  61.299  1.00  0.00           C  
ATOM   2026  N   THR A1456     -31.763  26.197  58.491  1.00  0.00           N  
ATOM   2027  CA  THR A1456     -32.861  25.456  57.861  1.00  0.00           C  
ATOM   2028  C   THR A1456     -32.600  23.940  57.705  1.00  0.00           C  
ATOM   2029  O   THR A1456     -33.567  23.171  57.621  1.00  0.00           O  
ATOM   2030  CB  THR A1456     -33.237  26.102  56.491  1.00  0.00           C  
ATOM   2031  OG1 THR A1456     -34.347  25.408  55.913  1.00  0.00           O  
ATOM   2032  CG2 THR A1456     -32.060  26.097  55.507  1.00  0.00           C  
ATOM   2033  N   SER A1457     -31.327  23.519  57.687  1.00  0.00           N  
ATOM   2034  CA  SER A1457     -30.943  22.108  57.500  1.00  0.00           C  
ATOM   2035  C   SER A1457     -30.740  21.353  58.809  1.00  0.00           C  
ATOM   2036  O   SER A1457     -30.362  21.948  59.818  1.00  0.00           O  
ATOM   2037  CB  SER A1457     -29.664  22.014  56.661  1.00  0.00           C  
ATOM   2038  OG  SER A1457     -28.617  22.760  57.247  1.00  0.00           O  
ATOM   2039  N   VAL A1458     -30.983  20.037  58.765  1.00  0.00           N  
ATOM   2040  CA  VAL A1458     -30.748  19.124  59.904  1.00  0.00           C  
ATOM   2041  C   VAL A1458     -29.241  19.048  60.228  1.00  0.00           C  
ATOM   2042  O   VAL A1458     -28.857  18.870  61.387  1.00  0.00           O  
ATOM   2043  CB  VAL A1458     -31.351  17.708  59.635  1.00  0.00           C  
ATOM   2044  CG1 VAL A1458     -30.936  16.688  60.690  1.00  0.00           C  
ATOM   2045  CG2 VAL A1458     -32.864  17.795  59.575  1.00  0.00           C  
ATOM   2046  N   GLU A1459     -28.405  19.213  59.203  1.00  0.00           N  
ATOM   2047  CA  GLU A1459     -26.948  19.235  59.354  1.00  0.00           C  
ATOM   2048  C   GLU A1459     -26.478  20.483  60.124  1.00  0.00           C  
ATOM   2049  O   GLU A1459     -25.558  20.387  60.938  1.00  0.00           O  
ATOM   2050  CB  GLU A1459     -26.237  19.152  57.993  1.00  0.00           C  
ATOM   2051  CG  GLU A1459     -26.362  17.790  57.267  1.00  0.00           C  
ATOM   2052  CD  GLU A1459     -27.708  17.522  56.568  1.00  0.00           C  
ATOM   2053  OE1 GLU A1459     -28.633  18.364  56.610  1.00  0.00           O  
ATOM   2054  OE2 GLU A1459     -27.830  16.443  55.953  1.00  0.00           O  
ATOM   2055  N   ALA A1460     -27.111  21.632  59.857  1.00  0.00           N  
ATOM   2056  CA  ALA A1460     -26.799  22.904  60.532  1.00  0.00           C  
ATOM   2057  C   ALA A1460     -27.116  22.844  62.023  1.00  0.00           C  
ATOM   2058  O   ALA A1460     -26.333  23.346  62.833  1.00  0.00           O  
ATOM   2059  CB  ALA A1460     -27.549  24.065  59.888  1.00  0.00           C  
ATOM   2060  N   PHE A1461     -28.260  22.245  62.372  1.00  0.00           N  
ATOM   2061  CA  PHE A1461     -28.655  22.054  63.775  1.00  0.00           C  
ATOM   2062  C   PHE A1461     -27.703  21.104  64.516  1.00  0.00           C  
ATOM   2063  O   PHE A1461     -27.370  21.346  65.667  1.00  0.00           O  
ATOM   2064  CB  PHE A1461     -30.109  21.574  63.897  1.00  0.00           C  
ATOM   2065  CG  PHE A1461     -31.125  22.615  63.513  1.00  0.00           C  
ATOM   2066  CD1 PHE A1461     -31.241  23.794  64.253  1.00  0.00           C  
ATOM   2067  CD2 PHE A1461     -31.995  22.411  62.445  1.00  0.00           C  
ATOM   2068  CE1 PHE A1461     -32.189  24.775  63.914  1.00  0.00           C  
ATOM   2069  CE2 PHE A1461     -32.951  23.384  62.095  1.00  0.00           C  
ATOM   2070  CZ  PHE A1461     -33.047  24.566  62.831  1.00  0.00           C  
ATOM   2071  N   ARG A1462     -27.271  20.036  63.850  1.00  0.00           N  
ATOM   2072  CA  ARG A1462     -26.291  19.090  64.412  1.00  0.00           C  
ATOM   2073  C   ARG A1462     -24.942  19.777  64.675  1.00  0.00           C  
ATOM   2074  O   ARG A1462     -24.325  19.533  65.712  1.00  0.00           O  
ATOM   2075  CB  ARG A1462     -26.105  17.898  63.467  1.00  0.00           C  
ATOM   2076  CG  ARG A1462     -25.184  16.800  63.965  1.00  0.00           C  
ATOM   2077  CD  ARG A1462     -25.209  15.628  63.014  1.00  0.00           C  
ATOM   2078  NE  ARG A1462     -24.456  14.482  63.521  1.00  0.00           N  
ATOM   2079  CZ  ARG A1462     -24.266  13.329  62.870  1.00  0.00           C  
ATOM   2080  NH1 ARG A1462     -24.758  13.129  61.638  1.00  0.00           N  
ATOM   2081  NH2 ARG A1462     -23.563  12.359  63.456  1.00  0.00           N  
ATOM   2082  N   ASP A1463     -24.501  20.619  63.734  1.00  0.00           N  
ATOM   2083  CA  ASP A1463     -23.251  21.392  63.870  1.00  0.00           C  
ATOM   2084  C   ASP A1463     -23.314  22.437  64.997  1.00  0.00           C  
ATOM   2085  O   ASP A1463     -22.318  22.638  65.688  1.00  0.00           O  
ATOM   2086  CB  ASP A1463     -22.855  22.072  62.543  1.00  0.00           C  
ATOM   2087  CG  ASP A1463     -22.369  21.081  61.483  1.00  0.00           C  
ATOM   2088  OD1 ASP A1463     -21.548  20.186  61.801  1.00  0.00           O  
ATOM   2089  OD2 ASP A1463     -22.773  21.226  60.311  1.00  0.00           O  
ATOM   2090  N   GLY A1465     -25.174  22.120  67.662  1.00  0.00           N  
ATOM   2091  CA  GLY A1465     -25.291  21.351  68.909  1.00  0.00           C  
ATOM   2092  C   GLY A1465     -26.688  20.999  69.400  1.00  0.00           C  
ATOM   2093  O   GLY A1465     -26.915  20.970  70.613  1.00  0.00           O  
ATOM   2094  N   TYR A1467     -27.618  20.739  68.478  1.00  0.00           N  
ATOM   2095  CA  TYR A1467     -28.993  20.314  68.822  1.00  0.00           C  
ATOM   2096  C   TYR A1467     -29.031  18.787  68.943  1.00  0.00           C  
ATOM   2097  O   TYR A1467     -28.184  18.095  68.365  1.00  0.00           O  
ATOM   2098  CB  TYR A1467     -30.012  20.810  67.789  1.00  0.00           C  
ATOM   2099  CG  TYR A1467     -30.317  22.293  67.890  1.00  0.00           C  
ATOM   2100  CD1 TYR A1467     -29.392  23.256  67.472  1.00  0.00           C  
ATOM   2101  CD2 TYR A1467     -31.537  22.740  68.402  1.00  0.00           C  
ATOM   2102  CE1 TYR A1467     -29.669  24.629  67.574  1.00  0.00           C  
ATOM   2103  CE2 TYR A1467     -31.824  24.106  68.504  1.00  0.00           C  
ATOM   2104  CZ  TYR A1467     -30.888  25.046  68.089  1.00  0.00           C  
ATOM   2105  OH  TYR A1467     -31.179  26.390  68.190  1.00  0.00           O  
ATOM   2106  N   LEU A1506     -29.991  18.271  69.714  1.00  0.00           N  
ATOM   2107  CA  LEU A1506     -30.144  16.822  69.930  1.00  0.00           C  
ATOM   2108  C   LEU A1506     -31.221  16.256  68.999  1.00  0.00           C  
ATOM   2109  O   LEU A1506     -32.167  16.977  68.681  1.00  0.00           O  
ATOM   2110  CB  LEU A1506     -30.521  16.513  71.388  1.00  0.00           C  
ATOM   2111  CG  LEU A1506     -29.550  16.895  72.515  1.00  0.00           C  
ATOM   2112  CD1 LEU A1506     -30.121  16.436  73.842  1.00  0.00           C  
ATOM   2113  CD2 LEU A1506     -28.165  16.296  72.324  1.00  0.00           C  
ATOM   2114  N   PRO A1507     -31.086  14.978  68.555  1.00  0.00           N  
ATOM   2115  CA  PRO A1507     -32.122  14.358  67.707  1.00  0.00           C  
ATOM   2116  C   PRO A1507     -33.530  14.309  68.316  1.00  0.00           C  
ATOM   2117  O   PRO A1507     -34.503  14.579  67.599  1.00  0.00           O  
ATOM   2118  CB  PRO A1507     -31.615  12.920  67.523  1.00  0.00           C  
ATOM   2119  CG  PRO A1507     -30.186  12.989  67.727  1.00  0.00           C  
ATOM   2120  CD  PRO A1507     -29.970  14.036  68.775  1.00  0.00           C  
ATOM   2121  N   GLU A1508     -33.616  13.979  69.614  1.00  0.00           N  
ATOM   2122  CA  GLU A1508     -34.901  13.864  70.333  1.00  0.00           C  
ATOM   2123  C   GLU A1508     -35.619  15.204  70.397  1.00  0.00           C  
ATOM   2124  O   GLU A1508     -36.850  15.249  70.369  1.00  0.00           O  
ATOM   2125  CB  GLU A1508     -34.741  13.333  71.769  1.00  0.00           C  
ATOM   2126  CG  GLU A1508     -34.079  11.941  71.929  1.00  0.00           C  
ATOM   2127  CD  GLU A1508     -32.535  11.946  71.947  1.00  0.00           C  
ATOM   2128  OE1 GLU A1508     -31.917  13.013  71.683  1.00  0.00           O  
ATOM   2129  OE2 GLU A1508     -31.939  10.869  72.222  1.00  0.00           O  
ATOM   2130  N   ALA A1509     -34.836  16.280  70.506  1.00  0.00           N  
ATOM   2131  CA  ALA A1509     -35.346  17.650  70.535  1.00  0.00           C  
ATOM   2132  C   ALA A1509     -35.934  18.019  69.184  1.00  0.00           C  
ATOM   2133  O   ALA A1509     -37.090  18.449  69.114  1.00  0.00           O  
ATOM   2134  CB  ALA A1509     -34.231  18.617  70.899  1.00  0.00           C  
ATOM   2135  N   LEU A1510     -35.131  17.841  68.127  1.00  0.00           N  
ATOM   2136  CA  LEU A1510     -35.552  18.115  66.745  1.00  0.00           C  
ATOM   2137  C   LEU A1510     -36.772  17.277  66.372  1.00  0.00           C  
ATOM   2138  O   LEU A1510     -37.782  17.835  65.969  1.00  0.00           O  
ATOM   2139  CB  LEU A1510     -34.416  17.866  65.735  1.00  0.00           C  
ATOM   2140  CG  LEU A1510     -33.265  18.880  65.667  1.00  0.00           C  
ATOM   2141  CD1 LEU A1510     -32.102  18.326  64.890  1.00  0.00           C  
ATOM   2142  CD2 LEU A1510     -33.721  20.196  65.047  1.00  0.00           C  
ATOM   2143  N   VAL A1511     -36.680  15.957  66.555  1.00  0.00           N  
ATOM   2144  CA  VAL A1511     -37.788  15.023  66.238  1.00  0.00           C  
ATOM   2145  C   VAL A1511     -39.118  15.400  66.918  1.00  0.00           C  
ATOM   2146  O   VAL A1511     -40.168  15.395  66.266  1.00  0.00           O  
ATOM   2147  CB  VAL A1511     -37.408  13.552  66.542  1.00  0.00           C  
ATOM   2148  CG1 VAL A1511     -38.628  12.640  66.521  1.00  0.00           C  
ATOM   2149  CG2 VAL A1511     -36.362  13.067  65.536  1.00  0.00           C  
ATOM   2150  N   ASN A1516     -39.049  15.743  68.205  1.00  0.00           N  
ATOM   2151  CA  ASN A1516     -40.214  16.171  68.983  1.00  0.00           C  
ATOM   2152  C   ASN A1516     -40.762  17.468  68.401  1.00  0.00           C  
ATOM   2153  O   ASN A1516     -41.976  17.580  68.227  1.00  0.00           O  
ATOM   2154  CB  ASN A1516     -39.830  16.339  70.468  1.00  0.00           C  
ATOM   2155  CG  ASN A1516     -41.018  16.673  71.412  1.00  0.00           C  
ATOM   2156  OD1 ASN A1516     -40.788  16.884  72.599  1.00  0.00           O  
ATOM   2157  ND2 ASN A1516     -42.252  16.702  70.911  1.00  0.00           N  
ATOM   2158  N   TYR A1517     -39.878  18.422  68.083  1.00  0.00           N  
ATOM   2159  CA  TYR A1517     -40.304  19.704  67.497  1.00  0.00           C  
ATOM   2160  C   TYR A1517     -40.848  19.529  66.067  1.00  0.00           C  
ATOM   2161  O   TYR A1517     -41.882  20.110  65.732  1.00  0.00           O  
ATOM   2162  CB  TYR A1517     -39.195  20.765  67.529  1.00  0.00           C  
ATOM   2163  CG  TYR A1517     -39.731  22.107  67.098  1.00  0.00           C  
ATOM   2164  CD1 TYR A1517     -40.521  22.863  67.959  1.00  0.00           C  
ATOM   2165  CD2 TYR A1517     -39.506  22.601  65.808  1.00  0.00           C  
ATOM   2166  CE1 TYR A1517     -41.053  24.090  67.555  1.00  0.00           C  
ATOM   2167  CE2 TYR A1517     -40.041  23.837  65.395  1.00  0.00           C  
ATOM   2168  CZ  TYR A1517     -40.812  24.565  66.278  1.00  0.00           C  
ATOM   2169  OH  TYR A1517     -41.345  25.767  65.923  1.00  0.00           O  
ATOM   2170  N   LEU A1518     -40.152  18.742  65.243  1.00  0.00           N  
ATOM   2171  CA  LEU A1518     -40.597  18.421  63.871  1.00  0.00           C  
ATOM   2172  C   LEU A1518     -42.004  17.796  63.873  1.00  0.00           C  
ATOM   2173  O   LEU A1518     -42.821  18.126  63.007  1.00  0.00           O  
ATOM   2174  CB  LEU A1518     -39.598  17.501  63.152  1.00  0.00           C  
ATOM   2175  CG  LEU A1518     -38.232  18.085  62.754  1.00  0.00           C  
ATOM   2176  CD1 LEU A1518     -37.327  16.974  62.232  1.00  0.00           C  
ATOM   2177  CD2 LEU A1518     -38.348  19.219  61.737  1.00  0.00           C  
ATOM   2178  N   ALA A1527     -42.283  16.944  64.871  1.00  0.00           N  
ATOM   2179  CA  ALA A1527     -43.618  16.340  65.064  1.00  0.00           C  
ATOM   2180  C   ALA A1527     -44.734  17.379  65.204  1.00  0.00           C  
ATOM   2181  O   ALA A1527     -45.832  17.177  64.696  1.00  0.00           O  
ATOM   2182  CB  ALA A1527     -43.626  15.422  66.274  1.00  0.00           C  
ATOM   2183  N   LEU A1528     -44.434  18.498  65.860  1.00  0.00           N  
ATOM   2184  CA  LEU A1528     -45.422  19.577  66.093  1.00  0.00           C  
ATOM   2185  C   LEU A1528     -45.670  20.496  64.887  1.00  0.00           C  
ATOM   2186  O   LEU A1528     -46.607  21.302  64.927  1.00  0.00           O  
ATOM   2187  CB  LEU A1528     -45.034  20.405  67.333  1.00  0.00           C  
ATOM   2188  CG  LEU A1528     -44.894  19.598  68.638  1.00  0.00           C  
ATOM   2189  CD1 LEU A1528     -44.344  20.450  69.799  1.00  0.00           C  
ATOM   2190  CD2 LEU A1528     -46.220  18.937  69.030  1.00  0.00           C  
ATOM   2191  N   LEU A1549     -44.842  20.384  63.839  1.00  0.00           N  
ATOM   2192  CA  LEU A1549     -44.996  21.180  62.611  1.00  0.00           C  
ATOM   2193  C   LEU A1549     -46.000  20.491  61.680  1.00  0.00           C  
ATOM   2194  O   LEU A1549     -45.620  19.795  60.748  1.00  0.00           O  
ATOM   2195  CB  LEU A1549     -43.636  21.402  61.920  1.00  0.00           C  
ATOM   2196  CG  LEU A1549     -42.601  22.245  62.678  1.00  0.00           C  
ATOM   2197  CD1 LEU A1549     -41.215  22.099  62.052  1.00  0.00           C  
ATOM   2198  CD2 LEU A1549     -43.018  23.718  62.762  1.00  0.00           C  
ATOM   2199  N   GLY A1563     -47.286  20.698  61.950  1.00  0.00           N  
ATOM   2200  CA  GLY A1563     -48.388  20.118  61.162  1.00  0.00           C  
ATOM   2201  C   GLY A1563     -49.185  18.988  61.801  1.00  0.00           C  
ATOM   2202  O   GLY A1563     -49.897  18.272  61.093  1.00  0.00           O  
ATOM   2203  N   TRP A1569     -49.058  18.830  63.120  1.00  0.00           N  
ATOM   2204  CA  TRP A1569     -49.793  17.835  63.915  1.00  0.00           C  
ATOM   2205  C   TRP A1569     -49.789  18.294  65.378  1.00  0.00           C  
ATOM   2206  O   TRP A1569     -48.867  18.995  65.807  1.00  0.00           O  
ATOM   2207  CB  TRP A1569     -49.171  16.426  63.776  1.00  0.00           C  
ATOM   2208  CG  TRP A1569     -49.672  15.379  64.789  1.00  0.00           C  
ATOM   2209  CD1 TRP A1569     -50.727  14.522  64.637  1.00  0.00           C  
ATOM   2210  CD2 TRP A1569     -49.142  15.124  66.100  1.00  0.00           C  
ATOM   2211  NE1 TRP A1569     -50.885  13.747  65.766  1.00  0.00           N  
ATOM   2212  CE2 TRP A1569     -49.928  14.095  66.680  1.00  0.00           C  
ATOM   2213  CE3 TRP A1569     -48.080  15.669  66.845  1.00  0.00           C  
ATOM   2214  CZ2 TRP A1569     -49.677  13.587  67.969  1.00  0.00           C  
ATOM   2215  CZ3 TRP A1569     -47.827  15.161  68.139  1.00  0.00           C  
ATOM   2216  CH2 TRP A1569     -48.626  14.130  68.681  1.00  0.00           C  
ATOM   2217  N   SER A1570     -50.821  17.898  66.121  1.00  0.00           N  
ATOM   2218  CA  SER A1570     -50.945  18.202  67.546  1.00  0.00           C  
ATOM   2219  C   SER A1570     -51.432  16.975  68.321  1.00  0.00           C  
ATOM   2220  O   SER A1570     -52.151  16.142  67.778  1.00  0.00           O  
ATOM   2221  CB  SER A1570     -51.907  19.362  67.751  1.00  0.00           C  
ATOM   2222  OG  SER A1570     -53.204  19.011  67.322  1.00  0.00           O  
ATOM   2223  N   HIS A1571     -51.018  16.883  69.585  1.00  0.00           N  
ATOM   2224  CA  HIS A1571     -51.420  15.806  70.497  1.00  0.00           C  
ATOM   2225  C   HIS A1571     -52.861  16.108  70.941  1.00  0.00           C  
ATOM   2226  O   HIS A1571     -53.165  17.283  71.196  1.00  0.00           O  
ATOM   2227  CB  HIS A1571     -50.481  15.800  71.710  1.00  0.00           C  
ATOM   2228  CG  HIS A1571     -50.747  14.708  72.701  1.00  0.00           C  
ATOM   2229  ND1 HIS A1571     -50.314  13.413  72.513  1.00  0.00           N  
ATOM   2230  CD2 HIS A1571     -51.355  14.728  73.911  1.00  0.00           C  
ATOM   2231  CE1 HIS A1571     -50.666  12.678  73.553  1.00  0.00           C  
ATOM   2232  NE2 HIS A1571     -51.297  13.452  74.416  1.00  0.00           N  
ATOM   2233  N   PRO A1572     -53.747  15.079  71.048  1.00  0.00           N  
ATOM   2234  CA  PRO A1572     -55.155  15.268  71.479  1.00  0.00           C  
ATOM   2235  C   PRO A1572     -55.383  16.234  72.652  1.00  0.00           C  
ATOM   2236  O   PRO A1572     -56.304  17.046  72.593  1.00  0.00           O  
ATOM   2237  CB  PRO A1572     -55.586  13.853  71.860  1.00  0.00           C  
ATOM   2238  CG  PRO A1572     -54.813  12.980  70.956  1.00  0.00           C  
ATOM   2239  CD  PRO A1572     -53.485  13.655  70.741  1.00  0.00           C  
ATOM   2240  N   GLU A1573     -54.541  16.120  73.686  1.00  0.00           N  
ATOM   2241  CA  GLU A1573     -54.527  16.996  74.887  1.00  0.00           C  
ATOM   2242  C   GLU A1573     -53.517  18.179  74.822  1.00  0.00           C  
ATOM   2243  O   GLU A1573     -53.254  18.833  75.839  1.00  0.00           O  
ATOM   2244  CB  GLU A1573     -54.293  16.156  76.171  1.00  0.00           C  
ATOM   2245  CG  GLU A1573     -55.552  15.533  76.768  1.00  0.00           C  
ATOM   2246  CD  GLU A1573     -56.200  14.500  75.876  1.00  0.00           C  
ATOM   2247  OE1 GLU A1573     -55.486  13.600  75.381  1.00  0.00           O  
ATOM   2248  OE2 GLU A1573     -57.436  14.567  75.692  1.00  0.00           O  
ATOM   2249  N   GLY A1574     -52.976  18.474  73.642  1.00  0.00           N  
ATOM   2250  CA  GLY A1574     -52.024  19.579  73.462  1.00  0.00           C  
ATOM   2251  C   GLY A1574     -50.628  19.435  74.052  1.00  0.00           C  
ATOM   2252  O   GLY A1574     -49.922  20.439  74.186  1.00  0.00           O  
ATOM   2253  N   LYS A1575     -50.232  18.201  74.388  1.00  0.00           N  
ATOM   2254  CA  LYS A1575     -48.909  17.893  74.958  1.00  0.00           C  
ATOM   2255  C   LYS A1575     -47.817  18.060  73.895  1.00  0.00           C  
ATOM   2256  O   LYS A1575     -47.962  17.561  72.775  1.00  0.00           O  
ATOM   2257  CB  LYS A1575     -48.893  16.475  75.534  1.00  0.00           C  
ATOM   2258  CG  LYS A1575     -47.644  16.101  76.310  1.00  0.00           C  
ATOM   2259  CD  LYS A1575     -47.832  14.759  77.003  1.00  0.00           C  
ATOM   2260  CE  LYS A1575     -46.600  14.344  77.778  1.00  0.00           C  
ATOM   2261  NZ  LYS A1575     -46.893  13.212  78.695  1.00  0.00           N  
ATOM   2262  N   GLU A1576     -46.742  18.763  74.260  1.00  0.00           N  
ATOM   2263  CA  GLU A1576     -45.625  19.092  73.358  1.00  0.00           C  
ATOM   2264  C   GLU A1576     -44.290  18.428  73.697  1.00  0.00           C  
ATOM   2265  O   GLU A1576     -43.454  18.280  72.808  1.00  0.00           O  
ATOM   2266  CB  GLU A1576     -45.464  20.610  73.291  1.00  0.00           C  
ATOM   2267  CG  GLU A1576     -46.709  21.311  72.717  1.00  0.00           C  
ATOM   2268  CD  GLU A1576     -46.593  22.825  72.664  1.00  0.00           C  
ATOM   2269  OE1 GLU A1576     -46.158  23.432  73.669  1.00  0.00           O  
ATOM   2270  OE2 GLU A1576     -46.973  23.411  71.622  1.00  0.00           O  
ATOM   2271  N   LEU A1577     -44.070  18.073  74.963  1.00  0.00           N  
ATOM   2272  CA  LEU A1577     -42.862  17.362  75.377  1.00  0.00           C  
ATOM   2273  C   LEU A1577     -43.231  15.887  75.391  1.00  0.00           C  
ATOM   2274  O   LEU A1577     -43.694  15.350  76.398  1.00  0.00           O  
ATOM   2275  CB  LEU A1577     -42.330  17.875  76.713  1.00  0.00           C  
ATOM   2276  CG  LEU A1577     -41.767  19.300  76.643  1.00  0.00           C  
ATOM   2277  CD1 LEU A1577     -41.417  19.800  78.031  1.00  0.00           C  
ATOM   2278  CD2 LEU A1577     -40.542  19.381  75.732  1.00  0.00           C  
ATOM   2279  N   LEU A1578     -43.054  15.270  74.220  1.00  0.00           N  
ATOM   2280  CA  LEU A1578     -43.363  13.869  73.957  1.00  0.00           C  
ATOM   2281  C   LEU A1578     -42.099  13.111  73.554  1.00  0.00           C  
ATOM   2282  O   LEU A1578     -41.316  13.615  72.738  1.00  0.00           O  
ATOM   2283  CB  LEU A1578     -44.361  13.791  72.796  1.00  0.00           C  
ATOM   2284  CG  LEU A1578     -45.749  14.413  72.995  1.00  0.00           C  
ATOM   2285  CD1 LEU A1578     -46.414  14.721  71.664  1.00  0.00           C  
ATOM   2286  CD2 LEU A1578     -46.636  13.519  73.857  1.00  0.00           C  
ATOM   2287  N   THR A1579     -41.904  11.909  74.116  1.00  0.00           N  
ATOM   2288  CA  THR A1579     -40.799  11.023  73.701  1.00  0.00           C  
ATOM   2289  C   THR A1579     -41.173  10.399  72.350  1.00  0.00           C  
ATOM   2290  O   THR A1579     -42.318  10.537  71.890  1.00  0.00           O  
ATOM   2291  CB  THR A1579     -40.510   9.888  74.720  1.00  0.00           C  
ATOM   2292  OG1 THR A1579     -41.664   9.052  74.869  1.00  0.00           O  
ATOM   2293  CG2 THR A1579     -40.114  10.456  76.069  1.00  0.00           C  
ATOM   2294  N   LEU A1580     -40.222   9.697  71.730  1.00  0.00           N  
ATOM   2295  CA  LEU A1580     -40.465   9.058  70.423  1.00  0.00           C  
ATOM   2296  C   LEU A1580     -41.529   7.947  70.562  1.00  0.00           C  
ATOM   2297  O   LEU A1580     -42.328   7.749  69.645  1.00  0.00           O  
ATOM   2298  CB  LEU A1580     -39.171   8.509  69.775  1.00  0.00           C  
ATOM   2299  CG  LEU A1580     -39.033   8.618  68.235  1.00  0.00           C  
ATOM   2300  CD1 LEU A1580     -37.933   7.682  67.736  1.00  0.00           C  
ATOM   2301  CD2 LEU A1580     -40.307   8.361  67.447  1.00  0.00           C  
ATOM   2302  N   GLU A1581     -41.532   7.240  71.700  1.00  0.00           N  
ATOM   2303  CA  GLU A1581     -42.552   6.217  71.984  1.00  0.00           C  
ATOM   2304  C   GLU A1581     -43.943   6.859  72.106  1.00  0.00           C  
ATOM   2305  O   GLU A1581     -44.919   6.305  71.591  1.00  0.00           O  
ATOM   2306  CB  GLU A1581     -42.222   5.411  73.253  1.00  0.00           C  
ATOM   2307  CG  GLU A1581     -43.196   4.233  73.499  1.00  0.00           C  
ATOM   2308  CD  GLU A1581     -42.886   3.399  74.724  1.00  0.00           C  
ATOM   2309  OE1 GLU A1581     -42.000   3.762  75.533  1.00  0.00           O  
ATOM   2310  OE2 GLU A1581     -43.552   2.354  74.871  1.00  0.00           O  
ATOM   2311  N   GLU A1582     -44.017   8.006  72.793  1.00  0.00           N  
ATOM   2312  CA  GLU A1582     -45.276   8.767  72.946  1.00  0.00           C  
ATOM   2313  C   GLU A1582     -45.814   9.279  71.607  1.00  0.00           C  
ATOM   2314  O   GLU A1582     -47.030   9.236  71.389  1.00  0.00           O  
ATOM   2315  CB  GLU A1582     -45.131   9.922  73.958  1.00  0.00           C  
ATOM   2316  CG  GLU A1582     -44.988   9.434  75.407  1.00  0.00           C  
ATOM   2317  CD  GLU A1582     -44.747  10.546  76.434  1.00  0.00           C  
ATOM   2318  OE1 GLU A1582     -45.144  11.708  76.201  1.00  0.00           O  
ATOM   2319  OE2 GLU A1582     -44.174  10.242  77.503  1.00  0.00           O  
ATOM   2320  N   LEU A1583     -44.918   9.744  70.725  1.00  0.00           N  
ATOM   2321  CA  LEU A1583     -45.306  10.204  69.372  1.00  0.00           C  
ATOM   2322  C   LEU A1583     -45.948   9.080  68.563  1.00  0.00           C  
ATOM   2323  O   LEU A1583     -47.024   9.277  68.009  1.00  0.00           O  
ATOM   2324  CB  LEU A1583     -44.120  10.779  68.574  1.00  0.00           C  
ATOM   2325  CG  LEU A1583     -43.606  12.177  68.892  1.00  0.00           C  
ATOM   2326  CD1 LEU A1583     -42.369  12.480  68.070  1.00  0.00           C  
ATOM   2327  CD2 LEU A1583     -44.681  13.208  68.609  1.00  0.00           C  
ATOM   2328  N   ILE A1584     -45.299   7.911  68.524  1.00  0.00           N  
ATOM   2329  CA  ILE A1584     -45.819   6.736  67.789  1.00  0.00           C  
ATOM   2330  C   ILE A1584     -47.237   6.349  68.264  1.00  0.00           C  
ATOM   2331  O   ILE A1584     -48.120   6.104  67.442  1.00  0.00           O  
ATOM   2332  CB  ILE A1584     -44.843   5.507  67.879  1.00  0.00           C  
ATOM   2333  CG1 ILE A1584     -43.535   5.791  67.132  1.00  0.00           C  
ATOM   2334  CG2 ILE A1584     -45.466   4.248  67.275  1.00  0.00           C  
ATOM   2335  CD1 ILE A1584     -42.460   4.748  67.347  1.00  0.00           C  
ATOM   2336  N   SER A1585     -47.441   6.341  69.583  1.00  0.00           N  
ATOM   2337  CA  SER A1585     -48.737   5.997  70.193  1.00  0.00           C  
ATOM   2338  C   SER A1585     -49.846   7.024  69.950  1.00  0.00           C  
ATOM   2339  O   SER A1585     -50.967   6.644  69.625  1.00  0.00           O  
ATOM   2340  CB  SER A1585     -48.580   5.807  71.705  1.00  0.00           C  
ATOM   2341  OG  SER A1585     -47.603   4.826  71.984  1.00  0.00           O  
ATOM   2342  N   SER A1586     -49.526   8.307  70.120  1.00  0.00           N  
ATOM   2343  CA  SER A1586     -50.506   9.406  69.981  1.00  0.00           C  
ATOM   2344  C   SER A1586     -50.760   9.926  68.560  1.00  0.00           C  
ATOM   2345  O   SER A1586     -51.812  10.528  68.319  1.00  0.00           O  
ATOM   2346  CB  SER A1586     -50.083  10.590  70.857  1.00  0.00           C  
ATOM   2347  OG  SER A1586     -48.808  11.074  70.471  1.00  0.00           O  
ATOM   2348  N   PHE A1587     -49.811   9.718  67.641  1.00  0.00           N  
ATOM   2349  CA  PHE A1587     -49.915  10.230  66.263  1.00  0.00           C  
ATOM   2350  C   PHE A1587     -51.055   9.576  65.477  1.00  0.00           C  
ATOM   2351  O   PHE A1587     -51.350   8.399  65.671  1.00  0.00           O  
ATOM   2352  CB  PHE A1587     -48.568  10.076  65.512  1.00  0.00           C  
ATOM   2353  CG  PHE A1587     -48.588  10.573  64.088  1.00  0.00           C  
ATOM   2354  CD1 PHE A1587     -48.550  11.948  63.813  1.00  0.00           C  
ATOM   2355  CD2 PHE A1587     -48.647   9.675  63.018  1.00  0.00           C  
ATOM   2356  CE1 PHE A1587     -48.574  12.423  62.483  1.00  0.00           C  
ATOM   2357  CE2 PHE A1587     -48.670  10.141  61.687  1.00  0.00           C  
ATOM   2358  CZ  PHE A1587     -48.635  11.516  61.422  1.00  0.00           C  
ATOM   2359  N   SER A1588     -51.706  10.376  64.630  1.00  0.00           N  
ATOM   2360  CA  SER A1588     -52.766   9.906  63.733  1.00  0.00           C  
ATOM   2361  C   SER A1588     -52.975  10.890  62.578  1.00  0.00           C  
ATOM   2362  O   SER A1588     -52.674  12.088  62.704  1.00  0.00           O  
ATOM   2363  CB  SER A1588     -54.080   9.676  64.484  1.00  0.00           C  
ATOM   2364  OG  SER A1588     -54.631  10.888  64.966  1.00  0.00           O  
ATOM   2365  N   LEU A1589     -53.498  10.371  61.468  1.00  0.00           N  
ATOM   2366  CA  LEU A1589     -53.759  11.179  60.269  1.00  0.00           C  
ATOM   2367  C   LEU A1589     -54.933  12.160  60.445  1.00  0.00           C  
ATOM   2368  O   LEU A1589     -54.940  13.216  59.803  1.00  0.00           O  
ATOM   2369  CB  LEU A1589     -53.969  10.284  59.038  1.00  0.00           C  
ATOM   2370  CG  LEU A1589     -52.826   9.326  58.674  1.00  0.00           C  
ATOM   2371  CD1 LEU A1589     -53.215   8.477  57.465  1.00  0.00           C  
ATOM   2372  CD2 LEU A1589     -51.532  10.074  58.398  1.00  0.00           C  
ATOM   2373  N   ASP A1591     -55.911  11.820  61.294  1.00  0.00           N  
ATOM   2374  CA  ASP A1591     -57.044  12.734  61.583  1.00  0.00           C  
ATOM   2375  C   ASP A1591     -56.642  14.017  62.365  1.00  0.00           C  
ATOM   2376  O   ASP A1591     -57.409  14.986  62.366  1.00  0.00           O  
ATOM   2377  CB  ASP A1591     -58.237  12.021  62.267  1.00  0.00           C  
ATOM   2378  CG  ASP A1591     -57.901  11.459  63.652  1.00  0.00           C  
ATOM   2379  OD1 ASP A1591     -56.990  10.612  63.742  1.00  0.00           O  
ATOM   2380  OD2 ASP A1591     -58.578  11.826  64.643  1.00  0.00           O  
ATOM   2381  N   ARG A1592     -55.473  14.014  63.024  1.00  0.00           N  
ATOM   2382  CA  ARG A1592     -54.939  15.203  63.722  1.00  0.00           C  
ATOM   2383  C   ARG A1592     -53.877  15.998  62.921  1.00  0.00           C  
ATOM   2384  O   ARG A1592     -53.153  16.813  63.503  1.00  0.00           O  
ATOM   2385  CB  ARG A1592     -54.409  14.831  65.115  1.00  0.00           C  
ATOM   2386  CG  ARG A1592     -55.493  14.396  66.094  1.00  0.00           C  
ATOM   2387  CD  ARG A1592     -55.080  14.641  67.539  1.00  0.00           C  
ATOM   2388  NE  ARG A1592     -55.132  16.065  67.900  1.00  0.00           N  
ATOM   2389  CZ  ARG A1592     -56.240  16.744  68.210  1.00  0.00           C  
ATOM   2390  NH1 ARG A1592     -57.455  16.179  68.170  1.00  0.00           N  
ATOM   2391  NH2 ARG A1592     -56.139  18.033  68.537  1.00  0.00           N  
ATOM   2392  N   LEU A1593     -53.791  15.775  61.601  1.00  0.00           N  
ATOM   2393  CA  LEU A1593     -52.887  16.547  60.731  1.00  0.00           C  
ATOM   2394  C   LEU A1593     -53.601  17.852  60.391  1.00  0.00           C  
ATOM   2395  O   LEU A1593     -54.765  17.832  59.962  1.00  0.00           O  
ATOM   2396  CB  LEU A1593     -52.523  15.788  59.460  1.00  0.00           C  
ATOM   2397  CG  LEU A1593     -51.612  14.569  59.619  1.00  0.00           C  
ATOM   2398  CD1 LEU A1593     -51.528  13.795  58.307  1.00  0.00           C  
ATOM   2399  CD2 LEU A1593     -50.221  14.975  60.083  1.00  0.00           C  
ATOM   2400  N   SER A1594     -52.908  18.977  60.579  1.00  0.00           N  
ATOM   2401  CA  SER A1594     -53.497  20.296  60.354  1.00  0.00           C  
ATOM   2402  C   SER A1594     -53.639  20.628  58.857  1.00  0.00           C  
ATOM   2403  O   SER A1594     -52.699  20.397  58.088  1.00  0.00           O  
ATOM   2404  CB  SER A1594     -52.644  21.380  61.030  1.00  0.00           C  
ATOM   2405  OG  SER A1594     -53.273  22.655  61.005  1.00  0.00           O  
ATOM   2406  N   PRO A1596     -54.820  21.139  58.432  1.00  0.00           N  
ATOM   2407  CA  PRO A1596     -54.947  21.650  57.061  1.00  0.00           C  
ATOM   2408  C   PRO A1596     -54.287  23.050  56.887  1.00  0.00           C  
ATOM   2409  O   PRO A1596     -54.058  23.477  55.752  1.00  0.00           O  
ATOM   2410  CB  PRO A1596     -56.463  21.752  56.875  1.00  0.00           C  
ATOM   2411  CG  PRO A1596     -56.977  22.038  58.230  1.00  0.00           C  
ATOM   2412  CD  PRO A1596     -56.096  21.278  59.170  1.00  0.00           C  
ATOM   2413  N   ASN A1601     -53.995  23.731  58.007  1.00  0.00           N  
ATOM   2414  CA  ASN A1601     -53.390  25.070  58.052  1.00  0.00           C  
ATOM   2415  C   ASN A1601     -51.863  24.978  58.175  1.00  0.00           C  
ATOM   2416  O   ASN A1601     -51.352  23.893  58.447  1.00  0.00           O  
ATOM   2417  CB  ASN A1601     -53.997  25.831  59.240  1.00  0.00           C  
ATOM   2418  CG  ASN A1601     -55.514  25.921  59.166  1.00  0.00           C  
ATOM   2419  OD1 ASN A1601     -56.130  25.649  58.128  1.00  0.00           O  
ATOM   2420  ND2 ASN A1601     -56.122  26.305  60.271  1.00  0.00           N  
ATOM   2421  N   PRO A1602     -51.125  26.095  57.950  1.00  0.00           N  
ATOM   2422  CA  PRO A1602     -49.663  26.041  58.047  1.00  0.00           C  
ATOM   2423  C   PRO A1602     -49.083  26.005  59.470  1.00  0.00           C  
ATOM   2424  O   PRO A1602     -49.749  26.361  60.441  1.00  0.00           O  
ATOM   2425  CB  PRO A1602     -49.201  27.296  57.293  1.00  0.00           C  
ATOM   2426  CG  PRO A1602     -50.328  28.202  57.295  1.00  0.00           C  
ATOM   2427  CD  PRO A1602     -51.579  27.446  57.581  1.00  0.00           C  
ATOM   2428  N   ALA A1603     -47.836  25.541  59.545  1.00  0.00           N  
ATOM   2429  CA  ALA A1603     -47.065  25.423  60.776  1.00  0.00           C  
ATOM   2430  C   ALA A1603     -46.101  26.597  60.781  1.00  0.00           C  
ATOM   2431  O   ALA A1603     -45.444  26.838  59.771  1.00  0.00           O  
ATOM   2432  CB  ALA A1603     -46.293  24.119  60.780  1.00  0.00           C  
ATOM   2433  N   ILE A1604     -46.016  27.323  61.898  1.00  0.00           N  
ATOM   2434  CA  ILE A1604     -45.101  28.466  62.022  1.00  0.00           C  
ATOM   2435  C   ILE A1604     -43.891  27.995  62.831  1.00  0.00           C  
ATOM   2436  O   ILE A1604     -44.043  27.477  63.938  1.00  0.00           O  
ATOM   2437  CB  ILE A1604     -45.780  29.704  62.628  1.00  0.00           C  
ATOM   2438  CG1 ILE A1604     -47.026  30.070  61.807  1.00  0.00           C  
ATOM   2439  CG2 ILE A1604     -44.806  30.888  62.647  1.00  0.00           C  
ATOM   2440  CD1 ILE A1604     -47.739  31.329  62.263  1.00  0.00           C  
ATOM   2441  N   PHE A1613     -42.701  28.157  62.249  1.00  0.00           N  
ATOM   2442  CA  PHE A1613     -41.437  27.711  62.845  1.00  0.00           C  
ATOM   2443  C   PHE A1613     -41.025  28.697  63.934  1.00  0.00           C  
ATOM   2444  O   PHE A1613     -40.910  29.895  63.668  1.00  0.00           O  
ATOM   2445  CB  PHE A1613     -40.361  27.628  61.763  1.00  0.00           C  
ATOM   2446  CG  PHE A1613     -39.117  26.919  62.184  1.00  0.00           C  
ATOM   2447  CD1 PHE A1613     -39.069  25.520  62.187  1.00  0.00           C  
ATOM   2448  CD2 PHE A1613     -37.966  27.636  62.533  1.00  0.00           C  
ATOM   2449  CE1 PHE A1613     -37.900  24.837  62.560  1.00  0.00           C  
ATOM   2450  CE2 PHE A1613     -36.783  26.961  62.910  1.00  0.00           C  
ATOM   2451  CZ  PHE A1613     -36.754  25.561  62.923  1.00  0.00           C  
ATOM   2452  N   ASP A1614     -40.832  28.179  65.147  1.00  0.00           N  
ATOM   2453  CA  ASP A1614     -40.459  28.948  66.336  1.00  0.00           C  
ATOM   2454  C   ASP A1614     -39.032  28.532  66.743  1.00  0.00           C  
ATOM   2455  O   ASP A1614     -38.862  27.470  67.357  1.00  0.00           O  
ATOM   2456  CB  ASP A1614     -41.474  28.659  67.463  1.00  0.00           C  
ATOM   2457  CG  ASP A1614     -41.374  29.637  68.642  1.00  0.00           C  
ATOM   2458  OD1 ASP A1614     -40.388  30.405  68.766  1.00  0.00           O  
ATOM   2459  OD2 ASP A1614     -42.319  29.639  69.460  1.00  0.00           O  
ATOM   2460  N   PRO A1615     -38.002  29.344  66.384  1.00  0.00           N  
ATOM   2461  CA  PRO A1615     -36.624  28.980  66.766  1.00  0.00           C  
ATOM   2462  C   PRO A1615     -36.376  28.981  68.290  1.00  0.00           C  
ATOM   2463  O   PRO A1615     -35.604  28.145  68.780  1.00  0.00           O  
ATOM   2464  CB  PRO A1615     -35.759  30.037  66.053  1.00  0.00           C  
ATOM   2465  CG  PRO A1615     -36.640  30.680  65.058  1.00  0.00           C  
ATOM   2466  CD  PRO A1615     -38.015  30.609  65.625  1.00  0.00           C  
ATOM   2467  N   GLN A1616     -37.021  29.909  69.009  1.00  0.00           N  
ATOM   2468  CA  GLN A1616     -36.940  29.978  70.472  1.00  0.00           C  
ATOM   2469  C   GLN A1616     -37.474  28.694  71.111  1.00  0.00           C  
ATOM   2470  O   GLN A1616     -36.826  28.149  72.002  1.00  0.00           O  
ATOM   2471  CB  GLN A1616     -37.710  31.194  71.019  1.00  0.00           C  
ATOM   2472  CG  GLN A1616     -37.710  31.326  72.551  1.00  0.00           C  
ATOM   2473  N   LYS A1617     -38.630  28.212  70.643  1.00  0.00           N  
ATOM   2474  CA  LYS A1617     -39.247  26.981  71.179  1.00  0.00           C  
ATOM   2475  C   LYS A1617     -38.400  25.739  70.890  1.00  0.00           C  
ATOM   2476  O   LYS A1617     -38.332  24.848  71.723  1.00  0.00           O  
ATOM   2477  CB  LYS A1617     -40.664  26.771  70.633  1.00  0.00           C  
ATOM   2478  CG  LYS A1617     -41.506  25.725  71.396  1.00  0.00           C  
ATOM   2479  CD  LYS A1617     -42.819  25.408  70.655  1.00  0.00           C  
ATOM   2480  CE  LYS A1617     -43.933  24.956  71.585  1.00  0.00           C  
ATOM   2481  NZ  LYS A1617     -44.423  26.080  72.443  1.00  0.00           N  
ATOM   2482  N   LEU A1619     -37.789  25.676  69.705  1.00  0.00           N  
ATOM   2483  CA  LEU A1619     -36.900  24.564  69.349  1.00  0.00           C  
ATOM   2484  C   LEU A1619     -35.670  24.559  70.248  1.00  0.00           C  
ATOM   2485  O   LEU A1619     -35.271  23.502  70.730  1.00  0.00           O  
ATOM   2486  CB  LEU A1619     -36.464  24.637  67.869  1.00  0.00           C  
ATOM   2487  CG  LEU A1619     -35.447  23.600  67.353  1.00  0.00           C  
ATOM   2488  CD1 LEU A1619     -35.913  22.175  67.632  1.00  0.00           C  
ATOM   2489  CD2 LEU A1619     -35.173  23.812  65.882  1.00  0.00           C  
ATOM   2490  N   LYS A1620     -35.086  25.744  70.455  1.00  0.00           N  
ATOM   2491  CA  LYS A1620     -33.875  25.909  71.275  1.00  0.00           C  
ATOM   2492  C   LYS A1620     -34.168  25.656  72.751  1.00  0.00           C  
ATOM   2493  O   LYS A1620     -33.356  25.034  73.434  1.00  0.00           O  
ATOM   2494  CB  LYS A1620     -33.249  27.293  71.060  1.00  0.00           C  
ATOM   2495  CG  LYS A1620     -31.816  27.418  71.556  1.00  0.00           C  
ATOM   2496  CD  LYS A1620     -31.202  28.733  71.085  1.00  0.00           C  
ATOM   2497  CE  LYS A1620     -29.755  28.901  71.528  1.00  0.00           C  
ATOM   2498  NZ  LYS A1620     -29.597  28.928  73.012  1.00  0.00           N  
ATOM   2499  N   TRP A1621     -35.320  26.136  73.234  1.00  0.00           N  
ATOM   2500  CA  TRP A1621     -35.761  25.864  74.607  1.00  0.00           C  
ATOM   2501  C   TRP A1621     -35.980  24.357  74.802  1.00  0.00           C  
ATOM   2502  O   TRP A1621     -35.498  23.784  75.778  1.00  0.00           O  
ATOM   2503  CB  TRP A1621     -37.041  26.642  74.987  1.00  0.00           C  
ATOM   2504  CG  TRP A1621     -37.627  26.131  76.286  1.00  0.00           C  
ATOM   2505  CD1 TRP A1621     -37.251  26.477  77.554  1.00  0.00           C  
ATOM   2506  CD2 TRP A1621     -38.627  25.116  76.423  1.00  0.00           C  
ATOM   2507  NE1 TRP A1621     -37.972  25.753  78.471  1.00  0.00           N  
ATOM   2508  CE2 TRP A1621     -38.824  24.909  77.804  1.00  0.00           C  
ATOM   2509  CE3 TRP A1621     -39.377  24.356  75.506  1.00  0.00           C  
ATOM   2510  CZ2 TRP A1621     -39.748  23.974  78.300  1.00  0.00           C  
ATOM   2511  CZ3 TRP A1621     -40.304  23.429  75.996  1.00  0.00           C  
ATOM   2512  CH2 TRP A1621     -40.484  23.255  77.381  1.00  0.00           C  
ATOM   2513  N   ASN A1632     -34.714  21.967  73.151  1.00  0.00           N  
ATOM   2514  CA  ASN A1632     -33.394  21.321  73.084  1.00  0.00           C  
ATOM   2515  C   ASN A1632     -32.729  21.316  74.465  1.00  0.00           C  
ATOM   2516  O   ASN A1632     -32.179  20.292  74.887  1.00  0.00           O  
ATOM   2517  CB  ASN A1632     -32.497  22.029  72.057  1.00  0.00           C  
ATOM   2518  CG  ASN A1632     -31.197  21.299  71.804  1.00  0.00           C  
ATOM   2519  OD1 ASN A1632     -31.189  20.105  71.500  1.00  0.00           O  
ATOM   2520  ND2 ASN A1632     -30.089  22.023  71.894  1.00  0.00           N  
ATOM   2521  N   GLY A1635     -32.795  22.461  75.150  1.00  0.00           N  
ATOM   2522  CA  GLY A1635     -32.290  22.614  76.512  1.00  0.00           C  
ATOM   2523  C   GLY A1635     -32.935  21.635  77.482  1.00  0.00           C  
ATOM   2524  O   GLY A1635     -32.242  21.076  78.329  1.00  0.00           O  
ATOM   2525  N   TYR A1636     -34.251  21.423  77.337  1.00  0.00           N  
ATOM   2526  CA  TYR A1636     -35.017  20.458  78.147  1.00  0.00           C  
ATOM   2527  C   TYR A1636     -34.429  19.051  78.044  1.00  0.00           C  
ATOM   2528  O   TYR A1636     -34.180  18.413  79.066  1.00  0.00           O  
ATOM   2529  CB  TYR A1636     -36.505  20.434  77.735  1.00  0.00           C  
ATOM   2530  CG  TYR A1636     -37.320  19.322  78.364  1.00  0.00           C  
ATOM   2531  CD1 TYR A1636     -37.321  18.022  77.825  1.00  0.00           C  
ATOM   2532  CD2 TYR A1636     -38.098  19.556  79.488  1.00  0.00           C  
ATOM   2533  CE1 TYR A1636     -38.061  16.985  78.406  1.00  0.00           C  
ATOM   2534  CE2 TYR A1636     -38.845  18.523  80.067  1.00  0.00           C  
ATOM   2535  CZ  TYR A1636     -38.825  17.244  79.524  1.00  0.00           C  
ATOM   2536  OH  TYR A1636     -39.560  16.234  80.097  1.00  0.00           O  
ATOM   2537  N   TYR A1637     -34.258  18.568  76.812  1.00  0.00           N  
ATOM   2538  CA  TYR A1637     -33.696  17.228  76.566  1.00  0.00           C  
ATOM   2539  C   TYR A1637     -32.230  17.139  76.997  1.00  0.00           C  
ATOM   2540  O   TYR A1637     -31.818  16.119  77.546  1.00  0.00           O  
ATOM   2541  CB  TYR A1637     -33.874  16.776  75.095  1.00  0.00           C  
ATOM   2542  CG  TYR A1637     -35.285  16.326  74.754  1.00  0.00           C  
ATOM   2543  CD1 TYR A1637     -35.728  15.041  75.093  1.00  0.00           C  
ATOM   2544  CD2 TYR A1637     -36.176  17.170  74.092  1.00  0.00           C  
ATOM   2545  CE1 TYR A1637     -37.035  14.612  74.787  1.00  0.00           C  
ATOM   2546  CE2 TYR A1637     -37.483  16.757  73.781  1.00  0.00           C  
ATOM   2547  CZ  TYR A1637     -37.905  15.476  74.128  1.00  0.00           C  
ATOM   2548  OH  TYR A1637     -39.184  15.059  73.823  1.00  0.00           O  
ATOM   2549  N   LEU A1638     -31.472  18.212  76.762  1.00  0.00           N  
ATOM   2550  CA  LEU A1638     -30.048  18.294  77.126  1.00  0.00           C  
ATOM   2551  C   LEU A1638     -29.800  18.146  78.645  1.00  0.00           C  
ATOM   2552  O   LEU A1638     -28.835  17.500  79.055  1.00  0.00           O  
ATOM   2553  CB  LEU A1638     -29.448  19.603  76.574  1.00  0.00           C  
ATOM   2554  CG  LEU A1638     -27.949  19.921  76.686  1.00  0.00           C  
ATOM   2555  CD1 LEU A1638     -27.519  20.913  75.602  1.00  0.00           C  
ATOM   2556  CD2 LEU A1638     -27.558  20.438  78.082  1.00  0.00           C  
ATOM   2557  N   ARG A1639     -30.690  18.724  79.452  1.00  0.00           N  
ATOM   2558  CA  ARG A1639     -30.608  18.691  80.928  1.00  0.00           C  
ATOM   2559  C   ARG A1639     -31.131  17.397  81.547  1.00  0.00           C  
ATOM   2560  O   ARG A1639     -30.583  16.950  82.552  1.00  0.00           O  
ATOM   2561  CB  ARG A1639     -31.347  19.895  81.528  1.00  0.00           C  
ATOM   2562  CG  ARG A1639     -30.697  21.225  81.163  1.00  0.00           C  
ATOM   2563  CD  ARG A1639     -31.660  22.385  81.270  1.00  0.00           C  
ATOM   2564  NE  ARG A1639     -31.113  23.611  80.684  1.00  0.00           N  
ATOM   2565  CZ  ARG A1639     -31.779  24.762  80.555  1.00  0.00           C  
ATOM   2566  NH1 ARG A1639     -33.050  24.882  80.959  1.00  0.00           N  
ATOM   2567  NH2 ARG A1639     -31.167  25.816  80.004  1.00  0.00           N  
ATOM   2568  N   ASN A1640     -32.188  16.818  80.966  1.00  0.00           N  
ATOM   2569  CA  ASN A1640     -32.772  15.535  81.428  1.00  0.00           C  
ATOM   2570  C   ASN A1640     -32.132  14.264  80.811  1.00  0.00           C  
ATOM   2571  O   ASN A1640     -32.535  13.141  81.142  1.00  0.00           O  
ATOM   2572  CB  ASN A1640     -34.292  15.529  81.195  1.00  0.00           C  
ATOM   2573  CG  ASN A1640     -35.009  16.682  81.901  1.00  0.00           C  
ATOM   2574  OD1 ASN A1640     -35.866  17.332  81.309  1.00  0.00           O  
ATOM   2575  ND2 ASN A1640     -34.653  16.946  83.156  1.00  0.00           N  
ATOM   2576  N   PRO A1642     -29.266  11.344  80.232  1.00  0.00           N  
ATOM   2577  CA  PRO A1642     -28.256  10.663  81.066  1.00  0.00           C  
ATOM   2578  C   PRO A1642     -26.845  11.232  80.876  1.00  0.00           C  
ATOM   2579  O   PRO A1642     -26.408  11.406  79.735  1.00  0.00           O  
ATOM   2580  CB  PRO A1642     -28.319   9.211  80.581  1.00  0.00           C  
ATOM   2581  CG  PRO A1642     -29.691   9.045  80.121  1.00  0.00           C  
ATOM   2582  CD  PRO A1642     -30.067  10.352  79.482  1.00  0.00           C  
ATOM   2583  N   ILE A1662     -26.167  11.510  81.996  1.00  0.00           N  
ATOM   2584  CA  ILE A1662     -24.832  12.147  82.019  1.00  0.00           C  
ATOM   2585  C   ILE A1662     -23.757  11.415  81.197  1.00  0.00           C  
ATOM   2586  O   ILE A1662     -22.876  12.068  80.625  1.00  0.00           O  
ATOM   2587  CB  ILE A1662     -24.342  12.391  83.500  1.00  0.00           C  
ATOM   2588  CG1 ILE A1662     -23.183  13.398  83.571  1.00  0.00           C  
ATOM   2589  CG2 ILE A1662     -23.996  11.068  84.205  1.00  0.00           C  
ATOM   2590  CD1 ILE A1662     -23.537  14.804  83.100  1.00  0.00           C  
ATOM   2591  N   GLU A1663     -23.851  10.080  81.143  1.00  0.00           N  
ATOM   2592  CA  GLU A1663     -22.943   9.223  80.354  1.00  0.00           C  
ATOM   2593  C   GLU A1663     -23.053   9.557  78.861  1.00  0.00           C  
ATOM   2594  O   GLU A1663     -22.036   9.682  78.172  1.00  0.00           O  
ATOM   2595  CB  GLU A1663     -23.274   7.733  80.557  1.00  0.00           C  
ATOM   2596  CG  GLU A1663     -23.078   7.191  81.984  1.00  0.00           C  
ATOM   2597  CD  GLU A1663     -21.619   6.943  82.364  1.00  0.00           C  
ATOM   2598  OE1 GLU A1663     -20.877   6.340  81.553  1.00  0.00           O  
ATOM   2599  OE2 GLU A1663     -21.225   7.303  83.501  1.00  0.00           O  
ATOM   2600  N   LYS A1664     -24.293   9.709  78.385  1.00  0.00           N  
ATOM   2601  CA  LYS A1664     -24.577  10.055  76.983  1.00  0.00           C  
ATOM   2602  C   LYS A1664     -24.244  11.525  76.702  1.00  0.00           C  
ATOM   2603  O   LYS A1664     -23.614  11.824  75.685  1.00  0.00           O  
ATOM   2604  CB  LYS A1664     -26.041   9.734  76.621  1.00  0.00           C  
ATOM   2605  CG  LYS A1664     -26.464  10.013  75.167  1.00  0.00           C  
ATOM   2606  CD  LYS A1664     -25.600   9.284  74.142  1.00  0.00           C  
ATOM   2607  CE  LYS A1664     -26.076   9.545  72.731  1.00  0.00           C  
ATOM   2608  NZ  LYS A1664     -25.189   8.860  71.749  1.00  0.00           N  
ATOM   2609  N   LEU A1665     -24.667  12.422  77.601  1.00  0.00           N  
ATOM   2610  CA  LEU A1665     -24.383  13.876  77.509  1.00  0.00           C  
ATOM   2611  C   LEU A1665     -22.880  14.194  77.417  1.00  0.00           C  
ATOM   2612  O   LEU A1665     -22.498  15.188  76.796  1.00  0.00           O  
ATOM   2613  CB  LEU A1665     -25.016  14.620  78.701  1.00  0.00           C  
ATOM   2614  CG  LEU A1665     -24.836  16.134  78.905  1.00  0.00           C  
ATOM   2615  CD1 LEU A1665     -25.269  16.940  77.693  1.00  0.00           C  
ATOM   2616  CD2 LEU A1665     -25.601  16.583  80.157  1.00  0.00           C  
ATOM   2617  N   ALA A1666     -22.049  13.349  78.035  1.00  0.00           N  
ATOM   2618  CA  ALA A1666     -20.591  13.483  77.995  1.00  0.00           C  
ATOM   2619  C   ALA A1666     -20.025  13.222  76.600  1.00  0.00           C  
ATOM   2620  O   ALA A1666     -19.291  14.059  76.069  1.00  0.00           O  
ATOM   2621  CB  ALA A1666     -19.936  12.544  79.012  1.00  0.00           C  
ATOM   2622  N   GLU A1667     -20.372  12.078  76.006  1.00  0.00           N  
ATOM   2623  CA  GLU A1667     -19.860  11.732  74.666  1.00  0.00           C  
ATOM   2624  C   GLU A1667     -20.330  12.702  73.565  1.00  0.00           C  
ATOM   2625  O   GLU A1667     -19.574  12.975  72.635  1.00  0.00           O  
ATOM   2626  CB  GLU A1667     -20.133  10.266  74.279  1.00  0.00           C  
ATOM   2627  CG  GLU A1667     -21.598   9.854  74.072  1.00  0.00           C  
ATOM   2628  CD  GLU A1667     -21.724   8.477  73.415  1.00  0.00           C  
ATOM   2629  OE1 GLU A1667     -20.942   7.569  73.775  1.00  0.00           O  
ATOM   2630  OE2 GLU A1667     -22.610   8.302  72.546  1.00  0.00           O  
ATOM   2631  N   LEU A1668     -21.558  13.210  73.682  1.00  0.00           N  
ATOM   2632  CA  LEU A1668     -22.095  14.197  72.730  1.00  0.00           C  
ATOM   2633  C   LEU A1668     -21.447  15.581  72.872  1.00  0.00           C  
ATOM   2634  O   LEU A1668     -21.259  16.273  71.868  1.00  0.00           O  
ATOM   2635  CB  LEU A1668     -23.620  14.324  72.865  1.00  0.00           C  
ATOM   2636  CG  LEU A1668     -24.455  13.074  72.563  1.00  0.00           C  
ATOM   2637  CD1 LEU A1668     -25.932  13.384  72.755  1.00  0.00           C  
ATOM   2638  CD2 LEU A1668     -24.202  12.539  71.161  1.00  0.00           C  
ATOM   2639  N   ALA A1669     -21.125  15.979  74.107  1.00  0.00           N  
ATOM   2640  CA  ALA A1669     -20.492  17.281  74.396  1.00  0.00           C  
ATOM   2641  C   ALA A1669     -18.983  17.339  74.119  1.00  0.00           C  
ATOM   2642  O   ALA A1669     -18.490  18.390  73.709  1.00  0.00           O  
ATOM   2643  CB  ALA A1669     -20.758  17.687  75.835  1.00  0.00           C  
ATOM   2644  N   LYS A1670     -18.277  16.220  74.325  1.00  0.00           N  
ATOM   2645  CA  LYS A1670     -16.800  16.144  74.202  1.00  0.00           C  
ATOM   2646  C   LYS A1670     -16.170  16.753  72.926  1.00  0.00           C  
ATOM   2647  O   LYS A1670     -15.178  17.479  73.051  1.00  0.00           O  
ATOM   2648  CB  LYS A1670     -16.287  14.705  74.444  1.00  0.00           C  
ATOM   2649  CG  LYS A1670     -14.770  14.590  74.708  1.00  0.00           C  
ATOM   2650  CD  LYS A1670     -14.287  13.133  74.834  1.00  0.00           C  
ATOM   2651  CE  LYS A1670     -14.833  12.397  76.060  1.00  0.00           C  
ATOM   2652  NZ  LYS A1670     -14.432  13.038  77.334  1.00  0.00           N  
ATOM   2653  N   PRO A1671     -16.717  16.454  71.715  1.00  0.00           N  
ATOM   2654  CA  PRO A1671     -16.195  17.052  70.470  1.00  0.00           C  
ATOM   2655  C   PRO A1671     -16.258  18.587  70.400  1.00  0.00           C  
ATOM   2656  O   PRO A1671     -15.373  19.197  69.796  1.00  0.00           O  
ATOM   2657  CB  PRO A1671     -17.088  16.432  69.379  1.00  0.00           C  
ATOM   2658  CG  PRO A1671     -17.598  15.196  69.965  1.00  0.00           C  
ATOM   2659  CD  PRO A1671     -17.816  15.521  71.407  1.00  0.00           C  
ATOM   2660  N   PHE A1672     -17.285  19.188  71.011  1.00  0.00           N  
ATOM   2661  CA  PHE A1672     -17.438  20.657  71.050  1.00  0.00           C  
ATOM   2662  C   PHE A1672     -16.345  21.325  71.896  1.00  0.00           C  
ATOM   2663  O   PHE A1672     -15.928  22.445  71.583  1.00  0.00           O  
ATOM   2664  CB  PHE A1672     -18.830  21.067  71.537  1.00  0.00           C  
ATOM   2665  CG  PHE A1672     -19.942  20.635  70.621  1.00  0.00           C  
ATOM   2666  CD1 PHE A1672     -20.357  21.459  69.571  1.00  0.00           C  
ATOM   2667  CD2 PHE A1672     -20.574  19.399  70.799  1.00  0.00           C  
ATOM   2668  CE1 PHE A1672     -21.397  21.064  68.708  1.00  0.00           C  
ATOM   2669  CE2 PHE A1672     -21.611  18.989  69.941  1.00  0.00           C  
ATOM   2670  CZ  PHE A1672     -22.025  19.827  68.893  1.00  0.00           C  
ATOM   2671  N   PHE A1673     -15.899  20.639  72.956  1.00  0.00           N  
ATOM   2672  CA  PHE A1673     -14.773  21.101  73.782  1.00  0.00           C  
ATOM   2673  C   PHE A1673     -13.461  20.991  73.004  1.00  0.00           C  
ATOM   2674  O   PHE A1673     -12.685  21.949  72.970  1.00  0.00           O  
ATOM   2675  CB  PHE A1673     -14.656  20.316  75.101  1.00  0.00           C  
ATOM   2676  CG  PHE A1673     -15.673  20.703  76.138  1.00  0.00           C  
ATOM   2677  CD1 PHE A1673     -16.910  20.058  76.200  1.00  0.00           C  
ATOM   2678  CD2 PHE A1673     -15.390  21.712  77.066  1.00  0.00           C  
ATOM   2679  CE1 PHE A1673     -17.865  20.407  77.174  1.00  0.00           C  
ATOM   2680  CE2 PHE A1673     -16.333  22.078  78.044  1.00  0.00           C  
ATOM   2681  CZ  PHE A1673     -17.573  21.420  78.102  1.00  0.00           C  
ATOM   2682  N   GLU A1684     -13.229  19.826  72.389  1.00  0.00           N  
ATOM   2683  CA  GLU A1684     -12.017  19.573  71.579  1.00  0.00           C  
ATOM   2684  C   GLU A1684     -11.921  20.541  70.388  1.00  0.00           C  
ATOM   2685  O   GLU A1684     -10.828  21.007  70.060  1.00  0.00           O  
ATOM   2686  CB  GLU A1684     -11.953  18.108  71.095  1.00  0.00           C  
ATOM   2687  CG  GLU A1684     -10.566  17.643  70.554  1.00  0.00           C  
ATOM   2688  CD  GLU A1684      -9.439  17.619  71.617  1.00  0.00           C  
ATOM   2689  OE1 GLU A1684      -9.729  17.662  72.836  1.00  0.00           O  
ATOM   2690  OE2 GLU A1684      -8.250  17.548  71.226  1.00  0.00           O  
ATOM   2691  N   LYS A1685     -13.063  20.837  69.762  1.00  0.00           N  
ATOM   2692  CA  LYS A1685     -13.146  21.832  68.676  1.00  0.00           C  
ATOM   2693  C   LYS A1685     -12.845  23.250  69.205  1.00  0.00           C  
ATOM   2694  O   LYS A1685     -12.235  24.056  68.498  1.00  0.00           O  
ATOM   2695  CB  LYS A1685     -14.533  21.791  68.009  1.00  0.00           C  
ATOM   2696  CG  LYS A1685     -14.696  22.604  66.708  1.00  0.00           C  
ATOM   2697  CD  LYS A1685     -13.820  22.079  65.564  1.00  0.00           C  
ATOM   2698  CE  LYS A1685     -14.116  22.802  64.259  1.00  0.00           C  
ATOM   2699  NZ  LYS A1685     -13.224  22.342  63.166  1.00  0.00           N  
ATOM   2700  N   ALA A1688     -13.268  23.530  70.445  1.00  0.00           N  
ATOM   2701  CA  ALA A1688     -13.024  24.815  71.128  1.00  0.00           C  
ATOM   2702  C   ALA A1688     -11.627  24.975  71.770  1.00  0.00           C  
ATOM   2703  O   ALA A1688     -11.369  26.011  72.393  1.00  0.00           O  
ATOM   2704  CB  ALA A1688     -14.108  25.056  72.193  1.00  0.00           C  
ATOM   2705  N   GLY A1689     -10.749  23.971  71.644  1.00  0.00           N  
ATOM   2706  CA  GLY A1689      -9.386  24.017  72.201  1.00  0.00           C  
ATOM   2707  C   GLY A1689      -9.191  23.451  73.603  1.00  0.00           C  
ATOM   2708  O   GLY A1689      -8.048  23.310  74.048  1.00  0.00           O  
ATOM   2709  N   ILE A1690     -10.289  23.131  74.296  1.00  0.00           N  
ATOM   2710  CA  ILE A1690     -10.256  22.567  75.647  1.00  0.00           C  
ATOM   2711  C   ILE A1690     -10.070  21.051  75.509  1.00  0.00           C  
ATOM   2712  O   ILE A1690     -10.909  20.389  74.896  1.00  0.00           O  
ATOM   2713  CB  ILE A1690     -11.590  22.849  76.429  1.00  0.00           C  
ATOM   2714  CG1 ILE A1690     -11.917  24.350  76.490  1.00  0.00           C  
ATOM   2715  CG2 ILE A1690     -11.535  22.272  77.840  1.00  0.00           C  
ATOM   2716  CD1 ILE A1690     -10.864  25.197  77.167  1.00  0.00           C  
ATOM   2717  N   LYS A1691      -8.971  20.516  76.048  1.00  0.00           N  
ATOM   2718  CA  LYS A1691      -8.705  19.064  76.031  1.00  0.00           C  
ATOM   2719  C   LYS A1691      -9.277  18.411  77.298  1.00  0.00           C  
ATOM   2720  O   LYS A1691      -9.152  18.967  78.400  1.00  0.00           O  
ATOM   2721  CB  LYS A1691      -7.210  18.756  75.853  1.00  0.00           C  
ATOM   2722  CG  LYS A1691      -6.713  18.995  74.425  1.00  0.00           C  
ATOM   2723  CD  LYS A1691      -5.294  18.486  74.215  1.00  0.00           C  
ATOM   2724  CE  LYS A1691      -4.913  18.526  72.741  1.00  0.00           C  
ATOM   2725  NZ  LYS A1691      -3.532  18.019  72.499  1.00  0.00           N  
ATOM   2726  N   ILE A1694      -9.897  17.238  77.120  1.00  0.00           N  
ATOM   2727  CA  ILE A1694     -10.564  16.489  78.194  1.00  0.00           C  
ATOM   2728  C   ILE A1694      -9.961  15.076  78.343  1.00  0.00           C  
ATOM   2729  O   ILE A1694     -10.195  14.205  77.491  1.00  0.00           O  
ATOM   2730  CB  ILE A1694     -12.101  16.374  77.924  1.00  0.00           C  
ATOM   2731  CG1 ILE A1694     -12.731  17.740  77.600  1.00  0.00           C  
ATOM   2732  CG2 ILE A1694     -12.814  15.731  79.109  1.00  0.00           C  
ATOM   2733  CD1 ILE A1694     -12.527  18.806  78.654  1.00  0.00           C  
ATOM   2734  N   ILE A1695      -9.176  14.878  79.413  1.00  0.00           N  
ATOM   2735  CA  ILE A1695      -8.562  13.570  79.762  1.00  0.00           C  
ATOM   2736  C   ILE A1695      -9.288  12.909  80.952  1.00  0.00           C  
ATOM   2737  O   ILE A1695      -9.581  11.707  80.904  1.00  0.00           O  
ATOM   2738  CB  ILE A1695      -6.999  13.640  79.988  1.00  0.00           C  
ATOM   2739  CG1 ILE A1695      -6.591  14.566  81.149  1.00  0.00           C  
ATOM   2740  CG2 ILE A1695      -6.301  14.057  78.693  1.00  0.00           C  
ATOM   2741  CD1 ILE A1695      -5.090  14.602  81.401  1.00  0.00           C  
ATOM   2742  N   ASP A1698      -9.587  13.694  81.993  1.00  0.00           N  
ATOM   2743  CA  ASP A1698     -10.304  13.209  83.180  1.00  0.00           C  
ATOM   2744  C   ASP A1698     -11.806  13.095  82.846  1.00  0.00           C  
ATOM   2745  O   ASP A1698     -12.494  14.111  82.703  1.00  0.00           O  
ATOM   2746  CB  ASP A1698     -10.059  14.153  84.371  1.00  0.00           C  
ATOM   2747  CG  ASP A1698     -10.500  13.565  85.711  1.00  0.00           C  
ATOM   2748  OD1 ASP A1698     -11.356  12.650  85.759  1.00  0.00           O  
ATOM   2749  OD2 ASP A1698      -9.979  14.045  86.742  1.00  0.00           O  
ATOM   2750  N   GLU A1708     -12.296  11.856  82.728  1.00  0.00           N  
ATOM   2751  CA  GLU A1708     -13.708  11.578  82.388  1.00  0.00           C  
ATOM   2752  C   GLU A1708     -14.685  11.836  83.538  1.00  0.00           C  
ATOM   2753  O   GLU A1708     -15.800  12.302  83.290  1.00  0.00           O  
ATOM   2754  CB  GLU A1708     -13.884  10.137  81.875  1.00  0.00           C  
ATOM   2755  CG  GLU A1708     -13.156   9.814  80.552  1.00  0.00           C  
ATOM   2756  CD  GLU A1708     -13.786  10.447  79.301  1.00  0.00           C  
ATOM   2757  OE1 GLU A1708     -14.737  11.258  79.409  1.00  0.00           O  
ATOM   2758  OE2 GLU A1708     -13.321  10.114  78.187  1.00  0.00           O  
ATOM   2759  N   GLU A1716     -14.280  11.514  84.772  1.00  0.00           N  
ATOM   2760  CA  GLU A1716     -15.119  11.746  85.969  1.00  0.00           C  
ATOM   2761  C   GLU A1716     -15.299  13.231  86.269  1.00  0.00           C  
ATOM   2762  O   GLU A1716     -16.407  13.661  86.605  1.00  0.00           O  
ATOM   2763  CB  GLU A1716     -14.567  11.017  87.207  1.00  0.00           C  
ATOM   2764  CG  GLU A1716     -14.675   9.485  87.141  1.00  0.00           C  
ATOM   2765  CD  GLU A1716     -16.118   8.964  87.052  1.00  0.00           C  
ATOM   2766  OE1 GLU A1716     -17.058   9.655  87.510  1.00  0.00           O  
ATOM   2767  OE2 GLU A1716     -16.311   7.851  86.517  1.00  0.00           O  
ATOM   2768  N   TYR A1717     -14.212  13.996  86.147  1.00  0.00           N  
ATOM   2769  CA  TYR A1717     -14.241  15.457  86.333  1.00  0.00           C  
ATOM   2770  C   TYR A1717     -15.126  16.149  85.282  1.00  0.00           C  
ATOM   2771  O   TYR A1717     -15.856  17.087  85.605  1.00  0.00           O  
ATOM   2772  CB  TYR A1717     -12.818  16.039  86.291  1.00  0.00           C  
ATOM   2773  CG  TYR A1717     -12.761  17.528  86.547  1.00  0.00           C  
ATOM   2774  CD1 TYR A1717     -12.911  18.033  87.840  1.00  0.00           C  
ATOM   2775  CD2 TYR A1717     -12.565  18.440  85.499  1.00  0.00           C  
ATOM   2776  CE1 TYR A1717     -12.870  19.407  88.088  1.00  0.00           C  
ATOM   2777  CE2 TYR A1717     -12.520  19.830  85.743  1.00  0.00           C  
ATOM   2778  CZ  TYR A1717     -12.675  20.297  87.046  1.00  0.00           C  
ATOM   2779  OH  TYR A1717     -12.639  21.636  87.331  1.00  0.00           O  
ATOM   2780  N   PHE A1718     -15.046  15.666  84.039  1.00  0.00           N  
ATOM   2781  CA  PHE A1718     -15.830  16.181  82.899  1.00  0.00           C  
ATOM   2782  C   PHE A1718     -17.343  16.030  83.104  1.00  0.00           C  
ATOM   2783  O   PHE A1718     -18.092  16.968  82.849  1.00  0.00           O  
ATOM   2784  CB  PHE A1718     -15.389  15.478  81.605  1.00  0.00           C  
ATOM   2785  CG  PHE A1718     -16.015  16.039  80.362  1.00  0.00           C  
ATOM   2786  CD1 PHE A1718     -15.686  17.327  79.932  1.00  0.00           C  
ATOM   2787  CD2 PHE A1718     -16.910  15.279  79.598  1.00  0.00           C  
ATOM   2788  CE1 PHE A1718     -16.253  17.868  78.775  1.00  0.00           C  
ATOM   2789  CE2 PHE A1718     -17.478  15.804  78.434  1.00  0.00           C  
ATOM   2790  CZ  PHE A1718     -17.153  17.104  78.018  1.00  0.00           C  
ATOM   2791  N   LYS A1719     -17.769  14.849  83.555  1.00  0.00           N  
ATOM   2792  CA  LYS A1719     -19.183  14.566  83.868  1.00  0.00           C  
ATOM   2793  C   LYS A1719     -19.721  15.498  84.961  1.00  0.00           C  
ATOM   2794  O   LYS A1719     -20.860  15.953  84.871  1.00  0.00           O  
ATOM   2795  CB  LYS A1719     -19.366  13.107  84.306  1.00  0.00           C  
ATOM   2796  CG  LYS A1719     -19.141  12.072  83.202  1.00  0.00           C  
ATOM   2797  CD  LYS A1719     -18.825  10.677  83.763  1.00  0.00           C  
ATOM   2798  CE  LYS A1719     -19.946  10.090  84.626  1.00  0.00           C  
ATOM   2799  NZ  LYS A1719     -19.574   8.734  85.132  1.00  0.00           N  
ATOM   2800  N   LYS A1720     -18.896  15.769  85.979  1.00  0.00           N  
ATOM   2801  CA  LYS A1720     -19.250  16.694  87.070  1.00  0.00           C  
ATOM   2802  C   LYS A1720     -19.335  18.148  86.585  1.00  0.00           C  
ATOM   2803  O   LYS A1720     -20.257  18.863  86.977  1.00  0.00           O  
ATOM   2804  CB  LYS A1720     -18.265  16.581  88.245  1.00  0.00           C  
ATOM   2805  CG  LYS A1720     -18.320  15.246  88.982  1.00  0.00           C  
ATOM   2806  CD  LYS A1720     -17.242  15.150  90.057  1.00  0.00           C  
ATOM   2807  CE  LYS A1720     -17.312  13.822  90.797  1.00  0.00           C  
ATOM   2808  NZ  LYS A1720     -16.276  13.713  91.856  1.00  0.00           N  
ATOM   2809  N   VAL A1721     -18.385  18.572  85.743  1.00  0.00           N  
ATOM   2810  CA  VAL A1721     -18.377  19.935  85.166  1.00  0.00           C  
ATOM   2811  C   VAL A1721     -19.620  20.178  84.290  1.00  0.00           C  
ATOM   2812  O   VAL A1721     -20.224  21.247  84.370  1.00  0.00           O  
ATOM   2813  CB  VAL A1721     -17.065  20.233  84.370  1.00  0.00           C  
ATOM   2814  CG1 VAL A1721     -17.141  21.565  83.625  1.00  0.00           C  
ATOM   2815  CG2 VAL A1721     -15.866  20.239  85.306  1.00  0.00           C  
ATOM   2816  N   LEU A1722     -19.993  19.185  83.478  1.00  0.00           N  
ATOM   2817  CA  LEU A1722     -21.203  19.262  82.631  1.00  0.00           C  
ATOM   2818  C   LEU A1722     -22.499  19.258  83.453  1.00  0.00           C  
ATOM   2819  O   LEU A1722     -23.423  19.991  83.120  1.00  0.00           O  
ATOM   2820  CB  LEU A1722     -21.256  18.122  81.600  1.00  0.00           C  
ATOM   2821  CG  LEU A1722     -20.218  18.092  80.475  1.00  0.00           C  
ATOM   2822  CD1 LEU A1722     -20.397  16.825  79.669  1.00  0.00           C  
ATOM   2823  CD2 LEU A1722     -20.316  19.311  79.574  1.00  0.00           C  
ATOM   2824  N   GLU A1723     -22.548  18.441  84.513  1.00  0.00           N  
ATOM   2825  CA  GLU A1723     -23.727  18.328  85.409  1.00  0.00           C  
ATOM   2826  C   GLU A1723     -24.127  19.664  86.064  1.00  0.00           C  
ATOM   2827  O   GLU A1723     -25.312  19.899  86.313  1.00  0.00           O  
ATOM   2828  CB  GLU A1723     -23.474  17.273  86.502  1.00  0.00           C  
ATOM   2829  CG  GLU A1723     -24.703  16.825  87.308  1.00  0.00           C  
ATOM   2830  CD  GLU A1723     -25.670  15.951  86.512  1.00  0.00           C  
ATOM   2831  OE1 GLU A1723     -25.216  14.994  85.844  1.00  0.00           O  
ATOM   2832  OE2 GLU A1723     -26.896  16.201  86.584  1.00  0.00           O  
ATOM   2833  N   ILE A1724     -23.137  20.514  86.344  1.00  0.00           N  
ATOM   2834  CA  ILE A1724     -23.366  21.843  86.914  1.00  0.00           C  
ATOM   2835  C   ILE A1724     -23.785  22.802  85.796  1.00  0.00           C  
ATOM   2836  O   ILE A1724     -24.898  23.327  85.808  1.00  0.00           O  
ATOM   2837  CB  ILE A1724     -22.087  22.402  87.636  1.00  0.00           C  
ATOM   2838  CG1 ILE A1724     -21.662  21.506  88.813  1.00  0.00           C  
ATOM   2839  CG2 ILE A1724     -22.303  23.836  88.114  1.00  0.00           C  
ATOM   2840  CD1 ILE A1724     -22.697  21.346  89.918  1.00  0.00           C  
ATOM   2841  N   THR A1725     -22.900  22.979  84.815  1.00  0.00           N  
ATOM   2842  CA  THR A1725     -23.097  23.944  83.718  1.00  0.00           C  
ATOM   2843  C   THR A1725     -24.226  23.668  82.696  1.00  0.00           C  
ATOM   2844  O   THR A1725     -24.564  24.571  81.924  1.00  0.00           O  
ATOM   2845  CB  THR A1725     -21.771  24.179  82.954  1.00  0.00           C  
ATOM   2846  OG1 THR A1725     -21.234  22.920  82.538  1.00  0.00           O  
ATOM   2847  CG2 THR A1725     -20.755  24.882  83.837  1.00  0.00           C  
ATOM   2848  N   LYS A1726     -24.807  22.460  82.694  1.00  0.00           N  
ATOM   2849  CA  LYS A1726     -25.918  22.116  81.770  1.00  0.00           C  
ATOM   2850  C   LYS A1726     -27.189  22.965  81.951  1.00  0.00           C  
ATOM   2851  O   LYS A1726     -27.949  23.144  80.990  1.00  0.00           O  
ATOM   2852  CB  LYS A1726     -26.297  20.622  81.833  1.00  0.00           C  
ATOM   2853  CG  LYS A1726     -26.921  20.141  83.137  1.00  0.00           C  
ATOM   2854  CD  LYS A1726     -27.183  18.648  83.104  1.00  0.00           C  
ATOM   2855  CE  LYS A1726     -28.088  18.226  84.240  1.00  0.00           C  
ATOM   2856  NZ  LYS A1726     -28.382  16.775  84.235  1.00  0.00           N  
ATOM   2857  N   GLU A1727     -27.405  23.482  83.165  1.00  0.00           N  
ATOM   2858  CA  GLU A1727     -28.575  24.325  83.477  1.00  0.00           C  
ATOM   2859  C   GLU A1727     -28.480  25.723  82.834  1.00  0.00           C  
ATOM   2860  O   GLU A1727     -29.492  26.424  82.757  1.00  0.00           O  
ATOM   2861  CB  GLU A1727     -28.777  24.493  84.998  1.00  0.00           C  
ATOM   2862  CG  GLU A1727     -28.670  23.210  85.875  1.00  0.00           C  
ATOM   2863  CD  GLU A1727     -29.582  22.052  85.447  1.00  0.00           C  
ATOM   2864  OE1 GLU A1727     -30.642  22.283  84.823  1.00  0.00           O  
ATOM   2865  OE2 GLU A1727     -29.237  20.894  85.775  1.00  0.00           O  
ATOM   2866  N   ARG A1728     -27.273  26.119  82.406  1.00  0.00           N  
ATOM   2867  CA  ARG A1728     -27.005  27.416  81.771  1.00  0.00           C  
ATOM   2868  C   ARG A1728     -26.913  27.377  80.231  1.00  0.00           C  
ATOM   2869  O   ARG A1728     -26.947  28.440  79.596  1.00  0.00           O  
ATOM   2870  CB  ARG A1728     -25.724  28.014  82.356  1.00  0.00           C  
ATOM   2871  CG  ARG A1728     -25.762  28.154  83.894  1.00  0.00           C  
ATOM   2872  CD  ARG A1728     -24.542  28.862  84.440  1.00  0.00           C  
ATOM   2873  NE  ARG A1728     -24.492  30.269  84.018  1.00  0.00           N  
ATOM   2874  CZ  ARG A1728     -25.129  31.288  84.609  1.00  0.00           C  
ATOM   2875  NH1 ARG A1728     -25.926  31.110  85.673  1.00  0.00           N  
ATOM   2876  NH2 ARG A1728     -24.977  32.520  84.108  1.00  0.00           N  
ATOM   2877  N   VAL A1729     -26.788  26.178  79.646  1.00  0.00           N  
ATOM   2878  CA  VAL A1729     -26.735  25.999  78.185  1.00  0.00           C  
ATOM   2879  C   VAL A1729     -28.010  25.323  77.667  1.00  0.00           C  
ATOM   2880  O   VAL A1729     -28.572  24.442  78.330  1.00  0.00           O  
ATOM   2881  CB  VAL A1729     -25.493  25.174  77.705  1.00  0.00           C  
ATOM   2882  CG1 VAL A1729     -24.210  25.885  78.083  1.00  0.00           C  
ATOM   2883  CG2 VAL A1729     -25.497  23.732  78.238  1.00  0.00           C  
ATOM   2884  N   GLU A1730     -28.465  25.782  76.499  1.00  0.00           N  
ATOM   2885  CA  GLU A1730     -29.599  25.203  75.760  1.00  0.00           C  
ATOM   2886  C   GLU A1730     -29.087  24.302  74.630  1.00  0.00           C  
ATOM   2887  O   GLU A1730     -29.707  23.275  74.341  1.00  0.00           O  
ATOM   2888  CB  GLU A1730     -30.507  26.302  75.188  1.00  0.00           C  
ATOM   2889  CG  GLU A1730     -31.406  27.004  76.221  1.00  0.00           C  
ATOM   2890  CD  GLU A1730     -32.244  28.146  75.625  1.00  0.00           C  
ATOM   2891  OE1 GLU A1730     -31.731  28.900  74.763  1.00  0.00           O  
ATOM   2892  OE2 GLU A1730     -33.414  28.314  76.047  1.00  0.00           O  
ATOM   2893  N   VAL A1731     -27.969  24.696  74.006  1.00  0.00           N  
ATOM   2894  CA  VAL A1731     -27.325  23.971  72.899  1.00  0.00           C  
ATOM   2895  C   VAL A1731     -25.912  23.496  73.303  1.00  0.00           C  
ATOM   2896  O   VAL A1731     -25.261  24.129  74.125  1.00  0.00           O  
ATOM   2897  CB  VAL A1731     -27.285  24.885  71.652  1.00  0.00           C  
ATOM   2898  CG1 VAL A1731     -26.757  24.160  70.479  1.00  0.00           C  
ATOM   2899  CG2 VAL A1731     -28.682  25.376  71.321  1.00  0.00           C  
ATOM   2900  N   LEU A1732     -25.457  22.383  72.725  1.00  0.00           N  
ATOM   2901  CA  LEU A1732     -24.144  21.783  73.047  1.00  0.00           C  
ATOM   2902  C   LEU A1732     -22.914  22.643  72.724  1.00  0.00           C  
ATOM   2903  O   LEU A1732     -21.894  22.498  73.396  1.00  0.00           O  
ATOM   2904  CB  LEU A1732     -23.984  20.398  72.391  1.00  0.00           C  
ATOM   2905  CG  LEU A1732     -24.929  19.282  72.841  1.00  0.00           C  
ATOM   2906  CD1 LEU A1732     -24.819  18.077  71.918  1.00  0.00           C  
ATOM   2907  CD2 LEU A1732     -24.643  18.877  74.273  1.00  0.00           C  
ATOM   2908  N   SER A1733     -22.998  23.518  71.714  1.00  0.00           N  
ATOM   2909  CA  SER A1733     -21.877  24.433  71.379  1.00  0.00           C  
ATOM   2910  C   SER A1733     -21.652  25.543  72.423  1.00  0.00           C  
ATOM   2911  O   SER A1733     -20.613  26.205  72.386  1.00  0.00           O  
ATOM   2912  CB  SER A1733     -22.055  25.086  70.004  1.00  0.00           C  
ATOM   2913  OG  SER A1733     -23.231  25.885  69.961  1.00  0.00           O  
ATOM   2914  N   GLU A1734     -22.634  25.775  73.300  1.00  0.00           N  
ATOM   2915  CA  GLU A1734     -22.525  26.764  74.379  1.00  0.00           C  
ATOM   2916  C   GLU A1734     -21.689  26.273  75.581  1.00  0.00           C  
ATOM   2917  O   GLU A1734     -21.150  27.102  76.318  1.00  0.00           O  
ATOM   2918  CB  GLU A1734     -23.922  27.222  74.828  1.00  0.00           C  
ATOM   2919  CG  GLU A1734     -24.722  27.916  73.704  1.00  0.00           C  
ATOM   2920  CD  GLU A1734     -26.134  28.341  74.107  1.00  0.00           C  
ATOM   2921  OE1 GLU A1734     -26.802  27.616  74.879  1.00  0.00           O  
ATOM   2922  OE2 GLU A1734     -26.591  29.395  73.616  1.00  0.00           O  
ATOM   2923  N   PHE A1735     -21.587  24.950  75.770  1.00  0.00           N  
ATOM   2924  CA  PHE A1735     -20.799  24.341  76.871  1.00  0.00           C  
ATOM   2925  C   PHE A1735     -19.341  24.817  77.051  1.00  0.00           C  
ATOM   2926  O   PHE A1735     -18.976  25.163  78.169  1.00  0.00           O  
ATOM   2927  CB  PHE A1735     -20.794  22.790  76.808  1.00  0.00           C  
ATOM   2928  CG  PHE A1735     -21.908  22.121  77.572  1.00  0.00           C  
ATOM   2929  CD1 PHE A1735     -21.941  22.187  78.975  1.00  0.00           C  
ATOM   2930  CD2 PHE A1735     -22.870  21.346  76.908  1.00  0.00           C  
ATOM   2931  CE1 PHE A1735     -22.953  21.538  79.708  1.00  0.00           C  
ATOM   2932  CE2 PHE A1735     -23.888  20.690  77.626  1.00  0.00           C  
ATOM   2933  CZ  PHE A1735     -23.929  20.786  79.035  1.00  0.00           C  
ATOM   2934  N   PRO A1736     -18.507  24.804  75.979  1.00  0.00           N  
ATOM   2935  CA  PRO A1736     -17.091  25.230  76.092  1.00  0.00           C  
ATOM   2936  C   PRO A1736     -16.843  26.617  76.707  1.00  0.00           C  
ATOM   2937  O   PRO A1736     -16.090  26.704  77.673  1.00  0.00           O  
ATOM   2938  CB  PRO A1736     -16.587  25.171  74.641  1.00  0.00           C  
ATOM   2939  CG  PRO A1736     -17.450  24.165  73.995  1.00  0.00           C  
ATOM   2940  CD  PRO A1736     -18.804  24.363  74.601  1.00  0.00           C  
ATOM   2941  N   GLU A1737     -17.472  27.663  76.167  1.00  0.00           N  
ATOM   2942  CA  GLU A1737     -17.332  29.035  76.709  1.00  0.00           C  
ATOM   2943  C   GLU A1737     -17.961  29.210  78.102  1.00  0.00           C  
ATOM   2944  O   GLU A1737     -17.472  30.012  78.903  1.00  0.00           O  
ATOM   2945  CB  GLU A1737     -17.900  30.090  75.739  1.00  0.00           C  
ATOM   2946  CG  GLU A1737     -17.023  30.367  74.506  1.00  0.00           C  
ATOM   2947  CD  GLU A1737     -15.688  31.076  74.819  1.00  0.00           C  
ATOM   2948  OE1 GLU A1737     -15.495  31.601  75.944  1.00  0.00           O  
ATOM   2949  OE2 GLU A1737     -14.824  31.113  73.916  1.00  0.00           O  
ATOM   2950  N   GLU A1738     -19.037  28.470  78.371  1.00  0.00           N  
ATOM   2951  CA  GLU A1738     -19.716  28.493  79.673  1.00  0.00           C  
ATOM   2952  C   GLU A1738     -18.892  27.777  80.761  1.00  0.00           C  
ATOM   2953  O   GLU A1738     -18.773  28.279  81.874  1.00  0.00           O  
ATOM   2954  CB  GLU A1738     -21.116  27.859  79.541  1.00  0.00           C  
ATOM   2955  CG  GLU A1738     -21.985  27.867  80.801  1.00  0.00           C  
ATOM   2956  CD  GLU A1738     -22.194  29.265  81.371  1.00  0.00           C  
ATOM   2957  OE1 GLU A1738     -22.540  30.186  80.596  1.00  0.00           O  
ATOM   2958  OE2 GLU A1738     -22.004  29.432  82.599  1.00  0.00           O  
ATOM   2959  N   SER A1739     -18.326  26.618  80.415  1.00  0.00           N  
ATOM   2960  CA  SER A1739     -17.532  25.779  81.332  1.00  0.00           C  
ATOM   2961  C   SER A1739     -16.000  25.962  81.237  1.00  0.00           C  
ATOM   2962  O   SER A1739     -15.266  25.168  81.829  1.00  0.00           O  
ATOM   2963  CB  SER A1739     -17.860  24.300  81.055  1.00  0.00           C  
ATOM   2964  OG  SER A1739     -19.257  24.074  81.015  1.00  0.00           O  
ATOM   2965  N   ARG A1740     -15.524  27.001  80.538  1.00  0.00           N  
ATOM   2966  CA  ARG A1740     -14.072  27.221  80.300  1.00  0.00           C  
ATOM   2967  C   ARG A1740     -13.241  27.380  81.573  1.00  0.00           C  
ATOM   2968  O   ARG A1740     -12.137  26.826  81.661  1.00  0.00           O  
ATOM   2969  CB  ARG A1740     -13.831  28.438  79.385  1.00  0.00           C  
ATOM   2970  CG  ARG A1740     -12.394  28.566  78.847  1.00  0.00           C  
ATOM   2971  CD  ARG A1740     -12.283  29.625  77.760  1.00  0.00           C  
ATOM   2972  NE  ARG A1740     -13.032  29.250  76.554  1.00  0.00           N  
ATOM   2973  CZ  ARG A1740     -12.597  28.464  75.559  1.00  0.00           C  
ATOM   2974  NH1 ARG A1740     -11.377  27.912  75.564  1.00  0.00           N  
ATOM   2975  NH2 ARG A1740     -13.411  28.217  74.529  1.00  0.00           N  
ATOM   2976  N   PHE A1741     -13.771  28.131  82.542  1.00  0.00           N  
ATOM   2977  CA  PHE A1741     -13.066  28.354  83.817  1.00  0.00           C  
ATOM   2978  C   PHE A1741     -12.796  27.076  84.616  1.00  0.00           C  
ATOM   2979  O   PHE A1741     -11.820  27.036  85.337  1.00  0.00           O  
ATOM   2980  CB  PHE A1741     -13.743  29.423  84.698  1.00  0.00           C  
ATOM   2981  CG  PHE A1741     -15.098  29.032  85.235  1.00  0.00           C  
ATOM   2982  CD1 PHE A1741     -15.212  28.295  86.419  1.00  0.00           C  
ATOM   2983  CD2 PHE A1741     -16.264  29.436  84.581  1.00  0.00           C  
ATOM   2984  CE1 PHE A1741     -16.469  27.939  86.930  1.00  0.00           C  
ATOM   2985  CE2 PHE A1741     -17.530  29.091  85.086  1.00  0.00           C  
ATOM   2986  CZ  PHE A1741     -17.632  28.343  86.263  1.00  0.00           C  
ATOM   2987  N   PHE A1742     -13.641  26.046  84.477  1.00  0.00           N  
ATOM   2988  CA  PHE A1742     -13.421  24.747  85.150  1.00  0.00           C  
ATOM   2989  C   PHE A1742     -12.174  23.977  84.675  1.00  0.00           C  
ATOM   2990  O   PHE A1742     -11.769  23.034  85.349  1.00  0.00           O  
ATOM   2991  CB  PHE A1742     -14.642  23.815  85.018  1.00  0.00           C  
ATOM   2992  CG  PHE A1742     -15.799  24.174  85.909  1.00  0.00           C  
ATOM   2993  CD1 PHE A1742     -15.770  23.843  87.266  1.00  0.00           C  
ATOM   2994  CD2 PHE A1742     -16.948  24.788  85.391  1.00  0.00           C  
ATOM   2995  CE1 PHE A1742     -16.861  24.150  88.113  1.00  0.00           C  
ATOM   2996  CE2 PHE A1742     -18.051  25.096  86.231  1.00  0.00           C  
ATOM   2997  CZ  PHE A1742     -18.001  24.780  87.592  1.00  0.00           C  
ATOM   2998  N   PHE A1743     -11.590  24.349  83.531  1.00  0.00           N  
ATOM   2999  CA  PHE A1743     -10.396  23.680  82.981  1.00  0.00           C  
ATOM   3000  C   PHE A1743      -9.175  24.597  82.965  1.00  0.00           C  
ATOM   3001  O   PHE A1743      -8.130  24.243  83.523  1.00  0.00           O  
ATOM   3002  CB  PHE A1743     -10.706  23.153  81.577  1.00  0.00           C  
ATOM   3003  CG  PHE A1743     -11.923  22.276  81.533  1.00  0.00           C  
ATOM   3004  CD1 PHE A1743     -11.846  20.934  81.922  1.00  0.00           C  
ATOM   3005  CD2 PHE A1743     -13.161  22.798  81.148  1.00  0.00           C  
ATOM   3006  CE1 PHE A1743     -12.990  20.113  81.909  1.00  0.00           C  
ATOM   3007  CE2 PHE A1743     -14.310  21.989  81.128  1.00  0.00           C  
ATOM   3008  CZ  PHE A1743     -14.225  20.644  81.510  1.00  0.00           C  
ATOM   3009  N   GLU A1744      -9.322  25.769  82.344  1.00  0.00           N  
ATOM   3010  CA  GLU A1744      -8.245  26.763  82.212  1.00  0.00           C  
ATOM   3011  C   GLU A1744      -8.373  27.866  83.258  1.00  0.00           C  
ATOM   3012  O   GLU A1744      -9.488  28.334  83.510  1.00  0.00           O  
ATOM   3013  CB  GLU A1744      -8.297  27.404  80.823  1.00  0.00           C  
ATOM   3014  CG  GLU A1744      -8.131  26.414  79.673  1.00  0.00           C  
ATOM   3015  CD  GLU A1744      -8.174  27.070  78.304  1.00  0.00           C  
ATOM   3016  OE1 GLU A1744      -8.971  28.011  78.103  1.00  0.00           O  
ATOM   3017  OE2 GLU A1744      -7.416  26.624  77.419  1.00  0.00           O  
ATOM   3018  N   ASP A1745      -7.241  28.279  83.851  1.00  0.00           N  
ATOM   3019  CA  ASP A1745      -7.212  29.388  84.830  1.00  0.00           C  
ATOM   3020  C   ASP A1745      -7.610  30.689  84.123  1.00  0.00           C  
ATOM   3021  O   ASP A1745      -7.071  30.971  83.051  1.00  0.00           O  
ATOM   3022  CB  ASP A1745      -5.810  29.611  85.433  1.00  0.00           C  
ATOM   3023  CG  ASP A1745      -5.386  28.526  86.409  1.00  0.00           C  
ATOM   3024  OD1 ASP A1745      -5.890  27.391  86.340  1.00  0.00           O  
ATOM   3025  OD2 ASP A1745      -4.510  28.816  87.244  1.00  0.00           O  
ATOM   3026  N   PRO A1746      -8.531  31.484  84.711  1.00  0.00           N  
ATOM   3027  CA  PRO A1746      -8.937  32.733  84.051  1.00  0.00           C  
ATOM   3028  C   PRO A1746      -7.898  33.855  84.190  1.00  0.00           C  
ATOM   3029  O   PRO A1746      -6.842  33.660  84.810  1.00  0.00           O  
ATOM   3030  CB  PRO A1746     -10.234  33.091  84.781  1.00  0.00           C  
ATOM   3031  CG  PRO A1746     -10.006  32.599  86.150  1.00  0.00           C  
ATOM   3032  CD  PRO A1746      -9.241  31.309  85.995  1.00  0.00           C  
ATOM   3033  N   ALA A1747      -8.208  35.014  83.606  1.00  0.00           N  
ATOM   3034  CA  ALA A1747      -7.327  36.188  83.667  1.00  0.00           C  
ATOM   3035  C   ALA A1747      -7.288  36.745  85.104  1.00  0.00           C  
ATOM   3036  O   ALA A1747      -8.344  36.842  85.744  1.00  0.00           O  
ATOM   3037  CB  ALA A1747      -7.791  37.268  82.693  1.00  0.00           C  
ATOM   3038  N   PRO A1748      -6.083  37.095  85.619  1.00  0.00           N  
ATOM   3039  CA  PRO A1748      -5.975  37.618  86.987  1.00  0.00           C  
ATOM   3040  C   PRO A1748      -6.607  39.009  87.156  1.00  0.00           C  
ATOM   3041  O   PRO A1748      -6.258  39.932  86.414  1.00  0.00           O  
ATOM   3042  CB  PRO A1748      -4.459  37.665  87.223  1.00  0.00           C  
ATOM   3043  CG  PRO A1748      -3.876  37.809  85.888  1.00  0.00           C  
ATOM   3044  CD  PRO A1748      -4.756  37.023  84.975  1.00  0.00           C  
ATOM   3045  N   VAL A1749      -7.532  39.127  88.117  1.00  0.00           N  
ATOM   3046  CA  VAL A1749      -8.251  40.377  88.428  1.00  0.00           C  
ATOM   3047  C   VAL A1749      -7.585  41.053  89.627  1.00  0.00           C  
ATOM   3048  O   VAL A1749      -7.106  40.369  90.530  1.00  0.00           O  
ATOM   3049  CB  VAL A1749      -9.744  40.096  88.774  1.00  0.00           C  
ATOM   3050  CG1 VAL A1749     -10.526  41.400  88.966  1.00  0.00           C  
ATOM   3051  CG2 VAL A1749     -10.398  39.255  87.685  1.00  0.00           C  
ATOM   3052  N   GLU A1750      -7.567  42.388  89.642  1.00  0.00           N  
ATOM   3053  CA  GLU A1750      -6.976  43.144  90.758  1.00  0.00           C  
ATOM   3054  C   GLU A1750      -7.906  43.031  91.980  1.00  0.00           C  
ATOM   3055  O   GLU A1750      -9.052  43.495  91.931  1.00  0.00           O  
ATOM   3056  CB  GLU A1750      -6.758  44.618  90.373  1.00  0.00           C  
ATOM   3057  CG  GLU A1750      -5.918  45.460  91.371  1.00  0.00           C  
ATOM   3058  CD  GLU A1750      -4.420  45.109  91.413  1.00  0.00           C  
ATOM   3059  OE1 GLU A1750      -3.868  44.615  90.401  1.00  0.00           O  
ATOM   3060  OE2 GLU A1750      -3.785  45.365  92.465  1.00  0.00           O  
ATOM   3061  N   ILE A1751      -7.422  42.383  93.046  1.00  0.00           N  
ATOM   3062  CA  ILE A1751      -8.182  42.222  94.300  1.00  0.00           C  
ATOM   3063  C   ILE A1751      -8.133  43.573  95.043  1.00  0.00           C  
ATOM   3064  O   ILE A1751      -7.026  44.044  95.316  1.00  0.00           O  
ATOM   3065  CB  ILE A1751      -7.585  41.109  95.206  1.00  0.00           C  
ATOM   3066  CG1 ILE A1751      -7.682  39.743  94.513  1.00  0.00           C  
ATOM   3067  CG2 ILE A1751      -8.307  41.050  96.561  1.00  0.00           C  
ATOM   3068  CD1 ILE A1751      -7.049  38.605  95.295  1.00  0.00           C  
ATOM   3069  N   PRO A1752      -9.307  44.196  95.365  1.00  0.00           N  
ATOM   3070  CA  PRO A1752      -9.322  45.506  96.063  1.00  0.00           C  
ATOM   3071  C   PRO A1752      -8.514  45.582  97.367  1.00  0.00           C  
ATOM   3072  O   PRO A1752      -8.334  44.562  98.037  1.00  0.00           O  
ATOM   3073  CB  PRO A1752     -10.814  45.752  96.327  1.00  0.00           C  
ATOM   3074  CG  PRO A1752     -11.497  45.005  95.263  1.00  0.00           C  
ATOM   3075  CD  PRO A1752     -10.688  43.755  95.077  1.00  0.00           C  
ATOM   3076  N   GLU A1753      -8.069  46.797  97.700  1.00  0.00           N  
ATOM   3077  CA  GLU A1753      -7.151  47.076  98.829  1.00  0.00           C  
ATOM   3078  C   GLU A1753      -7.490  46.436 100.185  1.00  0.00           C  
ATOM   3079  O   GLU A1753      -6.648  45.728 100.751  1.00  0.00           O  
ATOM   3080  CB  GLU A1753      -6.966  48.602  99.005  1.00  0.00           C  
ATOM   3081  CG  GLU A1753      -5.821  49.044  99.946  1.00  0.00           C  
ATOM   3082  CD  GLU A1753      -4.428  48.606  99.486  1.00  0.00           C  
ATOM   3083  OE1 GLU A1753      -4.215  48.364  98.277  1.00  0.00           O  
ATOM   3084  OE2 GLU A1753      -3.529  48.521 100.348  1.00  0.00           O  
ATOM   3085  N   GLU A1754      -8.705  46.675 100.687  1.00  0.00           N  
ATOM   3086  CA  GLU A1754      -9.138  46.135 102.000  1.00  0.00           C  
ATOM   3087  C   GLU A1754      -9.229  44.599 102.104  1.00  0.00           C  
ATOM   3088  O   GLU A1754      -9.186  44.059 103.217  1.00  0.00           O  
ATOM   3089  CB  GLU A1754     -10.455  46.786 102.501  1.00  0.00           C  
ATOM   3090  CG  GLU A1754     -11.810  46.306 101.884  1.00  0.00           C  
ATOM   3091  CD  GLU A1754     -12.031  46.677 100.419  1.00  0.00           C  
ATOM   3092  OE1 GLU A1754     -11.216  47.437  99.842  1.00  0.00           O  
ATOM   3093  OE2 GLU A1754     -13.044  46.209  99.848  1.00  0.00           O  
ATOM   3094  N   LYS A1756      -7.123  42.414 100.136  1.00  0.00           N  
ATOM   3095  CA  LYS A1756      -5.785  41.826  99.878  1.00  0.00           C  
ATOM   3096  C   LYS A1756      -5.293  40.951 101.041  1.00  0.00           C  
ATOM   3097  O   LYS A1756      -4.784  39.845 100.838  1.00  0.00           O  
ATOM   3098  CB  LYS A1756      -4.744  42.931  99.617  1.00  0.00           C  
ATOM   3099  CG  LYS A1756      -4.835  43.627  98.264  1.00  0.00           C  
ATOM   3100  CD  LYS A1756      -3.875  44.819  98.219  1.00  0.00           C  
ATOM   3101  CE  LYS A1756      -3.641  45.350  96.804  1.00  0.00           C  
ATOM   3102  NZ  LYS A1756      -4.891  45.625  96.037  1.00  0.00           N  
ATOM   3103  N   GLU A1757      -5.494  41.460 102.253  1.00  0.00           N  
ATOM   3104  CA  GLU A1757      -5.090  40.784 103.478  1.00  0.00           C  
ATOM   3105  C   GLU A1757      -5.984  39.564 103.801  1.00  0.00           C  
ATOM   3106  O   GLU A1757      -5.487  38.556 104.308  1.00  0.00           O  
ATOM   3107  CB  GLU A1757      -5.082  41.792 104.627  1.00  0.00           C  
ATOM   3108  CG  GLU A1757      -4.267  41.397 105.819  1.00  0.00           C  
ATOM   3109  CD  GLU A1757      -2.757  41.396 105.591  1.00  0.00           C  
ATOM   3110  OE1 GLU A1757      -2.213  42.403 105.086  1.00  0.00           O  
ATOM   3111  OE2 GLU A1757      -2.106  40.397 105.962  1.00  0.00           O  
ATOM   3112  N   VAL A1759      -7.284  39.659 103.500  1.00  0.00           N  
ATOM   3113  CA  VAL A1759      -8.245  38.553 103.706  1.00  0.00           C  
ATOM   3114  C   VAL A1759      -7.948  37.366 102.769  1.00  0.00           C  
ATOM   3115  O   VAL A1759      -7.831  36.227 103.230  1.00  0.00           O  
ATOM   3116  CB  VAL A1759      -9.720  39.032 103.516  1.00  0.00           C  
ATOM   3117  CG1 VAL A1759     -10.709  37.861 103.520  1.00  0.00           C  
ATOM   3118  CG2 VAL A1759     -10.087  40.048 104.593  1.00  0.00           C  
ATOM   3119  N   PHE A1760      -7.835  37.651 101.468  1.00  0.00           N  
ATOM   3120  CA  PHE A1760      -7.507  36.630 100.442  1.00  0.00           C  
ATOM   3121  C   PHE A1760      -6.143  35.944 100.658  1.00  0.00           C  
ATOM   3122  O   PHE A1760      -6.001  34.754 100.367  1.00  0.00           O  
ATOM   3123  CB  PHE A1760      -7.593  37.206  99.011  1.00  0.00           C  
ATOM   3124  CG  PHE A1760      -8.999  37.303  98.468  1.00  0.00           C  
ATOM   3125  CD1 PHE A1760      -9.564  36.226  97.772  1.00  0.00           C  
ATOM   3126  CD2 PHE A1760      -9.754  38.466  98.629  1.00  0.00           C  
ATOM   3127  CE1 PHE A1760     -10.868  36.304  97.253  1.00  0.00           C  
ATOM   3128  CE2 PHE A1760     -11.062  38.558  98.117  1.00  0.00           C  
ATOM   3129  CZ  PHE A1760     -11.619  37.476  97.428  1.00  0.00           C  
ATOM   3130  N   SER A1761      -5.158  36.694 101.156  1.00  0.00           N  
ATOM   3131  CA  SER A1761      -3.825  36.141 101.469  1.00  0.00           C  
ATOM   3132  C   SER A1761      -3.836  35.190 102.682  1.00  0.00           C  
ATOM   3133  O   SER A1761      -3.015  34.272 102.755  1.00  0.00           O  
ATOM   3134  CB  SER A1761      -2.816  37.265 101.708  1.00  0.00           C  
ATOM   3135  OG  SER A1761      -3.231  38.078 102.787  1.00  0.00           O  
ATOM   3136  N   GLN A1762      -4.747  35.429 103.628  1.00  0.00           N  
ATOM   3137  CA  GLN A1762      -4.897  34.577 104.817  1.00  0.00           C  
ATOM   3138  C   GLN A1762      -5.539  33.223 104.491  1.00  0.00           C  
ATOM   3139  O   GLN A1762      -5.237  32.238 105.171  1.00  0.00           O  
ATOM   3140  CB  GLN A1762      -5.702  35.306 105.911  1.00  0.00           C  
ATOM   3141  CG  GLN A1762      -5.817  34.567 107.265  1.00  0.00           C  
ATOM   3142  CD  GLN A1762      -6.529  35.375 108.346  1.00  0.00           C  
ATOM   3143  OE1 GLN A1762      -6.513  36.604 108.334  1.00  0.00           O  
ATOM   3144  NE2 GLN A1762      -7.147  34.678 109.297  1.00  0.00           N  
ATOM   3145  N   LEU A1763      -6.408  33.173 103.471  1.00  0.00           N  
ATOM   3146  CA  LEU A1763      -7.101  31.925 103.067  1.00  0.00           C  
ATOM   3147  C   LEU A1763      -6.186  30.754 102.683  1.00  0.00           C  
ATOM   3148  O   LEU A1763      -6.584  29.601 102.854  1.00  0.00           O  
ATOM   3149  CB  LEU A1763      -8.115  32.185 101.941  1.00  0.00           C  
ATOM   3150  CG  LEU A1763      -9.323  33.064 102.285  1.00  0.00           C  
ATOM   3151  CD1 LEU A1763     -10.119  33.373 101.027  1.00  0.00           C  
ATOM   3152  CD2 LEU A1763     -10.221  32.426 103.354  1.00  0.00           C  
ATOM   3153  N   LYS A1764      -4.986  31.054 102.175  1.00  0.00           N  
ATOM   3154  CA  LYS A1764      -3.976  30.026 101.838  1.00  0.00           C  
ATOM   3155  C   LYS A1764      -3.554  29.223 103.082  1.00  0.00           C  
ATOM   3156  O   LYS A1764      -3.439  27.995 103.028  1.00  0.00           O  
ATOM   3157  CB  LYS A1764      -2.733  30.657 101.190  1.00  0.00           C  
ATOM   3158  CG  LYS A1764      -3.002  31.404  99.889  1.00  0.00           C  
ATOM   3159  N   GLU A1765      -3.354  29.941 104.189  1.00  0.00           N  
ATOM   3160  CA  GLU A1765      -2.960  29.374 105.487  1.00  0.00           C  
ATOM   3161  C   GLU A1765      -4.115  28.615 106.164  1.00  0.00           C  
ATOM   3162  O   GLU A1765      -3.939  27.472 106.598  1.00  0.00           O  
ATOM   3163  CB  GLU A1765      -2.487  30.514 106.405  1.00  0.00           C  
ATOM   3164  CG  GLU A1765      -1.874  30.113 107.756  1.00  0.00           C  
ATOM   3165  CD  GLU A1765      -1.656  31.306 108.691  1.00  0.00           C  
ATOM   3166  OE1 GLU A1765      -2.556  32.173 108.797  1.00  0.00           O  
ATOM   3167  OE2 GLU A1765      -0.593  31.360 109.349  1.00  0.00           O  
ATOM   3168  N   GLU A1795      -5.277  29.270 106.242  1.00  0.00           N  
ATOM   3169  CA  GLU A1795      -6.489  28.743 106.910  1.00  0.00           C  
ATOM   3170  C   GLU A1795      -7.030  27.444 106.302  1.00  0.00           C  
ATOM   3171  O   GLU A1795      -7.274  26.467 107.020  1.00  0.00           O  
ATOM   3172  CB  GLU A1795      -7.623  29.783 106.865  1.00  0.00           C  
ATOM   3173  CG  GLU A1795      -7.366  31.108 107.602  1.00  0.00           C  
ATOM   3174  CD  GLU A1795      -7.402  31.015 109.124  1.00  0.00           C  
ATOM   3175  OE1 GLU A1795      -8.120  30.152 109.682  1.00  0.00           O  
ATOM   3176  OE2 GLU A1795      -6.724  31.848 109.765  1.00  0.00           O  
ATOM   3177  N   LEU A1796      -7.207  27.458 104.978  1.00  0.00           N  
ATOM   3178  CA  LEU A1796      -7.767  26.323 104.217  1.00  0.00           C  
ATOM   3179  C   LEU A1796      -6.788  25.183 103.863  1.00  0.00           C  
ATOM   3180  O   LEU A1796      -7.198  24.222 103.203  1.00  0.00           O  
ATOM   3181  CB  LEU A1796      -8.440  26.841 102.932  1.00  0.00           C  
ATOM   3182  CG  LEU A1796      -9.632  27.793 103.078  1.00  0.00           C  
ATOM   3183  CD1 LEU A1796     -10.001  28.409 101.734  1.00  0.00           C  
ATOM   3184  CD2 LEU A1796     -10.835  27.079 103.685  1.00  0.00           C  
ATOM   3185  N   GLN A1797      -5.527  25.268 104.299  1.00  0.00           N  
ATOM   3186  CA  GLN A1797      -4.516  24.230 104.009  1.00  0.00           C  
ATOM   3187  C   GLN A1797      -4.848  22.878 104.671  1.00  0.00           C  
ATOM   3188  O   GLN A1797      -4.795  21.836 104.010  1.00  0.00           O  
ATOM   3189  CB  GLN A1797      -3.121  24.697 104.459  1.00  0.00           C  
ATOM   3190  CG  GLN A1797      -1.953  23.842 103.952  1.00  0.00           C  
ATOM   3191  CD  GLN A1797      -0.592  24.336 104.441  1.00  0.00           C  
ATOM   3192  OE1 GLN A1797      -0.457  24.850 105.556  1.00  0.00           O  
ATOM   3193  NE2 GLN A1797       0.429  24.155 103.610  1.00  0.00           N  
ATOM   3194  N   ASN A1805      -5.195  22.926 105.962  1.00  0.00           N  
ATOM   3195  CA  ASN A1805      -5.523  21.750 106.787  1.00  0.00           C  
ATOM   3196  C   ASN A1805      -7.053  21.677 106.977  1.00  0.00           C  
ATOM   3197  O   ASN A1805      -7.567  21.793 108.096  1.00  0.00           O  
ATOM   3198  CB  ASN A1805      -4.749  21.868 108.126  1.00  0.00           C  
ATOM   3199  CG  ASN A1805      -4.834  20.612 109.010  1.00  0.00           C  
ATOM   3200  OD1 ASN A1805      -5.216  19.526 108.567  1.00  0.00           O  
ATOM   3201  ND2 ASN A1805      -4.452  20.771 110.276  1.00  0.00           N  
ATOM   3202  N   VAL A1810      -7.771  21.510 105.862  1.00  0.00           N  
ATOM   3203  CA  VAL A1810      -9.252  21.460 105.833  1.00  0.00           C  
ATOM   3204  C   VAL A1810      -9.766  20.483 104.761  1.00  0.00           C  
ATOM   3205  O   VAL A1810      -9.204  20.434 103.662  1.00  0.00           O  
ATOM   3206  CB  VAL A1810      -9.854  22.880 105.527  1.00  0.00           C  
ATOM   3207  CG1 VAL A1810     -11.378  22.853 105.458  1.00  0.00           C  
ATOM   3208  CG2 VAL A1810      -9.422  23.899 106.562  1.00  0.00           C  
ATOM   3209  N   ARG A1811     -10.821  19.717 105.086  1.00  0.00           N  
ATOM   3210  CA  ARG A1811     -11.485  18.818 104.115  1.00  0.00           C  
ATOM   3211  C   ARG A1811     -12.099  19.714 103.054  1.00  0.00           C  
ATOM   3212  O   ARG A1811     -12.814  20.662 103.402  1.00  0.00           O  
ATOM   3213  CB  ARG A1811     -12.622  17.995 104.736  1.00  0.00           C  
ATOM   3214  CG  ARG A1811     -12.231  16.923 105.762  1.00  0.00           C  
ATOM   3215  CD  ARG A1811     -13.473  16.357 106.488  1.00  0.00           C  
ATOM   3216  NE  ARG A1811     -14.610  16.112 105.581  1.00  0.00           N  
ATOM   3217  CZ  ARG A1811     -14.795  15.036 104.798  1.00  0.00           C  
ATOM   3218  NH1 ARG A1811     -13.918  14.021 104.766  1.00  0.00           N  
ATOM   3219  NH2 ARG A1811     -15.885  14.970 104.023  1.00  0.00           N  
ATOM   3220  N   TRP A1989     -11.850  19.409 101.779  1.00  0.00           N  
ATOM   3221  CA  TRP A1989     -12.312  20.268 100.682  1.00  0.00           C  
ATOM   3222  C   TRP A1989     -13.809  20.097 100.364  1.00  0.00           C  
ATOM   3223  O   TRP A1989     -14.198  19.487  99.367  1.00  0.00           O  
ATOM   3224  CB  TRP A1989     -11.410  20.124  99.444  1.00  0.00           C  
ATOM   3225  CG  TRP A1989     -11.486  21.329  98.586  1.00  0.00           C  
ATOM   3226  CD1 TRP A1989     -12.041  21.431  97.354  1.00  0.00           C  
ATOM   3227  CD2 TRP A1989     -11.038  22.642  98.939  1.00  0.00           C  
ATOM   3228  NE1 TRP A1989     -11.942  22.721  96.900  1.00  0.00           N  
ATOM   3229  CE2 TRP A1989     -11.333  23.489  97.852  1.00  0.00           C  
ATOM   3230  CE3 TRP A1989     -10.408  23.182 100.072  1.00  0.00           C  
ATOM   3231  CZ2 TRP A1989     -11.016  24.858  97.853  1.00  0.00           C  
ATOM   3232  CZ3 TRP A1989     -10.091  24.541 100.078  1.00  0.00           C  
ATOM   3233  CH2 TRP A1989     -10.396  25.364  98.973  1.00  0.00           C  
ATOM   3234  N   THR A1990     -14.627  20.675 101.240  1.00  0.00           N  
ATOM   3235  CA  THR A1990     -16.088  20.632 101.158  1.00  0.00           C  
ATOM   3236  C   THR A1990     -16.657  21.923 101.775  1.00  0.00           C  
ATOM   3237  O   THR A1990     -16.106  22.413 102.759  1.00  0.00           O  
ATOM   3238  CB  THR A1990     -16.620  19.361 101.871  1.00  0.00           C  
ATOM   3239  OG1 THR A1990     -18.051  19.342 101.839  1.00  0.00           O  
ATOM   3240  CG2 THR A1990     -16.132  19.286 103.320  1.00  0.00           C  
ATOM   3241  N   GLU A1992     -19.180  22.650 103.686  1.00  0.00           N  
ATOM   3242  CA  GLU A1992     -19.498  22.524 105.117  1.00  0.00           C  
ATOM   3243  C   GLU A1992     -18.308  22.882 106.033  1.00  0.00           C  
ATOM   3244  O   GLU A1992     -18.531  23.411 107.126  1.00  0.00           O  
ATOM   3245  CB  GLU A1992     -20.060  21.136 105.439  1.00  0.00           C  
ATOM   3246  CG  GLU A1992     -19.106  19.961 105.216  1.00  0.00           C  
ATOM   3247  CD  GLU A1992     -19.781  18.604 105.372  1.00  0.00           C  
ATOM   3248  OE1 GLU A1992     -20.871  18.389 104.787  1.00  0.00           O  
ATOM   3249  OE2 GLU A1992     -19.199  17.738 106.060  1.00  0.00           O  
ATOM   3250  N   GLU A1993     -17.074  22.605 105.581  1.00  0.00           N  
ATOM   3251  CA  GLU A1993     -15.838  23.013 106.286  1.00  0.00           C  
ATOM   3252  C   GLU A1993     -15.201  24.313 105.743  1.00  0.00           C  
ATOM   3253  O   GLU A1993     -14.541  25.027 106.505  1.00  0.00           O  
ATOM   3254  CB  GLU A1993     -14.791  21.887 106.315  1.00  0.00           C  
ATOM   3255  CG  GLU A1993     -15.156  20.710 107.247  1.00  0.00           C  
ATOM   3256  CD  GLU A1993     -13.942  19.980 107.849  1.00  0.00           C  
ATOM   3257  OE1 GLU A1993     -12.827  20.030 107.281  1.00  0.00           O  
ATOM   3258  OE2 GLU A1993     -14.110  19.351 108.918  1.00  0.00           O  
ATOM   3259  N   ILE A1994     -15.392  24.615 104.453  1.00  0.00           N  
ATOM   3260  CA  ILE A1994     -14.836  25.837 103.828  1.00  0.00           C  
ATOM   3261  C   ILE A1994     -15.612  27.115 104.218  1.00  0.00           C  
ATOM   3262  O   ILE A1994     -14.995  28.131 104.547  1.00  0.00           O  
ATOM   3263  CB  ILE A1994     -14.748  25.714 102.271  1.00  0.00           C  
ATOM   3264  CG1 ILE A1994     -13.766  24.608 101.870  1.00  0.00           C  
ATOM   3265  CG2 ILE A1994     -14.278  27.034 101.637  1.00  0.00           C  
ATOM   3266  CD1 ILE A1994     -13.768  24.291 100.385  1.00  0.00           C  
ATOM   3267  N   THR A1995     -16.944  27.059 104.166  1.00  0.00           N  
ATOM   3268  CA  THR A1995     -17.803  28.219 104.481  1.00  0.00           C  
ATOM   3269  C   THR A1995     -17.586  28.842 105.879  1.00  0.00           C  
ATOM   3270  O   THR A1995     -17.462  30.067 105.960  1.00  0.00           O  
ATOM   3271  CB  THR A1995     -19.298  27.915 104.252  1.00  0.00           C  
ATOM   3272  OG1 THR A1995     -19.481  27.402 102.930  1.00  0.00           O  
ATOM   3273  CG2 THR A1995     -20.139  29.175 104.400  1.00  0.00           C  
ATOM   3274  N   PRO A2012     -17.567  28.027 106.970  1.00  0.00           N  
ATOM   3275  CA  PRO A2012     -17.253  28.606 108.298  1.00  0.00           C  
ATOM   3276  C   PRO A2012     -15.871  29.292 108.400  1.00  0.00           C  
ATOM   3277  O   PRO A2012     -15.731  30.234 109.184  1.00  0.00           O  
ATOM   3278  CB  PRO A2012     -17.360  27.403 109.252  1.00  0.00           C  
ATOM   3279  CG  PRO A2012     -17.251  26.215 108.394  1.00  0.00           C  
ATOM   3280  CD  PRO A2012     -17.882  26.590 107.093  1.00  0.00           C  
ATOM   3281  N   VAL A2013     -14.888  28.831 107.617  1.00  0.00           N  
ATOM   3282  CA  VAL A2013     -13.556  29.466 107.548  1.00  0.00           C  
ATOM   3283  C   VAL A2013     -13.656  30.852 106.873  1.00  0.00           C  
ATOM   3284  O   VAL A2013     -12.979  31.786 107.313  1.00  0.00           O  
ATOM   3285  CB  VAL A2013     -12.504  28.567 106.828  1.00  0.00           C  
ATOM   3286  CG1 VAL A2013     -11.165  29.274 106.701  1.00  0.00           C  
ATOM   3287  CG2 VAL A2013     -12.327  27.250 107.571  1.00  0.00           C  
ATOM   3288  N   PHE A2014     -14.482  30.975 105.817  1.00  0.00           N  
ATOM   3289  CA  PHE A2014     -14.725  32.274 105.158  1.00  0.00           C  
ATOM   3290  C   PHE A2014     -15.390  33.250 106.128  1.00  0.00           C  
ATOM   3291  O   PHE A2014     -14.969  34.396 106.212  1.00  0.00           O  
ATOM   3292  CB  PHE A2014     -15.633  32.192 103.902  1.00  0.00           C  
ATOM   3293  CG  PHE A2014     -15.041  31.471 102.700  1.00  0.00           C  
ATOM   3294  CD1 PHE A2014     -13.699  31.620 102.321  1.00  0.00           C  
ATOM   3295  CD2 PHE A2014     -15.888  30.739 101.855  1.00  0.00           C  
ATOM   3296  CE1 PHE A2014     -13.196  30.971 101.174  1.00  0.00           C  
ATOM   3297  CE2 PHE A2014     -15.396  30.095 100.702  1.00  0.00           C  
ATOM   3298  CZ  PHE A2014     -14.050  30.213 100.364  1.00  0.00           C  
ATOM   3299  N   LYS A2015     -16.429  32.789 106.831  1.00  0.00           N  
ATOM   3300  CA  LYS A2015     -17.157  33.603 107.830  1.00  0.00           C  
ATOM   3301  C   LYS A2015     -16.252  34.116 108.940  1.00  0.00           C  
ATOM   3302  O   LYS A2015     -16.361  35.276 109.333  1.00  0.00           O  
ATOM   3303  CB  LYS A2015     -18.314  32.813 108.467  1.00  0.00           C  
ATOM   3304  CG  LYS A2015     -19.458  32.515 107.509  1.00  0.00           C  
ATOM   3305  CD  LYS A2015     -20.528  31.612 108.118  1.00  0.00           C  
ATOM   3306  CE  LYS A2015     -21.605  31.299 107.074  1.00  0.00           C  
ATOM   3307  NZ  LYS A2015     -22.550  30.224 107.494  1.00  0.00           N  
ATOM   3308  N   LYS A2016     -15.356  33.246 109.419  1.00  0.00           N  
ATOM   3309  CA  LYS A2016     -14.416  33.571 110.505  1.00  0.00           C  
ATOM   3310  C   LYS A2016     -13.469  34.690 110.059  1.00  0.00           C  
ATOM   3311  O   LYS A2016     -13.406  35.727 110.713  1.00  0.00           O  
ATOM   3312  CB  LYS A2016     -13.633  32.316 110.956  1.00  0.00           C  
ATOM   3313  CG  LYS A2016     -13.019  32.352 112.381  1.00  0.00           C  
ATOM   3314  CD  LYS A2016     -11.808  33.289 112.613  1.00  0.00           C  
ATOM   3315  CE  LYS A2016     -10.627  33.002 111.677  1.00  0.00           C  
ATOM   3316  NZ  LYS A2016     -10.175  31.575 111.711  1.00  0.00           N  
ATOM   3317  N   VAL A2017     -12.793  34.489 108.926  1.00  0.00           N  
ATOM   3318  CA  VAL A2017     -11.828  35.462 108.374  1.00  0.00           C  
ATOM   3319  C   VAL A2017     -12.479  36.807 107.998  1.00  0.00           C  
ATOM   3320  O   VAL A2017     -11.888  37.854 108.239  1.00  0.00           O  
ATOM   3321  CB  VAL A2017     -11.045  34.871 107.156  1.00  0.00           C  
ATOM   3322  CG1 VAL A2017     -10.087  35.890 106.552  1.00  0.00           C  
ATOM   3323  CG2 VAL A2017     -10.269  33.633 107.572  1.00  0.00           C  
ATOM   3324  N   LEU A2018     -13.683  36.775 107.425  1.00  0.00           N  
ATOM   3325  CA  LEU A2018     -14.405  38.007 107.037  1.00  0.00           C  
ATOM   3326  C   LEU A2018     -14.858  38.831 108.241  1.00  0.00           C  
ATOM   3327  O   LEU A2018     -14.733  40.059 108.231  1.00  0.00           O  
ATOM   3328  CB  LEU A2018     -15.607  37.693 106.140  1.00  0.00           C  
ATOM   3329  CG  LEU A2018     -15.290  37.200 104.728  1.00  0.00           C  
ATOM   3330  CD1 LEU A2018     -16.533  36.583 104.101  1.00  0.00           C  
ATOM   3331  CD2 LEU A2018     -14.739  38.330 103.880  1.00  0.00           C  
ATOM   3332  N   LYS A2019     -15.379  38.152 109.264  1.00  0.00           N  
ATOM   3333  CA  LYS A2019     -15.822  38.808 110.511  1.00  0.00           C  
ATOM   3334  C   LYS A2019     -14.609  39.392 111.257  1.00  0.00           C  
ATOM   3335  O   LYS A2019     -14.638  40.551 111.676  1.00  0.00           O  
ATOM   3336  CB  LYS A2019     -16.589  37.820 111.408  1.00  0.00           C  
ATOM   3337  CG  LYS A2019     -17.414  38.471 112.515  1.00  0.00           C  
ATOM   3338  CD  LYS A2019     -18.116  37.443 113.408  1.00  0.00           C  
ATOM   3339  CE  LYS A2019     -17.154  36.734 114.378  1.00  0.00           C  
ATOM   3340  NZ  LYS A2019     -16.479  37.657 115.366  1.00  0.00           N  
ATOM   3341  N   GLN A2020     -13.565  38.567 111.390  1.00  0.00           N  
ATOM   3342  CA  GLN A2020     -12.280  38.913 112.026  1.00  0.00           C  
ATOM   3343  C   GLN A2020     -11.661  40.187 111.444  1.00  0.00           C  
ATOM   3344  O   GLN A2020     -11.222  41.059 112.187  1.00  0.00           O  
ATOM   3345  CB  GLN A2020     -11.309  37.729 111.861  1.00  0.00           C  
ATOM   3346  CG  GLN A2020      -9.905  37.875 112.441  1.00  0.00           C  
ATOM   3347  CD  GLN A2020      -9.061  36.612 112.249  1.00  0.00           C  
ATOM   3348  OE1 GLN A2020      -9.047  36.004 111.167  1.00  0.00           O  
ATOM   3349  NE2 GLN A2020      -8.330  36.231 113.295  1.00  0.00           N  
ATOM   3350  N   HIS A2021     -11.635  40.272 110.114  1.00  0.00           N  
ATOM   3351  CA  HIS A2021     -11.097  41.440 109.393  1.00  0.00           C  
ATOM   3352  C   HIS A2021     -12.074  42.615 109.244  1.00  0.00           C  
ATOM   3353  O   HIS A2021     -11.632  43.739 109.016  1.00  0.00           O  
ATOM   3354  CB  HIS A2021     -10.533  41.017 108.027  1.00  0.00           C  
ATOM   3355  CG  HIS A2021      -9.204  40.331 108.120  1.00  0.00           C  
ATOM   3356  ND1 HIS A2021      -8.017  40.993 107.894  1.00  0.00           N  
ATOM   3357  CD2 HIS A2021      -8.870  39.064 108.455  1.00  0.00           C  
ATOM   3358  CE1 HIS A2021      -7.011  40.155 108.060  1.00  0.00           C  
ATOM   3359  NE2 HIS A2021      -7.502  38.979 108.405  1.00  0.00           N  
ATOM   3360  N   GLY A2022     -13.377  42.365 109.383  1.00  0.00           N  
ATOM   3361  CA  GLY A2022     -14.397  43.410 109.261  1.00  0.00           C  
ATOM   3362  C   GLY A2022     -14.612  43.760 107.802  1.00  0.00           C  
ATOM   3363  O   GLY A2022     -14.519  44.926 107.423  1.00  0.00           O  
ATOM   3364  N   VAL A2023     -14.891  42.726 107.005  1.00  0.00           N  
ATOM   3365  CA  VAL A2023     -15.113  42.807 105.559  1.00  0.00           C  
ATOM   3366  C   VAL A2023     -16.501  42.212 105.275  1.00  0.00           C  
ATOM   3367  O   VAL A2023     -16.798  41.107 105.742  1.00  0.00           O  
ATOM   3368  CB  VAL A2023     -14.030  41.982 104.805  1.00  0.00           C  
ATOM   3369  CG1 VAL A2023     -14.259  42.002 103.303  1.00  0.00           C  
ATOM   3370  CG2 VAL A2023     -12.635  42.494 105.135  1.00  0.00           C  
ATOM   3371  N   LYS A2024     -17.330  42.935 104.510  1.00  0.00           N  
ATOM   3372  CA  LYS A2024     -18.709  42.501 104.205  1.00  0.00           C  
ATOM   3373  C   LYS A2024     -18.691  41.336 103.209  1.00  0.00           C  
ATOM   3374  O   LYS A2024     -17.929  41.386 102.245  1.00  0.00           O  
ATOM   3375  CB  LYS A2024     -19.565  43.653 103.654  1.00  0.00           C  
ATOM   3376  CG  LYS A2024     -19.668  44.899 104.558  1.00  0.00           C  
ATOM   3377  CD  LYS A2024     -20.292  44.618 105.929  1.00  0.00           C  
ATOM   3378  CE  LYS A2024     -20.335  45.872 106.793  1.00  0.00           C  
ATOM   3379  NZ  LYS A2024     -20.796  45.567 108.181  1.00  0.00           N  
ATOM   3380  N   PRO A2025     -19.538  40.302 103.426  1.00  0.00           N  
ATOM   3381  CA  PRO A2025     -19.509  39.108 102.574  1.00  0.00           C  
ATOM   3382  C   PRO A2025     -19.906  39.305 101.095  1.00  0.00           C  
ATOM   3383  O   PRO A2025     -19.334  38.622 100.239  1.00  0.00           O  
ATOM   3384  CB  PRO A2025     -20.470  38.146 103.293  1.00  0.00           C  
ATOM   3385  CG  PRO A2025     -21.410  39.021 103.984  1.00  0.00           C  
ATOM   3386  CD  PRO A2025     -20.594  40.187 104.449  1.00  0.00           C  
ATOM   3387  N   LYS A2026     -20.843  40.221 100.808  1.00  0.00           N  
ATOM   3388  CA  LYS A2026     -21.294  40.502  99.426  1.00  0.00           C  
ATOM   3389  C   LYS A2026     -20.117  40.805  98.496  1.00  0.00           C  
ATOM   3390  O   LYS A2026     -19.961  40.154  97.461  1.00  0.00           O  
ATOM   3391  CB  LYS A2026     -22.310  41.661  99.382  1.00  0.00           C  
ATOM   3392  CG  LYS A2026     -22.829  41.980  97.963  1.00  0.00           C  
ATOM   3393  CD  LYS A2026     -24.011  42.940  97.938  1.00  0.00           C  
ATOM   3394  CE  LYS A2026     -24.468  43.161  96.493  1.00  0.00           C  
ATOM   3395  NZ  LYS A2026     -25.691  43.997  96.406  1.00  0.00           N  
ATOM   3396  N   GLU A2027     -19.293  41.772  98.896  1.00  0.00           N  
ATOM   3397  CA  GLU A2027     -18.116  42.171  98.116  1.00  0.00           C  
ATOM   3398  C   GLU A2027     -17.028  41.080  98.057  1.00  0.00           C  
ATOM   3399  O   GLU A2027     -16.303  41.007  97.060  1.00  0.00           O  
ATOM   3400  CB  GLU A2027     -17.531  43.513  98.594  1.00  0.00           C  
ATOM   3401  CG  GLU A2027     -18.348  44.770  98.215  1.00  0.00           C  
ATOM   3402  CD  GLU A2027     -19.616  44.998  99.049  1.00  0.00           C  
ATOM   3403  OE1 GLU A2027     -19.592  44.784 100.287  1.00  0.00           O  
ATOM   3404  OE2 GLU A2027     -20.633  45.434  98.459  1.00  0.00           O  
ATOM   3405  N   PHE A2039     -16.916  40.250  99.103  1.00  0.00           N  
ATOM   3406  CA  PHE A2039     -15.957  39.125  99.118  1.00  0.00           C  
ATOM   3407  C   PHE A2039     -16.332  38.059  98.083  1.00  0.00           C  
ATOM   3408  O   PHE A2039     -15.469  37.613  97.324  1.00  0.00           O  
ATOM   3409  CB  PHE A2039     -15.836  38.476 100.514  1.00  0.00           C  
ATOM   3410  CG  PHE A2039     -15.049  37.178 100.521  1.00  0.00           C  
ATOM   3411  CD1 PHE A2039     -13.656  37.191 100.466  1.00  0.00           C  
ATOM   3412  CD2 PHE A2039     -15.708  35.940 100.561  1.00  0.00           C  
ATOM   3413  CE1 PHE A2039     -12.923  35.990 100.463  1.00  0.00           C  
ATOM   3414  CE2 PHE A2039     -14.987  34.732 100.554  1.00  0.00           C  
ATOM   3415  CZ  PHE A2039     -13.592  34.758 100.508  1.00  0.00           C  
ATOM   3416  N   TYR A2040     -17.600  37.636  98.090  1.00  0.00           N  
ATOM   3417  CA  TYR A2040     -18.093  36.620  97.139  1.00  0.00           C  
ATOM   3418  C   TYR A2040     -18.117  37.115  95.686  1.00  0.00           C  
ATOM   3419  O   TYR A2040     -17.926  36.303  94.775  1.00  0.00           O  
ATOM   3420  CB  TYR A2040     -19.442  36.015  97.582  1.00  0.00           C  
ATOM   3421  CG  TYR A2040     -19.310  35.168  98.839  1.00  0.00           C  
ATOM   3422  CD1 TYR A2040     -18.545  33.989  98.829  1.00  0.00           C  
ATOM   3423  CD2 TYR A2040     -19.936  35.532 100.039  1.00  0.00           C  
ATOM   3424  CE1 TYR A2040     -18.391  33.201  99.983  1.00  0.00           C  
ATOM   3425  CE2 TYR A2040     -19.794  34.743 101.200  1.00  0.00           C  
ATOM   3426  CZ  TYR A2040     -19.019  33.578 101.158  1.00  0.00           C  
ATOM   3427  OH  TYR A2040     -18.862  32.793 102.277  1.00  0.00           O  
ATOM   3428  N   THR A2042     -15.853  39.424  94.417  1.00  0.00           N  
ATOM   3429  CA  THR A2042     -14.417  39.369  94.075  1.00  0.00           C  
ATOM   3430  C   THR A2042     -13.922  37.923  93.899  1.00  0.00           C  
ATOM   3431  O   THR A2042     -13.119  37.667  93.003  1.00  0.00           O  
ATOM   3432  CB  THR A2042     -13.529  40.111  95.134  1.00  0.00           C  
ATOM   3433  OG1 THR A2042     -13.957  41.473  95.252  1.00  0.00           O  
ATOM   3434  CG2 THR A2042     -12.044  40.097  94.756  1.00  0.00           C  
ATOM   3435  N   LEU A2043     -14.409  36.997  94.737  1.00  0.00           N  
ATOM   3436  CA  LEU A2043     -14.032  35.563  94.660  1.00  0.00           C  
ATOM   3437  C   LEU A2043     -14.475  34.920  93.347  1.00  0.00           C  
ATOM   3438  O   LEU A2043     -13.771  34.053  92.822  1.00  0.00           O  
ATOM   3439  CB  LEU A2043     -14.588  34.753  95.849  1.00  0.00           C  
ATOM   3440  CG  LEU A2043     -14.203  33.265  95.964  1.00  0.00           C  
ATOM   3441  CD1 LEU A2043     -12.704  33.081  96.099  1.00  0.00           C  
ATOM   3442  CD2 LEU A2043     -14.910  32.614  97.131  1.00  0.00           C  
ATOM   3443  N   ARG A2044     -15.647  35.321  92.846  1.00  0.00           N  
ATOM   3444  CA  ARG A2044     -16.141  34.853  91.550  1.00  0.00           C  
ATOM   3445  C   ARG A2044     -15.163  35.285  90.452  1.00  0.00           C  
ATOM   3446  O   ARG A2044     -14.754  34.466  89.644  1.00  0.00           O  
ATOM   3447  CB  ARG A2044     -17.548  35.390  91.251  1.00  0.00           C  
ATOM   3448  CG  ARG A2044     -18.102  34.903  89.920  1.00  0.00           C  
ATOM   3449  CD  ARG A2044     -19.561  35.253  89.703  1.00  0.00           C  
ATOM   3450  NE  ARG A2044     -20.414  34.530  90.634  1.00  0.00           N  
ATOM   3451  CZ  ARG A2044     -20.706  33.229  90.562  1.00  0.00           C  
ATOM   3452  NH1 ARG A2044     -20.235  32.442  89.583  1.00  0.00           N  
ATOM   3453  NH2 ARG A2044     -21.490  32.710  91.499  1.00  0.00           N  
ATOM   3454  N   ARG A2045     -14.764  36.557  90.468  1.00  0.00           N  
ATOM   3455  CA  ARG A2045     -13.809  37.102  89.490  1.00  0.00           C  
ATOM   3456  C   ARG A2045     -12.427  36.423  89.558  1.00  0.00           C  
ATOM   3457  O   ARG A2045     -11.765  36.280  88.537  1.00  0.00           O  
ATOM   3458  CB  ARG A2045     -13.657  38.620  89.651  1.00  0.00           C  
ATOM   3459  CG  ARG A2045     -14.962  39.404  89.524  1.00  0.00           C  
ATOM   3460  CD  ARG A2045     -14.716  40.895  89.447  1.00  0.00           C  
ATOM   3461  NE  ARG A2045     -15.966  41.656  89.571  1.00  0.00           N  
ATOM   3462  CZ  ARG A2045     -16.385  42.354  90.639  1.00  0.00           C  
ATOM   3463  NH1 ARG A2045     -15.669  42.458  91.771  1.00  0.00           N  
ATOM   3464  NH2 ARG A2045     -17.560  42.990  90.564  1.00  0.00           N  
ATOM   3465  N   VAL A2046     -12.010  36.002  90.752  1.00  0.00           N  
ATOM   3466  CA  VAL A2046     -10.727  35.305  90.955  1.00  0.00           C  
ATOM   3467  C   VAL A2046     -10.760  33.871  90.391  1.00  0.00           C  
ATOM   3468  O   VAL A2046      -9.805  33.449  89.729  1.00  0.00           O  
ATOM   3469  CB  VAL A2046     -10.316  35.301  92.464  1.00  0.00           C  
ATOM   3470  CG1 VAL A2046      -9.091  34.432  92.715  1.00  0.00           C  
ATOM   3471  CG2 VAL A2046     -10.055  36.725  92.938  1.00  0.00           C  
ATOM   3472  N   LEU A2047     -11.856  33.150  90.650  1.00  0.00           N  
ATOM   3473  CA  LEU A2047     -12.034  31.753  90.212  1.00  0.00           C  
ATOM   3474  C   LEU A2047     -12.583  31.579  88.778  1.00  0.00           C  
ATOM   3475  O   LEU A2047     -12.114  30.709  88.041  1.00  0.00           O  
ATOM   3476  CB  LEU A2047     -12.968  31.019  91.191  1.00  0.00           C  
ATOM   3477  CG  LEU A2047     -12.577  30.936  92.668  1.00  0.00           C  
ATOM   3478  CD1 LEU A2047     -13.723  30.347  93.480  1.00  0.00           C  
ATOM   3479  CD2 LEU A2047     -11.309  30.122  92.859  1.00  0.00           C  
ATOM   3480  N   THR A2048     -13.572  32.401  88.412  1.00  0.00           N  
ATOM   3481  CA  THR A2048     -14.296  32.340  87.125  1.00  0.00           C  
ATOM   3482  C   THR A2048     -13.854  33.377  86.077  1.00  0.00           C  
ATOM   3483  O   THR A2048     -13.856  33.083  84.878  1.00  0.00           O  
ATOM   3484  CB  THR A2048     -15.824  32.514  87.389  1.00  0.00           C  
ATOM   3485  OG1 THR A2048     -16.251  31.544  88.350  1.00  0.00           O  
ATOM   3486  CG2 THR A2048     -16.648  32.348  86.143  1.00  0.00           C  
ATOM   3487  N   GLY A2049     -13.483  34.575  86.525  1.00  0.00           N  
ATOM   3488  CA  GLY A2049     -13.119  35.677  85.627  1.00  0.00           C  
ATOM   3489  C   GLY A2049     -14.329  36.278  84.924  1.00  0.00           C  
ATOM   3490  O   GLY A2049     -14.187  36.847  83.843  1.00  0.00           O  
ATOM   3491  N   ARG A2050     -15.511  36.150  85.537  1.00  0.00           N  
ATOM   3492  CA  ARG A2050     -16.783  36.631  84.984  1.00  0.00           C  
ATOM   3493  C   ARG A2050     -17.691  37.185  86.076  1.00  0.00           C  
ATOM   3494  O   ARG A2050     -17.493  36.902  87.252  1.00  0.00           O  
ATOM   3495  CB  ARG A2050     -17.512  35.479  84.309  1.00  0.00           C  
ATOM   3496  CG  ARG A2050     -16.860  34.918  83.034  1.00  0.00           C  
ATOM   3497  CD  ARG A2050     -17.417  33.537  82.720  1.00  0.00           C  
ATOM   3498  NE  ARG A2050     -18.884  33.534  82.714  1.00  0.00           N  
ATOM   3499  CZ  ARG A2050     -19.665  32.452  82.773  1.00  0.00           C  
ATOM   3500  NH1 ARG A2050     -19.158  31.216  82.851  1.00  0.00           N  
ATOM   3501  NH2 ARG A2050     -20.990  32.619  82.766  1.00  0.00           N  
ATOM   3502  N   GLU A2074     -18.694  37.958  85.665  1.00  0.00           N  
ATOM   3503  CA  GLU A2074     -19.669  38.562  86.586  1.00  0.00           C  
ATOM   3504  C   GLU A2074     -20.749  37.586  87.051  1.00  0.00           C  
ATOM   3505  O   GLU A2074     -21.313  37.793  88.134  1.00  0.00           O  
ATOM   3506  CB  GLU A2074     -20.345  39.789  85.950  1.00  0.00           C  
ATOM   3507  CG  GLU A2074     -19.387  40.917  85.554  1.00  0.00           C  
ATOM   3508  CD  GLU A2074     -18.600  41.499  86.719  1.00  0.00           C  
ATOM   3509  OE1 GLU A2074     -19.123  41.531  87.851  1.00  0.00           O  
ATOM   3510  OE2 GLU A2074     -17.456  41.942  86.491  1.00  0.00           O  
ATOM   3511  N   GLU A2083     -21.059  36.562  86.243  1.00  0.00           N  
ATOM   3512  CA  GLU A2083     -22.072  35.560  86.617  1.00  0.00           C  
ATOM   3513  C   GLU A2083     -21.613  34.141  86.221  1.00  0.00           C  
ATOM   3514  O   GLU A2083     -20.635  33.966  85.491  1.00  0.00           O  
ATOM   3515  CB  GLU A2083     -23.447  35.929  86.004  1.00  0.00           C  
ATOM   3516  CG  GLU A2083     -24.600  36.142  87.051  1.00  0.00           C  
ATOM   3517  CD  GLU A2083     -24.895  34.938  87.967  1.00  0.00           C  
ATOM   3518  OE1 GLU A2083     -25.277  33.863  87.438  1.00  0.00           O  
ATOM   3519  OE2 GLU A2083     -24.761  35.076  89.210  1.00  0.00           O  
ATOM   3520  N   GLY A2086     -22.315  33.144  86.753  1.00  0.00           N  
ATOM   3521  CA  GLY A2086     -22.028  31.727  86.527  1.00  0.00           C  
ATOM   3522  C   GLY A2086     -22.843  30.857  87.481  1.00  0.00           C  
ATOM   3523  O   GLY A2086     -23.814  31.347  88.072  1.00  0.00           O  
ATOM   3524  N   PRO A2087     -22.471  29.567  87.644  1.00  0.00           N  
ATOM   3525  CA  PRO A2087     -23.192  28.694  88.593  1.00  0.00           C  
ATOM   3526  C   PRO A2087     -22.973  29.124  90.046  1.00  0.00           C  
ATOM   3527  O   PRO A2087     -22.052  29.887  90.314  1.00  0.00           O  
ATOM   3528  CB  PRO A2087     -22.571  27.303  88.355  1.00  0.00           C  
ATOM   3529  CG  PRO A2087     -21.796  27.412  87.092  1.00  0.00           C  
ATOM   3530  CD  PRO A2087     -21.381  28.839  86.969  1.00  0.00           C  
ATOM   3531  N   GLU A2088     -23.789  28.621  90.972  1.00  0.00           N  
ATOM   3532  CA  GLU A2088     -23.648  28.968  92.401  1.00  0.00           C  
ATOM   3533  C   GLU A2088     -22.221  28.666  92.881  1.00  0.00           C  
ATOM   3534  O   GLU A2088     -21.666  27.604  92.568  1.00  0.00           O  
ATOM   3535  CB  GLU A2088     -24.674  28.238  93.274  1.00  0.00           C  
ATOM   3536  CG  GLU A2088     -26.104  28.684  93.033  1.00  0.00           C  
ATOM   3537  CD  GLU A2088     -27.115  27.855  93.816  1.00  0.00           C  
ATOM   3538  OE1 GLU A2088     -26.972  27.747  95.061  1.00  0.00           O  
ATOM   3539  OE2 GLU A2088     -28.067  27.330  93.180  1.00  0.00           O  
ATOM   3540  N   LEU A2089     -21.644  29.614  93.622  1.00  0.00           N  
ATOM   3541  CA  LEU A2089     -20.246  29.532  94.096  1.00  0.00           C  
ATOM   3542  C   LEU A2089     -20.011  28.300  95.005  1.00  0.00           C  
ATOM   3543  O   LEU A2089     -18.903  27.760  95.052  1.00  0.00           O  
ATOM   3544  CB  LEU A2089     -19.838  30.863  94.764  1.00  0.00           C  
ATOM   3545  CG  LEU A2089     -18.390  31.346  94.708  1.00  0.00           C  
ATOM   3546  CD1 LEU A2089     -17.889  31.478  93.278  1.00  0.00           C  
ATOM   3547  CD2 LEU A2089     -18.295  32.694  95.406  1.00  0.00           C  
ATOM   3548  N   VAL A2090     -21.075  27.864  95.692  1.00  0.00           N  
ATOM   3549  CA  VAL A2090     -21.109  26.624  96.489  1.00  0.00           C  
ATOM   3550  C   VAL A2090     -20.820  25.370  95.629  1.00  0.00           C  
ATOM   3551  O   VAL A2090     -20.223  24.421  96.127  1.00  0.00           O  
ATOM   3552  CB  VAL A2090     -22.483  26.477  97.239  1.00  0.00           C  
ATOM   3553  CG1 VAL A2090     -22.670  25.085  97.869  1.00  0.00           C  
ATOM   3554  CG2 VAL A2090     -22.616  27.559  98.308  1.00  0.00           C  
ATOM   3555  N   ASN A2091     -21.253  25.371  94.364  1.00  0.00           N  
ATOM   3556  CA  ASN A2091     -20.987  24.263  93.421  1.00  0.00           C  
ATOM   3557  C   ASN A2091     -19.604  24.352  92.750  1.00  0.00           C  
ATOM   3558  O   ASN A2091     -18.943  23.325  92.574  1.00  0.00           O  
ATOM   3559  CB  ASN A2091     -22.071  24.198  92.329  1.00  0.00           C  
ATOM   3560  CG  ASN A2091     -23.475  23.941  92.885  1.00  0.00           C  
ATOM   3561  OD1 ASN A2091     -23.659  23.228  93.879  1.00  0.00           O  
ATOM   3562  ND2 ASN A2091     -24.475  24.509  92.220  1.00  0.00           N  
ATOM   3563  N   ILE A2092     -19.180  25.570  92.394  1.00  0.00           N  
ATOM   3564  CA  ILE A2092     -17.897  25.814  91.703  1.00  0.00           C  
ATOM   3565  C   ILE A2092     -16.674  25.444  92.547  1.00  0.00           C  
ATOM   3566  O   ILE A2092     -15.790  24.717  92.070  1.00  0.00           O  
ATOM   3567  CB  ILE A2092     -17.708  27.311  91.280  1.00  0.00           C  
ATOM   3568  CG1 ILE A2092     -18.803  27.788  90.321  1.00  0.00           C  
ATOM   3569  CG2 ILE A2092     -16.348  27.522  90.609  1.00  0.00           C  
ATOM   3570  CD1 ILE A2092     -18.696  29.261  89.966  1.00  0.00           C  
ATOM   3571  N   ILE A2093     -16.644  25.949  93.788  1.00  0.00           N  
ATOM   3572  CA  ILE A2093     -15.496  25.780  94.707  1.00  0.00           C  
ATOM   3573  C   ILE A2093     -15.063  24.322  94.993  1.00  0.00           C  
ATOM   3574  O   ILE A2093     -13.905  24.011  94.756  1.00  0.00           O  
ATOM   3575  CB  ILE A2093     -15.659  26.623  96.019  1.00  0.00           C  
ATOM   3576  CG1 ILE A2093     -15.612  28.122  95.704  1.00  0.00           C  
ATOM   3577  CG2 ILE A2093     -14.553  26.304  97.035  1.00  0.00           C  
ATOM   3578  CD1 ILE A2093     -15.868  29.015  96.908  1.00  0.00           C  
ATOM   3579  N   PRO A2094     -15.972  23.437  95.471  1.00  0.00           N  
ATOM   3580  CA  PRO A2094     -15.612  22.032  95.736  1.00  0.00           C  
ATOM   3581  C   PRO A2094     -15.128  21.222  94.528  1.00  0.00           C  
ATOM   3582  O   PRO A2094     -14.248  20.374  94.702  1.00  0.00           O  
ATOM   3583  CB  PRO A2094     -16.922  21.422  96.262  1.00  0.00           C  
ATOM   3584  CG  PRO A2094     -17.685  22.540  96.740  1.00  0.00           C  
ATOM   3585  CD  PRO A2094     -17.385  23.660  95.806  1.00  0.00           C  
ATOM   3586  N   LEU A2095     -15.700  21.473  93.341  1.00  0.00           N  
ATOM   3587  CA  LEU A2095     -15.325  20.745  92.108  1.00  0.00           C  
ATOM   3588  C   LEU A2095     -13.871  21.025  91.721  1.00  0.00           C  
ATOM   3589  O   LEU A2095     -13.117  20.089  91.425  1.00  0.00           O  
ATOM   3590  CB  LEU A2095     -16.279  21.061  90.946  1.00  0.00           C  
ATOM   3591  CG  LEU A2095     -16.088  20.286  89.635  1.00  0.00           C  
ATOM   3592  CD1 LEU A2095     -16.093  18.775  89.856  1.00  0.00           C  
ATOM   3593  CD2 LEU A2095     -17.164  20.686  88.632  1.00  0.00           C  
ATOM   3594  N   LEU A2096     -13.487  22.306  91.746  1.00  0.00           N  
ATOM   3595  CA  LEU A2096     -12.084  22.710  91.556  1.00  0.00           C  
ATOM   3596  C   LEU A2096     -11.309  22.164  92.756  1.00  0.00           C  
ATOM   3597  O   LEU A2096     -11.861  22.056  93.859  1.00  0.00           O  
ATOM   3598  CB  LEU A2096     -11.918  24.238  91.537  1.00  0.00           C  
ATOM   3599  CG  LEU A2096     -12.306  25.114  90.345  1.00  0.00           C  
ATOM   3600  CD1 LEU A2096     -13.643  24.769  89.739  1.00  0.00           C  
ATOM   3601  CD2 LEU A2096     -12.279  26.576  90.777  1.00  0.00           C  
ATOM   3602  N   GLY A2097     -10.043  21.818  92.557  1.00  0.00           N  
ATOM   3603  CA  GLY A2097      -9.212  21.315  93.661  1.00  0.00           C  
ATOM   3604  C   GLY A2097      -8.888  22.378  94.707  1.00  0.00           C  
ATOM   3605  O   GLY A2097      -9.230  23.562  94.538  1.00  0.00           O  
ATOM   3606  N   LYS A2098      -8.273  21.944  95.810  1.00  0.00           N  
ATOM   3607  CA  LYS A2098      -7.767  22.866  96.836  1.00  0.00           C  
ATOM   3608  C   LYS A2098      -6.642  23.679  96.177  1.00  0.00           C  
ATOM   3609  O   LYS A2098      -6.632  24.908  96.258  1.00  0.00           O  
ATOM   3610  CB  LYS A2098      -7.242  22.111  98.069  1.00  0.00           C  
ATOM   3611  CG  LYS A2098      -6.672  23.012  99.193  1.00  0.00           C  
ATOM   3612  CD  LYS A2098      -6.177  22.225 100.402  1.00  0.00           C  
ATOM   3613  CE  LYS A2098      -7.314  21.601 101.202  1.00  0.00           C  
ATOM   3614  NZ  LYS A2098      -6.821  20.936 102.435  1.00  0.00           N  
ATOM   3615  N   GLU A2099      -5.723  22.959  95.519  1.00  0.00           N  
ATOM   3616  CA  GLU A2099      -4.596  23.534  94.761  1.00  0.00           C  
ATOM   3617  C   GLU A2099      -5.071  24.524  93.692  1.00  0.00           C  
ATOM   3618  O   GLU A2099      -4.474  25.582  93.542  1.00  0.00           O  
ATOM   3619  CB  GLU A2099      -3.770  22.417  94.093  1.00  0.00           C  
ATOM   3620  CG  GLU A2099      -2.458  22.871  93.420  1.00  0.00           C  
ATOM   3621  CD  GLU A2099      -1.723  21.751  92.686  1.00  0.00           C  
ATOM   3622  OE1 GLU A2099      -2.379  20.854  92.109  1.00  0.00           O  
ATOM   3623  OE2 GLU A2099      -0.475  21.789  92.659  1.00  0.00           O  
ATOM   3624  N   ILE A2100      -6.148  24.184  92.980  1.00  0.00           N  
ATOM   3625  CA  ILE A2100      -6.701  25.053  91.919  1.00  0.00           C  
ATOM   3626  C   ILE A2100      -7.341  26.326  92.521  1.00  0.00           C  
ATOM   3627  O   ILE A2100      -7.235  27.406  91.934  1.00  0.00           O  
ATOM   3628  CB  ILE A2100      -7.738  24.329  90.983  1.00  0.00           C  
ATOM   3629  CG1 ILE A2100      -7.280  22.919  90.553  1.00  0.00           C  
ATOM   3630  CG2 ILE A2100      -8.036  25.187  89.754  1.00  0.00           C  
ATOM   3631  CD1 ILE A2100      -5.857  22.818  90.026  1.00  0.00           C  
ATOM   3632  N   PHE A2101      -7.997  26.186  93.677  1.00  0.00           N  
ATOM   3633  CA  PHE A2101      -8.608  27.319  94.390  1.00  0.00           C  
ATOM   3634  C   PHE A2101      -7.540  28.303  94.876  1.00  0.00           C  
ATOM   3635  O   PHE A2101      -7.615  29.493  94.570  1.00  0.00           O  
ATOM   3636  CB  PHE A2101      -9.442  26.823  95.585  1.00  0.00           C  
ATOM   3637  CG  PHE A2101     -10.142  27.920  96.356  1.00  0.00           C  
ATOM   3638  CD1 PHE A2101     -11.415  28.351  95.977  1.00  0.00           C  
ATOM   3639  CD2 PHE A2101      -9.538  28.509  97.476  1.00  0.00           C  
ATOM   3640  CE1 PHE A2101     -12.081  29.367  96.696  1.00  0.00           C  
ATOM   3641  CE2 PHE A2101     -10.190  29.522  98.204  1.00  0.00           C  
ATOM   3642  CZ  PHE A2101     -11.464  29.954  97.812  1.00  0.00           C  
ATOM   3643  N   LEU A2102      -6.554  27.789  95.616  1.00  0.00           N  
ATOM   3644  CA  LEU A2102      -5.474  28.616  96.193  1.00  0.00           C  
ATOM   3645  C   LEU A2102      -4.529  29.227  95.151  1.00  0.00           C  
ATOM   3646  O   LEU A2102      -4.089  30.367  95.325  1.00  0.00           O  
ATOM   3647  CB  LEU A2102      -4.668  27.823  97.238  1.00  0.00           C  
ATOM   3648  CG  LEU A2102      -5.449  27.274  98.440  1.00  0.00           C  
ATOM   3649  CD1 LEU A2102      -4.550  26.412  99.311  1.00  0.00           C  
ATOM   3650  CD2 LEU A2102      -6.086  28.392  99.248  1.00  0.00           C  
ATOM   3651  N   ARG A2103      -4.222  28.470  94.092  1.00  0.00           N  
ATOM   3652  CA  ARG A2103      -3.369  28.942  92.978  1.00  0.00           C  
ATOM   3653  C   ARG A2103      -3.985  30.152  92.268  1.00  0.00           C  
ATOM   3654  O   ARG A2103      -3.267  31.082  91.906  1.00  0.00           O  
ATOM   3655  CB  ARG A2103      -3.123  27.806  91.978  1.00  0.00           C  
ATOM   3656  CG  ARG A2103      -2.210  28.105  90.778  1.00  0.00           C  
ATOM   3657  CD  ARG A2103      -2.079  26.864  89.897  1.00  0.00           C  
ATOM   3658  NE  ARG A2103      -3.373  26.484  89.325  1.00  0.00           N  
ATOM   3659  CZ  ARG A2103      -3.645  25.356  88.662  1.00  0.00           C  
ATOM   3660  NH1 ARG A2103      -2.715  24.417  88.453  1.00  0.00           N  
ATOM   3661  NH2 ARG A2103      -4.884  25.164  88.202  1.00  0.00           N  
ATOM   3662  N   ARG A2104      -5.305  30.125  92.077  1.00  0.00           N  
ATOM   3663  CA  ARG A2104      -6.031  31.244  91.452  1.00  0.00           C  
ATOM   3664  C   ARG A2104      -6.101  32.503  92.321  1.00  0.00           C  
ATOM   3665  O   ARG A2104      -6.196  33.595  91.769  1.00  0.00           O  
ATOM   3666  CB  ARG A2104      -7.425  30.813  90.976  1.00  0.00           C  
ATOM   3667  CG  ARG A2104      -7.338  29.890  89.776  1.00  0.00           C  
ATOM   3668  CD  ARG A2104      -8.674  29.316  89.346  1.00  0.00           C  
ATOM   3669  NE  ARG A2104      -8.508  28.327  88.273  1.00  0.00           N  
ATOM   3670  CZ  ARG A2104      -9.482  27.581  87.744  1.00  0.00           C  
ATOM   3671  NH1 ARG A2104     -10.744  27.663  88.177  1.00  0.00           N  
ATOM   3672  NH2 ARG A2104      -9.180  26.720  86.774  1.00  0.00           N  
ATOM   3673  N   ILE A2105      -6.047  32.356  93.651  1.00  0.00           N  
ATOM   3674  CA  ILE A2105      -6.040  33.504  94.578  1.00  0.00           C  
ATOM   3675  C   ILE A2105      -4.699  34.242  94.479  1.00  0.00           C  
ATOM   3676  O   ILE A2105      -4.672  35.450  94.206  1.00  0.00           O  
ATOM   3677  CB  ILE A2105      -6.301  33.082  96.056  1.00  0.00           C  
ATOM   3678  CG1 ILE A2105      -7.723  32.541  96.226  1.00  0.00           C  
ATOM   3679  CG2 ILE A2105      -6.128  34.271  97.009  1.00  0.00           C  
ATOM   3680  CD1 ILE A2105      -7.981  31.931  97.591  1.00  0.00           C  
ATOM   3681  N   GLU A2107      -3.607  33.505  94.701  1.00  0.00           N  
ATOM   3682  CA  GLU A2107      -2.241  34.065  94.646  1.00  0.00           C  
ATOM   3683  C   GLU A2107      -1.888  34.652  93.273  1.00  0.00           C  
ATOM   3684  O   GLU A2107      -1.199  35.675  93.202  1.00  0.00           O  
ATOM   3685  CB  GLU A2107      -1.179  33.041  95.094  1.00  0.00           C  
ATOM   3686  CG  GLU A2107      -1.027  31.787  94.212  1.00  0.00           C  
ATOM   3687  CD  GLU A2107       0.040  30.806  94.705  1.00  0.00           C  
ATOM   3688  OE1 GLU A2107       0.714  31.074  95.728  1.00  0.00           O  
ATOM   3689  OE2 GLU A2107       0.205  29.752  94.051  1.00  0.00           O  
ATOM   3690  N   ARG A2108      -2.356  33.997  92.205  1.00  0.00           N  
ATOM   3691  CA  ARG A2108      -2.168  34.485  90.828  1.00  0.00           C  
ATOM   3692  C   ARG A2108      -2.952  35.768  90.533  1.00  0.00           C  
ATOM   3693  O   ARG A2108      -2.461  36.610  89.772  1.00  0.00           O  
ATOM   3694  CB  ARG A2108      -2.539  33.419  89.775  1.00  0.00           C  
ATOM   3695  CG  ARG A2108      -1.489  32.336  89.553  1.00  0.00           C  
ATOM   3696  CD  ARG A2108      -1.968  31.240  88.582  1.00  0.00           C  
ATOM   3697  NE  ARG A2108      -2.261  31.723  87.219  1.00  0.00           N  
ATOM   3698  CZ  ARG A2108      -3.450  32.134  86.745  1.00  0.00           C  
ATOM   3699  NH1 ARG A2108      -4.553  32.174  87.506  1.00  0.00           N  
ATOM   3700  NH2 ARG A2108      -3.537  32.537  85.475  1.00  0.00           N  
ATOM   3701  N   SER A2109      -4.153  35.912  91.111  1.00  0.00           N  
ATOM   3702  CA  SER A2109      -5.001  37.096  90.861  1.00  0.00           C  
ATOM   3703  C   SER A2109      -4.333  38.378  91.379  1.00  0.00           C  
ATOM   3704  O   SER A2109      -4.350  39.398  90.687  1.00  0.00           O  
ATOM   3705  CB  SER A2109      -6.419  36.928  91.415  1.00  0.00           C  
ATOM   3706  OG  SER A2109      -7.313  37.812  90.766  1.00  0.00           O  
ATOM   3707  N   LEU A2110      -3.736  38.314  92.572  1.00  0.00           N  
ATOM   3708  CA  LEU A2110      -2.930  39.428  93.106  1.00  0.00           C  
ATOM   3709  C   LEU A2110      -1.974  38.951  94.214  1.00  0.00           C  
ATOM   3710  O   LEU A2110      -2.396  38.233  95.129  1.00  0.00           O  
ATOM   3711  CB  LEU A2110      -3.815  40.583  93.603  1.00  0.00           C  
ATOM   3712  CG  LEU A2110      -3.119  41.875  94.066  1.00  0.00           C  
ATOM   3713  CD1 LEU A2110      -2.174  42.473  93.012  1.00  0.00           C  
ATOM   3714  CD2 LEU A2110      -4.176  42.890  94.462  1.00  0.00           C  
ATOM   3715  N   GLY A2111      -0.700  39.346  94.111  1.00  0.00           N  
ATOM   3716  CA  GLY A2111       0.331  38.974  95.091  1.00  0.00           C  
ATOM   3717  C   GLY A2111       1.592  39.820  95.011  1.00  0.00           C  
ATOM   3718  O   GLY A2111       2.368  39.706  94.063  1.00  0.00           O  
TER
END
