# Supplementary material for: Backbone Brackets and Arginine Tweezers delineate Class I and Class II aminoacyl tRNA synthetases
Source: PLoS Comput Biol. 2018 Apr 16;14(4):e1006101. doi: 10.1371/journal.pcbi.1006101 (PMC5919687; doi:10.1371/journal.pcbi.1006101)
Supplement: S11 File — All structures of Class I aaRS with residues renumbered according to the MSA. (GZ) [file pcbi.1006101.s023.tar.gz › 2ov4_A_renum.pdb]

ATOM      1  N   MET A 265      76.461  23.189  47.826  1.00  0.00           N  
ATOM      2  CA  MET A 265      75.831  24.324  47.177  1.00  0.00           C  
ATOM      3  C   MET A 265      74.470  24.591  47.805  1.00  0.00           C  
ATOM      4  O   MET A 265      74.100  23.981  48.802  1.00  0.00           O  
ATOM      5  CB  MET A 265      75.681  24.052  45.685  1.00  0.00           C  
ATOM      6  CG  MET A 265      76.542  22.916  45.228  1.00  0.00           C  
ATOM      7  SD  MET A 265      75.975  22.231  43.705  1.00  0.00           S  
ATOM      8  CE  MET A 265      75.875  20.419  44.209  1.00  0.00           C  
ATOM      9  N   LYS A 266      73.733  25.531  47.233  1.00  0.00           N  
ATOM     10  CA  LYS A 266      72.414  25.797  47.737  1.00  0.00           C  
ATOM     11  C   LYS A 266      71.478  24.731  47.145  1.00  0.00           C  
ATOM     12  O   LYS A 266      71.799  24.084  46.157  1.00  0.00           O  
ATOM     13  CB  LYS A 266      71.978  27.233  47.393  1.00  0.00           C  
ATOM     14  CG  LYS A 266      72.290  28.278  48.461  1.00  0.00           C  
ATOM     15  CD  LYS A 266      71.553  29.557  48.147  1.00  0.00           C  
ATOM     16  CE  LYS A 266      72.224  30.767  48.777  1.00  0.00           C  
ATOM     17  NZ  LYS A 266      73.706  30.760  48.566  1.00  0.00           N  
ATOM     18  N   THR A 267      70.356  24.498  47.813  1.00  0.00           N  
ATOM     19  CA  THR A 267      69.394  23.495  47.391  1.00  0.00           C  
ATOM     20  C   THR A 267      68.198  24.130  46.743  1.00  0.00           C  
ATOM     21  O   THR A 267      67.664  25.114  47.251  1.00  0.00           O  
ATOM     22  CB  THR A 267      68.896  22.659  48.596  1.00  0.00           C  
ATOM     23  OG1 THR A 267      70.013  22.025  49.216  1.00  0.00           O  
ATOM     24  CG2 THR A 267      67.915  21.591  48.154  1.00  0.00           C  
ATOM     25  N   ILE A 268      67.730  23.504  45.667  1.00  0.00           N  
ATOM     26  CA  ILE A 268      66.510  23.931  44.968  1.00  0.00           C  
ATOM     27  C   ILE A 268      65.539  22.745  44.998  1.00  0.00           C  
ATOM     28  O   ILE A 268      65.967  21.589  45.020  1.00  0.00           O  
ATOM     29  CB  ILE A 268      66.829  24.270  43.460  1.00  0.00           C  
ATOM     30  CG1 ILE A 268      67.252  25.724  43.278  1.00  0.00           C  
ATOM     31  CG2 ILE A 268      65.691  23.936  42.555  1.00  0.00           C  
ATOM     32  CD1 ILE A 268      67.455  26.065  41.856  1.00  0.00           C  
ATOM     33  N   PHE A 269      64.238  23.041  45.019  1.00  0.00           N  
ATOM     34  CA  PHE A 269      63.178  22.011  44.900  1.00  0.00           C  
ATOM     35  C   PHE A 269      62.143  22.558  43.954  1.00  0.00           C  
ATOM     36  O   PHE A 269      61.789  23.714  44.030  1.00  0.00           O  
ATOM     37  CB  PHE A 269      62.471  21.715  46.246  1.00  0.00           C  
ATOM     38  CG  PHE A 269      61.498  20.542  46.190  1.00  0.00           C  
ATOM     39  CD1 PHE A 269      61.897  19.256  46.590  1.00  0.00           C  
ATOM     40  CD2 PHE A 269      60.197  20.709  45.709  1.00  0.00           C  
ATOM     41  CE1 PHE A 269      61.052  18.177  46.431  1.00  0.00           C  
ATOM     42  CE2 PHE A 269      59.320  19.630  45.594  1.00  0.00           C  
ATOM     43  CZ  PHE A 269      59.760  18.368  45.908  1.00  0.00           C  
ATOM     44  N   SER A 270      61.629  21.715  43.084  1.00  0.00           N  
ATOM     45  CA  SER A 270      60.462  22.083  42.236  1.00  0.00           C  
ATOM     46  C   SER A 270      59.690  20.821  41.866  1.00  0.00           C  
ATOM     47  O   SER A 270      60.255  19.742  41.647  1.00  0.00           O  
ATOM     48  CB  SER A 270      60.863  22.817  40.954  1.00  0.00           C  
ATOM     49  OG  SER A 270      59.971  23.878  40.680  1.00  0.00           O  
ATOM     50  N   GLY A 272      58.376  20.960  41.835  1.00  0.00           N  
ATOM     51  CA  GLY A 272      57.508  19.851  41.466  1.00  0.00           C  
ATOM     52  C   GLY A 272      56.641  20.186  40.255  1.00  0.00           C  
ATOM     53  O   GLY A 272      56.316  21.343  40.007  1.00  0.00           O  
ATOM     54  N   ILE A 273      56.231  19.143  39.540  1.00  0.00           N  
ATOM     55  CA  ILE A 273      55.339  19.286  38.407  1.00  0.00           C  
ATOM     56  C   ILE A 273      54.281  18.198  38.539  1.00  0.00           C  
ATOM     57  O   ILE A 273      54.611  17.045  38.679  1.00  0.00           O  
ATOM     58  CB  ILE A 273      56.106  19.161  37.086  1.00  0.00           C  
ATOM     59  CG1 ILE A 273      56.889  20.444  36.791  1.00  0.00           C  
ATOM     60  CG2 ILE A 273      55.187  18.735  35.942  1.00  0.00           C  
ATOM     61  CD1 ILE A 273      57.961  20.255  35.670  1.00  0.00           C  
ATOM     62  N   GLN A 274      53.018  18.597  38.635  1.00  0.00           N  
ATOM     63  CA  GLN A 274      51.892  17.665  38.765  1.00  0.00           C  
ATOM     64  C   GLN A 274      51.673  16.802  37.536  1.00  0.00           C  
ATOM     65  O   GLN A 274      51.451  17.343  36.474  1.00  0.00           O  
ATOM     66  CB  GLN A 274      50.634  18.479  38.803  1.00  0.00           C  
ATOM     67  CG  GLN A 274      50.216  18.891  40.094  1.00  0.00           C  
ATOM     68  CD  GLN A 274      48.788  19.288  40.049  1.00  0.00           C  
ATOM     69  OE1 GLN A 274      47.919  18.473  40.231  1.00  0.00           O  
ATOM     70  NE2 GLN A 274      48.534  20.501  39.646  1.00  0.00           N  
ATOM     71  N   PRO A 275      51.463  15.503  37.732  1.00  0.00           N  
ATOM     72  CA  PRO A 275      51.146  14.593  36.627  1.00  0.00           C  
ATOM     73  C   PRO A 275      49.654  14.573  36.237  1.00  0.00           C  
ATOM     74  O   PRO A 275      49.063  13.499  36.033  1.00  0.00           O  
ATOM     75  CB  PRO A 275      51.568  13.224  37.184  1.00  0.00           C  
ATOM     76  CG  PRO A 275      51.513  13.340  38.660  1.00  0.00           C  
ATOM     77  CD  PRO A 275      51.532  14.805  39.035  1.00  0.00           C  
ATOM     78  N   SER A 276      49.086  15.764  36.066  1.00  0.00           N  
ATOM     79  CA  SER A 276      47.680  15.970  35.726  1.00  0.00           C  
ATOM     80  C   SER A 276      47.359  16.154  34.207  1.00  0.00           C  
ATOM     81  O   SER A 276      46.238  16.505  33.819  1.00  0.00           O  
ATOM     82  CB  SER A 276      47.164  17.196  36.459  1.00  0.00           C  
ATOM     83  OG  SER A 276      47.790  18.302  35.868  1.00  0.00           O  
ATOM     84  N   GLY A 277      48.337  15.924  33.358  1.00  0.00           N  
ATOM     85  CA  GLY A 277      48.149  16.058  31.925  1.00  0.00           C  
ATOM     86  C   GLY A 277      49.582  16.018  31.429  1.00  0.00           C  
ATOM     87  O   GLY A 277      50.492  15.860  32.242  1.00  0.00           O  
ATOM     88  N   VAL A 279      49.782  16.116  30.116  1.00  0.00           N  
ATOM     89  CA  VAL A 279      51.114  16.295  29.546  1.00  0.00           C  
ATOM     90  C   VAL A 279      51.541  17.771  29.707  1.00  0.00           C  
ATOM     91  O   VAL A 279      50.757  18.677  29.432  1.00  0.00           O  
ATOM     92  CB  VAL A 279      51.172  15.911  28.067  1.00  0.00           C  
ATOM     93  CG1 VAL A 279      52.557  16.153  27.534  1.00  0.00           C  
ATOM     94  CG2 VAL A 279      50.773  14.442  27.905  1.00  0.00           C  
ATOM     95  N   ILE A 280      52.759  18.012  30.206  1.00  0.00           N  
ATOM     96  CA  ILE A 280      53.260  19.391  30.363  1.00  0.00           C  
ATOM     97  C   ILE A 280      53.219  20.235  29.064  1.00  0.00           C  
ATOM     98  O   ILE A 280      53.377  19.718  27.952  1.00  0.00           O  
ATOM     99  CB  ILE A 280      54.620  19.480  31.108  1.00  0.00           C  
ATOM    100  CG1 ILE A 280      55.698  18.651  30.445  1.00  0.00           C  
ATOM    101  CG2 ILE A 280      54.467  19.134  32.604  1.00  0.00           C  
ATOM    102  CD1 ILE A 280      57.012  18.862  31.112  1.00  0.00           C  
ATOM    103  N   THR A 281      52.898  21.511  29.212  1.00  0.00           N  
ATOM    104  CA  THR A 281      52.720  22.400  28.056  1.00  0.00           C  
ATOM    105  C   THR A 281      53.938  23.276  27.844  1.00  0.00           C  
ATOM    106  O   THR A 281      54.739  23.432  28.748  1.00  0.00           O  
ATOM    107  CB  THR A 281      51.542  23.342  28.296  1.00  0.00           C  
ATOM    108  OG1 THR A 281      51.817  24.121  29.456  1.00  0.00           O  
ATOM    109  CG2 THR A 281      50.282  22.581  28.576  1.00  0.00           C  
ATOM    110  N   ILE A 282      54.027  23.925  26.682  1.00  0.00           N  
ATOM    111  CA  ILE A 282      55.127  24.854  26.417  1.00  0.00           C  
ATOM    112  C   ILE A 282      55.124  25.944  27.495  1.00  0.00           C  
ATOM    113  O   ILE A 282      56.120  26.632  27.699  1.00  0.00           O  
ATOM    114  CB  ILE A 282      55.033  25.505  25.022  1.00  0.00           C  
ATOM    115  CG1 ILE A 282      53.851  26.477  24.955  1.00  0.00           C  
ATOM    116  CG2 ILE A 282      54.952  24.461  23.935  1.00  0.00           C  
ATOM    117  CD1 ILE A 282      53.564  26.973  23.557  1.00  0.00           C  
ATOM    118  N   GLY A 283      54.030  26.016  28.251  1.00  0.00           N  
ATOM    119  CA  GLY A 283      53.905  26.970  29.351  1.00  0.00           C  
ATOM    120  C   GLY A 283      54.681  26.446  30.550  1.00  0.00           C  
ATOM    121  O   GLY A 283      55.480  27.163  31.124  1.00  0.00           O  
ATOM    122  N   ASN A 284      54.511  25.167  30.873  1.00  0.00           N  
ATOM    123  CA  ASN A 284      55.255  24.569  31.982  1.00  0.00           C  
ATOM    124  C   ASN A 284      56.751  24.540  31.640  1.00  0.00           C  
ATOM    125  O   ASN A 284      57.591  24.552  32.530  1.00  0.00           O  
ATOM    126  CB  ASN A 284      54.822  23.116  32.283  1.00  0.00           C  
ATOM    127  CG  ASN A 284      53.328  22.950  32.504  1.00  0.00           C  
ATOM    128  OD1 ASN A 284      52.674  22.179  31.778  1.00  0.00           O  
ATOM    129  ND2 ASN A 284      52.849  23.435  33.645  1.00  0.00           N  
ATOM    130  N   TYR A 285      57.053  24.408  30.357  1.00  0.00           N  
ATOM    131  CA  TYR A 285      58.408  24.343  29.838  1.00  0.00           C  
ATOM    132  C   TYR A 285      59.149  25.681  29.917  1.00  0.00           C  
ATOM    133  O   TYR A 285      60.263  25.760  30.420  1.00  0.00           O  
ATOM    134  CB  TYR A 285      58.366  23.858  28.397  1.00  0.00           C  
ATOM    135  CG  TYR A 285      59.728  23.777  27.758  1.00  0.00           C  
ATOM    136  CD1 TYR A 285      60.710  22.934  28.256  1.00  0.00           C  
ATOM    137  CD2 TYR A 285      60.056  24.596  26.682  1.00  0.00           C  
ATOM    138  CE1 TYR A 285      61.969  22.888  27.670  1.00  0.00           C  
ATOM    139  CE2 TYR A 285      61.312  24.551  26.093  1.00  0.00           C  
ATOM    140  CZ  TYR A 285      62.263  23.704  26.593  1.00  0.00           C  
ATOM    141  OH  TYR A 285      63.493  23.662  25.978  1.00  0.00           O  
ATOM    142  N   ILE A 286      58.527  26.733  29.392  1.00  0.00           N  
ATOM    143  CA  ILE A 286      59.109  28.069  29.408  1.00  0.00           C  
ATOM    144  C   ILE A 286      59.216  28.642  30.826  1.00  0.00           C  
ATOM    145  O   ILE A 286      60.152  29.358  31.131  1.00  0.00           O  
ATOM    146  CB  ILE A 286      58.246  29.016  28.561  1.00  0.00           C  
ATOM    147  CG1 ILE A 286      58.290  28.639  27.083  1.00  0.00           C  
ATOM    148  CG2 ILE A 286      58.620  30.480  28.785  1.00  0.00           C  
ATOM    149  CD1 ILE A 286      57.317  29.429  26.198  1.00  0.00           C  
ATOM    150  N   GLY A 287      58.212  28.406  31.664  1.00  0.00           N  
ATOM    151  CA  GLY A 287      58.160  29.004  33.002  1.00  0.00           C  
ATOM    152  C   GLY A 287      58.926  28.267  34.098  1.00  0.00           C  
ATOM    153  O   GLY A 287      59.211  28.833  35.162  1.00  0.00           O  
ATOM    154  N   ALA A 288      59.063  26.960  33.927  1.00  0.00           N  
ATOM    155  CA  ALA A 288      59.860  26.195  34.888  1.00  0.00           C  
ATOM    156  C   ALA A 288      60.840  25.140  34.351  1.00  0.00           C  
ATOM    157  O   ALA A 288      62.044  25.275  34.509  1.00  0.00           O  
ATOM    158  CB  ALA A 288      58.958  25.629  35.986  1.00  0.00           C  
ATOM    159  N   LEU A 289      60.454  24.061  33.847  1.00  0.00           N  
ATOM    160  CA  LEU A 289      61.288  22.972  33.343  1.00  0.00           C  
ATOM    161  C   LEU A 289      62.524  23.432  32.523  1.00  0.00           C  
ATOM    162  O   LEU A 289      63.625  22.901  32.680  1.00  0.00           O  
ATOM    163  CB  LEU A 289      60.434  22.014  32.534  1.00  0.00           C  
ATOM    164  CG  LEU A 289      60.817  20.541  32.504  1.00  0.00           C  
ATOM    165  CD1 LEU A 289      61.130  20.166  31.112  1.00  0.00           C  
ATOM    166  CD2 LEU A 289      61.983  20.185  33.398  1.00  0.00           C  
ATOM    167  N   ARG A 290      62.359  24.438  31.671  1.00  0.00           N  
ATOM    168  CA  ARG A 290      63.471  24.873  30.841  1.00  0.00           C  
ATOM    169  C   ARG A 290      64.685  25.318  31.669  1.00  0.00           C  
ATOM    170  O   ARG A 290      65.836  25.120  31.272  1.00  0.00           O  
ATOM    171  CB  ARG A 290      63.036  25.982  29.869  1.00  0.00           C  
ATOM    172  CG  ARG A 290      64.158  26.446  28.942  1.00  0.00           C  
ATOM    173  CD  ARG A 290      63.719  27.527  27.966  1.00  0.00           C  
ATOM    174  NE  ARG A 290      63.210  28.742  28.619  1.00  0.00           N  
ATOM    175  CZ  ARG A 290      62.874  29.848  27.949  1.00  0.00           C  
ATOM    176  NH1 ARG A 290      63.054  29.876  26.628  1.00  0.00           N  
ATOM    177  NH2 ARG A 290      62.377  30.926  28.577  1.00  0.00           N  
ATOM    178  N   GLN A 291      64.414  25.957  32.800  1.00  0.00           N  
ATOM    179  CA  GLN A 291      65.461  26.491  33.648  1.00  0.00           C  
ATOM    180  C   GLN A 291      66.060  25.408  34.551  1.00  0.00           C  
ATOM    181  O   GLN A 291      67.203  25.519  35.025  1.00  0.00           O  
ATOM    182  CB  GLN A 291      64.900  27.646  34.468  1.00  0.00           C  
ATOM    183  CG  GLN A 291      64.631  28.952  33.658  1.00  0.00           C  
ATOM    184  CD  GLN A 291      63.592  28.793  32.538  1.00  0.00           C  
ATOM    185  OE1 GLN A 291      63.931  28.717  31.333  1.00  0.00           O  
ATOM    186  NE2 GLN A 291      62.324  28.802  32.924  1.00  0.00           N  
ATOM    187  N   PHE A 292      65.319  24.320  34.712  1.00  0.00           N  
ATOM    188  CA  PHE A 292      65.799  23.169  35.459  1.00  0.00           C  
ATOM    189  C   PHE A 292      67.107  22.628  34.825  1.00  0.00           C  
ATOM    190  O   PHE A 292      68.059  22.257  35.536  1.00  0.00           O  
ATOM    191  CB  PHE A 292      64.737  22.077  35.448  1.00  0.00           C  
ATOM    192  CG  PHE A 292      63.507  22.406  36.250  1.00  0.00           C  
ATOM    193  CD1 PHE A 292      63.310  23.677  36.755  1.00  0.00           C  
ATOM    194  CD2 PHE A 292      62.537  21.426  36.488  1.00  0.00           C  
ATOM    195  CE1 PHE A 292      62.183  23.978  37.472  1.00  0.00           C  
ATOM    196  CE2 PHE A 292      61.414  21.713  37.217  1.00  0.00           C  
ATOM    197  CZ  PHE A 292      61.247  22.989  37.723  1.00  0.00           C  
ATOM    198  N   VAL A 293      67.152  22.584  33.493  1.00  0.00           N  
ATOM    199  CA  VAL A 293      68.294  22.021  32.797  1.00  0.00           C  
ATOM    200  C   VAL A 293      69.635  22.760  33.058  1.00  0.00           C  
ATOM    201  O   VAL A 293      70.729  22.178  32.964  1.00  0.00           O  
ATOM    202  CB  VAL A 293      67.981  21.826  31.279  1.00  0.00           C  
ATOM    203  CG1 VAL A 293      69.167  21.173  30.531  1.00  0.00           C  
ATOM    204  CG2 VAL A 293      66.675  20.991  31.076  1.00  0.00           C  
ATOM    205  N   GLU A 294      69.555  24.032  33.433  1.00  0.00           N  
ATOM    206  CA  GLU A 294      70.766  24.793  33.669  1.00  0.00           C  
ATOM    207  C   GLU A 294      71.111  24.764  35.139  1.00  0.00           C  
ATOM    208  O   GLU A 294      72.270  24.574  35.516  1.00  0.00           O  
ATOM    209  CB  GLU A 294      70.568  26.244  33.225  1.00  0.00           C  
ATOM    210  CG  GLU A 294      71.157  27.293  34.195  1.00  0.00           C  
ATOM    211  CD  GLU A 294      70.214  28.491  34.451  1.00  0.00           C  
ATOM    212  OE1 GLU A 294      69.014  28.447  34.047  1.00  0.00           O  
ATOM    213  OE2 GLU A 294      70.692  29.481  35.061  1.00  0.00           O  
ATOM    214  N   LEU A 295      70.071  24.952  35.949  1.00  0.00           N  
ATOM    215  CA  LEU A 295      70.126  25.018  37.404  1.00  0.00           C  
ATOM    216  C   LEU A 295      70.687  23.768  38.052  1.00  0.00           C  
ATOM    217  O   LEU A 295      71.284  23.844  39.118  1.00  0.00           O  
ATOM    218  CB  LEU A 295      68.716  25.254  37.946  1.00  0.00           C  
ATOM    219  CG  LEU A 295      68.092  26.645  37.748  1.00  0.00           C  
ATOM    220  CD1 LEU A 295      66.593  26.549  37.944  1.00  0.00           C  
ATOM    221  CD2 LEU A 295      68.688  27.728  38.679  1.00  0.00           C  
ATOM    222  N   GLN A 296      70.460  22.611  37.427  1.00  0.00           N  
ATOM    223  CA  GLN A 296      70.890  21.343  37.991  1.00  0.00           C  
ATOM    224  C   GLN A 296      72.410  21.289  38.138  1.00  0.00           C  
ATOM    225  O   GLN A 296      72.942  20.450  38.840  1.00  0.00           O  
ATOM    226  CB  GLN A 296      70.426  20.212  37.091  1.00  0.00           C  
ATOM    227  CG  GLN A 296      71.224  20.126  35.840  1.00  0.00           C  
ATOM    228  CD  GLN A 296      70.775  18.988  34.972  1.00  0.00           C  
ATOM    229  OE1 GLN A 296      70.489  17.917  35.481  1.00  0.00           O  
ATOM    230  NE2 GLN A 296      70.710  19.211  33.640  1.00  0.00           N  
ATOM    231  N   HIS A 297      73.103  22.196  37.465  1.00  0.00           N  
ATOM    232  CA  HIS A 297      74.564  22.265  37.500  1.00  0.00           C  
ATOM    233  C   HIS A 297      75.082  23.257  38.547  1.00  0.00           C  
ATOM    234  O   HIS A 297      76.143  23.076  39.121  1.00  0.00           O  
ATOM    235  CB  HIS A 297      75.085  22.636  36.098  1.00  0.00           C  
ATOM    236  CG  HIS A 297      74.818  21.581  35.065  1.00  0.00           C  
ATOM    237  ND1 HIS A 297      73.986  21.787  33.983  1.00  0.00           N  
ATOM    238  CD2 HIS A 297      75.217  20.289  34.990  1.00  0.00           C  
ATOM    239  CE1 HIS A 297      73.886  20.667  33.284  1.00  0.00           C  
ATOM    240  NE2 HIS A 297      74.626  19.745  33.873  1.00  0.00           N  
ATOM    241  N   GLU A 299      74.282  24.272  38.825  1.00  0.00           N  
ATOM    242  CA  GLU A 299      74.630  25.328  39.763  1.00  0.00           C  
ATOM    243  C   GLU A 299      74.177  25.010  41.195  1.00  0.00           C  
ATOM    244  O   GLU A 299      74.735  25.539  42.163  1.00  0.00           O  
ATOM    245  CB  GLU A 299      73.944  26.608  39.269  1.00  0.00           C  
ATOM    246  CG  GLU A 299      74.608  27.930  39.613  1.00  0.00           C  
ATOM    247  CD  GLU A 299      73.724  29.127  39.227  1.00  0.00           C  
ATOM    248  OE1 GLU A 299      73.040  29.032  38.170  1.00  0.00           O  
ATOM    249  OE2 GLU A 299      73.671  30.124  40.004  1.00  0.00           O  
ATOM    250  N   TYR A 306      73.125  24.187  41.315  1.00  0.00           N  
ATOM    251  CA  TYR A 306      72.519  23.842  42.606  1.00  0.00           C  
ATOM    252  C   TYR A 306      72.342  22.359  42.844  1.00  0.00           C  
ATOM    253  O   TYR A 306      72.515  21.510  41.943  1.00  0.00           O  
ATOM    254  CB  TYR A 306      71.165  24.516  42.782  1.00  0.00           C  
ATOM    255  CG  TYR A 306      71.194  26.015  42.679  1.00  0.00           C  
ATOM    256  CD1 TYR A 306      71.027  26.655  41.432  1.00  0.00           C  
ATOM    257  CD2 TYR A 306      71.332  26.807  43.807  1.00  0.00           C  
ATOM    258  CE1 TYR A 306      71.058  28.075  41.334  1.00  0.00           C  
ATOM    259  CE2 TYR A 306      71.318  28.236  43.715  1.00  0.00           C  
ATOM    260  CZ  TYR A 306      71.214  28.844  42.472  1.00  0.00           C  
ATOM    261  OH  TYR A 306      71.206  30.221  42.394  1.00  0.00           O  
ATOM    262  N   ASN A 307      72.040  22.060  44.102  1.00  0.00           N  
ATOM    263  CA  ASN A 307      71.651  20.719  44.540  1.00  0.00           C  
ATOM    264  C   ASN A 307      70.118  20.665  44.367  1.00  0.00           C  
ATOM    265  O   ASN A 307      69.334  21.378  45.035  1.00  0.00           O  
ATOM    266  CB  ASN A 307      72.035  20.557  45.995  1.00  0.00           C  
ATOM    267  CG  ASN A 307      72.739  19.285  46.245  1.00  0.00           C  
ATOM    268  OD1 ASN A 307      73.833  19.063  45.707  1.00  0.00           O  
ATOM    269  ND2 ASN A 307      72.063  18.361  46.939  1.00  0.00           N  
ATOM    270  N   CYS A 308      69.707  19.963  43.329  1.00  0.00           N  
ATOM    271  CA  CYS A 308      68.319  19.990  42.897  1.00  0.00           C  
ATOM    272  C   CYS A 308      67.545  18.719  43.114  1.00  0.00           C  
ATOM    273  O   CYS A 308      67.976  17.655  42.671  1.00  0.00           O  
ATOM    274  CB  CYS A 308      68.297  20.232  41.403  1.00  0.00           C  
ATOM    275  SG  CYS A 308      68.903  21.838  40.892  1.00  0.00           S  
ATOM    276  N   TYR A 309      66.321  18.888  43.609  1.00  0.00           N  
ATOM    277  CA  TYR A 309      65.330  17.806  43.700  1.00  0.00           C  
ATOM    278  C   TYR A 309      64.173  18.184  42.769  1.00  0.00           C  
ATOM    279  O   TYR A 309      63.552  19.248  42.951  1.00  0.00           O  
ATOM    280  CB  TYR A 309      64.780  17.645  45.148  1.00  0.00           C  
ATOM    281  CG  TYR A 309      65.783  17.070  46.124  1.00  0.00           C  
ATOM    282  CD1 TYR A 309      66.641  17.908  46.827  1.00  0.00           C  
ATOM    283  CD2 TYR A 309      65.862  15.686  46.360  1.00  0.00           C  
ATOM    284  CE1 TYR A 309      67.601  17.409  47.679  1.00  0.00           C  
ATOM    285  CE2 TYR A 309      66.794  15.171  47.261  1.00  0.00           C  
ATOM    286  CZ  TYR A 309      67.652  16.056  47.938  1.00  0.00           C  
ATOM    287  OH  TYR A 309      68.623  15.598  48.824  1.00  0.00           O  
ATOM    288  N   PHE A 310      63.882  17.313  41.794  1.00  0.00           N  
ATOM    289  CA  PHE A 310      62.767  17.503  40.841  1.00  0.00           C  
ATOM    290  C   PHE A 310      61.722  16.398  41.038  1.00  0.00           C  
ATOM    291  O   PHE A 310      62.049  15.247  41.038  1.00  0.00           O  
ATOM    292  CB  PHE A 310      63.301  17.586  39.408  1.00  0.00           C  
ATOM    293  CG  PHE A 310      64.178  18.787  39.174  1.00  0.00           C  
ATOM    294  CD1 PHE A 310      65.501  18.639  38.777  1.00  0.00           C  
ATOM    295  CD2 PHE A 310      63.734  20.041  39.503  1.00  0.00           C  
ATOM    296  CE1 PHE A 310      66.334  19.729  38.622  1.00  0.00           C  
ATOM    297  CE2 PHE A 310      64.558  21.148  39.398  1.00  0.00           C  
ATOM    298  CZ  PHE A 310      65.852  21.001  38.929  1.00  0.00           C  
ATOM    299  N   CYS A 311      60.477  16.764  41.307  1.00  0.00           N  
ATOM    300  CA  CYS A 311      59.422  15.836  41.723  1.00  0.00           C  
ATOM    301  C   CYS A 311      58.248  15.796  40.791  1.00  0.00           C  
ATOM    302  O   CYS A 311      57.730  16.822  40.315  1.00  0.00           O  
ATOM    303  CB  CYS A 311      58.867  16.355  43.053  1.00  0.00           C  
ATOM    304  SG  CYS A 311      58.046  15.184  44.172  1.00  0.00           S  
ATOM    305  N   ILE A 312      57.721  14.594  40.665  1.00  0.00           N  
ATOM    306  CA  ILE A 312      56.493  14.305  39.939  1.00  0.00           C  
ATOM    307  C   ILE A 312      55.409  14.297  41.051  1.00  0.00           C  
ATOM    308  O   ILE A 312      55.304  13.339  41.795  1.00  0.00           O  
ATOM    309  CB  ILE A 312      56.680  12.903  39.268  1.00  0.00           C  
ATOM    310  CG1 ILE A 312      57.672  13.031  38.098  1.00  0.00           C  
ATOM    311  CG2 ILE A 312      55.356  12.271  38.871  1.00  0.00           C  
ATOM    312  CD1 ILE A 312      58.006  11.713  37.417  1.00  0.00           C  
ATOM    313  N   VAL A 313      54.762  15.438  41.292  1.00  0.00           N  
ATOM    314  CA  VAL A 313      53.850  15.558  42.401  1.00  0.00           C  
ATOM    315  C   VAL A 313      52.474  14.895  42.178  1.00  0.00           C  
ATOM    316  O   VAL A 313      51.489  15.571  41.887  1.00  0.00           O  
ATOM    317  CB  VAL A 313      53.798  17.021  43.029  1.00  0.00           C  
ATOM    318  CG1 VAL A 313      55.095  17.420  43.709  1.00  0.00           C  
ATOM    319  CG2 VAL A 313      53.378  18.078  42.059  1.00  0.00           C  
ATOM    320  N   ASP A 314      52.423  13.559  42.319  1.00  0.00           N  
ATOM    321  CA  ASP A 314      51.198  12.772  42.054  1.00  0.00           C  
ATOM    322  C   ASP A 314      50.063  12.902  43.095  1.00  0.00           C  
ATOM    323  O   ASP A 314      48.882  12.866  42.736  1.00  0.00           O  
ATOM    324  CB  ASP A 314      51.486  11.294  41.642  1.00  0.00           C  
ATOM    325  CG  ASP A 314      52.235  10.521  42.688  1.00  0.00           C  
ATOM    326  OD1 ASP A 314      52.881  11.157  43.545  1.00  0.00           O  
ATOM    327  OD2 ASP A 314      52.257   9.266  42.635  1.00  0.00           O  
ATOM    328  N   GLN A 315      50.449  13.129  44.355  1.00  0.00           N  
ATOM    329  CA  GLN A 315      49.533  13.303  45.467  1.00  0.00           C  
ATOM    330  C   GLN A 315      48.855  14.648  45.335  1.00  0.00           C  
ATOM    331  O   GLN A 315      47.728  14.819  45.765  1.00  0.00           O  
ATOM    332  CB  GLN A 315      50.268  13.190  46.804  1.00  0.00           C  
ATOM    333  CG  GLN A 315      50.754  11.785  47.097  1.00  0.00           C  
ATOM    334  CD  GLN A 315      51.530  11.710  48.398  1.00  0.00           C  
ATOM    335  OE1 GLN A 315      52.686  12.103  48.470  1.00  0.00           O  
ATOM    336  NE2 GLN A 315      50.912  11.143  49.422  1.00  0.00           N  
ATOM    337  N   HIS A 316      49.478  15.563  44.604  1.00  0.00           N  
ATOM    338  CA  HIS A 316      48.808  16.828  44.309  1.00  0.00           C  
ATOM    339  C   HIS A 316      47.766  16.622  43.182  1.00  0.00           C  
ATOM    340  O   HIS A 316      46.606  17.058  43.288  1.00  0.00           O  
ATOM    341  CB  HIS A 316      49.819  17.868  43.913  1.00  0.00           C  
ATOM    342  CG  HIS A 316      50.305  18.675  45.073  1.00  0.00           C  
ATOM    343  ND1 HIS A 316      51.607  18.624  45.531  1.00  0.00           N  
ATOM    344  CD2 HIS A 316      49.632  19.488  45.929  1.00  0.00           C  
ATOM    345  CE1 HIS A 316      51.720  19.402  46.589  1.00  0.00           C  
ATOM    346  NE2 HIS A 316      50.535  19.936  46.855  1.00  0.00           N  
ATOM    347  N   ALA A 317      48.187  15.901  42.139  1.00  0.00           N  
ATOM    348  CA  ALA A 317      47.350  15.598  41.005  1.00  0.00           C  
ATOM    349  C   ALA A 317      45.943  15.096  41.414  1.00  0.00           C  
ATOM    350  O   ALA A 317      44.936  15.459  40.789  1.00  0.00           O  
ATOM    351  CB  ALA A 317      48.055  14.623  40.093  1.00  0.00           C  
ATOM    352  N   ILE A 333      45.889  14.281  42.467  1.00  0.00           N  
ATOM    353  CA  ILE A 333      44.638  13.727  42.977  1.00  0.00           C  
ATOM    354  C   ILE A 333      43.727  14.632  43.811  1.00  0.00           C  
ATOM    355  O   ILE A 333      42.670  14.211  44.246  1.00  0.00           O  
ATOM    356  CB  ILE A 333      44.835  12.362  43.639  1.00  0.00           C  
ATOM    357  CG1 ILE A 333      45.694  12.469  44.898  1.00  0.00           C  
ATOM    358  CG2 ILE A 333      45.388  11.381  42.644  1.00  0.00           C  
ATOM    359  CD1 ILE A 333      45.689  11.191  45.775  1.00  0.00           C  
ATOM    360  N   THR A 334      44.079  15.900  43.967  1.00  0.00           N  
ATOM    361  CA  THR A 334      43.189  16.834  44.651  1.00  0.00           C  
ATOM    362  C   THR A 334      41.991  17.128  43.751  1.00  0.00           C  
ATOM    363  O   THR A 334      40.964  17.698  44.165  1.00  0.00           O  
ATOM    364  CB  THR A 334      43.863  18.138  44.954  1.00  0.00           C  
ATOM    365  OG1 THR A 334      44.310  18.711  43.731  1.00  0.00           O  
ATOM    366  CG2 THR A 334      45.016  17.918  45.869  1.00  0.00           C  
ATOM    367  N   VAL A 336      42.079  16.594  42.553  1.00  0.00           N  
ATOM    368  CA  VAL A 336      41.049  16.757  41.548  1.00  0.00           C  
ATOM    369  C   VAL A 336      40.961  15.410  40.815  1.00  0.00           C  
ATOM    370  O   VAL A 336      41.931  14.669  40.782  1.00  0.00           O  
ATOM    371  CB  VAL A 336      41.493  17.920  40.657  1.00  0.00           C  
ATOM    372  CG1 VAL A 336      41.861  17.508  39.255  1.00  0.00           C  
ATOM    373  CG2 VAL A 336      40.562  19.045  40.763  1.00  0.00           C  
ATOM    374  N   TRP A 340      39.785  15.007  40.365  1.00  0.00           N  
ATOM    375  CA  TRP A 340      39.659  13.705  39.671  1.00  0.00           C  
ATOM    376  C   TRP A 340      40.663  13.471  38.536  1.00  0.00           C  
ATOM    377  O   TRP A 340      40.909  14.346  37.659  1.00  0.00           O  
ATOM    378  CB  TRP A 340      38.230  13.490  39.130  1.00  0.00           C  
ATOM    379  CG  TRP A 340      38.077  12.375  38.080  1.00  0.00           C  
ATOM    380  CD1 TRP A 340      37.880  12.526  36.729  1.00  0.00           C  
ATOM    381  CD2 TRP A 340      38.035  10.959  38.330  1.00  0.00           C  
ATOM    382  NE1 TRP A 340      37.814  11.289  36.119  1.00  0.00           N  
ATOM    383  CE2 TRP A 340      37.859  10.316  37.080  1.00  0.00           C  
ATOM    384  CE3 TRP A 340      38.193  10.177  39.479  1.00  0.00           C  
ATOM    385  CZ2 TRP A 340      37.833   8.939  36.952  1.00  0.00           C  
ATOM    386  CZ3 TRP A 340      38.203   8.800  39.348  1.00  0.00           C  
ATOM    387  CH2 TRP A 340      37.975   8.192  38.099  1.00  0.00           C  
ATOM    388  N   GLN A 418      41.088  12.218  38.461  1.00  0.00           N  
ATOM    389  CA  GLN A 418      42.083  11.759  37.510  1.00  0.00           C  
ATOM    390  C   GLN A 418      41.684  10.349  37.215  1.00  0.00           C  
ATOM    391  O   GLN A 418      41.589   9.547  38.125  1.00  0.00           O  
ATOM    392  CB  GLN A 418      43.478  11.646  38.208  1.00  0.00           C  
ATOM    393  CG  GLN A 418      44.140  12.941  38.646  1.00  0.00           C  
ATOM    394  CD  GLN A 418      44.486  13.826  37.455  1.00  0.00           C  
ATOM    395  OE1 GLN A 418      44.783  13.315  36.374  1.00  0.00           O  
ATOM    396  NE2 GLN A 418      44.297  15.142  37.602  1.00  0.00           N  
ATOM    397  N   ASP A 419      41.600   9.980  35.944  1.00  0.00           N  
ATOM    398  CA  ASP A 419      41.357   8.573  35.646  1.00  0.00           C  
ATOM    399  C   ASP A 419      42.635   7.776  36.061  1.00  0.00           C  
ATOM    400  O   ASP A 419      43.741   8.191  35.770  1.00  0.00           O  
ATOM    401  CB  ASP A 419      40.983   8.392  34.170  1.00  0.00           C  
ATOM    402  CG  ASP A 419      40.916   6.939  33.776  1.00  0.00           C  
ATOM    403  OD1 ASP A 419      39.891   6.292  34.083  1.00  0.00           O  
ATOM    404  OD2 ASP A 419      41.916   6.424  33.239  1.00  0.00           O  
ATOM    405  N   PRO A 420      42.484   6.684  36.813  1.00  0.00           N  
ATOM    406  CA  PRO A 420      43.643   5.958  37.291  1.00  0.00           C  
ATOM    407  C   PRO A 420      44.671   5.568  36.244  1.00  0.00           C  
ATOM    408  O   PRO A 420      45.854   5.798  36.435  1.00  0.00           O  
ATOM    409  CB  PRO A 420      43.027   4.760  38.005  1.00  0.00           C  
ATOM    410  CG  PRO A 420      41.818   5.294  38.583  1.00  0.00           C  
ATOM    411  CD  PRO A 420      41.256   6.218  37.507  1.00  0.00           C  
ATOM    412  N   HIS A 421      44.230   4.971  35.143  1.00  0.00           N  
ATOM    413  CA  HIS A 421      45.141   4.546  34.069  1.00  0.00           C  
ATOM    414  C   HIS A 421      45.913   5.701  33.458  1.00  0.00           C  
ATOM    415  O   HIS A 421      47.073   5.542  33.085  1.00  0.00           O  
ATOM    416  CB  HIS A 421      44.374   3.798  32.958  1.00  0.00           C  
ATOM    417  CG  HIS A 421      45.181   3.565  31.706  1.00  0.00           C  
ATOM    418  ND1 HIS A 421      46.193   2.626  31.632  1.00  0.00           N  
ATOM    419  CD2 HIS A 421      45.102   4.128  30.470  1.00  0.00           C  
ATOM    420  CE1 HIS A 421      46.695   2.611  30.407  1.00  0.00           C  
ATOM    421  NE2 HIS A 421      46.054   3.513  29.682  1.00  0.00           N  
ATOM    422  N   GLU A 422      45.246   6.841  33.320  1.00  0.00           N  
ATOM    423  CA  GLU A 422      45.841   8.028  32.744  1.00  0.00           C  
ATOM    424  C   GLU A 422      46.804   8.711  33.702  1.00  0.00           C  
ATOM    425  O   GLU A 422      47.810   9.238  33.285  1.00  0.00           O  
ATOM    426  CB  GLU A 422      44.760   9.003  32.310  1.00  0.00           C  
ATOM    427  CG  GLU A 422      44.081   8.636  30.997  1.00  0.00           C  
ATOM    428  CD  GLU A 422      42.833   9.472  30.749  1.00  0.00           C  
ATOM    429  OE1 GLU A 422      42.881  10.691  31.044  1.00  0.00           O  
ATOM    430  OE2 GLU A 422      41.813   8.915  30.263  1.00  0.00           O  
ATOM    431  N   LEU A 423      46.513   8.682  34.993  1.00  0.00           N  
ATOM    432  CA  LEU A 423      47.415   9.262  35.963  1.00  0.00           C  
ATOM    433  C   LEU A 423      48.728   8.455  35.941  1.00  0.00           C  
ATOM    434  O   LEU A 423      49.793   9.024  35.920  1.00  0.00           O  
ATOM    435  CB  LEU A 423      46.783   9.190  37.349  1.00  0.00           C  
ATOM    436  CG  LEU A 423      47.748   9.555  38.467  1.00  0.00           C  
ATOM    437  CD1 LEU A 423      48.236  10.969  38.194  1.00  0.00           C  
ATOM    438  CD2 LEU A 423      47.050   9.434  39.857  1.00  0.00           C  
ATOM    439  N   ARG A 424      48.623   7.128  35.943  1.00  0.00           N  
ATOM    440  CA  ARG A 424      49.745   6.222  35.882  1.00  0.00           C  
ATOM    441  C   ARG A 424      50.663   6.478  34.702  1.00  0.00           C  
ATOM    442  O   ARG A 424      51.904   6.361  34.781  1.00  0.00           O  
ATOM    443  CB  ARG A 424      49.209   4.837  35.697  1.00  0.00           C  
ATOM    444  CG  ARG A 424      49.033   4.107  36.986  1.00  0.00           C  
ATOM    445  CD  ARG A 424      50.352   3.838  37.632  1.00  0.00           C  
ATOM    446  NE  ARG A 424      50.187   3.469  39.037  1.00  0.00           N  
ATOM    447  CZ  ARG A 424      49.864   2.248  39.470  1.00  0.00           C  
ATOM    448  NH1 ARG A 424      49.583   1.286  38.601  1.00  0.00           N  
ATOM    449  NH2 ARG A 424      49.800   1.988  40.775  1.00  0.00           N  
ATOM    450  N   GLN A 425      50.025   6.706  33.567  1.00  0.00           N  
ATOM    451  CA  GLN A 425      50.733   6.933  32.328  1.00  0.00           C  
ATOM    452  C   GLN A 425      51.296   8.374  32.249  1.00  0.00           C  
ATOM    453  O   GLN A 425      52.404   8.583  31.767  1.00  0.00           O  
ATOM    454  CB  GLN A 425      49.789   6.547  31.190  1.00  0.00           C  
ATOM    455  CG  GLN A 425      50.083   7.130  29.832  1.00  0.00           C  
ATOM    456  CD  GLN A 425      48.814   7.264  29.001  1.00  0.00           C  
ATOM    457  OE1 GLN A 425      48.489   6.383  28.192  1.00  0.00           O  
ATOM    458  NE2 GLN A 425      48.063   8.350  29.233  1.00  0.00           N  
ATOM    459  N   ASN A 426      50.590   9.349  32.808  1.00  0.00           N  
ATOM    460  CA  ASN A 426      51.095  10.727  32.799  1.00  0.00           C  
ATOM    461  C   ASN A 426      52.291  10.862  33.743  1.00  0.00           C  
ATOM    462  O   ASN A 426      53.070  11.824  33.654  1.00  0.00           O  
ATOM    463  CB  ASN A 426      50.012  11.717  33.269  1.00  0.00           C  
ATOM    464  CG  ASN A 426      49.187  12.306  32.105  1.00  0.00           C  
ATOM    465  OD1 ASN A 426      49.646  12.352  30.963  1.00  0.00           O  
ATOM    466  ND2 ASN A 426      47.925  12.680  32.391  1.00  0.00           N  
ATOM    467  N   ILE A 427      52.362   9.956  34.723  1.00  0.00           N  
ATOM    468  CA  ILE A 427      53.405  10.004  35.739  1.00  0.00           C  
ATOM    469  C   ILE A 427      54.692   9.532  35.071  1.00  0.00           C  
ATOM    470  O   ILE A 427      55.780  10.053  35.295  1.00  0.00           O  
ATOM    471  CB  ILE A 427      53.095   9.038  36.881  1.00  0.00           C  
ATOM    472  CG1 ILE A 427      52.159   9.658  37.880  1.00  0.00           C  
ATOM    473  CG2 ILE A 427      54.379   8.603  37.610  1.00  0.00           C  
ATOM    474  CD1 ILE A 427      51.696   8.650  38.897  1.00  0.00           C  
ATOM    475  N   ARG A 429      54.536   8.529  34.229  1.00  0.00           N  
ATOM    476  CA  ARG A 429      55.666   7.926  33.568  1.00  0.00           C  
ATOM    477  C   ARG A 429      56.095   8.803  32.375  1.00  0.00           C  
ATOM    478  O   ARG A 429      57.259   8.989  32.135  1.00  0.00           O  
ATOM    479  CB  ARG A 429      55.327   6.455  33.231  1.00  0.00           C  
ATOM    480  CG  ARG A 429      56.303   5.720  32.354  1.00  0.00           C  
ATOM    481  CD  ARG A 429      56.218   4.201  32.561  1.00  0.00           C  
ATOM    482  NE  ARG A 429      57.516   3.564  32.290  1.00  0.00           N  
ATOM    483  CZ  ARG A 429      58.000   3.340  31.069  1.00  0.00           C  
ATOM    484  NH1 ARG A 429      59.198   2.781  30.915  1.00  0.00           N  
ATOM    485  NH2 ARG A 429      57.263   3.637  29.999  1.00  0.00           N  
ATOM    486  N   ARG A 431      55.164   9.507  31.767  1.00  0.00           N  
ATOM    487  CA  ARG A 431      55.495  10.406  30.675  1.00  0.00           C  
ATOM    488  C   ARG A 431      56.228  11.619  31.117  1.00  0.00           C  
ATOM    489  O   ARG A 431      57.031  12.147  30.341  1.00  0.00           O  
ATOM    490  CB  ARG A 431      54.230  10.874  29.959  1.00  0.00           C  
ATOM    491  CG  ARG A 431      53.675   9.829  29.061  1.00  0.00           C  
ATOM    492  CD  ARG A 431      52.377  10.230  28.409  1.00  0.00           C  
ATOM    493  NE  ARG A 431      52.016   9.144  27.503  1.00  0.00           N  
ATOM    494  CZ  ARG A 431      50.977   9.149  26.681  1.00  0.00           C  
ATOM    495  NH1 ARG A 431      50.790   8.120  25.864  1.00  0.00           N  
ATOM    496  NH2 ARG A 431      50.139  10.175  26.672  1.00  0.00           N  
ATOM    497  N   LEU A 432      55.840  12.157  32.273  1.00  0.00           N  
ATOM    498  CA  LEU A 432      56.440  13.375  32.864  1.00  0.00           C  
ATOM    499  C   LEU A 432      57.889  13.095  33.255  1.00  0.00           C  
ATOM    500  O   LEU A 432      58.810  13.904  32.993  1.00  0.00           O  
ATOM    501  CB  LEU A 432      55.658  13.788  34.110  1.00  0.00           C  
ATOM    502  CG  LEU A 432      56.214  14.974  34.910  1.00  0.00           C  
ATOM    503  CD1 LEU A 432      56.299  16.278  34.053  1.00  0.00           C  
ATOM    504  CD2 LEU A 432      55.419  15.206  36.185  1.00  0.00           C  
ATOM    505  N   ALA A 433      58.091  11.879  33.748  1.00  0.00           N  
ATOM    506  CA  ALA A 433      59.396  11.399  34.125  1.00  0.00           C  
ATOM    507  C   ALA A 433      60.263  11.374  32.871  1.00  0.00           C  
ATOM    508  O   ALA A 433      61.369  11.942  32.833  1.00  0.00           O  
ATOM    509  CB  ALA A 433      59.261   9.987  34.765  1.00  0.00           C  
ATOM    510  N   ALA A 434      59.725  10.789  31.806  1.00  0.00           N  
ATOM    511  CA  ALA A 434      60.452  10.731  30.545  1.00  0.00           C  
ATOM    512  C   ALA A 434      60.738  12.114  29.963  1.00  0.00           C  
ATOM    513  O   ALA A 434      61.735  12.316  29.305  1.00  0.00           O  
ATOM    514  CB  ALA A 434      59.738   9.837  29.536  1.00  0.00           C  
ATOM    515  N   LEU A 435      59.867  13.074  30.186  1.00  0.00           N  
ATOM    516  CA  LEU A 435      60.075  14.385  29.595  1.00  0.00           C  
ATOM    517  C   LEU A 435      61.104  15.119  30.401  1.00  0.00           C  
ATOM    518  O   LEU A 435      62.017  15.749  29.842  1.00  0.00           O  
ATOM    519  CB  LEU A 435      58.760  15.161  29.520  1.00  0.00           C  
ATOM    520  CG  LEU A 435      57.854  14.749  28.350  1.00  0.00           C  
ATOM    521  CD1 LEU A 435      56.451  15.378  28.481  1.00  0.00           C  
ATOM    522  CD2 LEU A 435      58.485  15.126  27.041  1.00  0.00           C  
ATOM    523  N   TYR A 436      60.973  14.993  31.726  1.00  0.00           N  
ATOM    524  CA  TYR A 436      61.954  15.539  32.683  1.00  0.00           C  
ATOM    525  C   TYR A 436      63.379  15.160  32.176  1.00  0.00           C  
ATOM    526  O   TYR A 436      64.201  16.041  31.917  1.00  0.00           O  
ATOM    527  CB  TYR A 436      61.699  14.935  34.083  1.00  0.00           C  
ATOM    528  CG  TYR A 436      61.041  15.842  35.101  1.00  0.00           C  
ATOM    529  CD1 TYR A 436      61.485  17.133  35.310  1.00  0.00           C  
ATOM    530  CD2 TYR A 436      60.038  15.362  35.930  1.00  0.00           C  
ATOM    531  CE1 TYR A 436      60.923  17.930  36.321  1.00  0.00           C  
ATOM    532  CE2 TYR A 436      59.479  16.137  36.948  1.00  0.00           C  
ATOM    533  CZ  TYR A 436      59.936  17.412  37.146  1.00  0.00           C  
ATOM    534  OH  TYR A 436      59.432  18.159  38.189  1.00  0.00           O  
ATOM    535  N   LEU A 437      63.630  13.862  31.968  1.00  0.00           N  
ATOM    536  CA  LEU A 437      64.866  13.401  31.357  1.00  0.00           C  
ATOM    537  C   LEU A 437      65.105  13.909  29.927  1.00  0.00           C  
ATOM    538  O   LEU A 437      66.189  14.423  29.614  1.00  0.00           O  
ATOM    539  CB  LEU A 437      64.942  11.872  31.388  1.00  0.00           C  
ATOM    540  CG  LEU A 437      64.934  11.296  32.827  1.00  0.00           C  
ATOM    541  CD1 LEU A 437      64.511   9.804  32.944  1.00  0.00           C  
ATOM    542  CD2 LEU A 437      66.240  11.607  33.549  1.00  0.00           C  
ATOM    543  N   ALA A 438      64.151  13.656  29.029  1.00  0.00           N  
ATOM    544  CA  ALA A 438      64.240  14.072  27.628  1.00  0.00           C  
ATOM    545  C   ALA A 438      64.714  15.532  27.464  1.00  0.00           C  
ATOM    546  O   ALA A 438      65.626  15.820  26.694  1.00  0.00           O  
ATOM    547  CB  ALA A 438      62.910  13.882  26.961  1.00  0.00           C  
ATOM    548  N   VAL A 439      64.106  16.476  28.171  1.00  0.00           N  
ATOM    549  CA  VAL A 439      64.603  17.849  28.061  1.00  0.00           C  
ATOM    550  C   VAL A 439      66.024  18.072  28.617  1.00  0.00           C  
ATOM    551  O   VAL A 439      66.464  19.224  28.682  1.00  0.00           O  
ATOM    552  CB  VAL A 439      63.629  18.901  28.646  1.00  0.00           C  
ATOM    553  CG1 VAL A 439      62.199  18.692  28.112  1.00  0.00           C  
ATOM    554  CG2 VAL A 439      63.686  18.947  30.153  1.00  0.00           C  
ATOM    555  N   GLY A 444      66.718  16.999  29.051  1.00  0.00           N  
ATOM    556  CA  GLY A 444      68.088  17.110  29.598  1.00  0.00           C  
ATOM    557  C   GLY A 444      68.421  17.152  31.136  1.00  0.00           C  
ATOM    558  O   GLY A 444      69.520  17.599  31.527  1.00  0.00           O  
ATOM    559  N   ILE A 445      67.529  16.650  31.987  1.00  0.00           N  
ATOM    560  CA  ILE A 445      67.792  16.546  33.430  1.00  0.00           C  
ATOM    561  C   ILE A 445      68.691  15.343  33.581  1.00  0.00           C  
ATOM    562  O   ILE A 445      68.387  14.303  33.002  1.00  0.00           O  
ATOM    563  CB  ILE A 445      66.470  16.305  34.205  1.00  0.00           C  
ATOM    564  CG1 ILE A 445      65.596  17.579  34.151  1.00  0.00           C  
ATOM    565  CG2 ILE A 445      66.723  15.911  35.629  1.00  0.00           C  
ATOM    566  CD1 ILE A 445      66.224  18.763  34.901  1.00  0.00           C  
ATOM    567  N   ASP A 460      69.821  15.488  34.296  1.00  0.00           N  
ATOM    568  CA  ASP A 460      70.849  14.447  34.370  1.00  0.00           C  
ATOM    569  C   ASP A 460      70.706  13.721  35.682  1.00  0.00           C  
ATOM    570  O   ASP A 460      70.953  14.305  36.723  1.00  0.00           O  
ATOM    571  CB  ASP A 460      72.230  15.144  34.275  1.00  0.00           C  
ATOM    572  CG  ASP A 460      73.420  14.158  34.119  1.00  0.00           C  
ATOM    573  OD1 ASP A 460      73.253  12.937  34.333  1.00  0.00           O  
ATOM    574  OD2 ASP A 460      74.536  14.613  33.768  1.00  0.00           O  
ATOM    575  N   PRO A 461      70.265  12.461  35.665  1.00  0.00           N  
ATOM    576  CA  PRO A 461      69.993  11.741  36.934  1.00  0.00           C  
ATOM    577  C   PRO A 461      71.138  11.699  37.934  1.00  0.00           C  
ATOM    578  O   PRO A 461      70.973  11.280  39.069  1.00  0.00           O  
ATOM    579  CB  PRO A 461      69.674  10.325  36.471  1.00  0.00           C  
ATOM    580  CG  PRO A 461      69.922  10.311  34.968  1.00  0.00           C  
ATOM    581  CD  PRO A 461      69.829  11.671  34.492  1.00  0.00           C  
ATOM    582  N   THR A 463      72.327  12.091  37.499  1.00  0.00           N  
ATOM    583  CA  THR A 463      73.504  12.031  38.357  1.00  0.00           C  
ATOM    584  C   THR A 463      73.844  13.430  38.883  1.00  0.00           C  
ATOM    585  O   THR A 463      74.713  13.574  39.748  1.00  0.00           O  
ATOM    586  CB  THR A 463      74.682  11.393  37.598  1.00  0.00           C  
ATOM    587  OG1 THR A 463      75.107  12.277  36.560  1.00  0.00           O  
ATOM    588  CG2 THR A 463      74.247  10.046  36.936  1.00  0.00           C  
ATOM    589  N   GLN A 471      73.080  14.436  38.435  1.00  0.00           N  
ATOM    590  CA  GLN A 471      73.252  15.818  38.864  1.00  0.00           C  
ATOM    591  C   GLN A 471      72.037  16.344  39.619  1.00  0.00           C  
ATOM    592  O   GLN A 471      72.086  17.365  40.328  1.00  0.00           O  
ATOM    593  CB  GLN A 471      73.500  16.697  37.643  1.00  0.00           C  
ATOM    594  CG  GLN A 471      74.563  16.130  36.703  1.00  0.00           C  
ATOM    595  CD  GLN A 471      75.940  15.990  37.366  1.00  0.00           C  
ATOM    596  OE1 GLN A 471      76.417  16.896  38.071  1.00  0.00           O  
ATOM    597  NE2 GLN A 471      76.545  14.818  37.204  1.00  0.00           N  
ATOM    598  N   ALA A 472      70.908  15.688  39.414  1.00  0.00           N  
ATOM    599  CA  ALA A 472      69.709  16.117  40.074  1.00  0.00           C  
ATOM    600  C   ALA A 472      69.012  14.835  40.499  1.00  0.00           C  
ATOM    601  O   ALA A 472      69.263  13.767  39.935  1.00  0.00           O  
ATOM    602  CB  ALA A 472      68.839  16.959  39.097  1.00  0.00           C  
ATOM    603  N   THR A 473      68.214  14.922  41.555  1.00  0.00           N  
ATOM    604  CA  THR A 473      67.416  13.812  42.029  1.00  0.00           C  
ATOM    605  C   THR A 473      65.977  13.993  41.517  1.00  0.00           C  
ATOM    606  O   THR A 473      65.275  14.921  41.930  1.00  0.00           O  
ATOM    607  CB  THR A 473      67.400  13.840  43.572  1.00  0.00           C  
ATOM    608  OG1 THR A 473      68.748  13.659  44.051  1.00  0.00           O  
ATOM    609  CG2 THR A 473      66.500  12.743  44.133  1.00  0.00           C  
ATOM    610  N   LEU A 474      65.570  13.142  40.574  1.00  0.00           N  
ATOM    611  CA  LEU A 474      64.201  13.162  40.043  1.00  0.00           C  
ATOM    612  C   LEU A 474      63.358  11.968  40.631  1.00  0.00           C  
ATOM    613  O   LEU A 474      63.826  10.815  40.694  1.00  0.00           O  
ATOM    614  CB  LEU A 474      64.205  13.230  38.508  1.00  0.00           C  
ATOM    615  CG  LEU A 474      62.957  12.703  37.799  1.00  0.00           C  
ATOM    616  CD1 LEU A 474      61.929  13.845  37.697  1.00  0.00           C  
ATOM    617  CD2 LEU A 474      63.258  12.037  36.446  1.00  0.00           C  
ATOM    618  N   PHE A 475      62.174  12.275  41.178  1.00  0.00           N  
ATOM    619  CA  PHE A 475      61.430  11.254  41.903  1.00  0.00           C  
ATOM    620  C   PHE A 475      59.909  11.479  42.011  1.00  0.00           C  
ATOM    621  O   PHE A 475      59.420  12.529  41.743  1.00  0.00           O  
ATOM    622  CB  PHE A 475      62.045  11.066  43.298  1.00  0.00           C  
ATOM    623  CG  PHE A 475      61.687  12.135  44.262  1.00  0.00           C  
ATOM    624  CD1 PHE A 475      60.706  11.923  45.228  1.00  0.00           C  
ATOM    625  CD2 PHE A 475      62.361  13.363  44.243  1.00  0.00           C  
ATOM    626  CE1 PHE A 475      60.341  12.928  46.125  1.00  0.00           C  
ATOM    627  CE2 PHE A 475      62.032  14.378  45.146  1.00  0.00           C  
ATOM    628  CZ  PHE A 475      61.034  14.137  46.094  1.00  0.00           C  
ATOM    629  N   ILE A 476      59.162  10.455  42.403  1.00  0.00           N  
ATOM    630  CA  ILE A 476      57.700  10.557  42.508  1.00  0.00           C  
ATOM    631  C   ILE A 476      57.335  10.716  44.000  1.00  0.00           C  
ATOM    632  O   ILE A 476      57.622   9.842  44.794  1.00  0.00           O  
ATOM    633  CB  ILE A 476      57.058   9.270  41.910  1.00  0.00           C  
ATOM    634  CG1 ILE A 476      57.493   9.064  40.453  1.00  0.00           C  
ATOM    635  CG2 ILE A 476      55.545   9.233  42.078  1.00  0.00           C  
ATOM    636  CD1 ILE A 476      57.164   7.736  39.935  1.00  0.00           C  
ATOM    637  N   GLN A 477      56.748  11.855  44.354  1.00  0.00           N  
ATOM    638  CA  GLN A 477      56.273  12.200  45.679  1.00  0.00           C  
ATOM    639  C   GLN A 477      55.714  11.056  46.544  1.00  0.00           C  
ATOM    640  O   GLN A 477      56.190  10.841  47.658  1.00  0.00           O  
ATOM    641  CB  GLN A 477      55.179  13.228  45.459  1.00  0.00           C  
ATOM    642  CG  GLN A 477      54.792  14.097  46.604  1.00  0.00           C  
ATOM    643  CD  GLN A 477      53.655  15.017  46.209  1.00  0.00           C  
ATOM    644  OE1 GLN A 477      52.855  14.683  45.341  1.00  0.00           O  
ATOM    645  NE2 GLN A 477      53.543  16.150  46.884  1.00  0.00           N  
ATOM    646  N   SER A 478      54.726  10.320  46.011  1.00  0.00           N  
ATOM    647  CA  SER A 478      54.027   9.217  46.708  1.00  0.00           C  
ATOM    648  C   SER A 478      54.949   8.060  47.046  1.00  0.00           C  
ATOM    649  O   SER A 478      54.679   7.284  47.967  1.00  0.00           O  
ATOM    650  CB  SER A 478      52.827   8.713  45.873  1.00  0.00           C  
ATOM    651  OG  SER A 478      53.231   7.862  44.804  1.00  0.00           O  
ATOM    652  N   GLU A 479      56.079   8.001  46.354  1.00  0.00           N  
ATOM    653  CA  GLU A 479      57.092   6.982  46.618  1.00  0.00           C  
ATOM    654  C   GLU A 479      57.973   7.328  47.822  1.00  0.00           C  
ATOM    655  O   GLU A 479      58.824   6.533  48.237  1.00  0.00           O  
ATOM    656  CB  GLU A 479      57.925   6.689  45.374  1.00  0.00           C  
ATOM    657  CG  GLU A 479      57.077   5.978  44.319  1.00  0.00           C  
ATOM    658  CD  GLU A 479      57.824   5.465  43.074  1.00  0.00           C  
ATOM    659  OE1 GLU A 479      57.118   4.940  42.197  1.00  0.00           O  
ATOM    660  OE2 GLU A 479      59.072   5.577  42.940  1.00  0.00           O  
ATOM    661  N   VAL A 482      57.721   8.510  48.376  1.00  0.00           N  
ATOM    662  CA  VAL A 482      58.379   9.031  49.574  1.00  0.00           C  
ATOM    663  C   VAL A 482      57.315   9.384  50.652  1.00  0.00           C  
ATOM    664  O   VAL A 482      56.693  10.441  50.578  1.00  0.00           O  
ATOM    665  CB  VAL A 482      59.212  10.293  49.250  1.00  0.00           C  
ATOM    666  CG1 VAL A 482      59.918  10.796  50.503  1.00  0.00           C  
ATOM    667  CG2 VAL A 482      60.232   9.967  48.185  1.00  0.00           C  
ATOM    668  N   PRO A 483      57.072   8.475  51.612  1.00  0.00           N  
ATOM    669  CA  PRO A 483      56.018   8.704  52.608  1.00  0.00           C  
ATOM    670  C   PRO A 483      56.109  10.003  53.399  1.00  0.00           C  
ATOM    671  O   PRO A 483      55.079  10.553  53.812  1.00  0.00           O  
ATOM    672  CB  PRO A 483      56.105   7.458  53.502  1.00  0.00           C  
ATOM    673  CG  PRO A 483      56.533   6.382  52.587  1.00  0.00           C  
ATOM    674  CD  PRO A 483      57.386   7.029  51.506  1.00  0.00           C  
ATOM    675  N   ALA A 485      57.337  10.448  53.650  1.00  0.00           N  
ATOM    676  CA  ALA A 485      57.650  11.658  54.405  1.00  0.00           C  
ATOM    677  C   ALA A 485      56.902  12.891  53.952  1.00  0.00           C  
ATOM    678  O   ALA A 485      56.510  13.731  54.788  1.00  0.00           O  
ATOM    679  CB  ALA A 485      59.069  11.902  54.364  1.00  0.00           C  
ATOM    680  N   HIS A 486      56.607  12.977  52.648  1.00  0.00           N  
ATOM    681  CA  HIS A 486      55.796  14.100  52.145  1.00  0.00           C  
ATOM    682  C   HIS A 486      54.406  14.180  52.752  1.00  0.00           C  
ATOM    683  O   HIS A 486      53.917  15.268  53.003  1.00  0.00           O  
ATOM    684  CB  HIS A 486      55.697  14.069  50.655  1.00  0.00           C  
ATOM    685  CG  HIS A 486      56.994  14.331  49.986  1.00  0.00           C  
ATOM    686  ND1 HIS A 486      57.208  15.434  49.201  1.00  0.00           N  
ATOM    687  CD2 HIS A 486      58.151  13.631  49.980  1.00  0.00           C  
ATOM    688  CE1 HIS A 486      58.445  15.412  48.740  1.00  0.00           C  
ATOM    689  NE2 HIS A 486      59.041  14.330  49.205  1.00  0.00           N  
ATOM    690  N   ALA A 489      53.775  13.036  52.996  1.00  0.00           N  
ATOM    691  CA  ALA A 489      52.454  12.965  53.630  1.00  0.00           C  
ATOM    692  C   ALA A 489      52.559  13.137  55.116  1.00  0.00           C  
ATOM    693  O   ALA A 489      51.654  13.679  55.719  1.00  0.00           O  
ATOM    694  CB  ALA A 489      51.741  11.622  53.296  1.00  0.00           C  
ATOM    695  N   GLN A 490      53.670  12.701  55.712  1.00  0.00           N  
ATOM    696  CA  GLN A 490      53.882  12.802  57.168  1.00  0.00           C  
ATOM    697  C   GLN A 490      54.106  14.244  57.555  1.00  0.00           C  
ATOM    698  O   GLN A 490      53.509  14.752  58.507  1.00  0.00           O  
ATOM    699  CB  GLN A 490      55.074  11.952  57.593  1.00  0.00           C  
ATOM    700  CG  GLN A 490      54.885  10.487  57.361  1.00  0.00           C  
ATOM    701  CD  GLN A 490      56.135   9.704  57.652  1.00  0.00           C  
ATOM    702  OE1 GLN A 490      57.081   9.715  56.870  1.00  0.00           O  
ATOM    703  NE2 GLN A 490      56.158   9.024  58.797  1.00  0.00           N  
ATOM    704  N   ALA A 494      54.938  14.911  56.761  1.00  0.00           N  
ATOM    705  CA  ALA A 494      55.207  16.330  56.896  1.00  0.00           C  
ATOM    706  C   ALA A 494      53.957  17.141  56.653  1.00  0.00           C  
ATOM    707  O   ALA A 494      53.755  18.167  57.293  1.00  0.00           O  
ATOM    708  CB  ALA A 494      56.256  16.741  55.867  1.00  0.00           C  
ATOM    709  N   ALA A 495      53.229  16.785  55.600  1.00  0.00           N  
ATOM    710  CA  ALA A 495      52.046  17.500  55.191  1.00  0.00           C  
ATOM    711  C   ALA A 495      51.018  17.587  56.306  1.00  0.00           C  
ATOM    712  O   ALA A 495      50.302  18.577  56.423  1.00  0.00           O  
ATOM    713  CB  ALA A 495      51.440  16.883  53.913  1.00  0.00           C  
ATOM    714  N   TRP A 496      50.913  16.531  57.103  1.00  0.00           N  
ATOM    715  CA  TRP A 496      49.930  16.459  58.178  1.00  0.00           C  
ATOM    716  C   TRP A 496      50.342  17.324  59.353  1.00  0.00           C  
ATOM    717  O   TRP A 496      49.507  17.997  59.968  1.00  0.00           O  
ATOM    718  CB  TRP A 496      49.769  15.009  58.627  1.00  0.00           C  
ATOM    719  CG  TRP A 496      48.915  14.939  59.882  1.00  0.00           C  
ATOM    720  CD1 TRP A 496      49.341  14.757  61.173  1.00  0.00           C  
ATOM    721  CD2 TRP A 496      47.535  15.260  59.958  1.00  0.00           C  
ATOM    722  NE1 TRP A 496      48.293  14.892  62.032  1.00  0.00           N  
ATOM    723  CE2 TRP A 496      47.177  15.241  61.322  1.00  0.00           C  
ATOM    724  CE3 TRP A 496      46.553  15.566  58.995  1.00  0.00           C  
ATOM    725  CZ2 TRP A 496      45.870  15.467  61.753  1.00  0.00           C  
ATOM    726  CZ3 TRP A 496      45.282  15.831  59.422  1.00  0.00           C  
ATOM    727  CH2 TRP A 496      44.944  15.792  60.794  1.00  0.00           C  
ATOM    728  N   MET A 498      51.638  17.284  59.677  1.00  0.00           N  
ATOM    729  CA  MET A 498      52.221  18.096  60.762  1.00  0.00           C  
ATOM    730  C   MET A 498      52.083  19.588  60.473  1.00  0.00           C  
ATOM    731  O   MET A 498      51.722  20.364  61.340  1.00  0.00           O  
ATOM    732  CB  MET A 498      53.675  17.722  60.976  1.00  0.00           C  
ATOM    733  CG  MET A 498      53.876  16.535  61.907  1.00  0.00           C  
ATOM    734  SD  MET A 498      55.672  16.152  62.223  1.00  0.00           S  
ATOM    735  CE  MET A 498      56.167  15.372  60.730  1.00  0.00           C  
ATOM    736  N   LEU A 499      52.251  19.963  59.208  1.00  0.00           N  
ATOM    737  CA  LEU A 499      52.029  21.330  58.757  1.00  0.00           C  
ATOM    738  C   LEU A 499      50.553  21.649  58.642  1.00  0.00           C  
ATOM    739  O   LEU A 499      50.164  22.807  58.684  1.00  0.00           O  
ATOM    740  CB  LEU A 499      52.735  21.604  57.422  1.00  0.00           C  
ATOM    741  CG  LEU A 499      54.252  21.302  57.386  1.00  0.00           C  
ATOM    742  CD1 LEU A 499      54.764  21.441  55.984  1.00  0.00           C  
ATOM    743  CD2 LEU A 499      55.060  22.207  58.350  1.00  0.00           C  
ATOM    744  N   GLN A 500      49.704  20.651  58.463  1.00  0.00           N  
ATOM    745  CA  GLN A 500      48.276  20.975  58.349  1.00  0.00           C  
ATOM    746  C   GLN A 500      47.791  21.417  59.710  1.00  0.00           C  
ATOM    747  O   GLN A 500      46.707  21.997  59.831  1.00  0.00           O  
ATOM    748  CB  GLN A 500      47.454  19.774  57.882  1.00  0.00           C  
ATOM    749  CG  GLN A 500      46.720  20.012  56.533  1.00  0.00           C  
ATOM    750  CD  GLN A 500      46.204  18.723  55.955  1.00  0.00           C  
ATOM    751  OE1 GLN A 500      45.077  18.321  56.260  1.00  0.00           O  
ATOM    752  NE2 GLN A 500      47.126  17.931  55.387  1.00  0.00           N  
ATOM    753  N   CYS A 841      48.601  21.097  60.732  1.00  0.00           N  
ATOM    754  CA  CYS A 841      48.241  21.302  62.121  1.00  0.00           C  
ATOM    755  C   CYS A 841      48.660  22.652  62.623  1.00  0.00           C  
ATOM    756  O   CYS A 841      48.252  23.063  63.699  1.00  0.00           O  
ATOM    757  CB  CYS A 841      48.815  20.185  63.009  1.00  0.00           C  
ATOM    758  SG  CYS A 841      47.974  18.557  62.936  1.00  0.00           S  
ATOM    759  N   ILE A 844      49.515  23.327  61.875  1.00  0.00           N  
ATOM    760  CA  ILE A 844      49.943  24.667  62.231  1.00  0.00           C  
ATOM    761  C   ILE A 844      49.431  25.682  61.236  1.00  0.00           C  
ATOM    762  O   ILE A 844      49.474  26.868  61.501  1.00  0.00           O  
ATOM    763  CB  ILE A 844      51.488  24.811  62.506  1.00  0.00           C  
ATOM    764  CG1 ILE A 844      52.260  25.173  61.257  1.00  0.00           C  
ATOM    765  CG2 ILE A 844      52.100  23.555  63.194  1.00  0.00           C  
ATOM    766  CD1 ILE A 844      53.599  24.586  61.275  1.00  0.00           C  
ATOM    767  N   VAL A 845      48.950  25.233  60.079  1.00  0.00           N  
ATOM    768  CA  VAL A 845      48.369  26.168  59.116  1.00  0.00           C  
ATOM    769  C   VAL A 845      47.016  26.495  59.668  1.00  0.00           C  
ATOM    770  O   VAL A 845      46.516  25.730  60.467  1.00  0.00           O  
ATOM    771  CB  VAL A 845      48.196  25.597  57.662  1.00  0.00           C  
ATOM    772  CG1 VAL A 845      47.012  24.683  57.614  1.00  0.00           C  
ATOM    773  CG2 VAL A 845      47.978  26.749  56.669  1.00  0.00           C  
ATOM    774  N   TYR A 846      46.423  27.605  59.205  1.00  0.00           N  
ATOM    775  CA  TYR A 846      45.084  28.056  59.637  1.00  0.00           C  
ATOM    776  C   TYR A 846      44.082  27.948  58.481  1.00  0.00           C  
ATOM    777  O   TYR A 846      44.395  28.323  57.359  1.00  0.00           O  
ATOM    778  CB  TYR A 846      45.120  29.504  60.171  1.00  0.00           C  
ATOM    779  CG  TYR A 846      46.020  29.713  61.375  1.00  0.00           C  
ATOM    780  CD1 TYR A 846      46.910  30.800  61.443  1.00  0.00           C  
ATOM    781  CD2 TYR A 846      45.901  28.914  62.497  1.00  0.00           C  
ATOM    782  CE1 TYR A 846      47.715  31.023  62.596  1.00  0.00           C  
ATOM    783  CE2 TYR A 846      46.738  29.086  63.604  1.00  0.00           C  
ATOM    784  CZ  TYR A 846      47.630  30.138  63.658  1.00  0.00           C  
ATOM    785  OH  TYR A 846      48.469  30.256  64.760  1.00  0.00           O  
ATOM    786  N   ILE A 847      42.867  27.466  58.755  1.00  0.00           N  
ATOM    787  CA  ILE A 847      41.852  27.303  57.686  1.00  0.00           C  
ATOM    788  C   ILE A 847      41.711  28.573  56.893  1.00  0.00           C  
ATOM    789  O   ILE A 847      41.710  28.556  55.654  1.00  0.00           O  
ATOM    790  CB  ILE A 847      40.457  26.920  58.226  1.00  0.00           C  
ATOM    791  CG1 ILE A 847      40.422  25.442  58.626  1.00  0.00           C  
ATOM    792  CG2 ILE A 847      39.430  27.184  57.175  1.00  0.00           C  
ATOM    793  CD1 ILE A 847      39.528  25.120  59.819  1.00  0.00           C  
ATOM    794  N   GLY A 848      41.660  29.687  57.623  1.00  0.00           N  
ATOM    795  CA  GLY A 848      41.564  31.007  57.007  1.00  0.00           C  
ATOM    796  C   GLY A 848      42.683  31.272  56.013  1.00  0.00           C  
ATOM    797  O   GLY A 848      42.484  31.993  55.029  1.00  0.00           O  
ATOM    798  N   GLU A 849      43.857  30.687  56.262  1.00  0.00           N  
ATOM    799  CA  GLU A 849      45.007  30.885  55.381  1.00  0.00           C  
ATOM    800  C   GLU A 849      44.851  30.091  54.103  1.00  0.00           C  
ATOM    801  O   GLU A 849      45.237  30.541  53.032  1.00  0.00           O  
ATOM    802  CB  GLU A 849      46.317  30.510  56.078  1.00  0.00           C  
ATOM    803  CG  GLU A 849      46.733  31.484  57.162  1.00  0.00           C  
ATOM    804  CD  GLU A 849      48.010  31.065  57.867  1.00  0.00           C  
ATOM    805  OE1 GLU A 849      48.182  29.847  58.123  1.00  0.00           O  
ATOM    806  OE2 GLU A 849      48.847  31.954  58.157  1.00  0.00           O  
ATOM    807  N   LEU A 850      44.235  28.919  54.236  1.00  0.00           N  
ATOM    808  CA  LEU A 850      44.005  28.010  53.116  1.00  0.00           C  
ATOM    809  C   LEU A 850      42.894  28.557  52.238  1.00  0.00           C  
ATOM    810  O   LEU A 850      43.015  28.592  51.023  1.00  0.00           O  
ATOM    811  CB  LEU A 850      43.585  26.642  53.666  1.00  0.00           C  
ATOM    812  CG  LEU A 850      44.636  25.572  53.886  1.00  0.00           C  
ATOM    813  CD1 LEU A 850      46.055  26.114  53.860  1.00  0.00           C  
ATOM    814  CD2 LEU A 850      44.338  24.833  55.154  1.00  0.00           C  
ATOM    815  N   GLU A 851      41.787  28.910  52.895  1.00  0.00           N  
ATOM    816  CA  GLU A 851      40.582  29.493  52.291  1.00  0.00           C  
ATOM    817  C   GLU A 851      40.895  30.703  51.382  1.00  0.00           C  
ATOM    818  O   GLU A 851      40.257  30.885  50.332  1.00  0.00           O  
ATOM    819  CB  GLU A 851      39.614  29.919  53.409  1.00  0.00           C  
ATOM    820  CG  GLU A 851      38.386  29.021  53.609  1.00  0.00           C  
ATOM    821  CD  GLU A 851      37.712  29.197  54.986  1.00  0.00           C  
ATOM    822  OE1 GLU A 851      37.990  30.204  55.694  1.00  0.00           O  
ATOM    823  OE2 GLU A 851      36.893  28.321  55.358  1.00  0.00           O  
ATOM    824  N   ARG A1082      41.898  31.499  51.763  1.00  0.00           N  
ATOM    825  CA  ARG A1082      42.305  32.674  50.992  1.00  0.00           C  
ATOM    826  C   ARG A1082      43.260  32.449  49.827  1.00  0.00           C  
ATOM    827  O   ARG A1082      43.455  33.351  49.030  1.00  0.00           O  
ATOM    828  CB  ARG A1082      42.788  33.810  51.907  1.00  0.00           C  
ATOM    829  CG  ARG A1082      44.297  33.870  52.130  1.00  0.00           C  
ATOM    830  CD  ARG A1082      44.885  35.265  51.825  1.00  0.00           C  
ATOM    831  NE  ARG A1082      43.969  36.364  52.153  1.00  0.00           N  
ATOM    832  CZ  ARG A1082      43.994  37.581  51.600  1.00  0.00           C  
ATOM    833  NH1 ARG A1082      44.901  37.888  50.680  1.00  0.00           N  
ATOM    834  NH2 ARG A1082      43.111  38.502  51.976  1.00  0.00           N  
ATOM    835  N   MET A1083      43.815  31.248  49.684  1.00  0.00           N  
ATOM    836  CA  MET A1083      44.727  30.922  48.559  1.00  0.00           C  
ATOM    837  C   MET A1083      44.019  31.162  47.219  1.00  0.00           C  
ATOM    838  O   MET A1083      42.918  30.651  46.996  1.00  0.00           O  
ATOM    839  CB  MET A1083      45.089  29.434  48.587  1.00  0.00           C  
ATOM    840  CG  MET A1083      46.317  29.037  49.391  1.00  0.00           C  
ATOM    841  SD  MET A1083      47.731  30.139  49.333  1.00  0.00           S  
ATOM    842  CE  MET A1083      47.437  31.024  50.837  1.00  0.00           C  
ATOM    843  N   THR A1085      44.685  31.875  46.309  1.00  0.00           N  
ATOM    844  CA  THR A1085      44.118  32.235  45.000  1.00  0.00           C  
ATOM    845  C   THR A1085      43.707  31.007  44.175  1.00  0.00           C  
ATOM    846  O   THR A1085      42.546  30.866  43.737  1.00  0.00           O  
ATOM    847  CB  THR A1085      45.108  33.139  44.215  1.00  0.00           C  
ATOM    848  OG1 THR A1085      45.166  34.425  44.837  1.00  0.00           O  
ATOM    849  CG2 THR A1085      44.686  33.307  42.773  1.00  0.00           C  
ATOM    850  N   GLN A1098      44.658  30.089  44.053  1.00  0.00           N  
ATOM    851  CA  GLN A1098      44.477  28.846  43.327  1.00  0.00           C  
ATOM    852  C   GLN A1098      43.311  28.021  43.871  1.00  0.00           C  
ATOM    853  O   GLN A1098      42.695  27.253  43.147  1.00  0.00           O  
ATOM    854  CB  GLN A1098      45.785  28.059  43.358  1.00  0.00           C  
ATOM    855  CG  GLN A1098      45.692  26.657  42.835  1.00  0.00           C  
ATOM    856  CD  GLN A1098      47.043  26.133  42.426  1.00  0.00           C  
ATOM    857  OE1 GLN A1098      47.936  26.907  42.057  1.00  0.00           O  
ATOM    858  NE2 GLN A1098      47.205  24.817  42.473  1.00  0.00           N  
ATOM    859  N   PHE A1099      42.978  28.214  45.136  1.00  0.00           N  
ATOM    860  CA  PHE A1099      41.841  27.514  45.719  1.00  0.00           C  
ATOM    861  C   PHE A1099      40.486  28.183  45.433  1.00  0.00           C  
ATOM    862  O   PHE A1099      39.487  27.497  45.270  1.00  0.00           O  
ATOM    863  CB  PHE A1099      42.022  27.221  47.222  1.00  0.00           C  
ATOM    864  CG  PHE A1099      40.743  26.808  47.909  1.00  0.00           C  
ATOM    865  CD1 PHE A1099      40.246  25.514  47.763  1.00  0.00           C  
ATOM    866  CD2 PHE A1099      39.977  27.739  48.616  1.00  0.00           C  
ATOM    867  CE1 PHE A1099      39.017  25.162  48.334  1.00  0.00           C  
ATOM    868  CE2 PHE A1099      38.760  27.382  49.191  1.00  0.00           C  
ATOM    869  CZ  PHE A1099      38.278  26.094  49.038  1.00  0.00           C  
ATOM    870  N   LYS A1100      40.431  29.510  45.358  1.00  0.00           N  
ATOM    871  CA  LYS A1100      39.157  30.181  45.052  1.00  0.00           C  
ATOM    872  C   LYS A1100      38.811  30.031  43.564  1.00  0.00           C  
ATOM    873  O   LYS A1100      37.635  30.012  43.174  1.00  0.00           O  
ATOM    874  CB  LYS A1100      39.215  31.658  45.422  1.00  0.00           C  
ATOM    875  CG  LYS A1100      40.521  32.109  46.004  1.00  0.00           C  
ATOM    876  CD  LYS A1100      40.283  32.698  47.376  1.00  0.00           C  
ATOM    877  CE  LYS A1100      40.194  34.207  47.301  1.00  0.00           C  
ATOM    878  NZ  LYS A1100      39.661  34.767  48.568  1.00  0.00           N  
ATOM    879  N   GLU A1101      39.867  29.955  42.753  1.00  0.00           N  
ATOM    880  CA  GLU A1101      39.779  29.770  41.314  1.00  0.00           C  
ATOM    881  C   GLU A1101      39.336  28.349  41.008  1.00  0.00           C  
ATOM    882  O   GLU A1101      38.277  28.162  40.426  1.00  0.00           O  
ATOM    883  CB  GLU A1101      41.145  29.995  40.677  1.00  0.00           C  
ATOM    884  CG  GLU A1101      41.721  31.366  40.922  1.00  0.00           C  
ATOM    885  CD  GLU A1101      42.538  31.869  39.739  1.00  0.00           C  
ATOM    886  OE1 GLU A1101      43.060  31.014  38.988  1.00  0.00           O  
ATOM    887  OE2 GLU A1101      42.626  33.109  39.545  1.00  0.00           O  
ATOM    888  N   LYS A1102      40.160  27.366  41.393  1.00  0.00           N  
ATOM    889  CA  LYS A1102      39.902  25.926  41.194  1.00  0.00           C  
ATOM    890  C   LYS A1102      38.589  25.474  41.867  1.00  0.00           C  
ATOM    891  O   LYS A1102      37.962  24.492  41.454  1.00  0.00           O  
ATOM    892  CB  LYS A1102      41.084  25.095  41.722  1.00  0.00           C  
ATOM    893  CG  LYS A1102      41.885  24.350  40.662  1.00  0.00           C  
ATOM    894  CD  LYS A1102      43.404  24.533  40.836  1.00  0.00           C  
ATOM    895  CE  LYS A1102      44.125  24.766  39.485  1.00  0.00           C  
ATOM    896  NZ  LYS A1102      45.088  23.689  39.073  1.00  0.00           N  
ATOM    897  N   SER A1103      38.214  26.178  42.932  1.00  0.00           N  
ATOM    898  CA  SER A1103      36.946  25.980  43.623  1.00  0.00           C  
ATOM    899  C   SER A1103      36.072  27.110  43.063  1.00  0.00           C  
ATOM    900  O   SER A1103      36.166  28.271  43.485  1.00  0.00           O  
ATOM    901  CB  SER A1103      37.122  26.108  45.156  1.00  0.00           C  
ATOM    902  OG  SER A1103      36.005  26.698  45.825  1.00  0.00           O  
ATOM    903  N   ALA A1104      35.354  26.807  41.991  1.00  0.00           N  
ATOM    904  CA  ALA A1104      34.456  27.775  41.394  1.00  0.00           C  
ATOM    905  C   ALA A1104      33.255  27.670  42.331  1.00  0.00           C  
ATOM    906  O   ALA A1104      33.342  26.999  43.378  1.00  0.00           O  
ATOM    907  CB  ALA A1104      34.073  27.328  39.989  1.00  0.00           C  
ATOM    908  N   GLY A1105      32.118  28.242  41.938  1.00  0.00           N  
ATOM    909  CA  GLY A1105      30.914  28.104  42.737  1.00  0.00           C  
ATOM    910  C   GLY A1105      30.566  26.612  42.872  1.00  0.00           C  
ATOM    911  O   GLY A1105      29.653  26.277  43.634  1.00  0.00           O  
ATOM    912  N   LYS A1106      31.291  25.754  42.117  1.00  0.00           N  
ATOM    913  CA  LYS A1106      31.164  24.274  42.098  1.00  0.00           C  
ATOM    914  C   LYS A1106      30.576  23.724  43.392  1.00  0.00           C  
ATOM    915  O   LYS A1106      31.036  24.076  44.480  1.00  0.00           O  
ATOM    916  CB  LYS A1106      32.512  23.599  41.795  1.00  0.00           C  
ATOM    917  CG  LYS A1106      33.192  24.103  40.533  1.00  0.00           C  
ATOM    918  CD  LYS A1106      34.424  23.283  40.191  1.00  0.00           C  
ATOM    919  CE  LYS A1106      35.041  23.741  38.869  1.00  0.00           C  
ATOM    920  NZ  LYS A1106      36.411  23.189  38.619  1.00  0.00           N  
ATOM    921  N   GLU A1107      29.488  22.958  43.272  1.00  0.00           N  
ATOM    922  CA  GLU A1107      28.689  22.491  44.423  1.00  0.00           C  
ATOM    923  C   GLU A1107      29.384  21.916  45.677  1.00  0.00           C  
ATOM    924  O   GLU A1107      29.060  22.294  46.818  1.00  0.00           O  
ATOM    925  CB  GLU A1107      27.560  21.571  43.967  1.00  0.00           C  
ATOM    926  CG  GLU A1107      28.050  20.263  43.357  1.00  0.00           C  
ATOM    927  CD  GLU A1107      26.949  19.546  42.607  1.00  0.00           C  
ATOM    928  OE1 GLU A1107      26.024  20.241  42.120  1.00  0.00           O  
ATOM    929  OE2 GLU A1107      26.999  18.298  42.519  1.00  0.00           O  
ATOM    930  N   ALA A1179      30.280  20.956  45.464  1.00  0.00           N  
ATOM    931  CA  ALA A1179      31.006  20.324  46.556  1.00  0.00           C  
ATOM    932  C   ALA A1179      32.458  20.102  46.121  1.00  0.00           C  
ATOM    933  O   ALA A1179      32.722  19.539  45.035  1.00  0.00           O  
ATOM    934  CB  ALA A1179      30.334  19.008  46.939  1.00  0.00           C  
ATOM    935  N   VAL A1192      33.390  20.601  46.939  1.00  0.00           N  
ATOM    936  CA  VAL A1192      34.828  20.478  46.640  1.00  0.00           C  
ATOM    937  C   VAL A1192      35.546  19.511  47.596  1.00  0.00           C  
ATOM    938  O   VAL A1192      35.142  19.354  48.751  1.00  0.00           O  
ATOM    939  CB  VAL A1192      35.533  21.890  46.588  1.00  0.00           C  
ATOM    940  CG1 VAL A1192      35.157  22.720  47.795  1.00  0.00           C  
ATOM    941  CG2 VAL A1192      37.067  21.768  46.437  1.00  0.00           C  
ATOM    942  N   SER A1193      36.559  18.820  47.075  1.00  0.00           N  
ATOM    943  CA  SER A1193      37.357  17.875  47.855  1.00  0.00           C  
ATOM    944  C   SER A1193      38.279  18.696  48.742  1.00  0.00           C  
ATOM    945  O   SER A1193      38.795  19.722  48.324  1.00  0.00           O  
ATOM    946  CB  SER A1193      38.193  16.961  46.929  1.00  0.00           C  
ATOM    947  OG  SER A1193      39.617  17.116  47.093  1.00  0.00           O  
ATOM    948  N   ALA A1194      38.441  18.269  49.983  1.00  0.00           N  
ATOM    949  CA  ALA A1194      39.275  18.985  50.931  1.00  0.00           C  
ATOM    950  C   ALA A1194      40.737  19.049  50.514  1.00  0.00           C  
ATOM    951  O   ALA A1194      41.480  19.904  50.993  1.00  0.00           O  
ATOM    952  CB  ALA A1194      39.145  18.381  52.264  1.00  0.00           C  
ATOM    953  N   GLY A1195      41.167  18.132  49.645  1.00  0.00           N  
ATOM    954  CA  GLY A1195      42.558  18.118  49.216  1.00  0.00           C  
ATOM    955  C   GLY A1195      42.833  19.336  48.343  1.00  0.00           C  
ATOM    956  O   GLY A1195      43.953  19.594  47.950  1.00  0.00           O  
ATOM    957  N   LEU A1196      41.783  20.059  48.005  1.00  0.00           N  
ATOM    958  CA  LEU A1196      41.919  21.273  47.214  1.00  0.00           C  
ATOM    959  C   LEU A1196      42.163  22.404  48.196  1.00  0.00           C  
ATOM    960  O   LEU A1196      42.983  23.272  47.933  1.00  0.00           O  
ATOM    961  CB  LEU A1196      40.677  21.518  46.327  1.00  0.00           C  
ATOM    962  CG  LEU A1196      40.834  22.022  44.871  1.00  0.00           C  
ATOM    963  CD1 LEU A1196      42.029  21.428  44.189  1.00  0.00           C  
ATOM    964  CD2 LEU A1196      39.611  21.679  44.086  1.00  0.00           C  
ATOM    965  N   LEU A1198      41.565  22.335  49.384  1.00  0.00           N  
ATOM    966  CA  LEU A1198      41.863  23.329  50.418  1.00  0.00           C  
ATOM    967  C   LEU A1198      43.254  23.054  50.951  1.00  0.00           C  
ATOM    968  O   LEU A1198      44.072  23.949  51.014  1.00  0.00           O  
ATOM    969  CB  LEU A1198      40.870  23.230  51.579  1.00  0.00           C  
ATOM    970  CG  LEU A1198      40.792  24.415  52.568  1.00  0.00           C  
ATOM    971  CD1 LEU A1198      40.484  25.727  51.799  1.00  0.00           C  
ATOM    972  CD2 LEU A1198      39.716  24.122  53.653  1.00  0.00           C  
ATOM    973  N   THR A1199      43.543  21.785  51.253  1.00  0.00           N  
ATOM    974  CA  THR A1199      44.828  21.360  51.843  1.00  0.00           C  
ATOM    975  C   THR A1199      46.055  21.147  50.929  1.00  0.00           C  
ATOM    976  O   THR A1199      47.092  20.663  51.349  1.00  0.00           O  
ATOM    977  CB  THR A1199      44.607  20.207  52.841  1.00  0.00           C  
ATOM    978  OG1 THR A1199      43.957  19.127  52.189  1.00  0.00           O  
ATOM    979  CG2 THR A1199      43.666  20.661  53.955  1.00  0.00           C  
ATOM    980  N   TYR A1200      45.926  21.517  49.670  1.00  0.00           N  
ATOM    981  CA  TYR A1200      47.012  21.448  48.717  1.00  0.00           C  
ATOM    982  C   TYR A1200      48.286  22.125  49.303  1.00  0.00           C  
ATOM    983  O   TYR A1200      49.396  21.586  49.189  1.00  0.00           O  
ATOM    984  CB  TYR A1200      46.552  22.201  47.450  1.00  0.00           C  
ATOM    985  CG  TYR A1200      47.444  22.079  46.220  1.00  0.00           C  
ATOM    986  CD1 TYR A1200      48.680  22.735  46.164  1.00  0.00           C  
ATOM    987  CD2 TYR A1200      46.985  21.441  45.036  1.00  0.00           C  
ATOM    988  CE1 TYR A1200      49.486  22.685  45.010  1.00  0.00           C  
ATOM    989  CE2 TYR A1200      47.790  21.388  43.862  1.00  0.00           C  
ATOM    990  CZ  TYR A1200      49.047  22.004  43.871  1.00  0.00           C  
ATOM    991  OH  TYR A1200      49.876  21.975  42.755  1.00  0.00           O  
ATOM    992  N   PRO A1201      48.146  23.350  49.834  1.00  0.00           N  
ATOM    993  CA  PRO A1201      49.320  24.139  50.258  1.00  0.00           C  
ATOM    994  C   PRO A1201      50.270  23.545  51.319  1.00  0.00           C  
ATOM    995  O   PRO A1201      51.485  23.534  51.130  1.00  0.00           O  
ATOM    996  CB  PRO A1201      48.711  25.486  50.662  1.00  0.00           C  
ATOM    997  CG  PRO A1201      47.345  25.533  49.977  1.00  0.00           C  
ATOM    998  CD  PRO A1201      46.889  24.119  50.017  1.00  0.00           C  
ATOM    999  N   PRO A1202      49.735  22.956  52.388  1.00  0.00           N  
ATOM   1000  CA  PRO A1202      50.610  22.294  53.365  1.00  0.00           C  
ATOM   1001  C   PRO A1202      51.419  21.140  52.746  1.00  0.00           C  
ATOM   1002  O   PRO A1202      52.521  20.860  53.155  1.00  0.00           O  
ATOM   1003  CB  PRO A1202      49.636  21.758  54.401  1.00  0.00           C  
ATOM   1004  CG  PRO A1202      48.397  22.518  54.234  1.00  0.00           C  
ATOM   1005  CD  PRO A1202      48.317  22.869  52.785  1.00  0.00           C  
ATOM   1006  N   LEU A1203      50.883  20.471  51.735  1.00  0.00           N  
ATOM   1007  CA  LEU A1203      51.605  19.379  51.098  1.00  0.00           C  
ATOM   1008  C   LEU A1203      52.740  19.955  50.281  1.00  0.00           C  
ATOM   1009  O   LEU A1203      53.873  19.484  50.403  1.00  0.00           O  
ATOM   1010  CB  LEU A1203      50.659  18.550  50.244  1.00  0.00           C  
ATOM   1011  CG  LEU A1203      51.235  17.372  49.468  1.00  0.00           C  
ATOM   1012  CD1 LEU A1203      51.664  16.258  50.412  1.00  0.00           C  
ATOM   1013  CD2 LEU A1203      50.209  16.890  48.468  1.00  0.00           C  
ATOM   1014  N   MET A1204      52.461  21.020  49.510  1.00  0.00           N  
ATOM   1015  CA  MET A1204      53.493  21.727  48.762  1.00  0.00           C  
ATOM   1016  C   MET A1204      54.592  22.295  49.725  1.00  0.00           C  
ATOM   1017  O   MET A1204      55.802  22.183  49.453  1.00  0.00           O  
ATOM   1018  CB  MET A1204      52.860  22.852  47.989  1.00  0.00           C  
ATOM   1019  CG  MET A1204      53.877  23.816  47.422  1.00  0.00           C  
ATOM   1020  SD  MET A1204      53.284  24.593  45.929  1.00  0.00           S  
ATOM   1021  CE  MET A1204      54.812  25.453  45.254  1.00  0.00           C  
ATOM   1022  N   ALA A1205      54.185  22.815  50.883  1.00  0.00           N  
ATOM   1023  CA  ALA A1205      55.129  23.260  51.936  1.00  0.00           C  
ATOM   1024  C   ALA A1205      56.025  22.116  52.400  1.00  0.00           C  
ATOM   1025  O   ALA A1205      57.236  22.273  52.492  1.00  0.00           O  
ATOM   1026  CB  ALA A1205      54.409  23.865  53.114  1.00  0.00           C  
ATOM   1027  N   ALA A1206      55.449  20.938  52.607  1.00  0.00           N  
ATOM   1028  CA  ALA A1206      56.252  19.779  52.941  1.00  0.00           C  
ATOM   1029  C   ALA A1206      57.255  19.496  51.857  1.00  0.00           C  
ATOM   1030  O   ALA A1206      58.447  19.361  52.161  1.00  0.00           O  
ATOM   1031  CB  ALA A1206      55.404  18.560  53.219  1.00  0.00           C  
ATOM   1032  N   ASP A1207      56.789  19.422  50.606  1.00  0.00           N  
ATOM   1033  CA  ASP A1207      57.643  19.055  49.454  1.00  0.00           C  
ATOM   1034  C   ASP A1207      58.917  19.829  49.505  1.00  0.00           C  
ATOM   1035  O   ASP A1207      60.006  19.293  49.351  1.00  0.00           O  
ATOM   1036  CB  ASP A1207      56.973  19.364  48.092  1.00  0.00           C  
ATOM   1037  CG  ASP A1207      55.681  18.580  47.856  1.00  0.00           C  
ATOM   1038  OD1 ASP A1207      54.815  19.076  47.117  1.00  0.00           O  
ATOM   1039  OD2 ASP A1207      55.520  17.464  48.376  1.00  0.00           O  
ATOM   1040  N   ILE A1208      58.739  21.107  49.765  1.00  0.00           N  
ATOM   1041  CA  ILE A1208      59.792  22.097  49.804  1.00  0.00           C  
ATOM   1042  C   ILE A1208      60.654  22.042  51.062  1.00  0.00           C  
ATOM   1043  O   ILE A1208      61.894  21.903  50.992  1.00  0.00           O  
ATOM   1044  CB  ILE A1208      59.174  23.519  49.608  1.00  0.00           C  
ATOM   1045  CG1 ILE A1208      58.595  23.613  48.184  1.00  0.00           C  
ATOM   1046  CG2 ILE A1208      60.204  24.577  49.880  1.00  0.00           C  
ATOM   1047  CD1 ILE A1208      57.648  24.778  47.891  1.00  0.00           C  
ATOM   1048  N   LEU A1209      60.007  22.180  52.216  1.00  0.00           N  
ATOM   1049  CA  LEU A1209      60.729  22.234  53.503  1.00  0.00           C  
ATOM   1050  C   LEU A1209      61.499  20.978  53.887  1.00  0.00           C  
ATOM   1051  O   LEU A1209      62.514  21.055  54.548  1.00  0.00           O  
ATOM   1052  CB  LEU A1209      59.809  22.669  54.640  1.00  0.00           C  
ATOM   1053  CG  LEU A1209      59.082  23.994  54.408  1.00  0.00           C  
ATOM   1054  CD1 LEU A1209      58.176  24.366  55.598  1.00  0.00           C  
ATOM   1055  CD2 LEU A1209      60.133  25.026  54.219  1.00  0.00           C  
ATOM   1056  N   LEU A1210      61.045  19.837  53.405  1.00  0.00           N  
ATOM   1057  CA  LEU A1210      61.685  18.551  53.686  1.00  0.00           C  
ATOM   1058  C   LEU A1210      63.142  18.488  53.285  1.00  0.00           C  
ATOM   1059  O   LEU A1210      63.926  17.712  53.831  1.00  0.00           O  
ATOM   1060  CB  LEU A1210      60.930  17.424  52.946  1.00  0.00           C  
ATOM   1061  CG  LEU A1210      59.668  16.958  53.706  1.00  0.00           C  
ATOM   1062  CD1 LEU A1210      58.832  16.027  52.859  1.00  0.00           C  
ATOM   1063  CD2 LEU A1210      59.947  16.398  55.176  1.00  0.00           C  
ATOM   1064  N   TYR A1211      63.506  19.261  52.277  1.00  0.00           N  
ATOM   1065  CA  TYR A1211      64.850  19.136  51.751  1.00  0.00           C  
ATOM   1066  C   TYR A1211      65.752  20.313  52.102  1.00  0.00           C  
ATOM   1067  O   TYR A1211      66.869  20.427  51.579  1.00  0.00           O  
ATOM   1068  CB  TYR A1211      64.764  18.869  50.254  1.00  0.00           C  
ATOM   1069  CG  TYR A1211      63.991  17.612  49.952  1.00  0.00           C  
ATOM   1070  CD1 TYR A1211      62.645  17.670  49.653  1.00  0.00           C  
ATOM   1071  CD2 TYR A1211      64.606  16.364  50.003  1.00  0.00           C  
ATOM   1072  CE1 TYR A1211      61.930  16.540  49.414  1.00  0.00           C  
ATOM   1073  CE2 TYR A1211      63.868  15.209  49.857  1.00  0.00           C  
ATOM   1074  CZ  TYR A1211      62.530  15.313  49.541  1.00  0.00           C  
ATOM   1075  OH  TYR A1211      61.787  14.193  49.317  1.00  0.00           O  
ATOM   1076  N   ASN A1291      65.268  21.126  53.048  1.00  0.00           N  
ATOM   1077  CA  ASN A1291      65.977  22.288  53.565  1.00  0.00           C  
ATOM   1078  C   ASN A1291      66.264  23.204  52.398  1.00  0.00           C  
ATOM   1079  O   ASN A1291      67.416  23.609  52.163  1.00  0.00           O  
ATOM   1080  CB  ASN A1291      67.279  21.852  54.265  1.00  0.00           C  
ATOM   1081  CG  ASN A1291      67.127  21.778  55.760  1.00  0.00           C  
ATOM   1082  OD1 ASN A1291      66.908  22.801  56.441  1.00  0.00           O  
ATOM   1083  ND2 ASN A1291      67.063  20.553  56.267  1.00  0.00           N  
ATOM   1084  N   THR A1292      65.188  23.478  51.656  1.00  0.00           N  
ATOM   1085  CA  THR A1292      65.215  24.129  50.355  1.00  0.00           C  
ATOM   1086  C   THR A1292      65.488  25.599  50.400  1.00  0.00           C  
ATOM   1087  O   THR A1292      64.972  26.290  51.248  1.00  0.00           O  
ATOM   1088  CB  THR A1292      63.945  23.781  49.554  1.00  0.00           C  
ATOM   1089  OG1 THR A1292      63.933  22.362  49.285  1.00  0.00           O  
ATOM   1090  CG2 THR A1292      63.849  24.582  48.252  1.00  0.00           C  
ATOM   1091  N   ASP A1293      66.346  26.069  49.497  1.00  0.00           N  
ATOM   1092  CA  ASP A1293      66.740  27.480  49.460  1.00  0.00           C  
ATOM   1093  C   ASP A1293      65.950  28.219  48.452  1.00  0.00           C  
ATOM   1094  O   ASP A1293      65.301  29.200  48.790  1.00  0.00           O  
ATOM   1095  CB  ASP A1293      68.241  27.636  49.176  1.00  0.00           C  
ATOM   1096  CG  ASP A1293      69.097  27.239  50.390  1.00  0.00           C  
ATOM   1097  OD1 ASP A1293      68.843  27.775  51.503  1.00  0.00           O  
ATOM   1098  OD2 ASP A1293      69.840  26.242  50.285  1.00  0.00           O  
ATOM   1099  N   ILE A1294      65.943  27.688  47.235  1.00  0.00           N  
ATOM   1100  CA  ILE A1294      65.252  28.301  46.104  1.00  0.00           C  
ATOM   1101  C   ILE A1294      64.210  27.363  45.465  1.00  0.00           C  
ATOM   1102  O   ILE A1294      64.448  26.196  45.232  1.00  0.00           O  
ATOM   1103  CB  ILE A1294      66.295  28.723  45.010  1.00  0.00           C  
ATOM   1104  CG1 ILE A1294      67.356  29.667  45.593  1.00  0.00           C  
ATOM   1105  CG2 ILE A1294      65.612  29.314  43.774  1.00  0.00           C  
ATOM   1106  CD1 ILE A1294      68.749  29.092  45.551  1.00  0.00           C  
ATOM   1107  N   VAL A1295      63.067  27.907  45.119  1.00  0.00           N  
ATOM   1108  CA  VAL A1295      62.045  27.131  44.449  1.00  0.00           C  
ATOM   1109  C   VAL A1295      61.787  27.767  43.083  1.00  0.00           C  
ATOM   1110  O   VAL A1295      61.111  28.788  42.970  1.00  0.00           O  
ATOM   1111  CB  VAL A1295      60.733  27.073  45.288  1.00  0.00           C  
ATOM   1112  CG1 VAL A1295      59.841  25.954  44.755  1.00  0.00           C  
ATOM   1113  CG2 VAL A1295      61.041  26.796  46.774  1.00  0.00           C  
ATOM   1114  N   PRO A1296      62.395  27.206  42.050  1.00  0.00           N  
ATOM   1115  CA  PRO A1296      62.223  27.736  40.706  1.00  0.00           C  
ATOM   1116  C   PRO A1296      60.850  27.380  40.105  1.00  0.00           C  
ATOM   1117  O   PRO A1296      60.646  26.268  39.615  1.00  0.00           O  
ATOM   1118  CB  PRO A1296      63.375  27.103  39.937  1.00  0.00           C  
ATOM   1119  CG  PRO A1296      63.693  25.836  40.656  1.00  0.00           C  
ATOM   1120  CD  PRO A1296      63.206  25.973  42.070  1.00  0.00           C  
ATOM   1121  N   VAL A1297      59.897  28.309  40.188  1.00  0.00           N  
ATOM   1122  CA  VAL A1297      58.537  28.083  39.680  1.00  0.00           C  
ATOM   1123  C   VAL A1297      58.041  29.243  38.823  1.00  0.00           C  
ATOM   1124  O   VAL A1297      58.533  30.377  38.954  1.00  0.00           O  
ATOM   1125  CB  VAL A1297      57.496  27.962  40.837  1.00  0.00           C  
ATOM   1126  CG1 VAL A1297      57.738  26.744  41.674  1.00  0.00           C  
ATOM   1127  CG2 VAL A1297      57.478  29.184  41.668  1.00  0.00           C  
ATOM   1128  N   GLY A1298      57.002  28.968  38.018  1.00  0.00           N  
ATOM   1129  CA  GLY A1298      56.292  30.002  37.253  1.00  0.00           C  
ATOM   1130  C   GLY A1298      55.596  30.902  38.281  1.00  0.00           C  
ATOM   1131  O   GLY A1298      55.610  30.582  39.456  1.00  0.00           O  
ATOM   1132  N   GLU A1299      55.008  32.012  37.836  1.00  0.00           N  
ATOM   1133  CA  GLU A1299      54.357  33.031  38.700  1.00  0.00           C  
ATOM   1134  C   GLU A1299      53.167  32.631  39.590  1.00  0.00           C  
ATOM   1135  O   GLU A1299      52.998  33.160  40.690  1.00  0.00           O  
ATOM   1136  CB  GLU A1299      53.939  34.239  37.852  1.00  0.00           C  
ATOM   1137  CG  GLU A1299      53.238  35.356  38.636  1.00  0.00           C  
ATOM   1138  CD  GLU A1299      54.178  36.095  39.589  1.00  0.00           C  
ATOM   1139  OE1 GLU A1299      53.732  36.459  40.701  1.00  0.00           O  
ATOM   1140  OE2 GLU A1299      55.342  36.358  39.211  1.00  0.00           O  
ATOM   1141  N   ASP A1300      52.306  31.764  39.064  1.00  0.00           N  
ATOM   1142  CA  ASP A1300      51.124  31.266  39.768  1.00  0.00           C  
ATOM   1143  C   ASP A1300      51.385  30.590  41.128  1.00  0.00           C  
ATOM   1144  O   ASP A1300      50.512  30.557  42.008  1.00  0.00           O  
ATOM   1145  CB  ASP A1300      50.365  30.303  38.864  1.00  0.00           C  
ATOM   1146  CG  ASP A1300      51.182  29.052  38.499  1.00  0.00           C  
ATOM   1147  OD1 ASP A1300      50.705  27.932  38.835  1.00  0.00           O  
ATOM   1148  OD2 ASP A1300      52.229  29.177  37.796  1.00  0.00           O  
ATOM   1149  N   GLN A1301      52.573  30.026  41.293  1.00  0.00           N  
ATOM   1150  CA  GLN A1301      52.919  29.294  42.502  1.00  0.00           C  
ATOM   1151  C   GLN A1301      53.532  30.169  43.560  1.00  0.00           C  
ATOM   1152  O   GLN A1301      53.875  29.688  44.611  1.00  0.00           O  
ATOM   1153  CB  GLN A1301      53.906  28.163  42.158  1.00  0.00           C  
ATOM   1154  CG  GLN A1301      53.311  27.058  41.285  1.00  0.00           C  
ATOM   1155  CD  GLN A1301      52.189  26.326  41.998  1.00  0.00           C  
ATOM   1156  OE1 GLN A1301      52.041  26.421  43.227  1.00  0.00           O  
ATOM   1157  NE2 GLN A1301      51.386  25.596  41.233  1.00  0.00           N  
ATOM   1158  N   LYS A1302      53.732  31.445  43.243  1.00  0.00           N  
ATOM   1159  CA  LYS A1302      54.340  32.433  44.158  1.00  0.00           C  
ATOM   1160  C   LYS A1302      53.687  32.447  45.552  1.00  0.00           C  
ATOM   1161  O   LYS A1302      54.347  32.224  46.574  1.00  0.00           O  
ATOM   1162  CB  LYS A1302      54.305  33.847  43.537  1.00  0.00           C  
ATOM   1163  CG  LYS A1302      55.421  34.777  44.037  1.00  0.00           C  
ATOM   1164  CD  LYS A1302      55.158  36.266  43.745  1.00  0.00           C  
ATOM   1165  CE  LYS A1302      54.583  36.997  44.962  1.00  0.00           C  
ATOM   1166  NZ  LYS A1302      54.920  38.457  45.006  1.00  0.00           N  
ATOM   1167  N   GLN A1303      52.374  32.637  45.566  1.00  0.00           N  
ATOM   1168  CA  GLN A1303      51.621  32.734  46.798  1.00  0.00           C  
ATOM   1169  C   GLN A1303      51.742  31.505  47.681  1.00  0.00           C  
ATOM   1170  O   GLN A1303      51.833  31.603  48.898  1.00  0.00           O  
ATOM   1171  CB  GLN A1303      50.165  33.021  46.482  1.00  0.00           C  
ATOM   1172  CG  GLN A1303      49.251  32.804  47.668  1.00  0.00           C  
ATOM   1173  CD  GLN A1303      47.810  33.109  47.346  1.00  0.00           C  
ATOM   1174  OE1 GLN A1303      47.255  32.618  46.340  1.00  0.00           O  
ATOM   1175  NE2 GLN A1303      47.186  33.928  48.194  1.00  0.00           N  
ATOM   1176  N   HIS A1304      51.669  30.337  47.059  1.00  0.00           N  
ATOM   1177  CA  HIS A1304      51.797  29.071  47.772  1.00  0.00           C  
ATOM   1178  C   HIS A1304      53.153  29.073  48.471  1.00  0.00           C  
ATOM   1179  O   HIS A1304      53.288  28.542  49.545  1.00  0.00           O  
ATOM   1180  CB  HIS A1304      51.755  27.917  46.736  1.00  0.00           C  
ATOM   1181  CG  HIS A1304      50.368  27.468  46.378  1.00  0.00           C  
ATOM   1182  ND1 HIS A1304      50.112  26.615  45.325  1.00  0.00           N  
ATOM   1183  CD2 HIS A1304      49.167  27.715  46.965  1.00  0.00           C  
ATOM   1184  CE1 HIS A1304      48.817  26.360  45.279  1.00  0.00           C  
ATOM   1185  NE2 HIS A1304      48.223  27.006  46.267  1.00  0.00           N  
ATOM   1186  N   ILE A1306      54.175  29.633  47.817  1.00  0.00           N  
ATOM   1187  CA  ILE A1306      55.514  29.683  48.372  1.00  0.00           C  
ATOM   1188  C   ILE A1306      55.638  30.625  49.569  1.00  0.00           C  
ATOM   1189  O   ILE A1306      56.353  30.343  50.537  1.00  0.00           O  
ATOM   1190  CB  ILE A1306      56.547  29.963  47.316  1.00  0.00           C  
ATOM   1191  CG1 ILE A1306      56.759  28.675  46.497  1.00  0.00           C  
ATOM   1192  CG2 ILE A1306      57.836  30.431  47.993  1.00  0.00           C  
ATOM   1193  CD1 ILE A1306      57.513  28.859  45.218  1.00  0.00           C  
ATOM   1194  N   GLU A1310      54.847  31.687  49.556  1.00  0.00           N  
ATOM   1195  CA  GLU A1310      54.833  32.598  50.677  1.00  0.00           C  
ATOM   1196  C   GLU A1310      54.224  31.897  51.865  1.00  0.00           C  
ATOM   1197  O   GLU A1310      54.771  31.977  52.965  1.00  0.00           O  
ATOM   1198  CB  GLU A1310      54.077  33.879  50.354  1.00  0.00           C  
ATOM   1199  CG  GLU A1310      53.508  33.922  48.952  1.00  0.00           C  
ATOM   1200  CD  GLU A1310      52.951  35.295  48.590  1.00  0.00           C  
ATOM   1201  OE1 GLU A1310      51.704  35.473  48.645  1.00  0.00           O  
ATOM   1202  OE2 GLU A1310      53.769  36.187  48.247  1.00  0.00           O  
ATOM   1203  N   LEU A1312      53.096  31.211  51.665  1.00  0.00           N  
ATOM   1204  CA  LEU A1312      52.484  30.428  52.743  1.00  0.00           C  
ATOM   1205  C   LEU A1312      53.507  29.396  53.223  1.00  0.00           C  
ATOM   1206  O   LEU A1312      53.689  29.230  54.414  1.00  0.00           O  
ATOM   1207  CB  LEU A1312      51.232  29.729  52.259  1.00  0.00           C  
ATOM   1208  CG  LEU A1312      50.447  29.097  53.403  1.00  0.00           C  
ATOM   1209  CD1 LEU A1312      50.136  30.198  54.405  1.00  0.00           C  
ATOM   1210  CD2 LEU A1312      49.207  28.361  52.910  1.00  0.00           C  
ATOM   1211  N   THR A1314      54.252  28.776  52.309  1.00  0.00           N  
ATOM   1212  CA  THR A1314      55.322  27.876  52.725  1.00  0.00           C  
ATOM   1213  C   THR A1314      56.261  28.576  53.737  1.00  0.00           C  
ATOM   1214  O   THR A1314      56.478  28.083  54.834  1.00  0.00           O  
ATOM   1215  CB  THR A1314      56.146  27.375  51.539  1.00  0.00           C  
ATOM   1216  OG1 THR A1314      55.309  26.574  50.694  1.00  0.00           O  
ATOM   1217  CG2 THR A1314      57.377  26.533  52.029  1.00  0.00           C  
ATOM   1218  N   ARG A1316      56.734  29.774  53.389  1.00  0.00           N  
ATOM   1219  CA  ARG A1316      57.606  30.567  54.257  1.00  0.00           C  
ATOM   1220  C   ARG A1316      57.003  30.874  55.622  1.00  0.00           C  
ATOM   1221  O   ARG A1316      57.695  30.809  56.642  1.00  0.00           O  
ATOM   1222  CB  ARG A1316      57.980  31.867  53.560  1.00  0.00           C  
ATOM   1223  CG  ARG A1316      59.055  31.715  52.548  1.00  0.00           C  
ATOM   1224  CD  ARG A1316      59.081  32.905  51.569  1.00  0.00           C  
ATOM   1225  NE  ARG A1316      59.486  34.116  52.264  1.00  0.00           N  
ATOM   1226  CZ  ARG A1316      60.753  34.468  52.467  1.00  0.00           C  
ATOM   1227  NH1 ARG A1316      61.749  33.742  51.968  1.00  0.00           N  
ATOM   1228  NH2 ARG A1316      61.027  35.557  53.166  1.00  0.00           N  
ATOM   1229  N   ASP A1317      55.716  31.201  55.654  1.00  0.00           N  
ATOM   1230  CA  ASP A1317      55.060  31.546  56.931  1.00  0.00           C  
ATOM   1231  C   ASP A1317      54.972  30.346  57.842  1.00  0.00           C  
ATOM   1232  O   ASP A1317      55.110  30.458  59.069  1.00  0.00           O  
ATOM   1233  CB  ASP A1317      53.658  32.099  56.702  1.00  0.00           C  
ATOM   1234  CG  ASP A1317      53.646  33.385  55.857  1.00  0.00           C  
ATOM   1235  OD1 ASP A1317      54.638  34.155  55.881  1.00  0.00           O  
ATOM   1236  OD2 ASP A1317      52.611  33.645  55.200  1.00  0.00           O  
ATOM   1237  N   LEU A1318      54.742  29.186  57.218  1.00  0.00           N  
ATOM   1238  CA  LEU A1318      54.620  27.920  57.926  1.00  0.00           C  
ATOM   1239  C   LEU A1318      55.954  27.483  58.452  1.00  0.00           C  
ATOM   1240  O   LEU A1318      56.027  27.041  59.596  1.00  0.00           O  
ATOM   1241  CB  LEU A1318      53.970  26.847  57.052  1.00  0.00           C  
ATOM   1242  CG  LEU A1318      52.472  27.063  56.752  1.00  0.00           C  
ATOM   1243  CD1 LEU A1318      51.957  25.924  55.915  1.00  0.00           C  
ATOM   1244  CD2 LEU A1318      51.660  27.255  58.016  1.00  0.00           C  
ATOM   1245  N   ALA A1319      57.027  27.704  57.684  1.00  0.00           N  
ATOM   1246  CA  ALA A1319      58.379  27.410  58.174  1.00  0.00           C  
ATOM   1247  C   ALA A1319      58.689  28.274  59.401  1.00  0.00           C  
ATOM   1248  O   ALA A1319      59.139  27.777  60.403  1.00  0.00           O  
ATOM   1249  CB  ALA A1319      59.398  27.664  57.104  1.00  0.00           C  
ATOM   1250  N   GLU A1321      58.450  29.578  59.307  1.00  0.00           N  
ATOM   1251  CA  GLU A1321      58.710  30.481  60.411  1.00  0.00           C  
ATOM   1252  C   GLU A1321      57.789  30.181  61.605  1.00  0.00           C  
ATOM   1253  O   GLU A1321      58.200  30.265  62.763  1.00  0.00           O  
ATOM   1254  CB  GLU A1321      58.563  31.927  59.932  1.00  0.00           C  
ATOM   1255  CG  GLU A1321      59.522  32.923  60.572  1.00  0.00           C  
ATOM   1256  CD  GLU A1321      60.816  33.060  59.784  1.00  0.00           C  
ATOM   1257  OE1 GLU A1321      60.736  33.440  58.584  1.00  0.00           O  
ATOM   1258  OE2 GLU A1321      61.895  32.744  60.358  1.00  0.00           O  
ATOM   1259  N   ARG A1322      56.547  29.814  61.339  1.00  0.00           N  
ATOM   1260  CA  ARG A1322      55.644  29.467  62.427  1.00  0.00           C  
ATOM   1261  C   ARG A1322      56.161  28.311  63.279  1.00  0.00           C  
ATOM   1262  O   ARG A1322      56.023  28.333  64.498  1.00  0.00           O  
ATOM   1263  CB  ARG A1322      54.250  29.093  61.897  1.00  0.00           C  
ATOM   1264  CG  ARG A1322      53.184  29.305  62.955  1.00  0.00           C  
ATOM   1265  CD  ARG A1322      51.933  28.514  62.754  1.00  0.00           C  
ATOM   1266  NE  ARG A1322      51.098  28.905  61.605  1.00  0.00           N  
ATOM   1267  CZ  ARG A1322      50.852  30.155  61.241  1.00  0.00           C  
ATOM   1268  NH1 ARG A1322      50.045  30.418  60.223  1.00  0.00           N  
ATOM   1269  NH2 ARG A1322      51.429  31.139  61.896  1.00  0.00           N  
ATOM   1270  N   PHE A1323      56.653  27.271  62.602  1.00  0.00           N  
ATOM   1271  CA  PHE A1323      57.112  26.014  63.201  1.00  0.00           C  
ATOM   1272  C   PHE A1323      58.430  26.206  63.911  1.00  0.00           C  
ATOM   1273  O   PHE A1323      58.675  25.618  64.970  1.00  0.00           O  
ATOM   1274  CB  PHE A1323      57.267  24.941  62.103  1.00  0.00           C  
ATOM   1275  CG  PHE A1323      57.660  23.567  62.626  1.00  0.00           C  
ATOM   1276  CD1 PHE A1323      56.712  22.547  62.734  1.00  0.00           C  
ATOM   1277  CD2 PHE A1323      58.979  23.302  63.034  1.00  0.00           C  
ATOM   1278  CE1 PHE A1323      57.055  21.327  63.256  1.00  0.00           C  
ATOM   1279  CE2 PHE A1323      59.314  22.085  63.607  1.00  0.00           C  
ATOM   1280  CZ  PHE A1323      58.361  21.106  63.724  1.00  0.00           C  
ATOM   1281  N   ASN A1324      59.276  27.050  63.327  1.00  0.00           N  
ATOM   1282  CA  ASN A1324      60.597  27.351  63.867  1.00  0.00           C  
ATOM   1283  C   ASN A1324      60.468  28.080  65.214  1.00  0.00           C  
ATOM   1284  O   ASN A1324      61.213  27.825  66.142  1.00  0.00           O  
ATOM   1285  CB  ASN A1324      61.387  28.221  62.868  1.00  0.00           C  
ATOM   1286  CG  ASN A1324      62.034  27.425  61.741  1.00  0.00           C  
ATOM   1287  OD1 ASN A1324      62.122  26.201  61.776  1.00  0.00           O  
ATOM   1288  ND2 ASN A1324      62.521  28.141  60.739  1.00  0.00           N  
ATOM   1289  N   LYS A1325      59.550  29.016  65.316  1.00  0.00           N  
ATOM   1290  CA  LYS A1325      59.389  29.766  66.564  1.00  0.00           C  
ATOM   1291  C   LYS A1325      58.489  29.037  67.549  1.00  0.00           C  
ATOM   1292  O   LYS A1325      58.457  29.351  68.738  1.00  0.00           O  
ATOM   1293  CB  LYS A1325      58.835  31.180  66.286  1.00  0.00           C  
ATOM   1294  CG  LYS A1325      59.471  31.902  65.033  1.00  0.00           C  
ATOM   1295  CD  LYS A1325      60.928  32.379  65.260  1.00  0.00           C  
ATOM   1296  CE  LYS A1325      61.684  32.570  63.940  1.00  0.00           C  
ATOM   1297  NZ  LYS A1325      63.089  32.013  63.988  1.00  0.00           N  
ATOM   1298  N   ARG A1326      57.715  28.084  67.045  1.00  0.00           N  
ATOM   1299  CA  ARG A1326      56.819  27.327  67.907  1.00  0.00           C  
ATOM   1300  C   ARG A1326      57.617  26.175  68.499  1.00  0.00           C  
ATOM   1301  O   ARG A1326      57.595  25.963  69.706  1.00  0.00           O  
ATOM   1302  CB  ARG A1326      55.597  26.809  67.114  1.00  0.00           C  
ATOM   1303  CG  ARG A1326      54.428  26.271  67.964  1.00  0.00           C  
ATOM   1304  CD  ARG A1326      53.190  27.110  67.633  1.00  0.00           C  
ATOM   1305  NE  ARG A1326      52.167  26.410  66.857  1.00  0.00           N  
ATOM   1306  CZ  ARG A1326      51.193  27.015  66.180  1.00  0.00           C  
ATOM   1307  NH1 ARG A1326      50.294  26.297  65.504  1.00  0.00           N  
ATOM   1308  NH2 ARG A1326      51.121  28.337  66.165  1.00  0.00           N  
ATOM   1309  N   TYR A1327      58.381  25.486  67.658  1.00  0.00           N  
ATOM   1310  CA  TYR A1327      59.105  24.285  68.079  1.00  0.00           C  
ATOM   1311  C   TYR A1327      60.667  24.303  67.975  1.00  0.00           C  
ATOM   1312  O   TYR A1327      61.324  23.285  68.189  1.00  0.00           O  
ATOM   1313  CB  TYR A1327      58.509  23.079  67.317  1.00  0.00           C  
ATOM   1314  CG  TYR A1327      56.978  22.920  67.419  1.00  0.00           C  
ATOM   1315  CD1 TYR A1327      56.153  23.187  66.344  1.00  0.00           C  
ATOM   1316  CD2 TYR A1327      56.407  22.334  68.522  1.00  0.00           C  
ATOM   1317  CE1 TYR A1327      54.798  22.983  66.419  1.00  0.00           C  
ATOM   1318  CE2 TYR A1327      55.055  22.142  68.622  1.00  0.00           C  
ATOM   1319  CZ  TYR A1327      54.247  22.450  67.578  1.00  0.00           C  
ATOM   1320  OH  TYR A1327      52.880  22.221  67.708  1.00  0.00           O  
ATOM   1321  N   GLY A1328      61.255  25.449  67.630  1.00  0.00           N  
ATOM   1322  CA  GLY A1328      62.711  25.581  67.472  1.00  0.00           C  
ATOM   1323  C   GLY A1328      63.181  25.542  66.013  1.00  0.00           C  
ATOM   1324  O   GLY A1328      62.546  24.906  65.159  1.00  0.00           O  
ATOM   1325  N   GLU A1329      64.312  26.186  65.738  1.00  0.00           N  
ATOM   1326  CA  GLU A1329      64.848  26.268  64.363  1.00  0.00           C  
ATOM   1327  C   GLU A1329      65.087  24.911  63.753  1.00  0.00           C  
ATOM   1328  O   GLU A1329      65.800  24.094  64.304  1.00  0.00           O  
ATOM   1329  CB  GLU A1329      66.127  27.123  64.271  1.00  0.00           C  
ATOM   1330  CG  GLU A1329      66.015  28.386  63.396  1.00  0.00           C  
ATOM   1331  CD  GLU A1329      65.060  29.465  63.975  1.00  0.00           C  
ATOM   1332  OE1 GLU A1329      64.274  29.201  64.938  1.00  0.00           O  
ATOM   1333  OE2 GLU A1329      65.066  30.591  63.420  1.00  0.00           O  
ATOM   1334  N   LEU A1341      64.524  24.686  62.585  1.00  0.00           N  
ATOM   1335  CA  LEU A1341      64.664  23.401  61.934  1.00  0.00           C  
ATOM   1336  C   LEU A1341      64.667  23.584  60.431  1.00  0.00           C  
ATOM   1337  O   LEU A1341      65.487  23.009  59.704  1.00  0.00           O  
ATOM   1338  CB  LEU A1341      63.483  22.512  62.348  1.00  0.00           C  
ATOM   1339  CG  LEU A1341      63.414  21.081  61.867  1.00  0.00           C  
ATOM   1340  CD1 LEU A1341      64.699  20.404  62.338  1.00  0.00           C  
ATOM   1341  CD2 LEU A1341      62.192  20.503  62.572  1.00  0.00           C  
ATOM   1342  N   PHE A1342      63.735  24.408  59.982  1.00  0.00           N  
ATOM   1343  CA  PHE A1342      63.541  24.628  58.559  1.00  0.00           C  
ATOM   1344  C   PHE A1342      64.286  25.834  58.081  1.00  0.00           C  
ATOM   1345  O   PHE A1342      64.403  26.829  58.812  1.00  0.00           O  
ATOM   1346  CB  PHE A1342      62.073  24.863  58.229  1.00  0.00           C  
ATOM   1347  CG  PHE A1342      61.183  23.708  58.527  1.00  0.00           C  
ATOM   1348  CD1 PHE A1342      60.044  23.886  59.308  1.00  0.00           C  
ATOM   1349  CD2 PHE A1342      61.405  22.491  57.942  1.00  0.00           C  
ATOM   1350  CE1 PHE A1342      59.165  22.838  59.554  1.00  0.00           C  
ATOM   1351  CE2 PHE A1342      60.530  21.428  58.185  1.00  0.00           C  
ATOM   1352  CZ  PHE A1342      59.420  21.607  59.010  1.00  0.00           C  
ATOM   1353  N   THR A1344      64.687  25.745  56.808  1.00  0.00           N  
ATOM   1354  CA  THR A1344      65.297  26.817  56.036  1.00  0.00           C  
ATOM   1355  C   THR A1344      64.122  27.531  55.395  1.00  0.00           C  
ATOM   1356  O   THR A1344      63.200  26.884  54.912  1.00  0.00           O  
ATOM   1357  CB  THR A1344      66.135  26.230  54.904  1.00  0.00           C  
ATOM   1358  OG1 THR A1344      67.298  25.601  55.441  1.00  0.00           O  
ATOM   1359  CG2 THR A1344      66.524  27.287  53.886  1.00  0.00           C  
ATOM   1360  N   ILE A1345      64.191  28.855  55.371  1.00  0.00           N  
ATOM   1361  CA  ILE A1345      63.182  29.736  54.786  1.00  0.00           C  
ATOM   1362  C   ILE A1345      63.433  29.922  53.318  1.00  0.00           C  
ATOM   1363  O   ILE A1345      64.263  30.742  52.919  1.00  0.00           O  
ATOM   1364  CB  ILE A1345      63.192  31.108  55.456  1.00  0.00           C  
ATOM   1365  CG1 ILE A1345      63.312  30.907  56.964  1.00  0.00           C  
ATOM   1366  CG2 ILE A1345      61.889  31.840  55.166  1.00  0.00           C  
ATOM   1367  CD1 ILE A1345      62.041  30.355  57.630  1.00  0.00           C  
ATOM   1368  N   PRO A1347      62.648  29.198  52.512  1.00  0.00           N  
ATOM   1369  CA  PRO A1347      62.850  29.191  51.065  1.00  0.00           C  
ATOM   1370  C   PRO A1347      62.471  30.502  50.397  1.00  0.00           C  
ATOM   1371  O   PRO A1347      61.697  31.310  50.914  1.00  0.00           O  
ATOM   1372  CB  PRO A1347      61.941  28.052  50.601  1.00  0.00           C  
ATOM   1373  CG  PRO A1347      60.786  28.081  51.591  1.00  0.00           C  
ATOM   1374  CD  PRO A1347      61.304  28.683  52.884  1.00  0.00           C  
ATOM   1375  N   GLU A1348      62.962  30.656  49.179  1.00  0.00           N  
ATOM   1376  CA  GLU A1348      62.655  31.818  48.382  1.00  0.00           C  
ATOM   1377  C   GLU A1348      62.207  31.331  47.013  1.00  0.00           C  
ATOM   1378  O   GLU A1348      62.783  30.394  46.460  1.00  0.00           O  
ATOM   1379  CB  GLU A1348      63.932  32.646  48.227  1.00  0.00           C  
ATOM   1380  CG  GLU A1348      64.089  33.781  49.241  1.00  0.00           C  
ATOM   1381  CD  GLU A1348      64.872  34.966  48.671  1.00  0.00           C  
ATOM   1382  OE1 GLU A1348      65.860  34.739  47.919  1.00  0.00           O  
ATOM   1383  OE2 GLU A1348      64.466  36.120  48.954  1.00  0.00           O  
ATOM   1384  N   ALA A1349      61.217  32.008  46.447  1.00  0.00           N  
ATOM   1385  CA  ALA A1349      60.756  31.704  45.089  1.00  0.00           C  
ATOM   1386  C   ALA A1349      61.753  32.218  44.093  1.00  0.00           C  
ATOM   1387  O   ALA A1349      62.457  33.167  44.371  1.00  0.00           O  
ATOM   1388  CB  ALA A1349      59.419  32.373  44.841  1.00  0.00           C  
ATOM   1389  N   ARG A1350      61.777  31.633  42.907  1.00  0.00           N  
ATOM   1390  CA  ARG A1350      62.633  32.120  41.807  1.00  0.00           C  
ATOM   1391  C   ARG A1350      61.954  31.990  40.424  1.00  0.00           C  
ATOM   1392  O   ARG A1350      62.242  31.086  39.601  1.00  0.00           O  
ATOM   1393  CB  ARG A1350      64.064  31.564  41.838  1.00  0.00           C  
ATOM   1394  CG  ARG A1350      65.005  32.187  40.771  1.00  0.00           C  
ATOM   1395  CD  ARG A1350      66.087  31.198  40.266  1.00  0.00           C  
ATOM   1396  NE  ARG A1350      67.474  31.392  40.770  1.00  0.00           N  
ATOM   1397  CZ  ARG A1350      67.850  32.083  41.863  1.00  0.00           C  
ATOM   1398  NH1 ARG A1350      69.137  32.106  42.215  1.00  0.00           N  
ATOM   1399  NH2 ARG A1350      66.975  32.772  42.606  1.00  0.00           N  
ATOM   1400  N   ILE A1351      61.051  32.944  40.220  1.00  0.00           N  
ATOM   1401  CA  ILE A1351      60.252  33.149  39.012  1.00  0.00           C  
ATOM   1402  C   ILE A1351      61.057  33.864  37.907  1.00  0.00           C  
ATOM   1403  O   ILE A1351      61.664  34.900  38.177  1.00  0.00           O  
ATOM   1404  CB  ILE A1351      59.075  34.067  39.386  1.00  0.00           C  
ATOM   1405  CG1 ILE A1351      58.181  33.367  40.428  1.00  0.00           C  
ATOM   1406  CG2 ILE A1351      58.336  34.481  38.154  1.00  0.00           C  
ATOM   1407  CD1 ILE A1351      57.869  34.176  41.662  1.00  0.00           C  
ATOM   1408  N   PRO A1352      61.082  33.324  36.684  1.00  0.00           N  
ATOM   1409  CA  PRO A1352      61.860  33.967  35.615  1.00  0.00           C  
ATOM   1410  C   PRO A1352      61.244  35.305  35.223  1.00  0.00           C  
ATOM   1411  O   PRO A1352      60.034  35.527  35.400  1.00  0.00           O  
ATOM   1412  CB  PRO A1352      61.837  32.952  34.446  1.00  0.00           C  
ATOM   1413  CG  PRO A1352      60.818  31.921  34.801  1.00  0.00           C  
ATOM   1414  CD  PRO A1352      60.171  32.299  36.145  1.00  0.00           C  
ATOM   1415  N   LYS A1353      62.094  36.218  34.743  1.00  0.00           N  
ATOM   1416  CA  LYS A1353      61.639  37.572  34.383  1.00  0.00           C  
ATOM   1417  C   LYS A1353      60.846  37.530  33.079  1.00  0.00           C  
ATOM   1418  O   LYS A1353      60.100  38.440  32.737  1.00  0.00           O  
ATOM   1419  CB  LYS A1353      62.823  38.567  34.291  1.00  0.00           C  
ATOM   1420  CG  LYS A1353      64.070  38.186  35.117  1.00  0.00           C  
ATOM   1421  CD  LYS A1353      64.010  38.782  36.535  1.00  0.00           C  
ATOM   1422  CE  LYS A1353      65.073  38.184  37.464  1.00  0.00           C  
ATOM   1423  NZ  LYS A1353      64.665  38.240  38.902  1.00  0.00           N  
ATOM   1424  N   VAL A1354      60.996  36.430  32.373  1.00  0.00           N  
ATOM   1425  CA  VAL A1354      60.382  36.292  31.081  1.00  0.00           C  
ATOM   1426  C   VAL A1354      59.669  34.943  30.942  1.00  0.00           C  
ATOM   1427  O   VAL A1354      60.251  33.874  31.211  1.00  0.00           O  
ATOM   1428  CB  VAL A1354      61.475  36.476  29.962  1.00  0.00           C  
ATOM   1429  CG1 VAL A1354      61.431  35.347  28.909  1.00  0.00           C  
ATOM   1430  CG2 VAL A1354      61.390  37.864  29.346  1.00  0.00           C  
ATOM   1431  N   GLY A1355      58.410  34.995  30.518  1.00  0.00           N  
ATOM   1432  CA  GLY A1355      57.647  33.777  30.283  1.00  0.00           C  
ATOM   1433  C   GLY A1355      57.216  33.067  31.543  1.00  0.00           C  
ATOM   1434  O   GLY A1355      57.067  31.863  31.533  1.00  0.00           O  
ATOM   1435  N   ALA A1356      56.989  33.822  32.613  1.00  0.00           N  
ATOM   1436  CA  ALA A1356      56.529  33.273  33.892  1.00  0.00           C  
ATOM   1437  C   ALA A1356      55.027  32.936  33.836  1.00  0.00           C  
ATOM   1438  O   ALA A1356      54.561  32.012  34.526  1.00  0.00           O  
ATOM   1439  CB  ALA A1356      56.829  34.254  35.029  1.00  0.00           C  
ATOM   1440  N   ARG A1360      54.287  33.639  32.971  1.00  0.00           N  
ATOM   1441  CA  ARG A1360      52.849  33.396  32.786  1.00  0.00           C  
ATOM   1442  C   ARG A1360      52.406  33.270  31.341  1.00  0.00           C  
ATOM   1443  O   ARG A1360      51.709  34.131  30.851  1.00  0.00           O  
ATOM   1444  CB  ARG A1360      52.008  34.491  33.456  1.00  0.00           C  
ATOM   1445  CG  ARG A1360      50.613  34.023  33.840  1.00  0.00           C  
ATOM   1446  CD  ARG A1360      49.979  34.921  34.865  1.00  0.00           C  
ATOM   1447  NE  ARG A1360      48.739  35.508  34.357  1.00  0.00           N  
ATOM   1448  CZ  ARG A1360      47.515  35.099  34.687  1.00  0.00           C  
ATOM   1449  NH1 ARG A1360      46.457  35.718  34.177  1.00  0.00           N  
ATOM   1450  NH2 ARG A1360      47.344  34.077  35.521  1.00  0.00           N  
ATOM   1451  N   ILE A1361      52.776  32.191  30.666  1.00  0.00           N  
ATOM   1452  CA  ILE A1361      52.333  31.977  29.301  1.00  0.00           C  
ATOM   1453  C   ILE A1361      50.795  31.791  29.355  1.00  0.00           C  
ATOM   1454  O   ILE A1361      50.261  31.136  30.255  1.00  0.00           O  
ATOM   1455  CB  ILE A1361      53.065  30.792  28.648  1.00  0.00           C  
ATOM   1456  CG1 ILE A1361      54.580  31.000  28.732  1.00  0.00           C  
ATOM   1457  CG2 ILE A1361      52.643  30.564  27.199  1.00  0.00           C  
ATOM   1458  CD1 ILE A1361      55.196  31.589  27.520  1.00  0.00           C  
ATOM   1459  N   MET A1365      50.082  32.482  28.464  1.00  0.00           N  
ATOM   1460  CA  MET A1365      48.625  32.449  28.448  1.00  0.00           C  
ATOM   1461  C   MET A1365      48.082  31.416  27.479  1.00  0.00           C  
ATOM   1462  O   MET A1365      48.785  30.931  26.563  1.00  0.00           O  
ATOM   1463  CB  MET A1365      48.051  33.841  28.124  1.00  0.00           C  
ATOM   1464  CG  MET A1365      48.697  34.977  28.868  1.00  0.00           C  
ATOM   1465  SD  MET A1365      48.486  34.748  30.632  1.00  0.00           S  
ATOM   1466  CE  MET A1365      46.698  35.055  30.862  1.00  0.00           C  
ATOM   1467  N   SER A1366      46.840  31.044  27.754  1.00  0.00           N  
ATOM   1468  CA  SER A1366      46.051  30.124  26.932  1.00  0.00           C  
ATOM   1469  C   SER A1366      45.925  30.682  25.503  1.00  0.00           C  
ATOM   1470  O   SER A1366      45.767  31.891  25.305  1.00  0.00           O  
ATOM   1471  CB  SER A1366      44.647  29.962  27.565  1.00  0.00           C  
ATOM   1472  OG  SER A1366      43.659  29.749  26.580  1.00  0.00           O  
ATOM   1473  N   LEU A1368      46.099  29.810  24.518  1.00  0.00           N  
ATOM   1474  CA  LEU A1368      45.993  30.200  23.122  1.00  0.00           C  
ATOM   1475  C   LEU A1368      44.551  30.550  22.736  1.00  0.00           C  
ATOM   1476  O   LEU A1368      44.301  31.047  21.651  1.00  0.00           O  
ATOM   1477  CB  LEU A1368      46.362  29.017  22.258  1.00  0.00           C  
ATOM   1478  CG  LEU A1368      47.768  28.721  21.768  1.00  0.00           C  
ATOM   1479  CD1 LEU A1368      48.807  29.414  22.657  1.00  0.00           C  
ATOM   1480  CD2 LEU A1368      47.968  27.180  21.671  1.00  0.00           C  
ATOM   1481  N   VAL A1369      43.611  30.258  23.620  1.00  0.00           N  
ATOM   1482  CA  VAL A1369      42.168  30.321  23.361  1.00  0.00           C  
ATOM   1483  C   VAL A1369      41.494  31.425  24.203  1.00  0.00           C  
ATOM   1484  O   VAL A1369      40.340  31.764  24.012  1.00  0.00           O  
ATOM   1485  CB  VAL A1369      41.565  28.904  23.726  1.00  0.00           C  
ATOM   1486  CG1 VAL A1369      40.330  29.014  24.505  1.00  0.00           C  
ATOM   1487  CG2 VAL A1369      41.409  28.005  22.528  1.00  0.00           C  
ATOM   1488  N   ASP A1370      42.236  31.979  25.150  1.00  0.00           N  
ATOM   1489  CA  ASP A1370      41.722  33.026  26.038  1.00  0.00           C  
ATOM   1490  C   ASP A1370      42.916  33.649  26.737  1.00  0.00           C  
ATOM   1491  O   ASP A1370      43.461  33.082  27.670  1.00  0.00           O  
ATOM   1492  CB  ASP A1370      40.763  32.451  27.091  1.00  0.00           C  
ATOM   1493  CG  ASP A1370      40.299  33.500  28.078  1.00  0.00           C  
ATOM   1494  OD1 ASP A1370      40.597  34.708  27.875  1.00  0.00           O  
ATOM   1495  OD2 ASP A1370      39.599  33.123  29.037  1.00  0.00           O  
ATOM   1496  N   PRO A1371      43.366  34.790  26.238  1.00  0.00           N  
ATOM   1497  CA  PRO A1371      44.608  35.379  26.760  1.00  0.00           C  
ATOM   1498  C   PRO A1371      44.523  36.088  28.110  1.00  0.00           C  
ATOM   1499  O   PRO A1371      45.425  36.848  28.480  1.00  0.00           O  
ATOM   1500  CB  PRO A1371      45.070  36.292  25.625  1.00  0.00           C  
ATOM   1501  CG  PRO A1371      44.402  35.673  24.367  1.00  0.00           C  
ATOM   1502  CD  PRO A1371      43.085  35.181  24.840  1.00  0.00           C  
ATOM   1503  N   THR A1372      43.462  35.798  28.860  1.00  0.00           N  
ATOM   1504  CA  THR A1372      43.277  36.328  30.213  1.00  0.00           C  
ATOM   1505  C   THR A1372      43.554  35.204  31.230  1.00  0.00           C  
ATOM   1506  O   THR A1372      43.713  35.448  32.433  1.00  0.00           O  
ATOM   1507  CB  THR A1372      41.829  36.878  30.440  1.00  0.00           C  
ATOM   1508  OG1 THR A1372      40.852  35.893  30.078  1.00  0.00           O  
ATOM   1509  CG2 THR A1372      41.601  38.153  29.639  1.00  0.00           C  
ATOM   1510  N   LYS A1373      43.577  33.969  30.725  1.00  0.00           N  
ATOM   1511  CA  LYS A1373      43.794  32.780  31.528  1.00  0.00           C  
ATOM   1512  C   LYS A1373      45.173  32.282  31.169  1.00  0.00           C  
ATOM   1513  O   LYS A1373      45.647  32.466  30.037  1.00  0.00           O  
ATOM   1514  CB  LYS A1373      42.742  31.710  31.209  1.00  0.00           C  
ATOM   1515  CG  LYS A1373      41.367  31.993  31.800  1.00  0.00           C  
ATOM   1516  CD  LYS A1373      40.409  30.803  31.632  1.00  0.00           C  
ATOM   1517  CE  LYS A1373      39.062  31.177  30.946  1.00  0.00           C  
ATOM   1518  NZ  LYS A1373      38.656  30.220  29.836  1.00  0.00           N  
ATOM   1519  N   LYS A1414      45.835  31.702  32.166  1.00  0.00           N  
ATOM   1520  CA  LYS A1414      47.160  31.128  32.009  1.00  0.00           C  
ATOM   1521  C   LYS A1414      47.067  29.824  31.193  1.00  0.00           C  
ATOM   1522  O   LYS A1414      46.001  29.187  31.123  1.00  0.00           O  
ATOM   1523  CB  LYS A1414      47.730  30.827  33.400  1.00  0.00           C  
ATOM   1524  CG  LYS A1414      49.078  30.102  33.393  1.00  0.00           C  
ATOM   1525  CD  LYS A1414      49.336  29.410  34.731  1.00  0.00           C  
ATOM   1526  CE  LYS A1414      48.207  28.475  35.131  1.00  0.00           C  
ATOM   1527  NZ  LYS A1414      48.686  27.080  35.333  1.00  0.00           N  
ATOM   1528  N   MET A1415      48.172  29.429  30.570  1.00  0.00           N  
ATOM   1529  CA  MET A1415      48.166  28.175  29.858  1.00  0.00           C  
ATOM   1530  C   MET A1415      48.204  27.077  30.901  1.00  0.00           C  
ATOM   1531  O   MET A1415      49.145  26.958  31.649  1.00  0.00           O  
ATOM   1532  CB  MET A1415      49.346  28.049  28.911  1.00  0.00           C  
ATOM   1533  CG  MET A1415      49.120  26.964  27.904  1.00  0.00           C  
ATOM   1534  SD  MET A1415      50.518  26.682  26.858  1.00  0.00           S  
ATOM   1535  CE  MET A1415      50.037  27.524  25.258  1.00  0.00           C  
ATOM   1536  N   SER A1416      47.147  26.296  30.983  1.00  0.00           N  
ATOM   1537  CA  SER A1416      47.063  25.280  32.008  1.00  0.00           C  
ATOM   1538  C   SER A1416      46.856  23.947  31.343  1.00  0.00           C  
ATOM   1539  O   SER A1416      46.056  23.846  30.423  1.00  0.00           O  
ATOM   1540  CB  SER A1416      45.954  25.623  32.985  1.00  0.00           C  
ATOM   1541  OG  SER A1416      45.702  24.500  33.773  1.00  0.00           O  
ATOM   1542  N   LYS A1417      47.705  22.980  31.699  1.00  0.00           N  
ATOM   1543  CA  LYS A1417      47.736  21.651  31.075  1.00  0.00           C  
ATOM   1544  C   LYS A1417      46.488  20.779  31.377  1.00  0.00           C  
ATOM   1545  O   LYS A1417      46.320  19.667  30.816  1.00  0.00           O  
ATOM   1546  CB  LYS A1417      49.019  20.926  31.502  1.00  0.00           C  
ATOM   1547  CG  LYS A1417      48.882  20.153  32.828  1.00  0.00           C  
ATOM   1548  CD  LYS A1417      49.955  19.069  33.005  1.00  0.00           C  
ATOM   1549  CE  LYS A1417      51.049  19.504  33.973  1.00  0.00           C  
ATOM   1550  NZ  LYS A1417      50.408  19.816  35.274  1.00  0.00           N  
ATOM   1551  N   SER A1434      45.616  21.286  32.255  1.00  0.00           N  
ATOM   1552  CA  SER A1434      44.377  20.580  32.631  1.00  0.00           C  
ATOM   1553  C   SER A1434      43.146  21.320  32.096  1.00  0.00           C  
ATOM   1554  O   SER A1434      42.013  21.184  32.623  1.00  0.00           O  
ATOM   1555  CB  SER A1434      44.273  20.392  34.152  1.00  0.00           C  
ATOM   1556  OG  SER A1434      43.845  21.586  34.791  1.00  0.00           O  
ATOM   1557  N   ASP A1435      43.407  22.197  31.125  1.00  0.00           N  
ATOM   1558  CA  ASP A1435      42.349  22.946  30.508  1.00  0.00           C  
ATOM   1559  C   ASP A1435      41.467  21.950  29.761  1.00  0.00           C  
ATOM   1560  O   ASP A1435      41.927  21.057  29.025  1.00  0.00           O  
ATOM   1561  CB  ASP A1435      42.921  23.975  29.552  1.00  0.00           C  
ATOM   1562  CG  ASP A1435      41.938  25.076  29.242  1.00  0.00           C  
ATOM   1563  OD1 ASP A1435      40.817  24.776  28.782  1.00  0.00           O  
ATOM   1564  OD2 ASP A1435      42.266  26.243  29.497  1.00  0.00           O  
ATOM   1565  N   PRO A1440      40.188  22.051  30.049  1.00  0.00           N  
ATOM   1566  CA  PRO A1440      39.183  21.223  29.383  1.00  0.00           C  
ATOM   1567  C   PRO A1440      39.321  21.370  27.847  1.00  0.00           C  
ATOM   1568  O   PRO A1440      39.165  20.407  27.094  1.00  0.00           O  
ATOM   1569  CB  PRO A1440      37.858  21.827  29.885  1.00  0.00           C  
ATOM   1570  CG  PRO A1440      38.214  22.370  31.240  1.00  0.00           C  
ATOM   1571  CD  PRO A1440      39.650  22.824  31.188  1.00  0.00           C  
ATOM   1572  N   ASN A1441      39.632  22.579  27.390  1.00  0.00           N  
ATOM   1573  CA  ASN A1441      39.812  22.851  25.967  1.00  0.00           C  
ATOM   1574  C   ASN A1441      41.276  22.657  25.483  1.00  0.00           C  
ATOM   1575  O   ASN A1441      42.137  23.538  25.684  1.00  0.00           O  
ATOM   1576  CB  ASN A1441      39.368  24.276  25.680  1.00  0.00           C  
ATOM   1577  CG  ASN A1441      39.288  24.568  24.197  1.00  0.00           C  
ATOM   1578  OD1 ASN A1441      39.726  23.758  23.356  1.00  0.00           O  
ATOM   1579  ND2 ASN A1441      38.723  25.729  23.859  1.00  0.00           N  
ATOM   1580  N   PRO A1444      41.542  21.527  24.825  1.00  0.00           N  
ATOM   1581  CA  PRO A1444      42.887  21.202  24.345  1.00  0.00           C  
ATOM   1582  C   PRO A1444      43.496  22.301  23.469  1.00  0.00           C  
ATOM   1583  O   PRO A1444      44.716  22.412  23.344  1.00  0.00           O  
ATOM   1584  CB  PRO A1444      42.674  19.926  23.519  1.00  0.00           C  
ATOM   1585  CG  PRO A1444      41.337  19.420  23.898  1.00  0.00           C  
ATOM   1586  CD  PRO A1444      40.527  20.595  24.304  1.00  0.00           C  
ATOM   1587  N   LYS A1450      42.659  23.143  22.884  1.00  0.00           N  
ATOM   1588  CA  LYS A1450      43.187  24.233  22.061  1.00  0.00           C  
ATOM   1589  C   LYS A1450      43.854  25.322  22.910  1.00  0.00           C  
ATOM   1590  O   LYS A1450      44.532  26.207  22.390  1.00  0.00           O  
ATOM   1591  CB  LYS A1450      42.086  24.783  21.147  1.00  0.00           C  
ATOM   1592  CG  LYS A1450      41.623  23.718  20.128  1.00  0.00           C  
ATOM   1593  CD  LYS A1450      40.455  24.185  19.256  1.00  0.00           C  
ATOM   1594  CE  LYS A1450      40.271  25.692  19.343  1.00  0.00           C  
ATOM   1595  NZ  LYS A1450      39.389  26.224  18.290  1.00  0.00           N  
ATOM   1596  N   ALA A1452      43.687  25.241  24.225  1.00  0.00           N  
ATOM   1597  CA  ALA A1452      44.259  26.248  25.130  1.00  0.00           C  
ATOM   1598  C   ALA A1452      45.779  26.167  25.264  1.00  0.00           C  
ATOM   1599  O   ALA A1452      46.449  27.133  25.601  1.00  0.00           O  
ATOM   1600  CB  ALA A1452      43.655  26.101  26.470  1.00  0.00           C  
ATOM   1601  N   TYR A1455      46.320  24.993  25.008  1.00  0.00           N  
ATOM   1602  CA  TYR A1455      47.716  24.737  25.276  1.00  0.00           C  
ATOM   1603  C   TYR A1455      48.293  23.925  24.165  1.00  0.00           C  
ATOM   1604  O   TYR A1455      47.558  23.291  23.401  1.00  0.00           O  
ATOM   1605  CB  TYR A1455      47.838  23.927  26.615  1.00  0.00           C  
ATOM   1606  CG  TYR A1455      47.049  22.631  26.648  1.00  0.00           C  
ATOM   1607  CD1 TYR A1455      47.476  21.521  25.932  1.00  0.00           C  
ATOM   1608  CD2 TYR A1455      45.842  22.539  27.316  1.00  0.00           C  
ATOM   1609  CE1 TYR A1455      46.721  20.343  25.897  1.00  0.00           C  
ATOM   1610  CE2 TYR A1455      45.099  21.371  27.306  1.00  0.00           C  
ATOM   1611  CZ  TYR A1455      45.530  20.274  26.584  1.00  0.00           C  
ATOM   1612  OH  TYR A1455      44.820  19.060  26.586  1.00  0.00           O  
ATOM   1613  N   ILE A1456      49.619  23.887  24.131  1.00  0.00           N  
ATOM   1614  CA  ILE A1456      50.374  23.037  23.216  1.00  0.00           C  
ATOM   1615  C   ILE A1456      51.186  22.217  24.189  1.00  0.00           C  
ATOM   1616  O   ILE A1456      51.823  22.770  25.076  1.00  0.00           O  
ATOM   1617  CB  ILE A1456      51.390  23.867  22.356  1.00  0.00           C  
ATOM   1618  CG1 ILE A1456      50.735  25.125  21.727  1.00  0.00           C  
ATOM   1619  CG2 ILE A1456      52.218  22.968  21.404  1.00  0.00           C  
ATOM   1620  CD1 ILE A1456      50.696  25.133  20.255  1.00  0.00           C  
ATOM   1621  N   THR A1457      51.113  20.904  24.088  1.00  0.00           N  
ATOM   1622  CA  THR A1457      51.868  20.052  24.985  1.00  0.00           C  
ATOM   1623  C   THR A1457      53.230  19.706  24.365  1.00  0.00           C  
ATOM   1624  O   THR A1457      53.399  19.778  23.149  1.00  0.00           O  
ATOM   1625  CB  THR A1457      51.114  18.745  25.351  1.00  0.00           C  
ATOM   1626  OG1 THR A1457      51.500  17.697  24.477  1.00  0.00           O  
ATOM   1627  CG2 THR A1457      49.646  18.904  25.295  1.00  0.00           C  
ATOM   1628  N   LEU A1458      54.200  19.343  25.208  1.00  0.00           N  
ATOM   1629  CA  LEU A1458      55.520  18.982  24.738  1.00  0.00           C  
ATOM   1630  C   LEU A1458      55.516  17.767  23.794  1.00  0.00           C  
ATOM   1631  O   LEU A1458      56.524  17.486  23.115  1.00  0.00           O  
ATOM   1632  CB  LEU A1458      56.419  18.699  25.928  1.00  0.00           C  
ATOM   1633  CG  LEU A1458      57.362  19.857  26.264  1.00  0.00           C  
ATOM   1634  CD1 LEU A1458      56.677  21.163  26.019  1.00  0.00           C  
ATOM   1635  CD2 LEU A1458      58.005  19.729  27.671  1.00  0.00           C  
ATOM   1636  N   LEU A1459      54.377  17.068  23.744  1.00  0.00           N  
ATOM   1637  CA  LEU A1459      54.206  15.866  22.919  1.00  0.00           C  
ATOM   1638  C   LEU A1459      53.310  16.014  21.660  1.00  0.00           C  
ATOM   1639  O   LEU A1459      53.135  15.042  20.894  1.00  0.00           O  
ATOM   1640  CB  LEU A1459      53.700  14.721  23.784  1.00  0.00           C  
ATOM   1641  CG  LEU A1459      54.645  14.270  24.896  1.00  0.00           C  
ATOM   1642  CD1 LEU A1459      54.067  13.002  25.587  1.00  0.00           C  
ATOM   1643  CD2 LEU A1459      56.023  13.976  24.202  1.00  0.00           C  
ATOM   1644  N   ASP A1460      52.754  17.217  21.453  1.00  0.00           N  
ATOM   1645  CA  ASP A1460      51.908  17.532  20.281  1.00  0.00           C  
ATOM   1646  C   ASP A1460      52.683  17.397  18.975  1.00  0.00           C  
ATOM   1647  O   ASP A1460      53.861  17.705  18.933  1.00  0.00           O  
ATOM   1648  CB  ASP A1460      51.400  18.966  20.407  1.00  0.00           C  
ATOM   1649  CG  ASP A1460      50.219  19.086  21.362  1.00  0.00           C  
ATOM   1650  OD1 ASP A1460      49.718  18.058  21.839  1.00  0.00           O  
ATOM   1651  OD2 ASP A1460      49.759  20.198  21.603  1.00  0.00           O  
ATOM   1652  N   ASP A1461      52.036  16.901  17.921  1.00  0.00           N  
ATOM   1653  CA  ASP A1461      52.694  16.698  16.627  1.00  0.00           C  
ATOM   1654  C   ASP A1461      52.630  17.943  15.766  1.00  0.00           C  
ATOM   1655  O   ASP A1461      52.036  18.948  16.158  1.00  0.00           O  
ATOM   1656  CB  ASP A1461      52.187  15.462  15.874  1.00  0.00           C  
ATOM   1657  CG  ASP A1461      50.694  15.520  15.564  1.00  0.00           C  
ATOM   1658  OD1 ASP A1461      50.114  14.439  15.314  1.00  0.00           O  
ATOM   1659  OD2 ASP A1461      50.107  16.640  15.534  1.00  0.00           O  
ATOM   1660  N   ALA A1462      53.372  17.927  14.657  1.00  0.00           N  
ATOM   1661  CA  ALA A1462      53.525  19.118  13.816  1.00  0.00           C  
ATOM   1662  C   ALA A1462      52.136  19.646  13.356  1.00  0.00           C  
ATOM   1663  O   ALA A1462      51.788  20.830  13.587  1.00  0.00           O  
ATOM   1664  CB  ALA A1462      54.483  18.812  12.630  1.00  0.00           C  
ATOM   1665  N   LYS A1463      51.335  18.730  12.790  1.00  0.00           N  
ATOM   1666  CA  LYS A1463      49.958  19.033  12.346  1.00  0.00           C  
ATOM   1667  C   LYS A1463      49.177  19.756  13.443  1.00  0.00           C  
ATOM   1668  O   LYS A1463      48.595  20.822  13.222  1.00  0.00           O  
ATOM   1669  CB  LYS A1463      49.240  17.724  12.004  1.00  0.00           C  
ATOM   1670  CG  LYS A1463      48.182  17.819  10.962  1.00  0.00           C  
ATOM   1671  CD  LYS A1463      47.793  16.411  10.491  1.00  0.00           C  
ATOM   1672  CE  LYS A1463      48.816  15.838   9.485  1.00  0.00           C  
ATOM   1673  NZ  LYS A1463      48.305  14.672   8.684  1.00  0.00           N  
ATOM   1674  N   THR A1465      49.148  19.139  14.624  1.00  0.00           N  
ATOM   1675  CA  THR A1465      48.421  19.677  15.778  1.00  0.00           C  
ATOM   1676  C   THR A1465      48.932  21.040  16.219  1.00  0.00           C  
ATOM   1677  O   THR A1465      48.152  21.926  16.538  1.00  0.00           O  
ATOM   1678  CB  THR A1465      48.483  18.698  16.947  1.00  0.00           C  
ATOM   1679  OG1 THR A1465      47.835  17.489  16.573  1.00  0.00           O  
ATOM   1680  CG2 THR A1465      47.818  19.243  18.137  1.00  0.00           C  
ATOM   1681  N   ILE A1467      50.241  21.207  16.276  1.00  0.00           N  
ATOM   1682  CA  ILE A1467      50.792  22.511  16.658  1.00  0.00           C  
ATOM   1683  C   ILE A1467      50.369  23.640  15.669  1.00  0.00           C  
ATOM   1684  O   ILE A1467      49.995  24.765  16.060  1.00  0.00           O  
ATOM   1685  CB  ILE A1467      52.344  22.431  16.800  1.00  0.00           C  
ATOM   1686  CG1 ILE A1467      52.707  21.358  17.843  1.00  0.00           C  
ATOM   1687  CG2 ILE A1467      52.910  23.802  17.117  1.00  0.00           C  
ATOM   1688  CD1 ILE A1467      54.056  21.524  18.473  1.00  0.00           C  
ATOM   1689  N   GLU A1468      50.423  23.283  14.389  1.00  0.00           N  
ATOM   1690  CA  GLU A1468      50.038  24.143  13.274  1.00  0.00           C  
ATOM   1691  C   GLU A1468      48.579  24.613  13.431  1.00  0.00           C  
ATOM   1692  O   GLU A1468      48.298  25.781  13.168  1.00  0.00           O  
ATOM   1693  CB  GLU A1468      50.200  23.376  11.939  1.00  0.00           C  
ATOM   1694  CG  GLU A1468      51.621  23.160  11.439  1.00  0.00           C  
ATOM   1695  CD  GLU A1468      51.643  22.264  10.196  1.00  0.00           C  
ATOM   1696  OE1 GLU A1468      52.724  21.709   9.833  1.00  0.00           O  
ATOM   1697  OE2 GLU A1468      50.551  22.103   9.598  1.00  0.00           O  
ATOM   1698  N   LYS A1507      47.659  23.719  13.844  1.00  0.00           N  
ATOM   1699  CA  LYS A1507      46.248  24.092  14.106  1.00  0.00           C  
ATOM   1700  C   LYS A1507      46.072  24.947  15.334  1.00  0.00           C  
ATOM   1701  O   LYS A1507      45.319  25.873  15.311  1.00  0.00           O  
ATOM   1702  CB  LYS A1507      45.334  22.889  14.312  1.00  0.00           C  
ATOM   1703  CG  LYS A1507      45.537  21.718  13.408  1.00  0.00           C  
ATOM   1704  CD  LYS A1507      44.288  20.853  13.391  1.00  0.00           C  
ATOM   1705  CE  LYS A1507      44.521  19.603  12.565  1.00  0.00           C  
ATOM   1706  NZ  LYS A1507      43.300  19.145  11.841  1.00  0.00           N  
ATOM   1707  N   LYS A1508      46.650  24.569  16.463  1.00  0.00           N  
ATOM   1708  CA  LYS A1508      46.432  25.340  17.693  1.00  0.00           C  
ATOM   1709  C   LYS A1508      46.992  26.719  17.523  1.00  0.00           C  
ATOM   1710  O   LYS A1508      46.394  27.697  17.973  1.00  0.00           O  
ATOM   1711  CB  LYS A1508      47.005  24.638  18.929  1.00  0.00           C  
ATOM   1712  CG  LYS A1508      46.558  23.199  19.088  1.00  0.00           C  
ATOM   1713  CD  LYS A1508      46.852  22.696  20.503  1.00  0.00           C  
ATOM   1714  CE  LYS A1508      46.505  21.227  20.678  1.00  0.00           C  
ATOM   1715  NZ  LYS A1508      46.496  20.745  22.121  1.00  0.00           N  
ATOM   1716  N   ILE A1509      48.137  26.813  16.860  1.00  0.00           N  
ATOM   1717  CA  ILE A1509      48.707  28.117  16.570  1.00  0.00           C  
ATOM   1718  C   ILE A1509      47.742  28.859  15.628  1.00  0.00           C  
ATOM   1719  O   ILE A1509      47.296  29.963  15.935  1.00  0.00           O  
ATOM   1720  CB  ILE A1509      50.153  28.025  15.975  1.00  0.00           C  
ATOM   1721  CG1 ILE A1509      51.155  27.717  17.087  1.00  0.00           C  
ATOM   1722  CG2 ILE A1509      50.567  29.348  15.408  1.00  0.00           C  
ATOM   1723  CD1 ILE A1509      50.955  28.607  18.304  1.00  0.00           C  
ATOM   1724  N   LYS A1510      47.363  28.226  14.517  1.00  0.00           N  
ATOM   1725  CA  LYS A1510      46.438  28.883  13.588  1.00  0.00           C  
ATOM   1726  C   LYS A1510      45.172  29.371  14.289  1.00  0.00           C  
ATOM   1727  O   LYS A1510      44.773  30.534  14.133  1.00  0.00           O  
ATOM   1728  CB  LYS A1510      46.078  27.996  12.408  1.00  0.00           C  
ATOM   1729  CG  LYS A1510      45.060  28.638  11.465  1.00  0.00           C  
ATOM   1730  CD  LYS A1510      45.286  28.266   9.986  1.00  0.00           C  
ATOM   1731  CE  LYS A1510      44.906  29.425   9.040  1.00  0.00           C  
ATOM   1732  NZ  LYS A1510      44.810  30.761   9.740  1.00  0.00           N  
ATOM   1733  N   SER A1511      44.579  28.495  15.105  1.00  0.00           N  
ATOM   1734  CA  SER A1511      43.362  28.809  15.832  1.00  0.00           C  
ATOM   1735  C   SER A1511      43.551  29.899  16.863  1.00  0.00           C  
ATOM   1736  O   SER A1511      42.586  30.598  17.161  1.00  0.00           O  
ATOM   1737  CB  SER A1511      42.773  27.563  16.466  1.00  0.00           C  
ATOM   1738  OG  SER A1511      42.360  26.663  15.442  1.00  0.00           O  
ATOM   1739  N   ALA A1512      44.776  30.058  17.398  1.00  0.00           N  
ATOM   1740  CA  ALA A1512      45.039  31.075  18.429  1.00  0.00           C  
ATOM   1741  C   ALA A1512      44.299  32.405  18.253  1.00  0.00           C  
ATOM   1742  O   ALA A1512      44.271  33.011  17.168  1.00  0.00           O  
ATOM   1743  CB  ALA A1512      46.560  31.307  18.652  1.00  0.00           C  
ATOM   1744  N   VAL A1513      43.717  32.859  19.352  1.00  0.00           N  
ATOM   1745  CA  VAL A1513      42.963  34.094  19.407  1.00  0.00           C  
ATOM   1746  C   VAL A1513      43.826  35.340  19.281  1.00  0.00           C  
ATOM   1747  O   VAL A1513      44.533  35.719  20.224  1.00  0.00           O  
ATOM   1748  CB  VAL A1513      42.125  34.125  20.679  1.00  0.00           C  
ATOM   1749  CG1 VAL A1513      41.827  35.561  21.162  1.00  0.00           C  
ATOM   1750  CG2 VAL A1513      40.879  33.370  20.418  1.00  0.00           C  
ATOM   1751  N   THR A1514      43.761  35.984  18.118  1.00  0.00           N  
ATOM   1752  CA  THR A1514      44.545  37.198  17.866  1.00  0.00           C  
ATOM   1753  C   THR A1514      43.688  38.448  18.046  1.00  0.00           C  
ATOM   1754  O   THR A1514      43.205  38.739  19.150  1.00  0.00           O  
ATOM   1755  CB  THR A1514      45.199  37.188  16.448  1.00  0.00           C  
ATOM   1756  OG1 THR A1514      44.206  36.951  15.451  1.00  0.00           O  
ATOM   1757  CG2 THR A1514      46.237  36.080  16.334  1.00  0.00           C  
ATOM   1758  N   ASP A1515      43.514  39.175  16.944  1.00  0.00           N  
ATOM   1759  CA  ASP A1515      42.680  40.375  16.878  1.00  0.00           C  
ATOM   1760  C   ASP A1515      42.376  40.776  15.429  1.00  0.00           C  
ATOM   1761  O   ASP A1515      42.330  39.913  14.533  1.00  0.00           O  
ATOM   1762  CB  ASP A1515      43.260  41.526  17.689  1.00  0.00           C  
ATOM   1763  CG  ASP A1515      44.596  41.989  17.173  1.00  0.00           C  
ATOM   1764  OD1 ASP A1515      45.254  42.739  17.913  1.00  0.00           O  
ATOM   1765  OD2 ASP A1515      44.962  41.672  16.017  1.00  0.00           O  
ATOM   1766  N   SER A1516      42.089  42.061  15.216  1.00  0.00           N  
ATOM   1767  CA  SER A1516      41.690  42.579  13.889  1.00  0.00           C  
ATOM   1768  C   SER A1516      42.728  43.451  13.143  1.00  0.00           C  
ATOM   1769  O   SER A1516      42.763  43.465  11.897  1.00  0.00           O  
ATOM   1770  CB  SER A1516      40.313  43.296  13.946  1.00  0.00           C  
ATOM   1771  OG  SER A1516      39.840  43.503  15.283  1.00  0.00           O  
ATOM   1772  N   GLU A1517      43.554  44.181  13.899  1.00  0.00           N  
ATOM   1773  CA  GLU A1517      44.562  45.070  13.303  1.00  0.00           C  
ATOM   1774  C   GLU A1517      45.599  44.427  12.355  1.00  0.00           C  
ATOM   1775  O   GLU A1517      46.334  45.156  11.667  1.00  0.00           O  
ATOM   1776  CB  GLU A1517      45.239  45.946  14.366  1.00  0.00           C  
ATOM   1777  CG  GLU A1517      44.595  45.847  15.740  1.00  0.00           C  
ATOM   1778  CD  GLU A1517      45.395  46.588  16.811  1.00  0.00           C  
ATOM   1779  OE1 GLU A1517      46.613  46.790  16.591  1.00  0.00           O  
ATOM   1780  OE2 GLU A1517      44.806  47.002  17.844  1.00  0.00           O  
ATOM   1781  N   GLY A1518      45.646  43.090  12.300  1.00  0.00           N  
ATOM   1782  CA  GLY A1518      46.618  42.385  11.463  1.00  0.00           C  
ATOM   1783  C   GLY A1518      48.011  43.035  11.623  1.00  0.00           C  
ATOM   1784  O   GLY A1518      48.841  43.019  10.693  1.00  0.00           O  
ATOM   1785  N   THR A1527      48.223  43.634  12.800  1.00  0.00           N  
ATOM   1786  CA  THR A1527      49.450  44.348  13.153  1.00  0.00           C  
ATOM   1787  C   THR A1527      50.266  43.557  14.200  1.00  0.00           C  
ATOM   1788  O   THR A1527      49.851  43.419  15.349  1.00  0.00           O  
ATOM   1789  CB  THR A1527      49.092  45.746  13.738  1.00  0.00           C  
ATOM   1790  OG1 THR A1527      48.387  46.517  12.753  1.00  0.00           O  
ATOM   1791  CG2 THR A1527      50.340  46.496  14.168  1.00  0.00           C  
ATOM   1792  N   ILE A1528      51.436  43.058  13.814  1.00  0.00           N  
ATOM   1793  CA  ILE A1528      52.245  42.259  14.728  1.00  0.00           C  
ATOM   1794  C   ILE A1528      53.057  43.114  15.688  1.00  0.00           C  
ATOM   1795  O   ILE A1528      54.264  43.216  15.543  1.00  0.00           O  
ATOM   1796  CB  ILE A1528      53.165  41.302  13.970  1.00  0.00           C  
ATOM   1797  CG1 ILE A1528      52.317  40.309  13.167  1.00  0.00           C  
ATOM   1798  CG2 ILE A1528      54.102  40.565  14.927  1.00  0.00           C  
ATOM   1799  CD1 ILE A1528      52.999  39.753  11.940  1.00  0.00           C  
ATOM   1800  N   ARG A1562      52.396  43.736  16.660  1.00  0.00           N  
ATOM   1801  CA  ARG A1562      53.100  44.529  17.649  1.00  0.00           C  
ATOM   1802  C   ARG A1562      52.675  44.120  19.069  1.00  0.00           C  
ATOM   1803  O   ARG A1562      51.591  43.550  19.262  1.00  0.00           O  
ATOM   1804  CB  ARG A1562      52.897  46.017  17.399  1.00  0.00           C  
ATOM   1805  CG  ARG A1562      52.010  46.699  18.411  1.00  0.00           C  
ATOM   1806  CD  ARG A1562      51.300  47.945  17.832  1.00  0.00           C  
ATOM   1807  NE  ARG A1562      50.444  48.563  18.845  1.00  0.00           N  
ATOM   1808  CZ  ARG A1562      50.864  48.894  20.067  1.00  0.00           C  
ATOM   1809  NH1 ARG A1562      50.019  49.406  20.959  1.00  0.00           N  
ATOM   1810  NH2 ARG A1562      52.146  48.734  20.394  1.00  0.00           N  
ATOM   1811  N   TYR A1563      53.551  44.359  20.048  1.00  0.00           N  
ATOM   1812  CA  TYR A1563      53.293  43.978  21.437  1.00  0.00           C  
ATOM   1813  C   TYR A1563      52.485  44.958  22.316  1.00  0.00           C  
ATOM   1814  O   TYR A1563      52.935  46.067  22.615  1.00  0.00           O  
ATOM   1815  CB  TYR A1563      54.600  43.610  22.134  1.00  0.00           C  
ATOM   1816  CG  TYR A1563      54.419  43.047  23.540  1.00  0.00           C  
ATOM   1817  CD1 TYR A1563      54.597  41.678  23.797  1.00  0.00           C  
ATOM   1818  CD2 TYR A1563      54.096  43.887  24.617  1.00  0.00           C  
ATOM   1819  CE1 TYR A1563      54.448  41.163  25.079  1.00  0.00           C  
ATOM   1820  CE2 TYR A1563      53.937  43.380  25.909  1.00  0.00           C  
ATOM   1821  CZ  TYR A1563      54.118  42.013  26.134  1.00  0.00           C  
ATOM   1822  OH  TYR A1563      54.020  41.506  27.415  1.00  0.00           O  
ATOM   1823  N   ASP A1564      51.333  44.493  22.800  1.00  0.00           N  
ATOM   1824  CA  ASP A1564      50.477  45.277  23.691  1.00  0.00           C  
ATOM   1825  C   ASP A1564      49.679  44.315  24.578  1.00  0.00           C  
ATOM   1826  O   ASP A1564      48.775  43.638  24.098  1.00  0.00           O  
ATOM   1827  CB  ASP A1564      49.513  46.142  22.869  1.00  0.00           C  
ATOM   1828  CG  ASP A1564      48.945  47.309  23.667  1.00  0.00           C  
ATOM   1829  OD1 ASP A1564      49.070  47.305  24.912  1.00  0.00           O  
ATOM   1830  OD2 ASP A1564      48.389  48.240  23.041  1.00  0.00           O  
ATOM   1831  N   LYS A1565      50.011  44.253  25.864  1.00  0.00           N  
ATOM   1832  CA  LYS A1565      49.358  43.317  26.778  1.00  0.00           C  
ATOM   1833  C   LYS A1565      47.856  43.544  27.029  1.00  0.00           C  
ATOM   1834  O   LYS A1565      47.095  42.580  27.253  1.00  0.00           O  
ATOM   1835  CB  LYS A1565      50.123  43.222  28.111  1.00  0.00           C  
ATOM   1836  CG  LYS A1565      50.976  41.959  28.268  1.00  0.00           C  
ATOM   1837  CD  LYS A1565      51.429  41.733  29.722  1.00  0.00           C  
ATOM   1838  CE  LYS A1565      52.722  42.505  30.055  1.00  0.00           C  
ATOM   1839  NZ  LYS A1565      53.944  41.647  30.192  1.00  0.00           N  
ATOM   1840  N   GLU A1566      47.443  44.810  27.033  1.00  0.00           N  
ATOM   1841  CA  GLU A1566      46.048  45.171  27.292  1.00  0.00           C  
ATOM   1842  C   GLU A1566      45.239  45.242  26.005  1.00  0.00           C  
ATOM   1843  O   GLU A1566      44.079  44.847  25.971  1.00  0.00           O  
ATOM   1844  CB  GLU A1566      45.964  46.510  28.041  1.00  0.00           C  
ATOM   1845  CG  GLU A1566      45.405  46.418  29.462  1.00  0.00           C  
ATOM   1846  CD  GLU A1566      46.353  46.993  30.515  1.00  0.00           C  
ATOM   1847  OE1 GLU A1566      47.586  46.972  30.284  1.00  0.00           O  
ATOM   1848  OE2 GLU A1566      45.865  47.454  31.576  1.00  0.00           O  
ATOM   1849  N   ALA A1567      45.870  45.723  24.941  1.00  0.00           N  
ATOM   1850  CA  ALA A1567      45.204  45.879  23.656  1.00  0.00           C  
ATOM   1851  C   ALA A1567      45.114  44.594  22.870  1.00  0.00           C  
ATOM   1852  O   ALA A1567      44.032  44.218  22.439  1.00  0.00           O  
ATOM   1853  CB  ALA A1567      45.904  46.940  22.832  1.00  0.00           C  
ATOM   1854  N   LYS A1568      46.264  43.961  22.627  1.00  0.00           N  
ATOM   1855  CA  LYS A1568      46.345  42.704  21.855  1.00  0.00           C  
ATOM   1856  C   LYS A1568      46.917  41.540  22.700  1.00  0.00           C  
ATOM   1857  O   LYS A1568      47.993  41.008  22.396  1.00  0.00           O  
ATOM   1858  CB  LYS A1568      47.218  42.930  20.610  1.00  0.00           C  
ATOM   1859  CG  LYS A1568      46.886  44.231  19.842  1.00  0.00           C  
ATOM   1860  CD  LYS A1568      48.100  44.862  19.173  1.00  0.00           C  
ATOM   1861  CE  LYS A1568      48.666  44.008  18.015  1.00  0.00           C  
ATOM   1862  NZ  LYS A1568      47.636  43.276  17.141  1.00  0.00           N  
ATOM   1863  N   PRO A1569      46.190  41.148  23.752  1.00  0.00           N  
ATOM   1864  CA  PRO A1569      46.669  40.118  24.685  1.00  0.00           C  
ATOM   1865  C   PRO A1569      47.032  38.823  23.980  1.00  0.00           C  
ATOM   1866  O   PRO A1569      47.996  38.157  24.354  1.00  0.00           O  
ATOM   1867  CB  PRO A1569      45.499  39.924  25.648  1.00  0.00           C  
ATOM   1868  CG  PRO A1569      44.523  41.060  25.337  1.00  0.00           C  
ATOM   1869  CD  PRO A1569      44.741  41.367  23.889  1.00  0.00           C  
ATOM   1870  N   GLY A1594      46.310  38.520  22.911  1.00  0.00           N  
ATOM   1871  CA  GLY A1594      46.605  37.348  22.120  1.00  0.00           C  
ATOM   1872  C   GLY A1594      48.001  37.499  21.498  1.00  0.00           C  
ATOM   1873  O   GLY A1594      48.966  36.857  21.939  1.00  0.00           O  
ATOM   1874  N   ILE A1596      48.089  38.358  20.481  1.00  0.00           N  
ATOM   1875  CA  ILE A1596      49.337  38.649  19.779  1.00  0.00           C  
ATOM   1876  C   ILE A1596      50.553  38.871  20.703  1.00  0.00           C  
ATOM   1877  O   ILE A1596      51.654  38.426  20.406  1.00  0.00           O  
ATOM   1878  CB  ILE A1596      49.149  39.837  18.774  1.00  0.00           C  
ATOM   1879  CG1 ILE A1596      48.023  39.509  17.793  1.00  0.00           C  
ATOM   1880  CG2 ILE A1596      50.445  40.080  17.963  1.00  0.00           C  
ATOM   1881  CD1 ILE A1596      48.440  38.439  16.848  1.00  0.00           C  
ATOM   1882  N   SER A1601      50.345  39.540  21.832  1.00  0.00           N  
ATOM   1883  CA  SER A1601      51.409  39.724  22.809  1.00  0.00           C  
ATOM   1884  C   SER A1601      51.946  38.351  23.234  1.00  0.00           C  
ATOM   1885  O   SER A1601      53.146  38.073  23.092  1.00  0.00           O  
ATOM   1886  CB  SER A1601      50.859  40.430  24.047  1.00  0.00           C  
ATOM   1887  OG  SER A1601      50.487  41.757  23.746  1.00  0.00           O  
ATOM   1888  N   ASN A1602      51.044  37.498  23.742  1.00  0.00           N  
ATOM   1889  CA  ASN A1602      51.398  36.151  24.193  1.00  0.00           C  
ATOM   1890  C   ASN A1602      52.167  35.365  23.153  1.00  0.00           C  
ATOM   1891  O   ASN A1602      53.170  34.745  23.462  1.00  0.00           O  
ATOM   1892  CB  ASN A1602      50.155  35.373  24.617  1.00  0.00           C  
ATOM   1893  CG  ASN A1602      50.476  34.203  25.523  1.00  0.00           C  
ATOM   1894  OD1 ASN A1602      51.509  34.181  26.196  1.00  0.00           O  
ATOM   1895  ND2 ASN A1602      49.597  33.216  25.537  1.00  0.00           N  
ATOM   1896  N   LEU A1603      51.660  35.359  21.930  1.00  0.00           N  
ATOM   1897  CA  LEU A1603      52.288  34.644  20.828  1.00  0.00           C  
ATOM   1898  C   LEU A1603      53.681  35.200  20.541  1.00  0.00           C  
ATOM   1899  O   LEU A1603      54.552  34.495  20.045  1.00  0.00           O  
ATOM   1900  CB  LEU A1603      51.423  34.798  19.591  1.00  0.00           C  
ATOM   1901  CG  LEU A1603      50.229  33.846  19.486  1.00  0.00           C  
ATOM   1902  CD1 LEU A1603      49.512  34.034  18.120  1.00  0.00           C  
ATOM   1903  CD2 LEU A1603      50.697  32.383  19.708  1.00  0.00           C  
ATOM   1904  N   LEU A1604      53.863  36.487  20.826  1.00  0.00           N  
ATOM   1905  CA  LEU A1604      55.141  37.167  20.624  1.00  0.00           C  
ATOM   1906  C   LEU A1604      56.198  36.626  21.594  1.00  0.00           C  
ATOM   1907  O   LEU A1604      57.308  36.267  21.180  1.00  0.00           O  
ATOM   1908  CB  LEU A1604      54.983  38.687  20.768  1.00  0.00           C  
ATOM   1909  CG  LEU A1604      54.615  39.376  19.435  1.00  0.00           C  
ATOM   1910  CD1 LEU A1604      54.436  40.860  19.600  1.00  0.00           C  
ATOM   1911  CD2 LEU A1604      55.628  39.080  18.330  1.00  0.00           C  
ATOM   1912  N   ASN A1613      55.796  36.503  22.861  1.00  0.00           N  
ATOM   1913  CA  ASN A1613      56.630  35.976  23.937  1.00  0.00           C  
ATOM   1914  C   ASN A1613      57.112  34.578  23.641  1.00  0.00           C  
ATOM   1915  O   ASN A1613      58.303  34.277  23.711  1.00  0.00           O  
ATOM   1916  CB  ASN A1613      55.839  35.941  25.224  1.00  0.00           C  
ATOM   1917  CG  ASN A1613      55.633  37.323  25.804  1.00  0.00           C  
ATOM   1918  OD1 ASN A1613      56.593  38.041  26.089  1.00  0.00           O  
ATOM   1919  ND2 ASN A1613      54.378  37.720  25.947  1.00  0.00           N  
ATOM   1920  N   ILE A1614      56.167  33.709  23.352  1.00  0.00           N  
ATOM   1921  CA  ILE A1614      56.485  32.341  23.036  1.00  0.00           C  
ATOM   1922  C   ILE A1614      57.519  32.333  21.894  1.00  0.00           C  
ATOM   1923  O   ILE A1614      58.538  31.633  21.956  1.00  0.00           O  
ATOM   1924  CB  ILE A1614      55.180  31.621  22.663  1.00  0.00           C  
ATOM   1925  CG1 ILE A1614      54.314  31.535  23.920  1.00  0.00           C  
ATOM   1926  CG2 ILE A1614      55.462  30.286  21.988  1.00  0.00           C  
ATOM   1927  CD1 ILE A1614      52.842  31.411  23.698  1.00  0.00           C  
ATOM   1928  N   TYR A1615      57.284  33.184  20.898  1.00  0.00           N  
ATOM   1929  CA  TYR A1615      58.146  33.296  19.738  1.00  0.00           C  
ATOM   1930  C   TYR A1615      59.514  33.800  20.171  1.00  0.00           C  
ATOM   1931  O   TYR A1615      60.534  33.209  19.827  1.00  0.00           O  
ATOM   1932  CB  TYR A1615      57.505  34.217  18.679  1.00  0.00           C  
ATOM   1933  CG  TYR A1615      58.060  34.032  17.278  1.00  0.00           C  
ATOM   1934  CD1 TYR A1615      57.384  34.529  16.164  1.00  0.00           C  
ATOM   1935  CD2 TYR A1615      59.252  33.340  17.064  1.00  0.00           C  
ATOM   1936  CE1 TYR A1615      57.873  34.326  14.880  1.00  0.00           C  
ATOM   1937  CE2 TYR A1615      59.746  33.145  15.793  1.00  0.00           C  
ATOM   1938  CZ  TYR A1615      59.064  33.665  14.702  1.00  0.00           C  
ATOM   1939  OH  TYR A1615      59.554  33.473  13.423  1.00  0.00           O  
ATOM   1940  N   SER A1616      59.528  34.885  20.940  1.00  0.00           N  
ATOM   1941  CA  SER A1616      60.765  35.426  21.496  1.00  0.00           C  
ATOM   1942  C   SER A1616      61.540  34.365  22.267  1.00  0.00           C  
ATOM   1943  O   SER A1616      62.540  33.825  21.767  1.00  0.00           O  
ATOM   1944  CB  SER A1616      60.447  36.530  22.475  1.00  0.00           C  
ATOM   1945  OG  SER A1616      60.628  37.760  21.845  1.00  0.00           O  
ATOM   1946  N   THR A1617      61.057  34.083  23.484  1.00  0.00           N  
ATOM   1947  CA  THR A1617      61.693  33.120  24.388  1.00  0.00           C  
ATOM   1948  C   THR A1617      62.138  31.825  23.713  1.00  0.00           C  
ATOM   1949  O   THR A1617      63.208  31.275  24.016  1.00  0.00           O  
ATOM   1950  CB  THR A1617      60.879  32.867  25.695  1.00  0.00           C  
ATOM   1951  OG1 THR A1617      59.911  31.825  25.484  1.00  0.00           O  
ATOM   1952  CG2 THR A1617      60.158  34.136  26.127  1.00  0.00           C  
ATOM   1953  N   LEU A1619      61.344  31.356  22.765  1.00  0.00           N  
ATOM   1954  CA  LEU A1619      61.678  30.113  22.094  1.00  0.00           C  
ATOM   1955  C   LEU A1619      62.721  30.248  20.983  1.00  0.00           C  
ATOM   1956  O   LEU A1619      63.444  29.298  20.693  1.00  0.00           O  
ATOM   1957  CB  LEU A1619      60.405  29.489  21.513  1.00  0.00           C  
ATOM   1958  CG  LEU A1619      59.428  28.714  22.385  1.00  0.00           C  
ATOM   1959  CD1 LEU A1619      58.801  27.643  21.539  1.00  0.00           C  
ATOM   1960  CD2 LEU A1619      60.064  28.119  23.661  1.00  0.00           C  
ATOM   1961  N   SER A1620      62.720  31.391  20.297  1.00  0.00           N  
ATOM   1962  CA  SER A1620      63.588  31.623  19.128  1.00  0.00           C  
ATOM   1963  C   SER A1620      64.916  32.250  19.493  1.00  0.00           C  
ATOM   1964  O   SER A1620      65.930  31.974  18.848  1.00  0.00           O  
ATOM   1965  CB  SER A1620      62.882  32.497  18.056  1.00  0.00           C  
ATOM   1966  OG  SER A1620      62.680  33.824  18.515  1.00  0.00           O  
ATOM   1967  N   GLY A1621      64.896  33.132  20.486  1.00  0.00           N  
ATOM   1968  CA  GLY A1621      66.105  33.832  20.889  1.00  0.00           C  
ATOM   1969  C   GLY A1621      65.969  35.330  20.643  1.00  0.00           C  
ATOM   1970  O   GLY A1621      66.501  36.144  21.405  1.00  0.00           O  
ATOM   1971  N   GLN A1757      65.232  35.693  19.593  1.00  0.00           N  
ATOM   1972  CA  GLN A1757      64.973  37.102  19.260  1.00  0.00           C  
ATOM   1973  C   GLN A1757      64.072  37.869  20.269  1.00  0.00           C  
ATOM   1974  O   GLN A1757      63.223  37.283  20.955  1.00  0.00           O  
ATOM   1975  CB  GLN A1757      64.429  37.214  17.838  1.00  0.00           C  
ATOM   1976  CG  GLN A1757      65.308  36.546  16.778  1.00  0.00           C  
ATOM   1977  CD  GLN A1757      64.511  35.666  15.831  1.00  0.00           C  
ATOM   1978  OE1 GLN A1757      65.045  34.731  15.226  1.00  0.00           O  
ATOM   1979  NE2 GLN A1757      63.227  35.971  15.686  1.00  0.00           N  
ATOM   1980  N   SER A1758      64.297  39.177  20.374  1.00  0.00           N  
ATOM   1981  CA  SER A1758      63.528  40.038  21.264  1.00  0.00           C  
ATOM   1982  C   SER A1758      62.162  40.347  20.672  1.00  0.00           C  
ATOM   1983  O   SER A1758      61.909  40.094  19.495  1.00  0.00           O  
ATOM   1984  CB  SER A1758      64.274  41.345  21.509  1.00  0.00           C  
ATOM   1985  OG  SER A1758      63.966  42.304  20.507  1.00  0.00           O  
ATOM   1986  N   ILE A1760      61.282  40.909  21.487  1.00  0.00           N  
ATOM   1987  CA  ILE A1760      59.952  41.240  21.011  1.00  0.00           C  
ATOM   1988  C   ILE A1760      60.147  42.194  19.838  1.00  0.00           C  
ATOM   1989  O   ILE A1760      59.489  42.063  18.802  1.00  0.00           O  
ATOM   1990  CB  ILE A1760      59.091  41.943  22.112  1.00  0.00           C  
ATOM   1991  CG1 ILE A1760      58.972  41.080  23.389  1.00  0.00           C  
ATOM   1992  CG2 ILE A1760      57.707  42.305  21.559  1.00  0.00           C  
ATOM   1993  CD1 ILE A1760      58.521  39.629  23.169  1.00  0.00           C  
ATOM   1994  N   GLU A1761      61.136  43.081  19.975  1.00  0.00           N  
ATOM   1995  CA  GLU A1761      61.449  44.084  18.958  1.00  0.00           C  
ATOM   1996  C   GLU A1761      61.923  43.552  17.615  1.00  0.00           C  
ATOM   1997  O   GLU A1761      61.382  43.952  16.590  1.00  0.00           O  
ATOM   1998  CB  GLU A1761      62.377  45.167  19.498  1.00  0.00           C  
ATOM   1999  CG  GLU A1761      61.623  46.252  20.248  1.00  0.00           C  
ATOM   2000  CD  GLU A1761      61.024  45.748  21.567  1.00  0.00           C  
ATOM   2001  OE1 GLU A1761      61.791  45.242  22.432  1.00  0.00           O  
ATOM   2002  OE2 GLU A1761      59.782  45.848  21.731  1.00  0.00           O  
ATOM   2003  N   GLU A1762      62.931  42.675  17.611  1.00  0.00           N  
ATOM   2004  CA  GLU A1762      63.453  42.113  16.355  1.00  0.00           C  
ATOM   2005  C   GLU A1762      62.375  41.308  15.629  1.00  0.00           C  
ATOM   2006  O   GLU A1762      62.486  41.002  14.434  1.00  0.00           O  
ATOM   2007  CB  GLU A1762      64.677  41.225  16.616  1.00  0.00           C  
ATOM   2008  CG  GLU A1762      65.461  41.595  17.875  1.00  0.00           C  
ATOM   2009  CD  GLU A1762      66.698  40.739  18.056  1.00  0.00           C  
ATOM   2010  OE1 GLU A1762      67.307  40.370  17.031  1.00  0.00           O  
ATOM   2011  OE2 GLU A1762      67.022  40.374  19.209  1.00  0.00           O  
ATOM   2012  N   LEU A1798      61.345  40.942  16.384  1.00  0.00           N  
ATOM   2013  CA  LEU A1798      60.223  40.186  15.852  1.00  0.00           C  
ATOM   2014  C   LEU A1798      59.140  41.166  15.360  1.00  0.00           C  
ATOM   2015  O   LEU A1798      58.560  40.967  14.286  1.00  0.00           O  
ATOM   2016  CB  LEU A1798      59.671  39.228  16.923  1.00  0.00           C  
ATOM   2017  CG  LEU A1798      60.412  37.907  17.204  1.00  0.00           C  
ATOM   2018  CD1 LEU A1798      59.869  37.255  18.466  1.00  0.00           C  
ATOM   2019  CD2 LEU A1798      60.385  36.926  16.012  1.00  0.00           C  
ATOM   2020  N   GLU A1799      58.890  42.236  16.128  1.00  0.00           N  
ATOM   2021  CA  GLU A1799      57.931  43.266  15.720  1.00  0.00           C  
ATOM   2022  C   GLU A1799      58.398  43.813  14.382  1.00  0.00           C  
ATOM   2023  O   GLU A1799      57.600  44.035  13.470  1.00  0.00           O  
ATOM   2024  CB  GLU A1799      57.913  44.396  16.737  1.00  0.00           C  
ATOM   2025  CG  GLU A1799      56.715  44.368  17.640  1.00  0.00           C  
ATOM   2026  CD  GLU A1799      56.946  45.168  18.881  1.00  0.00           C  
ATOM   2027  OE1 GLU A1799      58.114  45.511  19.119  1.00  0.00           O  
ATOM   2028  OE2 GLU A1799      55.980  45.426  19.632  1.00  0.00           O  
ATOM   2029  N   ARG A1800      59.714  43.988  14.275  1.00  0.00           N  
ATOM   2030  CA  ARG A1800      60.358  44.475  13.072  1.00  0.00           C  
ATOM   2031  C   ARG A1800      60.144  43.478  11.949  1.00  0.00           C  
ATOM   2032  O   ARG A1800      59.451  43.777  10.988  1.00  0.00           O  
ATOM   2033  CB  ARG A1800      61.855  44.680  13.325  1.00  0.00           C  
ATOM   2034  CG  ARG A1800      62.194  46.007  14.014  1.00  0.00           C  
ATOM   2035  CD  ARG A1800      63.706  46.272  14.045  1.00  0.00           C  
ATOM   2036  NE  ARG A1800      64.020  47.624  14.520  1.00  0.00           N  
ATOM   2037  CZ  ARG A1800      65.059  48.351  14.103  1.00  0.00           C  
ATOM   2038  NH1 ARG A1800      65.903  47.858  13.202  1.00  0.00           N  
ATOM   2039  NH2 ARG A1800      65.256  49.574  14.587  1.00  0.00           N  
ATOM   2040  N   GLN A1801      60.720  42.285  12.088  1.00  0.00           N  
ATOM   2041  CA  GLN A1801      60.615  41.212  11.085  1.00  0.00           C  
ATOM   2042  C   GLN A1801      59.217  40.997  10.472  1.00  0.00           C  
ATOM   2043  O   GLN A1801      59.080  40.428   9.380  1.00  0.00           O  
ATOM   2044  CB  GLN A1801      61.109  39.893  11.694  1.00  0.00           C  
ATOM   2045  CG  GLN A1801      61.298  38.751  10.692  1.00  0.00           C  
ATOM   2046  CD  GLN A1801      61.716  37.463  11.375  1.00  0.00           C  
ATOM   2047  OE1 GLN A1801      61.604  36.370  10.804  1.00  0.00           O  
ATOM   2048  NE2 GLN A1801      62.167  37.579  12.626  1.00  0.00           N  
ATOM   2049  N   TYR A1802      58.194  41.419  11.206  1.00  0.00           N  
ATOM   2050  CA  TYR A1802      56.795  41.255  10.814  1.00  0.00           C  
ATOM   2051  C   TYR A1802      56.117  42.648  10.711  1.00  0.00           C  
ATOM   2052  O   TYR A1802      55.438  43.135  11.638  1.00  0.00           O  
ATOM   2053  CB  TYR A1802      56.071  40.309  11.803  1.00  0.00           C  
ATOM   2054  CG  TYR A1802      56.551  38.873  11.712  1.00  0.00           C  
ATOM   2055  CD1 TYR A1802      56.150  38.054  10.663  1.00  0.00           C  
ATOM   2056  CD2 TYR A1802      57.407  38.336  12.670  1.00  0.00           C  
ATOM   2057  CE1 TYR A1802      56.599  36.743  10.557  1.00  0.00           C  
ATOM   2058  CE2 TYR A1802      57.890  37.043  12.557  1.00  0.00           C  
ATOM   2059  CZ  TYR A1802      57.480  36.256  11.500  1.00  0.00           C  
ATOM   2060  OH  TYR A1802      57.915  34.966  11.384  1.00  0.00           O  
ATOM   2061  N   GLU A1803      56.374  43.298   9.578  1.00  0.00           N  
ATOM   2062  CA  GLU A1803      55.916  44.659   9.317  1.00  0.00           C  
ATOM   2063  C   GLU A1803      55.420  44.704   7.871  1.00  0.00           C  
ATOM   2064  O   GLU A1803      56.175  44.392   6.933  1.00  0.00           O  
ATOM   2065  CB  GLU A1803      57.091  45.616   9.512  1.00  0.00           C  
ATOM   2066  CG  GLU A1803      56.727  46.949  10.121  1.00  0.00           C  
ATOM   2067  CD  GLU A1803      57.725  48.017   9.736  1.00  0.00           C  
ATOM   2068  OE1 GLU A1803      58.857  47.989  10.275  1.00  0.00           O  
ATOM   2069  OE2 GLU A1803      57.416  48.810   8.816  1.00  0.00           O  
ATOM   2070  N   GLY A1808      54.131  44.998   7.696  1.00  0.00           N  
ATOM   2071  CA  GLY A1808      53.540  44.937   6.370  1.00  0.00           C  
ATOM   2072  C   GLY A1808      53.394  43.444   6.102  1.00  0.00           C  
ATOM   2073  O   GLY A1808      53.132  42.999   4.969  1.00  0.00           O  
ATOM   2074  N   LYS A1809      53.633  42.683   7.176  1.00  0.00           N  
ATOM   2075  CA  LYS A1809      53.491  41.221   7.217  1.00  0.00           C  
ATOM   2076  C   LYS A1809      52.316  40.945   8.168  1.00  0.00           C  
ATOM   2077  O   LYS A1809      52.122  41.670   9.170  1.00  0.00           O  
ATOM   2078  CB  LYS A1809      54.780  40.544   7.729  1.00  0.00           C  
ATOM   2079  CG  LYS A1809      56.045  40.920   6.968  1.00  0.00           C  
ATOM   2080  CD  LYS A1809      56.560  39.767   6.122  1.00  0.00           C  
ATOM   2081  CE  LYS A1809      57.621  40.246   5.126  1.00  0.00           C  
ATOM   2082  NZ  LYS A1809      58.993  40.376   5.717  1.00  0.00           N  
ATOM   2083  N   GLY A1810      51.501  39.950   7.809  1.00  0.00           N  
ATOM   2084  CA  GLY A1810      50.304  39.620   8.591  1.00  0.00           C  
ATOM   2085  C   GLY A1810      50.304  38.322   9.424  1.00  0.00           C  
ATOM   2086  O   GLY A1810      51.193  37.453   9.312  1.00  0.00           O  
ATOM   2087  N   TYR A1812      49.279  38.207  10.260  1.00  0.00           N  
ATOM   2088  CA  TYR A1812      49.077  37.044  11.117  1.00  0.00           C  
ATOM   2089  C   TYR A1812      49.308  35.656  10.495  1.00  0.00           C  
ATOM   2090  O   TYR A1812      50.049  34.854  11.047  1.00  0.00           O  
ATOM   2091  CB  TYR A1812      47.716  37.151  11.802  1.00  0.00           C  
ATOM   2092  CG  TYR A1812      47.613  38.393  12.655  1.00  0.00           C  
ATOM   2093  CD1 TYR A1812      46.448  38.697  13.336  1.00  0.00           C  
ATOM   2094  CD2 TYR A1812      48.708  39.238  12.824  1.00  0.00           C  
ATOM   2095  CE1 TYR A1812      46.361  39.802  14.184  1.00  0.00           C  
ATOM   2096  CE2 TYR A1812      48.618  40.372  13.640  1.00  0.00           C  
ATOM   2097  CZ  TYR A1812      47.434  40.652  14.302  1.00  0.00           C  
ATOM   2098  OH  TYR A1812      47.326  41.753  15.125  1.00  0.00           O  
ATOM   2099  N   GLY A1813      48.698  35.385   9.346  1.00  0.00           N  
ATOM   2100  CA  GLY A1813      48.765  34.073   8.684  1.00  0.00           C  
ATOM   2101  C   GLY A1813      50.162  33.491   8.582  1.00  0.00           C  
ATOM   2102  O   GLY A1813      50.369  32.303   8.855  1.00  0.00           O  
ATOM   2103  N   VAL A1814      51.114  34.334   8.174  1.00  0.00           N  
ATOM   2104  CA  VAL A1814      52.524  33.946   8.031  1.00  0.00           C  
ATOM   2105  C   VAL A1814      53.254  33.934   9.396  1.00  0.00           C  
ATOM   2106  O   VAL A1814      54.039  33.030   9.687  1.00  0.00           O  
ATOM   2107  CB  VAL A1814      53.280  34.885   7.028  1.00  0.00           C  
ATOM   2108  CG1 VAL A1814      53.601  36.261   7.663  1.00  0.00           C  
ATOM   2109  CG2 VAL A1814      54.545  34.195   6.519  1.00  0.00           C  
ATOM   2110  N   PHE A1815      52.960  34.930  10.231  1.00  0.00           N  
ATOM   2111  CA  PHE A1815      53.538  35.014  11.551  1.00  0.00           C  
ATOM   2112  C   PHE A1815      53.230  33.762  12.372  1.00  0.00           C  
ATOM   2113  O   PHE A1815      53.979  33.405  13.296  1.00  0.00           O  
ATOM   2114  CB  PHE A1815      52.995  36.229  12.276  1.00  0.00           C  
ATOM   2115  CG  PHE A1815      53.421  36.305  13.718  1.00  0.00           C  
ATOM   2116  CD1 PHE A1815      54.763  36.441  14.064  1.00  0.00           C  
ATOM   2117  CD2 PHE A1815      52.483  36.292  14.739  1.00  0.00           C  
ATOM   2118  CE1 PHE A1815      55.144  36.595  15.392  1.00  0.00           C  
ATOM   2119  CE2 PHE A1815      52.863  36.383  16.072  1.00  0.00           C  
ATOM   2120  CZ  PHE A1815      54.179  36.566  16.401  1.00  0.00           C  
ATOM   2121  N   LYS A1816      52.097  33.129  12.068  1.00  0.00           N  
ATOM   2122  CA  LYS A1816      51.640  31.981  12.819  1.00  0.00           C  
ATOM   2123  C   LYS A1816      52.291  30.753  12.245  1.00  0.00           C  
ATOM   2124  O   LYS A1816      52.711  29.874  12.978  1.00  0.00           O  
ATOM   2125  CB  LYS A1816      50.108  31.846  12.727  1.00  0.00           C  
ATOM   2126  CG  LYS A1816      49.364  32.610  13.777  1.00  0.00           C  
ATOM   2127  CD  LYS A1816      47.875  32.282  13.748  1.00  0.00           C  
ATOM   2128  CE  LYS A1816      47.118  32.955  14.921  1.00  0.00           C  
ATOM   2129  NZ  LYS A1816      45.622  32.704  14.764  1.00  0.00           N  
ATOM   2130  N   ALA A1817      52.294  30.637  10.927  1.00  0.00           N  
ATOM   2131  CA  ALA A1817      52.865  29.433  10.319  1.00  0.00           C  
ATOM   2132  C   ALA A1817      54.354  29.294  10.723  1.00  0.00           C  
ATOM   2133  O   ALA A1817      54.875  28.187  10.823  1.00  0.00           O  
ATOM   2134  CB  ALA A1817      52.673  29.446   8.770  1.00  0.00           C  
ATOM   2135  N   ASP A1818      55.005  30.424  11.005  1.00  0.00           N  
ATOM   2136  CA  ASP A1818      56.419  30.462  11.415  1.00  0.00           C  
ATOM   2137  C   ASP A1818      56.549  30.062  12.888  1.00  0.00           C  
ATOM   2138  O   ASP A1818      57.342  29.198  13.237  1.00  0.00           O  
ATOM   2139  CB  ASP A1818      56.983  31.873  11.246  1.00  0.00           C  
ATOM   2140  CG  ASP A1818      57.091  32.315   9.783  1.00  0.00           C  
ATOM   2141  OD1 ASP A1818      57.239  33.538   9.609  1.00  0.00           O  
ATOM   2142  OD2 ASP A1818      57.070  31.477   8.837  1.00  0.00           O  
ATOM   2143  N   LEU A1819      55.737  30.676  13.741  1.00  0.00           N  
ATOM   2144  CA  LEU A1819      55.626  30.273  15.131  1.00  0.00           C  
ATOM   2145  C   LEU A1819      55.380  28.760  15.235  1.00  0.00           C  
ATOM   2146  O   LEU A1819      55.941  28.087  16.080  1.00  0.00           O  
ATOM   2147  CB  LEU A1819      54.470  30.985  15.797  1.00  0.00           C  
ATOM   2148  CG  LEU A1819      54.629  30.853  17.309  1.00  0.00           C  
ATOM   2149  CD1 LEU A1819      56.046  30.356  17.654  1.00  0.00           C  
ATOM   2150  CD2 LEU A1819      54.313  32.183  18.028  1.00  0.00           C  
ATOM   2151  N   ALA A1820      54.550  28.209  14.374  1.00  0.00           N  
ATOM   2152  CA  ALA A1820      54.305  26.793  14.470  1.00  0.00           C  
ATOM   2153  C   ALA A1820      55.615  26.024  14.264  1.00  0.00           C  
ATOM   2154  O   ALA A1820      55.899  25.068  15.002  1.00  0.00           O  
ATOM   2155  CB  ALA A1820      53.194  26.341  13.493  1.00  0.00           C  
ATOM   2156  N   GLN A1821      56.437  26.471  13.303  1.00  0.00           N  
ATOM   2157  CA  GLN A1821      57.724  25.801  13.011  1.00  0.00           C  
ATOM   2158  C   GLN A1821      58.811  26.016  14.070  1.00  0.00           C  
ATOM   2159  O   GLN A1821      59.656  25.151  14.283  1.00  0.00           O  
ATOM   2160  CB  GLN A1821      58.218  26.142  11.624  1.00  0.00           C  
ATOM   2161  CG  GLN A1821      57.317  25.587  10.537  1.00  0.00           C  
ATOM   2162  CD  GLN A1821      57.271  24.106  10.548  1.00  0.00           C  
ATOM   2163  OE1 GLN A1821      58.258  23.439  10.877  1.00  0.00           O  
ATOM   2164  NE2 GLN A1821      56.118  23.557  10.203  1.00  0.00           N  
ATOM   2165  N   VAL A1822      58.739  27.147  14.764  1.00  0.00           N  
ATOM   2166  CA  VAL A1822      59.618  27.431  15.864  1.00  0.00           C  
ATOM   2167  C   VAL A1822      59.303  26.448  17.013  1.00  0.00           C  
ATOM   2168  O   VAL A1822      60.209  25.823  17.604  1.00  0.00           O  
ATOM   2169  CB  VAL A1822      59.404  28.881  16.367  1.00  0.00           C  
ATOM   2170  CG1 VAL A1822      60.243  29.151  17.631  1.00  0.00           C  
ATOM   2171  CG2 VAL A1822      59.749  29.882  15.278  1.00  0.00           C  
ATOM   2172  N   VAL A1823      58.017  26.334  17.351  1.00  0.00           N  
ATOM   2173  CA  VAL A1823      57.565  25.431  18.407  1.00  0.00           C  
ATOM   2174  C   VAL A1823      57.818  24.000  17.944  1.00  0.00           C  
ATOM   2175  O   VAL A1823      58.419  23.221  18.657  1.00  0.00           O  
ATOM   2176  CB  VAL A1823      56.079  25.654  18.707  1.00  0.00           C  
ATOM   2177  CG1 VAL A1823      55.531  24.565  19.626  1.00  0.00           C  
ATOM   2178  CG2 VAL A1823      55.854  27.071  19.258  1.00  0.00           C  
ATOM   2179  N   ILE A1824      57.444  23.672  16.715  1.00  0.00           N  
ATOM   2180  CA  ILE A1824      57.751  22.339  16.188  1.00  0.00           C  
ATOM   2181  C   ILE A1824      59.256  21.950  16.386  1.00  0.00           C  
ATOM   2182  O   ILE A1824      59.564  20.939  17.022  1.00  0.00           O  
ATOM   2183  CB  ILE A1824      57.341  22.208  14.690  1.00  0.00           C  
ATOM   2184  CG1 ILE A1824      55.832  22.367  14.538  1.00  0.00           C  
ATOM   2185  CG2 ILE A1824      57.721  20.834  14.122  1.00  0.00           C  
ATOM   2186  CD1 ILE A1824      55.202  21.631  13.293  1.00  0.00           C  
ATOM   2187  N   GLU A1825      60.178  22.758  15.846  1.00  0.00           N  
ATOM   2188  CA  GLU A1825      61.638  22.508  15.921  1.00  0.00           C  
ATOM   2189  C   GLU A1825      62.157  22.429  17.383  1.00  0.00           C  
ATOM   2190  O   GLU A1825      62.894  21.509  17.735  1.00  0.00           O  
ATOM   2191  CB  GLU A1825      62.444  23.525  15.063  1.00  0.00           C  
ATOM   2192  CG  GLU A1825      62.151  23.493  13.560  1.00  0.00           C  
ATOM   2193  CD  GLU A1825      62.693  22.238  12.901  1.00  0.00           C  
ATOM   2194  OE1 GLU A1825      62.111  21.752  11.896  1.00  0.00           O  
ATOM   2195  OE2 GLU A1825      63.650  21.675  13.465  1.00  0.00           O  
ATOM   2196  N   THR A1826      61.720  23.354  18.233  1.00  0.00           N  
ATOM   2197  CA  THR A1826      62.016  23.305  19.662  1.00  0.00           C  
ATOM   2198  C   THR A1826      61.735  21.916  20.297  1.00  0.00           C  
ATOM   2199  O   THR A1826      62.608  21.342  20.986  1.00  0.00           O  
ATOM   2200  CB  THR A1826      61.187  24.342  20.422  1.00  0.00           C  
ATOM   2201  OG1 THR A1826      61.609  25.659  20.055  1.00  0.00           O  
ATOM   2202  CG2 THR A1826      61.333  24.163  21.880  1.00  0.00           C  
ATOM   2203  N   LEU A1827      60.541  21.377  20.043  1.00  0.00           N  
ATOM   2204  CA  LEU A1827      60.101  20.089  20.592  1.00  0.00           C  
ATOM   2205  C   LEU A1827      60.668  18.849  19.861  1.00  0.00           C  
ATOM   2206  O   LEU A1827      60.546  17.718  20.320  1.00  0.00           O  
ATOM   2207  CB  LEU A1827      58.574  20.014  20.530  1.00  0.00           C  
ATOM   2208  CG  LEU A1827      57.746  21.116  21.167  1.00  0.00           C  
ATOM   2209  CD1 LEU A1827      56.325  20.580  21.378  1.00  0.00           C  
ATOM   2210  CD2 LEU A1827      58.386  21.465  22.491  1.00  0.00           C  
ATOM   2211  N   ARG A1828      61.246  19.047  18.687  1.00  0.00           N  
ATOM   2212  CA  ARG A1828      61.723  17.894  17.934  1.00  0.00           C  
ATOM   2213  C   ARG A1828      62.756  16.975  18.645  1.00  0.00           C  
ATOM   2214  O   ARG A1828      62.614  15.743  18.618  1.00  0.00           O  
ATOM   2215  CB  ARG A1828      62.154  18.327  16.539  1.00  0.00           C  
ATOM   2216  CG  ARG A1828      62.349  17.182  15.589  1.00  0.00           C  
ATOM   2217  CD  ARG A1828      62.838  17.682  14.235  1.00  0.00           C  
ATOM   2218  NE  ARG A1828      62.085  17.004  13.186  1.00  0.00           N  
ATOM   2219  CZ  ARG A1828      61.136  17.580  12.452  1.00  0.00           C  
ATOM   2220  NH1 ARG A1828      60.871  18.883  12.599  1.00  0.00           N  
ATOM   2221  NH2 ARG A1828      60.464  16.850  11.561  1.00  0.00           N  
ATOM   2222  N   PRO A1829      63.819  17.565  19.206  1.00  0.00           N  
ATOM   2223  CA  PRO A1829      64.850  16.803  19.913  1.00  0.00           C  
ATOM   2224  C   PRO A1829      64.286  16.226  21.209  1.00  0.00           C  
ATOM   2225  O   PRO A1829      64.529  15.053  21.568  1.00  0.00           O  
ATOM   2226  CB  PRO A1829      65.898  17.861  20.248  1.00  0.00           C  
ATOM   2227  CG  PRO A1829      65.268  19.198  19.905  1.00  0.00           C  
ATOM   2228  CD  PRO A1829      64.319  18.899  18.817  1.00  0.00           C  
ATOM   2229  N   ILE A1830      63.505  17.048  21.898  1.00  0.00           N  
ATOM   2230  CA  ILE A1830      62.840  16.633  23.130  1.00  0.00           C  
ATOM   2231  C   ILE A1830      62.036  15.360  22.957  1.00  0.00           C  
ATOM   2232  O   ILE A1830      62.184  14.399  23.721  1.00  0.00           O  
ATOM   2233  CB  ILE A1830      61.915  17.710  23.598  1.00  0.00           C  
ATOM   2234  CG1 ILE A1830      62.725  18.958  23.895  1.00  0.00           C  
ATOM   2235  CG2 ILE A1830      61.117  17.223  24.776  1.00  0.00           C  
ATOM   2236  CD1 ILE A1830      61.923  20.049  24.557  1.00  0.00           C  
ATOM   2237  N   GLN A1831      61.231  15.343  21.904  1.00  0.00           N  
ATOM   2238  CA  GLN A1831      60.299  14.256  21.626  1.00  0.00           C  
ATOM   2239  C   GLN A1831      61.012  12.992  21.223  1.00  0.00           C  
ATOM   2240  O   GLN A1831      60.549  11.880  21.478  1.00  0.00           O  
ATOM   2241  CB  GLN A1831      59.341  14.689  20.517  1.00  0.00           C  
ATOM   2242  CG  GLN A1831      58.090  15.372  21.038  1.00  0.00           C  
ATOM   2243  CD  GLN A1831      57.124  15.757  19.924  1.00  0.00           C  
ATOM   2244  OE1 GLN A1831      57.055  15.080  18.886  1.00  0.00           O  
ATOM   2245  NE2 GLN A1831      56.369  16.847  20.134  1.00  0.00           N  
ATOM   2246  N   GLU A1832      62.124  13.164  20.529  1.00  0.00           N  
ATOM   2247  CA  GLU A1832      62.906  12.017  20.104  1.00  0.00           C  
ATOM   2248  C   GLU A1832      63.591  11.314  21.282  1.00  0.00           C  
ATOM   2249  O   GLU A1832      63.634  10.067  21.331  1.00  0.00           O  
ATOM   2250  CB  GLU A1832      63.927  12.428  19.059  1.00  0.00           C  
ATOM   2251  CG  GLU A1832      64.692  11.237  18.481  1.00  0.00           C  
ATOM   2252  CD  GLU A1832      65.979  11.653  17.820  1.00  0.00           C  
ATOM   2253  OE1 GLU A1832      66.618  12.624  18.299  1.00  0.00           O  
ATOM   2254  OE2 GLU A1832      66.335  11.019  16.808  1.00  0.00           O  
ATOM   2255  N   ARG A1833      64.130  12.118  22.212  1.00  0.00           N  
ATOM   2256  CA  ARG A1833      64.736  11.594  23.436  1.00  0.00           C  
ATOM   2257  C   ARG A1833      63.631  10.992  24.302  1.00  0.00           C  
ATOM   2258  O   ARG A1833      63.762   9.896  24.817  1.00  0.00           O  
ATOM   2259  CB  ARG A1833      65.532  12.707  24.154  1.00  0.00           C  
ATOM   2260  CG  ARG A1833      67.008  12.759  23.637  1.00  0.00           C  
ATOM   2261  CD  ARG A1833      67.734  14.112  23.739  1.00  0.00           C  
ATOM   2262  NE  ARG A1833      66.972  15.246  24.279  1.00  0.00           N  
ATOM   2263  CZ  ARG A1833      67.257  16.535  24.014  1.00  0.00           C  
ATOM   2264  NH1 ARG A1833      66.545  17.539  24.550  1.00  0.00           N  
ATOM   2265  NH2 ARG A1833      68.259  16.833  23.190  1.00  0.00           N  
ATOM   2266  N   TYR A1834      62.482  11.660  24.356  1.00  0.00           N  
ATOM   2267  CA  TYR A1834      61.312  11.138  25.051  1.00  0.00           C  
ATOM   2268  C   TYR A1834      60.957   9.713  24.624  1.00  0.00           C  
ATOM   2269  O   TYR A1834      60.857   8.804  25.468  1.00  0.00           O  
ATOM   2270  CB  TYR A1834      60.126  12.086  24.912  1.00  0.00           C  
ATOM   2271  CG  TYR A1834      58.781  11.452  25.199  1.00  0.00           C  
ATOM   2272  CD1 TYR A1834      58.236  11.465  26.487  1.00  0.00           C  
ATOM   2273  CD2 TYR A1834      58.032  10.875  24.175  1.00  0.00           C  
ATOM   2274  CE1 TYR A1834      56.976  10.904  26.743  1.00  0.00           C  
ATOM   2275  CE2 TYR A1834      56.813  10.258  24.437  1.00  0.00           C  
ATOM   2276  CZ  TYR A1834      56.273  10.331  25.715  1.00  0.00           C  
ATOM   2277  OH  TYR A1834      55.054   9.778  25.950  1.00  0.00           O  
ATOM   2278  N   HIS A1835      60.861   9.472  23.321  1.00  0.00           N  
ATOM   2279  CA  HIS A1835      60.598   8.100  22.877  1.00  0.00           C  
ATOM   2280  C   HIS A1835      61.605   7.071  23.330  1.00  0.00           C  
ATOM   2281  O   HIS A1835      61.223   5.976  23.694  1.00  0.00           O  
ATOM   2282  CB  HIS A1835      60.330   8.015  21.382  1.00  0.00           C  
ATOM   2283  CG  HIS A1835      59.040   8.656  20.998  1.00  0.00           C  
ATOM   2284  ND1 HIS A1835      57.817   8.113  21.349  1.00  0.00           N  
ATOM   2285  CD2 HIS A1835      58.778   9.887  20.495  1.00  0.00           C  
ATOM   2286  CE1 HIS A1835      56.857   8.945  20.988  1.00  0.00           C  
ATOM   2287  NE2 HIS A1835      57.412  10.019  20.441  1.00  0.00           N  
ATOM   2288  N   HIS A1836      62.889   7.424  23.332  1.00  0.00           N  
ATOM   2289  CA  HIS A1836      63.945   6.548  23.813  1.00  0.00           C  
ATOM   2290  C   HIS A1836      63.689   6.146  25.292  1.00  0.00           C  
ATOM   2291  O   HIS A1836      63.674   4.956  25.636  1.00  0.00           O  
ATOM   2292  CB  HIS A1836      65.301   7.279  23.683  1.00  0.00           C  
ATOM   2293  CG  HIS A1836      66.478   6.451  24.095  1.00  0.00           C  
ATOM   2294  ND1 HIS A1836      67.247   5.745  23.189  1.00  0.00           N  
ATOM   2295  CD2 HIS A1836      67.011   6.199  25.317  1.00  0.00           C  
ATOM   2296  CE1 HIS A1836      68.202   5.095  23.833  1.00  0.00           C  
ATOM   2297  NE2 HIS A1836      68.098   5.376  25.122  1.00  0.00           N  
ATOM   2298  N   TRP A1837      63.422   7.138  26.148  1.00  0.00           N  
ATOM   2299  CA  TRP A1837      63.119   6.873  27.550  1.00  0.00           C  
ATOM   2300  C   TRP A1837      61.856   6.088  27.851  1.00  0.00           C  
ATOM   2301  O   TRP A1837      61.685   5.600  28.958  1.00  0.00           O  
ATOM   2302  CB  TRP A1837      63.013   8.185  28.280  1.00  0.00           C  
ATOM   2303  CG  TRP A1837      64.322   8.835  28.536  1.00  0.00           C  
ATOM   2304  CD1 TRP A1837      64.810   9.960  27.935  1.00  0.00           C  
ATOM   2305  CD2 TRP A1837      65.299   8.443  29.512  1.00  0.00           C  
ATOM   2306  NE1 TRP A1837      66.052  10.277  28.446  1.00  0.00           N  
ATOM   2307  CE2 TRP A1837      66.321   9.427  29.492  1.00  0.00           C  
ATOM   2308  CE3 TRP A1837      65.349   7.439  30.486  1.00  0.00           C  
ATOM   2309  CZ2 TRP A1837      67.419   9.374  30.347  1.00  0.00           C  
ATOM   2310  CZ3 TRP A1837      66.436   7.410  31.354  1.00  0.00           C  
ATOM   2311  CH2 TRP A1837      67.483   8.331  31.229  1.00  0.00           C  
ATOM   2312  N   MET A1838      60.908   6.064  26.923  1.00  0.00           N  
ATOM   2313  CA  MET A1838      59.611   5.400  27.151  1.00  0.00           C  
ATOM   2314  C   MET A1838      59.695   3.937  26.801  1.00  0.00           C  
ATOM   2315  O   MET A1838      58.835   3.160  27.164  1.00  0.00           O  
ATOM   2316  CB  MET A1838      58.503   6.045  26.312  1.00  0.00           C  
ATOM   2317  CG  MET A1838      57.832   7.306  26.872  1.00  0.00           C  
ATOM   2318  SD  MET A1838      57.171   7.356  28.577  1.00  0.00           S  
ATOM   2319  CE  MET A1838      55.633   6.437  28.514  1.00  0.00           C  
ATOM   2320  N   GLU A1839      60.684   3.562  26.014  1.00  0.00           N  
ATOM   2321  CA  GLU A1839      60.776   2.168  25.586  1.00  0.00           C  
ATOM   2322  C   GLU A1839      61.829   1.367  26.310  1.00  0.00           C  
ATOM   2323  O   GLU A1839      62.266   0.310  25.812  1.00  0.00           O  
ATOM   2324  CB  GLU A1839      60.977   2.044  24.065  1.00  0.00           C  
ATOM   2325  CG  GLU A1839      61.710   3.183  23.383  1.00  0.00           C  
ATOM   2326  CD  GLU A1839      61.082   3.592  22.044  1.00  0.00           C  
ATOM   2327  OE1 GLU A1839      61.856   3.813  21.066  1.00  0.00           O  
ATOM   2328  OE2 GLU A1839      59.829   3.752  22.000  1.00  0.00           O  
ATOM   2329  N   SER A1840      62.229   1.844  27.488  1.00  0.00           N  
ATOM   2330  CA  SER A1840      63.261   1.148  28.236  1.00  0.00           C  
ATOM   2331  C   SER A1840      63.072   1.169  29.750  1.00  0.00           C  
ATOM   2332  O   SER A1840      62.480   2.103  30.305  1.00  0.00           O  
ATOM   2333  CB  SER A1840      64.660   1.599  27.792  1.00  0.00           C  
ATOM   2334  OG  SER A1840      65.293   2.411  28.746  1.00  0.00           O  
ATOM   2335  N   GLU A1842      63.587   0.131  30.408  1.00  0.00           N  
ATOM   2336  CA  GLU A1842      63.490  -0.005  31.866  1.00  0.00           C  
ATOM   2337  C   GLU A1842      64.367   0.989  32.624  1.00  0.00           C  
ATOM   2338  O   GLU A1842      64.330   1.045  33.848  1.00  0.00           O  
ATOM   2339  CB  GLU A1842      63.847  -1.447  32.294  1.00  0.00           C  
ATOM   2340  CG  GLU A1842      62.657  -2.427  32.591  1.00  0.00           C  
ATOM   2341  CD  GLU A1842      61.574  -1.872  33.546  1.00  0.00           C  
ATOM   2342  OE1 GLU A1842      61.461  -2.383  34.684  1.00  0.00           O  
ATOM   2343  OE2 GLU A1842      60.732  -1.048  33.111  1.00  0.00           O  
ATOM   2344  N   GLU A1843      65.147   1.766  31.879  1.00  0.00           N  
ATOM   2345  CA  GLU A1843      66.143   2.679  32.423  1.00  0.00           C  
ATOM   2346  C   GLU A1843      65.534   3.810  33.216  1.00  0.00           C  
ATOM   2347  O   GLU A1843      66.138   4.362  34.137  1.00  0.00           O  
ATOM   2348  CB  GLU A1843      66.996   3.241  31.278  1.00  0.00           C  
ATOM   2349  CG  GLU A1843      67.796   2.199  30.455  1.00  0.00           C  
ATOM   2350  CD  GLU A1843      68.607   2.832  29.306  1.00  0.00           C  
ATOM   2351  OE1 GLU A1843      68.951   4.037  29.403  1.00  0.00           O  
ATOM   2352  OE2 GLU A1843      68.854   2.137  28.284  1.00  0.00           O  
ATOM   2353  N   LEU A1844      64.337   4.183  32.800  1.00  0.00           N  
ATOM   2354  CA  LEU A1844      63.557   5.260  33.410  1.00  0.00           C  
ATOM   2355  C   LEU A1844      63.151   4.867  34.847  1.00  0.00           C  
ATOM   2356  O   LEU A1844      63.299   5.646  35.797  1.00  0.00           O  
ATOM   2357  CB  LEU A1844      62.307   5.500  32.538  1.00  0.00           C  
ATOM   2358  CG  LEU A1844      61.325   6.526  33.058  1.00  0.00           C  
ATOM   2359  CD1 LEU A1844      62.105   7.805  33.338  1.00  0.00           C  
ATOM   2360  CD2 LEU A1844      60.267   6.737  32.030  1.00  0.00           C  
ATOM   2361  N   ASP A1845      62.735   3.615  34.994  1.00  0.00           N  
ATOM   2362  CA  ASP A1845      62.363   3.063  36.275  1.00  0.00           C  
ATOM   2363  C   ASP A1845      63.501   3.027  37.255  1.00  0.00           C  
ATOM   2364  O   ASP A1845      63.290   3.328  38.426  1.00  0.00           O  
ATOM   2365  CB  ASP A1845      61.728   1.690  36.098  1.00  0.00           C  
ATOM   2366  CG  ASP A1845      60.302   1.795  35.575  1.00  0.00           C  
ATOM   2367  OD1 ASP A1845      59.532   2.607  36.113  1.00  0.00           O  
ATOM   2368  OD2 ASP A1845      60.015   1.226  34.516  1.00  0.00           O  
ATOM   2369  N   ARG A1846      64.702   2.656  36.783  1.00  0.00           N  
ATOM   2370  CA  ARG A1846      65.915   2.642  37.619  1.00  0.00           C  
ATOM   2371  C   ARG A1846      66.228   4.042  38.093  1.00  0.00           C  
ATOM   2372  O   ARG A1846      66.579   4.270  39.270  1.00  0.00           O  
ATOM   2373  CB  ARG A1846      67.115   2.138  36.837  1.00  0.00           C  
ATOM   2374  CG  ARG A1846      67.190   0.625  36.671  1.00  0.00           C  
ATOM   2375  CD  ARG A1846      66.189  -0.152  37.525  1.00  0.00           C  
ATOM   2376  NE  ARG A1846      65.269  -0.899  36.667  1.00  0.00           N  
ATOM   2377  CZ  ARG A1846      64.040  -1.312  36.990  1.00  0.00           C  
ATOM   2378  NH1 ARG A1846      63.510  -1.112  38.207  1.00  0.00           N  
ATOM   2379  NH2 ARG A1846      63.334  -1.945  36.063  1.00  0.00           N  
ATOM   2380  N   VAL A1847      66.090   5.001  37.178  1.00  0.00           N  
ATOM   2381  CA  VAL A1847      66.353   6.379  37.539  1.00  0.00           C  
ATOM   2382  C   VAL A1847      65.495   6.708  38.747  1.00  0.00           C  
ATOM   2383  O   VAL A1847      66.031   7.103  39.769  1.00  0.00           O  
ATOM   2384  CB  VAL A1847      66.103   7.401  36.381  1.00  0.00           C  
ATOM   2385  CG1 VAL A1847      65.993   8.875  36.972  1.00  0.00           C  
ATOM   2386  CG2 VAL A1847      67.220   7.332  35.318  1.00  0.00           C  
ATOM   2387  N   LEU A1848      64.184   6.458  38.629  1.00  0.00           N  
ATOM   2388  CA  LEU A1848      63.160   6.812  39.612  1.00  0.00           C  
ATOM   2389  C   LEU A1848      63.330   6.048  40.935  1.00  0.00           C  
ATOM   2390  O   LEU A1848      63.239   6.622  42.027  1.00  0.00           O  
ATOM   2391  CB  LEU A1848      61.752   6.623  38.987  1.00  0.00           C  
ATOM   2392  CG  LEU A1848      61.330   7.565  37.839  1.00  0.00           C  
ATOM   2393  CD1 LEU A1848      60.066   7.051  37.148  1.00  0.00           C  
ATOM   2394  CD2 LEU A1848      61.069   8.998  38.384  1.00  0.00           C  
ATOM   2395  N   ASP A1849      63.695   4.780  40.847  1.00  0.00           N  
ATOM   2396  CA  ASP A1849      64.019   4.057  42.057  1.00  0.00           C  
ATOM   2397  C   ASP A1849      65.122   4.761  42.860  1.00  0.00           C  
ATOM   2398  O   ASP A1849      65.026   4.901  44.077  1.00  0.00           O  
ATOM   2399  CB  ASP A1849      64.510   2.664  41.721  1.00  0.00           C  
ATOM   2400  CG  ASP A1849      63.421   1.782  41.128  1.00  0.00           C  
ATOM   2401  OD1 ASP A1849      62.226   2.171  41.196  1.00  0.00           O  
ATOM   2402  OD2 ASP A1849      63.751   0.631  40.757  1.00  0.00           O  
ATOM   2403  N   GLU A1850      66.212   5.145  42.193  1.00  0.00           N  
ATOM   2404  CA  GLU A1850      67.369   5.750  42.882  1.00  0.00           C  
ATOM   2405  C   GLU A1850      67.087   7.143  43.322  1.00  0.00           C  
ATOM   2406  O   GLU A1850      67.539   7.571  44.388  1.00  0.00           O  
ATOM   2407  CB  GLU A1850      68.638   5.599  42.067  1.00  0.00           C  
ATOM   2408  CG  GLU A1850      68.594   4.361  41.186  1.00  0.00           C  
ATOM   2409  CD  GLU A1850      69.888   4.094  40.425  1.00  0.00           C  
ATOM   2410  OE1 GLU A1850      70.861   3.635  41.049  1.00  0.00           O  
ATOM   2411  OE2 GLU A1850      69.906   4.240  39.185  1.00  0.00           O  
ATOM   2412  N   GLY A1851      66.156   7.765  42.625  1.00  0.00           N  
ATOM   2413  CA  GLY A1851      65.689   9.087  42.978  1.00  0.00           C  
ATOM   2414  C   GLY A1851      64.865   9.029  44.258  1.00  0.00           C  
ATOM   2415  O   GLY A1851      65.085   9.818  45.167  1.00  0.00           O  
ATOM   2416  N   ALA A1852      63.941   8.079  44.364  1.00  0.00           N  
ATOM   2417  CA  ALA A1852      63.154   7.927  45.620  1.00  0.00           C  
ATOM   2418  C   ALA A1852      64.050   7.516  46.808  1.00  0.00           C  
ATOM   2419  O   ALA A1852      63.849   7.939  47.939  1.00  0.00           O  
ATOM   2420  CB  ALA A1852      62.020   6.909  45.436  1.00  0.00           C  
ATOM   2421  N   GLU A1853      65.034   6.672  46.536  1.00  0.00           N  
ATOM   2422  CA  GLU A1853      65.913   6.168  47.575  1.00  0.00           C  
ATOM   2423  C   GLU A1853      66.562   7.336  48.259  1.00  0.00           C  
ATOM   2424  O   GLU A1853      66.632   7.403  49.498  1.00  0.00           O  
ATOM   2425  CB  GLU A1853      67.018   5.385  46.916  1.00  0.00           C  
ATOM   2426  CG  GLU A1853      66.778   3.938  46.649  1.00  0.00           C  
ATOM   2427  CD  GLU A1853      68.058   3.135  46.913  1.00  0.00           C  
ATOM   2428  OE1 GLU A1853      68.089   1.922  46.592  1.00  0.00           O  
ATOM   2429  OE2 GLU A1853      69.021   3.726  47.477  1.00  0.00           O  
ATOM   2430  N   LYS A1854      67.088   8.229  47.412  1.00  0.00           N  
ATOM   2431  CA  LYS A1854      67.807   9.431  47.826  1.00  0.00           C  
ATOM   2432  C   LYS A1854      66.906  10.467  48.528  1.00  0.00           C  
ATOM   2433  O   LYS A1854      67.260  10.983  49.571  1.00  0.00           O  
ATOM   2434  CB  LYS A1854      68.552  10.033  46.625  1.00  0.00           C  
ATOM   2435  CG  LYS A1854      69.718  10.966  46.973  1.00  0.00           C  
ATOM   2436  CD  LYS A1854      69.674  11.491  48.430  1.00  0.00           C  
ATOM   2437  CE  LYS A1854      71.068  11.581  49.099  1.00  0.00           C  
ATOM   2438  NZ  LYS A1854      71.834  12.784  48.644  1.00  0.00           N  
ATOM   2439  N   ALA A1855      65.732  10.725  47.964  1.00  0.00           N  
ATOM   2440  CA  ALA A1855      64.721  11.560  48.607  1.00  0.00           C  
ATOM   2441  C   ALA A1855      64.252  10.949  49.967  1.00  0.00           C  
ATOM   2442  O   ALA A1855      64.030  11.672  50.946  1.00  0.00           O  
ATOM   2443  CB  ALA A1855      63.522  11.807  47.650  1.00  0.00           C  
ATOM   2444  N   ASN A1856      64.122   9.633  50.044  1.00  0.00           N  
ATOM   2445  CA  ASN A1856      63.667   9.001  51.270  1.00  0.00           C  
ATOM   2446  C   ASN A1856      64.616   9.210  52.441  1.00  0.00           C  
ATOM   2447  O   ASN A1856      64.153   9.419  53.569  1.00  0.00           O  
ATOM   2448  CB  ASN A1856      63.368   7.506  51.065  1.00  0.00           C  
ATOM   2449  CG  ASN A1856      61.906   7.224  50.767  1.00  0.00           C  
ATOM   2450  OD1 ASN A1856      61.036   7.584  51.540  1.00  0.00           O  
ATOM   2451  ND2 ASN A1856      61.634   6.576  49.634  1.00  0.00           N  
ATOM   2452  N   ARG A1857      65.930   9.163  52.186  1.00  0.00           N  
ATOM   2453  CA  ARG A1857      66.970   9.365  53.225  1.00  0.00           C  
ATOM   2454  C   ARG A1857      67.006  10.772  53.747  1.00  0.00           C  
ATOM   2455  O   ARG A1857      67.167  11.002  54.935  1.00  0.00           O  
ATOM   2456  CB  ARG A1857      68.378   9.022  52.709  1.00  0.00           C  
ATOM   2457  CG  ARG A1857      68.563   7.541  52.362  1.00  0.00           C  
ATOM   2458  CD  ARG A1857      70.033   7.161  52.152  1.00  0.00           C  
ATOM   2459  NE  ARG A1857      70.761   8.102  51.303  1.00  0.00           N  
ATOM   2460  CZ  ARG A1857      70.925   7.964  49.986  1.00  0.00           C  
ATOM   2461  NH1 ARG A1857      71.625   8.863  49.311  1.00  0.00           N  
ATOM   2462  NH2 ARG A1857      70.375   6.951  49.328  1.00  0.00           N  
ATOM   2463  N   VAL A2124      66.859  11.729  52.852  1.00  0.00           N  
ATOM   2464  CA  VAL A2124      66.900  13.111  53.254  1.00  0.00           C  
ATOM   2465  C   VAL A2124      65.634  13.537  53.999  1.00  0.00           C  
ATOM   2466  O   VAL A2124      65.707  14.120  55.111  1.00  0.00           O  
ATOM   2467  CB  VAL A2124      67.182  13.975  52.020  1.00  0.00           C  
ATOM   2468  CG1 VAL A2124      67.057  15.449  52.311  1.00  0.00           C  
ATOM   2469  CG2 VAL A2124      68.554  13.639  51.512  1.00  0.00           C  
ATOM   2470  N   ALA A2126      64.480  13.228  53.390  1.00  0.00           N  
ATOM   2471  CA  ALA A2126      63.170  13.588  53.932  1.00  0.00           C  
ATOM   2472  C   ALA A2126      62.797  12.812  55.199  1.00  0.00           C  
ATOM   2473  O   ALA A2126      62.142  13.369  56.082  1.00  0.00           O  
ATOM   2474  CB  ALA A2126      62.072  13.388  52.851  1.00  0.00           C  
ATOM   2475  N   SER A2127      63.076  11.504  55.231  1.00  0.00           N  
ATOM   2476  CA  SER A2127      62.737  10.696  56.408  1.00  0.00           C  
ATOM   2477  C   SER A2127      63.510  11.200  57.661  1.00  0.00           C  
ATOM   2478  O   SER A2127      62.986  11.232  58.789  1.00  0.00           O  
ATOM   2479  CB  SER A2127      62.969   9.202  56.152  1.00  0.00           C  
ATOM   2480  OG  SER A2127      64.358   8.915  56.169  1.00  0.00           O  
ATOM   2481  N   GLU A2128      64.704  11.740  57.419  1.00  0.00           N  
ATOM   2482  CA  GLU A2128      65.513  12.300  58.492  1.00  0.00           C  
ATOM   2483  C   GLU A2128      64.875  13.595  58.995  1.00  0.00           C  
ATOM   2484  O   GLU A2128      64.844  13.869  60.174  1.00  0.00           O  
ATOM   2485  CB  GLU A2128      66.924  12.506  57.989  1.00  0.00           C  
ATOM   2486  CG  GLU A2128      67.795  13.348  58.902  1.00  0.00           C  
ATOM   2487  CD  GLU A2128      67.783  12.835  60.330  1.00  0.00           C  
ATOM   2488  OE1 GLU A2128      68.158  13.603  61.244  1.00  0.00           O  
ATOM   2489  OE2 GLU A2128      67.453  11.642  60.523  1.00  0.00           O  
ATOM   2490  N   MET A2129      64.242  14.332  58.105  1.00  0.00           N  
ATOM   2491  CA  MET A2129      63.613  15.594  58.464  1.00  0.00           C  
ATOM   2492  C   MET A2129      62.309  15.336  59.232  1.00  0.00           C  
ATOM   2493  O   MET A2129      61.997  16.006  60.225  1.00  0.00           O  
ATOM   2494  CB  MET A2129      63.403  16.445  57.195  1.00  0.00           C  
ATOM   2495  CG  MET A2129      62.642  17.724  57.413  1.00  0.00           C  
ATOM   2496  SD  MET A2129      63.385  18.922  58.594  1.00  0.00           S  
ATOM   2497  CE  MET A2129      64.392  19.947  57.490  1.00  0.00           C  
ATOM   2498  N   VAL A2130      61.566  14.321  58.825  1.00  0.00           N  
ATOM   2499  CA  VAL A2130      60.339  13.964  59.556  1.00  0.00           C  
ATOM   2500  C   VAL A2130      60.682  13.568  61.009  1.00  0.00           C  
ATOM   2501  O   VAL A2130      59.958  13.911  61.953  1.00  0.00           O  
ATOM   2502  CB  VAL A2130      59.564  12.802  58.842  1.00  0.00           C  
ATOM   2503  CG1 VAL A2130      58.481  12.242  59.753  1.00  0.00           C  
ATOM   2504  CG2 VAL A2130      58.962  13.296  57.525  1.00  0.00           C  
ATOM   2505  N   ARG A2131      61.785  12.835  61.178  1.00  0.00           N  
ATOM   2506  CA  ARG A2131      62.258  12.377  62.494  1.00  0.00           C  
ATOM   2507  C   ARG A2131      62.487  13.594  63.384  1.00  0.00           C  
ATOM   2508  O   ARG A2131      61.944  13.683  64.482  1.00  0.00           O  
ATOM   2509  CB  ARG A2131      63.544  11.561  62.318  1.00  0.00           C  
ATOM   2510  CG  ARG A2131      64.009  10.755  63.526  1.00  0.00           C  
ATOM   2511  CD  ARG A2131      65.553  10.632  63.547  1.00  0.00           C  
ATOM   2512  NE  ARG A2131      66.050  11.577  64.547  1.00  0.00           N  
ATOM   2513  CZ  ARG A2131      66.963  12.507  64.334  1.00  0.00           C  
ATOM   2514  NH1 ARG A2131      67.594  12.575  63.174  1.00  0.00           N  
ATOM   2515  NH2 ARG A2131      67.272  13.348  65.305  1.00  0.00           N  
ATOM   2516  N   LYS A2132      63.129  14.605  62.804  1.00  0.00           N  
ATOM   2517  CA  LYS A2132      63.436  15.853  63.483  1.00  0.00           C  
ATOM   2518  C   LYS A2132      62.204  16.651  63.857  1.00  0.00           C  
ATOM   2519  O   LYS A2132      62.133  17.236  64.972  1.00  0.00           O  
ATOM   2520  CB  LYS A2132      64.321  16.674  62.581  1.00  0.00           C  
ATOM   2521  CG  LYS A2132      65.728  16.160  62.502  1.00  0.00           C  
ATOM   2522  CD  LYS A2132      66.680  17.245  61.958  1.00  0.00           C  
ATOM   2523  CE  LYS A2132      68.113  16.673  61.817  1.00  0.00           C  
ATOM   2524  NZ  LYS A2132      68.544  16.615  60.377  1.00  0.00           N  
ATOM   2525  N   MET A2133      61.276  16.758  62.900  1.00  0.00           N  
ATOM   2526  CA  MET A2133      59.977  17.445  63.093  1.00  0.00           C  
ATOM   2527  C   MET A2133      59.181  16.734  64.161  1.00  0.00           C  
ATOM   2528  O   MET A2133      58.568  17.343  65.021  1.00  0.00           O  
ATOM   2529  CB  MET A2133      59.184  17.410  61.780  1.00  0.00           C  
ATOM   2530  CG  MET A2133      59.605  18.457  60.737  1.00  0.00           C  
ATOM   2531  SD  MET A2133      58.663  18.214  59.176  1.00  0.00           S  
ATOM   2532  CE  MET A2133      56.951  18.816  59.757  1.00  0.00           C  
ATOM   2533  N   GLU A2134      59.172  15.412  64.109  1.00  0.00           N  
ATOM   2534  CA  GLU A2134      58.491  14.641  65.146  1.00  0.00           C  
ATOM   2535  C   GLU A2134      59.099  14.925  66.505  1.00  0.00           C  
ATOM   2536  O   GLU A2134      58.402  15.288  67.434  1.00  0.00           O  
ATOM   2537  CB  GLU A2134      58.517  13.161  64.810  1.00  0.00           C  
ATOM   2538  CG  GLU A2134      57.439  12.768  63.840  1.00  0.00           C  
ATOM   2539  CD  GLU A2134      57.484  11.296  63.484  1.00  0.00           C  
ATOM   2540  OE1 GLU A2134      56.837  10.916  62.494  1.00  0.00           O  
ATOM   2541  OE2 GLU A2134      58.157  10.520  64.191  1.00  0.00           O  
ATOM   2542  N   GLN A2140      60.423  14.836  66.594  1.00  0.00           N  
ATOM   2543  CA  GLN A2140      61.190  15.194  67.797  1.00  0.00           C  
ATOM   2544  C   GLN A2140      60.801  16.614  68.293  1.00  0.00           C  
ATOM   2545  O   GLN A2140      60.389  16.773  69.420  1.00  0.00           O  
ATOM   2546  CB  GLN A2140      62.703  15.037  67.530  1.00  0.00           C  
ATOM   2547  CG  GLN A2140      63.643  15.211  68.763  1.00  0.00           C  
ATOM   2548  CD  GLN A2140      63.518  14.031  69.763  1.00  0.00           C  
ATOM   2549  OE1 GLN A2140      63.570  12.838  69.387  1.00  0.00           O  
ATOM   2550  NE2 GLN A2140      63.295  14.367  71.029  1.00  0.00           N  
ATOM   2551  N   ALA A2141      60.741  17.607  67.421  1.00  0.00           N  
ATOM   2552  CA  ALA A2141      60.332  18.961  67.845  1.00  0.00           C  
ATOM   2553  C   ALA A2141      58.916  19.098  68.361  1.00  0.00           C  
ATOM   2554  O   ALA A2141      58.639  19.978  69.180  1.00  0.00           O  
ATOM   2555  CB  ALA A2141      60.564  19.976  66.700  1.00  0.00           C  
ATOM   2556  N   MET A2142      57.985  18.339  67.782  1.00  0.00           N  
ATOM   2557  CA  MET A2142      56.571  18.416  68.152  1.00  0.00           C  
ATOM   2558  C   MET A2142      56.269  17.453  69.262  1.00  0.00           C  
ATOM   2559  O   MET A2142      55.213  17.565  69.876  1.00  0.00           O  
ATOM   2560  CB  MET A2142      55.681  18.066  66.969  1.00  0.00           C  
ATOM   2561  CG  MET A2142      55.760  19.030  65.804  1.00  0.00           C  
ATOM   2562  SD  MET A2142      54.374  18.860  64.664  1.00  0.00           S  
ATOM   2563  CE  MET A2142      53.236  19.769  65.386  1.00  0.00           C  
ATOM   2564  N   GLY A2143      57.154  16.478  69.489  1.00  0.00           N  
ATOM   2565  CA  GLY A2143      56.960  15.491  70.544  1.00  0.00           C  
ATOM   2566  C   GLY A2143      56.177  14.256  70.106  1.00  0.00           C  
ATOM   2567  O   GLY A2143      55.682  13.494  70.927  1.00  0.00           O  
ATOM   2568  N   LEU A2144      56.091  14.019  68.807  1.00  0.00           N  
ATOM   2569  CA  LEU A2144      55.355  12.855  68.299  1.00  0.00           C  
ATOM   2570  C   LEU A2144      56.169  11.635  68.533  1.00  0.00           C  
ATOM   2571  O   LEU A2144      57.375  11.720  68.662  1.00  0.00           O  
ATOM   2572  CB  LEU A2144      55.117  13.002  66.797  1.00  0.00           C  
ATOM   2573  CG  LEU A2144      53.946  13.903  66.404  1.00  0.00           C  
ATOM   2574  CD1 LEU A2144      53.835  13.991  64.852  1.00  0.00           C  
ATOM   2575  CD2 LEU A2144      52.647  13.365  67.015  1.00  0.00           C  
ATOM   2576  N   GLY A2145      55.504  10.485  68.580  1.00  0.00           N  
ATOM   2577  CA  GLY A2145      56.170   9.191  68.739  1.00  0.00           C  
ATOM   2578  C   GLY A2145      57.071   9.077  69.964  1.00  0.00           C  
ATOM   2579  O   GLY A2145      56.709   9.425  71.094  1.00  0.00           O  
ATOM   2580  N   ARG A2146      58.221   8.473  69.736  1.00  0.00           N  
ATOM   2581  CA  ARG A2146      59.164   8.202  70.798  1.00  0.00           C  
ATOM   2582  C   ARG A2146      60.554   8.629  70.383  1.00  0.00           C  
ATOM   2583  O   ARG A2146      60.794   8.871  69.232  1.00  0.00           O  
ATOM   2584  CB  ARG A2146      59.148   6.701  71.120  1.00  0.00           C  
ATOM   2585  CG  ARG A2146      57.850   6.214  71.775  1.00  0.00           C  
ATOM   2586  CD  ARG A2146      57.929   4.714  72.059  1.00  0.00           C  
ATOM   2587  NE  ARG A2146      57.778   3.999  70.800  1.00  0.00           N  
ATOM   2588  CZ  ARG A2146      58.272   2.794  70.545  1.00  0.00           C  
ATOM   2589  NH1 ARG A2146      58.127   2.288  69.336  1.00  0.00           N  
ATOM   2590  NH2 ARG A2146      58.895   2.090  71.486  1.00  0.00           N  
ATOM   2591  N   ARG A2147      61.459   8.694  71.342  1.00  0.00           N  
ATOM   2592  CA  ARG A2147      62.850   9.058  71.130  1.00  0.00           C  
ATOM   2593  C   ARG A2147      63.629   8.086  70.239  1.00  0.00           C  
ATOM   2594  O   ARG A2147      63.950   6.965  70.669  1.00  0.00           O  
ATOM   2595  CB  ARG A2147      63.547   9.128  72.495  1.00  0.00           C  
ATOM   2596  CG  ARG A2147      63.029  10.221  73.444  1.00  0.00           C  
ATOM   2597  CD  ARG A2147      64.009  11.393  73.497  1.00  0.00           C  
ATOM   2598  NE  ARG A2147      63.640  12.385  74.503  1.00  0.00           N  
ATOM   2599  CZ  ARG A2147      64.518  13.033  75.264  1.00  0.00           C  
ATOM   2600  NH1 ARG A2147      65.818  12.786  75.138  1.00  0.00           N  
ATOM   2601  NH2 ARG A2147      64.099  13.928  76.154  1.00  0.00           N  
ATOM   2602  N   ARG A2148      63.981   8.546  69.032  1.00  0.00           N  
ATOM   2603  CA  ARG A2148      64.756   7.762  68.046  1.00  0.00           C  
ATOM   2604  C   ARG A2148      65.991   8.522  67.491  1.00  0.00           C  
ATOM   2605  O   ARG A2148      66.233   9.691  67.860  1.00  0.00           O  
ATOM   2606  CB  ARG A2148      63.869   7.247  66.872  1.00  0.00           C  
ATOM   2607  CG  ARG A2148      62.445   7.869  66.691  1.00  0.00           C  
ATOM   2608  CD  ARG A2148      62.362   8.542  65.336  1.00  0.00           C  
ATOM   2609  NE  ARG A2148      61.075   8.486  64.651  1.00  0.00           N  
ATOM   2610  CZ  ARG A2148      60.918   8.805  63.367  1.00  0.00           C  
ATOM   2611  NH1 ARG A2148      59.715   8.787  62.813  1.00  0.00           N  
ATOM   2612  NH2 ARG A2148      61.968   9.144  62.636  1.00  0.00           N  
ATOM   2613  OXT ARG A2148      66.626   8.061  66.512  1.00  0.00           O  
HETATM 2614  N6  AQP A 400      51.146  29.022  31.838  1.00  0.00           N  
HETATM 2615  C6  AQP A 400      52.275  28.858  32.477  1.00  0.00           C  
HETATM 2616  N1  AQP A 400      53.412  29.604  32.073  1.00  0.00           N  
HETATM 2617  C2  AQP A 400      54.681  29.544  32.672  1.00  0.00           C  
HETATM 2618  N3  AQP A 400      54.853  28.660  33.715  1.00  0.00           N  
HETATM 2619  C4  AQP A 400      53.757  27.867  34.165  1.00  0.00           C  
HETATM 2620  N9  AQP A 400      53.673  26.927  35.172  1.00  0.00           N  
HETATM 2621  C8  AQP A 400      52.356  26.478  35.201  1.00  0.00           C  
HETATM 2622  N7  AQP A 400      51.581  27.078  34.251  1.00  0.00           N  
HETATM 2623  C5  AQP A 400      52.466  27.941  33.598  1.00  0.00           C  
HETATM 2624  C1' AQP A 400      54.793  26.477  36.062  1.00  0.00           C  
HETATM 2625  O4' AQP A 400      54.912  25.173  35.741  1.00  0.00           O  
HETATM 2626  C4' AQP A 400      55.254  24.327  36.873  1.00  0.00           C  
HETATM 2627  C5' AQP A 400      54.500  23.084  36.895  1.00  0.00           C  
HETATM 2628  O5' AQP A 400      53.167  23.399  37.351  1.00  0.00           O  
HETATM 2629  PA  AQP A 400      52.198  22.336  37.889  1.00  0.00           P  
HETATM 2630  O1A AQP A 400      51.612  21.622  36.786  1.00  0.00           O  
HETATM 2631  O2A AQP A 400      52.914  21.544  38.863  1.00  0.00           O  
HETATM 2632  O3A AQP A 400      51.069  23.141  38.582  1.00  0.00           O  
HETATM 2633  PB  AQP A 400      50.059  24.158  37.924  1.00  0.00           P  
HETATM 2634  O2B AQP A 400      50.402  25.632  38.186  1.00  0.00           O  
HETATM 2635  O1B AQP A 400      48.696  23.908  38.522  1.00  0.00           O  
HETATM 2636  O3B AQP A 400      50.217  23.589  36.415  1.00  0.00           O  
HETATM 2637  PG  AQP A 400      49.300  23.501  35.185  1.00  0.00           P  
HETATM 2638  O2G AQP A 400      50.022  23.571  33.887  1.00  0.00           O  
HETATM 2639  O1G AQP A 400      48.290  24.541  35.332  1.00  0.00           O  
HETATM 2640  O3G AQP A 400      48.635  22.210  35.399  1.00  0.00           O  
HETATM 2641  PD  AQP A 400      47.226  21.818  36.104  1.00  0.00           P  
HETATM 2642  O2D AQP A 400      47.129  20.356  36.291  1.00  0.00           O  
HETATM 2643  O1D AQP A 400      47.086  22.471  37.439  1.00  0.00           O  
HETATM 2644  O3D AQP A 400      46.099  22.262  35.200  1.00  0.00           O  
HETATM 2645  C3' AQP A 400      55.219  25.256  38.109  1.00  0.00           C  
HETATM 2646  O3' AQP A 400      56.505  25.586  38.620  1.00  0.00           O  
HETATM 2647  C2' AQP A 400      54.397  26.381  37.508  1.00  0.00           C  
HETATM 2648  O2' AQP A 400      54.283  27.608  38.114  1.00  0.00           O  
HETATM 2649  C1  ANL A 950      55.229  21.666  44.865  1.00  0.00           C  
HETATM 2650  C2  ANL A 950      54.734  22.188  43.500  1.00  0.00           C  
HETATM 2651  C3  ANL A 950      55.414  23.486  43.062  1.00  0.00           C  
HETATM 2652  C4  ANL A 950      56.966  23.489  43.202  1.00  0.00           C  
HETATM 2653  C5  ANL A 950      57.493  23.053  44.592  1.00  0.00           C  
HETATM 2654  C6  ANL A 950      56.767  21.726  45.129  1.00  0.00           C  
HETATM 2655  N   ANL A 950      54.556  20.430  45.294  1.00  0.00           N  
TER
END
