# Supplementary material for: Backbone Brackets and Arginine Tweezers delineate Class I and Class II aminoacyl tRNA synthetases
Source: PLoS Comput Biol. 2018 Apr 16;14(4):e1006101. doi: 10.1371/journal.pcbi.1006101 (PMC5919687; doi:10.1371/journal.pcbi.1006101)
Supplement: S11 File — All structures of Class I aaRS with residues renumbered according to the MSA. (GZ) [file pcbi.1006101.s023.tar.gz › 2pid_A_renum.pdb]

ATOM      1  N   GLY A 214      11.945  10.314   1.335  1.00  0.00           N  
ATOM      2  CA  GLY A 214      12.476   9.445   2.431  1.00  0.00           C  
ATOM      3  C   GLY A 214      11.405   8.887   3.353  1.00  0.00           C  
ATOM      4  O   GLY A 214      10.334   9.473   3.509  1.00  0.00           O  
ATOM      5  N   LEU A 215      11.696   7.747   3.971  1.00  0.00           N  
ATOM      6  CA  LEU A 215      10.746   7.109   4.880  1.00  0.00           C  
ATOM      7  C   LEU A 215      10.177   8.099   5.884  1.00  0.00           C  
ATOM      8  O   LEU A 215       8.980   8.356   5.879  1.00  0.00           O  
ATOM      9  CB  LEU A 215      11.403   5.949   5.628  1.00  0.00           C  
ATOM     10  CG  LEU A 215      10.506   5.326   6.706  1.00  0.00           C  
ATOM     11  CD1 LEU A 215       9.240   4.749   6.076  1.00  0.00           C  
ATOM     12  CD2 LEU A 215      11.282   4.255   7.451  1.00  0.00           C  
ATOM     13  N   LEU A 216      11.031   8.653   6.740  1.00  0.00           N  
ATOM     14  CA  LEU A 216      10.591   9.618   7.737  1.00  0.00           C  
ATOM     15  C   LEU A 216       9.811  10.712   7.050  1.00  0.00           C  
ATOM     16  O   LEU A 216       8.724  11.103   7.498  1.00  0.00           O  
ATOM     17  CB  LEU A 216      11.786  10.241   8.478  1.00  0.00           C  
ATOM     18  CG  LEU A 216      12.447   9.442   9.612  1.00  0.00           C  
ATOM     19  CD1 LEU A 216      13.601  10.237  10.229  1.00  0.00           C  
ATOM     20  CD2 LEU A 216      11.421   9.131  10.672  1.00  0.00           C  
ATOM     21  N   ALA A 217      10.368  11.194   5.943  1.00  0.00           N  
ATOM     22  CA  ALA A 217       9.753  12.263   5.169  1.00  0.00           C  
ATOM     23  C   ALA A 217       8.343  11.892   4.712  1.00  0.00           C  
ATOM     24  O   ALA A 217       7.398  12.668   4.877  1.00  0.00           O  
ATOM     25  CB  ALA A 217      10.633  12.592   3.967  1.00  0.00           C  
ATOM     26  N   ALA A 218       8.201  10.698   4.148  1.00  0.00           N  
ATOM     27  CA  ALA A 218       6.901  10.248   3.668  1.00  0.00           C  
ATOM     28  C   ALA A 218       5.866  10.146   4.775  1.00  0.00           C  
ATOM     29  O   ALA A 218       4.745  10.650   4.635  1.00  0.00           O  
ATOM     30  CB  ALA A 218       7.038   8.908   2.969  1.00  0.00           C  
ATOM     31  N   GLN A 219       6.240   9.506   5.880  1.00  0.00           N  
ATOM     32  CA  GLN A 219       5.309   9.332   6.992  1.00  0.00           C  
ATOM     33  C   GLN A 219       4.914  10.663   7.586  1.00  0.00           C  
ATOM     34  O   GLN A 219       3.759  10.867   7.963  1.00  0.00           O  
ATOM     35  CB  GLN A 219       5.911   8.423   8.058  1.00  0.00           C  
ATOM     36  CG  GLN A 219       6.360   7.091   7.497  1.00  0.00           C  
ATOM     37  CD  GLN A 219       5.317   6.454   6.604  1.00  0.00           C  
ATOM     38  OE1 GLN A 219       5.645   5.898   5.556  1.00  0.00           O  
ATOM     39  NE2 GLN A 219       4.055   6.524   7.013  1.00  0.00           N  
ATOM     40  N   LYS A 220       5.873  11.573   7.651  1.00  0.00           N  
ATOM     41  CA  LYS A 220       5.615  12.905   8.161  1.00  0.00           C  
ATOM     42  C   LYS A 220       4.605  13.552   7.216  1.00  0.00           C  
ATOM     43  O   LYS A 220       3.667  14.215   7.658  1.00  0.00           O  
ATOM     44  CB  LYS A 220       6.912  13.716   8.176  1.00  0.00           C  
ATOM     45  CG  LYS A 220       7.145  14.481   9.464  1.00  0.00           C  
ATOM     46  CD  LYS A 220       6.017  15.452   9.735  1.00  0.00           C  
ATOM     47  CE  LYS A 220       6.207  16.137  11.070  1.00  0.00           C  
ATOM     48  NZ  LYS A 220       5.130  17.140  11.327  1.00  0.00           N  
ATOM     49  N   ALA A 221       4.798  13.338   5.912  1.00  0.00           N  
ATOM     50  CA  ALA A 221       3.907  13.886   4.885  1.00  0.00           C  
ATOM     51  C   ALA A 221       2.492  13.314   5.005  1.00  0.00           C  
ATOM     52  O   ALA A 221       1.504  14.046   4.878  1.00  0.00           O  
ATOM     53  CB  ALA A 221       4.472  13.602   3.480  1.00  0.00           C  
ATOM     54  N   ARG A 222       2.397  12.005   5.234  1.00  0.00           N  
ATOM     55  CA  ARG A 222       1.097  11.354   5.396  1.00  0.00           C  
ATOM     56  C   ARG A 222       0.413  11.861   6.653  1.00  0.00           C  
ATOM     57  O   ARG A 222      -0.817  11.882   6.743  1.00  0.00           O  
ATOM     58  CB  ARG A 222       1.256   9.847   5.537  1.00  0.00           C  
ATOM     59  CG  ARG A 222       1.636   9.123   4.275  1.00  0.00           C  
ATOM     60  CD  ARG A 222       1.664   7.627   4.537  1.00  0.00           C  
ATOM     61  NE  ARG A 222       1.779   6.902   3.289  1.00  0.00           N  
ATOM     62  CZ  ARG A 222       0.755   6.389   2.623  1.00  0.00           C  
ATOM     63  NH1 ARG A 222      -0.481   6.501   3.086  1.00  0.00           N  
ATOM     64  NH2 ARG A 222       0.977   5.790   1.471  1.00  0.00           N  
ATOM     65  N   GLY A 224       1.219  12.257   7.632  1.00  0.00           N  
ATOM     66  CA  GLY A 224       0.669  12.733   8.891  1.00  0.00           C  
ATOM     67  C   GLY A 224       0.705  11.641   9.951  1.00  0.00           C  
ATOM     68  O   GLY A 224       0.318  11.875  11.097  1.00  0.00           O  
ATOM     69  N   LEU A 225       1.187  10.456   9.576  1.00  0.00           N  
ATOM     70  CA  LEU A 225       1.269   9.324  10.497  1.00  0.00           C  
ATOM     71  C   LEU A 225       2.305   9.589  11.592  1.00  0.00           C  
ATOM     72  O   LEU A 225       2.079   9.294  12.768  1.00  0.00           O  
ATOM     73  CB  LEU A 225       1.613   8.038   9.734  1.00  0.00           C  
ATOM     74  CG  LEU A 225       1.571   6.765  10.590  1.00  0.00           C  
ATOM     75  CD1 LEU A 225       0.184   6.593  11.218  1.00  0.00           C  
ATOM     76  CD2 LEU A 225       1.910   5.558   9.728  1.00  0.00           C  
ATOM     77  N   PHE A 226       3.447  10.131  11.196  1.00  0.00           N  
ATOM     78  CA  PHE A 226       4.481  10.488  12.146  1.00  0.00           C  
ATOM     79  C   PHE A 226       4.212  11.947  12.431  1.00  0.00           C  
ATOM     80  O   PHE A 226       4.371  12.791  11.551  1.00  0.00           O  
ATOM     81  CB  PHE A 226       5.866  10.320  11.530  1.00  0.00           C  
ATOM     82  CG  PHE A 226       6.316   8.898  11.460  1.00  0.00           C  
ATOM     83  CD1 PHE A 226       5.460   7.867  11.849  1.00  0.00           C  
ATOM     84  CD2 PHE A 226       7.589   8.582  11.028  1.00  0.00           C  
ATOM     85  CE1 PHE A 226       5.873   6.542  11.808  1.00  0.00           C  
ATOM     86  CE2 PHE A 226       8.013   7.256  10.983  1.00  0.00           C  
ATOM     87  CZ  PHE A 226       7.153   6.234  11.376  1.00  0.00           C  
ATOM     88  N   LYS A 227       3.786  12.240  13.653  1.00  0.00           N  
ATOM     89  CA  LYS A 227       3.462  13.601  14.030  1.00  0.00           C  
ATOM     90  C   LYS A 227       4.698  14.402  14.386  1.00  0.00           C  
ATOM     91  O   LYS A 227       4.861  15.528  13.925  1.00  0.00           O  
ATOM     92  CB  LYS A 227       2.479  13.598  15.201  1.00  0.00           C  
ATOM     93  CG  LYS A 227       2.037  14.976  15.640  1.00  0.00           C  
ATOM     94  CD  LYS A 227       1.071  14.879  16.793  1.00  0.00           C  
ATOM     95  CE  LYS A 227       0.587  16.242  17.233  1.00  0.00           C  
ATOM     96  NZ  LYS A 227      -0.387  16.132  18.357  1.00  0.00           N  
ATOM     97  N   ASP A 228       5.570  13.831  15.206  1.00  0.00           N  
ATOM     98  CA  ASP A 228       6.784  14.532  15.589  1.00  0.00           C  
ATOM     99  C   ASP A 228       7.928  13.598  15.921  1.00  0.00           C  
ATOM    100  O   ASP A 228       7.736  12.394  16.094  1.00  0.00           O  
ATOM    101  CB  ASP A 228       6.526  15.445  16.786  1.00  0.00           C  
ATOM    102  CG  ASP A 228       7.093  16.836  16.580  1.00  0.00           C  
ATOM    103  OD1 ASP A 228       8.249  16.948  16.103  1.00  0.00           O  
ATOM    104  OD2 ASP A 228       6.382  17.816  16.895  1.00  0.00           O  
ATOM    105  N   PHE A 229       9.119  14.178  16.020  1.00  0.00           N  
ATOM    106  CA  PHE A 229      10.344  13.447  16.328  1.00  0.00           C  
ATOM    107  C   PHE A 229      11.001  14.094  17.551  1.00  0.00           C  
ATOM    108  O   PHE A 229      10.946  15.313  17.712  1.00  0.00           O  
ATOM    109  CB  PHE A 229      11.278  13.516  15.126  1.00  0.00           C  
ATOM    110  CG  PHE A 229      10.599  13.206  13.824  1.00  0.00           C  
ATOM    111  CD1 PHE A 229      10.286  11.896  13.480  1.00  0.00           C  
ATOM    112  CD2 PHE A 229      10.240  14.231  12.952  1.00  0.00           C  
ATOM    113  CE1 PHE A 229       9.621  11.608  12.280  1.00  0.00           C  
ATOM    114  CE2 PHE A 229       9.575  13.957  11.752  1.00  0.00           C  
ATOM    115  CZ  PHE A 229       9.267  12.644  11.417  1.00  0.00           C  
ATOM    116  N   PHE A 244      11.597  13.282  18.421  1.00  0.00           N  
ATOM    117  CA  PHE A 244      12.257  13.798  19.625  1.00  0.00           C  
ATOM    118  C   PHE A 244      13.496  12.956  19.916  1.00  0.00           C  
ATOM    119  O   PHE A 244      13.583  11.811  19.465  1.00  0.00           O  
ATOM    120  CB  PHE A 244      11.317  13.735  20.838  1.00  0.00           C  
ATOM    121  CG  PHE A 244      10.004  14.448  20.641  1.00  0.00           C  
ATOM    122  CD1 PHE A 244       8.925  13.805  20.037  1.00  0.00           C  
ATOM    123  CD2 PHE A 244       9.838  15.762  21.080  1.00  0.00           C  
ATOM    124  CE1 PHE A 244       7.699  14.459  19.879  1.00  0.00           C  
ATOM    125  CE2 PHE A 244       8.626  16.424  20.927  1.00  0.00           C  
ATOM    126  CZ  PHE A 244       7.551  15.773  20.326  1.00  0.00           C  
ATOM    127  N   PRO A 245      14.489  13.517  20.640  1.00  0.00           N  
ATOM    128  CA  PRO A 245      14.566  14.870  21.210  1.00  0.00           C  
ATOM    129  C   PRO A 245      14.731  15.905  20.093  1.00  0.00           C  
ATOM    130  O   PRO A 245      15.336  15.616  19.067  1.00  0.00           O  
ATOM    131  CB  PRO A 245      15.814  14.817  22.086  1.00  0.00           C  
ATOM    132  CG  PRO A 245      16.063  13.361  22.301  1.00  0.00           C  
ATOM    133  CD  PRO A 245      15.680  12.737  21.009  1.00  0.00           C  
ATOM    134  N   GLU A 246      14.201  17.106  20.303  1.00  0.00           N  
ATOM    135  CA  GLU A 246      14.287  18.179  19.310  1.00  0.00           C  
ATOM    136  C   GLU A 246      15.757  18.469  19.027  1.00  0.00           C  
ATOM    137  O   GLU A 246      16.184  18.504  17.872  1.00  0.00           O  
ATOM    138  CB  GLU A 246      13.605  19.450  19.830  1.00  0.00           C  
ATOM    139  CG  GLU A 246      12.441  19.197  20.782  1.00  0.00           C  
ATOM    140  CD  GLU A 246      12.899  18.628  22.121  1.00  0.00           C  
ATOM    141  OE1 GLU A 246      13.649  19.326  22.840  1.00  0.00           O  
ATOM    142  OE2 GLU A 246      12.518  17.484  22.453  1.00  0.00           O  
ATOM    143  N   THR A 247      16.526  18.678  20.092  1.00  0.00           N  
ATOM    144  CA  THR A 247      17.949  18.947  19.970  1.00  0.00           C  
ATOM    145  C   THR A 247      18.628  17.868  19.129  1.00  0.00           C  
ATOM    146  O   THR A 247      19.628  18.135  18.456  1.00  0.00           O  
ATOM    147  CB  THR A 247      18.629  18.981  21.353  1.00  0.00           C  
ATOM    148  OG1 THR A 247      20.051  19.001  21.184  1.00  0.00           O  
ATOM    149  CG2 THR A 247      18.246  17.756  22.170  1.00  0.00           C  
ATOM    150  N   GLY A 248      18.079  16.653  19.173  1.00  0.00           N  
ATOM    151  CA  GLY A 248      18.651  15.539  18.435  1.00  0.00           C  
ATOM    152  C   GLY A 248      20.026  15.233  18.996  1.00  0.00           C  
ATOM    153  O   GLY A 248      20.608  14.175  18.738  1.00  0.00           O  
ATOM    154  N   THR A 249      20.530  16.181  19.786  1.00  0.00           N  
ATOM    155  CA  THR A 249      21.842  16.092  20.405  1.00  0.00           C  
ATOM    156  C   THR A 249      22.921  15.721  19.387  1.00  0.00           C  
ATOM    157  O   THR A 249      22.974  16.300  18.301  1.00  0.00           O  
ATOM    158  CB  THR A 249      21.828  15.102  21.608  1.00  0.00           C  
ATOM    159  OG1 THR A 249      21.061  13.935  21.277  1.00  0.00           O  
ATOM    160  CG2 THR A 249      21.218  15.769  22.838  1.00  0.00           C  
ATOM    161  N   LYS A 250      23.769  14.755  19.723  1.00  0.00           N  
ATOM    162  CA  LYS A 250      24.866  14.328  18.852  1.00  0.00           C  
ATOM    163  C   LYS A 250      24.524  14.126  17.387  1.00  0.00           C  
ATOM    164  O   LYS A 250      25.298  14.481  16.491  1.00  0.00           O  
ATOM    165  CB  LYS A 250      25.492  13.042  19.399  1.00  0.00           C  
ATOM    166  CG  LYS A 250      26.469  12.322  18.453  1.00  0.00           C  
ATOM    167  CD  LYS A 250      27.546  13.233  17.859  1.00  0.00           C  
ATOM    168  CE  LYS A 250      28.298  14.030  18.921  1.00  0.00           C  
ATOM    169  NZ  LYS A 250      27.482  15.138  19.503  1.00  0.00           N  
ATOM    170  N   ILE A 251      23.374  13.530  17.132  1.00  0.00           N  
ATOM    171  CA  ILE A 251      22.949  13.251  15.769  1.00  0.00           C  
ATOM    172  C   ILE A 251      21.527  13.772  15.684  1.00  0.00           C  
ATOM    173  O   ILE A 251      21.181  14.755  16.345  1.00  0.00           O  
ATOM    174  CB  ILE A 251      23.002  11.724  15.521  1.00  0.00           C  
ATOM    175  CG1 ILE A 251      22.920  11.389  14.042  1.00  0.00           C  
ATOM    176  CG2 ILE A 251      21.877  11.050  16.258  1.00  0.00           C  
ATOM    177  CD1 ILE A 251      22.976   9.893  13.759  1.00  0.00           C  
ATOM    178  N   GLU A 252      20.719  13.133  14.857  1.00  0.00           N  
ATOM    179  CA  GLU A 252      19.324  13.497  14.711  1.00  0.00           C  
ATOM    180  C   GLU A 252      18.706  12.534  13.714  1.00  0.00           C  
ATOM    181  O   GLU A 252      19.167  12.364  12.580  1.00  0.00           O  
ATOM    182  CB  GLU A 252      19.177  14.946  14.259  1.00  0.00           C  
ATOM    183  CG  GLU A 252      17.721  15.400  14.236  1.00  0.00           C  
ATOM    184  CD  GLU A 252      17.522  16.799  14.763  1.00  0.00           C  
ATOM    185  OE1 GLU A 252      18.550  17.426  15.068  1.00  0.00           O  
ATOM    186  OE2 GLU A 252      16.355  17.256  14.879  1.00  0.00           O  
ATOM    187  N   LEU A 253      17.667  11.869  14.176  1.00  0.00           N  
ATOM    188  CA  LEU A 253      16.933  10.867  13.442  1.00  0.00           C  
ATOM    189  C   LEU A 253      17.078  10.800  11.929  1.00  0.00           C  
ATOM    190  O   LEU A 253      17.464   9.756  11.414  1.00  0.00           O  
ATOM    191  CB  LEU A 253      15.452  10.954  13.806  1.00  0.00           C  
ATOM    192  CG  LEU A 253      14.797   9.567  13.927  1.00  0.00           C  
ATOM    193  CD1 LEU A 253      15.702   8.545  14.666  1.00  0.00           C  
ATOM    194  CD2 LEU A 253      13.479   9.740  14.647  1.00  0.00           C  
ATOM    195  N   PRO A 254      16.813  11.895  11.188  1.00  0.00           N  
ATOM    196  CA  PRO A 254      16.959  11.722   9.754  1.00  0.00           C  
ATOM    197  C   PRO A 254      18.238  11.021   9.372  1.00  0.00           C  
ATOM    198  O   PRO A 254      18.263  10.235   8.420  1.00  0.00           O  
ATOM    199  CB  PRO A 254      16.864  13.148   9.232  1.00  0.00           C  
ATOM    200  CG  PRO A 254      15.879  13.723  10.192  1.00  0.00           C  
ATOM    201  CD  PRO A 254      16.471  13.298  11.485  1.00  0.00           C  
ATOM    202  N   GLU A 255      19.285  11.240  10.160  1.00  0.00           N  
ATOM    203  CA  GLU A 255      20.587  10.635   9.883  1.00  0.00           C  
ATOM    204  C   GLU A 255      20.643   9.114  10.036  1.00  0.00           C  
ATOM    205  O   GLU A 255      21.225   8.452   9.181  1.00  0.00           O  
ATOM    206  CB  GLU A 255      21.644  11.347  10.745  1.00  0.00           C  
ATOM    207  CG  GLU A 255      21.803  12.853  10.381  1.00  0.00           C  
ATOM    208  CD  GLU A 255      22.437  13.700  11.491  1.00  0.00           C  
ATOM    209  OE1 GLU A 255      23.530  13.331  11.972  1.00  0.00           O  
ATOM    210  OE2 GLU A 255      21.850  14.739  11.875  1.00  0.00           O  
ATOM    211  N   LEU A 256      20.060   8.537  11.086  1.00  0.00           N  
ATOM    212  CA  LEU A 256      20.111   7.080  11.193  1.00  0.00           C  
ATOM    213  C   LEU A 256      18.998   6.438  10.377  1.00  0.00           C  
ATOM    214  O   LEU A 256      18.796   5.226  10.435  1.00  0.00           O  
ATOM    215  CB  LEU A 256      20.033   6.603  12.647  1.00  0.00           C  
ATOM    216  CG  LEU A 256      18.935   7.115  13.575  1.00  0.00           C  
ATOM    217  CD1 LEU A 256      18.913   6.306  14.870  1.00  0.00           C  
ATOM    218  CD2 LEU A 256      19.188   8.575  13.853  1.00  0.00           C  
ATOM    219  N   PHE A 264      18.276   7.258   9.617  1.00  0.00           N  
ATOM    220  CA  PHE A 264      17.183   6.789   8.767  1.00  0.00           C  
ATOM    221  C   PHE A 264      17.299   7.376   7.359  1.00  0.00           C  
ATOM    222  O   PHE A 264      18.328   7.224   6.695  1.00  0.00           O  
ATOM    223  CB  PHE A 264      15.822   7.177   9.362  1.00  0.00           C  
ATOM    224  CG  PHE A 264      15.360   6.268  10.462  1.00  0.00           C  
ATOM    225  CD1 PHE A 264      15.519   6.614  11.799  1.00  0.00           C  
ATOM    226  CD2 PHE A 264      14.798   5.040  10.155  1.00  0.00           C  
ATOM    227  CE1 PHE A 264      15.123   5.735  12.813  1.00  0.00           C  
ATOM    228  CE2 PHE A 264      14.404   4.163  11.154  1.00  0.00           C  
ATOM    229  CZ  PHE A 264      14.567   4.508  12.483  1.00  0.00           C  
ATOM    230  N   PRO A 265      20.408  -1.117   9.736  1.00  0.00           N  
ATOM    231  CA  PRO A 265      19.062  -1.540  10.165  1.00  0.00           C  
ATOM    232  C   PRO A 265      18.768  -1.190  11.633  1.00  0.00           C  
ATOM    233  O   PRO A 265      19.285  -1.846  12.546  1.00  0.00           O  
ATOM    234  CB  PRO A 265      19.065  -3.064   9.950  1.00  0.00           C  
ATOM    235  CG  PRO A 265      20.450  -3.390   9.353  1.00  0.00           C  
ATOM    236  CD  PRO A 265      21.346  -2.248   9.741  1.00  0.00           C  
ATOM    237  N   GLN A 266      17.956  -0.158  11.857  1.00  0.00           N  
ATOM    238  CA  GLN A 266      17.585   0.242  13.216  1.00  0.00           C  
ATOM    239  C   GLN A 266      16.488  -0.687  13.765  1.00  0.00           C  
ATOM    240  O   GLN A 266      15.879  -1.470  13.032  1.00  0.00           O  
ATOM    241  CB  GLN A 266      17.053   1.682  13.245  1.00  0.00           C  
ATOM    242  CG  GLN A 266      18.056   2.770  12.882  1.00  0.00           C  
ATOM    243  CD  GLN A 266      19.314   2.730  13.738  1.00  0.00           C  
ATOM    244  OE1 GLN A 266      19.250   2.674  14.966  1.00  0.00           O  
ATOM    245  NE2 GLN A 266      20.465   2.773  13.087  1.00  0.00           N  
ATOM    246  N   THR A 267      16.252  -0.600  15.067  1.00  0.00           N  
ATOM    247  CA  THR A 267      15.218  -1.401  15.706  1.00  0.00           C  
ATOM    248  C   THR A 267      14.310  -0.406  16.404  1.00  0.00           C  
ATOM    249  O   THR A 267      14.773   0.446  17.155  1.00  0.00           O  
ATOM    250  CB  THR A 267      15.814  -2.380  16.705  1.00  0.00           C  
ATOM    251  OG1 THR A 267      16.610  -3.331  15.992  1.00  0.00           O  
ATOM    252  CG2 THR A 267      14.727  -3.122  17.450  1.00  0.00           C  
ATOM    253  N   ILE A 268      13.019  -0.496  16.110  1.00  0.00           N  
ATOM    254  CA  ILE A 268      12.043   0.412  16.675  1.00  0.00           C  
ATOM    255  C   ILE A 268      10.990  -0.370  17.437  1.00  0.00           C  
ATOM    256  O   ILE A 268      10.563  -1.445  16.995  1.00  0.00           O  
ATOM    257  CB  ILE A 268      11.331   1.198  15.571  1.00  0.00           C  
ATOM    258  CG1 ILE A 268      12.359   1.918  14.695  1.00  0.00           C  
ATOM    259  CG2 ILE A 268      10.345   2.194  16.185  1.00  0.00           C  
ATOM    260  CD1 ILE A 268      12.754   1.140  13.463  1.00  0.00           C  
ATOM    261  N   TYR A 269      10.572   0.141  18.591  1.00  0.00           N  
ATOM    262  CA  TYR A 269       9.517  -0.563  19.306  1.00  0.00           C  
ATOM    263  C   TYR A 269       8.382   0.340  19.718  1.00  0.00           C  
ATOM    264  O   TYR A 269       8.517   1.556  19.741  1.00  0.00           O  
ATOM    265  CB  TYR A 269      10.048  -1.252  20.545  1.00  0.00           C  
ATOM    266  CG  TYR A 269       9.933  -0.539  21.896  1.00  0.00           C  
ATOM    267  CD1 TYR A 269      10.885   0.376  22.322  1.00  0.00           C  
ATOM    268  CD2 TYR A 269       8.875  -0.827  22.766  1.00  0.00           C  
ATOM    269  CE1 TYR A 269      10.826   0.970  23.556  1.00  0.00           C  
ATOM    270  CE2 TYR A 269       8.798  -0.237  24.011  1.00  0.00           C  
ATOM    271  CZ  TYR A 269       9.769   0.661  24.413  1.00  0.00           C  
ATOM    272  OH  TYR A 269       9.681   1.256  25.653  1.00  0.00           O  
ATOM    273  N   CYS A 270       7.255  -0.277  20.040  1.00  0.00           N  
ATOM    274  CA  CYS A 270       6.089   0.445  20.525  1.00  0.00           C  
ATOM    275  C   CYS A 270       5.380  -0.517  21.483  1.00  0.00           C  
ATOM    276  O   CYS A 270       5.219  -1.704  21.176  1.00  0.00           O  
ATOM    277  CB  CYS A 270       5.150   0.826  19.383  1.00  0.00           C  
ATOM    278  SG  CYS A 270       3.590   1.581  19.962  1.00  0.00           S  
ATOM    279  N   GLY A 272       4.976  -0.004  22.642  1.00  0.00           N  
ATOM    280  CA  GLY A 272       4.303  -0.830  23.624  1.00  0.00           C  
ATOM    281  C   GLY A 272       2.788  -0.747  23.553  1.00  0.00           C  
ATOM    282  O   GLY A 272       2.213   0.256  23.134  1.00  0.00           O  
ATOM    283  N   PHE A 273       2.137  -1.827  23.965  1.00  0.00           N  
ATOM    284  CA  PHE A 273       0.682  -1.905  23.972  1.00  0.00           C  
ATOM    285  C   PHE A 273       0.268  -2.540  25.309  1.00  0.00           C  
ATOM    286  O   PHE A 273       0.599  -3.704  25.583  1.00  0.00           O  
ATOM    287  CB  PHE A 273       0.207  -2.786  22.820  1.00  0.00           C  
ATOM    288  CG  PHE A 273       0.576  -2.272  21.468  1.00  0.00           C  
ATOM    289  CD1 PHE A 273      -0.322  -1.502  20.733  1.00  0.00           C  
ATOM    290  CD2 PHE A 273       1.835  -2.526  20.934  1.00  0.00           C  
ATOM    291  CE1 PHE A 273       0.024  -0.989  19.488  1.00  0.00           C  
ATOM    292  CE2 PHE A 273       2.196  -2.013  19.681  1.00  0.00           C  
ATOM    293  CZ  PHE A 273       1.290  -1.245  18.959  1.00  0.00           C  
ATOM    294  N   ASP A 274      -0.435  -1.781  26.143  1.00  0.00           N  
ATOM    295  CA  ASP A 274      -0.873  -2.290  27.433  1.00  0.00           C  
ATOM    296  C   ASP A 274      -2.174  -3.061  27.293  1.00  0.00           C  
ATOM    297  O   ASP A 274      -3.136  -2.563  26.734  1.00  0.00           O  
ATOM    298  CB  ASP A 274      -1.036  -1.146  28.438  1.00  0.00           C  
ATOM    299  CG  ASP A 274       0.146  -1.048  29.400  1.00  0.00           C  
ATOM    300  OD1 ASP A 274       1.117  -1.814  29.239  1.00  0.00           O  
ATOM    301  OD2 ASP A 274       0.113  -0.208  30.312  1.00  0.00           O  
ATOM    302  N   PRO A 275      -2.203  -4.312  27.781  1.00  0.00           N  
ATOM    303  CA  PRO A 275      -3.393  -5.161  27.705  1.00  0.00           C  
ATOM    304  C   PRO A 275      -4.455  -4.821  28.752  1.00  0.00           C  
ATOM    305  O   PRO A 275      -4.751  -5.622  29.631  1.00  0.00           O  
ATOM    306  CB  PRO A 275      -2.819  -6.556  27.901  1.00  0.00           C  
ATOM    307  CG  PRO A 275      -1.736  -6.300  28.895  1.00  0.00           C  
ATOM    308  CD  PRO A 275      -1.054  -5.089  28.273  1.00  0.00           C  
ATOM    309  N   THR A 276      -5.012  -3.621  28.679  1.00  0.00           N  
ATOM    310  CA  THR A 276      -6.050  -3.253  29.632  1.00  0.00           C  
ATOM    311  C   THR A 276      -7.351  -3.924  29.176  1.00  0.00           C  
ATOM    312  O   THR A 276      -8.264  -4.103  29.958  1.00  0.00           O  
ATOM    313  CB  THR A 276      -6.205  -1.722  29.714  1.00  0.00           C  
ATOM    314  OG1 THR A 276      -6.429  -1.191  28.402  1.00  0.00           O  
ATOM    315  CG2 THR A 276      -4.928  -1.107  30.261  1.00  0.00           C  
ATOM    316  N   ALA A 277      -7.402  -4.314  27.905  1.00  0.00           N  
ATOM    317  CA  ALA A 277      -8.553  -5.006  27.318  1.00  0.00           C  
ATOM    318  C   ALA A 277      -8.007  -6.266  26.628  1.00  0.00           C  
ATOM    319  O   ALA A 277      -6.792  -6.397  26.412  1.00  0.00           O  
ATOM    320  CB  ALA A 277      -9.251  -4.101  26.288  1.00  0.00           C  
ATOM    321  N   ASP A 278      -8.883  -7.191  26.266  1.00  0.00           N  
ATOM    322  CA  ASP A 278      -8.412  -8.409  25.606  1.00  0.00           C  
ATOM    323  C   ASP A 278      -8.432  -8.245  24.095  1.00  0.00           C  
ATOM    324  O   ASP A 278      -8.505  -9.210  23.345  1.00  0.00           O  
ATOM    325  CB  ASP A 278      -9.268  -9.614  26.021  1.00  0.00           C  
ATOM    326  CG  ASP A 278     -10.728  -9.481  25.589  1.00  0.00           C  
ATOM    327  OD1 ASP A 278     -11.090  -8.455  24.965  1.00  0.00           O  
ATOM    328  OD2 ASP A 278     -11.514 -10.412  25.875  1.00  0.00           O  
ATOM    329  N   SER A 279      -8.361  -7.008  23.642  1.00  0.00           N  
ATOM    330  CA  SER A 279      -8.375  -6.757  22.215  1.00  0.00           C  
ATOM    331  C   SER A 279      -7.808  -5.387  21.952  1.00  0.00           C  
ATOM    332  O   SER A 279      -7.910  -4.512  22.800  1.00  0.00           O  
ATOM    333  CB  SER A 279      -9.820  -6.808  21.690  1.00  0.00           C  
ATOM    334  OG  SER A 279      -9.887  -6.407  20.331  1.00  0.00           O  
ATOM    335  N   LEU A 280      -7.200  -5.203  20.789  1.00  0.00           N  
ATOM    336  CA  LEU A 280      -6.705  -3.881  20.417  1.00  0.00           C  
ATOM    337  C   LEU A 280      -7.915  -3.192  19.779  1.00  0.00           C  
ATOM    338  O   LEU A 280      -8.914  -3.856  19.499  1.00  0.00           O  
ATOM    339  CB  LEU A 280      -5.610  -4.000  19.358  1.00  0.00           C  
ATOM    340  CG  LEU A 280      -4.331  -4.710  19.776  1.00  0.00           C  
ATOM    341  CD1 LEU A 280      -3.507  -5.025  18.533  1.00  0.00           C  
ATOM    342  CD2 LEU A 280      -3.581  -3.826  20.759  1.00  0.00           C  
ATOM    343  N   HIS A 281      -7.847  -1.880  19.570  1.00  0.00           N  
ATOM    344  CA  HIS A 281      -8.940  -1.190  18.877  1.00  0.00           C  
ATOM    345  C   HIS A 281      -8.319  -0.337  17.792  1.00  0.00           C  
ATOM    346  O   HIS A 281      -7.095  -0.278  17.674  1.00  0.00           O  
ATOM    347  CB  HIS A 281      -9.818  -0.335  19.812  1.00  0.00           C  
ATOM    348  CG  HIS A 281      -9.068   0.700  20.589  1.00  0.00           C  
ATOM    349  ND1 HIS A 281      -8.294   1.669  19.987  1.00  0.00           N  
ATOM    350  CD2 HIS A 281      -8.947   0.896  21.924  1.00  0.00           C  
ATOM    351  CE1 HIS A 281      -7.722   2.414  20.918  1.00  0.00           C  
ATOM    352  NE2 HIS A 281      -8.102   1.965  22.101  1.00  0.00           N  
ATOM    353  N   VAL A 282      -9.167   0.305  16.995  1.00  0.00           N  
ATOM    354  CA  VAL A 282      -8.745   1.146  15.876  1.00  0.00           C  
ATOM    355  C   VAL A 282      -7.673   2.211  16.160  1.00  0.00           C  
ATOM    356  O   VAL A 282      -6.868   2.539  15.284  1.00  0.00           O  
ATOM    357  CB  VAL A 282      -9.997   1.793  15.239  1.00  0.00           C  
ATOM    358  CG1 VAL A 282      -9.649   3.115  14.612  1.00  0.00           C  
ATOM    359  CG2 VAL A 282     -10.586   0.821  14.178  1.00  0.00           C  
ATOM    360  N   GLY A 283      -7.646   2.749  17.371  1.00  0.00           N  
ATOM    361  CA  GLY A 283      -6.632   3.743  17.681  1.00  0.00           C  
ATOM    362  C   GLY A 283      -5.237   3.124  17.774  1.00  0.00           C  
ATOM    363  O   GLY A 283      -4.257   3.696  17.276  1.00  0.00           O  
ATOM    364  N   HIS A 284      -5.144   1.956  18.411  1.00  0.00           N  
ATOM    365  CA  HIS A 284      -3.861   1.248  18.563  1.00  0.00           C  
ATOM    366  C   HIS A 284      -3.277   0.897  17.195  1.00  0.00           C  
ATOM    367  O   HIS A 284      -2.061   0.782  17.033  1.00  0.00           O  
ATOM    368  CB  HIS A 284      -4.044  -0.085  19.319  1.00  0.00           C  
ATOM    369  CG  HIS A 284      -4.663   0.047  20.675  1.00  0.00           C  
ATOM    370  ND1 HIS A 284      -4.142   0.862  21.661  1.00  0.00           N  
ATOM    371  CD2 HIS A 284      -5.729  -0.581  21.231  1.00  0.00           C  
ATOM    372  CE1 HIS A 284      -4.857   0.726  22.764  1.00  0.00           C  
ATOM    373  NE2 HIS A 284      -5.825  -0.143  22.531  1.00  0.00           N  
ATOM    374  N   LEU A 285      -4.163   0.703  16.222  1.00  0.00           N  
ATOM    375  CA  LEU A 285      -3.776   0.318  14.866  1.00  0.00           C  
ATOM    376  C   LEU A 285      -2.854   1.333  14.214  1.00  0.00           C  
ATOM    377  O   LEU A 285      -1.952   0.981  13.450  1.00  0.00           O  
ATOM    378  CB  LEU A 285      -5.026   0.121  14.009  1.00  0.00           C  
ATOM    379  CG  LEU A 285      -4.791  -0.502  12.639  1.00  0.00           C  
ATOM    380  CD1 LEU A 285      -4.170  -1.882  12.798  1.00  0.00           C  
ATOM    381  CD2 LEU A 285      -6.117  -0.603  11.918  1.00  0.00           C  
ATOM    382  N   LEU A 286      -3.086   2.595  14.529  1.00  0.00           N  
ATOM    383  CA  LEU A 286      -2.274   3.674  13.999  1.00  0.00           C  
ATOM    384  C   LEU A 286      -0.830   3.489  14.450  1.00  0.00           C  
ATOM    385  O   LEU A 286       0.087   3.626  13.661  1.00  0.00           O  
ATOM    386  CB  LEU A 286      -2.812   5.012  14.493  1.00  0.00           C  
ATOM    387  CG  LEU A 286      -2.875   6.092  13.422  1.00  0.00           C  
ATOM    388  CD1 LEU A 286      -3.802   5.635  12.287  1.00  0.00           C  
ATOM    389  CD2 LEU A 286      -3.376   7.382  14.043  1.00  0.00           C  
ATOM    390  N   ALA A 288      -0.625   3.176  15.724  1.00  0.00           N  
ATOM    391  CA  ALA A 288       0.731   2.961  16.211  1.00  0.00           C  
ATOM    392  C   ALA A 288       1.318   1.700  15.572  1.00  0.00           C  
ATOM    393  O   ALA A 288       2.491   1.661  15.228  1.00  0.00           O  
ATOM    394  CB  ALA A 288       0.738   2.842  17.748  1.00  0.00           C  
ATOM    395  N   LEU A 289       0.503   0.662  15.411  1.00  0.00           N  
ATOM    396  CA  LEU A 289       1.003  -0.565  14.805  1.00  0.00           C  
ATOM    397  C   LEU A 289       1.398  -0.280  13.340  1.00  0.00           C  
ATOM    398  O   LEU A 289       2.421  -0.768  12.848  1.00  0.00           O  
ATOM    399  CB  LEU A 289      -0.082  -1.654  14.849  1.00  0.00           C  
ATOM    400  CG  LEU A 289       0.278  -3.083  15.251  1.00  0.00           C  
ATOM    401  CD1 LEU A 289      -0.571  -4.055  14.444  1.00  0.00           C  
ATOM    402  CD2 LEU A 289       1.739  -3.361  15.018  1.00  0.00           C  
ATOM    403  N   LEU A 290       0.569   0.499  12.648  1.00  0.00           N  
ATOM    404  CA  LEU A 290       0.838   0.864  11.261  1.00  0.00           C  
ATOM    405  C   LEU A 290       2.156   1.623  11.172  1.00  0.00           C  
ATOM    406  O   LEU A 290       2.901   1.472  10.211  1.00  0.00           O  
ATOM    407  CB  LEU A 290      -0.296   1.724  10.707  1.00  0.00           C  
ATOM    408  CG  LEU A 290      -1.523   0.942  10.242  1.00  0.00           C  
ATOM    409  CD1 LEU A 290      -2.741   1.846  10.206  1.00  0.00           C  
ATOM    410  CD2 LEU A 290      -1.254   0.374   8.870  1.00  0.00           C  
ATOM    411  N   GLY A 291       2.441   2.442  12.178  1.00  0.00           N  
ATOM    412  CA  GLY A 291       3.700   3.154  12.176  1.00  0.00           C  
ATOM    413  C   GLY A 291       4.833   2.138  12.178  1.00  0.00           C  
ATOM    414  O   GLY A 291       5.843   2.323  11.508  1.00  0.00           O  
ATOM    415  N   LEU A 292       4.664   1.043  12.920  1.00  0.00           N  
ATOM    416  CA  LEU A 292       5.711   0.036  12.975  1.00  0.00           C  
ATOM    417  C   LEU A 292       5.813  -0.681  11.636  1.00  0.00           C  
ATOM    418  O   LEU A 292       6.917  -0.962  11.177  1.00  0.00           O  
ATOM    419  CB  LEU A 292       5.447  -1.001  14.076  1.00  0.00           C  
ATOM    420  CG  LEU A 292       5.492  -0.621  15.564  1.00  0.00           C  
ATOM    421  CD1 LEU A 292       5.349  -1.907  16.391  1.00  0.00           C  
ATOM    422  CD2 LEU A 292       6.820   0.061  15.912  1.00  0.00           C  
ATOM    423  N   PHE A 293       4.670  -0.997  11.026  1.00  0.00           N  
ATOM    424  CA  PHE A 293       4.679  -1.688   9.743  1.00  0.00           C  
ATOM    425  C   PHE A 293       5.426  -0.869   8.696  1.00  0.00           C  
ATOM    426  O   PHE A 293       6.224  -1.417   7.944  1.00  0.00           O  
ATOM    427  CB  PHE A 293       3.259  -1.983   9.252  1.00  0.00           C  
ATOM    428  CG  PHE A 293       2.562  -3.090  10.007  1.00  0.00           C  
ATOM    429  CD1 PHE A 293       3.287  -4.143  10.565  1.00  0.00           C  
ATOM    430  CD2 PHE A 293       1.179  -3.103  10.114  1.00  0.00           C  
ATOM    431  CE1 PHE A 293       2.648  -5.189  11.213  1.00  0.00           C  
ATOM    432  CE2 PHE A 293       0.520  -4.148  10.764  1.00  0.00           C  
ATOM    433  CZ  PHE A 293       1.255  -5.197  11.316  1.00  0.00           C  
ATOM    434  N   HIS A 294       5.189   0.439   8.655  1.00  0.00           N  
ATOM    435  CA  HIS A 294       5.894   1.263   7.675  1.00  0.00           C  
ATOM    436  C   HIS A 294       7.414   1.151   7.806  1.00  0.00           C  
ATOM    437  O   HIS A 294       8.126   1.052   6.805  1.00  0.00           O  
ATOM    438  CB  HIS A 294       5.463   2.730   7.786  1.00  0.00           C  
ATOM    439  CG  HIS A 294       4.216   3.039   7.023  1.00  0.00           C  
ATOM    440  ND1 HIS A 294       2.960   2.975   7.586  1.00  0.00           N  
ATOM    441  CD2 HIS A 294       4.028   3.358   5.721  1.00  0.00           C  
ATOM    442  CE1 HIS A 294       2.051   3.242   6.665  1.00  0.00           C  
ATOM    443  NE2 HIS A 294       2.673   3.477   5.524  1.00  0.00           N  
ATOM    444  N   LEU A 295       7.898   1.141   9.043  1.00  0.00           N  
ATOM    445  CA  LEU A 295       9.331   1.035   9.308  1.00  0.00           C  
ATOM    446  C   LEU A 295       9.862  -0.344   8.933  1.00  0.00           C  
ATOM    447  O   LEU A 295      10.977  -0.479   8.440  1.00  0.00           O  
ATOM    448  CB  LEU A 295       9.606   1.312  10.789  1.00  0.00           C  
ATOM    449  CG  LEU A 295       9.286   2.737  11.240  1.00  0.00           C  
ATOM    450  CD1 LEU A 295       9.195   2.798  12.740  1.00  0.00           C  
ATOM    451  CD2 LEU A 295      10.354   3.688  10.725  1.00  0.00           C  
ATOM    452  N   GLN A 296       9.058  -1.369   9.180  1.00  0.00           N  
ATOM    453  CA  GLN A 296       9.457  -2.721   8.860  1.00  0.00           C  
ATOM    454  C   GLN A 296       9.570  -2.889   7.336  1.00  0.00           C  
ATOM    455  O   GLN A 296      10.528  -3.487   6.842  1.00  0.00           O  
ATOM    456  CB  GLN A 296       8.438  -3.710   9.424  1.00  0.00           C  
ATOM    457  CG  GLN A 296       8.867  -5.180   9.335  1.00  0.00           C  
ATOM    458  CD  GLN A 296       7.711  -6.143   9.519  1.00  0.00           C  
ATOM    459  OE1 GLN A 296       7.867  -7.364   9.337  1.00  0.00           O  
ATOM    460  NE2 GLN A 296       6.541  -5.611   9.876  1.00  0.00           N  
ATOM    461  N   ARG A 297       8.595  -2.346   6.609  1.00  0.00           N  
ATOM    462  CA  ARG A 297       8.545  -2.432   5.151  1.00  0.00           C  
ATOM    463  C   ARG A 297       9.784  -1.776   4.549  1.00  0.00           C  
ATOM    464  O   ARG A 297      10.299  -2.223   3.522  1.00  0.00           O  
ATOM    465  CB  ARG A 297       7.277  -1.748   4.620  1.00  0.00           C  
ATOM    466  CG  ARG A 297       5.978  -2.387   5.124  1.00  0.00           C  
ATOM    467  CD  ARG A 297       4.787  -1.461   4.911  1.00  0.00           C  
ATOM    468  NE  ARG A 297       4.482  -1.311   3.495  1.00  0.00           N  
ATOM    469  CZ  ARG A 297       3.688  -2.127   2.813  1.00  0.00           C  
ATOM    470  NH1 ARG A 297       3.095  -3.148   3.418  1.00  0.00           N  
ATOM    471  NH2 ARG A 297       3.524  -1.947   1.516  1.00  0.00           N  
ATOM    472  N   ALA A 298      10.263  -0.722   5.202  1.00  0.00           N  
ATOM    473  CA  ALA A 298      11.450  -0.020   4.743  1.00  0.00           C  
ATOM    474  C   ALA A 298      12.730  -0.780   5.105  1.00  0.00           C  
ATOM    475  O   ALA A 298      13.823  -0.306   4.841  1.00  0.00           O  
ATOM    476  CB  ALA A 298      11.490   1.380   5.333  1.00  0.00           C  
ATOM    477  N   GLY A 305      12.597  -1.952   5.718  1.00  0.00           N  
ATOM    478  CA  GLY A 305      13.783  -2.723   6.066  1.00  0.00           C  
ATOM    479  C   GLY A 305      14.214  -2.774   7.525  1.00  0.00           C  
ATOM    480  O   GLY A 305      15.149  -3.485   7.862  1.00  0.00           O  
ATOM    481  N   HIS A 306      13.544  -2.033   8.398  1.00  0.00           N  
ATOM    482  CA  HIS A 306      13.898  -2.038   9.815  1.00  0.00           C  
ATOM    483  C   HIS A 306      13.202  -3.150  10.607  1.00  0.00           C  
ATOM    484  O   HIS A 306      12.169  -3.672  10.197  1.00  0.00           O  
ATOM    485  CB  HIS A 306      13.567  -0.673  10.408  1.00  0.00           C  
ATOM    486  CG  HIS A 306      14.288   0.448   9.733  1.00  0.00           C  
ATOM    487  ND1 HIS A 306      15.603   0.757  10.009  1.00  0.00           N  
ATOM    488  CD2 HIS A 306      13.911   1.274   8.731  1.00  0.00           C  
ATOM    489  CE1 HIS A 306      16.005   1.722   9.205  1.00  0.00           C  
ATOM    490  NE2 HIS A 306      14.998   2.053   8.419  1.00  0.00           N  
ATOM    491  N   ASN A 307      13.804  -3.518  11.733  1.00  0.00           N  
ATOM    492  CA  ASN A 307      13.279  -4.549  12.617  1.00  0.00           C  
ATOM    493  C   ASN A 307      12.416  -3.811  13.613  1.00  0.00           C  
ATOM    494  O   ASN A 307      12.829  -2.778  14.131  1.00  0.00           O  
ATOM    495  CB  ASN A 307      14.425  -5.239  13.357  1.00  0.00           C  
ATOM    496  CG  ASN A 307      15.381  -5.925  12.415  1.00  0.00           C  
ATOM    497  OD1 ASN A 307      16.547  -6.142  12.739  1.00  0.00           O  
ATOM    498  ND2 ASN A 307      14.888  -6.281  11.238  1.00  0.00           N  
ATOM    499  N   VAL A 308      11.221  -4.330  13.876  1.00  0.00           N  
ATOM    500  CA  VAL A 308      10.330  -3.670  14.815  1.00  0.00           C  
ATOM    501  C   VAL A 308       9.829  -4.620  15.889  1.00  0.00           C  
ATOM    502  O   VAL A 308       9.641  -5.819  15.655  1.00  0.00           O  
ATOM    503  CB  VAL A 308       9.128  -3.067  14.096  1.00  0.00           C  
ATOM    504  CG1 VAL A 308       9.600  -2.056  13.079  1.00  0.00           C  
ATOM    505  CG2 VAL A 308       8.298  -4.187  13.436  1.00  0.00           C  
ATOM    506  N   ILE A 309       9.617  -4.068  17.072  1.00  0.00           N  
ATOM    507  CA  ILE A 309       9.144  -4.851  18.201  1.00  0.00           C  
ATOM    508  C   ILE A 309       7.847  -4.284  18.752  1.00  0.00           C  
ATOM    509  O   ILE A 309       7.755  -3.101  19.060  1.00  0.00           O  
ATOM    510  CB  ILE A 309      10.201  -4.885  19.330  1.00  0.00           C  
ATOM    511  CG1 ILE A 309      11.440  -5.642  18.839  1.00  0.00           C  
ATOM    512  CG2 ILE A 309       9.627  -5.560  20.574  1.00  0.00           C  
ATOM    513  CD1 ILE A 309      12.554  -5.709  19.843  1.00  0.00           C  
ATOM    514  N   ALA A 310       6.843  -5.142  18.829  1.00  0.00           N  
ATOM    515  CA  ALA A 310       5.554  -4.782  19.371  1.00  0.00           C  
ATOM    516  C   ALA A 310       5.614  -5.361  20.779  1.00  0.00           C  
ATOM    517  O   ALA A 310       5.602  -6.580  20.965  1.00  0.00           O  
ATOM    518  CB  ALA A 310       4.458  -5.443  18.564  1.00  0.00           C  
ATOM    519  N   LEU A 311       5.669  -4.486  21.774  1.00  0.00           N  
ATOM    520  CA  LEU A 311       5.766  -4.914  23.156  1.00  0.00           C  
ATOM    521  C   LEU A 311       4.416  -4.968  23.873  1.00  0.00           C  
ATOM    522  O   LEU A 311       3.696  -3.973  23.919  1.00  0.00           O  
ATOM    523  CB  LEU A 311       6.711  -3.962  23.907  1.00  0.00           C  
ATOM    524  CG  LEU A 311       7.032  -4.288  25.369  1.00  0.00           C  
ATOM    525  CD1 LEU A 311       7.795  -5.574  25.426  1.00  0.00           C  
ATOM    526  CD2 LEU A 311       7.868  -3.176  25.988  1.00  0.00           C  
ATOM    527  N   VAL A 312       4.073  -6.134  24.412  1.00  0.00           N  
ATOM    528  CA  VAL A 312       2.844  -6.270  25.176  1.00  0.00           C  
ATOM    529  C   VAL A 312       3.216  -5.922  26.624  1.00  0.00           C  
ATOM    530  O   VAL A 312       4.166  -6.477  27.174  1.00  0.00           O  
ATOM    531  CB  VAL A 312       2.294  -7.700  25.147  1.00  0.00           C  
ATOM    532  CG1 VAL A 312       1.148  -7.816  26.122  1.00  0.00           C  
ATOM    533  CG2 VAL A 312       1.819  -8.049  23.751  1.00  0.00           C  
ATOM    534  N   GLY A 313       2.484  -4.991  27.233  1.00  0.00           N  
ATOM    535  CA  GLY A 313       2.791  -4.608  28.602  1.00  0.00           C  
ATOM    536  C   GLY A 313       2.137  -5.436  29.700  1.00  0.00           C  
ATOM    537  O   GLY A 313       1.390  -4.901  30.516  1.00  0.00           O  
ATOM    538  N   GLY A 314       2.432  -6.735  29.737  1.00  0.00           N  
ATOM    539  CA  GLY A 314       1.872  -7.599  30.757  1.00  0.00           C  
ATOM    540  C   GLY A 314       2.189  -7.141  32.175  1.00  0.00           C  
ATOM    541  O   GLY A 314       1.405  -7.374  33.077  1.00  0.00           O  
ATOM    542  N   ALA A 315       3.345  -6.514  32.387  1.00  0.00           N  
ATOM    543  CA  ALA A 315       3.700  -6.021  33.714  1.00  0.00           C  
ATOM    544  C   ALA A 315       3.157  -4.600  33.905  1.00  0.00           C  
ATOM    545  O   ALA A 315       2.533  -4.321  34.916  1.00  0.00           O  
ATOM    546  CB  ALA A 315       5.196  -6.059  33.927  1.00  0.00           C  
ATOM    547  N   THR A 316       3.387  -3.720  32.937  1.00  0.00           N  
ATOM    548  CA  THR A 316       2.896  -2.351  33.086  1.00  0.00           C  
ATOM    549  C   THR A 316       1.360  -2.219  33.200  1.00  0.00           C  
ATOM    550  O   THR A 316       0.870  -1.361  33.918  1.00  0.00           O  
ATOM    551  CB  THR A 316       3.390  -1.452  31.943  1.00  0.00           C  
ATOM    552  OG1 THR A 316       3.307  -2.157  30.703  1.00  0.00           O  
ATOM    553  CG2 THR A 316       4.824  -1.020  32.193  1.00  0.00           C  
ATOM    554  N   ALA A 317       0.603  -3.069  32.514  1.00  0.00           N  
ATOM    555  CA  ALA A 317      -0.851  -2.976  32.590  1.00  0.00           C  
ATOM    556  C   ALA A 317      -1.375  -3.280  34.003  1.00  0.00           C  
ATOM    557  O   ALA A 317      -2.510  -2.936  34.338  1.00  0.00           O  
ATOM    558  CB  ALA A 317      -1.496  -3.913  31.568  1.00  0.00           C  
ATOM    559  N   ARG A 333      -0.562  -3.936  34.825  1.00  0.00           N  
ATOM    560  CA  ARG A 333      -0.972  -4.227  36.189  1.00  0.00           C  
ATOM    561  C   ARG A 333      -0.960  -2.939  37.011  1.00  0.00           C  
ATOM    562  O   ARG A 333      -1.598  -2.862  38.054  1.00  0.00           O  
ATOM    563  CB  ARG A 333      -0.030  -5.243  36.839  1.00  0.00           C  
ATOM    564  CG  ARG A 333       0.011  -6.583  36.120  1.00  0.00           C  
ATOM    565  CD  ARG A 333       1.078  -7.508  36.699  1.00  0.00           C  
ATOM    566  NE  ARG A 333       0.820  -7.805  38.108  1.00  0.00           N  
ATOM    567  CZ  ARG A 333       1.708  -8.361  38.932  1.00  0.00           C  
ATOM    568  NH1 ARG A 333       2.933  -8.684  38.500  1.00  0.00           N  
ATOM    569  NH2 ARG A 333       1.359  -8.617  40.183  1.00  0.00           N  
ATOM    570  N   LEU A 335      -0.229  -1.932  36.544  1.00  0.00           N  
ATOM    571  CA  LEU A 335      -0.134  -0.655  37.254  1.00  0.00           C  
ATOM    572  C   LEU A 335      -1.082   0.383  36.653  1.00  0.00           C  
ATOM    573  O   LEU A 335      -1.796   1.063  37.377  1.00  0.00           O  
ATOM    574  CB  LEU A 335       1.293  -0.125  37.189  1.00  0.00           C  
ATOM    575  CG  LEU A 335       2.236  -0.341  38.369  1.00  0.00           C  
ATOM    576  CD1 LEU A 335       2.071  -1.731  38.936  1.00  0.00           C  
ATOM    577  CD2 LEU A 335       3.665  -0.089  37.909  1.00  0.00           C  
ATOM    578  N   GLY A 336      -1.068   0.512  35.328  1.00  0.00           N  
ATOM    579  CA  GLY A 336      -1.940   1.464  34.667  1.00  0.00           C  
ATOM    580  C   GLY A 336      -1.265   2.775  34.311  1.00  0.00           C  
ATOM    581  O   GLY A 336      -0.800   3.492  35.195  1.00  0.00           O  
ATOM    582  N   ASP A 337      -1.218   3.081  33.014  1.00  0.00           N  
ATOM    583  CA  ASP A 337      -0.607   4.310  32.509  1.00  0.00           C  
ATOM    584  C   ASP A 337      -1.518   5.498  32.858  1.00  0.00           C  
ATOM    585  O   ASP A 337      -2.689   5.519  32.487  1.00  0.00           O  
ATOM    586  CB  ASP A 337      -0.450   4.203  30.985  1.00  0.00           C  
ATOM    587  CG  ASP A 337       0.488   5.265  30.403  1.00  0.00           C  
ATOM    588  OD1 ASP A 337       0.732   6.299  31.064  1.00  0.00           O  
ATOM    589  OD2 ASP A 337       0.973   5.066  29.271  1.00  0.00           O  
ATOM    590  N   PRO A 338      -0.997   6.495  33.587  1.00  0.00           N  
ATOM    591  CA  PRO A 338      -1.816   7.655  33.953  1.00  0.00           C  
ATOM    592  C   PRO A 338      -1.815   8.739  32.875  1.00  0.00           C  
ATOM    593  O   PRO A 338      -2.589   9.686  32.935  1.00  0.00           O  
ATOM    594  CB  PRO A 338      -1.156   8.140  35.234  1.00  0.00           C  
ATOM    595  CG  PRO A 338       0.324   7.923  34.897  1.00  0.00           C  
ATOM    596  CD  PRO A 338       0.325   6.549  34.241  1.00  0.00           C  
ATOM    597  N   SER A 339      -0.933   8.594  31.897  1.00  0.00           N  
ATOM    598  CA  SER A 339      -0.818   9.566  30.816  1.00  0.00           C  
ATOM    599  C   SER A 339      -2.158   9.949  30.213  1.00  0.00           C  
ATOM    600  O   SER A 339      -2.920   9.088  29.800  1.00  0.00           O  
ATOM    601  CB  SER A 339       0.097   9.013  29.727  1.00  0.00           C  
ATOM    602  OG  SER A 339       1.396   8.807  30.246  1.00  0.00           O  
ATOM    603  N   GLY A 340      -2.442  11.248  30.182  1.00  0.00           N  
ATOM    604  CA  GLY A 340      -3.686  11.727  29.603  1.00  0.00           C  
ATOM    605  C   GLY A 340      -4.957  11.394  30.353  1.00  0.00           C  
ATOM    606  O   GLY A 340      -6.054  11.678  29.864  1.00  0.00           O  
ATOM    607  N   ARG A 341      -4.838  10.796  31.534  1.00  0.00           N  
ATOM    608  CA  ARG A 341      -6.036  10.444  32.298  1.00  0.00           C  
ATOM    609  C   ARG A 341      -6.352  11.410  33.444  1.00  0.00           C  
ATOM    610  O   ARG A 341      -5.457  11.902  34.133  1.00  0.00           O  
ATOM    611  CB  ARG A 341      -5.918   9.023  32.852  1.00  0.00           C  
ATOM    612  CG  ARG A 341      -5.948   7.935  31.801  1.00  0.00           C  
ATOM    613  CD  ARG A 341      -5.891   6.571  32.461  1.00  0.00           C  
ATOM    614  NE  ARG A 341      -7.037   6.344  33.340  1.00  0.00           N  
ATOM    615  CZ  ARG A 341      -8.260   6.043  32.915  1.00  0.00           C  
ATOM    616  NH1 ARG A 341      -8.508   5.924  31.613  1.00  0.00           N  
ATOM    617  NH2 ARG A 341      -9.235   5.860  33.795  1.00  0.00           N  
ATOM    618  N   THR A 342      -7.643  11.656  33.634  1.00  0.00           N  
ATOM    619  CA  THR A 342      -8.164  12.535  34.671  1.00  0.00           C  
ATOM    620  C   THR A 342      -8.330  11.750  35.958  1.00  0.00           C  
ATOM    621  O   THR A 342      -7.948  12.196  37.042  1.00  0.00           O  
ATOM    622  CB  THR A 342      -9.570  13.031  34.328  1.00  0.00           C  
ATOM    623  OG1 THR A 342      -9.621  13.445  32.960  1.00  0.00           O  
ATOM    624  CG2 THR A 342      -9.946  14.191  35.228  1.00  0.00           C  
ATOM    625  N   LYS A 343      -8.936  10.577  35.819  1.00  0.00           N  
ATOM    626  CA  LYS A 343      -9.208   9.720  36.955  1.00  0.00           C  
ATOM    627  C   LYS A 343      -8.311   8.505  37.031  1.00  0.00           C  
ATOM    628  O   LYS A 343      -7.783   8.047  36.028  1.00  0.00           O  
ATOM    629  CB  LYS A 343     -10.668   9.272  36.918  1.00  0.00           C  
ATOM    630  CG  LYS A 343     -11.651  10.416  37.134  1.00  0.00           C  
ATOM    631  CD  LYS A 343     -13.086   9.923  37.231  1.00  0.00           C  
ATOM    632  CE  LYS A 343     -14.039  11.068  37.565  1.00  0.00           C  
ATOM    633  NZ  LYS A 343     -13.698  11.744  38.856  1.00  0.00           N  
ATOM    634  N   GLU A 344      -8.139   7.994  38.242  1.00  0.00           N  
ATOM    635  CA  GLU A 344      -7.331   6.806  38.456  1.00  0.00           C  
ATOM    636  C   GLU A 344      -8.104   5.627  37.852  1.00  0.00           C  
ATOM    637  O   GLU A 344      -9.336   5.594  37.891  1.00  0.00           O  
ATOM    638  CB  GLU A 344      -7.117   6.590  39.958  1.00  0.00           C  
ATOM    639  CG  GLU A 344      -6.023   5.584  40.323  1.00  0.00           C  
ATOM    640  CD  GLU A 344      -5.653   5.645  41.803  1.00  0.00           C  
ATOM    641  OE1 GLU A 344      -5.391   6.762  42.310  1.00  0.00           O  
ATOM    642  OE2 GLU A 344      -5.614   4.581  42.460  1.00  0.00           O  
ATOM    643  N   ARG A 345      -7.384   4.673  37.278  1.00  0.00           N  
ATOM    644  CA  ARG A 345      -8.016   3.500  36.673  1.00  0.00           C  
ATOM    645  C   ARG A 345      -8.591   2.529  37.708  1.00  0.00           C  
ATOM    646  O   ARG A 345      -8.100   2.428  38.838  1.00  0.00           O  
ATOM    647  CB  ARG A 345      -6.996   2.745  35.817  1.00  0.00           C  
ATOM    648  CG  ARG A 345      -6.411   3.547  34.671  1.00  0.00           C  
ATOM    649  CD  ARG A 345      -5.122   2.903  34.190  1.00  0.00           C  
ATOM    650  NE  ARG A 345      -4.598   3.510  32.971  1.00  0.00           N  
ATOM    651  CZ  ARG A 345      -5.137   3.345  31.770  1.00  0.00           C  
ATOM    652  NH1 ARG A 345      -6.218   2.587  31.637  1.00  0.00           N  
ATOM    653  NH2 ARG A 345      -4.596   3.932  30.704  1.00  0.00           N  
ATOM    654  N   GLU A 407      -9.649   1.822  37.322  1.00  0.00           N  
ATOM    655  CA  GLU A 407     -10.248   0.814  38.194  1.00  0.00           C  
ATOM    656  C   GLU A 407      -9.150  -0.257  38.275  1.00  0.00           C  
ATOM    657  O   GLU A 407      -8.567  -0.616  37.248  1.00  0.00           O  
ATOM    658  CB  GLU A 407     -11.493   0.213  37.527  1.00  0.00           C  
ATOM    659  CG  GLU A 407     -11.205  -0.339  36.117  1.00  0.00           C  
ATOM    660  CD  GLU A 407     -12.239  -1.341  35.616  1.00  0.00           C  
ATOM    661  OE1 GLU A 407     -12.414  -2.404  36.255  1.00  0.00           O  
ATOM    662  OE2 GLU A 407     -12.870  -1.069  34.570  1.00  0.00           O  
ATOM    663  N   ALA A 408      -8.849  -0.758  39.469  1.00  0.00           N  
ATOM    664  CA  ALA A 408      -7.806  -1.780  39.595  1.00  0.00           C  
ATOM    665  C   ALA A 408      -8.163  -3.043  38.796  1.00  0.00           C  
ATOM    666  O   ALA A 408      -9.307  -3.496  38.812  1.00  0.00           O  
ATOM    667  CB  ALA A 408      -7.592  -2.133  41.061  1.00  0.00           C  
ATOM    668  N   LEU A 418      -7.175  -3.594  38.097  1.00  0.00           N  
ATOM    669  CA  LEU A 418      -7.360  -4.796  37.289  1.00  0.00           C  
ATOM    670  C   LEU A 418      -6.752  -6.028  37.941  1.00  0.00           C  
ATOM    671  O   LEU A 418      -5.612  -6.004  38.395  1.00  0.00           O  
ATOM    672  CB  LEU A 418      -6.725  -4.612  35.918  1.00  0.00           C  
ATOM    673  CG  LEU A 418      -7.489  -3.785  34.889  1.00  0.00           C  
ATOM    674  CD1 LEU A 418      -6.625  -3.614  33.648  1.00  0.00           C  
ATOM    675  CD2 LEU A 418      -8.800  -4.488  34.544  1.00  0.00           C  
ATOM    676  N   GLU A 419      -7.516  -7.111  37.982  1.00  0.00           N  
ATOM    677  CA  GLU A 419      -7.012  -8.341  38.569  1.00  0.00           C  
ATOM    678  C   GLU A 419      -5.822  -8.830  37.737  1.00  0.00           C  
ATOM    679  O   GLU A 419      -5.861  -8.832  36.501  1.00  0.00           O  
ATOM    680  CB  GLU A 419      -8.111  -9.407  38.598  1.00  0.00           C  
ATOM    681  CG  GLU A 419      -9.425  -8.952  39.248  1.00  0.00           C  
ATOM    682  CD  GLU A 419     -10.241  -8.002  38.367  1.00  0.00           C  
ATOM    683  OE1 GLU A 419     -10.544  -8.369  37.205  1.00  0.00           O  
ATOM    684  OE2 GLU A 419     -10.585  -6.892  38.838  1.00  0.00           O  
ATOM    685  N   THR A 420      -4.767  -9.245  38.421  1.00  0.00           N  
ATOM    686  CA  THR A 420      -3.562  -9.724  37.766  1.00  0.00           C  
ATOM    687  C   THR A 420      -3.862 -10.848  36.762  1.00  0.00           C  
ATOM    688  O   THR A 420      -3.303 -10.895  35.658  1.00  0.00           O  
ATOM    689  CB  THR A 420      -2.555 -10.187  38.840  1.00  0.00           C  
ATOM    690  OG1 THR A 420      -1.525 -10.982  38.242  1.00  0.00           O  
ATOM    691  CG2 THR A 420      -3.268 -10.973  39.917  1.00  0.00           C  
ATOM    692  N   GLU A 421      -4.776 -11.733  37.148  1.00  0.00           N  
ATOM    693  CA  GLU A 421      -5.192 -12.865  36.333  1.00  0.00           C  
ATOM    694  C   GLU A 421      -5.822 -12.377  35.026  1.00  0.00           C  
ATOM    695  O   GLU A 421      -5.578 -12.930  33.961  1.00  0.00           O  
ATOM    696  CB  GLU A 421      -6.203 -13.691  37.135  1.00  0.00           C  
ATOM    697  CG  GLU A 421      -6.935 -14.778  36.387  1.00  0.00           C  
ATOM    698  CD  GLU A 421      -8.192 -15.252  37.140  1.00  0.00           C  
ATOM    699  OE1 GLU A 421      -8.063 -15.867  38.233  1.00  0.00           O  
ATOM    700  OE2 GLU A 421      -9.315 -14.994  36.642  1.00  0.00           O  
ATOM    701  N   ARG A 422      -6.632 -11.335  35.124  1.00  0.00           N  
ATOM    702  CA  ARG A 422      -7.289 -10.776  33.966  1.00  0.00           C  
ATOM    703  C   ARG A 422      -6.238 -10.109  33.078  1.00  0.00           C  
ATOM    704  O   ARG A 422      -6.285 -10.220  31.846  1.00  0.00           O  
ATOM    705  CB  ARG A 422      -8.362  -9.761  34.407  1.00  0.00           C  
ATOM    706  CG  ARG A 422      -9.179  -9.150  33.250  1.00  0.00           C  
ATOM    707  CD  ARG A 422      -9.753 -10.242  32.354  1.00  0.00           C  
ATOM    708  NE  ARG A 422     -10.343 -11.308  33.161  1.00  0.00           N  
ATOM    709  CZ  ARG A 422     -10.614 -12.534  32.720  1.00  0.00           C  
ATOM    710  NH1 ARG A 422     -10.352 -12.869  31.463  1.00  0.00           N  
ATOM    711  NH2 ARG A 422     -11.133 -13.435  33.544  1.00  0.00           N  
ATOM    712  N   VAL A 423      -5.281  -9.435  33.709  1.00  0.00           N  
ATOM    713  CA  VAL A 423      -4.221  -8.769  32.964  1.00  0.00           C  
ATOM    714  C   VAL A 423      -3.377  -9.755  32.150  1.00  0.00           C  
ATOM    715  O   VAL A 423      -3.042  -9.488  31.005  1.00  0.00           O  
ATOM    716  CB  VAL A 423      -3.307  -7.963  33.914  1.00  0.00           C  
ATOM    717  CG1 VAL A 423      -2.027  -7.544  33.191  1.00  0.00           C  
ATOM    718  CG2 VAL A 423      -4.064  -6.723  34.413  1.00  0.00           C  
ATOM    719  N   ARG A 424      -3.067 -10.906  32.734  1.00  0.00           N  
ATOM    720  CA  ARG A 424      -2.273 -11.912  32.046  1.00  0.00           C  
ATOM    721  C   ARG A 424      -3.081 -12.572  30.936  1.00  0.00           C  
ATOM    722  O   ARG A 424      -2.534 -12.951  29.907  1.00  0.00           O  
ATOM    723  CB  ARG A 424      -1.770 -12.958  33.044  1.00  0.00           C  
ATOM    724  CG  ARG A 424      -0.977 -12.337  34.201  1.00  0.00           C  
ATOM    725  CD  ARG A 424       0.046 -13.298  34.759  1.00  0.00           C  
ATOM    726  NE  ARG A 424       0.805 -12.740  35.882  1.00  0.00           N  
ATOM    727  CZ  ARG A 424       1.675 -11.735  35.794  1.00  0.00           C  
ATOM    728  NH1 ARG A 424       1.923 -11.141  34.629  1.00  0.00           N  
ATOM    729  NH2 ARG A 424       2.306 -11.322  36.883  1.00  0.00           N  
ATOM    730  N   ALA A 425      -4.389 -12.695  31.141  1.00  0.00           N  
ATOM    731  CA  ALA A 425      -5.235 -13.286  30.113  1.00  0.00           C  
ATOM    732  C   ALA A 425      -5.301 -12.312  28.934  1.00  0.00           C  
ATOM    733  O   ALA A 425      -5.188 -12.729  27.790  1.00  0.00           O  
ATOM    734  CB  ALA A 425      -6.646 -13.574  30.666  1.00  0.00           C  
ATOM    735  N   ASN A 426      -5.468 -11.017  29.214  1.00  0.00           N  
ATOM    736  CA  ASN A 426      -5.518  -9.996  28.150  1.00  0.00           C  
ATOM    737  C   ASN A 426      -4.185  -9.997  27.389  1.00  0.00           C  
ATOM    738  O   ASN A 426      -4.135  -9.838  26.171  1.00  0.00           O  
ATOM    739  CB  ASN A 426      -5.730  -8.574  28.737  1.00  0.00           C  
ATOM    740  CG  ASN A 426      -7.123  -8.365  29.312  1.00  0.00           C  
ATOM    741  OD1 ASN A 426      -8.027  -9.166  29.086  1.00  0.00           O  
ATOM    742  ND2 ASN A 426      -7.305  -7.262  30.057  1.00  0.00           N  
ATOM    743  N   ALA A 427      -3.103 -10.159  28.133  1.00  0.00           N  
ATOM    744  CA  ALA A 427      -1.755 -10.163  27.560  1.00  0.00           C  
ATOM    745  C   ALA A 427      -1.569 -11.284  26.554  1.00  0.00           C  
ATOM    746  O   ALA A 427      -0.972 -11.079  25.491  1.00  0.00           O  
ATOM    747  CB  ALA A 427      -0.718 -10.277  28.679  1.00  0.00           C  
ATOM    748  N   ARG A 429      -2.076 -12.469  26.892  1.00  0.00           N  
ATOM    749  CA  ARG A 429      -1.969 -13.613  25.990  1.00  0.00           C  
ATOM    750  C   ARG A 429      -2.774 -13.306  24.740  1.00  0.00           C  
ATOM    751  O   ARG A 429      -2.337 -13.595  23.621  1.00  0.00           O  
ATOM    752  CB  ARG A 429      -2.503 -14.894  26.657  1.00  0.00           C  
ATOM    753  CG  ARG A 429      -1.619 -15.427  27.801  1.00  0.00           C  
ATOM    754  CD  ARG A 429      -2.068 -16.819  28.262  1.00  0.00           C  
ATOM    755  NE  ARG A 429      -3.322 -16.764  29.008  1.00  0.00           N  
ATOM    756  CZ  ARG A 429      -3.402 -16.495  30.304  1.00  0.00           C  
ATOM    757  NH1 ARG A 429      -4.586 -16.451  30.912  1.00  0.00           N  
ATOM    758  NH2 ARG A 429      -2.294 -16.288  30.996  1.00  0.00           N  
ATOM    759  N   ALA A 431      -3.952 -12.712  24.931  1.00  0.00           N  
ATOM    760  CA  ALA A 431      -4.809 -12.357  23.801  1.00  0.00           C  
ATOM    761  C   ALA A 431      -4.165 -11.252  22.922  1.00  0.00           C  
ATOM    762  O   ALA A 431      -4.246 -11.281  21.691  1.00  0.00           O  
ATOM    763  CB  ALA A 431      -6.196 -11.908  24.315  1.00  0.00           C  
ATOM    764  N   LEU A 432      -3.515 -10.281  23.543  1.00  0.00           N  
ATOM    765  CA  LEU A 432      -2.879  -9.231  22.758  1.00  0.00           C  
ATOM    766  C   LEU A 432      -1.741  -9.786  21.921  1.00  0.00           C  
ATOM    767  O   LEU A 432      -1.554  -9.397  20.767  1.00  0.00           O  
ATOM    768  CB  LEU A 432      -2.341  -8.137  23.674  1.00  0.00           C  
ATOM    769  CG  LEU A 432      -2.996  -6.789  23.414  1.00  0.00           C  
ATOM    770  CD1 LEU A 432      -4.476  -6.868  23.833  1.00  0.00           C  
ATOM    771  CD2 LEU A 432      -2.254  -5.701  24.183  1.00  0.00           C  
ATOM    772  N   ARG A 433      -0.968 -10.693  22.496  1.00  0.00           N  
ATOM    773  CA  ARG A 433       0.153 -11.275  21.767  1.00  0.00           C  
ATOM    774  C   ARG A 433      -0.362 -11.958  20.490  1.00  0.00           C  
ATOM    775  O   ARG A 433       0.203 -11.805  19.406  1.00  0.00           O  
ATOM    776  CB  ARG A 433       0.890 -12.282  22.659  1.00  0.00           C  
ATOM    777  CG  ARG A 433       2.138 -12.893  22.034  1.00  0.00           C  
ATOM    778  CD  ARG A 433       2.849 -13.884  22.983  1.00  0.00           C  
ATOM    779  NE  ARG A 433       3.019 -13.357  24.336  1.00  0.00           N  
ATOM    780  CZ  ARG A 433       2.325 -13.787  25.394  1.00  0.00           C  
ATOM    781  NH1 ARG A 433       1.430 -14.758  25.250  1.00  0.00           N  
ATOM    782  NH2 ARG A 433       2.485 -13.228  26.589  1.00  0.00           N  
ATOM    783  N   LEU A 434      -1.445 -12.703  20.624  1.00  0.00           N  
ATOM    784  CA  LEU A 434      -2.020 -13.386  19.481  1.00  0.00           C  
ATOM    785  C   LEU A 434      -2.591 -12.377  18.486  1.00  0.00           C  
ATOM    786  O   LEU A 434      -2.501 -12.571  17.280  1.00  0.00           O  
ATOM    787  CB  LEU A 434      -3.121 -14.341  19.952  1.00  0.00           C  
ATOM    788  CG  LEU A 434      -2.764 -15.806  20.226  1.00  0.00           C  
ATOM    789  CD1 LEU A 434      -1.329 -15.953  20.682  1.00  0.00           C  
ATOM    790  CD2 LEU A 434      -3.725 -16.345  21.268  1.00  0.00           C  
ATOM    791  N   GLY A 435      -3.180 -11.305  19.009  1.00  0.00           N  
ATOM    792  CA  GLY A 435      -3.755 -10.268  18.166  1.00  0.00           C  
ATOM    793  C   GLY A 435      -2.708  -9.541  17.330  1.00  0.00           C  
ATOM    794  O   GLY A 435      -2.915  -9.251  16.153  1.00  0.00           O  
ATOM    795  N   LEU A 436      -1.573  -9.246  17.941  1.00  0.00           N  
ATOM    796  CA  LEU A 436      -0.518  -8.570  17.233  1.00  0.00           C  
ATOM    797  C   LEU A 436       0.060  -9.502  16.171  1.00  0.00           C  
ATOM    798  O   LEU A 436       0.312  -9.073  15.060  1.00  0.00           O  
ATOM    799  CB  LEU A 436       0.564  -8.113  18.206  1.00  0.00           C  
ATOM    800  CG  LEU A 436       0.130  -6.974  19.129  1.00  0.00           C  
ATOM    801  CD1 LEU A 436       0.974  -6.985  20.373  1.00  0.00           C  
ATOM    802  CD2 LEU A 436       0.214  -5.640  18.401  1.00  0.00           C  
ATOM    803  N   GLU A 437       0.256 -10.779  16.492  1.00  0.00           N  
ATOM    804  CA  GLU A 437       0.805 -11.695  15.494  1.00  0.00           C  
ATOM    805  C   GLU A 437      -0.151 -11.909  14.315  1.00  0.00           C  
ATOM    806  O   GLU A 437       0.286 -11.993  13.171  1.00  0.00           O  
ATOM    807  CB  GLU A 437       1.165 -13.040  16.133  1.00  0.00           C  
ATOM    808  CG  GLU A 437       2.137 -12.898  17.298  1.00  0.00           C  
ATOM    809  CD  GLU A 437       2.521 -14.231  17.922  1.00  0.00           C  
ATOM    810  OE1 GLU A 437       1.635 -15.113  18.064  1.00  0.00           O  
ATOM    811  OE2 GLU A 437       3.711 -14.385  18.281  1.00  0.00           O  
ATOM    812  N   ALA A 438      -1.447 -11.995  14.587  1.00  0.00           N  
ATOM    813  CA  ALA A 438      -2.418 -12.178  13.512  1.00  0.00           C  
ATOM    814  C   ALA A 438      -2.361 -10.976  12.550  1.00  0.00           C  
ATOM    815  O   ALA A 438      -2.389 -11.142  11.331  1.00  0.00           O  
ATOM    816  CB  ALA A 438      -3.830 -12.330  14.083  1.00  0.00           C  
ATOM    817  N   LEU A 439      -2.248  -9.771  13.099  1.00  0.00           N  
ATOM    818  CA  LEU A 439      -2.185  -8.567  12.272  1.00  0.00           C  
ATOM    819  C   LEU A 439      -0.933  -8.576  11.383  1.00  0.00           C  
ATOM    820  O   LEU A 439      -1.008  -8.330  10.169  1.00  0.00           O  
ATOM    821  CB  LEU A 439      -2.213  -7.311  13.164  1.00  0.00           C  
ATOM    822  CG  LEU A 439      -3.577  -6.990  13.827  1.00  0.00           C  
ATOM    823  CD1 LEU A 439      -3.408  -5.928  14.903  1.00  0.00           C  
ATOM    824  CD2 LEU A 439      -4.570  -6.496  12.787  1.00  0.00           C  
ATOM    825  N   ALA A 444       0.213  -8.858  11.991  1.00  0.00           N  
ATOM    826  CA  ALA A 444       1.471  -8.921  11.259  1.00  0.00           C  
ATOM    827  C   ALA A 444       1.377 -10.017  10.183  1.00  0.00           C  
ATOM    828  O   ALA A 444       1.959  -9.886   9.102  1.00  0.00           O  
ATOM    829  CB  ALA A 444       2.605  -9.205  12.215  1.00  0.00           C  
ATOM    830  N   ALA A 445       0.626 -11.083  10.471  1.00  0.00           N  
ATOM    831  CA  ALA A 445       0.455 -12.158   9.485  1.00  0.00           C  
ATOM    832  C   ALA A 445      -0.313 -11.615   8.278  1.00  0.00           C  
ATOM    833  O   ALA A 445       0.101 -11.829   7.135  1.00  0.00           O  
ATOM    834  CB  ALA A 445      -0.298 -13.341  10.087  1.00  0.00           C  
ATOM    835  N   ASN A 446      -1.422 -10.911   8.533  1.00  0.00           N  
ATOM    836  CA  ASN A 446      -2.221 -10.335   7.453  1.00  0.00           C  
ATOM    837  C   ASN A 446      -1.381  -9.341   6.663  1.00  0.00           C  
ATOM    838  O   ASN A 446      -1.404  -9.320   5.435  1.00  0.00           O  
ATOM    839  CB  ASN A 446      -3.458  -9.632   8.010  1.00  0.00           C  
ATOM    840  CG  ASN A 446      -4.511 -10.601   8.454  1.00  0.00           C  
ATOM    841  OD1 ASN A 446      -4.422 -11.784   8.155  1.00  0.00           O  
ATOM    842  ND2 ASN A 446      -5.527 -10.113   9.155  1.00  0.00           N  
ATOM    843  N   HIS A 447      -0.641  -8.513   7.383  1.00  0.00           N  
ATOM    844  CA  HIS A 447       0.223  -7.529   6.755  1.00  0.00           C  
ATOM    845  C   HIS A 447       1.134  -8.247   5.757  1.00  0.00           C  
ATOM    846  O   HIS A 447       1.118  -7.982   4.554  1.00  0.00           O  
ATOM    847  CB  HIS A 447       1.077  -6.832   7.830  1.00  0.00           C  
ATOM    848  CG  HIS A 447       2.032  -5.822   7.277  1.00  0.00           C  
ATOM    849  ND1 HIS A 447       3.378  -5.835   7.565  1.00  0.00           N  
ATOM    850  CD2 HIS A 447       1.837  -4.769   6.447  1.00  0.00           C  
ATOM    851  CE1 HIS A 447       3.974  -4.837   6.937  1.00  0.00           C  
ATOM    852  NE2 HIS A 447       3.062  -4.174   6.250  1.00  0.00           N  
ATOM    853  N   GLN A 448       1.922  -9.179   6.269  1.00  0.00           N  
ATOM    854  CA  GLN A 448       2.861  -9.907   5.431  1.00  0.00           C  
ATOM    855  C   GLN A 448       2.225 -10.637   4.246  1.00  0.00           C  
ATOM    856  O   GLN A 448       2.792 -10.653   3.163  1.00  0.00           O  
ATOM    857  CB  GLN A 448       3.651 -10.896   6.291  1.00  0.00           C  
ATOM    858  CG  GLN A 448       4.719 -11.684   5.543  1.00  0.00           C  
ATOM    859  CD  GLN A 448       6.013 -10.909   5.381  1.00  0.00           C  
ATOM    860  OE1 GLN A 448       6.698 -10.601   6.363  1.00  0.00           O  
ATOM    861  NE2 GLN A 448       6.355 -10.588   4.137  1.00  0.00           N  
ATOM    862  N   GLN A 449       1.043 -11.220   4.427  1.00  0.00           N  
ATOM    863  CA  GLN A 449       0.427 -11.953   3.332  1.00  0.00           C  
ATOM    864  C   GLN A 449      -0.418 -11.185   2.321  1.00  0.00           C  
ATOM    865  O   GLN A 449      -0.524 -11.593   1.163  1.00  0.00           O  
ATOM    866  CB  GLN A 449      -0.410 -13.115   3.880  1.00  0.00           C  
ATOM    867  CG  GLN A 449       0.410 -14.262   4.498  1.00  0.00           C  
ATOM    868  CD  GLN A 449       1.582 -14.721   3.613  1.00  0.00           C  
ATOM    869  OE1 GLN A 449       2.720 -14.263   3.777  1.00  0.00           O  
ATOM    870  NE2 GLN A 449       1.299 -15.620   2.670  1.00  0.00           N  
ATOM    871  N   LEU A 450      -1.017 -10.079   2.739  1.00  0.00           N  
ATOM    872  CA  LEU A 450      -1.884  -9.338   1.844  1.00  0.00           C  
ATOM    873  C   LEU A 450      -1.360  -7.993   1.380  1.00  0.00           C  
ATOM    874  O   LEU A 450      -1.952  -7.374   0.509  1.00  0.00           O  
ATOM    875  CB  LEU A 450      -3.246  -9.127   2.512  1.00  0.00           C  
ATOM    876  CG  LEU A 450      -4.279 -10.261   2.577  1.00  0.00           C  
ATOM    877  CD1 LEU A 450      -3.729 -11.574   2.023  1.00  0.00           C  
ATOM    878  CD2 LEU A 450      -4.723 -10.422   4.009  1.00  0.00           C  
ATOM    879  N   PHE A 451      -0.254  -7.540   1.958  1.00  0.00           N  
ATOM    880  CA  PHE A 451       0.292  -6.239   1.602  1.00  0.00           C  
ATOM    881  C   PHE A 451       1.771  -6.271   1.240  1.00  0.00           C  
ATOM    882  O   PHE A 451       2.509  -5.308   1.486  1.00  0.00           O  
ATOM    883  CB  PHE A 451       0.037  -5.251   2.744  1.00  0.00           C  
ATOM    884  CG  PHE A 451      -1.421  -5.090   3.076  1.00  0.00           C  
ATOM    885  CD1 PHE A 451      -2.069  -6.011   3.886  1.00  0.00           C  
ATOM    886  CD2 PHE A 451      -2.160  -4.037   2.542  1.00  0.00           C  
ATOM    887  CE1 PHE A 451      -3.444  -5.889   4.162  1.00  0.00           C  
ATOM    888  CE2 PHE A 451      -3.525  -3.901   2.812  1.00  0.00           C  
ATOM    889  CZ  PHE A 451      -4.170  -4.828   3.622  1.00  0.00           C  
ATOM    890  N   THR A 452       2.199  -7.391   0.662  1.00  0.00           N  
ATOM    891  CA  THR A 452       3.582  -7.545   0.222  1.00  0.00           C  
ATOM    892  C   THR A 452       3.847  -6.517  -0.883  1.00  0.00           C  
ATOM    893  O   THR A 452       2.927  -6.067  -1.563  1.00  0.00           O  
ATOM    894  CB  THR A 452       3.837  -8.989  -0.327  1.00  0.00           C  
ATOM    895  OG1 THR A 452       3.887  -9.918   0.769  1.00  0.00           O  
ATOM    896  CG2 THR A 452       5.151  -9.071  -1.096  1.00  0.00           C  
ATOM    897  N   ASP A 457       5.100  -6.121  -1.045  1.00  0.00           N  
ATOM    898  CA  ASP A 457       5.440  -5.165  -2.086  1.00  0.00           C  
ATOM    899  C   ASP A 457       6.765  -5.579  -2.705  1.00  0.00           C  
ATOM    900  O   ASP A 457       7.430  -4.792  -3.368  1.00  0.00           O  
ATOM    901  CB  ASP A 457       5.539  -3.753  -1.503  1.00  0.00           C  
ATOM    902  CG  ASP A 457       6.632  -3.625  -0.462  1.00  0.00           C  
ATOM    903  OD1 ASP A 457       7.372  -4.609  -0.243  1.00  0.00           O  
ATOM    904  OD2 ASP A 457       6.754  -2.534   0.135  1.00  0.00           O  
ATOM    905  N   GLY A 458       7.149  -6.826  -2.468  1.00  0.00           N  
ATOM    906  CA  GLY A 458       8.396  -7.325  -3.014  1.00  0.00           C  
ATOM    907  C   GLY A 458       9.670  -6.749  -2.408  1.00  0.00           C  
ATOM    908  O   GLY A 458      10.765  -7.157  -2.788  1.00  0.00           O  
ATOM    909  N   ARG A 459       9.552  -5.797  -1.488  1.00  0.00           N  
ATOM    910  CA  ARG A 459      10.747  -5.231  -0.856  1.00  0.00           C  
ATOM    911  C   ARG A 459      11.185  -6.219   0.208  1.00  0.00           C  
ATOM    912  O   ARG A 459      10.406  -7.085   0.609  1.00  0.00           O  
ATOM    913  CB  ARG A 459      10.451  -3.903  -0.158  1.00  0.00           C  
ATOM    914  CG  ARG A 459       9.791  -2.850  -0.999  1.00  0.00           C  
ATOM    915  CD  ARG A 459       9.394  -1.660  -0.126  1.00  0.00           C  
ATOM    916  NE  ARG A 459      10.542  -0.842   0.237  1.00  0.00           N  
ATOM    917  CZ  ARG A 459      10.490   0.200   1.063  1.00  0.00           C  
ATOM    918  NH1 ARG A 459       9.337   0.554   1.626  1.00  0.00           N  
ATOM    919  NH2 ARG A 459      11.592   0.900   1.311  1.00  0.00           N  
ATOM    920  N   SER A 460      12.429  -6.091   0.660  1.00  0.00           N  
ATOM    921  CA  SER A 460      12.935  -6.972   1.704  1.00  0.00           C  
ATOM    922  C   SER A 460      12.628  -6.277   3.028  1.00  0.00           C  
ATOM    923  O   SER A 460      13.183  -5.222   3.334  1.00  0.00           O  
ATOM    924  CB  SER A 460      14.438  -7.185   1.560  1.00  0.00           C  
ATOM    925  OG  SER A 460      14.873  -8.188   2.466  1.00  0.00           O  
ATOM    926  N   TRP A 461      11.727  -6.870   3.801  1.00  0.00           N  
ATOM    927  CA  TRP A 461      11.315  -6.286   5.071  1.00  0.00           C  
ATOM    928  C   TRP A 461      12.168  -6.729   6.232  1.00  0.00           C  
ATOM    929  O   TRP A 461      12.830  -7.763   6.175  1.00  0.00           O  
ATOM    930  CB  TRP A 461       9.873  -6.676   5.374  1.00  0.00           C  
ATOM    931  CG  TRP A 461       8.878  -6.139   4.415  1.00  0.00           C  
ATOM    932  CD1 TRP A 461       9.111  -5.298   3.370  1.00  0.00           C  
ATOM    933  CD2 TRP A 461       7.470  -6.380   4.434  1.00  0.00           C  
ATOM    934  NE1 TRP A 461       7.932  -4.998   2.735  1.00  0.00           N  
ATOM    935  CE2 TRP A 461       6.907  -5.648   3.366  1.00  0.00           C  
ATOM    936  CE3 TRP A 461       6.628  -7.143   5.253  1.00  0.00           C  
ATOM    937  CZ2 TRP A 461       5.535  -5.651   3.092  1.00  0.00           C  
ATOM    938  CZ3 TRP A 461       5.260  -7.149   4.982  1.00  0.00           C  
ATOM    939  CH2 TRP A 461       4.728  -6.406   3.910  1.00  0.00           C  
ATOM    940  N   GLY A 463      12.143  -5.939   7.294  1.00  0.00           N  
ATOM    941  CA  GLY A 463      12.867  -6.327   8.484  1.00  0.00           C  
ATOM    942  C   GLY A 463      11.968  -7.315   9.215  1.00  0.00           C  
ATOM    943  O   GLY A 463      10.942  -7.760   8.682  1.00  0.00           O  
ATOM    944  N   SER A 471      12.333  -7.659  10.439  1.00  0.00           N  
ATOM    945  CA  SER A 471      11.529  -8.590  11.213  1.00  0.00           C  
ATOM    946  C   SER A 471      10.471  -7.873  12.062  1.00  0.00           C  
ATOM    947  O   SER A 471      10.528  -6.662  12.274  1.00  0.00           O  
ATOM    948  CB  SER A 471      12.433  -9.397  12.133  1.00  0.00           C  
ATOM    949  OG  SER A 471      13.144  -8.514  12.977  1.00  0.00           O  
ATOM    950  N   PHE A 472       9.497  -8.645  12.516  1.00  0.00           N  
ATOM    951  CA  PHE A 472       8.433  -8.159  13.386  1.00  0.00           C  
ATOM    952  C   PHE A 472       8.413  -9.130  14.578  1.00  0.00           C  
ATOM    953  O   PHE A 472       8.216 -10.333  14.405  1.00  0.00           O  
ATOM    954  CB  PHE A 472       7.091  -8.181  12.662  1.00  0.00           C  
ATOM    955  CG  PHE A 472       5.952  -7.707  13.505  1.00  0.00           C  
ATOM    956  CD1 PHE A 472       5.342  -8.564  14.416  1.00  0.00           C  
ATOM    957  CD2 PHE A 472       5.506  -6.387  13.416  1.00  0.00           C  
ATOM    958  CE1 PHE A 472       4.296  -8.111  15.239  1.00  0.00           C  
ATOM    959  CE2 PHE A 472       4.472  -5.932  14.230  1.00  0.00           C  
ATOM    960  CZ  PHE A 472       3.866  -6.799  15.145  1.00  0.00           C  
ATOM    961  N   THR A 473       8.641  -8.614  15.779  1.00  0.00           N  
ATOM    962  CA  THR A 473       8.672  -9.461  16.958  1.00  0.00           C  
ATOM    963  C   THR A 473       7.764  -8.925  18.055  1.00  0.00           C  
ATOM    964  O   THR A 473       7.717  -7.719  18.311  1.00  0.00           O  
ATOM    965  CB  THR A 473      10.127  -9.566  17.519  1.00  0.00           C  
ATOM    966  OG1 THR A 473      11.012  -9.997  16.476  1.00  0.00           O  
ATOM    967  CG2 THR A 473      10.204 -10.570  18.665  1.00  0.00           C  
ATOM    968  N   VAL A 474       7.042  -9.835  18.695  1.00  0.00           N  
ATOM    969  CA  VAL A 474       6.148  -9.488  19.793  1.00  0.00           C  
ATOM    970  C   VAL A 474       6.818  -9.944  21.069  1.00  0.00           C  
ATOM    971  O   VAL A 474       7.155 -11.126  21.193  1.00  0.00           O  
ATOM    972  CB  VAL A 474       4.799 -10.236  19.704  1.00  0.00           C  
ATOM    973  CG1 VAL A 474       3.996 -10.017  20.995  1.00  0.00           C  
ATOM    974  CG2 VAL A 474       4.003  -9.769  18.493  1.00  0.00           C  
ATOM    975  N   LEU A 475       7.033  -9.022  22.005  1.00  0.00           N  
ATOM    976  CA  LEU A 475       7.625  -9.374  23.305  1.00  0.00           C  
ATOM    977  C   LEU A 475       6.633  -8.975  24.402  1.00  0.00           C  
ATOM    978  O   LEU A 475       5.630  -8.313  24.135  1.00  0.00           O  
ATOM    979  CB  LEU A 475       8.957  -8.636  23.521  1.00  0.00           C  
ATOM    980  CG  LEU A 475      10.129  -8.999  22.599  1.00  0.00           C  
ATOM    981  CD1 LEU A 475      11.326  -8.086  22.852  1.00  0.00           C  
ATOM    982  CD2 LEU A 475      10.528 -10.433  22.868  1.00  0.00           C  
ATOM    983  N   ASP A 476       6.900  -9.388  25.636  1.00  0.00           N  
ATOM    984  CA  ASP A 476       6.031  -9.060  26.750  1.00  0.00           C  
ATOM    985  C   ASP A 476       6.949  -8.585  27.866  1.00  0.00           C  
ATOM    986  O   ASP A 476       7.856  -9.313  28.264  1.00  0.00           O  
ATOM    987  CB  ASP A 476       5.251 -10.301  27.177  1.00  0.00           C  
ATOM    988  CG  ASP A 476       4.175  -9.988  28.215  1.00  0.00           C  
ATOM    989  OD1 ASP A 476       4.401  -9.082  29.044  1.00  0.00           O  
ATOM    990  OD2 ASP A 476       3.108 -10.658  28.213  1.00  0.00           O  
ATOM    991  N   ASN A 477       6.745  -7.381  28.393  1.00  0.00           N  
ATOM    992  CA  ASN A 477       7.700  -6.935  29.407  1.00  0.00           C  
ATOM    993  C   ASN A 477       7.668  -7.714  30.705  1.00  0.00           C  
ATOM    994  O   ASN A 477       8.584  -7.596  31.502  1.00  0.00           O  
ATOM    995  CB  ASN A 477       7.607  -5.430  29.688  1.00  0.00           C  
ATOM    996  CG  ASN A 477       6.240  -4.989  30.111  1.00  0.00           C  
ATOM    997  OD1 ASN A 477       5.371  -5.794  30.467  1.00  0.00           O  
ATOM    998  ND2 ASN A 477       6.034  -3.687  30.082  1.00  0.00           N  
ATOM    999  N   SER A 478       6.634  -8.527  30.913  1.00  0.00           N  
ATOM   1000  CA  SER A 478       6.580  -9.321  32.125  1.00  0.00           C  
ATOM   1001  C   SER A 478       7.726 -10.342  32.105  1.00  0.00           C  
ATOM   1002  O   SER A 478       8.102 -10.873  33.150  1.00  0.00           O  
ATOM   1003  CB  SER A 478       5.227 -10.038  32.252  1.00  0.00           C  
ATOM   1004  OG  SER A 478       5.008 -10.900  31.154  1.00  0.00           O  
ATOM   1005  N   ALA A 479       8.293 -10.603  30.926  1.00  0.00           N  
ATOM   1006  CA  ALA A 479       9.393 -11.563  30.816  1.00  0.00           C  
ATOM   1007  C   ALA A 479      10.565 -11.098  31.646  1.00  0.00           C  
ATOM   1008  O   ALA A 479      11.172 -11.896  32.355  1.00  0.00           O  
ATOM   1009  CB  ALA A 479       9.833 -11.752  29.352  1.00  0.00           C  
ATOM   1010  N   TRP A 482      10.875  -9.815  31.604  1.00  0.00           N  
ATOM   1011  CA  TRP A 482      12.015  -9.368  32.384  1.00  0.00           C  
ATOM   1012  C   TRP A 482      11.600  -8.885  33.777  1.00  0.00           C  
ATOM   1013  O   TRP A 482      12.428  -8.884  34.676  1.00  0.00           O  
ATOM   1014  CB  TRP A 482      12.834  -8.312  31.650  1.00  0.00           C  
ATOM   1015  CG  TRP A 482      12.166  -7.146  31.013  1.00  0.00           C  
ATOM   1016  CD1 TRP A 482      11.921  -5.918  31.572  1.00  0.00           C  
ATOM   1017  CD2 TRP A 482      11.696  -7.060  29.656  1.00  0.00           C  
ATOM   1018  NE1 TRP A 482      11.341  -5.076  30.641  1.00  0.00           N  
ATOM   1019  CE2 TRP A 482      11.211  -5.751  29.455  1.00  0.00           C  
ATOM   1020  CE3 TRP A 482      11.670  -7.965  28.585  1.00  0.00           C  
ATOM   1021  CZ2 TRP A 482      10.706  -5.320  28.222  1.00  0.00           C  
ATOM   1022  CZ3 TRP A 482      11.170  -7.540  27.364  1.00  0.00           C  
ATOM   1023  CH2 TRP A 482      10.695  -6.226  27.193  1.00  0.00           C  
ATOM   1024  N   TYR A 485      10.354  -8.460  33.961  1.00  0.00           N  
ATOM   1025  CA  TYR A 485       9.969  -7.990  35.289  1.00  0.00           C  
ATOM   1026  C   TYR A 485       9.756  -9.089  36.322  1.00  0.00           C  
ATOM   1027  O   TYR A 485       9.939  -8.873  37.523  1.00  0.00           O  
ATOM   1028  CB  TYR A 485       8.747  -7.071  35.198  1.00  0.00           C  
ATOM   1029  CG  TYR A 485       9.134  -5.696  34.696  1.00  0.00           C  
ATOM   1030  CD1 TYR A 485      10.098  -4.943  35.361  1.00  0.00           C  
ATOM   1031  CD2 TYR A 485       8.559  -5.160  33.545  1.00  0.00           C  
ATOM   1032  CE1 TYR A 485      10.485  -3.680  34.888  1.00  0.00           C  
ATOM   1033  CE2 TYR A 485       8.938  -3.905  33.068  1.00  0.00           C  
ATOM   1034  CZ  TYR A 485       9.904  -3.172  33.744  1.00  0.00           C  
ATOM   1035  OH  TYR A 485      10.304  -1.943  33.255  1.00  0.00           O  
ATOM   1036  N   GLN A 486       9.385 -10.270  35.854  1.00  0.00           N  
ATOM   1037  CA  GLN A 486       9.197 -11.409  36.735  1.00  0.00           C  
ATOM   1038  C   GLN A 486      10.520 -11.861  37.348  1.00  0.00           C  
ATOM   1039  O   GLN A 486      10.535 -12.697  38.244  1.00  0.00           O  
ATOM   1040  CB  GLN A 486       8.585 -12.569  35.966  1.00  0.00           C  
ATOM   1041  CG  GLN A 486       7.079 -12.593  36.016  1.00  0.00           C  
ATOM   1042  CD  GLN A 486       6.498 -13.447  34.916  1.00  0.00           C  
ATOM   1043  OE1 GLN A 486       6.888 -14.608  34.740  1.00  0.00           O  
ATOM   1044  NE2 GLN A 486       5.563 -12.880  34.162  1.00  0.00           N  
ATOM   1045  N   LYS A 489      11.628 -11.316  36.865  1.00  0.00           N  
ATOM   1046  CA  LYS A 489      12.935 -11.678  37.399  1.00  0.00           C  
ATOM   1047  C   LYS A 489      13.524 -10.491  38.145  1.00  0.00           C  
ATOM   1048  O   LYS A 489      14.626 -10.571  38.690  1.00  0.00           O  
ATOM   1049  CB  LYS A 489      13.885 -12.087  36.266  1.00  0.00           C  
ATOM   1050  CG  LYS A 489      13.311 -13.152  35.322  1.00  0.00           C  
ATOM   1051  CD  LYS A 489      14.404 -13.890  34.527  1.00  0.00           C  
ATOM   1052  CE  LYS A 489      15.263 -12.960  33.679  1.00  0.00           C  
ATOM   1053  NZ  LYS A 489      14.532 -12.379  32.510  1.00  0.00           N  
ATOM   1054  N   GLN A 490      12.789  -9.384  38.159  1.00  0.00           N  
ATOM   1055  CA  GLN A 490      13.246  -8.174  38.828  1.00  0.00           C  
ATOM   1056  C   GLN A 490      12.767  -8.065  40.264  1.00  0.00           C  
ATOM   1057  O   GLN A 490      11.566  -7.988  40.510  1.00  0.00           O  
ATOM   1058  CB  GLN A 490      12.768  -6.931  38.081  1.00  0.00           C  
ATOM   1059  CG  GLN A 490      13.739  -6.400  37.070  1.00  0.00           C  
ATOM   1060  CD  GLN A 490      15.106  -6.194  37.671  1.00  0.00           C  
ATOM   1061  OE1 GLN A 490      15.239  -5.673  38.780  1.00  0.00           O  
ATOM   1062  NE2 GLN A 490      16.138  -6.608  36.943  1.00  0.00           N  
ATOM   1063  N   HIS A 494      13.696  -8.070  41.215  1.00  0.00           N  
ATOM   1064  CA  HIS A 494      13.302  -7.917  42.612  1.00  0.00           C  
ATOM   1065  C   HIS A 494      13.254  -6.424  42.932  1.00  0.00           C  
ATOM   1066  O   HIS A 494      13.991  -5.622  42.354  1.00  0.00           O  
ATOM   1067  CB  HIS A 494      14.271  -8.636  43.545  1.00  0.00           C  
ATOM   1068  CG  HIS A 494      14.105 -10.126  43.552  1.00  0.00           C  
ATOM   1069  ND1 HIS A 494      14.654 -10.944  42.588  1.00  0.00           N  
ATOM   1070  CD2 HIS A 494      13.436 -10.944  44.399  1.00  0.00           C  
ATOM   1071  CE1 HIS A 494      14.334 -12.201  42.841  1.00  0.00           C  
ATOM   1072  NE2 HIS A 494      13.594 -12.229  43.933  1.00  0.00           N  
ATOM   1073  N   LEU A 495      12.355  -6.063  43.836  1.00  0.00           N  
ATOM   1074  CA  LEU A 495      12.158  -4.682  44.254  1.00  0.00           C  
ATOM   1075  C   LEU A 495      13.429  -3.874  44.485  1.00  0.00           C  
ATOM   1076  O   LEU A 495      13.724  -2.917  43.754  1.00  0.00           O  
ATOM   1077  CB  LEU A 495      11.353  -4.624  45.560  1.00  0.00           C  
ATOM   1078  CG  LEU A 495      10.280  -3.543  45.717  1.00  0.00           C  
ATOM   1079  CD1 LEU A 495      10.025  -3.296  47.200  1.00  0.00           C  
ATOM   1080  CD2 LEU A 495      10.676  -2.256  45.017  1.00  0.00           C  
ATOM   1081  N   VAL A 496      14.163  -4.265  45.522  1.00  0.00           N  
ATOM   1082  CA  VAL A 496      15.354  -3.551  45.934  1.00  0.00           C  
ATOM   1083  C   VAL A 496      16.507  -3.643  44.967  1.00  0.00           C  
ATOM   1084  O   VAL A 496      17.274  -2.695  44.837  1.00  0.00           O  
ATOM   1085  CB  VAL A 496      15.800  -3.971  47.365  1.00  0.00           C  
ATOM   1086  CG1 VAL A 496      16.919  -3.069  47.846  1.00  0.00           C  
ATOM   1087  CG2 VAL A 496      14.625  -3.845  48.318  1.00  0.00           C  
ATOM   1088  N   ASP A 498      16.635  -4.766  44.277  1.00  0.00           N  
ATOM   1089  CA  ASP A 498      17.698  -4.887  43.291  1.00  0.00           C  
ATOM   1090  C   ASP A 498      17.489  -3.833  42.205  1.00  0.00           C  
ATOM   1091  O   ASP A 498      18.427  -3.165  41.791  1.00  0.00           O  
ATOM   1092  CB  ASP A 498      17.709  -6.289  42.672  1.00  0.00           C  
ATOM   1093  CG  ASP A 498      18.124  -7.353  43.670  1.00  0.00           C  
ATOM   1094  OD1 ASP A 498      19.048  -7.077  44.460  1.00  0.00           O  
ATOM   1095  OD2 ASP A 498      17.539  -8.459  43.669  1.00  0.00           O  
ATOM   1096  N   PHE A 499      16.248  -3.683  41.765  1.00  0.00           N  
ATOM   1097  CA  PHE A 499      15.912  -2.713  40.734  1.00  0.00           C  
ATOM   1098  C   PHE A 499      16.181  -1.294  41.220  1.00  0.00           C  
ATOM   1099  O   PHE A 499      16.815  -0.503  40.524  1.00  0.00           O  
ATOM   1100  CB  PHE A 499      14.431  -2.841  40.353  1.00  0.00           C  
ATOM   1101  CG  PHE A 499      14.000  -1.902  39.264  1.00  0.00           C  
ATOM   1102  CD1 PHE A 499      14.150  -2.250  37.923  1.00  0.00           C  
ATOM   1103  CD2 PHE A 499      13.427  -0.671  39.577  1.00  0.00           C  
ATOM   1104  CE1 PHE A 499      13.728  -1.379  36.895  1.00  0.00           C  
ATOM   1105  CE2 PHE A 499      13.003   0.201  38.570  1.00  0.00           C  
ATOM   1106  CZ  PHE A 499      13.156  -0.157  37.220  1.00  0.00           C  
ATOM   1107  N   LEU A 500      15.693  -0.969  42.416  1.00  0.00           N  
ATOM   1108  CA  LEU A 500      15.877   0.375  42.953  1.00  0.00           C  
ATOM   1109  C   LEU A 500      17.340   0.707  43.195  1.00  0.00           C  
ATOM   1110  O   LEU A 500      17.740   1.864  43.088  1.00  0.00           O  
ATOM   1111  CB  LEU A 500      15.105   0.540  44.261  1.00  0.00           C  
ATOM   1112  CG  LEU A 500      13.585   0.551  44.126  1.00  0.00           C  
ATOM   1113  CD1 LEU A 500      12.960   0.297  45.489  1.00  0.00           C  
ATOM   1114  CD2 LEU A 500      13.113   1.883  43.547  1.00  0.00           C  
ATOM   1115  N   ALA A 501      18.132  -0.307  43.533  1.00  0.00           N  
ATOM   1116  CA  ALA A 501      19.557  -0.109  43.788  1.00  0.00           C  
ATOM   1117  C   ALA A 501      20.321   0.044  42.480  1.00  0.00           C  
ATOM   1118  O   ALA A 501      21.310   0.764  42.409  1.00  0.00           O  
ATOM   1119  CB  ALA A 501      20.122  -1.288  44.594  1.00  0.00           C  
ATOM   1120  N   ALA A 502      19.860  -0.619  41.430  1.00  0.00           N  
ATOM   1121  CA  ALA A 502      20.560  -0.513  40.163  1.00  0.00           C  
ATOM   1122  C   ALA A 502      20.268   0.771  39.413  1.00  0.00           C  
ATOM   1123  O   ALA A 502      21.187   1.477  39.004  1.00  0.00           O  
ATOM   1124  CB  ALA A 502      20.230  -1.711  39.267  1.00  0.00           C  
ATOM   1125  N   VAL A 503      18.989   1.091  39.254  1.00  0.00           N  
ATOM   1126  CA  VAL A 503      18.618   2.250  38.466  1.00  0.00           C  
ATOM   1127  C   VAL A 503      17.956   3.411  39.179  1.00  0.00           C  
ATOM   1128  O   VAL A 503      17.802   4.480  38.587  1.00  0.00           O  
ATOM   1129  CB  VAL A 503      17.715   1.801  37.300  1.00  0.00           C  
ATOM   1130  CG1 VAL A 503      18.341   0.594  36.617  1.00  0.00           C  
ATOM   1131  CG2 VAL A 503      16.323   1.452  37.807  1.00  0.00           C  
ATOM   1132  N   GLY A 840      17.585   3.210  40.441  1.00  0.00           N  
ATOM   1133  CA  GLY A 840      16.935   4.251  41.217  1.00  0.00           C  
ATOM   1134  C   GLY A 840      17.706   5.560  41.309  1.00  0.00           C  
ATOM   1135  O   GLY A 840      17.117   6.639  41.264  1.00  0.00           O  
ATOM   1136  N   GLY A 841      19.023   5.479  41.442  1.00  0.00           N  
ATOM   1137  CA  GLY A 841      19.811   6.690  41.522  1.00  0.00           C  
ATOM   1138  C   GLY A 841      19.889   7.434  40.202  1.00  0.00           C  
ATOM   1139  O   GLY A 841      20.292   8.597  40.182  1.00  0.00           O  
ATOM   1140  N   HIS A 844      19.500   6.791  39.098  1.00  0.00           N  
ATOM   1141  CA  HIS A 844      19.572   7.452  37.793  1.00  0.00           C  
ATOM   1142  C   HIS A 844      18.319   8.214  37.385  1.00  0.00           C  
ATOM   1143  O   HIS A 844      18.235   8.739  36.282  1.00  0.00           O  
ATOM   1144  CB  HIS A 844      19.958   6.446  36.711  1.00  0.00           C  
ATOM   1145  CG  HIS A 844      21.339   5.894  36.880  1.00  0.00           C  
ATOM   1146  ND1 HIS A 844      22.471   6.673  36.761  1.00  0.00           N  
ATOM   1147  CD2 HIS A 844      21.769   4.651  37.201  1.00  0.00           C  
ATOM   1148  CE1 HIS A 844      23.539   5.934  37.004  1.00  0.00           C  
ATOM   1149  NE2 HIS A 844      23.141   4.703  37.274  1.00  0.00           N  
ATOM   1150  N   PHE A 845      17.330   8.266  38.264  1.00  0.00           N  
ATOM   1151  CA  PHE A 845      16.131   9.040  37.959  1.00  0.00           C  
ATOM   1152  C   PHE A 845      16.061  10.194  38.950  1.00  0.00           C  
ATOM   1153  O   PHE A 845      16.339  10.018  40.141  1.00  0.00           O  
ATOM   1154  CB  PHE A 845      14.866   8.186  38.058  1.00  0.00           C  
ATOM   1155  CG  PHE A 845      14.710   7.204  36.938  1.00  0.00           C  
ATOM   1156  CD1 PHE A 845      15.108   5.885  37.091  1.00  0.00           C  
ATOM   1157  CD2 PHE A 845      14.183   7.608  35.721  1.00  0.00           C  
ATOM   1158  CE1 PHE A 845      14.987   4.987  36.050  1.00  0.00           C  
ATOM   1159  CE2 PHE A 845      14.056   6.716  34.679  1.00  0.00           C  
ATOM   1160  CZ  PHE A 845      14.460   5.401  34.842  1.00  0.00           C  
ATOM   1161  N   ARG A 846      15.709  11.371  38.443  1.00  0.00           N  
ATOM   1162  CA  ARG A 846      15.594  12.579  39.249  1.00  0.00           C  
ATOM   1163  C   ARG A 846      14.128  12.856  39.527  1.00  0.00           C  
ATOM   1164  O   ARG A 846      13.319  12.916  38.593  1.00  0.00           O  
ATOM   1165  CB  ARG A 846      16.178  13.777  38.492  1.00  0.00           C  
ATOM   1166  CG  ARG A 846      17.692  13.823  38.421  1.00  0.00           C  
ATOM   1167  CD  ARG A 846      18.278  14.143  39.789  1.00  0.00           C  
ATOM   1168  NE  ARG A 846      19.032  13.015  40.316  1.00  0.00           N  
ATOM   1169  CZ  ARG A 846      19.568  12.972  41.528  1.00  0.00           C  
ATOM   1170  NH1 ARG A 846      19.434  13.996  42.360  1.00  0.00           N  
ATOM   1171  NH2 ARG A 846      20.251  11.900  41.901  1.00  0.00           N  
ATOM   1172  N   MET A 847      13.785  13.045  40.798  1.00  0.00           N  
ATOM   1173  CA  MET A 847      12.396  13.311  41.149  1.00  0.00           C  
ATOM   1174  C   MET A 847      11.909  14.555  40.444  1.00  0.00           C  
ATOM   1175  O   MET A 847      10.777  14.602  39.987  1.00  0.00           O  
ATOM   1176  CB  MET A 847      12.241  13.448  42.661  1.00  0.00           C  
ATOM   1177  CG  MET A 847      12.348  12.105  43.380  1.00  0.00           C  
ATOM   1178  SD  MET A 847      11.049  10.930  42.881  1.00  0.00           S  
ATOM   1179  CE  MET A 847       9.623  11.722  43.570  1.00  0.00           C  
ATOM   1180  N   GLY A 848      12.784  15.552  40.333  1.00  0.00           N  
ATOM   1181  CA  GLY A 848      12.416  16.778  39.662  1.00  0.00           C  
ATOM   1182  C   GLY A 848      11.907  16.567  38.250  1.00  0.00           C  
ATOM   1183  O   GLY A 848      10.917  17.167  37.841  1.00  0.00           O  
ATOM   1184  N   THR A 849      12.571  15.704  37.503  1.00  0.00           N  
ATOM   1185  CA  THR A 849      12.169  15.419  36.137  1.00  0.00           C  
ATOM   1186  C   THR A 849      10.884  14.581  36.115  1.00  0.00           C  
ATOM   1187  O   THR A 849       9.969  14.859  35.340  1.00  0.00           O  
ATOM   1188  CB  THR A 849      13.277  14.652  35.395  1.00  0.00           C  
ATOM   1189  OG1 THR A 849      14.503  15.385  35.492  1.00  0.00           O  
ATOM   1190  CG2 THR A 849      12.904  14.474  33.926  1.00  0.00           C  
ATOM   1191  N   LEU A 850      10.827  13.555  36.962  1.00  0.00           N  
ATOM   1192  CA  LEU A 850       9.656  12.675  37.047  1.00  0.00           C  
ATOM   1193  C   LEU A 850       8.390  13.478  37.382  1.00  0.00           C  
ATOM   1194  O   LEU A 850       7.364  13.342  36.728  1.00  0.00           O  
ATOM   1195  CB  LEU A 850       9.905  11.606  38.117  1.00  0.00           C  
ATOM   1196  CG  LEU A 850      10.364  10.171  37.787  1.00  0.00           C  
ATOM   1197  CD1 LEU A 850      11.077  10.067  36.448  1.00  0.00           C  
ATOM   1198  CD2 LEU A 850      11.246   9.686  38.925  1.00  0.00           C  
ATOM   1199  N   LEU A 851       8.480  14.324  38.401  1.00  0.00           N  
ATOM   1200  CA  LEU A 851       7.371  15.164  38.840  1.00  0.00           C  
ATOM   1201  C   LEU A 851       6.949  16.226  37.818  1.00  0.00           C  
ATOM   1202  O   LEU A 851       5.807  16.698  37.847  1.00  0.00           O  
ATOM   1203  CB  LEU A 851       7.753  15.882  40.133  1.00  0.00           C  
ATOM   1204  CG  LEU A 851       7.389  15.420  41.538  1.00  0.00           C  
ATOM   1205  CD1 LEU A 851       6.816  14.043  41.568  1.00  0.00           C  
ATOM   1206  CD2 LEU A 851       8.641  15.505  42.376  1.00  0.00           C  
ATOM   1207  N   SER A1160       7.852  16.594  36.913  1.00  0.00           N  
ATOM   1208  CA  SER A1160       7.534  17.628  35.948  1.00  0.00           C  
ATOM   1209  C   SER A1160       7.036  17.146  34.586  1.00  0.00           C  
ATOM   1210  O   SER A1160       6.632  17.970  33.773  1.00  0.00           O  
ATOM   1211  CB  SER A1160       8.741  18.587  35.768  1.00  0.00           C  
ATOM   1212  OG  SER A1160       9.717  18.054  34.878  1.00  0.00           O  
ATOM   1213  N   ARG A1161       7.039  15.839  34.318  1.00  0.00           N  
ATOM   1214  CA  ARG A1161       6.550  15.394  33.014  1.00  0.00           C  
ATOM   1215  C   ARG A1161       5.122  15.891  32.829  1.00  0.00           C  
ATOM   1216  O   ARG A1161       4.300  15.793  33.734  1.00  0.00           O  
ATOM   1217  CB  ARG A1161       6.539  13.866  32.886  1.00  0.00           C  
ATOM   1218  CG  ARG A1161       7.873  13.206  32.888  1.00  0.00           C  
ATOM   1219  CD  ARG A1161       8.761  13.720  31.784  1.00  0.00           C  
ATOM   1220  NE  ARG A1161      10.023  13.002  31.840  1.00  0.00           N  
ATOM   1221  CZ  ARG A1161      11.135  13.382  31.233  1.00  0.00           C  
ATOM   1222  NH1 ARG A1161      12.228  12.644  31.360  1.00  0.00           N  
ATOM   1223  NH2 ARG A1161      11.153  14.496  30.514  1.00  0.00           N  
ATOM   1224  N   GLN A1162       4.833  16.399  31.638  1.00  0.00           N  
ATOM   1225  CA  GLN A1162       3.517  16.921  31.303  1.00  0.00           C  
ATOM   1226  C   GLN A1162       2.453  15.820  31.368  1.00  0.00           C  
ATOM   1227  O   GLN A1162       1.356  16.026  31.865  1.00  0.00           O  
ATOM   1228  CB  GLN A1162       3.541  17.514  29.887  1.00  0.00           C  
ATOM   1229  CG  GLN A1162       4.897  18.074  29.452  1.00  0.00           C  
ATOM   1230  CD  GLN A1162       5.992  17.006  29.362  1.00  0.00           C  
ATOM   1231  OE1 GLN A1162       5.826  15.979  28.694  1.00  0.00           O  
ATOM   1232  NE2 GLN A1162       7.118  17.251  30.034  1.00  0.00           N  
ATOM   1233  N   SER A1163       2.802  14.653  30.846  1.00  0.00           N  
ATOM   1234  CA  SER A1163       1.913  13.499  30.803  1.00  0.00           C  
ATOM   1235  C   SER A1163       1.398  13.067  32.174  1.00  0.00           C  
ATOM   1236  O   SER A1163       0.358  12.413  32.283  1.00  0.00           O  
ATOM   1237  CB  SER A1163       2.652  12.320  30.181  1.00  0.00           C  
ATOM   1238  OG  SER A1163       3.729  11.937  31.022  1.00  0.00           O  
ATOM   1239  N   VAL A1164       2.115  13.433  33.225  1.00  0.00           N  
ATOM   1240  CA  VAL A1164       1.716  13.012  34.556  1.00  0.00           C  
ATOM   1241  C   VAL A1164       0.970  14.084  35.353  1.00  0.00           C  
ATOM   1242  O   VAL A1164       0.405  13.798  36.416  1.00  0.00           O  
ATOM   1243  CB  VAL A1164       2.974  12.522  35.326  1.00  0.00           C  
ATOM   1244  CG1 VAL A1164       3.401  13.531  36.357  1.00  0.00           C  
ATOM   1245  CG2 VAL A1164       2.714  11.167  35.929  1.00  0.00           C  
ATOM   1246  N   GLN A1165       0.943  15.309  34.831  1.00  0.00           N  
ATOM   1247  CA  GLN A1165       0.283  16.407  35.543  1.00  0.00           C  
ATOM   1248  C   GLN A1165      -1.224  16.243  35.788  1.00  0.00           C  
ATOM   1249  O   GLN A1165      -1.722  16.616  36.860  1.00  0.00           O  
ATOM   1250  CB  GLN A1165       0.546  17.737  34.819  1.00  0.00           C  
ATOM   1251  CG  GLN A1165       2.024  18.086  34.696  1.00  0.00           C  
ATOM   1252  CD  GLN A1165       2.763  17.924  36.011  1.00  0.00           C  
ATOM   1253  OE1 GLN A1165       2.382  18.516  37.024  1.00  0.00           O  
ATOM   1254  NE2 GLN A1165       3.827  17.109  36.006  1.00  0.00           N  
ATOM   1255  N   LEU A1166      -1.949  15.674  34.825  1.00  0.00           N  
ATOM   1256  CA  LEU A1166      -3.399  15.504  34.976  1.00  0.00           C  
ATOM   1257  C   LEU A1166      -3.815  14.752  36.225  1.00  0.00           C  
ATOM   1258  O   LEU A1166      -4.835  15.079  36.857  1.00  0.00           O  
ATOM   1259  CB  LEU A1166      -3.994  14.788  33.764  1.00  0.00           C  
ATOM   1260  CG  LEU A1166      -4.393  15.629  32.556  1.00  0.00           C  
ATOM   1261  CD1 LEU A1166      -4.711  14.710  31.382  1.00  0.00           C  
ATOM   1262  CD2 LEU A1166      -5.607  16.470  32.917  1.00  0.00           C  
ATOM   1263  N   ARG A1168      -3.036  13.728  36.569  1.00  0.00           N  
ATOM   1264  CA  ARG A1168      -3.316  12.911  37.740  1.00  0.00           C  
ATOM   1265  C   ARG A1168      -2.592  13.469  38.957  1.00  0.00           C  
ATOM   1266  O   ARG A1168      -3.157  13.544  40.054  1.00  0.00           O  
ATOM   1267  CB  ARG A1168      -2.853  11.463  37.487  1.00  0.00           C  
ATOM   1268  CG  ARG A1168      -3.644  10.696  36.424  1.00  0.00           C  
ATOM   1269  CD  ARG A1168      -5.034  10.383  36.912  1.00  0.00           C  
ATOM   1270  NE  ARG A1168      -4.938   9.716  38.200  1.00  0.00           N  
ATOM   1271  CZ  ARG A1168      -5.537  10.131  39.309  1.00  0.00           C  
ATOM   1272  NH1 ARG A1168      -6.301  11.219  39.300  1.00  0.00           N  
ATOM   1273  NH2 ARG A1168      -5.336   9.471  40.436  1.00  0.00           N  
ATOM   1274  N   LEU A1169      -1.326  13.845  38.763  1.00  0.00           N  
ATOM   1275  CA  LEU A1169      -0.538  14.370  39.867  1.00  0.00           C  
ATOM   1276  C   LEU A1169      -1.196  15.581  40.508  1.00  0.00           C  
ATOM   1277  O   LEU A1169      -1.196  15.715  41.724  1.00  0.00           O  
ATOM   1278  CB  LEU A1169       0.854  14.784  39.388  1.00  0.00           C  
ATOM   1279  CG  LEU A1169       1.795  15.356  40.456  1.00  0.00           C  
ATOM   1280  CD1 LEU A1169       2.145  14.281  41.487  1.00  0.00           C  
ATOM   1281  CD2 LEU A1169       3.072  15.868  39.784  1.00  0.00           C  
ATOM   1282  N   LYS A1170      -1.756  16.452  39.670  1.00  0.00           N  
ATOM   1283  CA  LYS A1170      -2.370  17.690  40.132  1.00  0.00           C  
ATOM   1284  C   LYS A1170      -3.860  17.590  40.400  1.00  0.00           C  
ATOM   1285  O   LYS A1170      -4.530  18.606  40.620  1.00  0.00           O  
ATOM   1286  CB  LYS A1170      -2.103  18.826  39.120  1.00  0.00           C  
ATOM   1287  CG  LYS A1170      -0.619  19.148  38.887  1.00  0.00           C  
ATOM   1288  CD  LYS A1170       0.074  19.588  40.175  1.00  0.00           C  
ATOM   1289  CE  LYS A1170       1.520  19.997  39.908  1.00  0.00           C  
ATOM   1290  NZ  LYS A1170       2.151  20.570  41.121  1.00  0.00           N  
ATOM   1291  N   SER A1171      -4.393  16.380  40.389  1.00  0.00           N  
ATOM   1292  CA  SER A1171      -5.804  16.242  40.656  1.00  0.00           C  
ATOM   1293  C   SER A1171      -6.029  16.445  42.157  1.00  0.00           C  
ATOM   1294  O   SER A1171      -5.110  16.299  42.969  1.00  0.00           O  
ATOM   1295  CB  SER A1171      -6.293  14.855  40.217  1.00  0.00           C  
ATOM   1296  OG  SER A1171      -5.669  13.839  40.972  1.00  0.00           O  
ATOM   1297  N   PRO A1177      -7.261  16.787  42.542  1.00  0.00           N  
ATOM   1298  CA  PRO A1177      -7.642  17.015  43.938  1.00  0.00           C  
ATOM   1299  C   PRO A1177      -7.398  15.793  44.828  1.00  0.00           C  
ATOM   1300  O   PRO A1177      -7.102  15.933  46.006  1.00  0.00           O  
ATOM   1301  CB  PRO A1177      -9.133  17.344  43.839  1.00  0.00           C  
ATOM   1302  CG  PRO A1177      -9.259  17.965  42.480  1.00  0.00           C  
ATOM   1303  CD  PRO A1177      -8.394  17.056  41.639  1.00  0.00           C  
ATOM   1304  N   GLU A1178      -7.531  14.597  44.263  1.00  0.00           N  
ATOM   1305  CA  GLU A1178      -7.344  13.362  45.034  1.00  0.00           C  
ATOM   1306  C   GLU A1178      -5.923  12.798  44.947  1.00  0.00           C  
ATOM   1307  O   GLU A1178      -5.606  11.808  45.599  1.00  0.00           O  
ATOM   1308  CB  GLU A1178      -8.354  12.288  44.581  1.00  0.00           C  
ATOM   1309  CG  GLU A1178      -8.198  11.835  43.126  1.00  0.00           C  
ATOM   1310  CD  GLU A1178      -8.698  12.863  42.112  1.00  0.00           C  
ATOM   1311  OE1 GLU A1178      -9.011  14.008  42.509  1.00  0.00           O  
ATOM   1312  OE2 GLU A1178      -8.773  12.523  40.907  1.00  0.00           O  
ATOM   1313  N   GLY A1191      -5.074  13.423  44.139  1.00  0.00           N  
ATOM   1314  CA  GLY A1191      -3.703  12.962  44.015  1.00  0.00           C  
ATOM   1315  C   GLY A1191      -3.538  11.663  43.243  1.00  0.00           C  
ATOM   1316  O   GLY A1191      -4.511  10.944  42.954  1.00  0.00           O  
ATOM   1317  N   MET A1192      -2.298  11.358  42.886  1.00  0.00           N  
ATOM   1318  CA  MET A1192      -2.038  10.129  42.159  1.00  0.00           C  
ATOM   1319  C   MET A1192      -1.348   9.128  43.098  1.00  0.00           C  
ATOM   1320  O   MET A1192      -0.762   9.505  44.132  1.00  0.00           O  
ATOM   1321  CB  MET A1192      -1.188  10.429  40.920  1.00  0.00           C  
ATOM   1322  CG  MET A1192       0.290  10.273  41.122  1.00  0.00           C  
ATOM   1323  SD  MET A1192       1.279  11.095  39.870  1.00  0.00           S  
ATOM   1324  CE  MET A1192       0.980  10.086  38.402  1.00  0.00           C  
ATOM   1325  N   SER A1193      -1.431   7.852  42.759  1.00  0.00           N  
ATOM   1326  CA  SER A1193      -0.812   6.842  43.603  1.00  0.00           C  
ATOM   1327  C   SER A1193       0.648   6.671  43.226  1.00  0.00           C  
ATOM   1328  O   SER A1193       1.091   7.101  42.156  1.00  0.00           O  
ATOM   1329  CB  SER A1193      -1.503   5.503  43.425  1.00  0.00           C  
ATOM   1330  OG  SER A1193      -1.223   5.010  42.132  1.00  0.00           O  
ATOM   1331  N   LEU A1194       1.384   6.030  44.116  1.00  0.00           N  
ATOM   1332  CA  LEU A1194       2.790   5.749  43.881  1.00  0.00           C  
ATOM   1333  C   LEU A1194       2.911   4.840  42.653  1.00  0.00           C  
ATOM   1334  O   LEU A1194       3.842   4.973  41.890  1.00  0.00           O  
ATOM   1335  CB  LEU A1194       3.396   5.064  45.108  1.00  0.00           C  
ATOM   1336  CG  LEU A1194       4.814   4.500  44.963  1.00  0.00           C  
ATOM   1337  CD1 LEU A1194       5.785   5.644  44.688  1.00  0.00           C  
ATOM   1338  CD2 LEU A1194       5.207   3.778  46.255  1.00  0.00           C  
ATOM   1339  N   ALA A1195       1.972   3.911  42.480  1.00  0.00           N  
ATOM   1340  CA  ALA A1195       1.991   3.022  41.323  1.00  0.00           C  
ATOM   1341  C   ALA A1195       1.868   3.818  40.016  1.00  0.00           C  
ATOM   1342  O   ALA A1195       2.626   3.594  39.082  1.00  0.00           O  
ATOM   1343  CB  ALA A1195       0.849   2.020  41.412  1.00  0.00           C  
ATOM   1344  N   GLU A1196       0.886   4.722  39.949  1.00  0.00           N  
ATOM   1345  CA  GLU A1196       0.690   5.558  38.758  1.00  0.00           C  
ATOM   1346  C   GLU A1196       1.969   6.348  38.473  1.00  0.00           C  
ATOM   1347  O   GLU A1196       2.391   6.473  37.325  1.00  0.00           O  
ATOM   1348  CB  GLU A1196      -0.441   6.567  38.969  1.00  0.00           C  
ATOM   1349  CG  GLU A1196      -1.867   6.029  38.907  1.00  0.00           C  
ATOM   1350  CD  GLU A1196      -2.908   7.120  39.220  1.00  0.00           C  
ATOM   1351  OE1 GLU A1196      -2.943   7.621  40.367  1.00  0.00           O  
ATOM   1352  OE2 GLU A1196      -3.688   7.481  38.319  1.00  0.00           O  
ATOM   1353  N   PHE A1198       2.571   6.882  39.532  1.00  0.00           N  
ATOM   1354  CA  PHE A1198       3.788   7.672  39.398  1.00  0.00           C  
ATOM   1355  C   PHE A1198       4.959   6.837  38.892  1.00  0.00           C  
ATOM   1356  O   PHE A1198       5.751   7.306  38.093  1.00  0.00           O  
ATOM   1357  CB  PHE A1198       4.164   8.304  40.744  1.00  0.00           C  
ATOM   1358  CG  PHE A1198       5.472   9.084  40.715  1.00  0.00           C  
ATOM   1359  CD1 PHE A1198       5.535  10.343  40.129  1.00  0.00           C  
ATOM   1360  CD2 PHE A1198       6.634   8.547  41.274  1.00  0.00           C  
ATOM   1361  CE1 PHE A1198       6.724  11.060  40.098  1.00  0.00           C  
ATOM   1362  CE2 PHE A1198       7.826   9.245  41.252  1.00  0.00           C  
ATOM   1363  CZ  PHE A1198       7.875  10.512  40.660  1.00  0.00           C  
ATOM   1364  N   PHE A1199       5.052   5.593  39.347  1.00  0.00           N  
ATOM   1365  CA  PHE A1199       6.166   4.728  38.969  1.00  0.00           C  
ATOM   1366  C   PHE A1199       6.062   4.178  37.564  1.00  0.00           C  
ATOM   1367  O   PHE A1199       7.042   3.679  37.013  1.00  0.00           O  
ATOM   1368  CB  PHE A1199       6.267   3.554  39.938  1.00  0.00           C  
ATOM   1369  CG  PHE A1199       7.674   3.035  40.128  1.00  0.00           C  
ATOM   1370  CD1 PHE A1199       8.502   3.579  41.102  1.00  0.00           C  
ATOM   1371  CD2 PHE A1199       8.156   1.990  39.351  1.00  0.00           C  
ATOM   1372  CE1 PHE A1199       9.793   3.087  41.305  1.00  0.00           C  
ATOM   1373  CE2 PHE A1199       9.448   1.493  39.546  1.00  0.00           C  
ATOM   1374  CZ  PHE A1199      10.264   2.047  40.529  1.00  0.00           C  
ATOM   1375  N   TYR A1200       4.878   4.279  36.981  1.00  0.00           N  
ATOM   1376  CA  TYR A1200       4.658   3.752  35.655  1.00  0.00           C  
ATOM   1377  C   TYR A1200       5.692   4.196  34.640  1.00  0.00           C  
ATOM   1378  O   TYR A1200       6.274   3.359  33.933  1.00  0.00           O  
ATOM   1379  CB  TYR A1200       3.262   4.109  35.172  1.00  0.00           C  
ATOM   1380  CG  TYR A1200       2.898   3.416  33.876  1.00  0.00           C  
ATOM   1381  CD1 TYR A1200       3.407   3.876  32.650  1.00  0.00           C  
ATOM   1382  CD2 TYR A1200       2.079   2.274  33.872  1.00  0.00           C  
ATOM   1383  CE1 TYR A1200       3.123   3.222  31.461  1.00  0.00           C  
ATOM   1384  CE2 TYR A1200       1.781   1.605  32.674  1.00  0.00           C  
ATOM   1385  CZ  TYR A1200       2.308   2.083  31.475  1.00  0.00           C  
ATOM   1386  OH  TYR A1200       2.039   1.444  30.284  1.00  0.00           O  
ATOM   1387  N   GLN A1201       5.927   5.498  34.560  1.00  0.00           N  
ATOM   1388  CA  GLN A1201       6.903   6.019  33.618  1.00  0.00           C  
ATOM   1389  C   GLN A1201       8.306   5.431  33.796  1.00  0.00           C  
ATOM   1390  O   GLN A1201       9.088   5.394  32.836  1.00  0.00           O  
ATOM   1391  CB  GLN A1201       6.969   7.541  33.726  1.00  0.00           C  
ATOM   1392  CG  GLN A1201       7.363   8.036  35.111  1.00  0.00           C  
ATOM   1393  CD  GLN A1201       7.156   9.541  35.252  1.00  0.00           C  
ATOM   1394  OE1 GLN A1201       7.374  10.294  34.301  1.00  0.00           O  
ATOM   1395  NE2 GLN A1201       6.738   9.986  36.441  1.00  0.00           N  
ATOM   1396  N   VAL A1202       8.631   4.978  35.007  1.00  0.00           N  
ATOM   1397  CA  VAL A1202       9.942   4.388  35.286  1.00  0.00           C  
ATOM   1398  C   VAL A1202      10.070   3.032  34.614  1.00  0.00           C  
ATOM   1399  O   VAL A1202      11.132   2.665  34.091  1.00  0.00           O  
ATOM   1400  CB  VAL A1202      10.158   4.194  36.808  1.00  0.00           C  
ATOM   1401  CG1 VAL A1202      11.584   3.671  37.088  1.00  0.00           C  
ATOM   1402  CG2 VAL A1202       9.940   5.516  37.510  1.00  0.00           C  
ATOM   1403  N   LEU A1203       8.978   2.285  34.640  1.00  0.00           N  
ATOM   1404  CA  LEU A1203       8.950   0.978  34.019  1.00  0.00           C  
ATOM   1405  C   LEU A1203       9.061   1.128  32.500  1.00  0.00           C  
ATOM   1406  O   LEU A1203       9.822   0.400  31.857  1.00  0.00           O  
ATOM   1407  CB  LEU A1203       7.653   0.247  34.396  1.00  0.00           C  
ATOM   1408  CG  LEU A1203       7.634  -0.778  35.545  1.00  0.00           C  
ATOM   1409  CD1 LEU A1203       8.496  -0.351  36.701  1.00  0.00           C  
ATOM   1410  CD2 LEU A1203       6.181  -1.003  35.985  1.00  0.00           C  
ATOM   1411  N   GLN A1204       8.332   2.083  31.925  1.00  0.00           N  
ATOM   1412  CA  GLN A1204       8.385   2.252  30.478  1.00  0.00           C  
ATOM   1413  C   GLN A1204       9.768   2.736  30.070  1.00  0.00           C  
ATOM   1414  O   GLN A1204      10.289   2.354  29.013  1.00  0.00           O  
ATOM   1415  CB  GLN A1204       7.303   3.216  29.987  1.00  0.00           C  
ATOM   1416  CG  GLN A1204       7.274   3.339  28.446  1.00  0.00           C  
ATOM   1417  CD  GLN A1204       5.963   3.910  27.888  1.00  0.00           C  
ATOM   1418  OE1 GLN A1204       4.900   3.754  28.485  1.00  0.00           O  
ATOM   1419  NE2 GLN A1204       6.040   4.551  26.720  1.00  0.00           N  
ATOM   1420  N   ALA A1205      10.372   3.562  30.918  1.00  0.00           N  
ATOM   1421  CA  ALA A1205      11.706   4.066  30.636  1.00  0.00           C  
ATOM   1422  C   ALA A1205      12.666   2.891  30.697  1.00  0.00           C  
ATOM   1423  O   ALA A1205      13.592   2.790  29.889  1.00  0.00           O  
ATOM   1424  CB  ALA A1205      12.124   5.130  31.671  1.00  0.00           C  
ATOM   1425  N   TYR A1206      12.454   2.007  31.670  1.00  0.00           N  
ATOM   1426  CA  TYR A1206      13.330   0.865  31.799  1.00  0.00           C  
ATOM   1427  C   TYR A1206      13.199  -0.052  30.603  1.00  0.00           C  
ATOM   1428  O   TYR A1206      14.198  -0.595  30.133  1.00  0.00           O  
ATOM   1429  CB  TYR A1206      13.043   0.080  33.115  1.00  0.00           C  
ATOM   1430  CG  TYR A1206      14.061  -1.024  33.287  1.00  0.00           C  
ATOM   1431  CD1 TYR A1206      15.371  -0.725  33.667  1.00  0.00           C  
ATOM   1432  CD2 TYR A1206      13.740  -2.353  33.032  1.00  0.00           C  
ATOM   1433  CE1 TYR A1206      16.336  -1.726  33.775  1.00  0.00           C  
ATOM   1434  CE2 TYR A1206      14.687  -3.356  33.162  1.00  0.00           C  
ATOM   1435  CZ  TYR A1206      15.986  -3.036  33.531  1.00  0.00           C  
ATOM   1436  OH  TYR A1206      16.925  -4.035  33.653  1.00  0.00           O  
ATOM   1437  N   ASP A1207      11.967  -0.230  30.117  1.00  0.00           N  
ATOM   1438  CA  ASP A1207      11.709  -1.094  28.974  1.00  0.00           C  
ATOM   1439  C   ASP A1207      12.544  -0.662  27.794  1.00  0.00           C  
ATOM   1440  O   ASP A1207      13.164  -1.487  27.114  1.00  0.00           O  
ATOM   1441  CB  ASP A1207      10.242  -1.040  28.559  1.00  0.00           C  
ATOM   1442  CG  ASP A1207       9.326  -1.798  29.503  1.00  0.00           C  
ATOM   1443  OD1 ASP A1207       9.819  -2.392  30.481  1.00  0.00           O  
ATOM   1444  OD2 ASP A1207       8.101  -1.787  29.260  1.00  0.00           O  
ATOM   1445  N   PHE A1208      12.540   0.641  27.549  1.00  0.00           N  
ATOM   1446  CA  PHE A1208      13.289   1.220  26.452  1.00  0.00           C  
ATOM   1447  C   PHE A1208      14.772   0.893  26.649  1.00  0.00           C  
ATOM   1448  O   PHE A1208      15.447   0.430  25.734  1.00  0.00           O  
ATOM   1449  CB  PHE A1208      13.082   2.733  26.437  1.00  0.00           C  
ATOM   1450  CG  PHE A1208      13.481   3.392  25.147  1.00  0.00           C  
ATOM   1451  CD1 PHE A1208      14.044   2.655  24.112  1.00  0.00           C  
ATOM   1452  CD2 PHE A1208      13.266   4.746  24.956  1.00  0.00           C  
ATOM   1453  CE1 PHE A1208      14.385   3.264  22.891  1.00  0.00           C  
ATOM   1454  CE2 PHE A1208      13.608   5.362  23.737  1.00  0.00           C  
ATOM   1455  CZ  PHE A1208      14.164   4.616  22.712  1.00  0.00           C  
ATOM   1456  N   TYR A1209      15.267   1.126  27.860  1.00  0.00           N  
ATOM   1457  CA  TYR A1209      16.660   0.852  28.174  1.00  0.00           C  
ATOM   1458  C   TYR A1209      16.999  -0.619  27.970  1.00  0.00           C  
ATOM   1459  O   TYR A1209      18.053  -0.960  27.444  1.00  0.00           O  
ATOM   1460  CB  TYR A1209      16.960   1.245  29.621  1.00  0.00           C  
ATOM   1461  CG  TYR A1209      18.294   0.732  30.108  1.00  0.00           C  
ATOM   1462  CD1 TYR A1209      19.483   1.336  29.711  1.00  0.00           C  
ATOM   1463  CD2 TYR A1209      18.366  -0.406  30.907  1.00  0.00           C  
ATOM   1464  CE1 TYR A1209      20.704   0.814  30.090  1.00  0.00           C  
ATOM   1465  CE2 TYR A1209      19.575  -0.932  31.290  1.00  0.00           C  
ATOM   1466  CZ  TYR A1209      20.742  -0.325  30.880  1.00  0.00           C  
ATOM   1467  OH  TYR A1209      21.947  -0.869  31.256  1.00  0.00           O  
ATOM   1468  N   TYR A1210      16.102  -1.492  28.404  1.00  0.00           N  
ATOM   1469  CA  TYR A1210      16.314  -2.923  28.284  1.00  0.00           C  
ATOM   1470  C   TYR A1210      16.379  -3.362  26.837  1.00  0.00           C  
ATOM   1471  O   TYR A1210      17.211  -4.199  26.469  1.00  0.00           O  
ATOM   1472  CB  TYR A1210      15.186  -3.684  29.000  1.00  0.00           C  
ATOM   1473  CG  TYR A1210      15.241  -5.180  28.816  1.00  0.00           C  
ATOM   1474  CD1 TYR A1210      14.732  -5.777  27.669  1.00  0.00           C  
ATOM   1475  CD2 TYR A1210      15.834  -5.996  29.777  1.00  0.00           C  
ATOM   1476  CE1 TYR A1210      14.807  -7.144  27.480  1.00  0.00           C  
ATOM   1477  CE2 TYR A1210      15.922  -7.363  29.594  1.00  0.00           C  
ATOM   1478  CZ  TYR A1210      15.407  -7.932  28.447  1.00  0.00           C  
ATOM   1479  OH  TYR A1210      15.494  -9.291  28.255  1.00  0.00           O  
ATOM   1480  N   LEU A1211      15.498  -2.811  26.011  1.00  0.00           N  
ATOM   1481  CA  LEU A1211      15.467  -3.189  24.603  1.00  0.00           C  
ATOM   1482  C   LEU A1211      16.678  -2.609  23.876  1.00  0.00           C  
ATOM   1483  O   LEU A1211      17.225  -3.220  22.955  1.00  0.00           O  
ATOM   1484  CB  LEU A1211      14.169  -2.713  23.970  1.00  0.00           C  
ATOM   1485  CG  LEU A1211      12.908  -3.378  24.554  1.00  0.00           C  
ATOM   1486  CD1 LEU A1211      11.627  -2.756  23.991  1.00  0.00           C  
ATOM   1487  CD2 LEU A1211      12.955  -4.860  24.244  1.00  0.00           C  
ATOM   1488  N   PHE A1212      17.097  -1.426  24.302  1.00  0.00           N  
ATOM   1489  CA  PHE A1212      18.261  -0.793  23.726  1.00  0.00           C  
ATOM   1490  C   PHE A1212      19.471  -1.697  23.976  1.00  0.00           C  
ATOM   1491  O   PHE A1212      20.244  -1.970  23.062  1.00  0.00           O  
ATOM   1492  CB  PHE A1212      18.472   0.583  24.364  1.00  0.00           C  
ATOM   1493  CG  PHE A1212      19.812   1.199  24.062  1.00  0.00           C  
ATOM   1494  CD1 PHE A1212      20.860   1.085  24.971  1.00  0.00           C  
ATOM   1495  CD2 PHE A1212      20.034   1.878  22.860  1.00  0.00           C  
ATOM   1496  CE1 PHE A1212      22.129   1.644  24.692  1.00  0.00           C  
ATOM   1497  CE2 PHE A1212      21.288   2.434  22.571  1.00  0.00           C  
ATOM   1498  CZ  PHE A1212      22.340   2.315  23.495  1.00  0.00           C  
ATOM   1499  N   GLN A1213      19.604  -2.197  25.201  1.00  0.00           N  
ATOM   1500  CA  GLN A1213      20.736  -3.053  25.557  1.00  0.00           C  
ATOM   1501  C   GLN A1213      20.700  -4.449  24.971  1.00  0.00           C  
ATOM   1502  O   GLN A1213      21.745  -5.027  24.678  1.00  0.00           O  
ATOM   1503  CB  GLN A1213      20.861  -3.185  27.080  1.00  0.00           C  
ATOM   1504  CG  GLN A1213      21.076  -1.879  27.828  1.00  0.00           C  
ATOM   1505  CD  GLN A1213      22.524  -1.427  27.834  1.00  0.00           C  
ATOM   1506  OE1 GLN A1213      23.417  -2.171  28.243  1.00  0.00           O  
ATOM   1507  NE2 GLN A1213      22.763  -0.196  27.395  1.00  0.00           N  
ATOM   1508  N   ARG A1289      19.516  -5.014  24.794  1.00  0.00           N  
ATOM   1509  CA  ARG A1289      19.473  -6.368  24.273  1.00  0.00           C  
ATOM   1510  C   ARG A1289      19.252  -6.474  22.773  1.00  0.00           C  
ATOM   1511  O   ARG A1289      19.558  -7.506  22.181  1.00  0.00           O  
ATOM   1512  CB  ARG A1289      18.413  -7.186  25.020  1.00  0.00           C  
ATOM   1513  CG  ARG A1289      18.277  -8.628  24.539  1.00  0.00           C  
ATOM   1514  CD  ARG A1289      17.809  -9.556  25.663  1.00  0.00           C  
ATOM   1515  NE  ARG A1289      17.638 -10.946  25.224  1.00  0.00           N  
ATOM   1516  CZ  ARG A1289      17.337 -11.962  26.036  1.00  0.00           C  
ATOM   1517  NH1 ARG A1289      17.174 -11.758  27.336  1.00  0.00           N  
ATOM   1518  NH2 ARG A1289      17.184 -13.188  25.550  1.00  0.00           N  
ATOM   1519  N   TYR A1290      18.752  -5.411  22.149  1.00  0.00           N  
ATOM   1520  CA  TYR A1290      18.475  -5.459  20.718  1.00  0.00           C  
ATOM   1521  C   TYR A1290      18.974  -4.265  19.923  1.00  0.00           C  
ATOM   1522  O   TYR A1290      18.803  -4.204  18.702  1.00  0.00           O  
ATOM   1523  CB  TYR A1290      16.963  -5.606  20.493  1.00  0.00           C  
ATOM   1524  CG  TYR A1290      16.353  -6.847  21.112  1.00  0.00           C  
ATOM   1525  CD1 TYR A1290      16.598  -8.117  20.589  1.00  0.00           C  
ATOM   1526  CD2 TYR A1290      15.525  -6.748  22.219  1.00  0.00           C  
ATOM   1527  CE1 TYR A1290      16.021  -9.261  21.169  1.00  0.00           C  
ATOM   1528  CE2 TYR A1290      14.955  -7.861  22.798  1.00  0.00           C  
ATOM   1529  CZ  TYR A1290      15.199  -9.115  22.280  1.00  0.00           C  
ATOM   1530  OH  TYR A1290      14.628 -10.211  22.902  1.00  0.00           O  
ATOM   1531  N   GLY A1291      19.582  -3.306  20.597  1.00  0.00           N  
ATOM   1532  CA  GLY A1291      20.073  -2.145  19.881  1.00  0.00           C  
ATOM   1533  C   GLY A1291      18.946  -1.189  19.584  1.00  0.00           C  
ATOM   1534  O   GLY A1291      19.129  -0.204  18.865  1.00  0.00           O  
ATOM   1535  N   CYS A1292      17.768  -1.458  20.137  1.00  0.00           N  
ATOM   1536  CA  CYS A1292      16.643  -0.570  19.887  1.00  0.00           C  
ATOM   1537  C   CYS A1292      16.976   0.874  20.271  1.00  0.00           C  
ATOM   1538  O   CYS A1292      17.290   1.164  21.428  1.00  0.00           O  
ATOM   1539  CB  CYS A1292      15.411  -1.034  20.664  1.00  0.00           C  
ATOM   1540  SG  CYS A1292      14.026   0.065  20.408  1.00  0.00           S  
ATOM   1541  N   ARG A1293      16.879   1.789  19.311  1.00  0.00           N  
ATOM   1542  CA  ARG A1293      17.207   3.183  19.588  1.00  0.00           C  
ATOM   1543  C   ARG A1293      16.041   4.084  19.317  1.00  0.00           C  
ATOM   1544  O   ARG A1293      16.154   5.309  19.420  1.00  0.00           O  
ATOM   1545  CB  ARG A1293      18.400   3.626  18.734  1.00  0.00           C  
ATOM   1546  CG  ARG A1293      19.629   2.736  18.923  1.00  0.00           C  
ATOM   1547  CD  ARG A1293      20.698   2.951  17.854  1.00  0.00           C  
ATOM   1548  NE  ARG A1293      21.722   3.918  18.241  1.00  0.00           N  
ATOM   1549  CZ  ARG A1293      21.520   5.228  18.346  1.00  0.00           C  
ATOM   1550  NH1 ARG A1293      20.320   5.741  18.095  1.00  0.00           N  
ATOM   1551  NH2 ARG A1293      22.522   6.032  18.689  1.00  0.00           N  
ATOM   1552  N   VAL A1294      14.906   3.492  18.965  1.00  0.00           N  
ATOM   1553  CA  VAL A1294      13.742   4.301  18.688  1.00  0.00           C  
ATOM   1554  C   VAL A1294      12.479   3.710  19.286  1.00  0.00           C  
ATOM   1555  O   VAL A1294      12.265   2.498  19.263  1.00  0.00           O  
ATOM   1556  CB  VAL A1294      13.558   4.499  17.154  1.00  0.00           C  
ATOM   1557  CG1 VAL A1294      12.572   5.610  16.898  1.00  0.00           C  
ATOM   1558  CG2 VAL A1294      14.892   4.847  16.509  1.00  0.00           C  
ATOM   1559  N   GLN A1295      11.642   4.575  19.846  1.00  0.00           N  
ATOM   1560  CA  GLN A1295      10.393   4.119  20.417  1.00  0.00           C  
ATOM   1561  C   GLN A1295       9.289   4.964  19.834  1.00  0.00           C  
ATOM   1562  O   GLN A1295       9.369   6.192  19.822  1.00  0.00           O  
ATOM   1563  CB  GLN A1295      10.373   4.240  21.945  1.00  0.00           C  
ATOM   1564  CG  GLN A1295       9.033   3.758  22.517  1.00  0.00           C  
ATOM   1565  CD  GLN A1295       8.882   3.952  24.019  1.00  0.00           C  
ATOM   1566  OE1 GLN A1295       7.794   3.751  24.568  1.00  0.00           O  
ATOM   1567  NE2 GLN A1295       9.965   4.342  24.689  1.00  0.00           N  
ATOM   1568  N   LEU A1296       8.253   4.294  19.353  1.00  0.00           N  
ATOM   1569  CA  LEU A1296       7.123   4.973  18.745  1.00  0.00           C  
ATOM   1570  C   LEU A1296       5.889   4.814  19.621  1.00  0.00           C  
ATOM   1571  O   LEU A1296       5.748   3.811  20.302  1.00  0.00           O  
ATOM   1572  CB  LEU A1296       6.895   4.377  17.352  1.00  0.00           C  
ATOM   1573  CG  LEU A1296       5.653   4.690  16.519  1.00  0.00           C  
ATOM   1574  CD1 LEU A1296       5.992   4.478  15.027  1.00  0.00           C  
ATOM   1575  CD2 LEU A1296       4.485   3.794  16.939  1.00  0.00           C  
ATOM   1576  N   GLY A1297       5.020   5.819  19.616  1.00  0.00           N  
ATOM   1577  CA  GLY A1297       3.790   5.762  20.383  1.00  0.00           C  
ATOM   1578  C   GLY A1297       2.899   6.940  20.021  1.00  0.00           C  
ATOM   1579  O   GLY A1297       3.319   7.810  19.267  1.00  0.00           O  
ATOM   1580  N   GLY A1298       1.675   6.965  20.549  1.00  0.00           N  
ATOM   1581  CA  GLY A1298       0.764   8.063  20.291  1.00  0.00           C  
ATOM   1582  C   GLY A1298       1.288   9.287  21.014  1.00  0.00           C  
ATOM   1583  O   GLY A1298       2.133   9.161  21.901  1.00  0.00           O  
ATOM   1584  N   SER A1299       0.803  10.473  20.658  1.00  0.00           N  
ATOM   1585  CA  SER A1299       1.307  11.674  21.312  1.00  0.00           C  
ATOM   1586  C   SER A1299       1.142  11.697  22.836  1.00  0.00           C  
ATOM   1587  O   SER A1299       1.890  12.392  23.514  1.00  0.00           O  
ATOM   1588  CB  SER A1299       0.687  12.934  20.687  1.00  0.00           C  
ATOM   1589  OG  SER A1299      -0.713  12.821  20.559  1.00  0.00           O  
ATOM   1590  N   ASP A1300       0.183  10.946  23.379  1.00  0.00           N  
ATOM   1591  CA  ASP A1300      -0.004  10.914  24.840  1.00  0.00           C  
ATOM   1592  C   ASP A1300       1.124  10.179  25.545  1.00  0.00           C  
ATOM   1593  O   ASP A1300       1.240  10.231  26.764  1.00  0.00           O  
ATOM   1594  CB  ASP A1300      -1.340  10.257  25.227  1.00  0.00           C  
ATOM   1595  CG  ASP A1300      -1.660   9.020  24.393  1.00  0.00           C  
ATOM   1596  OD1 ASP A1300      -0.747   8.211  24.101  1.00  0.00           O  
ATOM   1597  OD2 ASP A1300      -2.847   8.849  24.038  1.00  0.00           O  
ATOM   1598  N   GLN A1301       1.952   9.504  24.756  1.00  0.00           N  
ATOM   1599  CA  GLN A1301       3.088   8.731  25.245  1.00  0.00           C  
ATOM   1600  C   GLN A1301       4.407   9.493  25.239  1.00  0.00           C  
ATOM   1601  O   GLN A1301       5.441   8.959  25.655  1.00  0.00           O  
ATOM   1602  CB  GLN A1301       3.234   7.475  24.398  1.00  0.00           C  
ATOM   1603  CG  GLN A1301       2.086   6.492  24.601  1.00  0.00           C  
ATOM   1604  CD  GLN A1301       2.062   6.007  26.024  1.00  0.00           C  
ATOM   1605  OE1 GLN A1301       3.035   5.424  26.495  1.00  0.00           O  
ATOM   1606  NE2 GLN A1301       0.966   6.265  26.730  1.00  0.00           N  
ATOM   1607  N   LEU A1302       4.380  10.737  24.771  1.00  0.00           N  
ATOM   1608  CA  LEU A1302       5.598  11.545  24.703  1.00  0.00           C  
ATOM   1609  C   LEU A1302       6.370  11.557  26.018  1.00  0.00           C  
ATOM   1610  O   LEU A1302       7.571  11.283  26.045  1.00  0.00           O  
ATOM   1611  CB  LEU A1302       5.265  12.986  24.298  1.00  0.00           C  
ATOM   1612  CG  LEU A1302       6.479  13.910  24.148  1.00  0.00           C  
ATOM   1613  CD1 LEU A1302       7.527  13.257  23.249  1.00  0.00           C  
ATOM   1614  CD2 LEU A1302       6.030  15.248  23.577  1.00  0.00           C  
ATOM   1615  N   GLY A1303       5.674  11.876  27.103  1.00  0.00           N  
ATOM   1616  CA  GLY A1303       6.311  11.904  28.415  1.00  0.00           C  
ATOM   1617  C   GLY A1303       7.044  10.619  28.769  1.00  0.00           C  
ATOM   1618  O   GLY A1303       8.233  10.631  29.115  1.00  0.00           O  
ATOM   1619  N   ASN A1304       6.336   9.497  28.676  1.00  0.00           N  
ATOM   1620  CA  ASN A1304       6.942   8.211  28.984  1.00  0.00           C  
ATOM   1621  C   ASN A1304       8.139   7.935  28.077  1.00  0.00           C  
ATOM   1622  O   ASN A1304       9.143   7.370  28.517  1.00  0.00           O  
ATOM   1623  CB  ASN A1304       5.914   7.078  28.839  1.00  0.00           C  
ATOM   1624  CG  ASN A1304       4.818   7.155  29.870  1.00  0.00           C  
ATOM   1625  OD1 ASN A1304       5.026   7.670  30.969  1.00  0.00           O  
ATOM   1626  ND2 ASN A1304       3.638   6.625  29.535  1.00  0.00           N  
ATOM   1627  N   ILE A1306       8.032   8.320  26.808  1.00  0.00           N  
ATOM   1628  CA  ILE A1306       9.122   8.099  25.859  1.00  0.00           C  
ATOM   1629  C   ILE A1306      10.300   9.000  26.210  1.00  0.00           C  
ATOM   1630  O   ILE A1306      11.462   8.569  26.180  1.00  0.00           O  
ATOM   1631  CB  ILE A1306       8.656   8.376  24.400  1.00  0.00           C  
ATOM   1632  CG1 ILE A1306       7.628   7.306  23.975  1.00  0.00           C  
ATOM   1633  CG2 ILE A1306       9.862   8.397  23.470  1.00  0.00           C  
ATOM   1634  CD1 ILE A1306       6.866   7.617  22.708  1.00  0.00           C  
ATOM   1635  N   MET A1310       9.998  10.253  26.538  1.00  0.00           N  
ATOM   1636  CA  MET A1310      11.042  11.199  26.930  1.00  0.00           C  
ATOM   1637  C   MET A1310      11.844  10.664  28.133  1.00  0.00           C  
ATOM   1638  O   MET A1310      13.076  10.658  28.111  1.00  0.00           O  
ATOM   1639  CB  MET A1310      10.427  12.552  27.300  1.00  0.00           C  
ATOM   1640  CG  MET A1310      10.078  13.469  26.134  1.00  0.00           C  
ATOM   1641  SD  MET A1310       9.452  15.053  26.768  1.00  0.00           S  
ATOM   1642  CE  MET A1310      10.941  15.744  27.453  1.00  0.00           C  
ATOM   1643  N   SER A1312      11.161  10.207  29.184  1.00  0.00           N  
ATOM   1644  CA  SER A1312      11.894   9.695  30.346  1.00  0.00           C  
ATOM   1645  C   SER A1312      12.760   8.506  29.913  1.00  0.00           C  
ATOM   1646  O   SER A1312      13.813   8.231  30.498  1.00  0.00           O  
ATOM   1647  CB  SER A1312      10.935   9.288  31.486  1.00  0.00           C  
ATOM   1648  OG  SER A1312      10.225   8.109  31.183  1.00  0.00           O  
ATOM   1649  N   GLY A1314      12.332   7.817  28.862  1.00  0.00           N  
ATOM   1650  CA  GLY A1314      13.109   6.689  28.385  1.00  0.00           C  
ATOM   1651  C   GLY A1314      14.408   7.087  27.682  1.00  0.00           C  
ATOM   1652  O   GLY A1314      15.465   6.531  27.993  1.00  0.00           O  
ATOM   1653  N   TYR A1316      14.356   8.029  26.738  1.00  0.00           N  
ATOM   1654  CA  TYR A1316      15.590   8.407  26.060  1.00  0.00           C  
ATOM   1655  C   TYR A1316      16.486   9.250  26.958  1.00  0.00           C  
ATOM   1656  O   TYR A1316      17.704   9.270  26.779  1.00  0.00           O  
ATOM   1657  CB  TYR A1316      15.302   9.077  24.719  1.00  0.00           C  
ATOM   1658  CG  TYR A1316      14.532  10.368  24.626  1.00  0.00           C  
ATOM   1659  CD1 TYR A1316      15.017  11.552  25.176  1.00  0.00           C  
ATOM   1660  CD2 TYR A1316      13.327  10.419  23.922  1.00  0.00           C  
ATOM   1661  CE1 TYR A1316      14.321  12.763  25.020  1.00  0.00           C  
ATOM   1662  CE2 TYR A1316      12.631  11.606  23.761  1.00  0.00           C  
ATOM   1663  CZ  TYR A1316      13.133  12.779  24.310  1.00  0.00           C  
ATOM   1664  OH  TYR A1316      12.439  13.960  24.144  1.00  0.00           O  
ATOM   1665  N   GLU A1317      15.888   9.947  27.915  1.00  0.00           N  
ATOM   1666  CA  GLU A1317      16.667  10.738  28.864  1.00  0.00           C  
ATOM   1667  C   GLU A1317      17.364   9.751  29.798  1.00  0.00           C  
ATOM   1668  O   GLU A1317      18.533   9.923  30.136  1.00  0.00           O  
ATOM   1669  CB  GLU A1317      15.758  11.674  29.671  1.00  0.00           C  
ATOM   1670  CG  GLU A1317      15.373  12.944  28.918  1.00  0.00           C  
ATOM   1671  CD  GLU A1317      14.423  13.846  29.691  1.00  0.00           C  
ATOM   1672  OE1 GLU A1317      14.632  14.059  30.907  1.00  0.00           O  
ATOM   1673  OE2 GLU A1317      13.470  14.362  29.070  1.00  0.00           O  
ATOM   1674  N   PHE A1318      16.648   8.703  30.200  1.00  0.00           N  
ATOM   1675  CA  PHE A1318      17.230   7.702  31.079  1.00  0.00           C  
ATOM   1676  C   PHE A1318      18.433   7.062  30.418  1.00  0.00           C  
ATOM   1677  O   PHE A1318      19.497   6.978  31.017  1.00  0.00           O  
ATOM   1678  CB  PHE A1318      16.224   6.600  31.416  1.00  0.00           C  
ATOM   1679  CG  PHE A1318      16.800   5.490  32.269  1.00  0.00           C  
ATOM   1680  CD1 PHE A1318      16.681   4.161  31.877  1.00  0.00           C  
ATOM   1681  CD2 PHE A1318      17.437   5.777  33.480  1.00  0.00           C  
ATOM   1682  CE1 PHE A1318      17.183   3.131  32.672  1.00  0.00           C  
ATOM   1683  CE2 PHE A1318      17.945   4.756  34.288  1.00  0.00           C  
ATOM   1684  CZ  PHE A1318      17.820   3.432  33.886  1.00  0.00           C  
ATOM   1685  N   ILE A1319      18.256   6.614  29.179  1.00  0.00           N  
ATOM   1686  CA  ILE A1319      19.321   5.941  28.451  1.00  0.00           C  
ATOM   1687  C   ILE A1319      20.512   6.843  28.146  1.00  0.00           C  
ATOM   1688  O   ILE A1319      21.651   6.378  28.096  1.00  0.00           O  
ATOM   1689  CB  ILE A1319      18.791   5.338  27.122  1.00  0.00           C  
ATOM   1690  CG1 ILE A1319      17.791   4.221  27.421  1.00  0.00           C  
ATOM   1691  CG2 ILE A1319      19.946   4.782  26.290  1.00  0.00           C  
ATOM   1692  CD1 ILE A1319      17.208   3.566  26.176  1.00  0.00           C  
ATOM   1693  N   ASN A1321      20.262   8.128  27.930  1.00  0.00           N  
ATOM   1694  CA  ASN A1321      21.367   9.022  27.629  1.00  0.00           C  
ATOM   1695  C   ASN A1321      22.127   9.344  28.906  1.00  0.00           C  
ATOM   1696  O   ASN A1321      23.272   9.786  28.871  1.00  0.00           O  
ATOM   1697  CB  ASN A1321      20.869  10.305  26.959  1.00  0.00           C  
ATOM   1698  CG  ASN A1321      22.010  11.153  26.419  1.00  0.00           C  
ATOM   1699  OD1 ASN A1321      22.723  11.814  27.178  1.00  0.00           O  
ATOM   1700  ND2 ASN A1321      22.200  11.120  25.101  1.00  0.00           N  
ATOM   1701  N   LYS A1322      21.487   9.092  30.037  1.00  0.00           N  
ATOM   1702  CA  LYS A1322      22.098   9.345  31.326  1.00  0.00           C  
ATOM   1703  C   LYS A1322      23.042   8.215  31.745  1.00  0.00           C  
ATOM   1704  O   LYS A1322      24.080   8.475  32.349  1.00  0.00           O  
ATOM   1705  CB  LYS A1322      21.010   9.540  32.369  1.00  0.00           C  
ATOM   1706  CG  LYS A1322      21.520   9.912  33.728  1.00  0.00           C  
ATOM   1707  CD  LYS A1322      20.371  10.290  34.631  1.00  0.00           C  
ATOM   1708  CE  LYS A1322      19.593  11.458  34.051  1.00  0.00           C  
ATOM   1709  NZ  LYS A1322      18.653  12.014  35.046  1.00  0.00           N  
ATOM   1710  N   LEU A1323      22.687   6.970  31.432  1.00  0.00           N  
ATOM   1711  CA  LEU A1323      23.539   5.829  31.778  1.00  0.00           C  
ATOM   1712  C   LEU A1323      24.644   5.640  30.751  1.00  0.00           C  
ATOM   1713  O   LEU A1323      25.768   5.258  31.085  1.00  0.00           O  
ATOM   1714  CB  LEU A1323      22.727   4.534  31.865  1.00  0.00           C  
ATOM   1715  CG  LEU A1323      22.058   4.247  33.203  1.00  0.00           C  
ATOM   1716  CD1 LEU A1323      21.003   5.298  33.462  1.00  0.00           C  
ATOM   1717  CD2 LEU A1323      21.444   2.862  33.189  1.00  0.00           C  
ATOM   1718  N   THR A1324      24.310   5.898  29.494  1.00  0.00           N  
ATOM   1719  CA  THR A1324      25.260   5.775  28.400  1.00  0.00           C  
ATOM   1720  C   THR A1324      25.140   7.066  27.607  1.00  0.00           C  
ATOM   1721  O   THR A1324      24.051   7.622  27.484  1.00  0.00           O  
ATOM   1722  CB  THR A1324      24.898   4.594  27.487  1.00  0.00           C  
ATOM   1723  OG1 THR A1324      23.619   4.832  26.884  1.00  0.00           O  
ATOM   1724  CG2 THR A1324      24.827   3.310  28.285  1.00  0.00           C  
ATOM   1725  N   GLY A1342      26.251   7.555  27.076  1.00  0.00           N  
ATOM   1726  CA  GLY A1342      26.186   8.780  26.305  1.00  0.00           C  
ATOM   1727  C   GLY A1342      25.570   8.472  24.960  1.00  0.00           C  
ATOM   1728  O   GLY A1342      25.772   9.193  23.981  1.00  0.00           O  
ATOM   1729  N   GLU A1344      24.812   7.386  24.900  1.00  0.00           N  
ATOM   1730  CA  GLU A1344      24.192   7.008  23.647  1.00  0.00           C  
ATOM   1731  C   GLU A1344      22.982   7.878  23.375  1.00  0.00           C  
ATOM   1732  O   GLU A1344      22.399   8.452  24.295  1.00  0.00           O  
ATOM   1733  CB  GLU A1344      23.770   5.545  23.677  1.00  0.00           C  
ATOM   1734  CG  GLU A1344      23.671   4.935  22.293  1.00  0.00           C  
ATOM   1735  CD  GLU A1344      25.035   4.715  21.664  1.00  0.00           C  
ATOM   1736  OE1 GLU A1344      25.814   5.688  21.575  1.00  0.00           O  
ATOM   1737  OE2 GLU A1344      25.325   3.566  21.258  1.00  0.00           O  
ATOM   1738  N   ASP A1345      22.618   7.982  22.104  1.00  0.00           N  
ATOM   1739  CA  ASP A1345      21.466   8.775  21.696  1.00  0.00           C  
ATOM   1740  C   ASP A1345      20.399   7.823  21.176  1.00  0.00           C  
ATOM   1741  O   ASP A1345      20.705   6.889  20.443  1.00  0.00           O  
ATOM   1742  CB  ASP A1345      21.852   9.755  20.580  1.00  0.00           C  
ATOM   1743  CG  ASP A1345      22.870  10.802  21.029  1.00  0.00           C  
ATOM   1744  OD1 ASP A1345      23.930  10.423  21.578  1.00  0.00           O  
ATOM   1745  OD2 ASP A1345      22.611  12.008  20.821  1.00  0.00           O  
ATOM   1746  N   VAL A1347      19.156   8.048  21.581  1.00  0.00           N  
ATOM   1747  CA  VAL A1347      18.039   7.229  21.129  1.00  0.00           C  
ATOM   1748  C   VAL A1347      16.889   8.194  20.901  1.00  0.00           C  
ATOM   1749  O   VAL A1347      16.914   9.314  21.411  1.00  0.00           O  
ATOM   1750  CB  VAL A1347      17.646   6.177  22.175  1.00  0.00           C  
ATOM   1751  CG1 VAL A1347      18.772   5.170  22.330  1.00  0.00           C  
ATOM   1752  CG2 VAL A1347      17.335   6.848  23.506  1.00  0.00           C  
ATOM   1753  N   PHE A1348      15.873   7.789  20.151  1.00  0.00           N  
ATOM   1754  CA  PHE A1348      14.791   8.732  19.882  1.00  0.00           C  
ATOM   1755  C   PHE A1348      13.372   8.226  20.059  1.00  0.00           C  
ATOM   1756  O   PHE A1348      13.120   7.035  20.289  1.00  0.00           O  
ATOM   1757  CB  PHE A1348      14.915   9.273  18.448  1.00  0.00           C  
ATOM   1758  CG  PHE A1348      16.268   9.823  18.115  1.00  0.00           C  
ATOM   1759  CD1 PHE A1348      17.348   8.974  17.918  1.00  0.00           C  
ATOM   1760  CD2 PHE A1348      16.460  11.197  18.001  1.00  0.00           C  
ATOM   1761  CE1 PHE A1348      18.614   9.488  17.610  1.00  0.00           C  
ATOM   1762  CE2 PHE A1348      17.716  11.725  17.694  1.00  0.00           C  
ATOM   1763  CZ  PHE A1348      18.793  10.869  17.498  1.00  0.00           C  
ATOM   1764  N   GLY A1349      12.446   9.167  19.919  1.00  0.00           N  
ATOM   1765  CA  GLY A1349      11.043   8.846  20.016  1.00  0.00           C  
ATOM   1766  C   GLY A1349      10.292   9.418  18.826  1.00  0.00           C  
ATOM   1767  O   GLY A1349      10.687  10.434  18.254  1.00  0.00           O  
ATOM   1768  N   ILE A1350       9.227   8.739  18.429  1.00  0.00           N  
ATOM   1769  CA  ILE A1350       8.396   9.204  17.337  1.00  0.00           C  
ATOM   1770  C   ILE A1350       6.977   9.079  17.835  1.00  0.00           C  
ATOM   1771  O   ILE A1350       6.628   8.064  18.422  1.00  0.00           O  
ATOM   1772  CB  ILE A1350       8.511   8.318  16.095  1.00  0.00           C  
ATOM   1773  CG1 ILE A1350       9.945   8.298  15.576  1.00  0.00           C  
ATOM   1774  CG2 ILE A1350       7.557   8.838  15.023  1.00  0.00           C  
ATOM   1775  CD1 ILE A1350      10.171   7.275  14.473  1.00  0.00           C  
ATOM   1776  N   THR A1351       6.160  10.101  17.613  1.00  0.00           N  
ATOM   1777  CA  THR A1351       4.780  10.036  18.032  1.00  0.00           C  
ATOM   1778  C   THR A1351       3.881   9.994  16.806  1.00  0.00           C  
ATOM   1779  O   THR A1351       4.270  10.440  15.726  1.00  0.00           O  
ATOM   1780  CB  THR A1351       4.382  11.261  18.887  1.00  0.00           C  
ATOM   1781  OG1 THR A1351       4.584  12.463  18.130  1.00  0.00           O  
ATOM   1782  CG2 THR A1351       5.213  11.308  20.167  1.00  0.00           C  
ATOM   1783  N   VAL A1352       2.694   9.420  16.976  1.00  0.00           N  
ATOM   1784  CA  VAL A1352       1.707   9.361  15.914  1.00  0.00           C  
ATOM   1785  C   VAL A1352       0.542  10.173  16.450  1.00  0.00           C  
ATOM   1786  O   VAL A1352       0.381  10.314  17.664  1.00  0.00           O  
ATOM   1787  CB  VAL A1352       1.235   7.891  15.590  1.00  0.00           C  
ATOM   1788  CG1 VAL A1352       2.421   7.058  15.098  1.00  0.00           C  
ATOM   1789  CG2 VAL A1352       0.588   7.245  16.802  1.00  0.00           C  
ATOM   1790  N   PRO A1356      -0.279  10.742  15.559  1.00  0.00           N  
ATOM   1791  CA  PRO A1356      -1.414  11.534  16.024  1.00  0.00           C  
ATOM   1792  C   PRO A1356      -2.482  10.691  16.683  1.00  0.00           C  
ATOM   1793  O   PRO A1356      -2.650   9.520  16.361  1.00  0.00           O  
ATOM   1794  CB  PRO A1356      -1.911  12.204  14.743  1.00  0.00           C  
ATOM   1795  CG  PRO A1356      -1.613  11.179  13.712  1.00  0.00           C  
ATOM   1796  CD  PRO A1356      -0.221  10.726  14.087  1.00  0.00           C  
ATOM   1797  N   LEU A1360      -3.201  11.295  17.614  1.00  0.00           N  
ATOM   1798  CA  LEU A1360      -4.281  10.615  18.301  1.00  0.00           C  
ATOM   1799  C   LEU A1360      -5.542  10.869  17.494  1.00  0.00           C  
ATOM   1800  O   LEU A1360      -5.867  12.012  17.215  1.00  0.00           O  
ATOM   1801  CB  LEU A1360      -4.440  11.186  19.714  1.00  0.00           C  
ATOM   1802  CG  LEU A1360      -3.723  10.516  20.898  1.00  0.00           C  
ATOM   1803  CD1 LEU A1360      -2.308  10.131  20.535  1.00  0.00           C  
ATOM   1804  CD2 LEU A1360      -3.744  11.468  22.100  1.00  0.00           C  
ATOM   1805  N   ILE A1361      -6.249   9.820  17.097  1.00  0.00           N  
ATOM   1806  CA  ILE A1361      -7.473  10.026  16.334  1.00  0.00           C  
ATOM   1807  C   ILE A1361      -8.667   9.919  17.268  1.00  0.00           C  
ATOM   1808  O   ILE A1361      -8.766   8.983  18.064  1.00  0.00           O  
ATOM   1809  CB  ILE A1361      -7.629   8.997  15.201  1.00  0.00           C  
ATOM   1810  CG1 ILE A1361      -7.653   7.581  15.781  1.00  0.00           C  
ATOM   1811  CG2 ILE A1361      -6.502   9.169  14.199  1.00  0.00           C  
ATOM   1812  CD1 ILE A1361      -8.265   6.552  14.860  1.00  0.00           C  
ATOM   1813  N   THR A1365      -9.574  10.883  17.186  1.00  0.00           N  
ATOM   1814  CA  THR A1365     -10.724  10.845  18.066  1.00  0.00           C  
ATOM   1815  C   THR A1365     -12.034  11.058  17.337  1.00  0.00           C  
ATOM   1816  O   THR A1365     -12.844  10.138  17.246  1.00  0.00           O  
ATOM   1817  CB  THR A1365     -10.576  11.881  19.192  1.00  0.00           C  
ATOM   1818  OG1 THR A1365     -11.763  11.883  19.999  1.00  0.00           O  
ATOM   1819  CG2 THR A1365     -10.320  13.262  18.611  1.00  0.00           C  
ATOM   1820  N   ALA A1366     -14.185   2.284  21.029  1.00  0.00           N  
ATOM   1821  CA  ALA A1366     -15.291   1.354  20.921  1.00  0.00           C  
ATOM   1822  C   ALA A1366     -15.182   0.494  19.661  1.00  0.00           C  
ATOM   1823  O   ALA A1366     -15.922  -0.465  19.529  1.00  0.00           O  
ATOM   1824  CB  ALA A1366     -16.636   2.117  20.932  1.00  0.00           C  
ATOM   1825  N   VAL A1456     -14.282   0.815  18.731  1.00  0.00           N  
ATOM   1826  CA  VAL A1456     -14.178  -0.029  17.530  1.00  0.00           C  
ATOM   1827  C   VAL A1456     -12.991  -0.998  17.650  1.00  0.00           C  
ATOM   1828  O   VAL A1456     -11.845  -0.660  17.341  1.00  0.00           O  
ATOM   1829  CB  VAL A1456     -14.049   0.807  16.234  1.00  0.00           C  
ATOM   1830  CG1 VAL A1456     -14.075  -0.121  15.009  1.00  0.00           C  
ATOM   1831  CG2 VAL A1456     -15.204   1.802  16.141  1.00  0.00           C  
ATOM   1832  N   TRP A1457     -13.294  -2.216  18.083  1.00  0.00           N  
ATOM   1833  CA  TRP A1457     -12.283  -3.234  18.298  1.00  0.00           C  
ATOM   1834  C   TRP A1457     -11.832  -3.993  17.077  1.00  0.00           C  
ATOM   1835  O   TRP A1457     -12.533  -4.088  16.065  1.00  0.00           O  
ATOM   1836  CB  TRP A1457     -12.779  -4.228  19.342  1.00  0.00           C  
ATOM   1837  CG  TRP A1457     -13.248  -3.579  20.595  1.00  0.00           C  
ATOM   1838  CD1 TRP A1457     -14.533  -3.275  20.928  1.00  0.00           C  
ATOM   1839  CD2 TRP A1457     -12.434  -3.152  21.693  1.00  0.00           C  
ATOM   1840  NE1 TRP A1457     -14.574  -2.687  22.172  1.00  0.00           N  
ATOM   1841  CE2 TRP A1457     -13.297  -2.602  22.663  1.00  0.00           C  
ATOM   1842  CE3 TRP A1457     -11.058  -3.179  21.948  1.00  0.00           C  
ATOM   1843  CZ2 TRP A1457     -12.829  -2.086  23.875  1.00  0.00           C  
ATOM   1844  CZ3 TRP A1457     -10.591  -2.661  23.151  1.00  0.00           C  
ATOM   1845  CH2 TRP A1457     -11.474  -2.124  24.098  1.00  0.00           C  
ATOM   1846  N   LEU A1458     -10.645  -4.563  17.208  1.00  0.00           N  
ATOM   1847  CA  LEU A1458     -10.019  -5.343  16.158  1.00  0.00           C  
ATOM   1848  C   LEU A1458     -10.350  -6.832  16.244  1.00  0.00           C  
ATOM   1849  O   LEU A1458     -10.173  -7.567  15.279  1.00  0.00           O  
ATOM   1850  CB  LEU A1458      -8.505  -5.134  16.220  1.00  0.00           C  
ATOM   1851  CG  LEU A1458      -7.903  -4.063  15.287  1.00  0.00           C  
ATOM   1852  CD1 LEU A1458      -8.869  -2.932  14.966  1.00  0.00           C  
ATOM   1853  CD2 LEU A1458      -6.641  -3.529  15.925  1.00  0.00           C  
ATOM   1854  N   ASN A1459     -10.835  -7.285  17.389  1.00  0.00           N  
ATOM   1855  CA  ASN A1459     -11.159  -8.701  17.529  1.00  0.00           C  
ATOM   1856  C   ASN A1459     -12.582  -8.964  17.052  1.00  0.00           C  
ATOM   1857  O   ASN A1459     -13.512  -8.307  17.496  1.00  0.00           O  
ATOM   1858  CB  ASN A1459     -11.003  -9.145  18.990  1.00  0.00           C  
ATOM   1859  CG  ASN A1459     -11.254 -10.639  19.179  1.00  0.00           C  
ATOM   1860  OD1 ASN A1459     -12.382 -11.112  19.052  1.00  0.00           O  
ATOM   1861  ND2 ASN A1459     -10.194 -11.389  19.474  1.00  0.00           N  
ATOM   1862  N   ARG A1460     -12.740  -9.928  16.149  1.00  0.00           N  
ATOM   1863  CA  ARG A1460     -14.047 -10.272  15.595  1.00  0.00           C  
ATOM   1864  C   ARG A1460     -15.150 -10.571  16.604  1.00  0.00           C  
ATOM   1865  O   ARG A1460     -16.330 -10.456  16.269  1.00  0.00           O  
ATOM   1866  CB  ARG A1460     -13.927 -11.469  14.651  1.00  0.00           C  
ATOM   1867  CG  ARG A1460     -13.385 -11.138  13.282  1.00  0.00           C  
ATOM   1868  CD  ARG A1460     -13.377 -12.376  12.397  1.00  0.00           C  
ATOM   1869  NE  ARG A1460     -12.482 -13.405  12.916  1.00  0.00           N  
ATOM   1870  CZ  ARG A1460     -11.155 -13.356  12.835  1.00  0.00           C  
ATOM   1871  NH1 ARG A1460     -10.556 -12.319  12.252  1.00  0.00           N  
ATOM   1872  NH2 ARG A1460     -10.426 -14.355  13.327  1.00  0.00           N  
ATOM   1873  N   ASP A1461     -14.782 -10.954  17.826  1.00  0.00           N  
ATOM   1874  CA  ASP A1461     -15.773 -11.294  18.851  1.00  0.00           C  
ATOM   1875  C   ASP A1461     -16.273 -10.087  19.629  1.00  0.00           C  
ATOM   1876  O   ASP A1461     -16.991 -10.232  20.622  1.00  0.00           O  
ATOM   1877  CB  ASP A1461     -15.195 -12.328  19.836  1.00  0.00           C  
ATOM   1878  CG  ASP A1461     -14.599 -11.683  21.089  1.00  0.00           C  
ATOM   1879  OD1 ASP A1461     -13.793 -10.734  20.959  1.00  0.00           O  
ATOM   1880  OD2 ASP A1461     -14.932 -12.130  22.212  1.00  0.00           O  
ATOM   1881  N   LYS A1462     -15.878  -8.895  19.197  1.00  0.00           N  
ATOM   1882  CA  LYS A1462     -16.318  -7.670  19.852  1.00  0.00           C  
ATOM   1883  C   LYS A1462     -16.785  -6.712  18.764  1.00  0.00           C  
ATOM   1884  O   LYS A1462     -17.723  -5.951  18.951  1.00  0.00           O  
ATOM   1885  CB  LYS A1462     -15.173  -7.046  20.660  1.00  0.00           C  
ATOM   1886  CG  LYS A1462     -14.546  -8.011  21.651  1.00  0.00           C  
ATOM   1887  CD  LYS A1462     -13.405  -7.386  22.444  1.00  0.00           C  
ATOM   1888  CE  LYS A1462     -13.911  -6.321  23.392  1.00  0.00           C  
ATOM   1889  NZ  LYS A1462     -12.842  -5.894  24.331  1.00  0.00           N  
ATOM   1890  N   THR A1463     -16.118  -6.759  17.618  1.00  0.00           N  
ATOM   1891  CA  THR A1463     -16.463  -5.910  16.485  1.00  0.00           C  
ATOM   1892  C   THR A1463     -16.282  -6.794  15.254  1.00  0.00           C  
ATOM   1893  O   THR A1463     -15.156  -7.128  14.886  1.00  0.00           O  
ATOM   1894  CB  THR A1463     -15.513  -4.689  16.401  1.00  0.00           C  
ATOM   1895  OG1 THR A1463     -15.680  -3.863  17.568  1.00  0.00           O  
ATOM   1896  CG2 THR A1463     -15.800  -3.868  15.148  1.00  0.00           C  
ATOM   1897  N   SER A1465     -17.386  -7.196  14.631  1.00  0.00           N  
ATOM   1898  CA  SER A1465     -17.304  -8.068  13.454  1.00  0.00           C  
ATOM   1899  C   SER A1465     -16.678  -7.322  12.294  1.00  0.00           C  
ATOM   1900  O   SER A1465     -16.631  -6.102  12.292  1.00  0.00           O  
ATOM   1901  CB  SER A1465     -18.703  -8.565  13.040  1.00  0.00           C  
ATOM   1902  OG  SER A1465     -19.484  -7.504  12.521  1.00  0.00           O  
ATOM   1903  N   PRO A1467     -16.178  -8.054  11.292  1.00  0.00           N  
ATOM   1904  CA  PRO A1467     -15.565  -7.397  10.137  1.00  0.00           C  
ATOM   1905  C   PRO A1467     -16.530  -6.387   9.508  1.00  0.00           C  
ATOM   1906  O   PRO A1467     -16.115  -5.330   9.044  1.00  0.00           O  
ATOM   1907  CB  PRO A1467     -15.259  -8.565   9.206  1.00  0.00           C  
ATOM   1908  CG  PRO A1467     -14.955  -9.683  10.186  1.00  0.00           C  
ATOM   1909  CD  PRO A1467     -16.047  -9.522  11.203  1.00  0.00           C  
ATOM   1910  N   PHE A1506     -17.816  -6.738   9.496  1.00  0.00           N  
ATOM   1911  CA  PHE A1506     -18.872  -5.892   8.934  1.00  0.00           C  
ATOM   1912  C   PHE A1506     -18.987  -4.573   9.690  1.00  0.00           C  
ATOM   1913  O   PHE A1506     -19.116  -3.518   9.080  1.00  0.00           O  
ATOM   1914  CB  PHE A1506     -20.219  -6.620   8.970  1.00  0.00           C  
ATOM   1915  CG  PHE A1506     -21.380  -5.770   8.534  1.00  0.00           C  
ATOM   1916  CD1 PHE A1506     -21.579  -5.474   7.189  1.00  0.00           C  
ATOM   1917  CD2 PHE A1506     -22.250  -5.232   9.474  1.00  0.00           C  
ATOM   1918  CE1 PHE A1506     -22.626  -4.654   6.783  1.00  0.00           C  
ATOM   1919  CE2 PHE A1506     -23.305  -4.405   9.081  1.00  0.00           C  
ATOM   1920  CZ  PHE A1506     -23.489  -4.118   7.728  1.00  0.00           C  
ATOM   1921  N   GLU A1507     -18.941  -4.627  11.016  1.00  0.00           N  
ATOM   1922  CA  GLU A1507     -19.011  -3.398  11.811  1.00  0.00           C  
ATOM   1923  C   GLU A1507     -17.722  -2.567  11.684  1.00  0.00           C  
ATOM   1924  O   GLU A1507     -17.768  -1.343  11.664  1.00  0.00           O  
ATOM   1925  CB  GLU A1507     -19.277  -3.736  13.280  1.00  0.00           C  
ATOM   1926  CG  GLU A1507     -20.580  -4.496  13.496  1.00  0.00           C  
ATOM   1927  CD  GLU A1507     -20.730  -5.025  14.916  1.00  0.00           C  
ATOM   1928  OE1 GLU A1507     -19.795  -5.695  15.414  1.00  0.00           O  
ATOM   1929  OE2 GLU A1507     -21.795  -4.783  15.530  1.00  0.00           O  
ATOM   1930  N   LEU A1508     -16.572  -3.226  11.592  1.00  0.00           N  
ATOM   1931  CA  LEU A1508     -15.308  -2.493  11.462  1.00  0.00           C  
ATOM   1932  C   LEU A1508     -15.315  -1.793  10.104  1.00  0.00           C  
ATOM   1933  O   LEU A1508     -14.876  -0.654   9.967  1.00  0.00           O  
ATOM   1934  CB  LEU A1508     -14.110  -3.450  11.521  1.00  0.00           C  
ATOM   1935  CG  LEU A1508     -12.753  -2.784  11.296  1.00  0.00           C  
ATOM   1936  CD1 LEU A1508     -12.470  -1.854  12.456  1.00  0.00           C  
ATOM   1937  CD2 LEU A1508     -11.641  -3.828  11.185  1.00  0.00           C  
ATOM   1938  N   TYR A1509     -15.806  -2.515   9.105  1.00  0.00           N  
ATOM   1939  CA  TYR A1509     -15.899  -2.025   7.737  1.00  0.00           C  
ATOM   1940  C   TYR A1509     -16.861  -0.847   7.659  1.00  0.00           C  
ATOM   1941  O   TYR A1509     -16.559   0.179   7.038  1.00  0.00           O  
ATOM   1942  CB  TYR A1509     -16.388  -3.152   6.830  1.00  0.00           C  
ATOM   1943  CG  TYR A1509     -16.554  -2.770   5.376  1.00  0.00           C  
ATOM   1944  CD1 TYR A1509     -15.503  -2.908   4.473  1.00  0.00           C  
ATOM   1945  CD2 TYR A1509     -17.787  -2.295   4.896  1.00  0.00           C  
ATOM   1946  CE1 TYR A1509     -15.673  -2.588   3.111  1.00  0.00           C  
ATOM   1947  CE2 TYR A1509     -17.964  -1.970   3.548  1.00  0.00           C  
ATOM   1948  CZ  TYR A1509     -16.911  -2.119   2.663  1.00  0.00           C  
ATOM   1949  OH  TYR A1509     -17.102  -1.810   1.333  1.00  0.00           O  
ATOM   1950  N   GLN A1510     -18.015  -0.983   8.302  1.00  0.00           N  
ATOM   1951  CA  GLN A1510     -18.995   0.103   8.290  1.00  0.00           C  
ATOM   1952  C   GLN A1510     -18.483   1.379   8.964  1.00  0.00           C  
ATOM   1953  O   GLN A1510     -18.795   2.487   8.518  1.00  0.00           O  
ATOM   1954  CB  GLN A1510     -20.309  -0.366   8.930  1.00  0.00           C  
ATOM   1955  CG  GLN A1510     -21.070  -1.346   8.021  1.00  0.00           C  
ATOM   1956  CD  GLN A1510     -21.671  -0.658   6.796  1.00  0.00           C  
ATOM   1957  OE1 GLN A1510     -21.752  -1.239   5.705  1.00  0.00           O  
ATOM   1958  NE2 GLN A1510     -22.107   0.588   6.979  1.00  0.00           N  
ATOM   1959  N   PHE A1511     -17.693   1.226  10.026  1.00  0.00           N  
ATOM   1960  CA  PHE A1511     -17.139   2.376  10.740  1.00  0.00           C  
ATOM   1961  C   PHE A1511     -16.295   3.226   9.798  1.00  0.00           C  
ATOM   1962  O   PHE A1511     -16.365   4.465   9.816  1.00  0.00           O  
ATOM   1963  CB  PHE A1511     -16.268   1.913  11.918  1.00  0.00           C  
ATOM   1964  CG  PHE A1511     -15.447   3.012  12.541  1.00  0.00           C  
ATOM   1965  CD1 PHE A1511     -14.116   3.188  12.187  1.00  0.00           C  
ATOM   1966  CD2 PHE A1511     -16.015   3.883  13.475  1.00  0.00           C  
ATOM   1967  CE1 PHE A1511     -13.350   4.209  12.744  1.00  0.00           C  
ATOM   1968  CE2 PHE A1511     -15.262   4.910  14.044  1.00  0.00           C  
ATOM   1969  CZ  PHE A1511     -13.922   5.073  13.676  1.00  0.00           C  
ATOM   1970  N   PHE A1516     -15.494   2.555   8.974  1.00  0.00           N  
ATOM   1971  CA  PHE A1516     -14.640   3.259   8.035  1.00  0.00           C  
ATOM   1972  C   PHE A1516     -15.382   3.735   6.798  1.00  0.00           C  
ATOM   1973  O   PHE A1516     -15.117   4.828   6.290  1.00  0.00           O  
ATOM   1974  CB  PHE A1516     -13.461   2.373   7.632  1.00  0.00           C  
ATOM   1975  CG  PHE A1516     -12.350   2.365   8.642  1.00  0.00           C  
ATOM   1976  CD1 PHE A1516     -11.540   3.483   8.807  1.00  0.00           C  
ATOM   1977  CD2 PHE A1516     -12.143   1.267   9.465  1.00  0.00           C  
ATOM   1978  CE1 PHE A1516     -10.530   3.509   9.786  1.00  0.00           C  
ATOM   1979  CE2 PHE A1516     -11.142   1.279  10.444  1.00  0.00           C  
ATOM   1980  CZ  PHE A1516     -10.338   2.397  10.605  1.00  0.00           C  
ATOM   1981  N   VAL A1517     -16.325   2.926   6.328  1.00  0.00           N  
ATOM   1982  CA  VAL A1517     -17.060   3.260   5.132  1.00  0.00           C  
ATOM   1983  C   VAL A1517     -18.001   4.442   5.326  1.00  0.00           C  
ATOM   1984  O   VAL A1517     -18.387   5.095   4.354  1.00  0.00           O  
ATOM   1985  CB  VAL A1517     -17.816   2.023   4.604  1.00  0.00           C  
ATOM   1986  CG1 VAL A1517     -19.199   1.911   5.233  1.00  0.00           C  
ATOM   1987  CG2 VAL A1517     -17.871   2.077   3.102  1.00  0.00           C  
ATOM   1988  N   ARG A1518     -18.340   4.740   6.579  1.00  0.00           N  
ATOM   1989  CA  ARG A1518     -19.229   5.854   6.879  1.00  0.00           C  
ATOM   1990  C   ARG A1518     -18.496   7.125   7.297  1.00  0.00           C  
ATOM   1991  O   ARG A1518     -19.110   8.054   7.827  1.00  0.00           O  
ATOM   1992  CB  ARG A1518     -20.228   5.468   7.975  1.00  0.00           C  
ATOM   1993  CG  ARG A1518     -21.239   4.418   7.539  1.00  0.00           C  
ATOM   1994  CD  ARG A1518     -22.362   4.254   8.553  1.00  0.00           C  
ATOM   1995  NE  ARG A1518     -23.294   3.192   8.176  1.00  0.00           N  
ATOM   1996  CZ  ARG A1518     -23.959   3.146   7.024  1.00  0.00           C  
ATOM   1997  NH1 ARG A1518     -23.800   4.106   6.120  1.00  0.00           N  
ATOM   1998  NH2 ARG A1518     -24.786   2.138   6.773  1.00  0.00           N  
ATOM   1999  N   GLN A1527     -17.187   7.173   7.070  1.00  0.00           N  
ATOM   2000  CA  GLN A1527     -16.422   8.364   7.418  1.00  0.00           C  
ATOM   2001  C   GLN A1527     -16.860   9.543   6.539  1.00  0.00           C  
ATOM   2002  O   GLN A1527     -17.188   9.364   5.365  1.00  0.00           O  
ATOM   2003  CB  GLN A1527     -14.928   8.104   7.231  1.00  0.00           C  
ATOM   2004  CG  GLN A1527     -14.320   7.234   8.312  1.00  0.00           C  
ATOM   2005  CD  GLN A1527     -14.471   7.852   9.684  1.00  0.00           C  
ATOM   2006  OE1 GLN A1527     -14.257   9.054   9.854  1.00  0.00           O  
ATOM   2007  NE2 GLN A1527     -14.835   7.035  10.674  1.00  0.00           N  
ATOM   2008  N   PRO A1528     -16.872  10.764   7.099  1.00  0.00           N  
ATOM   2009  CA  PRO A1528     -17.272  11.977   6.367  1.00  0.00           C  
ATOM   2010  C   PRO A1528     -16.267  12.381   5.289  1.00  0.00           C  
ATOM   2011  O   PRO A1528     -15.056  12.180   5.444  1.00  0.00           O  
ATOM   2012  CB  PRO A1528     -17.363  13.024   7.469  1.00  0.00           C  
ATOM   2013  CG  PRO A1528     -16.241  12.609   8.382  1.00  0.00           C  
ATOM   2014  CD  PRO A1528     -16.446  11.100   8.468  1.00  0.00           C  
ATOM   2015  N   ASP A1549     -16.775  12.961   4.205  1.00  0.00           N  
ATOM   2016  CA  ASP A1549     -15.923  13.405   3.107  1.00  0.00           C  
ATOM   2017  C   ASP A1549     -14.776  14.283   3.567  1.00  0.00           C  
ATOM   2018  O   ASP A1549     -13.702  14.271   2.967  1.00  0.00           O  
ATOM   2019  CB  ASP A1549     -16.731  14.178   2.060  1.00  0.00           C  
ATOM   2020  CG  ASP A1549     -17.603  13.280   1.215  1.00  0.00           C  
ATOM   2021  OD1 ASP A1549     -17.143  12.176   0.862  1.00  0.00           O  
ATOM   2022  OD2 ASP A1549     -18.737  13.682   0.887  1.00  0.00           O  
ATOM   2023  N   ASP A1563     -14.998  15.043   4.633  1.00  0.00           N  
ATOM   2024  CA  ASP A1563     -13.965  15.939   5.129  1.00  0.00           C  
ATOM   2025  C   ASP A1563     -12.818  15.221   5.821  1.00  0.00           C  
ATOM   2026  O   ASP A1563     -11.718  15.763   5.921  1.00  0.00           O  
ATOM   2027  CB  ASP A1563     -14.572  16.986   6.074  1.00  0.00           C  
ATOM   2028  CG  ASP A1563     -15.075  16.387   7.378  1.00  0.00           C  
ATOM   2029  OD1 ASP A1563     -14.239  15.916   8.181  1.00  0.00           O  
ATOM   2030  OD2 ASP A1563     -16.306  16.391   7.603  1.00  0.00           O  
ATOM   2031  N   SER A1569     -13.065  13.999   6.289  1.00  0.00           N  
ATOM   2032  CA  SER A1569     -12.028  13.233   6.981  1.00  0.00           C  
ATOM   2033  C   SER A1569     -11.444  12.100   6.149  1.00  0.00           C  
ATOM   2034  O   SER A1569     -10.286  11.722   6.328  1.00  0.00           O  
ATOM   2035  CB  SER A1569     -12.584  12.635   8.276  1.00  0.00           C  
ATOM   2036  OG  SER A1569     -12.669  13.607   9.293  1.00  0.00           O  
ATOM   2037  N   VAL A1594     -12.254  11.564   5.246  1.00  0.00           N  
ATOM   2038  CA  VAL A1594     -11.847  10.436   4.427  1.00  0.00           C  
ATOM   2039  C   VAL A1594     -10.436  10.477   3.834  1.00  0.00           C  
ATOM   2040  O   VAL A1594      -9.761   9.448   3.804  1.00  0.00           O  
ATOM   2041  CB  VAL A1594     -12.881  10.169   3.298  1.00  0.00           C  
ATOM   2042  CG1 VAL A1594     -12.631  11.094   2.116  1.00  0.00           C  
ATOM   2043  CG2 VAL A1594     -12.820   8.710   2.874  1.00  0.00           C  
ATOM   2044  N   GLU A1596      -9.969  11.637   3.377  1.00  0.00           N  
ATOM   2045  CA  GLU A1596      -8.626  11.684   2.801  1.00  0.00           C  
ATOM   2046  C   GLU A1596      -7.537  11.512   3.848  1.00  0.00           C  
ATOM   2047  O   GLU A1596      -6.551  10.806   3.611  1.00  0.00           O  
ATOM   2048  CB  GLU A1596      -8.364  12.982   2.035  1.00  0.00           C  
ATOM   2049  CG  GLU A1596      -7.013  12.965   1.344  1.00  0.00           C  
ATOM   2050  CD  GLU A1596      -6.766  14.170   0.449  1.00  0.00           C  
ATOM   2051  OE1 GLU A1596      -7.627  14.470  -0.405  1.00  0.00           O  
ATOM   2052  OE2 GLU A1596      -5.700  14.812   0.588  1.00  0.00           O  
ATOM   2053  N   ARG A1601      -7.699  12.157   5.000  1.00  0.00           N  
ATOM   2054  CA  ARG A1601      -6.691  12.018   6.047  1.00  0.00           C  
ATOM   2055  C   ARG A1601      -6.633  10.556   6.513  1.00  0.00           C  
ATOM   2056  O   ARG A1601      -5.559  10.017   6.778  1.00  0.00           O  
ATOM   2057  CB  ARG A1601      -6.983  12.931   7.239  1.00  0.00           C  
ATOM   2058  CG  ARG A1601      -5.892  12.851   8.309  1.00  0.00           C  
ATOM   2059  CD  ARG A1601      -6.090  13.847   9.432  1.00  0.00           C  
ATOM   2060  NE  ARG A1601      -7.486  13.910   9.846  1.00  0.00           N  
ATOM   2061  CZ  ARG A1601      -7.907  13.730  11.095  1.00  0.00           C  
ATOM   2062  NH1 ARG A1601      -9.204  13.811  11.376  1.00  0.00           N  
ATOM   2063  NH2 ARG A1601      -7.032  13.459  12.058  1.00  0.00           N  
ATOM   2064  N   TYR A1602      -7.791   9.913   6.587  1.00  0.00           N  
ATOM   2065  CA  TYR A1602      -7.828   8.521   7.009  1.00  0.00           C  
ATOM   2066  C   TYR A1602      -7.123   7.592   6.032  1.00  0.00           C  
ATOM   2067  O   TYR A1602      -6.406   6.685   6.458  1.00  0.00           O  
ATOM   2068  CB  TYR A1602      -9.270   8.098   7.260  1.00  0.00           C  
ATOM   2069  CG  TYR A1602      -9.698   8.444   8.668  1.00  0.00           C  
ATOM   2070  CD1 TYR A1602      -9.247   9.619   9.284  1.00  0.00           C  
ATOM   2071  CD2 TYR A1602     -10.546   7.606   9.390  1.00  0.00           C  
ATOM   2072  CE1 TYR A1602      -9.634   9.949  10.582  1.00  0.00           C  
ATOM   2073  CE2 TYR A1602     -10.935   7.926  10.685  1.00  0.00           C  
ATOM   2074  CZ  TYR A1602     -10.478   9.099  11.273  1.00  0.00           C  
ATOM   2075  OH  TYR A1602     -10.884   9.420  12.551  1.00  0.00           O  
ATOM   2076  N   LEU A1603      -7.286   7.840   4.731  1.00  0.00           N  
ATOM   2077  CA  LEU A1603      -6.618   7.032   3.715  1.00  0.00           C  
ATOM   2078  C   LEU A1603      -5.105   7.109   3.898  1.00  0.00           C  
ATOM   2079  O   LEU A1603      -4.393   6.106   3.761  1.00  0.00           O  
ATOM   2080  CB  LEU A1603      -6.993   7.504   2.294  1.00  0.00           C  
ATOM   2081  CG  LEU A1603      -8.383   7.077   1.792  1.00  0.00           C  
ATOM   2082  CD1 LEU A1603      -8.710   7.749   0.475  1.00  0.00           C  
ATOM   2083  CD2 LEU A1603      -8.416   5.560   1.631  1.00  0.00           C  
ATOM   2084  N   LYS A1604      -4.612   8.300   4.209  1.00  0.00           N  
ATOM   2085  CA  LYS A1604      -3.177   8.505   4.406  1.00  0.00           C  
ATOM   2086  C   LYS A1604      -2.668   7.800   5.660  1.00  0.00           C  
ATOM   2087  O   LYS A1604      -1.634   7.135   5.646  1.00  0.00           O  
ATOM   2088  CB  LYS A1604      -2.869   9.997   4.555  1.00  0.00           C  
ATOM   2089  CG  LYS A1604      -3.049  10.851   3.311  1.00  0.00           C  
ATOM   2090  CD  LYS A1604      -3.127  12.317   3.729  1.00  0.00           C  
ATOM   2091  CE  LYS A1604      -2.780  13.267   2.596  1.00  0.00           C  
ATOM   2092  NZ  LYS A1604      -1.312  13.334   2.401  1.00  0.00           N  
ATOM   2093  N   LEU A1613      -3.401   7.977   6.748  1.00  0.00           N  
ATOM   2094  CA  LEU A1613      -3.045   7.410   8.042  1.00  0.00           C  
ATOM   2095  C   LEU A1613      -3.210   5.894   8.185  1.00  0.00           C  
ATOM   2096  O   LEU A1613      -2.345   5.215   8.743  1.00  0.00           O  
ATOM   2097  CB  LEU A1613      -3.885   8.103   9.131  1.00  0.00           C  
ATOM   2098  CG  LEU A1613      -3.360   9.274   9.972  1.00  0.00           C  
ATOM   2099  CD1 LEU A1613      -2.477  10.195   9.169  1.00  0.00           C  
ATOM   2100  CD2 LEU A1613      -4.564  10.024  10.558  1.00  0.00           C  
ATOM   2101  N   PHE A1614      -4.326   5.372   7.686  1.00  0.00           N  
ATOM   2102  CA  PHE A1614      -4.644   3.960   7.829  1.00  0.00           C  
ATOM   2103  C   PHE A1614      -4.331   2.990   6.713  1.00  0.00           C  
ATOM   2104  O   PHE A1614      -4.546   1.791   6.876  1.00  0.00           O  
ATOM   2105  CB  PHE A1614      -6.122   3.802   8.186  1.00  0.00           C  
ATOM   2106  CG  PHE A1614      -6.449   4.215   9.577  1.00  0.00           C  
ATOM   2107  CD1 PHE A1614      -6.860   5.525   9.857  1.00  0.00           C  
ATOM   2108  CD2 PHE A1614      -6.335   3.299  10.628  1.00  0.00           C  
ATOM   2109  CE1 PHE A1614      -7.153   5.915  11.171  1.00  0.00           C  
ATOM   2110  CE2 PHE A1614      -6.624   3.674  11.935  1.00  0.00           C  
ATOM   2111  CZ  PHE A1614      -7.034   4.986  12.208  1.00  0.00           C  
ATOM   2112  N   THR A1615      -3.832   3.464   5.581  1.00  0.00           N  
ATOM   2113  CA  THR A1615      -3.539   2.532   4.499  1.00  0.00           C  
ATOM   2114  C   THR A1615      -2.096   2.673   4.019  1.00  0.00           C  
ATOM   2115  O   THR A1615      -1.374   3.563   4.456  1.00  0.00           O  
ATOM   2116  CB  THR A1615      -4.510   2.751   3.311  1.00  0.00           C  
ATOM   2117  OG1 THR A1615      -4.044   3.824   2.484  1.00  0.00           O  
ATOM   2118  CG2 THR A1615      -5.894   3.103   3.818  1.00  0.00           C  
ATOM   2119  N   PHE A1616      -1.674   1.778   3.134  1.00  0.00           N  
ATOM   2120  CA  PHE A1616      -0.328   1.825   2.563  1.00  0.00           C  
ATOM   2121  C   PHE A1616      -0.391   2.408   1.149  1.00  0.00           C  
ATOM   2122  O   PHE A1616       0.608   2.454   0.441  1.00  0.00           O  
ATOM   2123  CB  PHE A1616       0.267   0.416   2.494  1.00  0.00           C  
ATOM   2124  CG  PHE A1616       0.514  -0.195   3.834  1.00  0.00           C  
ATOM   2125  CD1 PHE A1616       1.600   0.197   4.595  1.00  0.00           C  
ATOM   2126  CD2 PHE A1616      -0.377  -1.119   4.361  1.00  0.00           C  
ATOM   2127  CE1 PHE A1616       1.791  -0.323   5.877  1.00  0.00           C  
ATOM   2128  CE2 PHE A1616      -0.195  -1.642   5.635  1.00  0.00           C  
ATOM   2129  CZ  PHE A1616       0.889  -1.241   6.393  1.00  0.00           C  
ATOM   2130  N   LEU A1617      -1.576   2.840   0.739  1.00  0.00           N  
ATOM   2131  CA  LEU A1617      -1.758   3.403  -0.593  1.00  0.00           C  
ATOM   2132  C   LEU A1617      -0.857   4.610  -0.836  1.00  0.00           C  
ATOM   2133  O   LEU A1617      -0.833   5.542  -0.044  1.00  0.00           O  
ATOM   2134  CB  LEU A1617      -3.227   3.804  -0.791  1.00  0.00           C  
ATOM   2135  CG  LEU A1617      -4.123   2.839  -1.582  1.00  0.00           C  
ATOM   2136  CD1 LEU A1617      -3.873   1.405  -1.183  1.00  0.00           C  
ATOM   2137  CD2 LEU A1617      -5.572   3.215  -1.367  1.00  0.00           C  
ATOM   2138  N   PRO A1619      -0.103   4.605  -1.946  1.00  0.00           N  
ATOM   2139  CA  PRO A1619       0.803   5.705  -2.306  1.00  0.00           C  
ATOM   2140  C   PRO A1619       0.039   7.038  -2.381  1.00  0.00           C  
ATOM   2141  O   PRO A1619      -1.119   7.065  -2.797  1.00  0.00           O  
ATOM   2142  CB  PRO A1619       1.322   5.290  -3.681  1.00  0.00           C  
ATOM   2143  CG  PRO A1619       1.236   3.787  -3.641  1.00  0.00           C  
ATOM   2144  CD  PRO A1619      -0.072   3.535  -2.954  1.00  0.00           C  
ATOM   2145  N   LEU A1620       0.685   8.130  -1.970  1.00  0.00           N  
ATOM   2146  CA  LEU A1620       0.059   9.454  -2.008  1.00  0.00           C  
ATOM   2147  C   LEU A1620      -0.516   9.761  -3.394  1.00  0.00           C  
ATOM   2148  O   LEU A1620      -1.645  10.231  -3.513  1.00  0.00           O  
ATOM   2149  CB  LEU A1620       1.068  10.541  -1.595  1.00  0.00           C  
ATOM   2150  CG  LEU A1620       1.483  10.576  -0.117  1.00  0.00           C  
ATOM   2151  CD1 LEU A1620       2.276   9.325   0.244  1.00  0.00           C  
ATOM   2152  CD2 LEU A1620       2.327  11.816   0.144  1.00  0.00           C  
ATOM   2153  N   PRO A1621       0.256   9.501  -4.462  1.00  0.00           N  
ATOM   2154  CA  PRO A1621      -0.303   9.785  -5.787  1.00  0.00           C  
ATOM   2155  C   PRO A1621      -1.601   9.021  -6.062  1.00  0.00           C  
ATOM   2156  O   PRO A1621      -2.476   9.525  -6.779  1.00  0.00           O  
ATOM   2157  CB  PRO A1621       0.831   9.397  -6.723  1.00  0.00           C  
ATOM   2158  CG  PRO A1621       2.051   9.825  -5.922  1.00  0.00           C  
ATOM   2159  CD  PRO A1621       1.719   9.297  -4.538  1.00  0.00           C  
ATOM   2160  N   GLU A1622      -1.750   7.820  -5.499  1.00  0.00           N  
ATOM   2161  CA  GLU A1622      -2.991   7.083  -5.726  1.00  0.00           C  
ATOM   2162  C   GLU A1622      -4.139   7.694  -4.912  1.00  0.00           C  
ATOM   2163  O   GLU A1622      -5.281   7.705  -5.354  1.00  0.00           O  
ATOM   2164  CB  GLU A1622      -2.851   5.591  -5.380  1.00  0.00           C  
ATOM   2165  CG  GLU A1622      -3.871   4.719  -6.140  1.00  0.00           C  
ATOM   2166  CD  GLU A1622      -3.787   3.232  -5.812  1.00  0.00           C  
ATOM   2167  OE1 GLU A1622      -2.656   2.697  -5.742  1.00  0.00           O  
ATOM   2168  OE2 GLU A1622      -4.852   2.590  -5.641  1.00  0.00           O  
ATOM   2169  N   ILE A1632      -3.835   8.202  -3.724  1.00  0.00           N  
ATOM   2170  CA  ILE A1632      -4.863   8.817  -2.885  1.00  0.00           C  
ATOM   2171  C   ILE A1632      -5.378  10.084  -3.593  1.00  0.00           C  
ATOM   2172  O   ILE A1632      -6.587  10.358  -3.580  1.00  0.00           O  
ATOM   2173  CB  ILE A1632      -4.291   9.142  -1.468  1.00  0.00           C  
ATOM   2174  CG1 ILE A1632      -4.114   7.834  -0.686  1.00  0.00           C  
ATOM   2175  CG2 ILE A1632      -5.221  10.091  -0.697  1.00  0.00           C  
ATOM   2176  CD1 ILE A1632      -3.361   7.994   0.639  1.00  0.00           C  
ATOM   2177  N   ASP A1635      -4.457  10.837  -4.211  1.00  0.00           N  
ATOM   2178  CA  ASP A1635      -4.813  12.042  -4.967  1.00  0.00           C  
ATOM   2179  C   ASP A1635      -5.845  11.641  -6.017  1.00  0.00           C  
ATOM   2180  O   ASP A1635      -6.894  12.271  -6.149  1.00  0.00           O  
ATOM   2181  CB  ASP A1635      -3.600  12.626  -5.707  1.00  0.00           C  
ATOM   2182  CG  ASP A1635      -2.508  13.111  -4.771  1.00  0.00           C  
ATOM   2183  OD1 ASP A1635      -2.813  13.908  -3.856  1.00  0.00           O  
ATOM   2184  OD2 ASP A1635      -1.337  12.706  -4.961  1.00  0.00           O  
ATOM   2185  N   HIS A1636      -5.531  10.589  -6.769  1.00  0.00           N  
ATOM   2186  CA  HIS A1636      -6.427  10.093  -7.800  1.00  0.00           C  
ATOM   2187  C   HIS A1636      -7.813   9.704  -7.272  1.00  0.00           C  
ATOM   2188  O   HIS A1636      -8.848  10.042  -7.872  1.00  0.00           O  
ATOM   2189  CB  HIS A1636      -5.828   8.878  -8.501  1.00  0.00           C  
ATOM   2190  CG  HIS A1636      -6.759   8.264  -9.493  1.00  0.00           C  
ATOM   2191  ND1 HIS A1636      -7.101   8.893 -10.670  1.00  0.00           N  
ATOM   2192  CD2 HIS A1636      -7.496   7.130  -9.442  1.00  0.00           C  
ATOM   2193  CE1 HIS A1636      -8.014   8.174 -11.300  1.00  0.00           C  
ATOM   2194  NE2 HIS A1636      -8.272   7.100 -10.576  1.00  0.00           N  
ATOM   2195  N   ILE A1637      -7.834   8.971  -6.163  1.00  0.00           N  
ATOM   2196  CA  ILE A1637      -9.098   8.549  -5.570  1.00  0.00           C  
ATOM   2197  C   ILE A1637      -9.925   9.772  -5.155  1.00  0.00           C  
ATOM   2198  O   ILE A1637     -11.160   9.773  -5.267  1.00  0.00           O  
ATOM   2199  CB  ILE A1637      -8.853   7.676  -4.321  1.00  0.00           C  
ATOM   2200  CG1 ILE A1637      -8.265   6.330  -4.743  1.00  0.00           C  
ATOM   2201  CG2 ILE A1637     -10.153   7.515  -3.533  1.00  0.00           C  
ATOM   2202  CD1 ILE A1637      -7.954   5.416  -3.590  1.00  0.00           C  
ATOM   2203  N   MET A1638      -9.244  10.807  -4.669  1.00  0.00           N  
ATOM   2204  CA  MET A1638      -9.943  12.008  -4.234  1.00  0.00           C  
ATOM   2205  C   MET A1638     -10.445  12.811  -5.447  1.00  0.00           C  
ATOM   2206  O   MET A1638     -11.611  13.222  -5.472  1.00  0.00           O  
ATOM   2207  CB  MET A1638      -9.042  12.859  -3.316  1.00  0.00           C  
ATOM   2208  CG  MET A1638      -8.709  12.193  -1.957  1.00  0.00           C  
ATOM   2209  SD  MET A1638     -10.151  11.362  -1.182  1.00  0.00           S  
ATOM   2210  CE  MET A1638     -11.005  12.781  -0.517  1.00  0.00           C  
ATOM   2211  N   GLN A1639      -9.600  13.015  -6.460  1.00  0.00           N  
ATOM   2212  CA  GLN A1639     -10.067  13.755  -7.631  1.00  0.00           C  
ATOM   2213  C   GLN A1639     -11.202  12.998  -8.304  1.00  0.00           C  
ATOM   2214  O   GLN A1639     -12.168  13.601  -8.774  1.00  0.00           O  
ATOM   2215  CB  GLN A1639      -8.928  14.037  -8.624  1.00  0.00           C  
ATOM   2216  CG  GLN A1639      -7.885  12.949  -8.765  1.00  0.00           C  
ATOM   2217  CD  GLN A1639      -6.619  13.443  -9.472  1.00  0.00           C  
ATOM   2218  OE1 GLN A1639      -6.101  14.519  -9.158  1.00  0.00           O  
ATOM   2219  NE2 GLN A1639      -6.112  12.650 -10.422  1.00  0.00           N  
ATOM   2220  N   LEU A1640     -11.103  11.673  -8.330  1.00  0.00           N  
ATOM   2221  CA  LEU A1640     -12.149  10.862  -8.940  1.00  0.00           C  
ATOM   2222  C   LEU A1640     -13.440  11.046  -8.143  1.00  0.00           C  
ATOM   2223  O   LEU A1640     -14.543  10.928  -8.676  1.00  0.00           O  
ATOM   2224  CB  LEU A1640     -11.763   9.380  -8.914  1.00  0.00           C  
ATOM   2225  CG  LEU A1640     -12.068   8.500 -10.133  1.00  0.00           C  
ATOM   2226  CD1 LEU A1640     -12.204   7.043  -9.672  1.00  0.00           C  
ATOM   2227  CD2 LEU A1640     -13.344   8.960 -10.834  1.00  0.00           C  
ATOM   2228  N   HIS A1641     -13.293  11.334  -6.855  1.00  0.00           N  
ATOM   2229  CA  HIS A1641     -14.449  11.499  -5.999  1.00  0.00           C  
ATOM   2230  C   HIS A1641     -15.256  12.751  -6.308  1.00  0.00           C  
ATOM   2231  O   HIS A1641     -16.495  12.731  -6.297  1.00  0.00           O  
ATOM   2232  CB  HIS A1641     -14.038  11.545  -4.536  1.00  0.00           C  
ATOM   2233  CG  HIS A1641     -15.193  11.371  -3.613  1.00  0.00           C  
ATOM   2234  ND1 HIS A1641     -15.337  12.098  -2.453  1.00  0.00           N  
ATOM   2235  CD2 HIS A1641     -16.265  10.549  -3.684  1.00  0.00           C  
ATOM   2236  CE1 HIS A1641     -16.449  11.727  -1.847  1.00  0.00           C  
ATOM   2237  NE2 HIS A1641     -17.029  10.787  -2.573  1.00  0.00           N  
ATOM   2238  N   VAL A1642     -14.552  13.849  -6.543  1.00  0.00           N  
ATOM   2239  CA  VAL A1642     -15.217  15.099  -6.879  1.00  0.00           C  
ATOM   2240  C   VAL A1642     -16.126  14.826  -8.064  1.00  0.00           C  
ATOM   2241  O   VAL A1642     -17.265  15.284  -8.112  1.00  0.00           O  
ATOM   2242  CB  VAL A1642     -14.208  16.162  -7.284  1.00  0.00           C  
ATOM   2243  CG1 VAL A1642     -14.935  17.392  -7.799  1.00  0.00           C  
ATOM   2244  CG2 VAL A1642     -13.331  16.510  -6.088  1.00  0.00           C  
ATOM   2245  N   LYS A1662     -15.610  14.048  -9.004  1.00  0.00           N  
ATOM   2246  CA  LYS A1662     -16.342  13.696 -10.207  1.00  0.00           C  
ATOM   2247  C   LYS A1662     -17.479  12.684 -10.001  1.00  0.00           C  
ATOM   2248  O   LYS A1662     -18.402  12.631 -10.812  1.00  0.00           O  
ATOM   2249  CB  LYS A1662     -15.349  13.178 -11.253  1.00  0.00           C  
ATOM   2250  CG  LYS A1662     -14.324  14.232 -11.675  1.00  0.00           C  
ATOM   2251  CD  LYS A1662     -12.962  13.632 -12.008  1.00  0.00           C  
ATOM   2252  CE  LYS A1662     -13.053  12.623 -13.135  1.00  0.00           C  
ATOM   2253  NZ  LYS A1662     -11.718  12.054 -13.478  1.00  0.00           N  
ATOM   2254  N   GLU A1663     -17.427  11.891  -8.926  1.00  0.00           N  
ATOM   2255  CA  GLU A1663     -18.468  10.881  -8.670  1.00  0.00           C  
ATOM   2256  C   GLU A1663     -18.820  10.707  -7.190  1.00  0.00           C  
ATOM   2257  O   GLU A1663     -18.714   9.606  -6.651  1.00  0.00           O  
ATOM   2258  CB  GLU A1663     -18.027   9.510  -9.192  1.00  0.00           C  
ATOM   2259  CG  GLU A1663     -17.370   9.499 -10.554  1.00  0.00           C  
ATOM   2260  CD  GLU A1663     -16.760   8.142 -10.887  1.00  0.00           C  
ATOM   2261  OE1 GLU A1663     -15.933   7.648 -10.088  1.00  0.00           O  
ATOM   2262  OE2 GLU A1663     -17.101   7.570 -11.946  1.00  0.00           O  
ATOM   2263  N   PRO A1664     -19.265  11.775  -6.519  1.00  0.00           N  
ATOM   2264  CA  PRO A1664     -19.615  11.667  -5.096  1.00  0.00           C  
ATOM   2265  C   PRO A1664     -20.448  10.427  -4.740  1.00  0.00           C  
ATOM   2266  O   PRO A1664     -20.243   9.809  -3.695  1.00  0.00           O  
ATOM   2267  CB  PRO A1664     -20.386  12.963  -4.833  1.00  0.00           C  
ATOM   2268  CG  PRO A1664     -19.755  13.930  -5.791  1.00  0.00           C  
ATOM   2269  CD  PRO A1664     -19.624  13.100  -7.053  1.00  0.00           C  
ATOM   2270  N   GLU A1665     -21.376  10.074  -5.630  1.00  0.00           N  
ATOM   2271  CA  GLU A1665     -22.294   8.947  -5.447  1.00  0.00           C  
ATOM   2272  C   GLU A1665     -21.662   7.582  -5.203  1.00  0.00           C  
ATOM   2273  O   GLU A1665     -22.242   6.744  -4.519  1.00  0.00           O  
ATOM   2274  CB  GLU A1665     -23.227   8.818  -6.659  1.00  0.00           C  
ATOM   2275  CG  GLU A1665     -23.531  10.118  -7.398  1.00  0.00           C  
ATOM   2276  CD  GLU A1665     -22.462  10.481  -8.422  1.00  0.00           C  
ATOM   2277  OE1 GLU A1665     -22.225   9.671  -9.348  1.00  0.00           O  
ATOM   2278  OE2 GLU A1665     -21.863  11.575  -8.303  1.00  0.00           O  
ATOM   2279  N   ARG A1666     -20.485   7.349  -5.768  1.00  0.00           N  
ATOM   2280  CA  ARG A1666     -19.831   6.061  -5.610  1.00  0.00           C  
ATOM   2281  C   ARG A1666     -19.169   5.851  -4.260  1.00  0.00           C  
ATOM   2282  O   ARG A1666     -18.899   4.715  -3.881  1.00  0.00           O  
ATOM   2283  CB  ARG A1666     -18.782   5.865  -6.702  1.00  0.00           C  
ATOM   2284  CG  ARG A1666     -19.326   5.847  -8.111  1.00  0.00           C  
ATOM   2285  CD  ARG A1666     -18.206   5.572  -9.095  1.00  0.00           C  
ATOM   2286  NE  ARG A1666     -18.617   5.759 -10.485  1.00  0.00           N  
ATOM   2287  CZ  ARG A1666     -19.584   5.071 -11.088  1.00  0.00           C  
ATOM   2288  NH1 ARG A1666     -20.254   4.133 -10.421  1.00  0.00           N  
ATOM   2289  NH2 ARG A1666     -19.878   5.320 -12.363  1.00  0.00           N  
ATOM   2290  N   ARG A1667     -18.906   6.935  -3.536  1.00  0.00           N  
ATOM   2291  CA  ARG A1667     -18.239   6.833  -2.239  1.00  0.00           C  
ATOM   2292  C   ARG A1667     -16.927   6.069  -2.391  1.00  0.00           C  
ATOM   2293  O   ARG A1667     -16.557   5.266  -1.536  1.00  0.00           O  
ATOM   2294  CB  ARG A1667     -19.130   6.120  -1.218  1.00  0.00           C  
ATOM   2295  CG  ARG A1667     -20.272   6.972  -0.720  1.00  0.00           C  
ATOM   2296  CD  ARG A1667     -19.756   8.328  -0.275  1.00  0.00           C  
ATOM   2297  NE  ARG A1667     -20.842   9.256   0.024  1.00  0.00           N  
ATOM   2298  CZ  ARG A1667     -20.676  10.562   0.220  1.00  0.00           C  
ATOM   2299  NH1 ARG A1667     -19.462  11.092   0.147  1.00  0.00           N  
ATOM   2300  NH2 ARG A1667     -21.723  11.338   0.489  1.00  0.00           N  
ATOM   2301  N   GLY A1668     -16.231   6.333  -3.492  1.00  0.00           N  
ATOM   2302  CA  GLY A1668     -14.975   5.667  -3.755  1.00  0.00           C  
ATOM   2303  C   GLY A1668     -13.964   5.769  -2.627  1.00  0.00           C  
ATOM   2304  O   GLY A1668     -13.458   4.755  -2.177  1.00  0.00           O  
ATOM   2305  N   PRO A1669     -13.650   6.975  -2.142  1.00  0.00           N  
ATOM   2306  CA  PRO A1669     -12.670   7.104  -1.059  1.00  0.00           C  
ATOM   2307  C   PRO A1669     -13.009   6.230   0.143  1.00  0.00           C  
ATOM   2308  O   PRO A1669     -12.154   5.498   0.650  1.00  0.00           O  
ATOM   2309  CB  PRO A1669     -12.714   8.592  -0.724  1.00  0.00           C  
ATOM   2310  CG  PRO A1669     -13.158   9.226  -2.023  1.00  0.00           C  
ATOM   2311  CD  PRO A1669     -14.242   8.278  -2.474  1.00  0.00           C  
ATOM   2312  N   GLN A1670     -14.260   6.311   0.589  1.00  0.00           N  
ATOM   2313  CA  GLN A1670     -14.720   5.528   1.723  1.00  0.00           C  
ATOM   2314  C   GLN A1670     -14.682   4.027   1.468  1.00  0.00           C  
ATOM   2315  O   GLN A1670     -14.336   3.260   2.366  1.00  0.00           O  
ATOM   2316  CB  GLN A1670     -16.142   5.940   2.126  1.00  0.00           C  
ATOM   2317  CG  GLN A1670     -16.192   7.247   2.897  1.00  0.00           C  
ATOM   2318  CD  GLN A1670     -16.332   8.461   1.995  1.00  0.00           C  
ATOM   2319  OE1 GLN A1670     -16.026   8.415   0.804  1.00  0.00           O  
ATOM   2320  NE2 GLN A1670     -16.781   9.560   2.571  1.00  0.00           N  
ATOM   2321  N   LYS A1671     -15.048   3.607   0.259  1.00  0.00           N  
ATOM   2322  CA  LYS A1671     -15.040   2.185  -0.081  1.00  0.00           C  
ATOM   2323  C   LYS A1671     -13.602   1.676  -0.090  1.00  0.00           C  
ATOM   2324  O   LYS A1671     -13.317   0.562   0.345  1.00  0.00           O  
ATOM   2325  CB  LYS A1671     -15.677   1.938  -1.458  1.00  0.00           C  
ATOM   2326  CG  LYS A1671     -17.224   1.968  -1.459  1.00  0.00           C  
ATOM   2327  CD  LYS A1671     -17.774   1.715  -2.866  1.00  0.00           C  
ATOM   2328  CE  LYS A1671     -19.292   1.579  -2.897  1.00  0.00           C  
ATOM   2329  NZ  LYS A1671     -19.783   1.353  -4.290  1.00  0.00           N  
ATOM   2330  N   ARG A1672     -12.688   2.493  -0.589  1.00  0.00           N  
ATOM   2331  CA  ARG A1672     -11.306   2.070  -0.616  1.00  0.00           C  
ATOM   2332  C   ARG A1672     -10.713   2.017   0.807  1.00  0.00           C  
ATOM   2333  O   ARG A1672      -9.973   1.096   1.141  1.00  0.00           O  
ATOM   2334  CB  ARG A1672     -10.487   3.008  -1.498  1.00  0.00           C  
ATOM   2335  CG  ARG A1672      -9.101   2.465  -1.796  1.00  0.00           C  
ATOM   2336  CD  ARG A1672      -9.180   1.057  -2.391  1.00  0.00           C  
ATOM   2337  NE  ARG A1672      -7.865   0.549  -2.764  1.00  0.00           N  
ATOM   2338  CZ  ARG A1672      -7.118   1.046  -3.748  1.00  0.00           C  
ATOM   2339  NH1 ARG A1672      -7.558   2.072  -4.481  1.00  0.00           N  
ATOM   2340  NH2 ARG A1672      -5.915   0.532  -3.982  1.00  0.00           N  
ATOM   2341  N   LEU A1673     -11.047   2.999   1.638  1.00  0.00           N  
ATOM   2342  CA  LEU A1673     -10.540   3.054   3.006  1.00  0.00           C  
ATOM   2343  C   LEU A1673     -11.006   1.833   3.788  1.00  0.00           C  
ATOM   2344  O   LEU A1673     -10.200   1.174   4.444  1.00  0.00           O  
ATOM   2345  CB  LEU A1673     -11.028   4.323   3.715  1.00  0.00           C  
ATOM   2346  CG  LEU A1673     -10.781   4.475   5.226  1.00  0.00           C  
ATOM   2347  CD1 LEU A1673      -9.288   4.531   5.537  1.00  0.00           C  
ATOM   2348  CD2 LEU A1673     -11.452   5.747   5.709  1.00  0.00           C  
ATOM   2349  N   ALA A1684     -12.307   1.539   3.706  1.00  0.00           N  
ATOM   2350  CA  ALA A1684     -12.880   0.411   4.411  1.00  0.00           C  
ATOM   2351  C   ALA A1684     -12.250  -0.927   3.993  1.00  0.00           C  
ATOM   2352  O   ALA A1684     -11.935  -1.766   4.846  1.00  0.00           O  
ATOM   2353  CB  ALA A1684     -14.412   0.374   4.199  1.00  0.00           C  
ATOM   2354  N   ALA A1685     -12.063  -1.119   2.688  1.00  0.00           N  
ATOM   2355  CA  ALA A1685     -11.492  -2.357   2.177  1.00  0.00           C  
ATOM   2356  C   ALA A1685     -10.070  -2.614   2.663  1.00  0.00           C  
ATOM   2357  O   ALA A1685      -9.762  -3.719   3.096  1.00  0.00           O  
ATOM   2358  CB  ALA A1685     -11.516  -2.366   0.639  1.00  0.00           C  
ATOM   2359  N   GLU A1686      -9.218  -1.596   2.592  1.00  0.00           N  
ATOM   2360  CA  GLU A1686      -7.824  -1.733   3.002  1.00  0.00           C  
ATOM   2361  C   GLU A1686      -7.669  -2.087   4.472  1.00  0.00           C  
ATOM   2362  O   GLU A1686      -6.901  -2.992   4.818  1.00  0.00           O  
ATOM   2363  CB  GLU A1686      -7.048  -0.448   2.722  1.00  0.00           C  
ATOM   2364  CG  GLU A1686      -6.990   0.002   1.249  1.00  0.00           C  
ATOM   2365  CD  GLU A1686      -6.187  -0.939   0.336  1.00  0.00           C  
ATOM   2366  OE1 GLU A1686      -5.019  -1.251   0.659  1.00  0.00           O  
ATOM   2367  OE2 GLU A1686      -6.721  -1.357  -0.716  1.00  0.00           O  
ATOM   2368  N   VAL A1687      -8.398  -1.384   5.334  1.00  0.00           N  
ATOM   2369  CA  VAL A1687      -8.299  -1.616   6.774  1.00  0.00           C  
ATOM   2370  C   VAL A1687      -8.892  -2.956   7.197  1.00  0.00           C  
ATOM   2371  O   VAL A1687      -8.315  -3.664   8.025  1.00  0.00           O  
ATOM   2372  CB  VAL A1687      -8.986  -0.495   7.589  1.00  0.00           C  
ATOM   2373  CG1 VAL A1687      -8.930  -0.831   9.086  1.00  0.00           C  
ATOM   2374  CG2 VAL A1687      -8.300   0.836   7.332  1.00  0.00           C  
ATOM   2375  N   THR A1690     -10.046  -3.296   6.632  1.00  0.00           N  
ATOM   2376  CA  THR A1690     -10.703  -4.555   6.947  1.00  0.00           C  
ATOM   2377  C   THR A1690      -9.850  -5.742   6.512  1.00  0.00           C  
ATOM   2378  O   THR A1690      -9.788  -6.740   7.202  1.00  0.00           O  
ATOM   2379  CB  THR A1690     -12.073  -4.632   6.260  1.00  0.00           C  
ATOM   2380  OG1 THR A1690     -12.898  -3.571   6.756  1.00  0.00           O  
ATOM   2381  CG2 THR A1690     -12.750  -5.967   6.541  1.00  0.00           C  
ATOM   2382  N   LYS A1691      -9.190  -5.626   5.368  1.00  0.00           N  
ATOM   2383  CA  LYS A1691      -8.363  -6.710   4.876  1.00  0.00           C  
ATOM   2384  C   LYS A1691      -7.168  -6.885   5.796  1.00  0.00           C  
ATOM   2385  O   LYS A1691      -6.716  -8.014   6.035  1.00  0.00           O  
ATOM   2386  CB  LYS A1691      -7.893  -6.426   3.450  1.00  0.00           C  
ATOM   2387  CG  LYS A1691      -7.447  -7.680   2.707  1.00  0.00           C  
ATOM   2388  CD  LYS A1691      -7.053  -7.402   1.258  1.00  0.00           C  
ATOM   2389  CE  LYS A1691      -5.800  -6.546   1.177  1.00  0.00           C  
ATOM   2390  NZ  LYS A1691      -5.336  -6.363  -0.224  1.00  0.00           N  
ATOM   2391  N   LEU A1692      -6.667  -5.763   6.313  1.00  0.00           N  
ATOM   2392  CA  LEU A1692      -5.538  -5.772   7.233  1.00  0.00           C  
ATOM   2393  C   LEU A1692      -5.894  -6.448   8.569  1.00  0.00           C  
ATOM   2394  O   LEU A1692      -5.161  -7.306   9.039  1.00  0.00           O  
ATOM   2395  CB  LEU A1692      -5.029  -4.336   7.485  1.00  0.00           C  
ATOM   2396  CG  LEU A1692      -3.893  -4.171   8.522  1.00  0.00           C  
ATOM   2397  CD1 LEU A1692      -2.700  -5.037   8.131  1.00  0.00           C  
ATOM   2398  CD2 LEU A1692      -3.458  -2.706   8.615  1.00  0.00           C  
ATOM   2399  N   VAL A1693      -7.014  -6.098   9.188  1.00  0.00           N  
ATOM   2400  CA  VAL A1693      -7.310  -6.751  10.453  1.00  0.00           C  
ATOM   2401  C   VAL A1693      -8.063  -8.087  10.388  1.00  0.00           C  
ATOM   2402  O   VAL A1693      -7.989  -8.865  11.333  1.00  0.00           O  
ATOM   2403  CB  VAL A1693      -8.007  -5.775  11.470  1.00  0.00           C  
ATOM   2404  CG1 VAL A1693      -8.280  -4.447  10.834  1.00  0.00           C  
ATOM   2405  CG2 VAL A1693      -9.257  -6.385  12.045  1.00  0.00           C  
ATOM   2406  N   HIS A1694      -8.756  -8.377   9.288  1.00  0.00           N  
ATOM   2407  CA  HIS A1694      -9.492  -9.638   9.190  1.00  0.00           C  
ATOM   2408  C   HIS A1694      -9.226 -10.449   7.917  1.00  0.00           C  
ATOM   2409  O   HIS A1694      -9.968 -11.376   7.612  1.00  0.00           O  
ATOM   2410  CB  HIS A1694     -11.005  -9.390   9.313  1.00  0.00           C  
ATOM   2411  CG  HIS A1694     -11.397  -8.695  10.574  1.00  0.00           C  
ATOM   2412  ND1 HIS A1694     -11.242  -9.266  11.817  1.00  0.00           N  
ATOM   2413  CD2 HIS A1694     -11.933  -7.468  10.787  1.00  0.00           C  
ATOM   2414  CE1 HIS A1694     -11.664  -8.423  12.742  1.00  0.00           C  
ATOM   2415  NE2 HIS A1694     -12.089  -7.325  12.142  1.00  0.00           N  
ATOM   2416  N   GLY A1695      -8.184 -10.105   7.172  1.00  0.00           N  
ATOM   2417  CA  GLY A1695      -7.879 -10.854   5.962  1.00  0.00           C  
ATOM   2418  C   GLY A1695      -8.915 -10.786   4.850  1.00  0.00           C  
ATOM   2419  O   GLY A1695      -9.954 -10.154   4.997  1.00  0.00           O  
ATOM   2420  N   ARG A1696      -8.633 -11.441   3.730  1.00  0.00           N  
ATOM   2421  CA  ARG A1696      -9.554 -11.445   2.591  1.00  0.00           C  
ATOM   2422  C   ARG A1696     -10.904 -11.997   2.982  1.00  0.00           C  
ATOM   2423  O   ARG A1696     -11.932 -11.444   2.623  1.00  0.00           O  
ATOM   2424  CB  ARG A1696      -9.018 -12.307   1.456  1.00  0.00           C  
ATOM   2425  CG  ARG A1696      -7.852 -11.721   0.690  1.00  0.00           C  
ATOM   2426  CD  ARG A1696      -7.296 -12.782  -0.237  1.00  0.00           C  
ATOM   2427  NE  ARG A1696      -6.195 -12.307  -1.065  1.00  0.00           N  
ATOM   2428  CZ  ARG A1696      -5.524 -13.083  -1.910  1.00  0.00           C  
ATOM   2429  NH1 ARG A1696      -5.846 -14.372  -2.029  1.00  0.00           N  
ATOM   2430  NH2 ARG A1696      -4.537 -12.573  -2.641  1.00  0.00           N  
ATOM   2431  N   GLU A1697     -10.887 -13.106   3.709  1.00  0.00           N  
ATOM   2432  CA  GLU A1697     -12.113 -13.750   4.134  1.00  0.00           C  
ATOM   2433  C   GLU A1697     -13.009 -12.735   4.833  1.00  0.00           C  
ATOM   2434  O   GLU A1697     -14.205 -12.647   4.543  1.00  0.00           O  
ATOM   2435  CB  GLU A1697     -11.790 -14.918   5.073  1.00  0.00           C  
ATOM   2436  CG  GLU A1697     -12.994 -15.770   5.436  1.00  0.00           C  
ATOM   2437  CD  GLU A1697     -13.442 -16.689   4.304  1.00  0.00           C  
ATOM   2438  OE1 GLU A1697     -13.521 -16.223   3.143  1.00  0.00           O  
ATOM   2439  OE2 GLU A1697     -13.726 -17.878   4.580  1.00  0.00           O  
ATOM   2440  N   GLY A1698     -12.421 -11.967   5.749  1.00  0.00           N  
ATOM   2441  CA  GLY A1698     -13.173 -10.959   6.482  1.00  0.00           C  
ATOM   2442  C   GLY A1698     -13.645  -9.824   5.589  1.00  0.00           C  
ATOM   2443  O   GLY A1698     -14.760  -9.340   5.735  1.00  0.00           O  
ATOM   2444  N   LEU A1708     -12.790  -9.392   4.670  1.00  0.00           N  
ATOM   2445  CA  LEU A1708     -13.139  -8.326   3.742  1.00  0.00           C  
ATOM   2446  C   LEU A1708     -14.360  -8.777   2.939  1.00  0.00           C  
ATOM   2447  O   LEU A1708     -15.313  -8.021   2.752  1.00  0.00           O  
ATOM   2448  CB  LEU A1708     -11.987  -8.074   2.769  1.00  0.00           C  
ATOM   2449  CG  LEU A1708     -11.903  -6.747   1.991  1.00  0.00           C  
ATOM   2450  CD1 LEU A1708     -11.205  -7.011   0.662  1.00  0.00           C  
ATOM   2451  CD2 LEU A1708     -13.257  -6.140   1.759  1.00  0.00           C  
ATOM   2452  N   ASP A1716     -14.306 -10.020   2.460  1.00  0.00           N  
ATOM   2453  CA  ASP A1716     -15.380 -10.593   1.658  1.00  0.00           C  
ATOM   2454  C   ASP A1716     -16.718 -10.633   2.385  1.00  0.00           C  
ATOM   2455  O   ASP A1716     -17.741 -10.194   1.845  1.00  0.00           O  
ATOM   2456  CB  ASP A1716     -14.988 -11.993   1.186  1.00  0.00           C  
ATOM   2457  CG  ASP A1716     -13.860 -11.966   0.156  1.00  0.00           C  
ATOM   2458  OD1 ASP A1716     -12.856 -11.255   0.375  1.00  0.00           O  
ATOM   2459  OD2 ASP A1716     -13.973 -12.655  -0.877  1.00  0.00           O  
ATOM   2460  N   SER A1717     -16.734 -11.146   3.607  1.00  0.00           N  
ATOM   2461  CA  SER A1717     -17.999 -11.172   4.304  1.00  0.00           C  
ATOM   2462  C   SER A1717     -18.430  -9.720   4.497  1.00  0.00           C  
ATOM   2463  O   SER A1717     -19.598  -9.393   4.325  1.00  0.00           O  
ATOM   2464  CB  SER A1717     -17.879 -11.892   5.651  1.00  0.00           C  
ATOM   2465  OG  SER A1717     -17.693 -10.977   6.712  1.00  0.00           O  
ATOM   2466  N   ALA A1718     -17.479  -8.844   4.808  1.00  0.00           N  
ATOM   2467  CA  ALA A1718     -17.799  -7.439   5.030  1.00  0.00           C  
ATOM   2468  C   ALA A1718     -18.477  -6.784   3.829  1.00  0.00           C  
ATOM   2469  O   ALA A1718     -19.473  -6.083   3.976  1.00  0.00           O  
ATOM   2470  CB  ALA A1718     -16.543  -6.665   5.398  1.00  0.00           C  
ATOM   2471  N   LYS A1719     -17.937  -6.992   2.638  1.00  0.00           N  
ATOM   2472  CA  LYS A1719     -18.544  -6.384   1.459  1.00  0.00           C  
ATOM   2473  C   LYS A1719     -19.872  -7.048   1.113  1.00  0.00           C  
ATOM   2474  O   LYS A1719     -20.868  -6.366   0.836  1.00  0.00           O  
ATOM   2475  CB  LYS A1719     -17.620  -6.494   0.251  1.00  0.00           C  
ATOM   2476  CG  LYS A1719     -16.298  -5.764   0.383  1.00  0.00           C  
ATOM   2477  CD  LYS A1719     -15.531  -5.849  -0.931  1.00  0.00           C  
ATOM   2478  CE  LYS A1719     -15.297  -7.301  -1.329  1.00  0.00           C  
ATOM   2479  NZ  LYS A1719     -14.749  -7.417  -2.709  1.00  0.00           N  
ATOM   2480  N   ARG A1720     -19.877  -8.378   1.122  1.00  0.00           N  
ATOM   2481  CA  ARG A1720     -21.079  -9.129   0.783  1.00  0.00           C  
ATOM   2482  C   ARG A1720     -22.233  -8.773   1.702  1.00  0.00           C  
ATOM   2483  O   ARG A1720     -23.382  -8.695   1.260  1.00  0.00           O  
ATOM   2484  CB  ARG A1720     -20.795 -10.634   0.823  1.00  0.00           C  
ATOM   2485  CG  ARG A1720     -19.836 -11.087  -0.281  1.00  0.00           C  
ATOM   2486  CD  ARG A1720     -19.391 -12.530  -0.064  1.00  0.00           C  
ATOM   2487  NE  ARG A1720     -18.434 -12.976  -1.076  1.00  0.00           N  
ATOM   2488  CZ  ARG A1720     -17.711 -14.092  -0.984  1.00  0.00           C  
ATOM   2489  NH1 ARG A1720     -17.832 -14.879   0.078  1.00  0.00           N  
ATOM   2490  NH2 ARG A1720     -16.866 -14.426  -1.954  1.00  0.00           N  
ATOM   2491  N   CYS A1721     -21.926  -8.545   2.975  1.00  0.00           N  
ATOM   2492  CA  CYS A1721     -22.949  -8.177   3.941  1.00  0.00           C  
ATOM   2493  C   CYS A1721     -23.490  -6.780   3.658  1.00  0.00           C  
ATOM   2494  O   CYS A1721     -24.703  -6.566   3.681  1.00  0.00           O  
ATOM   2495  CB  CYS A1721     -22.395  -8.229   5.374  1.00  0.00           C  
ATOM   2496  SG  CYS A1721     -22.405  -9.887   6.137  1.00  0.00           S  
ATOM   2497  N   THR A1722     -22.600  -5.828   3.382  1.00  0.00           N  
ATOM   2498  CA  THR A1722     -23.054  -4.465   3.132  1.00  0.00           C  
ATOM   2499  C   THR A1722     -23.852  -4.424   1.846  1.00  0.00           C  
ATOM   2500  O   THR A1722     -24.880  -3.758   1.780  1.00  0.00           O  
ATOM   2501  CB  THR A1722     -21.881  -3.430   3.051  1.00  0.00           C  
ATOM   2502  OG1 THR A1722     -21.253  -3.489   1.769  1.00  0.00           O  
ATOM   2503  CG2 THR A1722     -20.848  -3.706   4.121  1.00  0.00           C  
ATOM   2504  N   GLN A1727     -23.392  -5.158   0.834  1.00  0.00           N  
ATOM   2505  CA  GLN A1727     -24.082  -5.207  -0.453  1.00  0.00           C  
ATOM   2506  C   GLN A1727     -25.486  -5.792  -0.308  1.00  0.00           C  
ATOM   2507  O   GLN A1727     -26.470  -5.201  -0.761  1.00  0.00           O  
ATOM   2508  CB  GLN A1727     -23.286  -6.046  -1.455  1.00  0.00           C  
ATOM   2509  CG  GLN A1727     -21.941  -5.449  -1.829  1.00  0.00           C  
ATOM   2510  CD  GLN A1727     -21.255  -6.217  -2.942  1.00  0.00           C  
ATOM   2511  OE1 GLN A1727     -20.895  -7.385  -2.781  1.00  0.00           O  
ATOM   2512  NE2 GLN A1727     -21.073  -5.562  -4.086  1.00  0.00           N  
ATOM   2513  N   ALA A1728     -25.575  -6.954   0.327  1.00  0.00           N  
ATOM   2514  CA  ALA A1728     -26.858  -7.609   0.525  1.00  0.00           C  
ATOM   2515  C   ALA A1728     -27.864  -6.633   1.114  1.00  0.00           C  
ATOM   2516  O   ALA A1728     -29.041  -6.648   0.758  1.00  0.00           O  
ATOM   2517  CB  ALA A1728     -26.695  -8.805   1.456  1.00  0.00           C  
ATOM   2518  N   LEU A1755     -27.386  -5.777   2.010  1.00  0.00           N  
ATOM   2519  CA  LEU A1755     -28.246  -4.820   2.680  1.00  0.00           C  
ATOM   2520  C   LEU A1755     -28.472  -3.526   1.919  1.00  0.00           C  
ATOM   2521  O   LEU A1755     -27.850  -3.331   0.852  1.00  0.00           O  
ATOM   2522  CB  LEU A1755     -27.695  -4.550   4.088  1.00  0.00           C  
ATOM   2523  CG  LEU A1755     -27.654  -3.170   4.741  1.00  0.00           C  
ATOM   2524  CD1 LEU A1755     -27.814  -3.323   6.243  1.00  0.00           C  
ATOM   2525  CD2 LEU A1755     -26.342  -2.491   4.412  1.00  0.00           C  
HETATM 2526  CD1 YSA A 384       4.170  -0.178  27.904  1.00  0.00           C  
HETATM 2527  CE1 YSA A 384       5.534  -0.390  28.066  1.00  0.00           C  
HETATM 2528  CZ  YSA A 384       6.438   0.254  27.227  1.00  0.00           C  
HETATM 2529  OH  YSA A 384       7.768  -0.001  27.347  1.00  0.00           O  
HETATM 2530  CE2 YSA A 384       5.975   1.116  26.239  1.00  0.00           C  
HETATM 2531  CD2 YSA A 384       4.610   1.332  26.081  1.00  0.00           C  
HETATM 2532  CG  YSA A 384       3.706   0.679  26.911  1.00  0.00           C  
HETATM 2533  CB  YSA A 384       2.198   0.831  26.704  1.00  0.00           C  
HETATM 2534  CA  YSA A 384       1.714   2.283  26.727  1.00  0.00           C  
HETATM 2535  N   YSA A 384       2.151   2.952  27.962  1.00  0.00           N  
HETATM 2536  C   YSA A 384       0.186   2.266  26.651  1.00  0.00           C  
HETATM 2537  O   YSA A 384      -0.467   2.117  27.683  1.00  0.00           O  
HETATM 2538  NAT YSA A 384      -0.370   2.404  25.451  1.00  0.00           N  
HETATM 2539  SBI YSA A 384      -1.898   1.827  25.367  1.00  0.00           S  
HETATM 2540  OAD YSA A 384      -3.036   2.738  25.716  1.00  0.00           O  
HETATM 2541  OAE YSA A 384      -2.048   0.344  25.543  1.00  0.00           O  
HETATM 2542  O5' YSA A 384      -2.027   1.829  23.945  1.00  0.00           O  
HETATM 2543  C5' YSA A 384      -1.703   3.044  23.278  1.00  0.00           C  
HETATM 2544  C4' YSA A 384      -0.635   2.855  22.201  1.00  0.00           C  
HETATM 2545  O4' YSA A 384      -1.282   3.117  20.944  1.00  0.00           O  
HETATM 2546  C3' YSA A 384       0.209   4.107  22.440  1.00  0.00           C  
HETATM 2547  O3' YSA A 384       1.252   4.211  21.468  1.00  0.00           O  
HETATM 2548  C2' YSA A 384      -0.900   5.118  22.167  1.00  0.00           C  
HETATM 2549  O2' YSA A 384      -0.332   6.410  21.955  1.00  0.00           O  
HETATM 2550  C1' YSA A 384      -1.467   4.543  20.866  1.00  0.00           C  
HETATM 2551  N9  YSA A 384      -2.893   4.924  20.767  1.00  0.00           N  
HETATM 2552  C8  YSA A 384      -3.856   4.586  21.623  1.00  0.00           C  
HETATM 2553  N7  YSA A 384      -5.003   5.163  21.269  1.00  0.00           N  
HETATM 2554  C5  YSA A 384      -4.769   5.875  20.171  1.00  0.00           C  
HETATM 2555  C4  YSA A 384      -3.428   5.720  19.848  1.00  0.00           C  
HETATM 2556  N3  YSA A 384      -2.931   6.349  18.774  1.00  0.00           N  
HETATM 2557  C2  YSA A 384      -3.712   7.112  18.030  1.00  0.00           C  
HETATM 2558  N1  YSA A 384      -4.992   7.287  18.308  1.00  0.00           N  
HETATM 2559  C6  YSA A 384      -5.557   6.689  19.367  1.00  0.00           C  
HETATM 2560  N6  YSA A 384      -6.843   6.876  19.652  1.00  0.00           N  
TER
END
