# Supplementary material for: Backbone Brackets and Arginine Tweezers delineate Class I and Class II aminoacyl tRNA synthetases
Source: PLoS Comput Biol. 2018 Apr 16;14(4):e1006101. doi: 10.1371/journal.pcbi.1006101 (PMC5919687; doi:10.1371/journal.pcbi.1006101)
Supplement: S11 File — All structures of Class I aaRS with residues renumbered according to the MSA. (GZ) [file pcbi.1006101.s023.tar.gz › 2pid_B_renum.pdb]

ATOM      1  N   GLY B 214       4.139   5.740  84.837  1.00  0.00           N  
ATOM      2  CA  GLY B 214       3.929   5.303  83.421  1.00  0.00           C  
ATOM      3  C   GLY B 214       5.215   5.357  82.619  1.00  0.00           C  
ATOM      4  O   GLY B 214       5.952   6.338  82.678  1.00  0.00           O  
ATOM      5  N   LEU B 215       5.486   4.297  81.870  1.00  0.00           N  
ATOM      6  CA  LEU B 215       6.688   4.220  81.058  1.00  0.00           C  
ATOM      7  C   LEU B 215       6.977   5.488  80.238  1.00  0.00           C  
ATOM      8  O   LEU B 215       8.086   6.021  80.292  1.00  0.00           O  
ATOM      9  CB  LEU B 215       6.590   3.022  80.125  1.00  0.00           C  
ATOM     10  CG  LEU B 215       7.698   2.932  79.082  1.00  0.00           C  
ATOM     11  CD1 LEU B 215       9.037   2.581  79.750  1.00  0.00           C  
ATOM     12  CD2 LEU B 215       7.304   1.893  78.069  1.00  0.00           C  
ATOM     13  N   LEU B 216       5.988   5.973  79.490  1.00  0.00           N  
ATOM     14  CA  LEU B 216       6.171   7.169  78.668  1.00  0.00           C  
ATOM     15  C   LEU B 216       6.558   8.416  79.463  1.00  0.00           C  
ATOM     16  O   LEU B 216       7.436   9.168  79.056  1.00  0.00           O  
ATOM     17  CB  LEU B 216       4.905   7.453  77.857  1.00  0.00           C  
ATOM     18  CG  LEU B 216       4.735   6.636  76.574  1.00  0.00           C  
ATOM     19  CD1 LEU B 216       3.357   6.894  75.974  1.00  0.00           C  
ATOM     20  CD2 LEU B 216       5.835   7.009  75.586  1.00  0.00           C  
ATOM     21  N   ALA B 217       5.889   8.643  80.586  1.00  0.00           N  
ATOM     22  CA  ALA B 217       6.196   9.802  81.422  1.00  0.00           C  
ATOM     23  C   ALA B 217       7.637   9.702  81.938  1.00  0.00           C  
ATOM     24  O   ALA B 217       8.400  10.668  81.867  1.00  0.00           O  
ATOM     25  CB  ALA B 217       5.207   9.881  82.609  1.00  0.00           C  
ATOM     26  N   ALA B 218       8.006   8.528  82.451  1.00  0.00           N  
ATOM     27  CA  ALA B 218       9.354   8.318  82.976  1.00  0.00           C  
ATOM     28  C   ALA B 218      10.422   8.632  81.926  1.00  0.00           C  
ATOM     29  O   ALA B 218      11.332   9.438  82.172  1.00  0.00           O  
ATOM     30  CB  ALA B 218       9.511   6.862  83.475  1.00  0.00           C  
ATOM     31  N   GLN B 219      10.316   8.015  80.752  1.00  0.00           N  
ATOM     32  CA  GLN B 219      11.309   8.247  79.701  1.00  0.00           C  
ATOM     33  C   GLN B 219      11.291   9.682  79.200  1.00  0.00           C  
ATOM     34  O   GLN B 219      12.310  10.190  78.727  1.00  0.00           O  
ATOM     35  CB  GLN B 219      11.109   7.283  78.521  1.00  0.00           C  
ATOM     36  CG  GLN B 219      11.296   5.824  78.897  1.00  0.00           C  
ATOM     37  CD  GLN B 219      12.458   5.635  79.839  1.00  0.00           C  
ATOM     38  OE1 GLN B 219      12.308   5.061  80.919  1.00  0.00           O  
ATOM     39  NE2 GLN B 219      13.627   6.121  79.443  1.00  0.00           N  
ATOM     40  N   LYS B 220      10.127  10.324  79.277  1.00  0.00           N  
ATOM     41  CA  LYS B 220      10.021  11.714  78.862  1.00  0.00           C  
ATOM     42  C   LYS B 220      10.794  12.526  79.901  1.00  0.00           C  
ATOM     43  O   LYS B 220      11.475  13.507  79.570  1.00  0.00           O  
ATOM     44  CB  LYS B 220       8.560  12.169  78.839  1.00  0.00           C  
ATOM     45  CG  LYS B 220       8.399  13.682  78.769  1.00  0.00           C  
ATOM     46  CD  LYS B 220       6.962  14.122  79.058  1.00  0.00           C  
ATOM     47  CE  LYS B 220       6.831  15.642  78.992  1.00  0.00           C  
ATOM     48  NZ  LYS B 220       5.444  16.112  79.300  1.00  0.00           N  
ATOM     49  N   ALA B 221      10.680  12.098  81.160  1.00  0.00           N  
ATOM     50  CA  ALA B 221      11.360  12.753  82.268  1.00  0.00           C  
ATOM     51  C   ALA B 221      12.874  12.710  82.083  1.00  0.00           C  
ATOM     52  O   ALA B 221      13.564  13.686  82.372  1.00  0.00           O  
ATOM     53  CB  ALA B 221      10.976  12.085  83.585  1.00  0.00           C  
ATOM     54  N   ARG B 222      13.392  11.582  81.607  1.00  0.00           N  
ATOM     55  CA  ARG B 222      14.829  11.454  81.386  1.00  0.00           C  
ATOM     56  C   ARG B 222      15.267  12.221  80.151  1.00  0.00           C  
ATOM     57  O   ARG B 222      16.441  12.509  79.989  1.00  0.00           O  
ATOM     58  CB  ARG B 222      15.233   9.993  81.177  1.00  0.00           C  
ATOM     59  CG  ARG B 222      14.750   9.033  82.235  1.00  0.00           C  
ATOM     60  CD  ARG B 222      15.304   7.649  81.947  1.00  0.00           C  
ATOM     61  NE  ARG B 222      16.753   7.627  82.088  1.00  0.00           N  
ATOM     62  CZ  ARG B 222      17.377   7.616  83.261  1.00  0.00           C  
ATOM     63  NH1 ARG B 222      16.675   7.621  84.384  1.00  0.00           N  
ATOM     64  NH2 ARG B 222      18.698   7.596  83.313  1.00  0.00           N  
ATOM     65  N   GLY B 224      14.324  12.537  79.275  1.00  0.00           N  
ATOM     66  CA  GLY B 224      14.668  13.223  78.039  1.00  0.00           C  
ATOM     67  C   GLY B 224      14.872  12.208  76.909  1.00  0.00           C  
ATOM     68  O   GLY B 224      15.136  12.590  75.768  1.00  0.00           O  
ATOM     69  N   LEU B 225      14.744  10.914  77.207  1.00  0.00           N  
ATOM     70  CA  LEU B 225      14.945   9.889  76.180  1.00  0.00           C  
ATOM     71  C   LEU B 225      13.809   9.830  75.164  1.00  0.00           C  
ATOM     72  O   LEU B 225      14.061   9.781  73.974  1.00  0.00           O  
ATOM     73  CB  LEU B 225      15.120   8.494  76.790  1.00  0.00           C  
ATOM     74  CG  LEU B 225      16.320   7.678  76.291  1.00  0.00           C  
ATOM     75  CD1 LEU B 225      15.969   6.212  76.329  1.00  0.00           C  
ATOM     76  CD2 LEU B 225      16.725   8.068  74.899  1.00  0.00           C  
ATOM     77  N   PHE B 226      12.567   9.789  75.636  1.00  0.00           N  
ATOM     78  CA  PHE B 226      11.428   9.772  74.722  1.00  0.00           C  
ATOM     79  C   PHE B 226      10.972  11.205  74.599  1.00  0.00           C  
ATOM     80  O   PHE B 226      10.224  11.713  75.426  1.00  0.00           O  
ATOM     81  CB  PHE B 226      10.300   8.880  75.245  1.00  0.00           C  
ATOM     82  CG  PHE B 226      10.637   7.428  75.205  1.00  0.00           C  
ATOM     83  CD1 PHE B 226      11.899   7.015  74.790  1.00  0.00           C  
ATOM     84  CD2 PHE B 226       9.720   6.473  75.596  1.00  0.00           C  
ATOM     85  CE1 PHE B 226      12.242   5.681  74.765  1.00  0.00           C  
ATOM     86  CE2 PHE B 226      10.054   5.120  75.576  1.00  0.00           C  
ATOM     87  CZ  PHE B 226      11.316   4.724  75.160  1.00  0.00           C  
ATOM     88  N   LYS B 227      11.455  11.849  73.552  1.00  0.00           N  
ATOM     89  CA  LYS B 227      11.158  13.245  73.308  1.00  0.00           C  
ATOM     90  C   LYS B 227       9.776  13.475  72.725  1.00  0.00           C  
ATOM     91  O   LYS B 227       9.189  14.531  72.928  1.00  0.00           O  
ATOM     92  CB  LYS B 227      12.223  13.815  72.368  1.00  0.00           C  
ATOM     93  CG  LYS B 227      12.215  15.319  72.235  1.00  0.00           C  
ATOM     94  CD  LYS B 227      13.297  15.773  71.275  1.00  0.00           C  
ATOM     95  CE  LYS B 227      13.347  17.289  71.169  1.00  0.00           C  
ATOM     96  NZ  LYS B 227      14.315  17.708  70.125  1.00  0.00           N  
ATOM     97  N   ASP B 228       9.245  12.488  72.011  1.00  0.00           N  
ATOM     98  CA  ASP B 228       7.935  12.656  71.365  1.00  0.00           C  
ATOM     99  C   ASP B 228       7.312  11.288  71.078  1.00  0.00           C  
ATOM    100  O   ASP B 228       8.025  10.301  70.944  1.00  0.00           O  
ATOM    101  CB  ASP B 228       8.151  13.453  70.055  1.00  0.00           C  
ATOM    102  CG  ASP B 228       6.858  13.738  69.280  1.00  0.00           C  
ATOM    103  OD1 ASP B 228       5.767  13.862  69.891  1.00  0.00           O  
ATOM    104  OD2 ASP B 228       6.947  13.873  68.037  1.00  0.00           O  
ATOM    105  N   PHE B 229       5.983  11.224  71.028  1.00  0.00           N  
ATOM    106  CA  PHE B 229       5.291   9.987  70.709  1.00  0.00           C  
ATOM    107  C   PHE B 229       3.989  10.433  70.064  1.00  0.00           C  
ATOM    108  O   PHE B 229       3.463  11.501  70.385  1.00  0.00           O  
ATOM    109  CB  PHE B 229       5.079   9.112  71.963  1.00  0.00           C  
ATOM    110  CG  PHE B 229       4.080   9.652  72.949  1.00  0.00           C  
ATOM    111  CD1 PHE B 229       2.709   9.438  72.766  1.00  0.00           C  
ATOM    112  CD2 PHE B 229       4.507  10.336  74.086  1.00  0.00           C  
ATOM    113  CE1 PHE B 229       1.770   9.899  73.712  1.00  0.00           C  
ATOM    114  CE2 PHE B 229       3.581  10.805  75.043  1.00  0.00           C  
ATOM    115  CZ  PHE B 229       2.210  10.585  74.855  1.00  0.00           C  
ATOM    116  N   PHE B 244       3.474   9.638  69.136  1.00  0.00           N  
ATOM    117  CA  PHE B 244       2.278  10.050  68.430  1.00  0.00           C  
ATOM    118  C   PHE B 244       1.621   8.855  67.749  1.00  0.00           C  
ATOM    119  O   PHE B 244       2.288   7.852  67.493  1.00  0.00           O  
ATOM    120  CB  PHE B 244       2.701  11.090  67.401  1.00  0.00           C  
ATOM    121  CG  PHE B 244       3.888  10.661  66.571  1.00  0.00           C  
ATOM    122  CD1 PHE B 244       3.711   9.906  65.415  1.00  0.00           C  
ATOM    123  CD2 PHE B 244       5.185  10.946  66.990  1.00  0.00           C  
ATOM    124  CE1 PHE B 244       4.820   9.432  64.681  1.00  0.00           C  
ATOM    125  CE2 PHE B 244       6.300  10.476  66.270  1.00  0.00           C  
ATOM    126  CZ  PHE B 244       6.117   9.718  65.113  1.00  0.00           C  
ATOM    127  N   PRO B 245       0.303   8.930  67.458  1.00  0.00           N  
ATOM    128  CA  PRO B 245      -0.675  10.004  67.689  1.00  0.00           C  
ATOM    129  C   PRO B 245      -0.912  10.249  69.172  1.00  0.00           C  
ATOM    130  O   PRO B 245      -0.902   9.318  69.980  1.00  0.00           O  
ATOM    131  CB  PRO B 245      -1.943   9.477  67.016  1.00  0.00           C  
ATOM    132  CG  PRO B 245      -1.432   8.507  66.005  1.00  0.00           C  
ATOM    133  CD  PRO B 245      -0.350   7.805  66.770  1.00  0.00           C  
ATOM    134  N   GLU B 246      -1.146  11.511  69.508  1.00  0.00           N  
ATOM    135  CA  GLU B 246      -1.378  11.939  70.877  1.00  0.00           C  
ATOM    136  C   GLU B 246      -2.784  11.569  71.365  1.00  0.00           C  
ATOM    137  O   GLU B 246      -2.970  11.112  72.497  1.00  0.00           O  
ATOM    138  CB  GLU B 246      -1.155  13.457  70.974  1.00  0.00           C  
ATOM    139  CG  GLU B 246      -2.142  14.341  70.165  1.00  0.00           C  
ATOM    140  CD  GLU B 246      -1.859  14.456  68.649  1.00  0.00           C  
ATOM    141  OE1 GLU B 246      -2.416  15.392  68.035  1.00  0.00           O  
ATOM    142  OE2 GLU B 246      -1.112  13.642  68.061  1.00  0.00           O  
ATOM    143  N   THR B 247      -3.773  11.774  70.506  1.00  0.00           N  
ATOM    144  CA  THR B 247      -5.159  11.462  70.836  1.00  0.00           C  
ATOM    145  C   THR B 247      -5.900  11.123  69.551  1.00  0.00           C  
ATOM    146  O   THR B 247      -5.307  11.123  68.471  1.00  0.00           O  
ATOM    147  CB  THR B 247      -5.876  12.658  71.546  1.00  0.00           C  
ATOM    148  OG1 THR B 247      -5.527  13.892  70.899  1.00  0.00           O  
ATOM    149  CG2 THR B 247      -5.492  12.720  73.027  1.00  0.00           C  
ATOM    150  N   GLY B 248      -7.192  10.832  69.670  1.00  0.00           N  
ATOM    151  CA  GLY B 248      -7.980  10.482  68.500  1.00  0.00           C  
ATOM    152  C   GLY B 248      -7.821   9.012  68.156  1.00  0.00           C  
ATOM    153  O   GLY B 248      -8.010   8.610  67.008  1.00  0.00           O  
ATOM    154  N   THR B 249      -7.471   8.212  69.160  1.00  0.00           N  
ATOM    155  CA  THR B 249      -7.270   6.775  68.986  1.00  0.00           C  
ATOM    156  C   THR B 249      -8.090   5.967  70.003  1.00  0.00           C  
ATOM    157  O   THR B 249      -8.207   6.362  71.167  1.00  0.00           O  
ATOM    158  CB  THR B 249      -5.772   6.416  69.143  1.00  0.00           C  
ATOM    159  OG1 THR B 249      -5.595   5.009  68.947  1.00  0.00           O  
ATOM    160  CG2 THR B 249      -5.267   6.795  70.536  1.00  0.00           C  
ATOM    161  N   LYS B 250      -8.653   4.841  69.561  1.00  0.00           N  
ATOM    162  CA  LYS B 250      -9.462   3.981  70.432  1.00  0.00           C  
ATOM    163  C   LYS B 250      -8.803   3.781  71.791  1.00  0.00           C  
ATOM    164  O   LYS B 250      -9.460   3.816  72.832  1.00  0.00           O  
ATOM    165  CB  LYS B 250      -9.685   2.615  69.779  1.00  0.00           C  
ATOM    166  CG  LYS B 250     -10.591   2.640  68.555  1.00  0.00           C  
ATOM    167  CD  LYS B 250     -10.950   1.225  68.106  1.00  0.00           C  
ATOM    168  CE  LYS B 250     -11.659   0.446  69.215  1.00  0.00           C  
ATOM    169  NZ  LYS B 250     -12.021  -0.948  68.814  1.00  0.00           N  
ATOM    170  N   ILE B 251      -7.494   3.560  71.764  1.00  0.00           N  
ATOM    171  CA  ILE B 251      -6.708   3.365  72.971  1.00  0.00           C  
ATOM    172  C   ILE B 251      -5.415   4.173  72.777  1.00  0.00           C  
ATOM    173  O   ILE B 251      -4.793   4.109  71.716  1.00  0.00           O  
ATOM    174  CB  ILE B 251      -6.411   1.852  73.177  1.00  0.00           C  
ATOM    175  CG1 ILE B 251      -5.580   1.634  74.444  1.00  0.00           C  
ATOM    176  CG2 ILE B 251      -5.711   1.290  71.953  1.00  0.00           C  
ATOM    177  CD1 ILE B 251      -6.333   1.904  75.727  1.00  0.00           C  
ATOM    178  N   GLU B 252      -5.038   4.960  73.783  1.00  0.00           N  
ATOM    179  CA  GLU B 252      -3.828   5.776  73.703  1.00  0.00           C  
ATOM    180  C   GLU B 252      -2.563   4.957  74.016  1.00  0.00           C  
ATOM    181  O   GLU B 252      -2.629   3.895  74.658  1.00  0.00           O  
ATOM    182  CB  GLU B 252      -3.936   6.981  74.650  1.00  0.00           C  
ATOM    183  CG  GLU B 252      -5.082   7.937  74.316  1.00  0.00           C  
ATOM    184  CD  GLU B 252      -5.020   9.236  75.109  1.00  0.00           C  
ATOM    185  OE1 GLU B 252      -3.991   9.940  75.013  1.00  0.00           O  
ATOM    186  OE2 GLU B 252      -5.996   9.562  75.823  1.00  0.00           O  
ATOM    187  N   LEU B 253      -1.414   5.449  73.560  1.00  0.00           N  
ATOM    188  CA  LEU B 253      -0.163   4.735  73.758  1.00  0.00           C  
ATOM    189  C   LEU B 253       0.052   4.323  75.208  1.00  0.00           C  
ATOM    190  O   LEU B 253       0.328   3.160  75.483  1.00  0.00           O  
ATOM    191  CB  LEU B 253       1.033   5.572  73.285  1.00  0.00           C  
ATOM    192  CG  LEU B 253       2.091   4.880  72.407  1.00  0.00           C  
ATOM    193  CD1 LEU B 253       3.416   5.607  72.550  1.00  0.00           C  
ATOM    194  CD2 LEU B 253       2.258   3.420  72.785  1.00  0.00           C  
ATOM    195  N   PRO B 254      -0.074   5.269  76.159  1.00  0.00           N  
ATOM    196  CA  PRO B 254       0.126   4.936  77.578  1.00  0.00           C  
ATOM    197  C   PRO B 254      -0.661   3.710  78.075  1.00  0.00           C  
ATOM    198  O   PRO B 254      -0.105   2.853  78.751  1.00  0.00           O  
ATOM    199  CB  PRO B 254      -0.277   6.225  78.287  1.00  0.00           C  
ATOM    200  CG  PRO B 254       0.163   7.284  77.297  1.00  0.00           C  
ATOM    201  CD  PRO B 254      -0.350   6.709  75.996  1.00  0.00           C  
ATOM    202  N   GLU B 255      -1.943   3.621  77.736  1.00  0.00           N  
ATOM    203  CA  GLU B 255      -2.749   2.485  78.169  1.00  0.00           C  
ATOM    204  C   GLU B 255      -2.378   1.199  77.433  1.00  0.00           C  
ATOM    205  O   GLU B 255      -2.537   0.094  77.964  1.00  0.00           O  
ATOM    206  CB  GLU B 255      -4.235   2.791  77.987  1.00  0.00           C  
ATOM    207  CG  GLU B 255      -4.808   3.741  79.045  1.00  0.00           C  
ATOM    208  CD  GLU B 255      -4.223   5.144  78.969  1.00  0.00           C  
ATOM    209  OE1 GLU B 255      -4.247   5.732  77.864  1.00  0.00           O  
ATOM    210  OE2 GLU B 255      -3.752   5.662  80.010  1.00  0.00           O  
ATOM    211  N   LEU B 256      -1.889   1.342  76.207  1.00  0.00           N  
ATOM    212  CA  LEU B 256      -1.454   0.189  75.428  1.00  0.00           C  
ATOM    213  C   LEU B 256      -0.220  -0.386  76.147  1.00  0.00           C  
ATOM    214  O   LEU B 256      -0.037  -1.600  76.218  1.00  0.00           O  
ATOM    215  CB  LEU B 256      -1.081   0.644  74.022  1.00  0.00           C  
ATOM    216  CG  LEU B 256      -1.023  -0.372  72.896  1.00  0.00           C  
ATOM    217  CD1 LEU B 256      -2.425  -0.878  72.570  1.00  0.00           C  
ATOM    218  CD2 LEU B 256      -0.408   0.311  71.682  1.00  0.00           C  
ATOM    219  N   PHE B 257       0.625   0.487  76.689  1.00  0.00           N  
ATOM    220  CA  PHE B 257       1.803   0.020  77.424  1.00  0.00           C  
ATOM    221  C   PHE B 257       1.426  -0.487  78.826  1.00  0.00           C  
ATOM    222  O   PHE B 257       2.117  -1.328  79.396  1.00  0.00           O  
ATOM    223  CB  PHE B 257       2.845   1.134  77.573  1.00  0.00           C  
ATOM    224  CG  PHE B 257       3.633   1.414  76.324  1.00  0.00           C  
ATOM    225  CD1 PHE B 257       3.897   0.405  75.405  1.00  0.00           C  
ATOM    226  CD2 PHE B 257       4.156   2.681  76.095  1.00  0.00           C  
ATOM    227  CE1 PHE B 257       4.677   0.659  74.269  1.00  0.00           C  
ATOM    228  CE2 PHE B 257       4.933   2.949  74.967  1.00  0.00           C  
ATOM    229  CZ  PHE B 257       5.195   1.938  74.053  1.00  0.00           C  
ATOM    230  N   ASP B 258       0.336   0.039  79.375  1.00  0.00           N  
ATOM    231  CA  ASP B 258      -0.147  -0.340  80.702  1.00  0.00           C  
ATOM    232  C   ASP B 258      -0.334  -1.870  80.828  1.00  0.00           C  
ATOM    233  O   ASP B 258      -0.936  -2.507  79.961  1.00  0.00           O  
ATOM    234  CB  ASP B 258      -1.474   0.396  80.964  1.00  0.00           C  
ATOM    235  CG  ASP B 258      -2.036   0.148  82.363  1.00  0.00           C  
ATOM    236  OD1 ASP B 258      -2.139  -1.028  82.774  1.00  0.00           O  
ATOM    237  OD2 ASP B 258      -2.401   1.130  83.052  1.00  0.00           O  
ATOM    238  N   ARG B 259       0.189  -2.452  81.904  1.00  0.00           N  
ATOM    239  CA  ARG B 259       0.073  -3.894  82.146  1.00  0.00           C  
ATOM    240  C   ARG B 259      -1.370  -4.292  82.468  1.00  0.00           C  
ATOM    241  O   ARG B 259      -1.803  -5.397  82.146  1.00  0.00           O  
ATOM    242  CB  ARG B 259       0.977  -4.312  83.320  1.00  0.00           C  
ATOM    243  CG  ARG B 259       2.466  -4.088  83.063  1.00  0.00           C  
ATOM    244  CD  ARG B 259       3.333  -4.145  84.330  1.00  0.00           C  
ATOM    245  NE  ARG B 259       3.034  -3.060  85.267  1.00  0.00           N  
ATOM    246  CZ  ARG B 259       3.798  -2.723  86.307  1.00  0.00           C  
ATOM    247  NH1 ARG B 259       4.922  -3.381  86.555  1.00  0.00           N  
ATOM    248  NH2 ARG B 259       3.435  -1.730  87.109  1.00  0.00           N  
ATOM    249  N   GLY B 260      -2.110  -3.378  83.091  1.00  0.00           N  
ATOM    250  CA  GLY B 260      -3.480  -3.660  83.484  1.00  0.00           C  
ATOM    251  C   GLY B 260      -4.604  -3.443  82.488  1.00  0.00           C  
ATOM    252  O   GLY B 260      -5.573  -4.204  82.489  1.00  0.00           O  
ATOM    253  N   THR B 261      -4.500  -2.422  81.641  1.00  0.00           N  
ATOM    254  CA  THR B 261      -5.562  -2.147  80.673  1.00  0.00           C  
ATOM    255  C   THR B 261      -5.228  -2.595  79.254  1.00  0.00           C  
ATOM    256  O   THR B 261      -4.061  -2.663  78.871  1.00  0.00           O  
ATOM    257  CB  THR B 261      -5.898  -0.643  80.633  1.00  0.00           C  
ATOM    258  OG1 THR B 261      -4.942   0.042  79.819  1.00  0.00           O  
ATOM    259  CG2 THR B 261      -5.852  -0.060  82.031  1.00  0.00           C  
ATOM    260  N   ALA B 262      -6.262  -2.893  78.474  1.00  0.00           N  
ATOM    261  CA  ALA B 262      -6.063  -3.319  77.096  1.00  0.00           C  
ATOM    262  C   ALA B 262      -5.077  -4.488  77.027  1.00  0.00           C  
ATOM    263  O   ALA B 262      -4.943  -5.259  77.976  1.00  0.00           O  
ATOM    264  CB  ALA B 262      -5.554  -2.149  76.263  1.00  0.00           C  
ATOM    265  N   SER B 263      -4.380  -4.611  75.906  1.00  0.00           N  
ATOM    266  CA  SER B 263      -3.430  -5.695  75.736  1.00  0.00           C  
ATOM    267  C   SER B 263      -2.102  -5.438  76.438  1.00  0.00           C  
ATOM    268  O   SER B 263      -1.818  -4.331  76.884  1.00  0.00           O  
ATOM    269  CB  SER B 263      -3.180  -5.942  74.243  1.00  0.00           C  
ATOM    270  OG  SER B 263      -2.754  -4.756  73.589  1.00  0.00           O  
ATOM    271  N   PHE B 264      -1.297  -6.486  76.526  1.00  0.00           N  
ATOM    272  CA  PHE B 264       0.023  -6.425  77.141  1.00  0.00           C  
ATOM    273  C   PHE B 264       0.636  -7.805  76.898  1.00  0.00           C  
ATOM    274  O   PHE B 264      -0.046  -8.823  77.031  1.00  0.00           O  
ATOM    275  CB  PHE B 264      -0.076  -6.161  78.651  1.00  0.00           C  
ATOM    276  CG  PHE B 264       1.261  -6.028  79.322  1.00  0.00           C  
ATOM    277  CD1 PHE B 264       1.921  -4.798  79.354  1.00  0.00           C  
ATOM    278  CD2 PHE B 264       1.905  -7.149  79.843  1.00  0.00           C  
ATOM    279  CE1 PHE B 264       3.201  -4.684  79.889  1.00  0.00           C  
ATOM    280  CE2 PHE B 264       3.192  -7.052  80.382  1.00  0.00           C  
ATOM    281  CZ  PHE B 264       3.843  -5.813  80.405  1.00  0.00           C  
ATOM    282  N   PRO B 265       1.918  -7.859  76.512  1.00  0.00           N  
ATOM    283  CA  PRO B 265       2.803  -6.709  76.295  1.00  0.00           C  
ATOM    284  C   PRO B 265       2.705  -6.230  74.847  1.00  0.00           C  
ATOM    285  O   PRO B 265       2.166  -6.937  74.000  1.00  0.00           O  
ATOM    286  CB  PRO B 265       4.175  -7.288  76.604  1.00  0.00           C  
ATOM    287  CG  PRO B 265       4.068  -8.675  76.004  1.00  0.00           C  
ATOM    288  CD  PRO B 265       2.653  -9.131  76.372  1.00  0.00           C  
ATOM    289  N   GLN B 266       3.218  -5.033  74.568  1.00  0.00           N  
ATOM    290  CA  GLN B 266       3.223  -4.506  73.203  1.00  0.00           C  
ATOM    291  C   GLN B 266       4.521  -4.928  72.520  1.00  0.00           C  
ATOM    292  O   GLN B 266       5.414  -5.460  73.168  1.00  0.00           O  
ATOM    293  CB  GLN B 266       3.134  -2.984  73.221  1.00  0.00           C  
ATOM    294  CG  GLN B 266       1.871  -2.471  73.871  1.00  0.00           C  
ATOM    295  CD  GLN B 266       0.645  -3.186  73.326  1.00  0.00           C  
ATOM    296  OE1 GLN B 266       0.541  -3.412  72.116  1.00  0.00           O  
ATOM    297  NE2 GLN B 266      -0.287  -3.545  74.213  1.00  0.00           N  
ATOM    298  N   THR B 267       4.613  -4.722  71.209  1.00  0.00           N  
ATOM    299  CA  THR B 267       5.822  -5.040  70.456  1.00  0.00           C  
ATOM    300  C   THR B 267       6.252  -3.737  69.760  1.00  0.00           C  
ATOM    301  O   THR B 267       5.446  -3.079  69.099  1.00  0.00           O  
ATOM    302  CB  THR B 267       5.563  -6.174  69.431  1.00  0.00           C  
ATOM    303  OG1 THR B 267       5.325  -7.395  70.146  1.00  0.00           O  
ATOM    304  CG2 THR B 267       6.767  -6.379  68.516  1.00  0.00           C  
ATOM    305  N   ILE B 268       7.516  -3.362  69.947  1.00  0.00           N  
ATOM    306  CA  ILE B 268       8.068  -2.124  69.400  1.00  0.00           C  
ATOM    307  C   ILE B 268       9.331  -2.439  68.620  1.00  0.00           C  
ATOM    308  O   ILE B 268      10.106  -3.300  69.036  1.00  0.00           O  
ATOM    309  CB  ILE B 268       8.505  -1.151  70.519  1.00  0.00           C  
ATOM    310  CG1 ILE B 268       7.347  -0.899  71.483  1.00  0.00           C  
ATOM    311  CG2 ILE B 268       9.066   0.183  69.897  1.00  0.00           C  
ATOM    312  CD1 ILE B 268       7.283  -1.904  72.676  1.00  0.00           C  
ATOM    313  N   TYR B 269       9.536  -1.763  67.488  1.00  0.00           N  
ATOM    314  CA  TYR B 269      10.762  -1.995  66.737  1.00  0.00           C  
ATOM    315  C   TYR B 269      11.515  -0.715  66.400  1.00  0.00           C  
ATOM    316  O   TYR B 269      10.949   0.384  66.356  1.00  0.00           O  
ATOM    317  CB  TYR B 269      10.488  -2.738  65.437  1.00  0.00           C  
ATOM    318  CG  TYR B 269      10.302  -1.923  64.174  1.00  0.00           C  
ATOM    319  CD1 TYR B 269       9.051  -1.382  63.844  1.00  0.00           C  
ATOM    320  CD2 TYR B 269      11.351  -1.751  63.267  1.00  0.00           C  
ATOM    321  CE1 TYR B 269       8.852  -0.712  62.649  1.00  0.00           C  
ATOM    322  CE2 TYR B 269      11.157  -1.083  62.064  1.00  0.00           C  
ATOM    323  CZ  TYR B 269       9.902  -0.570  61.757  1.00  0.00           C  
ATOM    324  OH  TYR B 269       9.708   0.087  60.564  1.00  0.00           O  
ATOM    325  N   CYS B 270      12.811  -0.865  66.159  1.00  0.00           N  
ATOM    326  CA  CYS B 270      13.632   0.251  65.726  1.00  0.00           C  
ATOM    327  C   CYS B 270      14.572  -0.266  64.633  1.00  0.00           C  
ATOM    328  O   CYS B 270      15.200  -1.325  64.784  1.00  0.00           O  
ATOM    329  CB  CYS B 270      14.453   0.840  66.868  1.00  0.00           C  
ATOM    330  SG  CYS B 270      15.522   2.172  66.253  1.00  0.00           S  
ATOM    331  N   GLY B 272      14.659   0.472  63.527  1.00  0.00           N  
ATOM    332  CA  GLY B 272      15.529   0.054  62.439  1.00  0.00           C  
ATOM    333  C   GLY B 272      16.945   0.629  62.521  1.00  0.00           C  
ATOM    334  O   GLY B 272      17.134   1.772  62.935  1.00  0.00           O  
ATOM    335  N   PHE B 273      17.931  -0.168  62.112  1.00  0.00           N  
ATOM    336  CA  PHE B 273      19.348   0.220  62.103  1.00  0.00           C  
ATOM    337  C   PHE B 273      19.896  -0.199  60.732  1.00  0.00           C  
ATOM    338  O   PHE B 273      19.908  -1.388  60.415  1.00  0.00           O  
ATOM    339  CB  PHE B 273      20.124  -0.538  63.199  1.00  0.00           C  
ATOM    340  CG  PHE B 273      19.613  -0.292  64.590  1.00  0.00           C  
ATOM    341  CD1 PHE B 273      20.083   0.773  65.337  1.00  0.00           C  
ATOM    342  CD2 PHE B 273      18.620  -1.098  65.124  1.00  0.00           C  
ATOM    343  CE1 PHE B 273      19.562   1.041  66.614  1.00  0.00           C  
ATOM    344  CE2 PHE B 273      18.089  -0.847  66.394  1.00  0.00           C  
ATOM    345  CZ  PHE B 273      18.565   0.233  67.141  1.00  0.00           C  
ATOM    346  N   ASP B 274      20.357   0.756  59.929  1.00  0.00           N  
ATOM    347  CA  ASP B 274      20.866   0.436  58.604  1.00  0.00           C  
ATOM    348  C   ASP B 274      22.377   0.150  58.629  1.00  0.00           C  
ATOM    349  O   ASP B 274      23.163   0.985  59.066  1.00  0.00           O  
ATOM    350  CB  ASP B 274      20.590   1.599  57.650  1.00  0.00           C  
ATOM    351  CG  ASP B 274      19.351   1.378  56.770  1.00  0.00           C  
ATOM    352  OD1 ASP B 274      18.659   0.346  56.908  1.00  0.00           O  
ATOM    353  OD2 ASP B 274      19.080   2.258  55.931  1.00  0.00           O  
ATOM    354  N   PRO B 275      22.794  -1.025  58.141  1.00  0.00           N  
ATOM    355  CA  PRO B 275      24.217  -1.396  58.117  1.00  0.00           C  
ATOM    356  C   PRO B 275      25.008  -0.669  57.020  1.00  0.00           C  
ATOM    357  O   PRO B 275      25.482  -1.288  56.080  1.00  0.00           O  
ATOM    358  CB  PRO B 275      24.168  -2.910  57.890  1.00  0.00           C  
ATOM    359  CG  PRO B 275      22.971  -3.043  56.966  1.00  0.00           C  
ATOM    360  CD  PRO B 275      21.950  -2.119  57.618  1.00  0.00           C  
ATOM    361  N   THR B 276      25.127   0.649  57.133  1.00  0.00           N  
ATOM    362  CA  THR B 276      25.873   1.419  56.143  1.00  0.00           C  
ATOM    363  C   THR B 276      27.352   1.304  56.517  1.00  0.00           C  
ATOM    364  O   THR B 276      28.233   1.634  55.730  1.00  0.00           O  
ATOM    365  CB  THR B 276      25.443   2.906  56.137  1.00  0.00           C  
ATOM    366  OG1 THR B 276      25.576   3.448  57.459  1.00  0.00           O  
ATOM    367  CG2 THR B 276      23.987   3.040  55.666  1.00  0.00           C  
ATOM    368  N   ALA B 277      27.588   0.826  57.734  1.00  0.00           N  
ATOM    369  CA  ALA B 277      28.919   0.594  58.269  1.00  0.00           C  
ATOM    370  C   ALA B 277      28.831  -0.768  58.948  1.00  0.00           C  
ATOM    371  O   ALA B 277      27.731  -1.261  59.217  1.00  0.00           O  
ATOM    372  CB  ALA B 277      29.275   1.658  59.267  1.00  0.00           C  
ATOM    373  N   ASP B 278      29.972  -1.383  59.235  1.00  0.00           N  
ATOM    374  CA  ASP B 278      29.957  -2.705  59.860  1.00  0.00           C  
ATOM    375  C   ASP B 278      29.950  -2.597  61.376  1.00  0.00           C  
ATOM    376  O   ASP B 278      30.419  -3.493  62.083  1.00  0.00           O  
ATOM    377  CB  ASP B 278      31.167  -3.528  59.408  1.00  0.00           C  
ATOM    378  CG  ASP B 278      32.459  -3.092  60.084  1.00  0.00           C  
ATOM    379  OD1 ASP B 278      32.848  -1.905  59.949  1.00  0.00           O  
ATOM    380  OD2 ASP B 278      33.083  -3.946  60.758  1.00  0.00           O  
ATOM    381  N   SER B 279      29.404  -1.499  61.877  1.00  0.00           N  
ATOM    382  CA  SER B 279      29.337  -1.289  63.308  1.00  0.00           C  
ATOM    383  C   SER B 279      28.342  -0.203  63.666  1.00  0.00           C  
ATOM    384  O   SER B 279      28.080   0.696  62.878  1.00  0.00           O  
ATOM    385  CB  SER B 279      30.715  -0.874  63.832  1.00  0.00           C  
ATOM    386  OG  SER B 279      30.662  -0.514  65.204  1.00  0.00           O  
ATOM    387  N   LEU B 280      27.774  -0.306  64.856  1.00  0.00           N  
ATOM    388  CA  LEU B 280      26.880   0.725  65.349  1.00  0.00           C  
ATOM    389  C   LEU B 280      27.833   1.748  65.957  1.00  0.00           C  
ATOM    390  O   LEU B 280      29.034   1.486  66.117  1.00  0.00           O  
ATOM    391  CB  LEU B 280      25.979   0.178  66.467  1.00  0.00           C  
ATOM    392  CG  LEU B 280      25.076  -0.983  66.045  1.00  0.00           C  
ATOM    393  CD1 LEU B 280      24.626  -1.781  67.269  1.00  0.00           C  
ATOM    394  CD2 LEU B 280      23.901  -0.423  65.245  1.00  0.00           C  
ATOM    395  N   HIS B 281      27.312   2.917  66.284  1.00  0.00           N  
ATOM    396  CA  HIS B 281      28.131   3.921  66.929  1.00  0.00           C  
ATOM    397  C   HIS B 281      27.300   4.522  68.040  1.00  0.00           C  
ATOM    398  O   HIS B 281      26.129   4.158  68.212  1.00  0.00           O  
ATOM    399  CB  HIS B 281      28.640   4.979  65.932  1.00  0.00           C  
ATOM    400  CG  HIS B 281      27.565   5.740  65.225  1.00  0.00           C  
ATOM    401  ND1 HIS B 281      26.611   6.481  65.893  1.00  0.00           N  
ATOM    402  CD2 HIS B 281      27.333   5.932  63.904  1.00  0.00           C  
ATOM    403  CE1 HIS B 281      25.840   7.097  65.014  1.00  0.00           C  
ATOM    404  NE2 HIS B 281      26.257   6.783  63.801  1.00  0.00           N  
ATOM    405  N   VAL B 282      27.905   5.418  68.807  1.00  0.00           N  
ATOM    406  CA  VAL B 282      27.247   6.045  69.947  1.00  0.00           C  
ATOM    407  C   VAL B 282      25.854   6.648  69.695  1.00  0.00           C  
ATOM    408  O   VAL B 282      25.000   6.631  70.585  1.00  0.00           O  
ATOM    409  CB  VAL B 282      28.183   7.112  70.565  1.00  0.00           C  
ATOM    410  CG1 VAL B 282      27.374   8.164  71.314  1.00  0.00           C  
ATOM    411  CG2 VAL B 282      29.167   6.421  71.527  1.00  0.00           C  
ATOM    412  N   GLY B 283      25.626   7.184  68.501  1.00  0.00           N  
ATOM    413  CA  GLY B 283      24.328   7.756  68.199  1.00  0.00           C  
ATOM    414  C   GLY B 283      23.270   6.667  68.148  1.00  0.00           C  
ATOM    415  O   GLY B 283      22.171   6.831  68.679  1.00  0.00           O  
ATOM    416  N   HIS B 284      23.605   5.538  67.522  1.00  0.00           N  
ATOM    417  CA  HIS B 284      22.662   4.426  67.421  1.00  0.00           C  
ATOM    418  C   HIS B 284      22.282   3.900  68.800  1.00  0.00           C  
ATOM    419  O   HIS B 284      21.185   3.371  69.018  1.00  0.00           O  
ATOM    420  CB  HIS B 284      23.281   3.295  66.604  1.00  0.00           C  
ATOM    421  CG  HIS B 284      23.577   3.675  65.190  1.00  0.00           C  
ATOM    422  ND1 HIS B 284      24.731   3.289  64.544  1.00  0.00           N  
ATOM    423  CD2 HIS B 284      22.879   4.423  64.303  1.00  0.00           C  
ATOM    424  CE1 HIS B 284      24.733   3.788  63.319  1.00  0.00           C  
ATOM    425  NE2 HIS B 284      23.621   4.480  63.148  1.00  0.00           N  
ATOM    426  N   LEU B 285      23.190   4.080  69.742  1.00  0.00           N  
ATOM    427  CA  LEU B 285      22.987   3.584  71.083  1.00  0.00           C  
ATOM    428  C   LEU B 285      21.751   4.159  71.778  1.00  0.00           C  
ATOM    429  O   LEU B 285      21.070   3.459  72.546  1.00  0.00           O  
ATOM    430  CB  LEU B 285      24.247   3.866  71.901  1.00  0.00           C  
ATOM    431  CG  LEU B 285      24.370   3.127  73.213  1.00  0.00           C  
ATOM    432  CD1 LEU B 285      24.289   1.637  72.954  1.00  0.00           C  
ATOM    433  CD2 LEU B 285      25.691   3.492  73.863  1.00  0.00           C  
ATOM    434  N   LEU B 286      21.470   5.430  71.520  1.00  0.00           N  
ATOM    435  CA  LEU B 286      20.325   6.080  72.135  1.00  0.00           C  
ATOM    436  C   LEU B 286      19.030   5.369  71.710  1.00  0.00           C  
ATOM    437  O   LEU B 286      18.154   5.096  72.532  1.00  0.00           O  
ATOM    438  CB  LEU B 286      20.288   7.549  71.722  1.00  0.00           C  
ATOM    439  CG  LEU B 286      19.986   8.469  72.901  1.00  0.00           C  
ATOM    440  CD1 LEU B 286      21.081   8.298  73.973  1.00  0.00           C  
ATOM    441  CD2 LEU B 286      19.896   9.900  72.418  1.00  0.00           C  
ATOM    442  N   ALA B 288      18.931   5.066  70.421  1.00  0.00           N  
ATOM    443  CA  ALA B 288      17.779   4.367  69.870  1.00  0.00           C  
ATOM    444  C   ALA B 288      17.704   2.976  70.498  1.00  0.00           C  
ATOM    445  O   ALA B 288      16.634   2.499  70.863  1.00  0.00           O  
ATOM    446  CB  ALA B 288      17.917   4.252  68.350  1.00  0.00           C  
ATOM    447  N   LEU B 289      18.851   2.331  70.642  1.00  0.00           N  
ATOM    448  CA  LEU B 289      18.876   1.001  71.221  1.00  0.00           C  
ATOM    449  C   LEU B 289      18.441   1.092  72.688  1.00  0.00           C  
ATOM    450  O   LEU B 289      17.691   0.241  73.183  1.00  0.00           O  
ATOM    451  CB  LEU B 289      20.289   0.414  71.116  1.00  0.00           C  
ATOM    452  CG  LEU B 289      20.478  -1.070  70.803  1.00  0.00           C  
ATOM    453  CD1 LEU B 289      21.497  -1.609  71.772  1.00  0.00           C  
ATOM    454  CD2 LEU B 289      19.173  -1.859  70.881  1.00  0.00           C  
ATOM    455  N   LEU B 290      18.921   2.118  73.384  1.00  0.00           N  
ATOM    456  CA  LEU B 290      18.556   2.329  74.792  1.00  0.00           C  
ATOM    457  C   LEU B 290      17.046   2.512  74.912  1.00  0.00           C  
ATOM    458  O   LEU B 290      16.444   2.079  75.886  1.00  0.00           O  
ATOM    459  CB  LEU B 290      19.280   3.549  75.362  1.00  0.00           C  
ATOM    460  CG  LEU B 290      20.759   3.285  75.693  1.00  0.00           C  
ATOM    461  CD1 LEU B 290      21.497   4.597  76.037  1.00  0.00           C  
ATOM    462  CD2 LEU B 290      20.817   2.317  76.868  1.00  0.00           C  
ATOM    463  N   GLY B 291      16.429   3.157  73.923  1.00  0.00           N  
ATOM    464  CA  GLY B 291      14.980   3.313  73.962  1.00  0.00           C  
ATOM    465  C   GLY B 291      14.313   1.933  73.979  1.00  0.00           C  
ATOM    466  O   GLY B 291      13.397   1.673  74.764  1.00  0.00           O  
ATOM    467  N   LEU B 292      14.764   1.032  73.113  1.00  0.00           N  
ATOM    468  CA  LEU B 292      14.193  -0.310  73.097  1.00  0.00           C  
ATOM    469  C   LEU B 292      14.399  -0.988  74.463  1.00  0.00           C  
ATOM    470  O   LEU B 292      13.465  -1.576  75.001  1.00  0.00           O  
ATOM    471  CB  LEU B 292      14.837  -1.171  71.992  1.00  0.00           C  
ATOM    472  CG  LEU B 292      14.528  -0.767  70.548  1.00  0.00           C  
ATOM    473  CD1 LEU B 292      15.165  -1.778  69.605  1.00  0.00           C  
ATOM    474  CD2 LEU B 292      13.017  -0.715  70.307  1.00  0.00           C  
ATOM    475  N   PHE B 293      15.616  -0.890  75.013  1.00  0.00           N  
ATOM    476  CA  PHE B 293      15.950  -1.510  76.293  1.00  0.00           C  
ATOM    477  C   PHE B 293      15.014  -1.077  77.406  1.00  0.00           C  
ATOM    478  O   PHE B 293      14.579  -1.898  78.221  1.00  0.00           O  
ATOM    479  CB  PHE B 293      17.404  -1.207  76.700  1.00  0.00           C  
ATOM    480  CG  PHE B 293      18.431  -1.976  75.924  1.00  0.00           C  
ATOM    481  CD1 PHE B 293      18.070  -3.103  75.176  1.00  0.00           C  
ATOM    482  CD2 PHE B 293      19.764  -1.581  75.939  1.00  0.00           C  
ATOM    483  CE1 PHE B 293      19.029  -3.824  74.455  1.00  0.00           C  
ATOM    484  CE2 PHE B 293      20.743  -2.296  75.218  1.00  0.00           C  
ATOM    485  CZ  PHE B 293      20.381  -3.413  74.479  1.00  0.00           C  
ATOM    486  N   HIS B 294      14.725   0.217  77.455  1.00  0.00           N  
ATOM    487  CA  HIS B 294      13.808   0.744  78.453  1.00  0.00           C  
ATOM    488  C   HIS B 294      12.429   0.115  78.256  1.00  0.00           C  
ATOM    489  O   HIS B 294      11.773  -0.246  79.227  1.00  0.00           O  
ATOM    490  CB  HIS B 294      13.706   2.275  78.340  1.00  0.00           C  
ATOM    491  CG  HIS B 294      14.794   3.006  79.070  1.00  0.00           C  
ATOM    492  ND1 HIS B 294      15.868   3.587  78.428  1.00  0.00           N  
ATOM    493  CD2 HIS B 294      14.993   3.212  80.393  1.00  0.00           C  
ATOM    494  CE1 HIS B 294      16.680   4.116  79.325  1.00  0.00           C  
ATOM    495  NE2 HIS B 294      16.173   3.902  80.524  1.00  0.00           N  
ATOM    496  N   LEU B 295      11.983  -0.015  77.005  1.00  0.00           N  
ATOM    497  CA  LEU B 295      10.675  -0.621  76.746  1.00  0.00           C  
ATOM    498  C   LEU B 295      10.699  -2.105  77.141  1.00  0.00           C  
ATOM    499  O   LEU B 295       9.746  -2.636  77.699  1.00  0.00           O  
ATOM    500  CB  LEU B 295      10.309  -0.498  75.260  1.00  0.00           C  
ATOM    501  CG  LEU B 295      10.065   0.914  74.740  1.00  0.00           C  
ATOM    502  CD1 LEU B 295      10.022   0.910  73.216  1.00  0.00           C  
ATOM    503  CD2 LEU B 295       8.766   1.448  75.301  1.00  0.00           C  
ATOM    504  N   GLN B 296      11.817  -2.758  76.863  1.00  0.00           N  
ATOM    505  CA  GLN B 296      11.953  -4.164  77.160  1.00  0.00           C  
ATOM    506  C   GLN B 296      11.989  -4.440  78.660  1.00  0.00           C  
ATOM    507  O   GLN B 296      11.516  -5.475  79.119  1.00  0.00           O  
ATOM    508  CB  GLN B 296      13.218  -4.731  76.500  1.00  0.00           C  
ATOM    509  CG  GLN B 296      13.306  -6.256  76.651  1.00  0.00           C  
ATOM    510  CD  GLN B 296      14.688  -6.806  76.344  1.00  0.00           C  
ATOM    511  OE1 GLN B 296      14.941  -8.005  76.501  1.00  0.00           O  
ATOM    512  NE2 GLN B 296      15.587  -5.939  75.906  1.00  0.00           N  
ATOM    513  N   ARG B 297      12.536  -3.507  79.422  1.00  0.00           N  
ATOM    514  CA  ARG B 297      12.637  -3.679  80.872  1.00  0.00           C  
ATOM    515  C   ARG B 297      11.276  -3.575  81.521  1.00  0.00           C  
ATOM    516  O   ARG B 297      11.055  -4.142  82.593  1.00  0.00           O  
ATOM    517  CB  ARG B 297      13.596  -2.630  81.465  1.00  0.00           C  
ATOM    518  CG  ARG B 297      15.024  -2.846  81.013  1.00  0.00           C  
ATOM    519  CD  ARG B 297      15.826  -1.560  81.069  1.00  0.00           C  
ATOM    520  NE  ARG B 297      16.160  -1.139  82.425  1.00  0.00           N  
ATOM    521  CZ  ARG B 297      17.204  -1.582  83.124  1.00  0.00           C  
ATOM    522  NH1 ARG B 297      18.028  -2.474  82.600  1.00  0.00           N  
ATOM    523  NH2 ARG B 297      17.441  -1.107  84.348  1.00  0.00           N  
ATOM    524  N   ALA B 298      10.374  -2.843  80.866  1.00  0.00           N  
ATOM    525  CA  ALA B 298       9.008  -2.661  81.354  1.00  0.00           C  
ATOM    526  C   ALA B 298       8.104  -3.817  80.932  1.00  0.00           C  
ATOM    527  O   ALA B 298       6.886  -3.742  81.093  1.00  0.00           O  
ATOM    528  CB  ALA B 298       8.433  -1.324  80.847  1.00  0.00           C  
ATOM    529  N   GLY B 305       8.693  -4.875  80.372  1.00  0.00           N  
ATOM    530  CA  GLY B 305       7.896  -6.031  79.976  1.00  0.00           C  
ATOM    531  C   GLY B 305       7.474  -6.206  78.516  1.00  0.00           C  
ATOM    532  O   GLY B 305       6.846  -7.208  78.166  1.00  0.00           O  
ATOM    533  N   HIS B 306       7.828  -5.264  77.652  1.00  0.00           N  
ATOM    534  CA  HIS B 306       7.448  -5.356  76.241  1.00  0.00           C  
ATOM    535  C   HIS B 306       8.443  -6.076  75.361  1.00  0.00           C  
ATOM    536  O   HIS B 306       9.625  -6.174  75.694  1.00  0.00           O  
ATOM    537  CB  HIS B 306       7.226  -3.953  75.692  1.00  0.00           C  
ATOM    538  CG  HIS B 306       6.213  -3.183  76.466  1.00  0.00           C  
ATOM    539  ND1 HIS B 306       4.862  -3.437  76.372  1.00  0.00           N  
ATOM    540  CD2 HIS B 306       6.356  -2.228  77.414  1.00  0.00           C  
ATOM    541  CE1 HIS B 306       4.216  -2.671  77.232  1.00  0.00           C  
ATOM    542  NE2 HIS B 306       5.100  -1.931  77.876  1.00  0.00           N  
ATOM    543  N   ASN B 307       7.959  -6.583  74.234  1.00  0.00           N  
ATOM    544  CA  ASN B 307       8.830  -7.271  73.286  1.00  0.00           C  
ATOM    545  C   ASN B 307       9.421  -6.230  72.359  1.00  0.00           C  
ATOM    546  O   ASN B 307       8.732  -5.314  71.926  1.00  0.00           O  
ATOM    547  CB  ASN B 307       8.039  -8.315  72.504  1.00  0.00           C  
ATOM    548  CG  ASN B 307       7.516  -9.404  73.408  1.00  0.00           C  
ATOM    549  OD1 ASN B 307       6.572 -10.105  73.078  1.00  0.00           O  
ATOM    550  ND2 ASN B 307       8.137  -9.544  74.569  1.00  0.00           N  
ATOM    551  N   VAL B 308      10.698  -6.382  72.057  1.00  0.00           N  
ATOM    552  CA  VAL B 308      11.400  -5.413  71.234  1.00  0.00           C  
ATOM    553  C   VAL B 308      12.114  -6.084  70.078  1.00  0.00           C  
ATOM    554  O   VAL B 308      12.700  -7.168  70.226  1.00  0.00           O  
ATOM    555  CB  VAL B 308      12.412  -4.659  72.116  1.00  0.00           C  
ATOM    556  CG1 VAL B 308      13.511  -4.092  71.277  1.00  0.00           C  
ATOM    557  CG2 VAL B 308      11.677  -3.560  72.938  1.00  0.00           C  
ATOM    558  N   ILE B 309      12.066  -5.431  68.922  1.00  0.00           N  
ATOM    559  CA  ILE B 309      12.707  -5.951  67.730  1.00  0.00           C  
ATOM    560  C   ILE B 309      13.743  -4.935  67.247  1.00  0.00           C  
ATOM    561  O   ILE B 309      13.453  -3.754  67.150  1.00  0.00           O  
ATOM    562  CB  ILE B 309      11.669  -6.186  66.603  1.00  0.00           C  
ATOM    563  CG1 ILE B 309      10.692  -7.304  66.994  1.00  0.00           C  
ATOM    564  CG2 ILE B 309      12.368  -6.535  65.296  1.00  0.00           C  
ATOM    565  CD1 ILE B 309       9.491  -7.374  66.044  1.00  0.00           C  
ATOM    566  N   ALA B 310      14.958  -5.395  66.992  1.00  0.00           N  
ATOM    567  CA  ALA B 310      16.009  -4.540  66.459  1.00  0.00           C  
ATOM    568  C   ALA B 310      16.099  -5.009  65.008  1.00  0.00           C  
ATOM    569  O   ALA B 310      16.537  -6.131  64.732  1.00  0.00           O  
ATOM    570  CB  ALA B 310      17.321  -4.787  67.178  1.00  0.00           C  
ATOM    571  N   LEU B 311      15.664  -4.158  64.084  1.00  0.00           N  
ATOM    572  CA  LEU B 311      15.671  -4.493  62.667  1.00  0.00           C  
ATOM    573  C   LEU B 311      16.936  -4.018  61.963  1.00  0.00           C  
ATOM    574  O   LEU B 311      17.270  -2.826  62.007  1.00  0.00           O  
ATOM    575  CB  LEU B 311      14.444  -3.868  61.978  1.00  0.00           C  
ATOM    576  CG  LEU B 311      14.295  -4.090  60.468  1.00  0.00           C  
ATOM    577  CD1 LEU B 311      14.231  -5.583  60.211  1.00  0.00           C  
ATOM    578  CD2 LEU B 311      13.030  -3.406  59.927  1.00  0.00           C  
ATOM    579  N   VAL B 312      17.655  -4.942  61.332  1.00  0.00           N  
ATOM    580  CA  VAL B 312      18.837  -4.540  60.583  1.00  0.00           C  
ATOM    581  C   VAL B 312      18.349  -4.361  59.142  1.00  0.00           C  
ATOM    582  O   VAL B 312      17.799  -5.286  58.533  1.00  0.00           O  
ATOM    583  CB  VAL B 312      19.960  -5.589  60.636  1.00  0.00           C  
ATOM    584  CG1 VAL B 312      20.460  -5.731  62.066  1.00  0.00           C  
ATOM    585  CG2 VAL B 312      19.462  -6.908  60.145  1.00  0.00           C  
ATOM    586  N   GLY B 313      18.525  -3.154  58.619  1.00  0.00           N  
ATOM    587  CA  GLY B 313      18.068  -2.848  57.274  1.00  0.00           C  
ATOM    588  C   GLY B 313      18.986  -3.330  56.184  1.00  0.00           C  
ATOM    589  O   GLY B 313      19.544  -2.518  55.456  1.00  0.00           O  
ATOM    590  N   GLY B 314      19.136  -4.646  56.059  1.00  0.00           N  
ATOM    591  CA  GLY B 314      20.011  -5.186  55.031  1.00  0.00           C  
ATOM    592  C   GLY B 314      19.582  -4.784  53.626  1.00  0.00           C  
ATOM    593  O   GLY B 314      20.413  -4.681  52.713  1.00  0.00           O  
ATOM    594  N   ALA B 315      18.284  -4.560  53.443  1.00  0.00           N  
ATOM    595  CA  ALA B 315      17.767  -4.147  52.139  1.00  0.00           C  
ATOM    596  C   ALA B 315      17.785  -2.611  52.014  1.00  0.00           C  
ATOM    597  O   ALA B 315      18.218  -2.070  51.001  1.00  0.00           O  
ATOM    598  CB  ALA B 315      16.301  -4.687  51.934  1.00  0.00           C  
ATOM    599  N   THR B 316      17.309  -1.915  53.046  1.00  0.00           N  
ATOM    600  CA  THR B 316      17.258  -0.457  53.014  1.00  0.00           C  
ATOM    601  C   THR B 316      18.637   0.225  52.898  1.00  0.00           C  
ATOM    602  O   THR B 316      18.780   1.237  52.221  1.00  0.00           O  
ATOM    603  CB  THR B 316      16.487   0.065  54.240  1.00  0.00           C  
ATOM    604  OG1 THR B 316      16.768  -0.769  55.373  1.00  0.00           O  
ATOM    605  CG2 THR B 316      14.964   0.023  53.969  1.00  0.00           C  
ATOM    606  N   ALA B 317      19.654  -0.347  53.540  1.00  0.00           N  
ATOM    607  CA  ALA B 317      20.995   0.212  53.483  1.00  0.00           C  
ATOM    608  C   ALA B 317      21.529   0.162  52.049  1.00  0.00           C  
ATOM    609  O   ALA B 317      22.459   0.884  51.709  1.00  0.00           O  
ATOM    610  CB  ALA B 317      21.935  -0.549  54.423  1.00  0.00           C  
ATOM    611  N   ARG B 333      20.946  -0.691  51.208  1.00  0.00           N  
ATOM    612  CA  ARG B 333      21.379  -0.759  49.820  1.00  0.00           C  
ATOM    613  C   ARG B 333      21.033   0.537  49.091  1.00  0.00           C  
ATOM    614  O   ARG B 333      21.662   0.880  48.093  1.00  0.00           O  
ATOM    615  CB  ARG B 333      20.713  -1.921  49.111  1.00  0.00           C  
ATOM    616  CG  ARG B 333      21.362  -3.231  49.400  1.00  0.00           C  
ATOM    617  CD  ARG B 333      21.481  -3.970  48.108  1.00  0.00           C  
ATOM    618  NE  ARG B 333      20.404  -4.918  47.989  1.00  0.00           N  
ATOM    619  CZ  ARG B 333      20.043  -5.501  46.858  1.00  0.00           C  
ATOM    620  NH1 ARG B 333      20.681  -5.230  45.723  1.00  0.00           N  
ATOM    621  NH2 ARG B 333      19.036  -6.358  46.883  1.00  0.00           N  
ATOM    622  N   LEU B 335      20.011   1.234  49.582  1.00  0.00           N  
ATOM    623  CA  LEU B 335      19.587   2.502  49.001  1.00  0.00           C  
ATOM    624  C   LEU B 335      20.192   3.682  49.785  1.00  0.00           C  
ATOM    625  O   LEU B 335      20.947   4.480  49.234  1.00  0.00           O  
ATOM    626  CB  LEU B 335      18.062   2.607  49.020  1.00  0.00           C  
ATOM    627  CG  LEU B 335      17.302   1.793  47.970  1.00  0.00           C  
ATOM    628  CD1 LEU B 335      17.539   0.314  48.181  1.00  0.00           C  
ATOM    629  CD2 LEU B 335      15.829   2.103  48.059  1.00  0.00           C  
ATOM    630  N   GLY B 336      19.867   3.768  51.077  1.00  0.00           N  
ATOM    631  CA  GLY B 336      20.364   4.853  51.904  1.00  0.00           C  
ATOM    632  C   GLY B 336      19.250   5.823  52.267  1.00  0.00           C  
ATOM    633  O   GLY B 336      18.563   6.354  51.400  1.00  0.00           O  
ATOM    634  N   ASP B 337      19.071   6.052  53.561  1.00  0.00           N  
ATOM    635  CA  ASP B 337      18.040   6.952  54.071  1.00  0.00           C  
ATOM    636  C   ASP B 337      18.445   8.405  53.796  1.00  0.00           C  
ATOM    637  O   ASP B 337      19.512   8.851  54.215  1.00  0.00           O  
ATOM    638  CB  ASP B 337      17.891   6.716  55.572  1.00  0.00           C  
ATOM    639  CG  ASP B 337      16.750   7.498  56.187  1.00  0.00           C  
ATOM    640  OD1 ASP B 337      16.094   8.303  55.489  1.00  0.00           O  
ATOM    641  OD2 ASP B 337      16.514   7.306  57.393  1.00  0.00           O  
ATOM    642  N   PRO B 338      17.598   9.167  53.084  1.00  0.00           N  
ATOM    643  CA  PRO B 338      17.950  10.566  52.795  1.00  0.00           C  
ATOM    644  C   PRO B 338      17.654  11.531  53.944  1.00  0.00           C  
ATOM    645  O   PRO B 338      18.077  12.683  53.918  1.00  0.00           O  
ATOM    646  CB  PRO B 338      17.101  10.879  51.576  1.00  0.00           C  
ATOM    647  CG  PRO B 338      15.817  10.140  51.918  1.00  0.00           C  
ATOM    648  CD  PRO B 338      16.346   8.790  52.404  1.00  0.00           C  
ATOM    649  N   SER B 339      16.914  11.051  54.937  1.00  0.00           N  
ATOM    650  CA  SER B 339      16.523  11.849  56.099  1.00  0.00           C  
ATOM    651  C   SER B 339      17.634  12.694  56.723  1.00  0.00           C  
ATOM    652  O   SER B 339      18.751  12.224  56.943  1.00  0.00           O  
ATOM    653  CB  SER B 339      15.930  10.945  57.190  1.00  0.00           C  
ATOM    654  OG  SER B 339      14.841  10.177  56.704  1.00  0.00           O  
ATOM    655  N   GLY B 340      17.295  13.946  57.017  1.00  0.00           N  
ATOM    656  CA  GLY B 340      18.233  14.861  57.641  1.00  0.00           C  
ATOM    657  C   GLY B 340      19.530  15.115  56.902  1.00  0.00           C  
ATOM    658  O   GLY B 340      20.583  15.261  57.524  1.00  0.00           O  
ATOM    659  N   ARG B 341      19.480  15.169  55.579  1.00  0.00           N  
ATOM    660  CA  ARG B 341      20.703  15.428  54.850  1.00  0.00           C  
ATOM    661  C   ARG B 341      20.467  16.131  53.523  1.00  0.00           C  
ATOM    662  O   ARG B 341      19.340  16.221  53.038  1.00  0.00           O  
ATOM    663  CB  ARG B 341      21.475  14.132  54.644  1.00  0.00           C  
ATOM    664  CG  ARG B 341      22.949  14.366  54.380  1.00  0.00           C  
ATOM    665  CD  ARG B 341      23.708  13.073  54.485  1.00  0.00           C  
ATOM    666  NE  ARG B 341      23.031  12.034  53.726  1.00  0.00           N  
ATOM    667  CZ  ARG B 341      23.453  10.781  53.635  1.00  0.00           C  
ATOM    668  NH1 ARG B 341      24.558  10.399  54.261  1.00  0.00           N  
ATOM    669  NH2 ARG B 341      22.764   9.913  52.913  1.00  0.00           N  
ATOM    670  N   THR B 342      21.545  16.645  52.948  1.00  0.00           N  
ATOM    671  CA  THR B 342      21.467  17.367  51.688  1.00  0.00           C  
ATOM    672  C   THR B 342      22.363  16.746  50.627  1.00  0.00           C  
ATOM    673  O   THR B 342      22.295  17.117  49.454  1.00  0.00           O  
ATOM    674  CB  THR B 342      21.878  18.838  51.886  1.00  0.00           C  
ATOM    675  OG1 THR B 342      23.150  18.891  52.548  1.00  0.00           O  
ATOM    676  CG2 THR B 342      20.835  19.575  52.722  1.00  0.00           C  
ATOM    677  N   LYS B 343      23.202  15.800  51.038  1.00  0.00           N  
ATOM    678  CA  LYS B 343      24.110  15.142  50.108  1.00  0.00           C  
ATOM    679  C   LYS B 343      23.671  13.721  49.778  1.00  0.00           C  
ATOM    680  O   LYS B 343      23.282  12.952  50.658  1.00  0.00           O  
ATOM    681  CB  LYS B 343      25.531  15.137  50.679  1.00  0.00           C  
ATOM    682  CG  LYS B 343      26.125  16.532  50.856  1.00  0.00           C  
ATOM    683  CD  LYS B 343      27.420  16.500  51.655  1.00  0.00           C  
ATOM    684  CE  LYS B 343      28.500  15.695  50.955  1.00  0.00           C  
ATOM    685  NZ  LYS B 343      29.717  15.595  51.806  1.00  0.00           N  
ATOM    686  N   GLU B 344      23.738  13.384  48.495  1.00  0.00           N  
ATOM    687  CA  GLU B 344      23.357  12.065  48.014  1.00  0.00           C  
ATOM    688  C   GLU B 344      24.486  11.074  48.299  1.00  0.00           C  
ATOM    689  O   GLU B 344      25.530  11.104  47.645  1.00  0.00           O  
ATOM    690  CB  GLU B 344      23.077  12.144  46.511  1.00  0.00           C  
ATOM    691  CG  GLU B 344      22.333  10.955  45.923  1.00  0.00           C  
ATOM    692  CD  GLU B 344      21.825  11.229  44.511  1.00  0.00           C  
ATOM    693  OE1 GLU B 344      21.103  12.238  44.331  1.00  0.00           O  
ATOM    694  OE2 GLU B 344      22.145  10.441  43.590  1.00  0.00           O  
ATOM    695  N   ARG B 345      24.269  10.206  49.284  1.00  0.00           N  
ATOM    696  CA  ARG B 345      25.249   9.196  49.680  1.00  0.00           C  
ATOM    697  C   ARG B 345      25.629   8.285  48.524  1.00  0.00           C  
ATOM    698  O   ARG B 345      24.784   7.906  47.709  1.00  0.00           O  
ATOM    699  CB  ARG B 345      24.706   8.360  50.842  1.00  0.00           C  
ATOM    700  CG  ARG B 345      23.233   7.996  50.708  1.00  0.00           C  
ATOM    701  CD  ARG B 345      22.756   7.159  51.889  1.00  0.00           C  
ATOM    702  NE  ARG B 345      23.428   7.521  53.135  1.00  0.00           N  
ATOM    703  CZ  ARG B 345      22.882   7.409  54.343  1.00  0.00           C  
ATOM    704  NH1 ARG B 345      21.646   6.948  54.471  1.00  0.00           N  
ATOM    705  NH2 ARG B 345      23.575   7.745  55.423  1.00  0.00           N  
ATOM    706  N   GLU B 407      26.907   7.939  48.449  1.00  0.00           N  
ATOM    707  CA  GLU B 407      27.384   7.076  47.383  1.00  0.00           C  
ATOM    708  C   GLU B 407      27.281   5.626  47.851  1.00  0.00           C  
ATOM    709  O   GLU B 407      28.082   5.142  48.642  1.00  0.00           O  
ATOM    710  CB  GLU B 407      28.814   7.479  47.004  1.00  0.00           C  
ATOM    711  CG  GLU B 407      28.922   8.972  46.609  1.00  0.00           C  
ATOM    712  CD  GLU B 407      30.334   9.409  46.266  1.00  0.00           C  
ATOM    713  OE1 GLU B 407      31.205   9.349  47.165  1.00  0.00           O  
ATOM    714  OE2 GLU B 407      30.569   9.819  45.106  1.00  0.00           O  
ATOM    715  N   ALA B 408      26.242   4.964  47.357  1.00  0.00           N  
ATOM    716  CA  ALA B 408      25.918   3.580  47.674  1.00  0.00           C  
ATOM    717  C   ALA B 408      27.109   2.628  47.698  1.00  0.00           C  
ATOM    718  O   ALA B 408      28.076   2.795  46.956  1.00  0.00           O  
ATOM    719  CB  ALA B 408      24.864   3.066  46.689  1.00  0.00           C  
ATOM    720  N   LEU B 418      27.017   1.621  48.562  1.00  0.00           N  
ATOM    721  CA  LEU B 418      28.068   0.620  48.704  1.00  0.00           C  
ATOM    722  C   LEU B 418      27.688  -0.643  47.947  1.00  0.00           C  
ATOM    723  O   LEU B 418      26.565  -0.785  47.481  1.00  0.00           O  
ATOM    724  CB  LEU B 418      28.264   0.272  50.179  1.00  0.00           C  
ATOM    725  CG  LEU B 418      28.358   1.424  51.180  1.00  0.00           C  
ATOM    726  CD1 LEU B 418      28.738   0.880  52.548  1.00  0.00           C  
ATOM    727  CD2 LEU B 418      29.394   2.429  50.707  1.00  0.00           C  
ATOM    728  N   GLU B 419      28.623  -1.573  47.841  1.00  0.00           N  
ATOM    729  CA  GLU B 419      28.360  -2.815  47.135  1.00  0.00           C  
ATOM    730  C   GLU B 419      27.434  -3.743  47.920  1.00  0.00           C  
ATOM    731  O   GLU B 419      27.437  -3.771  49.158  1.00  0.00           O  
ATOM    732  CB  GLU B 419      29.681  -3.524  46.823  1.00  0.00           C  
ATOM    733  CG  GLU B 419      30.716  -2.589  46.216  1.00  0.00           C  
ATOM    734  CD  GLU B 419      31.606  -1.909  47.264  1.00  0.00           C  
ATOM    735  OE1 GLU B 419      31.122  -1.607  48.384  1.00  0.00           O  
ATOM    736  OE2 GLU B 419      32.797  -1.663  46.956  1.00  0.00           O  
ATOM    737  N   THR B 420      26.628  -4.496  47.185  1.00  0.00           N  
ATOM    738  CA  THR B 420      25.698  -5.438  47.781  1.00  0.00           C  
ATOM    739  C   THR B 420      26.420  -6.333  48.786  1.00  0.00           C  
ATOM    740  O   THR B 420      25.956  -6.533  49.907  1.00  0.00           O  
ATOM    741  CB  THR B 420      25.071  -6.293  46.681  1.00  0.00           C  
ATOM    742  OG1 THR B 420      24.417  -5.427  45.748  1.00  0.00           O  
ATOM    743  CG2 THR B 420      24.081  -7.304  47.261  1.00  0.00           C  
ATOM    744  N   GLU B 421      27.570  -6.854  48.366  1.00  0.00           N  
ATOM    745  CA  GLU B 421      28.402  -7.736  49.180  1.00  0.00           C  
ATOM    746  C   GLU B 421      28.828  -7.051  50.469  1.00  0.00           C  
ATOM    747  O   GLU B 421      28.801  -7.654  51.540  1.00  0.00           O  
ATOM    748  CB  GLU B 421      29.643  -8.139  48.381  1.00  0.00           C  
ATOM    749  CG  GLU B 421      29.320  -8.631  46.983  1.00  0.00           C  
ATOM    750  CD  GLU B 421      28.870 -10.079  46.960  1.00  0.00           C  
ATOM    751  OE1 GLU B 421      29.747 -10.972  47.006  1.00  0.00           O  
ATOM    752  OE2 GLU B 421      27.645 -10.326  46.902  1.00  0.00           O  
ATOM    753  N   ARG B 422      29.243  -5.797  50.358  1.00  0.00           N  
ATOM    754  CA  ARG B 422      29.646  -5.029  51.531  1.00  0.00           C  
ATOM    755  C   ARG B 422      28.447  -4.830  52.478  1.00  0.00           C  
ATOM    756  O   ARG B 422      28.561  -5.010  53.690  1.00  0.00           O  
ATOM    757  CB  ARG B 422      30.215  -3.668  51.112  1.00  0.00           C  
ATOM    758  CG  ARG B 422      30.548  -2.748  52.286  1.00  0.00           C  
ATOM    759  CD  ARG B 422      31.538  -3.408  53.235  1.00  0.00           C  
ATOM    760  NE  ARG B 422      32.769  -3.781  52.539  1.00  0.00           N  
ATOM    761  CZ  ARG B 422      33.699  -4.599  53.027  1.00  0.00           C  
ATOM    762  NH1 ARG B 422      33.554  -5.141  54.231  1.00  0.00           N  
ATOM    763  NH2 ARG B 422      34.768  -4.896  52.298  1.00  0.00           N  
ATOM    764  N   VAL B 423      27.295  -4.465  51.922  1.00  0.00           N  
ATOM    765  CA  VAL B 423      26.106  -4.278  52.745  1.00  0.00           C  
ATOM    766  C   VAL B 423      25.744  -5.598  53.448  1.00  0.00           C  
ATOM    767  O   VAL B 423      25.448  -5.595  54.641  1.00  0.00           O  
ATOM    768  CB  VAL B 423      24.934  -3.754  51.890  1.00  0.00           C  
ATOM    769  CG1 VAL B 423      23.664  -3.694  52.706  1.00  0.00           C  
ATOM    770  CG2 VAL B 423      25.281  -2.356  51.365  1.00  0.00           C  
ATOM    771  N   ARG B 424      25.800  -6.720  52.727  1.00  0.00           N  
ATOM    772  CA  ARG B 424      25.509  -8.033  53.319  1.00  0.00           C  
ATOM    773  C   ARG B 424      26.424  -8.366  54.513  1.00  0.00           C  
ATOM    774  O   ARG B 424      25.981  -8.954  55.503  1.00  0.00           O  
ATOM    775  CB  ARG B 424      25.672  -9.152  52.283  1.00  0.00           C  
ATOM    776  CG  ARG B 424      24.704  -9.096  51.116  1.00  0.00           C  
ATOM    777  CD  ARG B 424      23.265  -9.222  51.576  1.00  0.00           C  
ATOM    778  NE  ARG B 424      22.334  -9.028  50.466  1.00  0.00           N  
ATOM    779  CZ  ARG B 424      21.134  -8.466  50.588  1.00  0.00           C  
ATOM    780  NH1 ARG B 424      20.714  -8.040  51.775  1.00  0.00           N  
ATOM    781  NH2 ARG B 424      20.359  -8.318  49.521  1.00  0.00           N  
ATOM    782  N   ALA B 425      27.701  -8.010  54.402  1.00  0.00           N  
ATOM    783  CA  ALA B 425      28.667  -8.266  55.468  1.00  0.00           C  
ATOM    784  C   ALA B 425      28.391  -7.325  56.638  1.00  0.00           C  
ATOM    785  O   ALA B 425      28.454  -7.734  57.796  1.00  0.00           O  
ATOM    786  CB  ALA B 425      30.105  -8.067  54.947  1.00  0.00           C  
ATOM    787  N   ASN B 426      28.091  -6.064  56.339  1.00  0.00           N  
ATOM    788  CA  ASN B 426      27.768  -5.101  57.387  1.00  0.00           C  
ATOM    789  C   ASN B 426      26.553  -5.599  58.175  1.00  0.00           C  
ATOM    790  O   ASN B 426      26.562  -5.625  59.408  1.00  0.00           O  
ATOM    791  CB  ASN B 426      27.435  -3.732  56.782  1.00  0.00           C  
ATOM    792  CG  ASN B 426      28.661  -2.993  56.292  1.00  0.00           C  
ATOM    793  OD1 ASN B 426      29.777  -3.514  56.342  1.00  0.00           O  
ATOM    794  ND2 ASN B 426      28.462  -1.756  55.823  1.00  0.00           N  
ATOM    795  N   ALA B 427      25.510  -6.002  57.453  1.00  0.00           N  
ATOM    796  CA  ALA B 427      24.287  -6.483  58.091  1.00  0.00           C  
ATOM    797  C   ALA B 427      24.566  -7.635  59.053  1.00  0.00           C  
ATOM    798  O   ALA B 427      23.970  -7.716  60.121  1.00  0.00           O  
ATOM    799  CB  ALA B 427      23.280  -6.920  57.030  1.00  0.00           C  
ATOM    800  N   ARG B 429      25.476  -8.528  58.676  1.00  0.00           N  
ATOM    801  CA  ARG B 429      25.807  -9.665  59.535  1.00  0.00           C  
ATOM    802  C   ARG B 429      26.534  -9.180  60.776  1.00  0.00           C  
ATOM    803  O   ARG B 429      26.260  -9.637  61.877  1.00  0.00           O  
ATOM    804  CB  ARG B 429      26.691 -10.680  58.795  1.00  0.00           C  
ATOM    805  CG  ARG B 429      25.950 -11.580  57.814  1.00  0.00           C  
ATOM    806  CD  ARG B 429      26.868 -12.694  57.307  1.00  0.00           C  
ATOM    807  NE  ARG B 429      27.858 -12.222  56.336  1.00  0.00           N  
ATOM    808  CZ  ARG B 429      27.585 -11.950  55.060  1.00  0.00           C  
ATOM    809  NH1 ARG B 429      28.543 -11.527  54.244  1.00  0.00           N  
ATOM    810  NH2 ARG B 429      26.349 -12.106  54.595  1.00  0.00           N  
ATOM    811  N   ALA B 431      27.472  -8.256  60.598  1.00  0.00           N  
ATOM    812  CA  ALA B 431      28.208  -7.713  61.736  1.00  0.00           C  
ATOM    813  C   ALA B 431      27.237  -6.999  62.685  1.00  0.00           C  
ATOM    814  O   ALA B 431      27.342  -7.130  63.905  1.00  0.00           O  
ATOM    815  CB  ALA B 431      29.287  -6.732  61.249  1.00  0.00           C  
ATOM    816  N   LEU B 432      26.285  -6.253  62.120  1.00  0.00           N  
ATOM    817  CA  LEU B 432      25.310  -5.527  62.932  1.00  0.00           C  
ATOM    818  C   LEU B 432      24.459  -6.468  63.764  1.00  0.00           C  
ATOM    819  O   LEU B 432      24.228  -6.224  64.942  1.00  0.00           O  
ATOM    820  CB  LEU B 432      24.402  -4.667  62.053  1.00  0.00           C  
ATOM    821  CG  LEU B 432      24.504  -3.162  62.331  1.00  0.00           C  
ATOM    822  CD1 LEU B 432      25.892  -2.661  61.931  1.00  0.00           C  
ATOM    823  CD2 LEU B 432      23.419  -2.413  61.569  1.00  0.00           C  
ATOM    824  N   ARG B 433      23.984  -7.548  63.157  1.00  0.00           N  
ATOM    825  CA  ARG B 433      23.165  -8.511  63.883  1.00  0.00           C  
ATOM    826  C   ARG B 433      23.938  -8.970  65.113  1.00  0.00           C  
ATOM    827  O   ARG B 433      23.371  -9.142  66.205  1.00  0.00           O  
ATOM    828  CB  ARG B 433      22.863  -9.720  63.006  1.00  0.00           C  
ATOM    829  CG  ARG B 433      22.325 -10.919  63.788  1.00  0.00           C  
ATOM    830  CD  ARG B 433      22.105 -12.114  62.878  1.00  0.00           C  
ATOM    831  NE  ARG B 433      21.043 -11.876  61.898  1.00  0.00           N  
ATOM    832  CZ  ARG B 433      19.743 -11.964  62.169  1.00  0.00           C  
ATOM    833  NH1 ARG B 433      19.343 -12.284  63.392  1.00  0.00           N  
ATOM    834  NH2 ARG B 433      18.842 -11.749  61.212  1.00  0.00           N  
ATOM    835  N   LEU B 434      25.238  -9.173  64.914  1.00  0.00           N  
ATOM    836  CA  LEU B 434      26.140  -9.610  65.981  1.00  0.00           C  
ATOM    837  C   LEU B 434      26.351  -8.512  67.021  1.00  0.00           C  
ATOM    838  O   LEU B 434      26.370  -8.780  68.210  1.00  0.00           O  
ATOM    839  CB  LEU B 434      27.496 -10.015  65.388  1.00  0.00           C  
ATOM    840  CG  LEU B 434      27.943 -11.466  65.572  1.00  0.00           C  
ATOM    841  CD1 LEU B 434      26.917 -12.422  65.007  1.00  0.00           C  
ATOM    842  CD2 LEU B 434      29.276 -11.657  64.871  1.00  0.00           C  
ATOM    843  N   GLY B 435      26.521  -7.279  66.566  1.00  0.00           N  
ATOM    844  CA  GLY B 435      26.718  -6.182  67.492  1.00  0.00           C  
ATOM    845  C   GLY B 435      25.476  -5.947  68.345  1.00  0.00           C  
ATOM    846  O   GLY B 435      25.574  -5.668  69.545  1.00  0.00           O  
ATOM    847  N   LEU B 436      24.296  -6.069  67.740  1.00  0.00           N  
ATOM    848  CA  LEU B 436      23.064  -5.860  68.481  1.00  0.00           C  
ATOM    849  C   LEU B 436      22.843  -6.946  69.532  1.00  0.00           C  
ATOM    850  O   LEU B 436      22.456  -6.649  70.658  1.00  0.00           O  
ATOM    851  CB  LEU B 436      21.884  -5.813  67.519  1.00  0.00           C  
ATOM    852  CG  LEU B 436      21.877  -4.574  66.636  1.00  0.00           C  
ATOM    853  CD1 LEU B 436      21.030  -4.835  65.426  1.00  0.00           C  
ATOM    854  CD2 LEU B 436      21.341  -3.377  67.438  1.00  0.00           C  
ATOM    855  N   GLU B 437      23.093  -8.201  69.171  1.00  0.00           N  
ATOM    856  CA  GLU B 437      22.913  -9.304  70.127  1.00  0.00           C  
ATOM    857  C   GLU B 437      23.941  -9.209  71.265  1.00  0.00           C  
ATOM    858  O   GLU B 437      23.679  -9.635  72.385  1.00  0.00           O  
ATOM    859  CB  GLU B 437      23.036 -10.667  69.421  1.00  0.00           C  
ATOM    860  CG  GLU B 437      21.994 -10.905  68.333  1.00  0.00           C  
ATOM    861  CD  GLU B 437      20.657 -11.412  68.869  1.00  0.00           C  
ATOM    862  OE1 GLU B 437      20.297 -11.085  70.024  1.00  0.00           O  
ATOM    863  OE2 GLU B 437      19.954 -12.134  68.122  1.00  0.00           O  
ATOM    864  N   ALA B 438      25.104  -8.636  70.977  1.00  0.00           N  
ATOM    865  CA  ALA B 438      26.134  -8.486  72.002  1.00  0.00           C  
ATOM    866  C   ALA B 438      25.704  -7.441  73.031  1.00  0.00           C  
ATOM    867  O   ALA B 438      25.903  -7.617  74.231  1.00  0.00           O  
ATOM    868  CB  ALA B 438      27.461  -8.086  71.366  1.00  0.00           C  
ATOM    869  N   LEU B 439      25.112  -6.346  72.566  1.00  0.00           N  
ATOM    870  CA  LEU B 439      24.659  -5.318  73.491  1.00  0.00           C  
ATOM    871  C   LEU B 439      23.514  -5.856  74.323  1.00  0.00           C  
ATOM    872  O   LEU B 439      23.437  -5.606  75.531  1.00  0.00           O  
ATOM    873  CB  LEU B 439      24.201  -4.070  72.726  1.00  0.00           C  
ATOM    874  CG  LEU B 439      25.370  -3.507  71.932  1.00  0.00           C  
ATOM    875  CD1 LEU B 439      24.900  -2.411  70.993  1.00  0.00           C  
ATOM    876  CD2 LEU B 439      26.410  -2.991  72.897  1.00  0.00           C  
ATOM    877  N   ALA B 444      22.612  -6.586  73.675  1.00  0.00           N  
ATOM    878  CA  ALA B 444      21.460  -7.142  74.386  1.00  0.00           C  
ATOM    879  C   ALA B 444      21.935  -8.097  75.473  1.00  0.00           C  
ATOM    880  O   ALA B 444      21.405  -8.114  76.586  1.00  0.00           O  
ATOM    881  CB  ALA B 444      20.527  -7.867  73.414  1.00  0.00           C  
ATOM    882  N   ALA B 445      22.947  -8.888  75.142  1.00  0.00           N  
ATOM    883  CA  ALA B 445      23.506  -9.829  76.093  1.00  0.00           C  
ATOM    884  C   ALA B 445      24.055  -9.067  77.295  1.00  0.00           C  
ATOM    885  O   ALA B 445      23.751  -9.413  78.433  1.00  0.00           O  
ATOM    886  CB  ALA B 445      24.617 -10.659  75.424  1.00  0.00           C  
ATOM    887  N   ASN B 446      24.864  -8.036  77.054  1.00  0.00           N  
ATOM    888  CA  ASN B 446      25.426  -7.250  78.163  1.00  0.00           C  
ATOM    889  C   ASN B 446      24.337  -6.618  78.998  1.00  0.00           C  
ATOM    890  O   ASN B 446      24.449  -6.528  80.218  1.00  0.00           O  
ATOM    891  CB  ASN B 446      26.330  -6.129  77.656  1.00  0.00           C  
ATOM    892  CG  ASN B 446      27.655  -6.634  77.176  1.00  0.00           C  
ATOM    893  OD1 ASN B 446      28.062  -7.732  77.524  1.00  0.00           O  
ATOM    894  ND2 ASN B 446      28.341  -5.836  76.381  1.00  0.00           N  
ATOM    895  N   HIS B 447      23.295  -6.147  78.326  1.00  0.00           N  
ATOM    896  CA  HIS B 447      22.170  -5.515  79.004  1.00  0.00           C  
ATOM    897  C   HIS B 447      21.503  -6.491  79.971  1.00  0.00           C  
ATOM    898  O   HIS B 447      21.276  -6.173  81.135  1.00  0.00           O  
ATOM    899  CB  HIS B 447      21.132  -5.043  77.974  1.00  0.00           C  
ATOM    900  CG  HIS B 447      19.919  -4.407  78.583  1.00  0.00           C  
ATOM    901  ND1 HIS B 447      18.637  -4.743  78.206  1.00  0.00           N  
ATOM    902  CD2 HIS B 447      19.792  -3.445  79.530  1.00  0.00           C  
ATOM    903  CE1 HIS B 447      17.771  -4.017  78.896  1.00  0.00           C  
ATOM    904  NE2 HIS B 447      18.446  -3.222  79.707  1.00  0.00           N  
ATOM    905  N   GLN B 448      21.179  -7.682  79.484  1.00  0.00           N  
ATOM    906  CA  GLN B 448      20.504  -8.667  80.322  1.00  0.00           C  
ATOM    907  C   GLN B 448      21.365  -9.244  81.447  1.00  0.00           C  
ATOM    908  O   GLN B 448      20.869  -9.515  82.540  1.00  0.00           O  
ATOM    909  CB  GLN B 448      19.930  -9.776  79.425  1.00  0.00           C  
ATOM    910  CG  GLN B 448      19.164  -9.154  78.253  1.00  0.00           C  
ATOM    911  CD  GLN B 448      18.428 -10.139  77.360  1.00  0.00           C  
ATOM    912  OE1 GLN B 448      17.883  -9.749  76.314  1.00  0.00           O  
ATOM    913  NE2 GLN B 448      18.397 -11.411  77.763  1.00  0.00           N  
ATOM    914  N   GLN B 449      22.656  -9.407  81.200  1.00  0.00           N  
ATOM    915  CA  GLN B 449      23.528  -9.958  82.222  1.00  0.00           C  
ATOM    916  C   GLN B 449      24.087  -8.936  83.212  1.00  0.00           C  
ATOM    917  O   GLN B 449      24.311  -9.269  84.369  1.00  0.00           O  
ATOM    918  CB  GLN B 449      24.675 -10.728  81.565  1.00  0.00           C  
ATOM    919  CG  GLN B 449      24.189 -11.826  80.621  1.00  0.00           C  
ATOM    920  CD  GLN B 449      23.260 -12.840  81.298  1.00  0.00           C  
ATOM    921  OE1 GLN B 449      22.382 -13.421  80.652  1.00  0.00           O  
ATOM    922  NE2 GLN B 449      23.460 -13.064  82.596  1.00  0.00           N  
ATOM    923  N   LEU B 450      24.272  -7.691  82.781  1.00  0.00           N  
ATOM    924  CA  LEU B 450      24.848  -6.664  83.653  1.00  0.00           C  
ATOM    925  C   LEU B 450      23.921  -5.588  84.193  1.00  0.00           C  
ATOM    926  O   LEU B 450      24.307  -4.818  85.077  1.00  0.00           O  
ATOM    927  CB  LEU B 450      26.003  -5.969  82.930  1.00  0.00           C  
ATOM    928  CG  LEU B 450      27.399  -6.587  82.975  1.00  0.00           C  
ATOM    929  CD1 LEU B 450      27.337  -8.099  83.175  1.00  0.00           C  
ATOM    930  CD2 LEU B 450      28.135  -6.212  81.680  1.00  0.00           C  
ATOM    931  N   PHE B 451      22.704  -5.504  83.677  1.00  0.00           N  
ATOM    932  CA  PHE B 451      21.816  -4.454  84.162  1.00  0.00           C  
ATOM    933  C   PHE B 451      20.449  -4.936  84.588  1.00  0.00           C  
ATOM    934  O   PHE B 451      19.455  -4.273  84.323  1.00  0.00           O  
ATOM    935  CB  PHE B 451      21.670  -3.354  83.100  1.00  0.00           C  
ATOM    936  CG  PHE B 451      22.960  -2.659  82.771  1.00  0.00           C  
ATOM    937  CD1 PHE B 451      23.893  -3.252  81.922  1.00  0.00           C  
ATOM    938  CD2 PHE B 451      23.256  -1.425  83.330  1.00  0.00           C  
ATOM    939  CE1 PHE B 451      25.110  -2.619  81.634  1.00  0.00           C  
ATOM    940  CE2 PHE B 451      24.467  -0.785  83.050  1.00  0.00           C  
ATOM    941  CZ  PHE B 451      25.392  -1.385  82.201  1.00  0.00           C  
ATOM    942  N   THR B 452      20.404  -6.081  85.257  1.00  0.00           N  
ATOM    943  CA  THR B 452      19.139  -6.639  85.730  1.00  0.00           C  
ATOM    944  C   THR B 452      18.604  -5.737  86.811  1.00  0.00           C  
ATOM    945  O   THR B 452      19.374  -5.147  87.561  1.00  0.00           O  
ATOM    946  CB  THR B 452      19.333  -8.030  86.323  1.00  0.00           C  
ATOM    947  OG1 THR B 452      20.388  -7.982  87.290  1.00  0.00           O  
ATOM    948  CG2 THR B 452      19.687  -9.026  85.236  1.00  0.00           C  
ATOM    949  N   ASP B 457      17.283  -5.622  86.892  1.00  0.00           N  
ATOM    950  CA  ASP B 457      16.670  -4.760  87.890  1.00  0.00           C  
ATOM    951  C   ASP B 457      15.558  -5.460  88.654  1.00  0.00           C  
ATOM    952  O   ASP B 457      14.747  -4.809  89.307  1.00  0.00           O  
ATOM    953  CB  ASP B 457      16.132  -3.481  87.232  1.00  0.00           C  
ATOM    954  CG  ASP B 457      14.916  -3.731  86.331  1.00  0.00           C  
ATOM    955  OD1 ASP B 457      14.658  -4.902  85.954  1.00  0.00           O  
ATOM    956  OD2 ASP B 457      14.226  -2.736  85.993  1.00  0.00           O  
ATOM    957  N   GLY B 458      15.520  -6.785  88.573  1.00  0.00           N  
ATOM    958  CA  GLY B 458      14.499  -7.526  89.290  1.00  0.00           C  
ATOM    959  C   GLY B 458      13.147  -7.692  88.613  1.00  0.00           C  
ATOM    960  O   GLY B 458      12.382  -8.572  88.996  1.00  0.00           O  
ATOM    961  N   ARG B 459      12.825  -6.863  87.625  1.00  0.00           N  
ATOM    962  CA  ARG B 459      11.539  -7.005  86.945  1.00  0.00           C  
ATOM    963  C   ARG B 459      11.576  -8.065  85.848  1.00  0.00           C  
ATOM    964  O   ARG B 459      12.640  -8.517  85.436  1.00  0.00           O  
ATOM    965  CB  ARG B 459      11.095  -5.675  86.353  1.00  0.00           C  
ATOM    966  CG  ARG B 459      10.818  -4.612  87.399  1.00  0.00           C  
ATOM    967  CD  ARG B 459      10.334  -3.335  86.738  1.00  0.00           C  
ATOM    968  NE  ARG B 459      11.380  -2.731  85.917  1.00  0.00           N  
ATOM    969  CZ  ARG B 459      11.176  -1.733  85.065  1.00  0.00           C  
ATOM    970  NH1 ARG B 459       9.957  -1.226  84.911  1.00  0.00           N  
ATOM    971  NH2 ARG B 459      12.198  -1.229  84.379  1.00  0.00           N  
ATOM    972  N   SER B 460      10.405  -8.478  85.386  1.00  0.00           N  
ATOM    973  CA  SER B 460      10.333  -9.487  84.340  1.00  0.00           C  
ATOM    974  C   SER B 460      10.341  -8.773  82.983  1.00  0.00           C  
ATOM    975  O   SER B 460       9.385  -8.076  82.632  1.00  0.00           O  
ATOM    976  CB  SER B 460       9.054 -10.317  84.525  1.00  0.00           C  
ATOM    977  OG  SER B 460       9.076 -11.466  83.697  1.00  0.00           O  
ATOM    978  N   TRP B 461      11.431  -8.940  82.233  1.00  0.00           N  
ATOM    979  CA  TRP B 461      11.606  -8.284  80.929  1.00  0.00           C  
ATOM    980  C   TRP B 461      10.982  -8.994  79.741  1.00  0.00           C  
ATOM    981  O   TRP B 461      10.758 -10.201  79.773  1.00  0.00           O  
ATOM    982  CB  TRP B 461      13.094  -8.113  80.611  1.00  0.00           C  
ATOM    983  CG  TRP B 461      13.871  -7.264  81.578  1.00  0.00           C  
ATOM    984  CD1 TRP B 461      13.417  -6.697  82.743  1.00  0.00           C  
ATOM    985  CD2 TRP B 461      15.264  -6.951  81.495  1.00  0.00           C  
ATOM    986  NE1 TRP B 461      14.448  -6.061  83.389  1.00  0.00           N  
ATOM    987  CE2 TRP B 461      15.594  -6.203  82.646  1.00  0.00           C  
ATOM    988  CE3 TRP B 461      16.271  -7.235  80.557  1.00  0.00           C  
ATOM    989  CZ2 TRP B 461      16.895  -5.734  82.887  1.00  0.00           C  
ATOM    990  CZ3 TRP B 461      17.565  -6.772  80.796  1.00  0.00           C  
ATOM    991  CH2 TRP B 461      17.863  -6.031  81.952  1.00  0.00           C  
ATOM    992  N   GLY B 463      10.731  -8.233  78.677  1.00  0.00           N  
ATOM    993  CA  GLY B 463      10.174  -8.808  77.467  1.00  0.00           C  
ATOM    994  C   GLY B 463      11.318  -9.374  76.662  1.00  0.00           C  
ATOM    995  O   GLY B 463      12.459  -9.344  77.117  1.00  0.00           O  
ATOM    996  N   SER B 471      11.048  -9.870  75.463  1.00  0.00           N  
ATOM    997  CA  SER B 471      12.130 -10.427  74.662  1.00  0.00           C  
ATOM    998  C   SER B 471      12.814  -9.381  73.766  1.00  0.00           C  
ATOM    999  O   SER B 471      12.298  -8.285  73.564  1.00  0.00           O  
ATOM   1000  CB  SER B 471      11.592 -11.549  73.792  1.00  0.00           C  
ATOM   1001  OG  SER B 471      10.653 -11.022  72.864  1.00  0.00           O  
ATOM   1002  N   PHE B 472      13.979  -9.746  73.242  1.00  0.00           N  
ATOM   1003  CA  PHE B 472      14.760  -8.898  72.338  1.00  0.00           C  
ATOM   1004  C   PHE B 472      15.071  -9.779  71.143  1.00  0.00           C  
ATOM   1005  O   PHE B 472      15.633 -10.860  71.295  1.00  0.00           O  
ATOM   1006  CB  PHE B 472      16.057  -8.426  73.008  1.00  0.00           C  
ATOM   1007  CG  PHE B 472      16.907  -7.523  72.142  1.00  0.00           C  
ATOM   1008  CD1 PHE B 472      17.761  -8.060  71.170  1.00  0.00           C  
ATOM   1009  CD2 PHE B 472      16.873  -6.145  72.309  1.00  0.00           C  
ATOM   1010  CE1 PHE B 472      18.571  -7.231  70.379  1.00  0.00           C  
ATOM   1011  CE2 PHE B 472      17.680  -5.298  71.519  1.00  0.00           C  
ATOM   1012  CZ  PHE B 472      18.530  -5.847  70.551  1.00  0.00           C  
ATOM   1013  N   THR B 473      14.698  -9.314  69.959  1.00  0.00           N  
ATOM   1014  CA  THR B 473      14.881 -10.081  68.729  1.00  0.00           C  
ATOM   1015  C   THR B 473      15.482  -9.215  67.644  1.00  0.00           C  
ATOM   1016  O   THR B 473      15.140  -8.039  67.528  1.00  0.00           O  
ATOM   1017  CB  THR B 473      13.515 -10.545  68.169  1.00  0.00           C  
ATOM   1018  OG1 THR B 473      12.755 -11.189  69.205  1.00  0.00           O  
ATOM   1019  CG2 THR B 473      13.706 -11.472  66.969  1.00  0.00           C  
ATOM   1020  N   VAL B 474      16.358  -9.802  66.838  1.00  0.00           N  
ATOM   1021  CA  VAL B 474      16.961  -9.091  65.714  1.00  0.00           C  
ATOM   1022  C   VAL B 474      16.411  -9.721  64.447  1.00  0.00           C  
ATOM   1023  O   VAL B 474      16.352 -10.942  64.330  1.00  0.00           O  
ATOM   1024  CB  VAL B 474      18.505  -9.227  65.686  1.00  0.00           C  
ATOM   1025  CG1 VAL B 474      19.069  -8.566  64.420  1.00  0.00           C  
ATOM   1026  CG2 VAL B 474      19.102  -8.587  66.936  1.00  0.00           C  
ATOM   1027  N   LEU B 475      15.971  -8.893  63.512  1.00  0.00           N  
ATOM   1028  CA  LEU B 475      15.450  -9.391  62.234  1.00  0.00           C  
ATOM   1029  C   LEU B 475      16.143  -8.556  61.173  1.00  0.00           C  
ATOM   1030  O   LEU B 475      16.761  -7.522  61.490  1.00  0.00           O  
ATOM   1031  CB  LEU B 475      13.926  -9.206  62.158  1.00  0.00           C  
ATOM   1032  CG  LEU B 475      13.066 -10.041  63.128  1.00  0.00           C  
ATOM   1033  CD1 LEU B 475      11.607  -9.588  63.041  1.00  0.00           C  
ATOM   1034  CD2 LEU B 475      13.184 -11.552  62.762  1.00  0.00           C  
ATOM   1035  N   ASP B 476      16.059  -8.989  59.922  1.00  0.00           N  
ATOM   1036  CA  ASP B 476      16.697  -8.259  58.837  1.00  0.00           C  
ATOM   1037  C   ASP B 476      15.634  -8.087  57.761  1.00  0.00           C  
ATOM   1038  O   ASP B 476      15.033  -9.070  57.356  1.00  0.00           O  
ATOM   1039  CB  ASP B 476      17.877  -9.073  58.306  1.00  0.00           C  
ATOM   1040  CG  ASP B 476      18.772  -8.270  57.372  1.00  0.00           C  
ATOM   1041  OD1 ASP B 476      18.224  -7.548  56.500  1.00  0.00           O  
ATOM   1042  OD2 ASP B 476      20.019  -8.370  57.507  1.00  0.00           O  
ATOM   1043  N   ASN B 477      15.384  -6.865  57.289  1.00  0.00           N  
ATOM   1044  CA  ASN B 477      14.329  -6.716  56.293  1.00  0.00           C  
ATOM   1045  C   ASN B 477      14.680  -7.349  54.942  1.00  0.00           C  
ATOM   1046  O   ASN B 477      13.811  -7.515  54.100  1.00  0.00           O  
ATOM   1047  CB  ASN B 477      13.857  -5.244  56.141  1.00  0.00           C  
ATOM   1048  CG  ASN B 477      14.977  -4.276  55.762  1.00  0.00           C  
ATOM   1049  OD1 ASN B 477      16.027  -4.682  55.303  1.00  0.00           O  
ATOM   1050  ND2 ASN B 477      14.730  -2.977  55.944  1.00  0.00           N  
ATOM   1051  N   SER B 478      15.944  -7.713  54.731  1.00  0.00           N  
ATOM   1052  CA  SER B 478      16.282  -8.384  53.483  1.00  0.00           C  
ATOM   1053  C   SER B 478      15.549  -9.738  53.489  1.00  0.00           C  
ATOM   1054  O   SER B 478      15.316 -10.332  52.443  1.00  0.00           O  
ATOM   1055  CB  SER B 478      17.788  -8.621  53.366  1.00  0.00           C  
ATOM   1056  OG  SER B 478      18.187  -9.582  54.316  1.00  0.00           O  
ATOM   1057  N   ALA B 479      15.173 -10.216  54.671  1.00  0.00           N  
ATOM   1058  CA  ALA B 479      14.446 -11.482  54.769  1.00  0.00           C  
ATOM   1059  C   ALA B 479      13.133 -11.431  53.972  1.00  0.00           C  
ATOM   1060  O   ALA B 479      12.793 -12.392  53.296  1.00  0.00           O  
ATOM   1061  CB  ALA B 479      14.161 -11.827  56.238  1.00  0.00           C  
ATOM   1062  N   TRP B 482      12.379 -10.332  54.044  1.00  0.00           N  
ATOM   1063  CA  TRP B 482      11.152 -10.282  53.249  1.00  0.00           C  
ATOM   1064  C   TRP B 482      11.329  -9.618  51.886  1.00  0.00           C  
ATOM   1065  O   TRP B 482      10.653  -9.998  50.937  1.00  0.00           O  
ATOM   1066  CB  TRP B 482       9.990  -9.618  54.002  1.00  0.00           C  
ATOM   1067  CG  TRP B 482      10.294  -8.330  54.736  1.00  0.00           C  
ATOM   1068  CD1 TRP B 482      10.132  -7.044  54.266  1.00  0.00           C  
ATOM   1069  CD2 TRP B 482      10.717  -8.208  56.100  1.00  0.00           C  
ATOM   1070  NE1 TRP B 482      10.415  -6.140  55.265  1.00  0.00           N  
ATOM   1071  CE2 TRP B 482      10.779  -6.824  56.398  1.00  0.00           C  
ATOM   1072  CE3 TRP B 482      11.047  -9.137  57.103  1.00  0.00           C  
ATOM   1073  CZ2 TRP B 482      11.158  -6.343  57.665  1.00  0.00           C  
ATOM   1074  CZ3 TRP B 482      11.425  -8.657  58.359  1.00  0.00           C  
ATOM   1075  CH2 TRP B 482      11.475  -7.267  58.626  1.00  0.00           C  
ATOM   1076  N   TYR B 485      12.246  -8.657  51.757  1.00  0.00           N  
ATOM   1077  CA  TYR B 485      12.406  -8.016  50.450  1.00  0.00           C  
ATOM   1078  C   TYR B 485      13.004  -8.927  49.386  1.00  0.00           C  
ATOM   1079  O   TYR B 485      12.722  -8.751  48.210  1.00  0.00           O  
ATOM   1080  CB  TYR B 485      13.236  -6.732  50.544  1.00  0.00           C  
ATOM   1081  CG  TYR B 485      12.449  -5.579  51.144  1.00  0.00           C  
ATOM   1082  CD1 TYR B 485      11.239  -5.190  50.567  1.00  0.00           C  
ATOM   1083  CD2 TYR B 485      12.862  -4.905  52.304  1.00  0.00           C  
ATOM   1084  CE1 TYR B 485      10.454  -4.202  51.104  1.00  0.00           C  
ATOM   1085  CE2 TYR B 485      12.074  -3.925  52.859  1.00  0.00           C  
ATOM   1086  CZ  TYR B 485      10.876  -3.574  52.268  1.00  0.00           C  
ATOM   1087  OH  TYR B 485      10.108  -2.585  52.843  1.00  0.00           O  
ATOM   1088  N   GLN B 486      13.827  -9.891  49.786  1.00  0.00           N  
ATOM   1089  CA  GLN B 486      14.412 -10.805  48.815  1.00  0.00           C  
ATOM   1090  C   GLN B 486      13.351 -11.642  48.110  1.00  0.00           C  
ATOM   1091  O   GLN B 486      13.636 -12.267  47.100  1.00  0.00           O  
ATOM   1092  CB  GLN B 486      15.424 -11.731  49.487  1.00  0.00           C  
ATOM   1093  CG  GLN B 486      16.810 -11.118  49.634  1.00  0.00           C  
ATOM   1094  CD  GLN B 486      17.758 -12.032  50.391  1.00  0.00           C  
ATOM   1095  OE1 GLN B 486      18.965 -11.797  50.423  1.00  0.00           O  
ATOM   1096  NE2 GLN B 486      17.211 -13.075  51.014  1.00  0.00           N  
ATOM   1097  N   LYS B 489      12.131 -11.647  48.641  1.00  0.00           N  
ATOM   1098  CA  LYS B 489      11.033 -12.400  48.040  1.00  0.00           C  
ATOM   1099  C   LYS B 489      10.005 -11.445  47.425  1.00  0.00           C  
ATOM   1100  O   LYS B 489       8.887 -11.848  47.108  1.00  0.00           O  
ATOM   1101  CB  LYS B 489      10.336 -13.272  49.099  1.00  0.00           C  
ATOM   1102  CG  LYS B 489      11.286 -14.180  49.874  1.00  0.00           C  
ATOM   1103  CD  LYS B 489      11.994 -15.151  48.948  1.00  0.00           C  
ATOM   1104  CE  LYS B 489      13.251 -15.727  49.599  1.00  0.00           C  
ATOM   1105  NZ  LYS B 489      12.959 -16.407  50.892  1.00  0.00           N  
ATOM   1106  N   GLN B 490      10.380 -10.182  47.255  1.00  0.00           N  
ATOM   1107  CA  GLN B 490       9.446  -9.198  46.706  1.00  0.00           C  
ATOM   1108  C   GLN B 490       9.846  -8.782  45.317  1.00  0.00           C  
ATOM   1109  O   GLN B 490      10.895  -8.159  45.132  1.00  0.00           O  
ATOM   1110  CB  GLN B 490       9.404  -7.940  47.580  1.00  0.00           C  
ATOM   1111  CG  GLN B 490       8.472  -7.974  48.770  1.00  0.00           C  
ATOM   1112  CD  GLN B 490       7.025  -8.157  48.364  1.00  0.00           C  
ATOM   1113  OE1 GLN B 490       6.575  -7.603  47.367  1.00  0.00           O  
ATOM   1114  NE2 GLN B 490       6.289  -8.933  49.143  1.00  0.00           N  
ATOM   1115  N   HIS B 494       9.031  -9.109  44.328  1.00  0.00           N  
ATOM   1116  CA  HIS B 494       9.388  -8.679  42.987  1.00  0.00           C  
ATOM   1117  C   HIS B 494       8.872  -7.262  42.791  1.00  0.00           C  
ATOM   1118  O   HIS B 494       7.860  -6.880  43.353  1.00  0.00           O  
ATOM   1119  CB  HIS B 494       8.817  -9.618  41.915  1.00  0.00           C  
ATOM   1120  CG  HIS B 494       9.582 -10.898  41.778  1.00  0.00           C  
ATOM   1121  ND1 HIS B 494       9.452 -11.944  42.667  1.00  0.00           N  
ATOM   1122  CD2 HIS B 494      10.520 -11.281  40.882  1.00  0.00           C  
ATOM   1123  CE1 HIS B 494      10.277 -12.916  42.322  1.00  0.00           C  
ATOM   1124  NE2 HIS B 494      10.936 -12.539  41.243  1.00  0.00           N  
ATOM   1125  N   LEU B 495       9.597  -6.495  42.001  1.00  0.00           N  
ATOM   1126  CA  LEU B 495       9.262  -5.109  41.704  1.00  0.00           C  
ATOM   1127  C   LEU B 495       7.789  -4.824  41.392  1.00  0.00           C  
ATOM   1128  O   LEU B 495       7.124  -4.076  42.103  1.00  0.00           O  
ATOM   1129  CB  LEU B 495      10.124  -4.646  40.536  1.00  0.00           C  
ATOM   1130  CG  LEU B 495       9.879  -3.236  40.007  1.00  0.00           C  
ATOM   1131  CD1 LEU B 495      10.307  -2.204  41.071  1.00  0.00           C  
ATOM   1132  CD2 LEU B 495      10.668  -3.065  38.696  1.00  0.00           C  
ATOM   1133  N   VAL B 496       7.272  -5.428  40.332  1.00  0.00           N  
ATOM   1134  CA  VAL B 496       5.895  -5.188  39.938  1.00  0.00           C  
ATOM   1135  C   VAL B 496       4.856  -5.742  40.891  1.00  0.00           C  
ATOM   1136  O   VAL B 496       3.816  -5.108  41.117  1.00  0.00           O  
ATOM   1137  CB  VAL B 496       5.648  -5.693  38.516  1.00  0.00           C  
ATOM   1138  CG1 VAL B 496       4.241  -5.317  38.072  1.00  0.00           C  
ATOM   1139  CG2 VAL B 496       6.672  -5.045  37.581  1.00  0.00           C  
ATOM   1140  N   ASP B 498       5.125  -6.907  41.471  1.00  0.00           N  
ATOM   1141  CA  ASP B 498       4.171  -7.459  42.420  1.00  0.00           C  
ATOM   1142  C   ASP B 498       4.058  -6.462  43.568  1.00  0.00           C  
ATOM   1143  O   ASP B 498       2.986  -6.241  44.096  1.00  0.00           O  
ATOM   1144  CB  ASP B 498       4.646  -8.795  43.000  1.00  0.00           C  
ATOM   1145  CG  ASP B 498       4.597  -9.930  41.995  1.00  0.00           C  
ATOM   1146  OD1 ASP B 498       3.787  -9.861  41.041  1.00  0.00           O  
ATOM   1147  OD2 ASP B 498       5.367 -10.906  42.173  1.00  0.00           O  
ATOM   1148  N   PHE B 499       5.173  -5.855  43.957  1.00  0.00           N  
ATOM   1149  CA  PHE B 499       5.121  -4.917  45.074  1.00  0.00           C  
ATOM   1150  C   PHE B 499       4.283  -3.674  44.732  1.00  0.00           C  
ATOM   1151  O   PHE B 499       3.380  -3.300  45.474  1.00  0.00           O  
ATOM   1152  CB  PHE B 499       6.533  -4.489  45.474  1.00  0.00           C  
ATOM   1153  CG  PHE B 499       6.579  -3.645  46.713  1.00  0.00           C  
ATOM   1154  CD1 PHE B 499       6.473  -4.228  47.965  1.00  0.00           C  
ATOM   1155  CD2 PHE B 499       6.759  -2.269  46.623  1.00  0.00           C  
ATOM   1156  CE1 PHE B 499       6.554  -3.449  49.118  1.00  0.00           C  
ATOM   1157  CE2 PHE B 499       6.840  -1.482  47.759  1.00  0.00           C  
ATOM   1158  CZ  PHE B 499       6.739  -2.068  49.011  1.00  0.00           C  
ATOM   1159  N   LEU B 500       4.593  -3.045  43.604  1.00  0.00           N  
ATOM   1160  CA  LEU B 500       3.867  -1.852  43.169  1.00  0.00           C  
ATOM   1161  C   LEU B 500       2.383  -2.136  42.994  1.00  0.00           C  
ATOM   1162  O   LEU B 500       1.546  -1.318  43.355  1.00  0.00           O  
ATOM   1163  CB  LEU B 500       4.458  -1.339  41.863  1.00  0.00           C  
ATOM   1164  CG  LEU B 500       5.879  -0.804  42.017  1.00  0.00           C  
ATOM   1165  CD1 LEU B 500       6.421  -0.422  40.661  1.00  0.00           C  
ATOM   1166  CD2 LEU B 500       5.864   0.399  42.949  1.00  0.00           C  
ATOM   1167  N   ALA B 501       2.055  -3.299  42.441  1.00  0.00           N  
ATOM   1168  CA  ALA B 501       0.658  -3.662  42.256  1.00  0.00           C  
ATOM   1169  C   ALA B 501      -0.035  -3.890  43.599  1.00  0.00           C  
ATOM   1170  O   ALA B 501      -1.179  -3.475  43.800  1.00  0.00           O  
ATOM   1171  CB  ALA B 501       0.553  -4.931  41.400  1.00  0.00           C  
ATOM   1172  N   ALA B 502       0.663  -4.539  44.524  1.00  0.00           N  
ATOM   1173  CA  ALA B 502       0.084  -4.859  45.832  1.00  0.00           C  
ATOM   1174  C   ALA B 502      -0.148  -3.688  46.770  1.00  0.00           C  
ATOM   1175  O   ALA B 502      -1.190  -3.594  47.400  1.00  0.00           O  
ATOM   1176  CB  ALA B 502       0.944  -5.906  46.537  1.00  0.00           C  
ATOM   1177  N   VAL B 503       0.815  -2.789  46.864  1.00  0.00           N  
ATOM   1178  CA  VAL B 503       0.683  -1.666  47.782  1.00  0.00           C  
ATOM   1179  C   VAL B 503       0.881  -0.313  47.114  1.00  0.00           C  
ATOM   1180  O   VAL B 503       0.696   0.721  47.739  1.00  0.00           O  
ATOM   1181  CB  VAL B 503       1.695  -1.806  48.946  1.00  0.00           C  
ATOM   1182  CG1 VAL B 503       1.497  -3.143  49.648  1.00  0.00           C  
ATOM   1183  CG2 VAL B 503       3.098  -1.720  48.428  1.00  0.00           C  
ATOM   1184  N   GLY B 840       1.242  -0.326  45.836  1.00  0.00           N  
ATOM   1185  CA  GLY B 840       1.467   0.915  45.121  1.00  0.00           C  
ATOM   1186  C   GLY B 840       0.276   1.843  45.111  1.00  0.00           C  
ATOM   1187  O   GLY B 840       0.441   3.063  45.105  1.00  0.00           O  
ATOM   1188  N   GLY B 841      -0.924   1.271  45.101  1.00  0.00           N  
ATOM   1189  CA  GLY B 841      -2.123   2.084  45.091  1.00  0.00           C  
ATOM   1190  C   GLY B 841      -2.463   2.673  46.451  1.00  0.00           C  
ATOM   1191  O   GLY B 841      -3.240   3.622  46.525  1.00  0.00           O  
ATOM   1192  N   HIS B 844      -1.886   2.146  47.530  1.00  0.00           N  
ATOM   1193  CA  HIS B 844      -2.223   2.673  48.844  1.00  0.00           C  
ATOM   1194  C   HIS B 844      -1.300   3.768  49.323  1.00  0.00           C  
ATOM   1195  O   HIS B 844      -1.565   4.425  50.328  1.00  0.00           O  
ATOM   1196  CB  HIS B 844      -2.303   1.542  49.854  1.00  0.00           C  
ATOM   1197  CG  HIS B 844      -3.321   0.507  49.491  1.00  0.00           C  
ATOM   1198  ND1 HIS B 844      -4.676   0.730  49.602  1.00  0.00           N  
ATOM   1199  CD2 HIS B 844      -3.183  -0.737  48.971  1.00  0.00           C  
ATOM   1200  CE1 HIS B 844      -5.330  -0.332  49.165  1.00  0.00           C  
ATOM   1201  NE2 HIS B 844      -4.447  -1.236  48.777  1.00  0.00           N  
ATOM   1202  N   PHE B 845      -0.197   3.956  48.615  1.00  0.00           N  
ATOM   1203  CA  PHE B 845       0.710   5.033  48.946  1.00  0.00           C  
ATOM   1204  C   PHE B 845       0.305   6.192  48.057  1.00  0.00           C  
ATOM   1205  O   PHE B 845       0.192   6.042  46.830  1.00  0.00           O  
ATOM   1206  CB  PHE B 845       2.158   4.642  48.661  1.00  0.00           C  
ATOM   1207  CG  PHE B 845       2.747   3.746  49.699  1.00  0.00           C  
ATOM   1208  CD1 PHE B 845       2.851   2.375  49.478  1.00  0.00           C  
ATOM   1209  CD2 PHE B 845       3.184   4.274  50.906  1.00  0.00           C  
ATOM   1210  CE1 PHE B 845       3.388   1.541  50.445  1.00  0.00           C  
ATOM   1211  CE2 PHE B 845       3.724   3.447  51.885  1.00  0.00           C  
ATOM   1212  CZ  PHE B 845       3.829   2.076  51.654  1.00  0.00           C  
ATOM   1213  N   ARG B 846       0.045   7.341  48.664  1.00  0.00           N  
ATOM   1214  CA  ARG B 846      -0.342   8.515  47.888  1.00  0.00           C  
ATOM   1215  C   ARG B 846       0.834   9.506  47.746  1.00  0.00           C  
ATOM   1216  O   ARG B 846       1.473   9.885  48.735  1.00  0.00           O  
ATOM   1217  CB  ARG B 846      -1.541   9.206  48.548  1.00  0.00           C  
ATOM   1218  CG  ARG B 846      -2.694   8.253  48.888  1.00  0.00           C  
ATOM   1219  CD  ARG B 846      -3.184   7.473  47.666  1.00  0.00           C  
ATOM   1220  NE  ARG B 846      -3.758   8.341  46.638  1.00  0.00           N  
ATOM   1221  CZ  ARG B 846      -4.253   7.890  45.484  1.00  0.00           C  
ATOM   1222  NH1 ARG B 846      -4.243   6.587  45.218  1.00  0.00           N  
ATOM   1223  NH2 ARG B 846      -4.745   8.737  44.591  1.00  0.00           N  
ATOM   1224  N   MET B 847       1.110   9.905  46.509  1.00  0.00           N  
ATOM   1225  CA  MET B 847       2.182  10.846  46.227  1.00  0.00           C  
ATOM   1226  C   MET B 847       2.081  12.095  47.101  1.00  0.00           C  
ATOM   1227  O   MET B 847       3.095  12.655  47.502  1.00  0.00           O  
ATOM   1228  CB  MET B 847       2.159  11.250  44.745  1.00  0.00           C  
ATOM   1229  CG  MET B 847       2.616  10.158  43.801  1.00  0.00           C  
ATOM   1230  SD  MET B 847       4.277   9.486  44.209  1.00  0.00           S  
ATOM   1231  CE  MET B 847       5.293  10.872  43.706  1.00  0.00           C  
ATOM   1232  N   GLY B 848       0.857  12.522  47.401  1.00  0.00           N  
ATOM   1233  CA  GLY B 848       0.671  13.711  48.220  1.00  0.00           C  
ATOM   1234  C   GLY B 848       1.304  13.622  49.596  1.00  0.00           C  
ATOM   1235  O   GLY B 848       2.093  14.482  49.977  1.00  0.00           O  
ATOM   1236  N   THR B 849       0.942  12.587  50.348  1.00  0.00           N  
ATOM   1237  CA  THR B 849       1.486  12.380  51.675  1.00  0.00           C  
ATOM   1238  C   THR B 849       2.983  12.089  51.600  1.00  0.00           C  
ATOM   1239  O   THR B 849       3.760  12.547  52.437  1.00  0.00           O  
ATOM   1240  CB  THR B 849       0.763  11.214  52.377  1.00  0.00           C  
ATOM   1241  OG1 THR B 849       0.682  10.103  51.487  1.00  0.00           O  
ATOM   1242  CG2 THR B 849      -0.661  11.620  52.750  1.00  0.00           C  
ATOM   1243  N   LEU B 850       3.387  11.340  50.582  1.00  0.00           N  
ATOM   1244  CA  LEU B 850       4.799  10.991  50.398  1.00  0.00           C  
ATOM   1245  C   LEU B 850       5.669  12.219  50.096  1.00  0.00           C  
ATOM   1246  O   LEU B 850       6.799  12.327  50.584  1.00  0.00           O  
ATOM   1247  CB  LEU B 850       4.920   9.995  49.246  1.00  0.00           C  
ATOM   1248  CG  LEU B 850       5.323   8.539  49.438  1.00  0.00           C  
ATOM   1249  CD1 LEU B 850       5.040   8.024  50.827  1.00  0.00           C  
ATOM   1250  CD2 LEU B 850       4.596   7.746  48.375  1.00  0.00           C  
ATOM   1251  N   LEU B 851       5.145  13.122  49.268  1.00  0.00           N  
ATOM   1252  CA  LEU B 851       5.852  14.350  48.878  1.00  0.00           C  
ATOM   1253  C   LEU B 851       5.874  15.393  50.016  1.00  0.00           C  
ATOM   1254  O   LEU B 851       6.765  16.245  50.075  1.00  0.00           O  
ATOM   1255  CB  LEU B 851       5.185  14.952  47.637  1.00  0.00           C  
ATOM   1256  CG  LEU B 851       5.761  14.849  46.214  1.00  0.00           C  
ATOM   1257  CD1 LEU B 851       6.949  13.898  46.131  1.00  0.00           C  
ATOM   1258  CD2 LEU B 851       4.651  14.414  45.279  1.00  0.00           C  
ATOM   1259  N   SER B1160       4.910  15.293  50.930  1.00  0.00           N  
ATOM   1260  CA  SER B1160       4.785  16.224  52.063  1.00  0.00           C  
ATOM   1261  C   SER B1160       5.822  16.119  53.199  1.00  0.00           C  
ATOM   1262  O   SER B1160       6.082  17.116  53.872  1.00  0.00           O  
ATOM   1263  CB  SER B1160       3.387  16.113  52.685  1.00  0.00           C  
ATOM   1264  OG  SER B1160       3.327  15.068  53.656  1.00  0.00           O  
ATOM   1265  N   ARG B1161       6.400  14.940  53.435  1.00  0.00           N  
ATOM   1266  CA  ARG B1161       7.389  14.803  54.509  1.00  0.00           C  
ATOM   1267  C   ARG B1161       8.472  15.892  54.422  1.00  0.00           C  
ATOM   1268  O   ARG B1161       9.113  16.076  53.378  1.00  0.00           O  
ATOM   1269  CB  ARG B1161       8.042  13.415  54.476  1.00  0.00           C  
ATOM   1270  CG  ARG B1161       7.056  12.257  54.558  1.00  0.00           C  
ATOM   1271  CD  ARG B1161       5.998  12.486  55.630  1.00  0.00           C  
ATOM   1272  NE  ARG B1161       4.882  11.556  55.495  1.00  0.00           N  
ATOM   1273  CZ  ARG B1161       3.713  11.694  56.115  1.00  0.00           C  
ATOM   1274  NH1 ARG B1161       3.503  12.733  56.918  1.00  0.00           N  
ATOM   1275  NH2 ARG B1161       2.751  10.793  55.931  1.00  0.00           N  
ATOM   1276  N   GLN B1162       8.663  16.612  55.525  1.00  0.00           N  
ATOM   1277  CA  GLN B1162       9.641  17.692  55.579  1.00  0.00           C  
ATOM   1278  C   GLN B1162      10.985  17.223  55.040  1.00  0.00           C  
ATOM   1279  O   GLN B1162      11.553  17.860  54.153  1.00  0.00           O  
ATOM   1280  CB  GLN B1162       9.791  18.206  57.013  1.00  0.00           C  
ATOM   1281  CG  GLN B1162       8.586  17.918  57.918  1.00  0.00           C  
ATOM   1282  CD  GLN B1162       7.217  18.309  57.326  1.00  0.00           C  
ATOM   1283  OE1 GLN B1162       6.871  19.490  57.224  1.00  0.00           O  
ATOM   1284  NE2 GLN B1162       6.433  17.302  56.947  1.00  0.00           N  
ATOM   1285  N   SER B1163      11.485  16.106  55.561  1.00  0.00           N  
ATOM   1286  CA  SER B1163      12.759  15.558  55.095  1.00  0.00           C  
ATOM   1287  C   SER B1163      12.769  15.525  53.571  1.00  0.00           C  
ATOM   1288  O   SER B1163      13.709  15.998  52.933  1.00  0.00           O  
ATOM   1289  CB  SER B1163      12.977  14.139  55.653  1.00  0.00           C  
ATOM   1290  OG  SER B1163      11.881  13.269  55.382  1.00  0.00           O  
ATOM   1291  N   VAL B1164      11.706  14.976  52.994  1.00  0.00           N  
ATOM   1292  CA  VAL B1164      11.569  14.880  51.545  1.00  0.00           C  
ATOM   1293  C   VAL B1164      11.463  16.259  50.878  1.00  0.00           C  
ATOM   1294  O   VAL B1164      12.071  16.487  49.830  1.00  0.00           O  
ATOM   1295  CB  VAL B1164      10.332  14.007  51.171  1.00  0.00           C  
ATOM   1296  CG1 VAL B1164      10.061  14.065  49.678  1.00  0.00           C  
ATOM   1297  CG2 VAL B1164      10.579  12.559  51.604  1.00  0.00           C  
ATOM   1298  N   GLN B1165      10.700  17.174  51.476  1.00  0.00           N  
ATOM   1299  CA  GLN B1165      10.552  18.523  50.922  1.00  0.00           C  
ATOM   1300  C   GLN B1165      11.883  19.281  50.955  1.00  0.00           C  
ATOM   1301  O   GLN B1165      12.134  20.165  50.126  1.00  0.00           O  
ATOM   1302  CB  GLN B1165       9.501  19.321  51.704  1.00  0.00           C  
ATOM   1303  CG  GLN B1165       8.068  19.132  51.216  1.00  0.00           C  
ATOM   1304  CD  GLN B1165       7.902  19.492  49.745  1.00  0.00           C  
ATOM   1305  OE1 GLN B1165       8.204  20.613  49.331  1.00  0.00           O  
ATOM   1306  NE2 GLN B1165       7.421  18.539  48.947  1.00  0.00           N  
ATOM   1307  N   LEU B1166      12.726  18.924  51.919  1.00  0.00           N  
ATOM   1308  CA  LEU B1166      14.040  19.541  52.092  1.00  0.00           C  
ATOM   1309  C   LEU B1166      14.976  19.146  50.940  1.00  0.00           C  
ATOM   1310  O   LEU B1166      15.635  19.998  50.342  1.00  0.00           O  
ATOM   1311  CB  LEU B1166      14.634  19.102  53.442  1.00  0.00           C  
ATOM   1312  CG  LEU B1166      15.867  19.775  54.064  1.00  0.00           C  
ATOM   1313  CD1 LEU B1166      17.113  19.493  53.230  1.00  0.00           C  
ATOM   1314  CD2 LEU B1166      15.611  21.270  54.197  1.00  0.00           C  
ATOM   1315  N   ARG B1168      15.027  17.852  50.635  1.00  0.00           N  
ATOM   1316  CA  ARG B1168      15.875  17.339  49.561  1.00  0.00           C  
ATOM   1317  C   ARG B1168      15.430  17.802  48.171  1.00  0.00           C  
ATOM   1318  O   ARG B1168      16.259  18.113  47.315  1.00  0.00           O  
ATOM   1319  CB  ARG B1168      15.895  15.812  49.605  1.00  0.00           C  
ATOM   1320  CG  ARG B1168      16.781  15.235  50.691  1.00  0.00           C  
ATOM   1321  CD  ARG B1168      18.236  15.315  50.275  1.00  0.00           C  
ATOM   1322  NE  ARG B1168      18.457  14.619  49.011  1.00  0.00           N  
ATOM   1323  CZ  ARG B1168      19.583  14.681  48.311  1.00  0.00           C  
ATOM   1324  NH1 ARG B1168      20.597  15.408  48.751  1.00  0.00           N  
ATOM   1325  NH2 ARG B1168      19.691  14.026  47.165  1.00  0.00           N  
ATOM   1326  N   LEU B1169      14.121  17.836  47.947  1.00  0.00           N  
ATOM   1327  CA  LEU B1169      13.583  18.254  46.662  1.00  0.00           C  
ATOM   1328  C   LEU B1169      13.931  19.715  46.386  1.00  0.00           C  
ATOM   1329  O   LEU B1169      14.017  20.134  45.233  1.00  0.00           O  
ATOM   1330  CB  LEU B1169      12.059  18.055  46.648  1.00  0.00           C  
ATOM   1331  CG  LEU B1169      11.460  17.013  45.696  1.00  0.00           C  
ATOM   1332  CD1 LEU B1169      12.214  15.698  45.781  1.00  0.00           C  
ATOM   1333  CD2 LEU B1169       9.989  16.817  46.052  1.00  0.00           C  
ATOM   1334  N   LYS B1170      14.132  20.487  47.449  1.00  0.00           N  
ATOM   1335  CA  LYS B1170      14.473  21.900  47.315  1.00  0.00           C  
ATOM   1336  C   LYS B1170      15.973  22.106  47.103  1.00  0.00           C  
ATOM   1337  O   LYS B1170      16.381  22.893  46.246  1.00  0.00           O  
ATOM   1338  CB  LYS B1170      14.033  22.671  48.559  1.00  0.00           C  
ATOM   1339  CG  LYS B1170      12.534  22.803  48.731  1.00  0.00           C  
ATOM   1340  CD  LYS B1170      11.937  23.790  47.738  1.00  0.00           C  
ATOM   1341  CE  LYS B1170      10.486  24.104  48.094  1.00  0.00           C  
ATOM   1342  NZ  LYS B1170       9.886  25.163  47.233  1.00  0.00           N  
ATOM   1343  N   SER B1171      16.790  21.399  47.880  1.00  0.00           N  
ATOM   1344  CA  SER B1171      18.245  21.516  47.770  1.00  0.00           C  
ATOM   1345  C   SER B1171      18.684  21.565  46.304  1.00  0.00           C  
ATOM   1346  O   SER B1171      18.028  21.005  45.433  1.00  0.00           O  
ATOM   1347  CB  SER B1171      18.929  20.338  48.468  1.00  0.00           C  
ATOM   1348  OG  SER B1171      18.727  19.138  47.744  1.00  0.00           O  
ATOM   1349  N   PRO B1177      19.799  22.254  46.016  1.00  0.00           N  
ATOM   1350  CA  PRO B1177      20.309  22.365  44.644  1.00  0.00           C  
ATOM   1351  C   PRO B1177      20.610  21.004  44.015  1.00  0.00           C  
ATOM   1352  O   PRO B1177      20.516  20.839  42.801  1.00  0.00           O  
ATOM   1353  CB  PRO B1177      21.564  23.214  44.815  1.00  0.00           C  
ATOM   1354  CG  PRO B1177      21.208  24.091  45.969  1.00  0.00           C  
ATOM   1355  CD  PRO B1177      20.570  23.115  46.928  1.00  0.00           C  
ATOM   1356  N   GLU B1178      20.959  20.035  44.854  1.00  0.00           N  
ATOM   1357  CA  GLU B1178      21.277  18.694  44.385  1.00  0.00           C  
ATOM   1358  C   GLU B1178      20.013  17.920  43.991  1.00  0.00           C  
ATOM   1359  O   GLU B1178      20.063  17.022  43.150  1.00  0.00           O  
ATOM   1360  CB  GLU B1178      22.051  17.936  45.467  1.00  0.00           C  
ATOM   1361  CG  GLU B1178      22.570  16.576  45.016  1.00  0.00           C  
ATOM   1362  CD  GLU B1178      23.433  15.892  46.069  1.00  0.00           C  
ATOM   1363  OE1 GLU B1178      22.959  15.725  47.215  1.00  0.00           O  
ATOM   1364  OE2 GLU B1178      24.583  15.517  45.745  1.00  0.00           O  
ATOM   1365  N   GLY B1191      18.881  18.270  44.594  1.00  0.00           N  
ATOM   1366  CA  GLY B1191      17.642  17.593  44.258  1.00  0.00           C  
ATOM   1367  C   GLY B1191      17.452  16.270  44.979  1.00  0.00           C  
ATOM   1368  O   GLY B1191      17.853  16.122  46.141  1.00  0.00           O  
ATOM   1369  N   MET B1192      16.863  15.294  44.293  1.00  0.00           N  
ATOM   1370  CA  MET B1192      16.602  14.008  44.926  1.00  0.00           C  
ATOM   1371  C   MET B1192      16.371  12.886  43.916  1.00  0.00           C  
ATOM   1372  O   MET B1192      15.616  13.033  42.963  1.00  0.00           O  
ATOM   1373  CB  MET B1192      15.379  14.153  45.850  1.00  0.00           C  
ATOM   1374  CG  MET B1192      14.874  12.865  46.479  1.00  0.00           C  
ATOM   1375  SD  MET B1192      13.528  13.192  47.658  1.00  0.00           S  
ATOM   1376  CE  MET B1192      14.064  12.325  49.037  1.00  0.00           C  
ATOM   1377  N   SER B1193      17.024  11.756  44.139  1.00  0.00           N  
ATOM   1378  CA  SER B1193      16.877  10.619  43.250  1.00  0.00           C  
ATOM   1379  C   SER B1193      15.599   9.817  43.571  1.00  0.00           C  
ATOM   1380  O   SER B1193      14.987   9.969  44.634  1.00  0.00           O  
ATOM   1381  CB  SER B1193      18.084   9.697  43.381  1.00  0.00           C  
ATOM   1382  OG  SER B1193      17.923   8.874  44.521  1.00  0.00           O  
ATOM   1383  N   LEU B1194      15.216   8.951  42.643  1.00  0.00           N  
ATOM   1384  CA  LEU B1194      14.035   8.125  42.826  1.00  0.00           C  
ATOM   1385  C   LEU B1194      14.255   7.179  44.002  1.00  0.00           C  
ATOM   1386  O   LEU B1194      13.358   6.951  44.807  1.00  0.00           O  
ATOM   1387  CB  LEU B1194      13.765   7.312  41.556  1.00  0.00           C  
ATOM   1388  CG  LEU B1194      12.697   6.226  41.649  1.00  0.00           C  
ATOM   1389  CD1 LEU B1194      11.344   6.877  41.885  1.00  0.00           C  
ATOM   1390  CD2 LEU B1194      12.672   5.410  40.369  1.00  0.00           C  
ATOM   1391  N   ALA B1195      15.459   6.628  44.104  1.00  0.00           N  
ATOM   1392  CA  ALA B1195      15.759   5.690  45.172  1.00  0.00           C  
ATOM   1393  C   ALA B1195      15.689   6.323  46.569  1.00  0.00           C  
ATOM   1394  O   ALA B1195      15.232   5.691  47.513  1.00  0.00           O  
ATOM   1395  CB  ALA B1195      17.134   5.036  44.923  1.00  0.00           C  
ATOM   1396  N   GLU B1196      16.114   7.574  46.703  1.00  0.00           N  
ATOM   1397  CA  GLU B1196      16.062   8.241  48.003  1.00  0.00           C  
ATOM   1398  C   GLU B1196      14.604   8.508  48.358  1.00  0.00           C  
ATOM   1399  O   GLU B1196      14.220   8.453  49.521  1.00  0.00           O  
ATOM   1400  CB  GLU B1196      16.836   9.565  47.961  1.00  0.00           C  
ATOM   1401  CG  GLU B1196      18.291   9.403  47.508  1.00  0.00           C  
ATOM   1402  CD  GLU B1196      19.020  10.738  47.328  1.00  0.00           C  
ATOM   1403  OE1 GLU B1196      18.548  11.596  46.531  1.00  0.00           O  
ATOM   1404  OE2 GLU B1196      20.064  10.921  47.988  1.00  0.00           O  
ATOM   1405  N   PHE B1198      13.803   8.827  47.347  1.00  0.00           N  
ATOM   1406  CA  PHE B1198      12.375   9.090  47.531  1.00  0.00           C  
ATOM   1407  C   PHE B1198      11.657   7.802  47.966  1.00  0.00           C  
ATOM   1408  O   PHE B1198      10.805   7.817  48.838  1.00  0.00           O  
ATOM   1409  CB  PHE B1198      11.766   9.575  46.211  1.00  0.00           C  
ATOM   1410  CG  PHE B1198      10.274   9.706  46.243  1.00  0.00           C  
ATOM   1411  CD1 PHE B1198       9.666  10.727  46.974  1.00  0.00           C  
ATOM   1412  CD2 PHE B1198       9.468   8.792  45.561  1.00  0.00           C  
ATOM   1413  CE1 PHE B1198       8.265  10.840  47.029  1.00  0.00           C  
ATOM   1414  CE2 PHE B1198       8.077   8.889  45.607  1.00  0.00           C  
ATOM   1415  CZ  PHE B1198       7.469   9.915  46.341  1.00  0.00           C  
ATOM   1416  N   PHE B1199      12.013   6.693  47.329  1.00  0.00           N  
ATOM   1417  CA  PHE B1199      11.401   5.407  47.604  1.00  0.00           C  
ATOM   1418  C   PHE B1199      11.770   4.822  48.964  1.00  0.00           C  
ATOM   1419  O   PHE B1199      11.054   3.970  49.485  1.00  0.00           O  
ATOM   1420  CB  PHE B1199      11.783   4.394  46.523  1.00  0.00           C  
ATOM   1421  CG  PHE B1199      10.680   3.414  46.214  1.00  0.00           C  
ATOM   1422  CD1 PHE B1199       9.718   3.709  45.237  1.00  0.00           C  
ATOM   1423  CD2 PHE B1199      10.573   2.218  46.920  1.00  0.00           C  
ATOM   1424  CE1 PHE B1199       8.668   2.823  44.968  1.00  0.00           C  
ATOM   1425  CE2 PHE B1199       9.526   1.324  46.665  1.00  0.00           C  
ATOM   1426  CZ  PHE B1199       8.571   1.629  45.684  1.00  0.00           C  
ATOM   1427  N   TYR B1200      12.896   5.262  49.518  1.00  0.00           N  
ATOM   1428  CA  TYR B1200      13.361   4.765  50.806  1.00  0.00           C  
ATOM   1429  C   TYR B1200      12.255   4.737  51.877  1.00  0.00           C  
ATOM   1430  O   TYR B1200      12.064   3.718  52.560  1.00  0.00           O  
ATOM   1431  CB  TYR B1200      14.544   5.605  51.297  1.00  0.00           C  
ATOM   1432  CG  TYR B1200      15.177   5.044  52.551  1.00  0.00           C  
ATOM   1433  CD1 TYR B1200      14.573   5.217  53.796  1.00  0.00           C  
ATOM   1434  CD2 TYR B1200      16.335   4.273  52.479  1.00  0.00           C  
ATOM   1435  CE1 TYR B1200      15.101   4.634  54.930  1.00  0.00           C  
ATOM   1436  CE2 TYR B1200      16.877   3.681  53.608  1.00  0.00           C  
ATOM   1437  CZ  TYR B1200      16.263   3.863  54.826  1.00  0.00           C  
ATOM   1438  OH  TYR B1200      16.814   3.292  55.942  1.00  0.00           O  
ATOM   1439  N   GLN B1201      11.526   5.840  52.007  1.00  0.00           N  
ATOM   1440  CA  GLN B1201      10.455   5.947  53.002  1.00  0.00           C  
ATOM   1441  C   GLN B1201       9.336   4.931  52.754  1.00  0.00           C  
ATOM   1442  O   GLN B1201       8.631   4.573  53.674  1.00  0.00           O  
ATOM   1443  CB  GLN B1201       9.853   7.359  53.003  1.00  0.00           C  
ATOM   1444  CG  GLN B1201       9.097   7.703  51.746  1.00  0.00           C  
ATOM   1445  CD  GLN B1201       8.609   9.154  51.721  1.00  0.00           C  
ATOM   1446  OE1 GLN B1201       7.966   9.622  52.663  1.00  0.00           O  
ATOM   1447  NE2 GLN B1201       8.903   9.862  50.626  1.00  0.00           N  
ATOM   1448  N   VAL B1202       9.155   4.500  51.508  1.00  0.00           N  
ATOM   1449  CA  VAL B1202       8.134   3.499  51.200  1.00  0.00           C  
ATOM   1450  C   VAL B1202       8.579   2.157  51.792  1.00  0.00           C  
ATOM   1451  O   VAL B1202       7.754   1.397  52.315  1.00  0.00           O  
ATOM   1452  CB  VAL B1202       7.930   3.370  49.654  1.00  0.00           C  
ATOM   1453  CG1 VAL B1202       6.923   2.236  49.311  1.00  0.00           C  
ATOM   1454  CG2 VAL B1202       7.405   4.697  49.114  1.00  0.00           C  
ATOM   1455  N   LEU B1203       9.877   1.853  51.710  1.00  0.00           N  
ATOM   1456  CA  LEU B1203      10.363   0.598  52.287  1.00  0.00           C  
ATOM   1457  C   LEU B1203      10.211   0.617  53.806  1.00  0.00           C  
ATOM   1458  O   LEU B1203       9.737  -0.353  54.386  1.00  0.00           O  
ATOM   1459  CB  LEU B1203      11.835   0.327  51.928  1.00  0.00           C  
ATOM   1460  CG  LEU B1203      12.165   0.182  50.433  1.00  0.00           C  
ATOM   1461  CD1 LEU B1203      13.610  -0.324  50.288  1.00  0.00           C  
ATOM   1462  CD2 LEU B1203      11.197  -0.799  49.746  1.00  0.00           C  
ATOM   1463  N   GLN B1204      10.588   1.717  54.456  1.00  0.00           N  
ATOM   1464  CA  GLN B1204      10.468   1.796  55.920  1.00  0.00           C  
ATOM   1465  C   GLN B1204       9.000   1.724  56.338  1.00  0.00           C  
ATOM   1466  O   GLN B1204       8.655   1.149  57.371  1.00  0.00           O  
ATOM   1467  CB  GLN B1204      11.105   3.089  56.473  1.00  0.00           C  
ATOM   1468  CG  GLN B1204      11.149   3.136  58.027  1.00  0.00           C  
ATOM   1469  CD  GLN B1204      12.238   4.057  58.574  1.00  0.00           C  
ATOM   1470  OE1 GLN B1204      13.256   4.289  57.925  1.00  0.00           O  
ATOM   1471  NE2 GLN B1204      12.038   4.559  59.789  1.00  0.00           N  
ATOM   1472  N   ALA B1205       8.133   2.311  55.522  1.00  0.00           N  
ATOM   1473  CA  ALA B1205       6.722   2.292  55.817  1.00  0.00           C  
ATOM   1474  C   ALA B1205       6.213   0.854  55.685  1.00  0.00           C  
ATOM   1475  O   ALA B1205       5.431   0.394  56.507  1.00  0.00           O  
ATOM   1476  CB  ALA B1205       5.979   3.220  54.852  1.00  0.00           C  
ATOM   1477  N   TYR B1206       6.665   0.149  54.650  1.00  0.00           N  
ATOM   1478  CA  TYR B1206       6.238  -1.229  54.419  1.00  0.00           C  
ATOM   1479  C   TYR B1206       6.738  -2.145  55.529  1.00  0.00           C  
ATOM   1480  O   TYR B1206       6.029  -3.065  55.967  1.00  0.00           O  
ATOM   1481  CB  TYR B1206       6.737  -1.752  53.057  1.00  0.00           C  
ATOM   1482  CG  TYR B1206       6.207  -3.143  52.832  1.00  0.00           C  
ATOM   1483  CD1 TYR B1206       4.880  -3.371  52.416  1.00  0.00           C  
ATOM   1484  CD2 TYR B1206       6.995  -4.269  53.052  1.00  0.00           C  
ATOM   1485  CE1 TYR B1206       4.349  -4.640  52.271  1.00  0.00           C  
ATOM   1486  CE2 TYR B1206       6.488  -5.536  52.918  1.00  0.00           C  
ATOM   1487  CZ  TYR B1206       5.169  -5.727  52.547  1.00  0.00           C  
ATOM   1488  OH  TYR B1206       4.659  -7.008  52.462  1.00  0.00           O  
ATOM   1489  N   ASP B1207       7.971  -1.909  55.963  1.00  0.00           N  
ATOM   1490  CA  ASP B1207       8.565  -2.675  57.048  1.00  0.00           C  
ATOM   1491  C   ASP B1207       7.619  -2.635  58.255  1.00  0.00           C  
ATOM   1492  O   ASP B1207       7.344  -3.670  58.888  1.00  0.00           O  
ATOM   1493  CB  ASP B1207       9.898  -2.055  57.474  1.00  0.00           C  
ATOM   1494  CG  ASP B1207      11.068  -2.448  56.577  1.00  0.00           C  
ATOM   1495  OD1 ASP B1207      10.886  -3.234  55.619  1.00  0.00           O  
ATOM   1496  OD2 ASP B1207      12.188  -1.955  56.847  1.00  0.00           O  
ATOM   1497  N   PHE B1208       7.131  -1.432  58.573  1.00  0.00           N  
ATOM   1498  CA  PHE B1208       6.237  -1.239  59.713  1.00  0.00           C  
ATOM   1499  C   PHE B1208       4.972  -2.093  59.525  1.00  0.00           C  
ATOM   1500  O   PHE B1208       4.567  -2.851  60.412  1.00  0.00           O  
ATOM   1501  CB  PHE B1208       5.870   0.248  59.847  1.00  0.00           C  
ATOM   1502  CG  PHE B1208       5.396   0.653  61.231  1.00  0.00           C  
ATOM   1503  CD1 PHE B1208       5.130  -0.301  62.206  1.00  0.00           C  
ATOM   1504  CD2 PHE B1208       5.228   2.003  61.551  1.00  0.00           C  
ATOM   1505  CE1 PHE B1208       4.709   0.073  63.486  1.00  0.00           C  
ATOM   1506  CE2 PHE B1208       4.804   2.395  62.827  1.00  0.00           C  
ATOM   1507  CZ  PHE B1208       4.544   1.424  63.803  1.00  0.00           C  
ATOM   1508  N   TYR B1209       4.362  -1.973  58.352  1.00  0.00           N  
ATOM   1509  CA  TYR B1209       3.165  -2.740  58.033  1.00  0.00           C  
ATOM   1510  C   TYR B1209       3.469  -4.231  58.173  1.00  0.00           C  
ATOM   1511  O   TYR B1209       2.702  -4.981  58.767  1.00  0.00           O  
ATOM   1512  CB  TYR B1209       2.729  -2.434  56.602  1.00  0.00           C  
ATOM   1513  CG  TYR B1209       1.630  -3.322  56.073  1.00  0.00           C  
ATOM   1514  CD1 TYR B1209       0.333  -3.234  56.571  1.00  0.00           C  
ATOM   1515  CD2 TYR B1209       1.890  -4.251  55.064  1.00  0.00           C  
ATOM   1516  CE1 TYR B1209      -0.681  -4.049  56.077  1.00  0.00           C  
ATOM   1517  CE2 TYR B1209       0.879  -5.072  54.563  1.00  0.00           C  
ATOM   1518  CZ  TYR B1209      -0.399  -4.962  55.075  1.00  0.00           C  
ATOM   1519  OH  TYR B1209      -1.396  -5.756  54.568  1.00  0.00           O  
ATOM   1520  N   TYR B1210       4.605  -4.662  57.645  1.00  0.00           N  
ATOM   1521  CA  TYR B1210       4.940  -6.083  57.733  1.00  0.00           C  
ATOM   1522  C   TYR B1210       5.114  -6.582  59.179  1.00  0.00           C  
ATOM   1523  O   TYR B1210       4.636  -7.656  59.537  1.00  0.00           O  
ATOM   1524  CB  TYR B1210       6.185  -6.362  56.881  1.00  0.00           C  
ATOM   1525  CG  TYR B1210       6.805  -7.725  57.091  1.00  0.00           C  
ATOM   1526  CD1 TYR B1210       7.681  -7.947  58.154  1.00  0.00           C  
ATOM   1527  CD2 TYR B1210       6.511  -8.796  56.230  1.00  0.00           C  
ATOM   1528  CE1 TYR B1210       8.252  -9.187  58.366  1.00  0.00           C  
ATOM   1529  CE2 TYR B1210       7.084 -10.050  56.433  1.00  0.00           C  
ATOM   1530  CZ  TYR B1210       7.954 -10.235  57.506  1.00  0.00           C  
ATOM   1531  OH  TYR B1210       8.535 -11.459  57.731  1.00  0.00           O  
ATOM   1532  N   LEU B1211       5.795  -5.812  60.020  1.00  0.00           N  
ATOM   1533  CA  LEU B1211       5.963  -6.228  61.399  1.00  0.00           C  
ATOM   1534  C   LEU B1211       4.642  -6.163  62.151  1.00  0.00           C  
ATOM   1535  O   LEU B1211       4.364  -6.988  63.027  1.00  0.00           O  
ATOM   1536  CB  LEU B1211       6.998  -5.371  62.102  1.00  0.00           C  
ATOM   1537  CG  LEU B1211       8.394  -5.542  61.502  1.00  0.00           C  
ATOM   1538  CD1 LEU B1211       9.380  -4.593  62.186  1.00  0.00           C  
ATOM   1539  CD2 LEU B1211       8.832  -6.991  61.673  1.00  0.00           C  
ATOM   1540  N   PHE B1212       3.819  -5.189  61.806  1.00  0.00           N  
ATOM   1541  CA  PHE B1212       2.537  -5.062  62.453  1.00  0.00           C  
ATOM   1542  C   PHE B1212       1.719  -6.323  62.158  1.00  0.00           C  
ATOM   1543  O   PHE B1212       1.209  -6.974  63.067  1.00  0.00           O  
ATOM   1544  CB  PHE B1212       1.806  -3.834  61.920  1.00  0.00           C  
ATOM   1545  CG  PHE B1212       0.393  -3.749  62.372  1.00  0.00           C  
ATOM   1546  CD1 PHE B1212      -0.644  -3.970  61.482  1.00  0.00           C  
ATOM   1547  CD2 PHE B1212       0.095  -3.480  63.701  1.00  0.00           C  
ATOM   1548  CE1 PHE B1212      -1.960  -3.923  61.906  1.00  0.00           C  
ATOM   1549  CE2 PHE B1212      -1.214  -3.430  64.139  1.00  0.00           C  
ATOM   1550  CZ  PHE B1212      -2.248  -3.652  63.240  1.00  0.00           C  
ATOM   1551  N   GLN B1213       1.618  -6.670  60.880  1.00  0.00           N  
ATOM   1552  CA  GLN B1213       0.867  -7.850  60.464  1.00  0.00           C  
ATOM   1553  C   GLN B1213       1.424  -9.145  61.036  1.00  0.00           C  
ATOM   1554  O   GLN B1213       0.693  -9.948  61.591  1.00  0.00           O  
ATOM   1555  CB  GLN B1213       0.874  -7.981  58.937  1.00  0.00           C  
ATOM   1556  CG  GLN B1213       0.210  -6.849  58.190  1.00  0.00           C  
ATOM   1557  CD  GLN B1213      -1.309  -6.927  58.220  1.00  0.00           C  
ATOM   1558  OE1 GLN B1213      -1.931  -6.741  59.260  1.00  0.00           O  
ATOM   1559  NE2 GLN B1213      -1.913  -7.199  57.062  1.00  0.00           N  
ATOM   1560  N   ARG B1289       2.729  -9.352  60.909  1.00  0.00           N  
ATOM   1561  CA  ARG B1289       3.296 -10.609  61.357  1.00  0.00           C  
ATOM   1562  C   ARG B1289       3.530 -10.787  62.846  1.00  0.00           C  
ATOM   1563  O   ARG B1289       3.295 -11.877  63.390  1.00  0.00           O  
ATOM   1564  CB  ARG B1289       4.581 -10.904  60.582  1.00  0.00           C  
ATOM   1565  CG  ARG B1289       5.114 -12.299  60.837  1.00  0.00           C  
ATOM   1566  CD  ARG B1289       6.301 -12.655  59.964  1.00  0.00           C  
ATOM   1567  NE  ARG B1289       6.611 -14.069  60.136  1.00  0.00           N  
ATOM   1568  CZ  ARG B1289       7.708 -14.667  59.684  1.00  0.00           C  
ATOM   1569  NH1 ARG B1289       8.624 -13.973  59.025  1.00  0.00           N  
ATOM   1570  NH2 ARG B1289       7.880 -15.966  59.878  1.00  0.00           N  
ATOM   1571  N   TYR B1290       3.944  -9.723  63.521  1.00  0.00           N  
ATOM   1572  CA  TYR B1290       4.235  -9.813  64.940  1.00  0.00           C  
ATOM   1573  C   TYR B1290       3.296  -9.013  65.831  1.00  0.00           C  
ATOM   1574  O   TYR B1290       3.413  -9.056  67.058  1.00  0.00           O  
ATOM   1575  CB  TYR B1290       5.669  -9.360  65.191  1.00  0.00           C  
ATOM   1576  CG  TYR B1290       6.686 -10.190  64.465  1.00  0.00           C  
ATOM   1577  CD1 TYR B1290       7.087 -11.434  64.969  1.00  0.00           C  
ATOM   1578  CD2 TYR B1290       7.235  -9.761  63.270  1.00  0.00           C  
ATOM   1579  CE1 TYR B1290       8.019 -12.235  64.288  1.00  0.00           C  
ATOM   1580  CE2 TYR B1290       8.165 -10.557  62.576  1.00  0.00           C  
ATOM   1581  CZ  TYR B1290       8.543 -11.793  63.096  1.00  0.00           C  
ATOM   1582  OH  TYR B1290       9.389 -12.614  62.391  1.00  0.00           O  
ATOM   1583  N   GLY B1291       2.353  -8.300  65.233  1.00  0.00           N  
ATOM   1584  CA  GLY B1291       1.466  -7.494  66.055  1.00  0.00           C  
ATOM   1585  C   GLY B1291       2.218  -6.282  66.597  1.00  0.00           C  
ATOM   1586  O   GLY B1291       1.864  -5.721  67.626  1.00  0.00           O  
ATOM   1587  N   CYS B1292       3.271  -5.877  65.903  1.00  0.00           N  
ATOM   1588  CA  CYS B1292       4.064  -4.724  66.335  1.00  0.00           C  
ATOM   1589  C   CYS B1292       3.300  -3.422  66.071  1.00  0.00           C  
ATOM   1590  O   CYS B1292       3.030  -3.080  64.928  1.00  0.00           O  
ATOM   1591  CB  CYS B1292       5.405  -4.710  65.606  1.00  0.00           C  
ATOM   1592  SG  CYS B1292       6.335  -3.171  65.824  1.00  0.00           S  
ATOM   1593  N   ARG B1293       2.964  -2.694  67.132  1.00  0.00           N  
ATOM   1594  CA  ARG B1293       2.206  -1.451  66.979  1.00  0.00           C  
ATOM   1595  C   ARG B1293       2.987  -0.161  67.206  1.00  0.00           C  
ATOM   1596  O   ARG B1293       2.429   0.944  67.106  1.00  0.00           O  
ATOM   1597  CB  ARG B1293       1.009  -1.455  67.927  1.00  0.00           C  
ATOM   1598  CG  ARG B1293      -0.135  -2.379  67.519  1.00  0.00           C  
ATOM   1599  CD  ARG B1293      -1.313  -2.258  68.496  1.00  0.00           C  
ATOM   1600  NE  ARG B1293      -2.396  -3.177  68.146  1.00  0.00           N  
ATOM   1601  CZ  ARG B1293      -3.272  -2.969  67.162  1.00  0.00           C  
ATOM   1602  NH1 ARG B1293      -3.200  -1.861  66.431  1.00  0.00           N  
ATOM   1603  NH2 ARG B1293      -4.207  -3.880  66.894  1.00  0.00           N  
ATOM   1604  N   VAL B1294       4.268  -0.282  67.516  1.00  0.00           N  
ATOM   1605  CA  VAL B1294       5.047   0.913  67.783  1.00  0.00           C  
ATOM   1606  C   VAL B1294       6.386   0.843  67.117  1.00  0.00           C  
ATOM   1607  O   VAL B1294       7.014  -0.225  67.075  1.00  0.00           O  
ATOM   1608  CB  VAL B1294       5.282   1.097  69.310  1.00  0.00           C  
ATOM   1609  CG1 VAL B1294       5.926   2.464  69.593  1.00  0.00           C  
ATOM   1610  CG2 VAL B1294       3.964   0.925  70.059  1.00  0.00           C  
ATOM   1611  N   GLN B1295       6.812   1.980  66.577  1.00  0.00           N  
ATOM   1612  CA  GLN B1295       8.116   2.069  65.969  1.00  0.00           C  
ATOM   1613  C   GLN B1295       8.868   3.194  66.654  1.00  0.00           C  
ATOM   1614  O   GLN B1295       8.337   4.294  66.860  1.00  0.00           O  
ATOM   1615  CB  GLN B1295       8.063   2.352  64.457  1.00  0.00           C  
ATOM   1616  CG  GLN B1295       9.497   2.553  63.896  1.00  0.00           C  
ATOM   1617  CD  GLN B1295       9.555   2.763  62.389  1.00  0.00           C  
ATOM   1618  OE1 GLN B1295      10.634   3.009  61.827  1.00  0.00           O  
ATOM   1619  NE2 GLN B1295       8.401   2.662  61.724  1.00  0.00           N  
ATOM   1620  N   LEU B1296      10.114   2.913  66.999  1.00  0.00           N  
ATOM   1621  CA  LEU B1296      10.943   3.900  67.645  1.00  0.00           C  
ATOM   1622  C   LEU B1296      12.057   4.339  66.722  1.00  0.00           C  
ATOM   1623  O   LEU B1296      12.544   3.567  65.895  1.00  0.00           O  
ATOM   1624  CB  LEU B1296      11.518   3.326  68.935  1.00  0.00           C  
ATOM   1625  CG  LEU B1296      12.465   4.262  69.692  1.00  0.00           C  
ATOM   1626  CD1 LEU B1296      12.116   4.263  71.170  1.00  0.00           C  
ATOM   1627  CD2 LEU B1296      13.913   3.802  69.470  1.00  0.00           C  
ATOM   1628  N   GLY B1297      12.462   5.594  66.869  1.00  0.00           N  
ATOM   1629  CA  GLY B1297      13.549   6.112  66.074  1.00  0.00           C  
ATOM   1630  C   GLY B1297      14.067   7.424  66.626  1.00  0.00           C  
ATOM   1631  O   GLY B1297      13.539   7.947  67.612  1.00  0.00           O  
ATOM   1632  N   GLY B1298      15.123   7.938  66.001  1.00  0.00           N  
ATOM   1633  CA  GLY B1298      15.690   9.215  66.397  1.00  0.00           C  
ATOM   1634  C   GLY B1298      14.795  10.268  65.779  1.00  0.00           C  
ATOM   1635  O   GLY B1298      14.052   9.961  64.858  1.00  0.00           O  
ATOM   1636  N   SER B1299      14.868  11.510  66.240  1.00  0.00           N  
ATOM   1637  CA  SER B1299      13.966  12.522  65.707  1.00  0.00           C  
ATOM   1638  C   SER B1299      14.001  12.678  64.192  1.00  0.00           C  
ATOM   1639  O   SER B1299      13.018  13.117  63.595  1.00  0.00           O  
ATOM   1640  CB  SER B1299      14.202  13.877  66.397  1.00  0.00           C  
ATOM   1641  OG  SER B1299      15.512  14.334  66.174  1.00  0.00           O  
ATOM   1642  N   ASP B1300      15.111  12.313  63.560  1.00  0.00           N  
ATOM   1643  CA  ASP B1300      15.186  12.437  62.113  1.00  0.00           C  
ATOM   1644  C   ASP B1300      14.290  11.406  61.434  1.00  0.00           C  
ATOM   1645  O   ASP B1300      14.015  11.533  60.254  1.00  0.00           O  
ATOM   1646  CB  ASP B1300      16.628  12.272  61.620  1.00  0.00           C  
ATOM   1647  CG  ASP B1300      17.205  10.896  61.945  1.00  0.00           C  
ATOM   1648  OD1 ASP B1300      16.925  10.377  63.045  1.00  0.00           O  
ATOM   1649  OD2 ASP B1300      17.944  10.335  61.110  1.00  0.00           O  
ATOM   1650  N   GLN B1301      13.837  10.393  62.175  1.00  0.00           N  
ATOM   1651  CA  GLN B1301      12.966   9.348  61.617  1.00  0.00           C  
ATOM   1652  C   GLN B1301      11.472   9.688  61.646  1.00  0.00           C  
ATOM   1653  O   GLN B1301      10.639   8.904  61.182  1.00  0.00           O  
ATOM   1654  CB  GLN B1301      13.194   8.039  62.371  1.00  0.00           C  
ATOM   1655  CG  GLN B1301      14.591   7.475  62.190  1.00  0.00           C  
ATOM   1656  CD  GLN B1301      14.913   7.239  60.734  1.00  0.00           C  
ATOM   1657  OE1 GLN B1301      14.256   6.450  60.070  1.00  0.00           O  
ATOM   1658  NE2 GLN B1301      15.930   7.928  60.229  1.00  0.00           N  
ATOM   1659  N   LEU B1302      11.131  10.854  62.186  1.00  0.00           N  
ATOM   1660  CA  LEU B1302       9.729  11.256  62.294  1.00  0.00           C  
ATOM   1661  C   LEU B1302       8.957  11.065  60.983  1.00  0.00           C  
ATOM   1662  O   LEU B1302       7.916  10.402  60.954  1.00  0.00           O  
ATOM   1663  CB  LEU B1302       9.641  12.713  62.770  1.00  0.00           C  
ATOM   1664  CG  LEU B1302       8.250  13.351  62.885  1.00  0.00           C  
ATOM   1665  CD1 LEU B1302       7.364  12.510  63.809  1.00  0.00           C  
ATOM   1666  CD2 LEU B1302       8.393  14.780  63.425  1.00  0.00           C  
ATOM   1667  N   GLY B1303       9.472  11.623  59.897  1.00  0.00           N  
ATOM   1668  CA  GLY B1303       8.805  11.471  58.617  1.00  0.00           C  
ATOM   1669  C   GLY B1303       8.611  10.020  58.187  1.00  0.00           C  
ATOM   1670  O   GLY B1303       7.510   9.637  57.784  1.00  0.00           O  
ATOM   1671  N   ASN B1304       9.673   9.217  58.247  1.00  0.00           N  
ATOM   1672  CA  ASN B1304       9.592   7.810  57.857  1.00  0.00           C  
ATOM   1673  C   ASN B1304       8.612   7.026  58.720  1.00  0.00           C  
ATOM   1674  O   ASN B1304       7.933   6.137  58.230  1.00  0.00           O  
ATOM   1675  CB  ASN B1304      10.954   7.121  57.956  1.00  0.00           C  
ATOM   1676  CG  ASN B1304      11.949   7.628  56.938  1.00  0.00           C  
ATOM   1677  OD1 ASN B1304      11.575   8.035  55.838  1.00  0.00           O  
ATOM   1678  ND2 ASN B1304      13.242   7.578  57.292  1.00  0.00           N  
ATOM   1679  N   ILE B1306       8.566   7.317  60.015  1.00  0.00           N  
ATOM   1680  CA  ILE B1306       7.649   6.599  60.895  1.00  0.00           C  
ATOM   1681  C   ILE B1306       6.225   7.033  60.562  1.00  0.00           C  
ATOM   1682  O   ILE B1306       5.304   6.205  60.551  1.00  0.00           O  
ATOM   1683  CB  ILE B1306       7.977   6.873  62.389  1.00  0.00           C  
ATOM   1684  CG1 ILE B1306       9.379   6.331  62.701  1.00  0.00           C  
ATOM   1685  CG2 ILE B1306       6.933   6.227  63.295  1.00  0.00           C  
ATOM   1686  CD1 ILE B1306       9.881   6.672  64.093  1.00  0.00           C  
ATOM   1687  N   MET B1310       6.051   8.324  60.269  1.00  0.00           N  
ATOM   1688  CA  MET B1310       4.742   8.862  59.901  1.00  0.00           C  
ATOM   1689  C   MET B1310       4.233   8.167  58.621  1.00  0.00           C  
ATOM   1690  O   MET B1310       3.048   7.863  58.509  1.00  0.00           O  
ATOM   1691  CB  MET B1310       4.818  10.374  59.639  1.00  0.00           C  
ATOM   1692  CG  MET B1310       4.928  11.280  60.864  1.00  0.00           C  
ATOM   1693  SD  MET B1310       3.363  11.494  61.754  1.00  0.00           S  
ATOM   1694  CE  MET B1310       2.333  12.133  60.439  1.00  0.00           C  
ATOM   1695  N   SER B1312       5.115   7.919  57.651  1.00  0.00           N  
ATOM   1696  CA  SER B1312       4.665   7.256  56.426  1.00  0.00           C  
ATOM   1697  C   SER B1312       4.155   5.873  56.791  1.00  0.00           C  
ATOM   1698  O   SER B1312       3.172   5.409  56.228  1.00  0.00           O  
ATOM   1699  CB  SER B1312       5.787   7.148  55.390  1.00  0.00           C  
ATOM   1700  OG  SER B1312       6.039   8.399  54.777  1.00  0.00           O  
ATOM   1701  N   GLY B1314       4.817   5.218  57.742  1.00  0.00           N  
ATOM   1702  CA  GLY B1314       4.362   3.902  58.171  1.00  0.00           C  
ATOM   1703  C   GLY B1314       2.959   4.026  58.749  1.00  0.00           C  
ATOM   1704  O   GLY B1314       2.041   3.315  58.350  1.00  0.00           O  
ATOM   1705  N   TYR B1316       2.799   4.942  59.704  1.00  0.00           N  
ATOM   1706  CA  TYR B1316       1.516   5.203  60.344  1.00  0.00           C  
ATOM   1707  C   TYR B1316       0.385   5.444  59.320  1.00  0.00           C  
ATOM   1708  O   TYR B1316      -0.694   4.858  59.420  1.00  0.00           O  
ATOM   1709  CB  TYR B1316       1.626   6.425  61.265  1.00  0.00           C  
ATOM   1710  CG  TYR B1316       0.282   6.875  61.783  1.00  0.00           C  
ATOM   1711  CD1 TYR B1316      -0.399   6.130  62.748  1.00  0.00           C  
ATOM   1712  CD2 TYR B1316      -0.342   8.007  61.264  1.00  0.00           C  
ATOM   1713  CE1 TYR B1316      -1.675   6.495  63.182  1.00  0.00           C  
ATOM   1714  CE2 TYR B1316      -1.617   8.385  61.687  1.00  0.00           C  
ATOM   1715  CZ  TYR B1316      -2.277   7.621  62.648  1.00  0.00           C  
ATOM   1716  OH  TYR B1316      -3.543   7.978  63.061  1.00  0.00           O  
ATOM   1717  N   GLU B1317       0.638   6.316  58.353  1.00  0.00           N  
ATOM   1718  CA  GLU B1317      -0.349   6.632  57.313  1.00  0.00           C  
ATOM   1719  C   GLU B1317      -0.726   5.399  56.497  1.00  0.00           C  
ATOM   1720  O   GLU B1317      -1.908   5.104  56.297  1.00  0.00           O  
ATOM   1721  CB  GLU B1317       0.211   7.677  56.344  1.00  0.00           C  
ATOM   1722  CG  GLU B1317       0.770   8.911  57.022  1.00  0.00           C  
ATOM   1723  CD  GLU B1317      -0.273   9.986  57.252  1.00  0.00           C  
ATOM   1724  OE1 GLU B1317      -1.358   9.661  57.784  1.00  0.00           O  
ATOM   1725  OE2 GLU B1317       0.004  11.156  56.903  1.00  0.00           O  
ATOM   1726  N   PHE B1318       0.291   4.691  56.012  1.00  0.00           N  
ATOM   1727  CA  PHE B1318       0.065   3.515  55.199  1.00  0.00           C  
ATOM   1728  C   PHE B1318      -0.758   2.487  55.945  1.00  0.00           C  
ATOM   1729  O   PHE B1318      -1.749   1.955  55.417  1.00  0.00           O  
ATOM   1730  CB  PHE B1318       1.407   2.912  54.773  1.00  0.00           C  
ATOM   1731  CG  PHE B1318       1.282   1.678  53.947  1.00  0.00           C  
ATOM   1732  CD1 PHE B1318       1.845   0.474  54.378  1.00  0.00           C  
ATOM   1733  CD2 PHE B1318       0.606   1.707  52.732  1.00  0.00           C  
ATOM   1734  CE1 PHE B1318       1.732  -0.692  53.597  1.00  0.00           C  
ATOM   1735  CE2 PHE B1318       0.482   0.550  51.943  1.00  0.00           C  
ATOM   1736  CZ  PHE B1318       1.044  -0.649  52.374  1.00  0.00           C  
ATOM   1737  N   ILE B1319      -0.353   2.207  57.178  1.00  0.00           N  
ATOM   1738  CA  ILE B1319      -1.055   1.208  57.979  1.00  0.00           C  
ATOM   1739  C   ILE B1319      -2.499   1.609  58.261  1.00  0.00           C  
ATOM   1740  O   ILE B1319      -3.427   0.813  58.080  1.00  0.00           O  
ATOM   1741  CB  ILE B1319      -0.313   0.946  59.313  1.00  0.00           C  
ATOM   1742  CG1 ILE B1319       1.018   0.239  59.030  1.00  0.00           C  
ATOM   1743  CG2 ILE B1319      -1.155   0.091  60.220  1.00  0.00           C  
ATOM   1744  CD1 ILE B1319       1.866  -0.024  60.261  1.00  0.00           C  
ATOM   1745  N   ASN B1321      -2.682   2.849  58.693  1.00  0.00           N  
ATOM   1746  CA  ASN B1321      -4.008   3.361  59.018  1.00  0.00           C  
ATOM   1747  C   ASN B1321      -4.883   3.293  57.763  1.00  0.00           C  
ATOM   1748  O   ASN B1321      -5.976   2.737  57.777  1.00  0.00           O  
ATOM   1749  CB  ASN B1321      -3.878   4.802  59.513  1.00  0.00           C  
ATOM   1750  CG  ASN B1321      -5.146   5.320  60.163  1.00  0.00           C  
ATOM   1751  OD1 ASN B1321      -5.539   4.872  61.247  1.00  0.00           O  
ATOM   1752  ND2 ASN B1321      -5.795   6.275  59.503  1.00  0.00           N  
ATOM   1753  N   LYS B1322      -4.369   3.843  56.674  1.00  0.00           N  
ATOM   1754  CA  LYS B1322      -5.069   3.856  55.403  1.00  0.00           C  
ATOM   1755  C   LYS B1322      -5.527   2.466  54.987  1.00  0.00           C  
ATOM   1756  O   LYS B1322      -6.677   2.264  54.594  1.00  0.00           O  
ATOM   1757  CB  LYS B1322      -4.147   4.429  54.322  1.00  0.00           C  
ATOM   1758  CG  LYS B1322      -4.568   4.131  52.888  1.00  0.00           C  
ATOM   1759  CD  LYS B1322      -5.909   4.769  52.567  1.00  0.00           C  
ATOM   1760  CE  LYS B1322      -6.393   4.381  51.178  1.00  0.00           C  
ATOM   1761  NZ  LYS B1322      -7.708   5.012  50.885  1.00  0.00           N  
ATOM   1762  N   LEU B1323      -4.621   1.505  55.092  1.00  0.00           N  
ATOM   1763  CA  LEU B1323      -4.897   0.142  54.683  1.00  0.00           C  
ATOM   1764  C   LEU B1323      -5.700  -0.745  55.643  1.00  0.00           C  
ATOM   1765  O   LEU B1323      -6.510  -1.556  55.198  1.00  0.00           O  
ATOM   1766  CB  LEU B1323      -3.572  -0.534  54.343  1.00  0.00           C  
ATOM   1767  CG  LEU B1323      -3.605  -1.656  53.319  1.00  0.00           C  
ATOM   1768  CD1 LEU B1323      -4.482  -1.249  52.139  1.00  0.00           C  
ATOM   1769  CD2 LEU B1323      -2.185  -1.954  52.874  1.00  0.00           C  
ATOM   1770  N   THR B1324      -5.494  -0.600  56.949  1.00  0.00           N  
ATOM   1771  CA  THR B1324      -6.195  -1.447  57.916  1.00  0.00           C  
ATOM   1772  C   THR B1324      -7.189  -0.717  58.799  1.00  0.00           C  
ATOM   1773  O   THR B1324      -8.049  -1.346  59.409  1.00  0.00           O  
ATOM   1774  CB  THR B1324      -5.204  -2.152  58.884  1.00  0.00           C  
ATOM   1775  OG1 THR B1324      -4.571  -1.164  59.707  1.00  0.00           O  
ATOM   1776  CG2 THR B1324      -4.136  -2.923  58.119  1.00  0.00           C  
ATOM   1777  N   GLY B1342      -7.059   0.600  58.890  1.00  0.00           N  
ATOM   1778  CA  GLY B1342      -7.938   1.364  59.763  1.00  0.00           C  
ATOM   1779  C   GLY B1342      -7.435   1.226  61.192  1.00  0.00           C  
ATOM   1780  O   GLY B1342      -8.003   1.770  62.145  1.00  0.00           O  
ATOM   1781  N   GLU B1344      -6.332   0.500  61.333  1.00  0.00           N  
ATOM   1782  CA  GLU B1344      -5.730   0.249  62.634  1.00  0.00           C  
ATOM   1783  C   GLU B1344      -4.847   1.409  63.107  1.00  0.00           C  
ATOM   1784  O   GLU B1344      -4.364   2.202  62.302  1.00  0.00           O  
ATOM   1785  CB  GLU B1344      -4.894  -1.025  62.556  1.00  0.00           C  
ATOM   1786  CG  GLU B1344      -4.701  -1.726  63.882  1.00  0.00           C  
ATOM   1787  CD  GLU B1344      -5.966  -2.410  64.359  1.00  0.00           C  
ATOM   1788  OE1 GLU B1344      -6.516  -3.229  63.588  1.00  0.00           O  
ATOM   1789  OE2 GLU B1344      -6.400  -2.128  65.500  1.00  0.00           O  
ATOM   1790  N   ASP B1345      -4.635   1.492  64.417  1.00  0.00           N  
ATOM   1791  CA  ASP B1345      -3.803   2.545  64.997  1.00  0.00           C  
ATOM   1792  C   ASP B1345      -2.406   2.065  65.407  1.00  0.00           C  
ATOM   1793  O   ASP B1345      -2.266   1.107  66.170  1.00  0.00           O  
ATOM   1794  CB  ASP B1345      -4.475   3.146  66.236  1.00  0.00           C  
ATOM   1795  CG  ASP B1345      -5.783   3.864  65.917  1.00  0.00           C  
ATOM   1796  OD1 ASP B1345      -5.822   4.637  64.927  1.00  0.00           O  
ATOM   1797  OD2 ASP B1345      -6.766   3.667  66.676  1.00  0.00           O  
ATOM   1798  N   VAL B1347      -1.379   2.728  64.887  1.00  0.00           N  
ATOM   1799  CA  VAL B1347      -0.009   2.412  65.252  1.00  0.00           C  
ATOM   1800  C   VAL B1347       0.621   3.701  65.746  1.00  0.00           C  
ATOM   1801  O   VAL B1347       0.082   4.795  65.513  1.00  0.00           O  
ATOM   1802  CB  VAL B1347       0.808   1.824  64.082  1.00  0.00           C  
ATOM   1803  CG1 VAL B1347       0.344   0.390  63.825  1.00  0.00           C  
ATOM   1804  CG2 VAL B1347       0.669   2.701  62.833  1.00  0.00           C  
ATOM   1805  N   PHE B1348       1.759   3.569  66.428  1.00  0.00           N  
ATOM   1806  CA  PHE B1348       2.413   4.714  67.028  1.00  0.00           C  
ATOM   1807  C   PHE B1348       3.896   4.800  66.759  1.00  0.00           C  
ATOM   1808  O   PHE B1348       4.552   3.820  66.388  1.00  0.00           O  
ATOM   1809  CB  PHE B1348       2.208   4.691  68.553  1.00  0.00           C  
ATOM   1810  CG  PHE B1348       0.793   4.553  68.958  1.00  0.00           C  
ATOM   1811  CD1 PHE B1348       0.185   3.305  68.993  1.00  0.00           C  
ATOM   1812  CD2 PHE B1348       0.029   5.677  69.237  1.00  0.00           C  
ATOM   1813  CE1 PHE B1348      -1.179   3.179  69.296  1.00  0.00           C  
ATOM   1814  CE2 PHE B1348      -1.326   5.562  69.540  1.00  0.00           C  
ATOM   1815  CZ  PHE B1348      -1.926   4.310  69.567  1.00  0.00           C  
ATOM   1816  N   GLY B1349       4.409   5.999  66.969  1.00  0.00           N  
ATOM   1817  CA  GLY B1349       5.827   6.245  66.818  1.00  0.00           C  
ATOM   1818  C   GLY B1349       6.323   6.920  68.089  1.00  0.00           C  
ATOM   1819  O   GLY B1349       5.552   7.556  68.808  1.00  0.00           O  
ATOM   1820  N   ILE B1350       7.605   6.742  68.373  1.00  0.00           N  
ATOM   1821  CA  ILE B1350       8.282   7.355  69.506  1.00  0.00           C  
ATOM   1822  C   ILE B1350       9.634   7.802  68.948  1.00  0.00           C  
ATOM   1823  O   ILE B1350      10.254   7.050  68.194  1.00  0.00           O  
ATOM   1824  CB  ILE B1350       8.571   6.348  70.623  1.00  0.00           C  
ATOM   1825  CG1 ILE B1350       7.260   5.832  71.219  1.00  0.00           C  
ATOM   1826  CG2 ILE B1350       9.466   7.018  71.711  1.00  0.00           C  
ATOM   1827  CD1 ILE B1350       7.469   4.667  72.212  1.00  0.00           C  
ATOM   1828  N   THR B1351      10.081   9.014  69.284  1.00  0.00           N  
ATOM   1829  CA  THR B1351      11.386   9.468  68.816  1.00  0.00           C  
ATOM   1830  C   THR B1351      12.292   9.821  70.001  1.00  0.00           C  
ATOM   1831  O   THR B1351      11.821  10.251  71.044  1.00  0.00           O  
ATOM   1832  CB  THR B1351      11.287  10.714  67.874  1.00  0.00           C  
ATOM   1833  OG1 THR B1351      10.704  11.813  68.581  1.00  0.00           O  
ATOM   1834  CG2 THR B1351      10.451  10.391  66.635  1.00  0.00           C  
ATOM   1835  N   VAL B1352      13.597   9.610  69.844  1.00  0.00           N  
ATOM   1836  CA  VAL B1352      14.549   9.950  70.890  1.00  0.00           C  
ATOM   1837  C   VAL B1352      15.338  11.142  70.356  1.00  0.00           C  
ATOM   1838  O   VAL B1352      15.414  11.351  69.148  1.00  0.00           O  
ATOM   1839  CB  VAL B1352      15.530   8.776  71.193  1.00  0.00           C  
ATOM   1840  CG1 VAL B1352      14.751   7.576  71.755  1.00  0.00           C  
ATOM   1841  CG2 VAL B1352      16.317   8.382  69.921  1.00  0.00           C  
ATOM   1842  N   PRO B1356      15.940  11.936  71.246  1.00  0.00           N  
ATOM   1843  CA  PRO B1356      16.724  13.114  70.856  1.00  0.00           C  
ATOM   1844  C   PRO B1356      17.928  12.762  70.001  1.00  0.00           C  
ATOM   1845  O   PRO B1356      18.519  11.697  70.158  1.00  0.00           O  
ATOM   1846  CB  PRO B1356      17.199  13.691  72.199  1.00  0.00           C  
ATOM   1847  CG  PRO B1356      16.303  13.076  73.211  1.00  0.00           C  
ATOM   1848  CD  PRO B1356      16.063  11.690  72.688  1.00  0.00           C  
ATOM   1849  N   LEU B1360      18.306  13.667  69.111  1.00  0.00           N  
ATOM   1850  CA  LEU B1360      19.487  13.442  68.292  1.00  0.00           C  
ATOM   1851  C   LEU B1360      20.686  14.017  69.057  1.00  0.00           C  
ATOM   1852  O   LEU B1360      20.627  15.132  69.563  1.00  0.00           O  
ATOM   1853  CB  LEU B1360      19.326  14.131  66.929  1.00  0.00           C  
ATOM   1854  CG  LEU B1360      19.315  13.185  65.719  1.00  0.00           C  
ATOM   1855  CD1 LEU B1360      18.385  12.004  65.979  1.00  0.00           C  
ATOM   1856  CD2 LEU B1360      18.890  13.944  64.481  1.00  0.00           C  
ATOM   1857  N   ILE B1361      21.759  13.243  69.156  1.00  0.00           N  
ATOM   1858  CA  ILE B1361      22.967  13.670  69.854  1.00  0.00           C  
ATOM   1859  C   ILE B1361      24.183  13.679  68.925  1.00  0.00           C  
ATOM   1860  O   ILE B1361      24.210  12.970  67.916  1.00  0.00           O  
ATOM   1861  CB  ILE B1361      23.230  12.745  71.060  1.00  0.00           C  
ATOM   1862  CG1 ILE B1361      22.334  13.175  72.219  1.00  0.00           C  
ATOM   1863  CG2 ILE B1361      24.693  12.779  71.469  1.00  0.00           C  
ATOM   1864  CD1 ILE B1361      22.396  12.242  73.386  1.00  0.00           C  
ATOM   1865  N   THR B1365      25.187  14.489  69.259  1.00  0.00           N  
ATOM   1866  CA  THR B1365      26.396  14.568  68.434  1.00  0.00           C  
ATOM   1867  C   THR B1365      27.356  13.378  68.639  1.00  0.00           C  
ATOM   1868  O   THR B1365      27.582  12.920  69.766  1.00  0.00           O  
ATOM   1869  CB  THR B1365      27.157  15.908  68.681  1.00  0.00           C  
ATOM   1870  OG1 THR B1365      27.535  16.000  70.058  1.00  0.00           O  
ATOM   1871  CG2 THR B1365      26.265  17.104  68.328  1.00  0.00           C  
ATOM   1872  N   ALA B1366      33.533   9.988  64.690  1.00  0.00           N  
ATOM   1873  CA  ALA B1366      32.562   8.939  65.016  1.00  0.00           C  
ATOM   1874  C   ALA B1366      33.171   7.902  65.950  1.00  0.00           C  
ATOM   1875  O   ALA B1366      34.245   7.357  65.686  1.00  0.00           O  
ATOM   1876  CB  ALA B1366      32.073   8.258  63.753  1.00  0.00           C  
ATOM   1877  N   VAL B1456      32.483   7.630  67.047  1.00  0.00           N  
ATOM   1878  CA  VAL B1456      32.967   6.654  68.012  1.00  0.00           C  
ATOM   1879  C   VAL B1456      32.115   5.390  67.931  1.00  0.00           C  
ATOM   1880  O   VAL B1456      30.937   5.368  68.313  1.00  0.00           O  
ATOM   1881  CB  VAL B1456      32.996   7.273  69.432  1.00  0.00           C  
ATOM   1882  CG1 VAL B1456      31.930   8.351  69.547  1.00  0.00           C  
ATOM   1883  CG2 VAL B1456      32.823   6.191  70.495  1.00  0.00           C  
ATOM   1884  N   TRP B1457      32.744   4.351  67.392  1.00  0.00           N  
ATOM   1885  CA  TRP B1457      32.131   3.060  67.168  1.00  0.00           C  
ATOM   1886  C   TRP B1457      31.954   2.202  68.407  1.00  0.00           C  
ATOM   1887  O   TRP B1457      32.661   2.375  69.397  1.00  0.00           O  
ATOM   1888  CB  TRP B1457      32.945   2.285  66.130  1.00  0.00           C  
ATOM   1889  CG  TRP B1457      33.074   3.017  64.822  1.00  0.00           C  
ATOM   1890  CD1 TRP B1457      34.144   3.748  64.389  1.00  0.00           C  
ATOM   1891  CD2 TRP B1457      32.069   3.136  63.805  1.00  0.00           C  
ATOM   1892  NE1 TRP B1457      33.868   4.317  63.172  1.00  0.00           N  
ATOM   1893  CE2 TRP B1457      32.603   3.959  62.787  1.00  0.00           C  
ATOM   1894  CE3 TRP B1457      30.765   2.633  63.657  1.00  0.00           C  
ATOM   1895  CZ2 TRP B1457      31.881   4.292  61.636  1.00  0.00           C  
ATOM   1896  CZ3 TRP B1457      30.044   2.968  62.507  1.00  0.00           C  
ATOM   1897  CH2 TRP B1457      30.607   3.790  61.514  1.00  0.00           C  
ATOM   1898  N   LEU B1458      31.007   1.269  68.316  1.00  0.00           N  
ATOM   1899  CA  LEU B1458      30.678   0.329  69.386  1.00  0.00           C  
ATOM   1900  C   LEU B1458      31.425  -0.989  69.170  1.00  0.00           C  
ATOM   1901  O   LEU B1458      31.466  -1.851  70.051  1.00  0.00           O  
ATOM   1902  CB  LEU B1458      29.160   0.073  69.409  1.00  0.00           C  
ATOM   1903  CG  LEU B1458      28.312   0.863  70.422  1.00  0.00           C  
ATOM   1904  CD1 LEU B1458      28.838   2.272  70.581  1.00  0.00           C  
ATOM   1905  CD2 LEU B1458      26.843   0.860  69.983  1.00  0.00           C  
ATOM   1906  N   ASN B1459      31.994  -1.154  67.983  1.00  0.00           N  
ATOM   1907  CA  ASN B1459      32.757  -2.355  67.691  1.00  0.00           C  
ATOM   1908  C   ASN B1459      34.155  -2.161  68.278  1.00  0.00           C  
ATOM   1909  O   ASN B1459      34.862  -1.199  67.946  1.00  0.00           O  
ATOM   1910  CB  ASN B1459      32.873  -2.595  66.191  1.00  0.00           C  
ATOM   1911  CG  ASN B1459      33.554  -3.916  65.881  1.00  0.00           C  
ATOM   1912  OD1 ASN B1459      32.920  -4.977  65.883  1.00  0.00           O  
ATOM   1913  ND2 ASN B1459      34.862  -3.864  65.647  1.00  0.00           N  
ATOM   1914  N   ARG B1460      34.544  -3.090  69.143  1.00  0.00           N  
ATOM   1915  CA  ARG B1460      35.833  -3.036  69.822  1.00  0.00           C  
ATOM   1916  C   ARG B1460      37.072  -2.840  68.943  1.00  0.00           C  
ATOM   1917  O   ARG B1460      37.958  -2.052  69.288  1.00  0.00           O  
ATOM   1918  CB  ARG B1460      36.017  -4.285  70.676  1.00  0.00           C  
ATOM   1919  CG  ARG B1460      36.990  -4.047  71.790  1.00  0.00           C  
ATOM   1920  CD  ARG B1460      37.219  -5.248  72.680  1.00  0.00           C  
ATOM   1921  NE  ARG B1460      38.041  -4.834  73.814  1.00  0.00           N  
ATOM   1922  CZ  ARG B1460      38.591  -5.658  74.695  1.00  0.00           C  
ATOM   1923  NH1 ARG B1460      38.413  -6.966  74.585  1.00  0.00           N  
ATOM   1924  NH2 ARG B1460      39.326  -5.167  75.684  1.00  0.00           N  
ATOM   1925  N   ASP B1461      37.141  -3.540  67.815  1.00  0.00           N  
ATOM   1926  CA  ASP B1461      38.298  -3.412  66.944  1.00  0.00           C  
ATOM   1927  C   ASP B1461      38.307  -2.153  66.065  1.00  0.00           C  
ATOM   1928  O   ASP B1461      39.249  -1.929  65.310  1.00  0.00           O  
ATOM   1929  CB  ASP B1461      38.453  -4.668  66.081  1.00  0.00           C  
ATOM   1930  CG  ASP B1461      37.282  -4.887  65.154  1.00  0.00           C  
ATOM   1931  OD1 ASP B1461      37.018  -3.999  64.311  1.00  0.00           O  
ATOM   1932  OD2 ASP B1461      36.624  -5.949  65.267  1.00  0.00           O  
ATOM   1933  N   LYS B1462      37.268  -1.330  66.160  1.00  0.00           N  
ATOM   1934  CA  LYS B1462      37.221  -0.092  65.383  1.00  0.00           C  
ATOM   1935  C   LYS B1462      37.444   1.047  66.364  1.00  0.00           C  
ATOM   1936  O   LYS B1462      38.066   2.057  66.044  1.00  0.00           O  
ATOM   1937  CB  LYS B1462      35.864   0.089  64.694  1.00  0.00           C  
ATOM   1938  CG  LYS B1462      35.594  -0.875  63.546  1.00  0.00           C  
ATOM   1939  CD  LYS B1462      34.194  -0.660  62.996  1.00  0.00           C  
ATOM   1940  CE  LYS B1462      34.027   0.737  62.414  1.00  0.00           C  
ATOM   1941  NZ  LYS B1462      34.714   0.855  61.105  1.00  0.00           N  
ATOM   1942  N   THR B1463      36.908   0.879  67.564  1.00  0.00           N  
ATOM   1943  CA  THR B1463      37.067   1.869  68.616  1.00  0.00           C  
ATOM   1944  C   THR B1463      37.244   1.018  69.861  1.00  0.00           C  
ATOM   1945  O   THR B1463      36.363   0.219  70.189  1.00  0.00           O  
ATOM   1946  CB  THR B1463      35.806   2.759  68.748  1.00  0.00           C  
ATOM   1947  OG1 THR B1463      35.604   3.482  67.532  1.00  0.00           O  
ATOM   1948  CG2 THR B1463      35.957   3.754  69.889  1.00  0.00           C  
ATOM   1949  N   SER B1465      38.384   1.161  70.535  1.00  0.00           N  
ATOM   1950  CA  SER B1465      38.662   0.367  71.737  1.00  0.00           C  
ATOM   1951  C   SER B1465      37.833   0.811  72.937  1.00  0.00           C  
ATOM   1952  O   SER B1465      37.347   1.943  72.993  1.00  0.00           O  
ATOM   1953  CB  SER B1465      40.148   0.467  72.109  1.00  0.00           C  
ATOM   1954  OG  SER B1465      40.460   1.797  72.516  1.00  0.00           O  
ATOM   1955  N   PRO B1467      37.660  -0.081  73.921  1.00  0.00           N  
ATOM   1956  CA  PRO B1467      36.882   0.274  75.114  1.00  0.00           C  
ATOM   1957  C   PRO B1467      37.388   1.583  75.725  1.00  0.00           C  
ATOM   1958  O   PRO B1467      36.600   2.455  76.108  1.00  0.00           O  
ATOM   1959  CB  PRO B1467      37.100  -0.926  76.026  1.00  0.00           C  
ATOM   1960  CG  PRO B1467      37.111  -2.069  75.031  1.00  0.00           C  
ATOM   1961  CD  PRO B1467      37.975  -1.519  73.900  1.00  0.00           C  
ATOM   1962  N   PHE B1506      38.709   1.722  75.804  1.00  0.00           N  
ATOM   1963  CA  PHE B1506      39.306   2.928  76.360  1.00  0.00           C  
ATOM   1964  C   PHE B1506      38.897   4.150  75.583  1.00  0.00           C  
ATOM   1965  O   PHE B1506      38.563   5.180  76.173  1.00  0.00           O  
ATOM   1966  CB  PHE B1506      40.834   2.845  76.359  1.00  0.00           C  
ATOM   1967  CG  PHE B1506      41.489   4.108  76.827  1.00  0.00           C  
ATOM   1968  CD1 PHE B1506      41.224   4.608  78.103  1.00  0.00           C  
ATOM   1969  CD2 PHE B1506      42.312   4.837  75.979  1.00  0.00           C  
ATOM   1970  CE1 PHE B1506      41.771   5.822  78.527  1.00  0.00           C  
ATOM   1971  CE2 PHE B1506      42.864   6.052  76.391  1.00  0.00           C  
ATOM   1972  CZ  PHE B1506      42.592   6.545  77.666  1.00  0.00           C  
ATOM   1973  N   GLU B1507      38.943   4.042  74.255  1.00  0.00           N  
ATOM   1974  CA  GLU B1507      38.570   5.149  73.381  1.00  0.00           C  
ATOM   1975  C   GLU B1507      37.105   5.492  73.579  1.00  0.00           C  
ATOM   1976  O   GLU B1507      36.746   6.660  73.638  1.00  0.00           O  
ATOM   1977  CB  GLU B1507      38.814   4.791  71.913  1.00  0.00           C  
ATOM   1978  CG  GLU B1507      40.277   4.651  71.539  1.00  0.00           C  
ATOM   1979  CD  GLU B1507      40.458   4.312  70.073  1.00  0.00           C  
ATOM   1980  OE1 GLU B1507      40.037   3.209  69.651  1.00  0.00           O  
ATOM   1981  OE2 GLU B1507      41.018   5.154  69.341  1.00  0.00           O  
ATOM   1982  N   LEU B1508      36.259   4.473  73.683  1.00  0.00           N  
ATOM   1983  CA  LEU B1508      34.831   4.715  73.904  1.00  0.00           C  
ATOM   1984  C   LEU B1508      34.708   5.433  75.241  1.00  0.00           C  
ATOM   1985  O   LEU B1508      34.082   6.506  75.352  1.00  0.00           O  
ATOM   1986  CB  LEU B1508      34.057   3.389  73.960  1.00  0.00           C  
ATOM   1987  CG  LEU B1508      32.560   3.509  74.284  1.00  0.00           C  
ATOM   1988  CD1 LEU B1508      31.862   4.131  73.113  1.00  0.00           C  
ATOM   1989  CD2 LEU B1508      31.960   2.146  74.577  1.00  0.00           C  
ATOM   1990  N   TYR B1509      35.333   4.831  76.250  1.00  0.00           N  
ATOM   1991  CA  TYR B1509      35.322   5.366  77.597  1.00  0.00           C  
ATOM   1992  C   TYR B1509      35.747   6.826  77.566  1.00  0.00           C  
ATOM   1993  O   TYR B1509      35.137   7.681  78.221  1.00  0.00           O  
ATOM   1994  CB  TYR B1509      36.279   4.565  78.489  1.00  0.00           C  
ATOM   1995  CG  TYR B1509      36.345   5.057  79.913  1.00  0.00           C  
ATOM   1996  CD1 TYR B1509      35.641   4.412  80.930  1.00  0.00           C  
ATOM   1997  CD2 TYR B1509      37.095   6.184  80.245  1.00  0.00           C  
ATOM   1998  CE1 TYR B1509      35.685   4.876  82.240  1.00  0.00           C  
ATOM   1999  CE2 TYR B1509      37.148   6.660  81.553  1.00  0.00           C  
ATOM   2000  CZ  TYR B1509      36.446   6.004  82.545  1.00  0.00           C  
ATOM   2001  OH  TYR B1509      36.528   6.460  83.840  1.00  0.00           O  
ATOM   2002  N   GLN B1510      36.797   7.110  76.801  1.00  0.00           N  
ATOM   2003  CA  GLN B1510      37.298   8.474  76.703  1.00  0.00           C  
ATOM   2004  C   GLN B1510      36.294   9.465  76.143  1.00  0.00           C  
ATOM   2005  O   GLN B1510      36.107  10.557  76.683  1.00  0.00           O  
ATOM   2006  CB  GLN B1510      38.577   8.493  75.866  1.00  0.00           C  
ATOM   2007  CG  GLN B1510      39.783   8.124  76.684  1.00  0.00           C  
ATOM   2008  CD  GLN B1510      39.954   9.075  77.847  1.00  0.00           C  
ATOM   2009  OE1 GLN B1510      40.231   8.661  78.973  1.00  0.00           O  
ATOM   2010  NE2 GLN B1510      39.789  10.366  77.578  1.00  0.00           N  
ATOM   2011  N   PHE B1511      35.638   9.087  75.060  1.00  0.00           N  
ATOM   2012  CA  PHE B1511      34.658   9.973  74.460  1.00  0.00           C  
ATOM   2013  C   PHE B1511      33.661  10.515  75.491  1.00  0.00           C  
ATOM   2014  O   PHE B1511      33.315  11.697  75.481  1.00  0.00           O  
ATOM   2015  CB  PHE B1511      33.916   9.242  73.338  1.00  0.00           C  
ATOM   2016  CG  PHE B1511      32.674   9.940  72.896  1.00  0.00           C  
ATOM   2017  CD1 PHE B1511      31.436   9.560  73.398  1.00  0.00           C  
ATOM   2018  CD2 PHE B1511      32.744  11.008  72.007  1.00  0.00           C  
ATOM   2019  CE1 PHE B1511      30.280  10.235  73.022  1.00  0.00           C  
ATOM   2020  CE2 PHE B1511      31.597  11.690  71.625  1.00  0.00           C  
ATOM   2021  CZ  PHE B1511      30.362  11.306  72.131  1.00  0.00           C  
ATOM   2022  N   PHE B1516      33.221   9.645  76.391  1.00  0.00           N  
ATOM   2023  CA  PHE B1516      32.260  10.021  77.414  1.00  0.00           C  
ATOM   2024  C   PHE B1516      32.840  10.774  78.596  1.00  0.00           C  
ATOM   2025  O   PHE B1516      32.246  11.753  79.068  1.00  0.00           O  
ATOM   2026  CB  PHE B1516      31.539   8.776  77.917  1.00  0.00           C  
ATOM   2027  CG  PHE B1516      30.568   8.209  76.930  1.00  0.00           C  
ATOM   2028  CD1 PHE B1516      29.330   8.821  76.727  1.00  0.00           C  
ATOM   2029  CD2 PHE B1516      30.890   7.074  76.191  1.00  0.00           C  
ATOM   2030  CE1 PHE B1516      28.423   8.311  75.803  1.00  0.00           C  
ATOM   2031  CE2 PHE B1516      29.992   6.550  75.262  1.00  0.00           C  
ATOM   2032  CZ  PHE B1516      28.752   7.170  75.066  1.00  0.00           C  
ATOM   2033  N   VAL B1517      33.995  10.327  79.075  1.00  0.00           N  
ATOM   2034  CA  VAL B1517      34.609  10.973  80.221  1.00  0.00           C  
ATOM   2035  C   VAL B1517      35.115  12.383  79.914  1.00  0.00           C  
ATOM   2036  O   VAL B1517      35.201  13.218  80.812  1.00  0.00           O  
ATOM   2037  CB  VAL B1517      35.760  10.129  80.794  1.00  0.00           C  
ATOM   2038  CG1 VAL B1517      36.994  10.256  79.927  1.00  0.00           C  
ATOM   2039  CG2 VAL B1517      36.045  10.567  82.225  1.00  0.00           C  
ATOM   2040  N   ARG B1518      35.430  12.657  78.649  1.00  0.00           N  
ATOM   2041  CA  ARG B1518      35.912  13.983  78.267  1.00  0.00           C  
ATOM   2042  C   ARG B1518      34.764  14.926  77.980  1.00  0.00           C  
ATOM   2043  O   ARG B1518      34.987  16.053  77.541  1.00  0.00           O  
ATOM   2044  CB  ARG B1518      36.808  13.916  77.024  1.00  0.00           C  
ATOM   2045  CG  ARG B1518      38.071  13.107  77.215  1.00  0.00           C  
ATOM   2046  CD  ARG B1518      38.913  13.107  75.954  1.00  0.00           C  
ATOM   2047  NE  ARG B1518      39.764  14.287  75.861  1.00  0.00           N  
ATOM   2048  CZ  ARG B1518      40.766  14.549  76.698  1.00  0.00           C  
ATOM   2049  NH1 ARG B1518      41.040  13.712  77.693  1.00  0.00           N  
ATOM   2050  NH2 ARG B1518      41.501  15.643  76.538  1.00  0.00           N  
ATOM   2051  N   GLN B1527      33.538  14.466  78.209  1.00  0.00           N  
ATOM   2052  CA  GLN B1527      32.352  15.292  77.977  1.00  0.00           C  
ATOM   2053  C   GLN B1527      32.325  16.516  78.888  1.00  0.00           C  
ATOM   2054  O   GLN B1527      32.665  16.433  80.065  1.00  0.00           O  
ATOM   2055  CB  GLN B1527      31.076  14.481  78.210  1.00  0.00           C  
ATOM   2056  CG  GLN B1527      30.784  13.442  77.152  1.00  0.00           C  
ATOM   2057  CD  GLN B1527      30.398  14.061  75.828  1.00  0.00           C  
ATOM   2058  OE1 GLN B1527      29.690  15.073  75.784  1.00  0.00           O  
ATOM   2059  NE2 GLN B1527      30.842  13.445  74.733  1.00  0.00           N  
ATOM   2060  N   PRO B1528      31.910  17.669  78.347  1.00  0.00           N  
ATOM   2061  CA  PRO B1528      31.820  18.935  79.080  1.00  0.00           C  
ATOM   2062  C   PRO B1528      30.697  18.949  80.122  1.00  0.00           C  
ATOM   2063  O   PRO B1528      29.607  18.412  79.897  1.00  0.00           O  
ATOM   2064  CB  PRO B1528      31.611  19.958  77.966  1.00  0.00           C  
ATOM   2065  CG  PRO B1528      30.841  19.168  76.938  1.00  0.00           C  
ATOM   2066  CD  PRO B1528      31.582  17.858  76.923  1.00  0.00           C  
ATOM   2067  N   ASP B1549      30.974  19.576  81.261  1.00  0.00           N  
ATOM   2068  CA  ASP B1549      30.022  19.651  82.363  1.00  0.00           C  
ATOM   2069  C   ASP B1549      28.641  20.116  81.929  1.00  0.00           C  
ATOM   2070  O   ASP B1549      27.623  19.628  82.424  1.00  0.00           O  
ATOM   2071  CB  ASP B1549      30.543  20.593  83.460  1.00  0.00           C  
ATOM   2072  CG  ASP B1549      31.956  20.249  83.911  1.00  0.00           C  
ATOM   2073  OD1 ASP B1549      32.286  19.045  84.001  1.00  0.00           O  
ATOM   2074  OD2 ASP B1549      32.734  21.185  84.189  1.00  0.00           O  
ATOM   2075  N   ASP B1563      28.610  21.065  81.002  1.00  0.00           N  
ATOM   2076  CA  ASP B1563      27.347  21.605  80.522  1.00  0.00           C  
ATOM   2077  C   ASP B1563      26.494  20.551  79.815  1.00  0.00           C  
ATOM   2078  O   ASP B1563      25.323  20.786  79.556  1.00  0.00           O  
ATOM   2079  CB  ASP B1563      27.603  22.761  79.559  1.00  0.00           C  
ATOM   2080  CG  ASP B1563      28.230  22.296  78.261  1.00  0.00           C  
ATOM   2081  OD1 ASP B1563      29.423  21.917  78.277  1.00  0.00           O  
ATOM   2082  OD2 ASP B1563      27.524  22.291  77.227  1.00  0.00           O  
ATOM   2083  N   SER B1569      27.074  19.395  79.507  1.00  0.00           N  
ATOM   2084  CA  SER B1569      26.332  18.345  78.804  1.00  0.00           C  
ATOM   2085  C   SER B1569      26.291  17.016  79.552  1.00  0.00           C  
ATOM   2086  O   SER B1569      25.465  16.146  79.254  1.00  0.00           O  
ATOM   2087  CB  SER B1569      26.961  18.090  77.429  1.00  0.00           C  
ATOM   2088  OG  SER B1569      27.170  19.299  76.728  1.00  0.00           O  
ATOM   2089  N   VAL B1594      27.179  16.861  80.523  1.00  0.00           N  
ATOM   2090  CA  VAL B1594      27.267  15.612  81.249  1.00  0.00           C  
ATOM   2091  C   VAL B1594      25.979  15.115  81.883  1.00  0.00           C  
ATOM   2092  O   VAL B1594      25.679  13.934  81.794  1.00  0.00           O  
ATOM   2093  CB  VAL B1594      28.393  15.665  82.323  1.00  0.00           C  
ATOM   2094  CG1 VAL B1594      28.044  16.678  83.408  1.00  0.00           C  
ATOM   2095  CG2 VAL B1594      28.617  14.272  82.906  1.00  0.00           C  
ATOM   2096  N   GLU B1596      25.210  15.992  82.510  1.00  0.00           N  
ATOM   2097  CA  GLU B1596      23.974  15.549  83.143  1.00  0.00           C  
ATOM   2098  C   GLU B1596      22.966  15.001  82.124  1.00  0.00           C  
ATOM   2099  O   GLU B1596      22.280  14.017  82.379  1.00  0.00           O  
ATOM   2100  CB  GLU B1596      23.333  16.687  83.930  1.00  0.00           C  
ATOM   2101  CG  GLU B1596      21.968  16.328  84.483  1.00  0.00           C  
ATOM   2102  CD  GLU B1596      21.401  17.437  85.338  1.00  0.00           C  
ATOM   2103  OE1 GLU B1596      21.893  18.582  85.215  1.00  0.00           O  
ATOM   2104  OE2 GLU B1596      20.461  17.171  86.122  1.00  0.00           O  
ATOM   2105  N   ARG B1601      22.872  15.646  80.973  1.00  0.00           N  
ATOM   2106  CA  ARG B1601      21.957  15.180  79.956  1.00  0.00           C  
ATOM   2107  C   ARG B1601      22.432  13.813  79.474  1.00  0.00           C  
ATOM   2108  O   ARG B1601      21.626  12.902  79.263  1.00  0.00           O  
ATOM   2109  CB  ARG B1601      21.907  16.166  78.788  1.00  0.00           C  
ATOM   2110  CG  ARG B1601      20.684  15.993  77.900  1.00  0.00           C  
ATOM   2111  CD  ARG B1601      20.489  17.218  77.030  1.00  0.00           C  
ATOM   2112  NE  ARG B1601      21.121  17.071  75.725  1.00  0.00           N  
ATOM   2113  CZ  ARG B1601      20.508  16.560  74.662  1.00  0.00           C  
ATOM   2114  NH1 ARG B1601      19.242  16.151  74.752  1.00  0.00           N  
ATOM   2115  NH2 ARG B1601      21.162  16.458  73.512  1.00  0.00           N  
ATOM   2116  N   TYR B1602      23.740  13.655  79.302  1.00  0.00           N  
ATOM   2117  CA  TYR B1602      24.242  12.371  78.853  1.00  0.00           C  
ATOM   2118  C   TYR B1602      23.980  11.281  79.882  1.00  0.00           C  
ATOM   2119  O   TYR B1602      23.635  10.153  79.526  1.00  0.00           O  
ATOM   2120  CB  TYR B1602      25.726  12.450  78.499  1.00  0.00           C  
ATOM   2121  CG  TYR B1602      25.957  12.978  77.102  1.00  0.00           C  
ATOM   2122  CD1 TYR B1602      27.006  12.505  76.315  1.00  0.00           C  
ATOM   2123  CD2 TYR B1602      25.111  13.942  76.559  1.00  0.00           C  
ATOM   2124  CE1 TYR B1602      27.201  12.983  75.010  1.00  0.00           C  
ATOM   2125  CE2 TYR B1602      25.295  14.422  75.269  1.00  0.00           C  
ATOM   2126  CZ  TYR B1602      26.335  13.941  74.497  1.00  0.00           C  
ATOM   2127  OH  TYR B1602      26.479  14.409  73.208  1.00  0.00           O  
ATOM   2128  N   LEU B1603      24.112  11.618  81.161  1.00  0.00           N  
ATOM   2129  CA  LEU B1603      23.838  10.652  82.197  1.00  0.00           C  
ATOM   2130  C   LEU B1603      22.366  10.200  82.102  1.00  0.00           C  
ATOM   2131  O   LEU B1603      22.046   9.013  82.234  1.00  0.00           O  
ATOM   2132  CB  LEU B1603      24.120  11.264  83.571  1.00  0.00           C  
ATOM   2133  CG  LEU B1603      25.548  11.198  84.109  1.00  0.00           C  
ATOM   2134  CD1 LEU B1603      25.642  11.992  85.408  1.00  0.00           C  
ATOM   2135  CD2 LEU B1603      25.935   9.727  84.345  1.00  0.00           C  
ATOM   2136  N   LYS B1604      21.458  11.131  81.855  1.00  0.00           N  
ATOM   2137  CA  LYS B1604      20.059  10.732  81.779  1.00  0.00           C  
ATOM   2138  C   LYS B1604      19.729   9.882  80.543  1.00  0.00           C  
ATOM   2139  O   LYS B1604      18.989   8.893  80.619  1.00  0.00           O  
ATOM   2140  CB  LYS B1604      19.166  11.976  81.829  1.00  0.00           C  
ATOM   2141  CG  LYS B1604      19.137  12.639  83.198  1.00  0.00           C  
ATOM   2142  CD  LYS B1604      18.712  14.115  83.143  1.00  0.00           C  
ATOM   2143  CE  LYS B1604      17.290  14.283  82.659  1.00  0.00           C  
ATOM   2144  NZ  LYS B1604      16.863  15.714  82.698  1.00  0.00           N  
ATOM   2145  N   LEU B1613      20.305  10.271  79.418  1.00  0.00           N  
ATOM   2146  CA  LEU B1613      20.077   9.623  78.145  1.00  0.00           C  
ATOM   2147  C   LEU B1613      20.791   8.285  77.980  1.00  0.00           C  
ATOM   2148  O   LEU B1613      20.198   7.309  77.505  1.00  0.00           O  
ATOM   2149  CB  LEU B1613      20.515  10.585  77.029  1.00  0.00           C  
ATOM   2150  CG  LEU B1613      19.529  11.350  76.132  1.00  0.00           C  
ATOM   2151  CD1 LEU B1613      18.206  11.601  76.814  1.00  0.00           C  
ATOM   2152  CD2 LEU B1613      20.186  12.654  75.694  1.00  0.00           C  
ATOM   2153  N   PHE B1614      22.056   8.234  78.392  1.00  0.00           N  
ATOM   2154  CA  PHE B1614      22.863   7.034  78.206  1.00  0.00           C  
ATOM   2155  C   PHE B1614      22.916   5.998  79.306  1.00  0.00           C  
ATOM   2156  O   PHE B1614      23.485   4.936  79.099  1.00  0.00           O  
ATOM   2157  CB  PHE B1614      24.307   7.411  77.846  1.00  0.00           C  
ATOM   2158  CG  PHE B1614      24.473   7.934  76.442  1.00  0.00           C  
ATOM   2159  CD1 PHE B1614      24.361   9.294  76.170  1.00  0.00           C  
ATOM   2160  CD2 PHE B1614      24.707   7.056  75.383  1.00  0.00           C  
ATOM   2161  CE1 PHE B1614      24.477   9.776  74.867  1.00  0.00           C  
ATOM   2162  CE2 PHE B1614      24.826   7.526  74.069  1.00  0.00           C  
ATOM   2163  CZ  PHE B1614      24.709   8.892  73.814  1.00  0.00           C  
ATOM   2164  N   THR B1615      22.341   6.278  80.466  1.00  0.00           N  
ATOM   2165  CA  THR B1615      22.415   5.307  81.554  1.00  0.00           C  
ATOM   2166  C   THR B1615      21.056   4.945  82.133  1.00  0.00           C  
ATOM   2167  O   THR B1615      20.031   5.519  81.752  1.00  0.00           O  
ATOM   2168  CB  THR B1615      23.297   5.830  82.710  1.00  0.00           C  
ATOM   2169  OG1 THR B1615      22.511   6.660  83.567  1.00  0.00           O  
ATOM   2170  CG2 THR B1615      24.454   6.662  82.167  1.00  0.00           C  
ATOM   2171  N   PHE B1616      21.070   3.987  83.058  1.00  0.00           N  
ATOM   2172  CA  PHE B1616      19.863   3.533  83.725  1.00  0.00           C  
ATOM   2173  C   PHE B1616      19.799   4.066  85.151  1.00  0.00           C  
ATOM   2174  O   PHE B1616      18.952   3.649  85.942  1.00  0.00           O  
ATOM   2175  CB  PHE B1616      19.817   1.995  83.735  1.00  0.00           C  
ATOM   2176  CG  PHE B1616      19.655   1.390  82.375  1.00  0.00           C  
ATOM   2177  CD1 PHE B1616      18.502   1.611  81.639  1.00  0.00           C  
ATOM   2178  CD2 PHE B1616      20.667   0.618  81.816  1.00  0.00           C  
ATOM   2179  CE1 PHE B1616      18.360   1.066  80.353  1.00  0.00           C  
ATOM   2180  CE2 PHE B1616      20.541   0.070  80.536  1.00  0.00           C  
ATOM   2181  CZ  PHE B1616      19.392   0.290  79.803  1.00  0.00           C  
ATOM   2182  N   LEU B1617      20.688   4.989  85.493  1.00  0.00           N  
ATOM   2183  CA  LEU B1617      20.672   5.531  86.849  1.00  0.00           C  
ATOM   2184  C   LEU B1617      19.394   6.325  87.149  1.00  0.00           C  
ATOM   2185  O   LEU B1617      18.930   7.103  86.327  1.00  0.00           O  
ATOM   2186  CB  LEU B1617      21.896   6.414  87.081  1.00  0.00           C  
ATOM   2187  CG  LEU B1617      23.224   5.692  87.360  1.00  0.00           C  
ATOM   2188  CD1 LEU B1617      23.521   4.695  86.260  1.00  0.00           C  
ATOM   2189  CD2 LEU B1617      24.349   6.700  87.449  1.00  0.00           C  
ATOM   2190  N   PRO B1619      18.798   6.112  88.333  1.00  0.00           N  
ATOM   2191  CA  PRO B1619      17.577   6.828  88.723  1.00  0.00           C  
ATOM   2192  C   PRO B1619      17.894   8.323  88.688  1.00  0.00           C  
ATOM   2193  O   PRO B1619      19.022   8.718  88.993  1.00  0.00           O  
ATOM   2194  CB  PRO B1619      17.330   6.347  90.151  1.00  0.00           C  
ATOM   2195  CG  PRO B1619      17.951   4.984  90.167  1.00  0.00           C  
ATOM   2196  CD  PRO B1619      19.224   5.179  89.389  1.00  0.00           C  
ATOM   2197  N   LEU B1620      16.911   9.151  88.341  1.00  0.00           N  
ATOM   2198  CA  LEU B1620      17.136  10.587  88.261  1.00  0.00           C  
ATOM   2199  C   LEU B1620      17.591  11.220  89.583  1.00  0.00           C  
ATOM   2200  O   LEU B1620      18.452  12.102  89.588  1.00  0.00           O  
ATOM   2201  CB  LEU B1620      15.876  11.291  87.735  1.00  0.00           C  
ATOM   2202  CG  LEU B1620      15.489  10.917  86.296  1.00  0.00           C  
ATOM   2203  CD1 LEU B1620      14.160  11.566  85.900  1.00  0.00           C  
ATOM   2204  CD2 LEU B1620      16.586  11.362  85.360  1.00  0.00           C  
ATOM   2205  N   PRO B1621      17.029  10.782  90.720  1.00  0.00           N  
ATOM   2206  CA  PRO B1621      17.477  11.396  91.972  1.00  0.00           C  
ATOM   2207  C   PRO B1621      18.980  11.218  92.163  1.00  0.00           C  
ATOM   2208  O   PRO B1621      19.652  12.106  92.666  1.00  0.00           O  
ATOM   2209  CB  PRO B1621      16.667  10.653  93.032  1.00  0.00           C  
ATOM   2210  CG  PRO B1621      15.408  10.301  92.304  1.00  0.00           C  
ATOM   2211  CD  PRO B1621      15.941   9.823  90.969  1.00  0.00           C  
ATOM   2212  N   GLU B1622      19.504  10.069  91.745  1.00  0.00           N  
ATOM   2213  CA  GLU B1622      20.927   9.801  91.886  1.00  0.00           C  
ATOM   2214  C   GLU B1622      21.715  10.716  90.968  1.00  0.00           C  
ATOM   2215  O   GLU B1622      22.761  11.233  91.360  1.00  0.00           O  
ATOM   2216  CB  GLU B1622      21.265   8.346  91.538  1.00  0.00           C  
ATOM   2217  CG  GLU B1622      22.327   7.784  92.462  1.00  0.00           C  
ATOM   2218  CD  GLU B1622      23.092   6.612  91.880  1.00  0.00           C  
ATOM   2219  OE1 GLU B1622      22.456   5.691  91.307  1.00  0.00           O  
ATOM   2220  OE2 GLU B1622      24.340   6.611  92.018  1.00  0.00           O  
ATOM   2221  N   ILE B1632      21.226  10.895  89.739  1.00  0.00           N  
ATOM   2222  CA  ILE B1632      21.895  11.770  88.799  1.00  0.00           C  
ATOM   2223  C   ILE B1632      21.950  13.182  89.370  1.00  0.00           C  
ATOM   2224  O   ILE B1632      22.974  13.859  89.254  1.00  0.00           O  
ATOM   2225  CB  ILE B1632      21.201  11.755  87.423  1.00  0.00           C  
ATOM   2226  CG1 ILE B1632      21.469  10.404  86.739  1.00  0.00           C  
ATOM   2227  CG2 ILE B1632      21.738  12.866  86.542  1.00  0.00           C  
ATOM   2228  CD1 ILE B1632      20.767  10.235  85.399  1.00  0.00           C  
ATOM   2229  N   ASP B1635      20.874  13.623  90.014  1.00  0.00           N  
ATOM   2230  CA  ASP B1635      20.878  14.958  90.617  1.00  0.00           C  
ATOM   2231  C   ASP B1635      21.966  15.046  91.697  1.00  0.00           C  
ATOM   2232  O   ASP B1635      22.733  16.013  91.747  1.00  0.00           O  
ATOM   2233  CB  ASP B1635      19.529  15.285  91.262  1.00  0.00           C  
ATOM   2234  CG  ASP B1635      18.412  15.454  90.242  1.00  0.00           C  
ATOM   2235  OD1 ASP B1635      18.612  16.193  89.246  1.00  0.00           O  
ATOM   2236  OD2 ASP B1635      17.328  14.857  90.446  1.00  0.00           O  
ATOM   2237  N   HIS B1636      22.022  14.034  92.560  1.00  0.00           N  
ATOM   2238  CA  HIS B1636      23.014  14.004  93.632  1.00  0.00           C  
ATOM   2239  C   HIS B1636      24.423  14.052  93.051  1.00  0.00           C  
ATOM   2240  O   HIS B1636      25.284  14.763  93.563  1.00  0.00           O  
ATOM   2241  CB  HIS B1636      22.859  12.746  94.479  1.00  0.00           C  
ATOM   2242  CG  HIS B1636      23.693  12.760  95.718  1.00  0.00           C  
ATOM   2243  ND1 HIS B1636      23.394  13.552  96.807  1.00  0.00           N  
ATOM   2244  CD2 HIS B1636      24.834  12.101  96.032  1.00  0.00           C  
ATOM   2245  CE1 HIS B1636      24.314  13.379  97.739  1.00  0.00           C  
ATOM   2246  NE2 HIS B1636      25.199  12.503  97.295  1.00  0.00           N  
ATOM   2247  N   ILE B1637      24.656  13.286  91.989  1.00  0.00           N  
ATOM   2248  CA  ILE B1637      25.949  13.259  91.326  1.00  0.00           C  
ATOM   2249  C   ILE B1637      26.339  14.665  90.837  1.00  0.00           C  
ATOM   2250  O   ILE B1637      27.487  15.078  90.989  1.00  0.00           O  
ATOM   2251  CB  ILE B1637      25.931  12.279  90.117  1.00  0.00           C  
ATOM   2252  CG1 ILE B1637      25.991  10.839  90.621  1.00  0.00           C  
ATOM   2253  CG2 ILE B1637      27.108  12.555  89.182  1.00  0.00           C  
ATOM   2254  CD1 ILE B1637      25.749   9.809  89.537  1.00  0.00           C  
ATOM   2255  N   MET B1638      25.389  15.399  90.257  1.00  0.00           N  
ATOM   2256  CA  MET B1638      25.692  16.738  89.760  1.00  0.00           C  
ATOM   2257  C   MET B1638      25.967  17.709  90.903  1.00  0.00           C  
ATOM   2258  O   MET B1638      26.743  18.651  90.752  1.00  0.00           O  
ATOM   2259  CB  MET B1638      24.556  17.267  88.873  1.00  0.00           C  
ATOM   2260  CG  MET B1638      24.362  16.465  87.575  1.00  0.00           C  
ATOM   2261  SD  MET B1638      25.922  16.210  86.679  1.00  0.00           S  
ATOM   2262  CE  MET B1638      26.258  17.882  86.060  1.00  0.00           C  
ATOM   2263  N   GLN B1639      25.348  17.478  92.053  1.00  0.00           N  
ATOM   2264  CA  GLN B1639      25.586  18.353  93.188  1.00  0.00           C  
ATOM   2265  C   GLN B1639      26.976  18.137  93.808  1.00  0.00           C  
ATOM   2266  O   GLN B1639      27.625  19.096  94.230  1.00  0.00           O  
ATOM   2267  CB  GLN B1639      24.463  18.183  94.215  1.00  0.00           C  
ATOM   2268  CG  GLN B1639      23.166  18.821  93.739  1.00  0.00           C  
ATOM   2269  CD  GLN B1639      21.957  18.070  94.221  1.00  0.00           C  
ATOM   2270  OE1 GLN B1639      22.056  17.241  95.122  1.00  0.00           O  
ATOM   2271  NE2 GLN B1639      20.803  18.354  93.628  1.00  0.00           N  
ATOM   2272  N   LEU B1640      27.446  16.896  93.842  1.00  0.00           N  
ATOM   2273  CA  LEU B1640      28.777  16.617  94.383  1.00  0.00           C  
ATOM   2274  C   LEU B1640      29.835  17.200  93.458  1.00  0.00           C  
ATOM   2275  O   LEU B1640      30.901  17.635  93.893  1.00  0.00           O  
ATOM   2276  CB  LEU B1640      29.015  15.111  94.503  1.00  0.00           C  
ATOM   2277  CG  LEU B1640      28.597  14.406  95.794  1.00  0.00           C  
ATOM   2278  CD1 LEU B1640      27.167  14.786  96.153  1.00  0.00           C  
ATOM   2279  CD2 LEU B1640      28.726  12.888  95.610  1.00  0.00           C  
ATOM   2280  N   HIS B1641      29.523  17.204  92.169  1.00  0.00           N  
ATOM   2281  CA  HIS B1641      30.438  17.702  91.169  1.00  0.00           C  
ATOM   2282  C   HIS B1641      30.625  19.220  91.218  1.00  0.00           C  
ATOM   2283  O   HIS B1641      31.721  19.718  90.962  1.00  0.00           O  
ATOM   2284  CB  HIS B1641      29.965  17.265  89.787  1.00  0.00           C  
ATOM   2285  CG  HIS B1641      30.786  17.821  88.673  1.00  0.00           C  
ATOM   2286  ND1 HIS B1641      30.320  18.804  87.828  1.00  0.00           N  
ATOM   2287  CD2 HIS B1641      32.038  17.520  88.252  1.00  0.00           C  
ATOM   2288  CE1 HIS B1641      31.249  19.082  86.928  1.00  0.00           C  
ATOM   2289  NE2 HIS B1641      32.300  18.316  87.163  1.00  0.00           N  
ATOM   2290  N   VAL B1642      29.561  19.951  91.539  1.00  0.00           N  
ATOM   2291  CA  VAL B1642      29.655  21.403  91.629  1.00  0.00           C  
ATOM   2292  C   VAL B1642      30.585  21.798  92.772  1.00  0.00           C  
ATOM   2293  O   VAL B1642      31.162  22.881  92.770  1.00  0.00           O  
ATOM   2294  CB  VAL B1642      28.268  22.055  91.864  1.00  0.00           C  
ATOM   2295  CG1 VAL B1642      28.427  23.540  92.150  1.00  0.00           C  
ATOM   2296  CG2 VAL B1642      27.387  21.862  90.637  1.00  0.00           C  
ATOM   2297  N   LYS B1662      30.745  20.907  93.743  1.00  0.00           N  
ATOM   2298  CA  LYS B1662      31.606  21.191  94.878  1.00  0.00           C  
ATOM   2299  C   LYS B1662      33.043  20.735  94.600  1.00  0.00           C  
ATOM   2300  O   LYS B1662      34.000  21.427  94.946  1.00  0.00           O  
ATOM   2301  CB  LYS B1662      31.042  20.503  96.128  1.00  0.00           C  
ATOM   2302  CG  LYS B1662      31.604  21.005  97.461  1.00  0.00           C  
ATOM   2303  CD  LYS B1662      31.384  22.514  97.668  1.00  0.00           C  
ATOM   2304  CE  LYS B1662      31.699  22.946  99.105  1.00  0.00           C  
ATOM   2305  NZ  LYS B1662      33.056  22.527  99.559  1.00  0.00           N  
ATOM   2306  N   GLU B1663      33.193  19.584  93.953  1.00  0.00           N  
ATOM   2307  CA  GLU B1663      34.515  19.042  93.644  1.00  0.00           C  
ATOM   2308  C   GLU B1663      34.642  18.822  92.136  1.00  0.00           C  
ATOM   2309  O   GLU B1663      34.812  17.701  91.688  1.00  0.00           O  
ATOM   2310  CB  GLU B1663      34.707  17.695  94.353  1.00  0.00           C  
ATOM   2311  CG  GLU B1663      33.967  17.527  95.696  1.00  0.00           C  
ATOM   2312  CD  GLU B1663      34.706  18.125  96.892  1.00  0.00           C  
ATOM   2313  OE1 GLU B1663      35.873  17.737  97.137  1.00  0.00           O  
ATOM   2314  OE2 GLU B1663      34.112  18.973  97.598  1.00  0.00           O  
ATOM   2315  N   PRO B1664      34.599  19.895  91.338  1.00  0.00           N  
ATOM   2316  CA  PRO B1664      34.698  19.796  89.876  1.00  0.00           C  
ATOM   2317  C   PRO B1664      35.862  18.972  89.351  1.00  0.00           C  
ATOM   2318  O   PRO B1664      35.731  18.235  88.372  1.00  0.00           O  
ATOM   2319  CB  PRO B1664      34.806  21.253  89.439  1.00  0.00           C  
ATOM   2320  CG  PRO B1664      34.128  22.005  90.547  1.00  0.00           C  
ATOM   2321  CD  PRO B1664      34.657  21.303  91.761  1.00  0.00           C  
ATOM   2322  N   GLU B1665      37.005  19.105  90.007  1.00  0.00           N  
ATOM   2323  CA  GLU B1665      38.215  18.407  89.599  1.00  0.00           C  
ATOM   2324  C   GLU B1665      38.061  16.896  89.527  1.00  0.00           C  
ATOM   2325  O   GLU B1665      38.663  16.252  88.668  1.00  0.00           O  
ATOM   2326  CB  GLU B1665      39.348  18.763  90.559  1.00  0.00           C  
ATOM   2327  CG  GLU B1665      39.408  20.248  90.885  1.00  0.00           C  
ATOM   2328  CD  GLU B1665      39.452  21.122  89.637  1.00  0.00           C  
ATOM   2329  OE1 GLU B1665      40.417  21.001  88.852  1.00  0.00           O  
ATOM   2330  OE2 GLU B1665      38.518  21.930  89.440  1.00  0.00           O  
ATOM   2331  N   ARG B1666      37.260  16.330  90.427  1.00  0.00           N  
ATOM   2332  CA  ARG B1666      37.053  14.883  90.458  1.00  0.00           C  
ATOM   2333  C   ARG B1666      36.386  14.321  89.204  1.00  0.00           C  
ATOM   2334  O   ARG B1666      36.515  13.126  88.916  1.00  0.00           O  
ATOM   2335  CB  ARG B1666      36.222  14.488  91.683  1.00  0.00           C  
ATOM   2336  CG  ARG B1666      36.985  14.540  93.001  1.00  0.00           C  
ATOM   2337  CD  ARG B1666      36.120  14.052  94.159  1.00  0.00           C  
ATOM   2338  NE  ARG B1666      36.902  13.785  95.365  1.00  0.00           N  
ATOM   2339  CZ  ARG B1666      37.484  14.718  96.114  1.00  0.00           C  
ATOM   2340  NH1 ARG B1666      37.378  16.002  95.789  1.00  0.00           N  
ATOM   2341  NH2 ARG B1666      38.174  14.365  97.194  1.00  0.00           N  
ATOM   2342  N   ARG B1667      35.685  15.181  88.466  1.00  0.00           N  
ATOM   2343  CA  ARG B1667      34.984  14.771  87.250  1.00  0.00           C  
ATOM   2344  C   ARG B1667      34.133  13.527  87.532  1.00  0.00           C  
ATOM   2345  O   ARG B1667      34.149  12.565  86.764  1.00  0.00           O  
ATOM   2346  CB  ARG B1667      35.977  14.458  86.127  1.00  0.00           C  
ATOM   2347  CG  ARG B1667      37.037  15.523  85.893  1.00  0.00           C  
ATOM   2348  CD  ARG B1667      37.318  15.725  84.409  1.00  0.00           C  
ATOM   2349  NE  ARG B1667      36.268  16.520  83.776  1.00  0.00           N  
ATOM   2350  CZ  ARG B1667      36.212  16.814  82.478  1.00  0.00           C  
ATOM   2351  NH1 ARG B1667      37.152  16.375  81.648  1.00  0.00           N  
ATOM   2352  NH2 ARG B1667      35.214  17.560  82.007  1.00  0.00           N  
ATOM   2353  N   GLY B1668      33.408  13.553  88.648  1.00  0.00           N  
ATOM   2354  CA  GLY B1668      32.571  12.424  89.024  1.00  0.00           C  
ATOM   2355  C   GLY B1668      31.522  12.057  87.987  1.00  0.00           C  
ATOM   2356  O   GLY B1668      31.428  10.899  87.590  1.00  0.00           O  
ATOM   2357  N   PRO B1669      30.714  13.027  87.534  1.00  0.00           N  
ATOM   2358  CA  PRO B1669      29.681  12.756  86.535  1.00  0.00           C  
ATOM   2359  C   PRO B1669      30.265  12.050  85.322  1.00  0.00           C  
ATOM   2360  O   PRO B1669      29.801  10.971  84.939  1.00  0.00           O  
ATOM   2361  CB  PRO B1669      29.154  14.148  86.203  1.00  0.00           C  
ATOM   2362  CG  PRO B1669      29.324  14.885  87.495  1.00  0.00           C  
ATOM   2363  CD  PRO B1669      30.706  14.451  87.918  1.00  0.00           C  
ATOM   2364  N   GLN B1670      31.287  12.654  84.725  1.00  0.00           N  
ATOM   2365  CA  GLN B1670      31.931  12.067  83.557  1.00  0.00           C  
ATOM   2366  C   GLN B1670      32.395  10.625  83.769  1.00  0.00           C  
ATOM   2367  O   GLN B1670      32.142   9.754  82.923  1.00  0.00           O  
ATOM   2368  CB  GLN B1670      33.115  12.930  83.093  1.00  0.00           C  
ATOM   2369  CG  GLN B1670      32.723  14.257  82.426  1.00  0.00           C  
ATOM   2370  CD  GLN B1670      32.481  15.395  83.414  1.00  0.00           C  
ATOM   2371  OE1 GLN B1670      32.530  15.210  84.629  1.00  0.00           O  
ATOM   2372  NE2 GLN B1670      32.219  16.583  82.885  1.00  0.00           N  
ATOM   2373  N   LYS B1671      33.051  10.350  84.889  1.00  0.00           N  
ATOM   2374  CA  LYS B1671      33.529   8.987  85.136  1.00  0.00           C  
ATOM   2375  C   LYS B1671      32.378   7.997  85.354  1.00  0.00           C  
ATOM   2376  O   LYS B1671      32.448   6.829  84.965  1.00  0.00           O  
ATOM   2377  CB  LYS B1671      34.455   8.969  86.347  1.00  0.00           C  
ATOM   2378  CG  LYS B1671      35.638   9.894  86.200  1.00  0.00           C  
ATOM   2379  CD  LYS B1671      36.567   9.801  87.391  1.00  0.00           C  
ATOM   2380  CE  LYS B1671      37.703  10.808  87.256  1.00  0.00           C  
ATOM   2381  NZ  LYS B1671      38.629  10.818  88.425  1.00  0.00           N  
ATOM   2382  N   ARG B1672      31.319   8.466  85.986  1.00  0.00           N  
ATOM   2383  CA  ARG B1672      30.180   7.614  86.230  1.00  0.00           C  
ATOM   2384  C   ARG B1672      29.561   7.259  84.889  1.00  0.00           C  
ATOM   2385  O   ARG B1672      29.201   6.101  84.632  1.00  0.00           O  
ATOM   2386  CB  ARG B1672      29.153   8.346  87.088  1.00  0.00           C  
ATOM   2387  CG  ARG B1672      27.983   7.475  87.468  1.00  0.00           C  
ATOM   2388  CD  ARG B1672      28.469   6.135  88.022  1.00  0.00           C  
ATOM   2389  NE  ARG B1672      27.396   5.437  88.722  1.00  0.00           N  
ATOM   2390  CZ  ARG B1672      26.899   5.824  89.894  1.00  0.00           C  
ATOM   2391  NH1 ARG B1672      27.386   6.898  90.507  1.00  0.00           N  
ATOM   2392  NH2 ARG B1672      25.894   5.157  90.434  1.00  0.00           N  
ATOM   2393  N   LEU B1673      29.445   8.271  84.035  1.00  0.00           N  
ATOM   2394  CA  LEU B1673      28.866   8.111  82.705  1.00  0.00           C  
ATOM   2395  C   LEU B1673      29.701   7.162  81.859  1.00  0.00           C  
ATOM   2396  O   LEU B1673      29.173   6.237  81.225  1.00  0.00           O  
ATOM   2397  CB  LEU B1673      28.769   9.478  82.012  1.00  0.00           C  
ATOM   2398  CG  LEU B1673      28.437   9.483  80.517  1.00  0.00           C  
ATOM   2399  CD1 LEU B1673      26.982   9.058  80.319  1.00  0.00           C  
ATOM   2400  CD2 LEU B1673      28.679  10.879  79.938  1.00  0.00           C  
ATOM   2401  N   ALA B1684      31.010   7.382  81.865  1.00  0.00           N  
ATOM   2402  CA  ALA B1684      31.912   6.552  81.087  1.00  0.00           C  
ATOM   2403  C   ALA B1684      31.879   5.088  81.516  1.00  0.00           C  
ATOM   2404  O   ALA B1684      31.918   4.179  80.679  1.00  0.00           O  
ATOM   2405  CB  ALA B1684      33.341   7.106  81.183  1.00  0.00           C  
ATOM   2406  N   ALA B1685      31.817   4.851  82.819  1.00  0.00           N  
ATOM   2407  CA  ALA B1685      31.783   3.482  83.320  1.00  0.00           C  
ATOM   2408  C   ALA B1685      30.481   2.774  82.938  1.00  0.00           C  
ATOM   2409  O   ALA B1685      30.500   1.619  82.508  1.00  0.00           O  
ATOM   2410  CB  ALA B1685      31.965   3.467  84.860  1.00  0.00           C  
ATOM   2411  N   GLU B1686      29.351   3.459  83.083  1.00  0.00           N  
ATOM   2412  CA  GLU B1686      28.060   2.848  82.764  1.00  0.00           C  
ATOM   2413  C   GLU B1686      27.959   2.392  81.316  1.00  0.00           C  
ATOM   2414  O   GLU B1686      27.563   1.256  81.021  1.00  0.00           O  
ATOM   2415  CB  GLU B1686      26.917   3.818  83.047  1.00  0.00           C  
ATOM   2416  CG  GLU B1686      26.736   4.208  84.511  1.00  0.00           C  
ATOM   2417  CD  GLU B1686      26.396   3.026  85.409  1.00  0.00           C  
ATOM   2418  OE1 GLU B1686      25.609   2.153  84.982  1.00  0.00           O  
ATOM   2419  OE2 GLU B1686      26.905   2.974  86.549  1.00  0.00           O  
ATOM   2420  N   VAL B1687      28.318   3.281  80.408  1.00  0.00           N  
ATOM   2421  CA  VAL B1687      28.233   2.960  79.000  1.00  0.00           C  
ATOM   2422  C   VAL B1687      29.287   1.966  78.557  1.00  0.00           C  
ATOM   2423  O   VAL B1687      29.002   1.083  77.753  1.00  0.00           O  
ATOM   2424  CB  VAL B1687      28.365   4.223  78.129  1.00  0.00           C  
ATOM   2425  CG1 VAL B1687      28.258   3.833  76.648  1.00  0.00           C  
ATOM   2426  CG2 VAL B1687      27.292   5.269  78.527  1.00  0.00           C  
ATOM   2427  N   THR B1690      30.508   2.095  79.068  1.00  0.00           N  
ATOM   2428  CA  THR B1690      31.543   1.175  78.639  1.00  0.00           C  
ATOM   2429  C   THR B1690      31.136  -0.230  79.040  1.00  0.00           C  
ATOM   2430  O   THR B1690      31.328  -1.175  78.280  1.00  0.00           O  
ATOM   2431  CB  THR B1690      32.924   1.537  79.248  1.00  0.00           C  
ATOM   2432  OG1 THR B1690      33.254   2.890  78.913  1.00  0.00           O  
ATOM   2433  CG2 THR B1690      34.016   0.641  78.673  1.00  0.00           C  
ATOM   2434  N   LYS B1691      30.535  -0.366  80.219  1.00  0.00           N  
ATOM   2435  CA  LYS B1691      30.123  -1.676  80.689  1.00  0.00           C  
ATOM   2436  C   LYS B1691      28.994  -2.265  79.843  1.00  0.00           C  
ATOM   2437  O   LYS B1691      28.911  -3.486  79.650  1.00  0.00           O  
ATOM   2438  CB  LYS B1691      29.698  -1.596  82.162  1.00  0.00           C  
ATOM   2439  CG  LYS B1691      29.288  -2.935  82.728  1.00  0.00           C  
ATOM   2440  CD  LYS B1691      29.085  -2.890  84.246  1.00  0.00           C  
ATOM   2441  CE  LYS B1691      27.942  -1.973  84.638  1.00  0.00           C  
ATOM   2442  NZ  LYS B1691      27.617  -2.100  86.087  1.00  0.00           N  
ATOM   2443  N   LEU B1692      28.114  -1.401  79.343  1.00  0.00           N  
ATOM   2444  CA  LEU B1692      27.006  -1.862  78.510  1.00  0.00           C  
ATOM   2445  C   LEU B1692      27.493  -2.217  77.112  1.00  0.00           C  
ATOM   2446  O   LEU B1692      26.985  -3.139  76.482  1.00  0.00           O  
ATOM   2447  CB  LEU B1692      25.915  -0.784  78.402  1.00  0.00           C  
ATOM   2448  CG  LEU B1692      24.780  -1.123  77.423  1.00  0.00           C  
ATOM   2449  CD1 LEU B1692      24.004  -2.327  77.939  1.00  0.00           C  
ATOM   2450  CD2 LEU B1692      23.850   0.072  77.259  1.00  0.00           C  
ATOM   2451  N   VAL B1693      28.478  -1.478  76.625  1.00  0.00           N  
ATOM   2452  CA  VAL B1693      28.994  -1.727  75.290  1.00  0.00           C  
ATOM   2453  C   VAL B1693      30.043  -2.840  75.252  1.00  0.00           C  
ATOM   2454  O   VAL B1693      30.061  -3.650  74.328  1.00  0.00           O  
ATOM   2455  CB  VAL B1693      29.614  -0.435  74.692  1.00  0.00           C  
ATOM   2456  CG1 VAL B1693      30.224  -0.730  73.325  1.00  0.00           C  
ATOM   2457  CG2 VAL B1693      28.548   0.652  74.582  1.00  0.00           C  
ATOM   2458  N   HIS B1694      30.893  -2.905  76.272  1.00  0.00           N  
ATOM   2459  CA  HIS B1694      31.961  -3.908  76.283  1.00  0.00           C  
ATOM   2460  C   HIS B1694      32.023  -4.843  77.489  1.00  0.00           C  
ATOM   2461  O   HIS B1694      33.011  -5.552  77.671  1.00  0.00           O  
ATOM   2462  CB  HIS B1694      33.303  -3.193  76.123  1.00  0.00           C  
ATOM   2463  CG  HIS B1694      33.392  -2.356  74.880  1.00  0.00           C  
ATOM   2464  ND1 HIS B1694      33.304  -2.894  73.612  1.00  0.00           N  
ATOM   2465  CD2 HIS B1694      33.565  -1.023  74.712  1.00  0.00           C  
ATOM   2466  CE1 HIS B1694      33.421  -1.927  72.716  1.00  0.00           C  
ATOM   2467  NE2 HIS B1694      33.580  -0.783  73.358  1.00  0.00           N  
ATOM   2468  N   GLY B1695      30.976  -4.853  78.305  1.00  0.00           N  
ATOM   2469  CA  GLY B1695      30.974  -5.708  79.477  1.00  0.00           C  
ATOM   2470  C   GLY B1695      31.969  -5.265  80.543  1.00  0.00           C  
ATOM   2471  O   GLY B1695      32.659  -4.256  80.380  1.00  0.00           O  
ATOM   2472  N   ARG B1696      32.039  -6.023  81.637  1.00  0.00           N  
ATOM   2473  CA  ARG B1696      32.947  -5.720  82.739  1.00  0.00           C  
ATOM   2474  C   ARG B1696      34.400  -5.760  82.307  1.00  0.00           C  
ATOM   2475  O   ARG B1696      35.198  -4.928  82.727  1.00  0.00           O  
ATOM   2476  CB  ARG B1696      32.721  -6.692  83.894  1.00  0.00           C  
ATOM   2477  CG  ARG B1696      31.638  -6.232  84.845  1.00  0.00           C  
ATOM   2478  CD  ARG B1696      31.154  -7.338  85.769  1.00  0.00           C  
ATOM   2479  NE  ARG B1696      30.202  -6.807  86.741  1.00  0.00           N  
ATOM   2480  CZ  ARG B1696      29.162  -7.485  87.211  1.00  0.00           C  
ATOM   2481  NH1 ARG B1696      28.938  -8.728  86.803  1.00  0.00           N  
ATOM   2482  NH2 ARG B1696      28.327  -6.908  88.065  1.00  0.00           N  
ATOM   2483  N   GLU B1697      34.730  -6.718  81.454  1.00  0.00           N  
ATOM   2484  CA  GLU B1697      36.086  -6.868  80.952  1.00  0.00           C  
ATOM   2485  C   GLU B1697      36.495  -5.575  80.255  1.00  0.00           C  
ATOM   2486  O   GLU B1697      37.575  -5.034  80.496  1.00  0.00           O  
ATOM   2487  CB  GLU B1697      36.129  -8.049  79.979  1.00  0.00           C  
ATOM   2488  CG  GLU B1697      37.516  -8.532  79.570  1.00  0.00           C  
ATOM   2489  CD  GLU B1697      38.132  -7.712  78.439  1.00  0.00           C  
ATOM   2490  OE1 GLU B1697      37.370  -7.248  77.557  1.00  0.00           O  
ATOM   2491  OE2 GLU B1697      39.378  -7.551  78.420  1.00  0.00           O  
ATOM   2492  N   GLY B1698      35.610  -5.065  79.405  1.00  0.00           N  
ATOM   2493  CA  GLY B1698      35.905  -3.844  78.682  1.00  0.00           C  
ATOM   2494  C   GLY B1698      36.108  -2.657  79.590  1.00  0.00           C  
ATOM   2495  O   GLY B1698      37.008  -1.840  79.376  1.00  0.00           O  
ATOM   2496  N   LEU B1708      35.271  -2.551  80.613  1.00  0.00           N  
ATOM   2497  CA  LEU B1708      35.379  -1.438  81.540  1.00  0.00           C  
ATOM   2498  C   LEU B1708      36.688  -1.506  82.345  1.00  0.00           C  
ATOM   2499  O   LEU B1708      37.313  -0.475  82.596  1.00  0.00           O  
ATOM   2500  CB  LEU B1708      34.183  -1.427  82.488  1.00  0.00           C  
ATOM   2501  CG  LEU B1708      34.276  -0.372  83.594  1.00  0.00           C  
ATOM   2502  CD1 LEU B1708      34.386   1.014  82.998  1.00  0.00           C  
ATOM   2503  CD2 LEU B1708      33.053  -0.481  84.485  1.00  0.00           C  
ATOM   2504  N   ASP B1716      37.090  -2.713  82.743  1.00  0.00           N  
ATOM   2505  CA  ASP B1716      38.324  -2.901  83.517  1.00  0.00           C  
ATOM   2506  C   ASP B1716      39.531  -2.461  82.705  1.00  0.00           C  
ATOM   2507  O   ASP B1716      40.399  -1.742  83.196  1.00  0.00           O  
ATOM   2508  CB  ASP B1716      38.506  -4.368  83.922  1.00  0.00           C  
ATOM   2509  CG  ASP B1716      37.512  -4.818  84.992  1.00  0.00           C  
ATOM   2510  OD1 ASP B1716      37.296  -4.064  85.973  1.00  0.00           O  
ATOM   2511  OD2 ASP B1716      36.960  -5.939  84.863  1.00  0.00           O  
ATOM   2512  N   SER B1717      39.580  -2.907  81.459  1.00  0.00           N  
ATOM   2513  CA  SER B1717      40.662  -2.549  80.571  1.00  0.00           C  
ATOM   2514  C   SER B1717      40.648  -1.031  80.445  1.00  0.00           C  
ATOM   2515  O   SER B1717      41.689  -0.371  80.533  1.00  0.00           O  
ATOM   2516  CB  SER B1717      40.452  -3.222  79.208  1.00  0.00           C  
ATOM   2517  OG  SER B1717      40.531  -2.291  78.139  1.00  0.00           O  
ATOM   2518  N   ALA B1718      39.456  -0.476  80.265  1.00  0.00           N  
ATOM   2519  CA  ALA B1718      39.320   0.965  80.125  1.00  0.00           C  
ATOM   2520  C   ALA B1718      39.869   1.672  81.354  1.00  0.00           C  
ATOM   2521  O   ALA B1718      40.540   2.701  81.239  1.00  0.00           O  
ATOM   2522  CB  ALA B1718      37.850   1.342  79.913  1.00  0.00           C  
ATOM   2523  N   LYS B1719      39.574   1.118  82.529  1.00  0.00           N  
ATOM   2524  CA  LYS B1719      40.030   1.707  83.780  1.00  0.00           C  
ATOM   2525  C   LYS B1719      41.539   1.560  83.953  1.00  0.00           C  
ATOM   2526  O   LYS B1719      42.191   2.465  84.471  1.00  0.00           O  
ATOM   2527  CB  LYS B1719      39.282   1.090  84.967  1.00  0.00           C  
ATOM   2528  CG  LYS B1719      37.784   1.352  84.918  1.00  0.00           C  
ATOM   2529  CD  LYS B1719      37.103   1.194  86.270  1.00  0.00           C  
ATOM   2530  CE  LYS B1719      37.169  -0.232  86.794  1.00  0.00           C  
ATOM   2531  NZ  LYS B1719      36.296  -0.419  88.004  1.00  0.00           N  
ATOM   2532  N   ARG B1720      42.093   0.431  83.522  1.00  0.00           N  
ATOM   2533  CA  ARG B1720      43.540   0.229  83.607  1.00  0.00           C  
ATOM   2534  C   ARG B1720      44.232   1.356  82.847  1.00  0.00           C  
ATOM   2535  O   ARG B1720      45.136   1.995  83.368  1.00  0.00           O  
ATOM   2536  CB  ARG B1720      43.973  -1.092  82.968  1.00  0.00           C  
ATOM   2537  CG  ARG B1720      43.683  -2.332  83.769  1.00  0.00           C  
ATOM   2538  CD  ARG B1720      44.614  -3.457  83.334  1.00  0.00           C  
ATOM   2539  NE  ARG B1720      43.990  -4.766  83.492  1.00  0.00           N  
ATOM   2540  CZ  ARG B1720      43.074  -5.259  82.663  1.00  0.00           C  
ATOM   2541  NH1 ARG B1720      42.682  -4.552  81.609  1.00  0.00           N  
ATOM   2542  NH2 ARG B1720      42.537  -6.450  82.897  1.00  0.00           N  
ATOM   2543  N   CYS B1721      43.798   1.588  81.610  1.00  0.00           N  
ATOM   2544  CA  CYS B1721      44.381   2.627  80.775  1.00  0.00           C  
ATOM   2545  C   CYS B1721      44.193   4.011  81.360  1.00  0.00           C  
ATOM   2546  O   CYS B1721      45.102   4.829  81.314  1.00  0.00           O  
ATOM   2547  CB  CYS B1721      43.778   2.582  79.373  1.00  0.00           C  
ATOM   2548  SG  CYS B1721      44.157   1.072  78.479  1.00  0.00           S  
ATOM   2549  N   THR B1722      43.009   4.273  81.905  1.00  0.00           N  
ATOM   2550  CA  THR B1722      42.713   5.573  82.495  1.00  0.00           C  
ATOM   2551  C   THR B1722      43.602   5.825  83.720  1.00  0.00           C  
ATOM   2552  O   THR B1722      44.075   6.946  83.930  1.00  0.00           O  
ATOM   2553  CB  THR B1722      41.216   5.676  82.883  1.00  0.00           C  
ATOM   2554  OG1 THR B1722      40.412   5.647  81.695  1.00  0.00           O  
ATOM   2555  CG2 THR B1722      40.945   6.972  83.625  1.00  0.00           C  
ATOM   2556  N   GLN B1727      43.823   4.784  84.522  1.00  0.00           N  
ATOM   2557  CA  GLN B1727      44.680   4.884  85.705  1.00  0.00           C  
ATOM   2558  C   GLN B1727      46.112   5.203  85.269  1.00  0.00           C  
ATOM   2559  O   GLN B1727      46.745   6.132  85.784  1.00  0.00           O  
ATOM   2560  CB  GLN B1727      44.684   3.560  86.478  1.00  0.00           C  
ATOM   2561  CG  GLN B1727      43.521   3.372  87.443  1.00  0.00           C  
ATOM   2562  CD  GLN B1727      43.352   1.918  87.883  1.00  0.00           C  
ATOM   2563  OE1 GLN B1727      44.335   1.208  88.116  1.00  0.00           O  
ATOM   2564  NE2 GLN B1727      42.100   1.475  88.009  1.00  0.00           N  
ATOM   2565  N   ALA B1728      46.609   4.418  84.315  1.00  0.00           N  
ATOM   2566  CA  ALA B1728      47.959   4.581  83.787  1.00  0.00           C  
ATOM   2567  C   ALA B1728      48.249   6.041  83.439  1.00  0.00           C  
ATOM   2568  O   ALA B1728      49.297   6.566  83.803  1.00  0.00           O  
ATOM   2569  CB  ALA B1728      48.149   3.695  82.557  1.00  0.00           C  
ATOM   2570  N   LEU B1755      47.319   6.701  82.752  1.00  0.00           N  
ATOM   2571  CA  LEU B1755      47.514   8.101  82.377  1.00  0.00           C  
ATOM   2572  C   LEU B1755      47.638   9.035  83.579  1.00  0.00           C  
ATOM   2573  O   LEU B1755      48.554   9.882  83.547  1.00  0.00           O  
ATOM   2574  CB  LEU B1755      46.379   8.589  81.464  1.00  0.00           C  
ATOM   2575  CG  LEU B1755      46.254   7.866  80.122  1.00  0.00           C  
ATOM   2576  CD1 LEU B1755      45.215   8.570  79.266  1.00  0.00           C  
ATOM   2577  CD2 LEU B1755      47.602   7.846  79.419  1.00  0.00           C  
HETATM 2578  CD1 YSA B 384      15.328   0.837  58.222  1.00  0.00           C  
HETATM 2579  CE1 YSA B 384      14.146   0.119  58.075  1.00  0.00           C  
HETATM 2580  CZ  YSA B 384      13.083   0.357  58.939  1.00  0.00           C  
HETATM 2581  OH  YSA B 384      11.942  -0.370  58.804  1.00  0.00           O  
HETATM 2582  CE2 YSA B 384      13.196   1.316  59.941  1.00  0.00           C  
HETATM 2583  CD2 YSA B 384      14.377   2.037  60.084  1.00  0.00           C  
HETATM 2584  CG  YSA B 384      15.446   1.790  59.228  1.00  0.00           C  
HETATM 2585  CB  YSA B 384      16.795   2.487  59.422  1.00  0.00           C  
HETATM 2586  CA  YSA B 384      16.692   4.011  59.498  1.00  0.00           C  
HETATM 2587  N   YSA B 384      16.017   4.534  58.301  1.00  0.00           N  
HETATM 2588  C   YSA B 384      18.115   4.567  59.606  1.00  0.00           C  
HETATM 2589  O   YSA B 384      18.704   4.939  58.593  1.00  0.00           O  
HETATM 2590  NAT YSA B 384      18.658   4.604  60.821  1.00  0.00           N  
HETATM 2591  SBI YSA B 384      20.292   4.650  60.809  1.00  0.00           S  
HETATM 2592  OAD YSA B 384      20.985   5.936  60.477  1.00  0.00           O  
HETATM 2593  OAE YSA B 384      20.951   3.347  60.465  1.00  0.00           O  
HETATM 2594  O5' YSA B 384      20.509   4.605  62.217  1.00  0.00           O  
HETATM 2595  C5' YSA B 384      19.916   5.638  62.995  1.00  0.00           C  
HETATM 2596  C4' YSA B 384      18.915   5.082  64.007  1.00  0.00           C  
HETATM 2597  O4' YSA B 384      19.391   5.496  65.297  1.00  0.00           O  
HETATM 2598  C3' YSA B 384      17.682   5.959  63.787  1.00  0.00           C  
HETATM 2599  O3' YSA B 384      16.657   5.623  64.726  1.00  0.00           O  
HETATM 2600  C2' YSA B 384      18.354   7.289  64.125  1.00  0.00           C  
HETATM 2601  O2' YSA B 384      17.377   8.292  64.411  1.00  0.00           O  
HETATM 2602  C1' YSA B 384      19.122   6.906  65.393  1.00  0.00           C  
HETATM 2603  N9  YSA B 384      20.353   7.726  65.470  1.00  0.00           N  
HETATM 2604  C8  YSA B 384      21.337   7.754  64.573  1.00  0.00           C  
HETATM 2605  N7  YSA B 384      22.244   8.662  64.925  1.00  0.00           N  
HETATM 2606  C5  YSA B 384      21.838   9.220  66.062  1.00  0.00           C  
HETATM 2607  C4  YSA B 384      20.636   8.621  66.411  1.00  0.00           C  
HETATM 2608  N3  YSA B 384      19.998   9.023  67.520  1.00  0.00           N  
HETATM 2609  C2  YSA B 384      20.506   9.984  68.272  1.00  0.00           C  
HETATM 2610  N1  YSA B 384      21.646  10.580  67.968  1.00  0.00           N  
HETATM 2611  C6  YSA B 384      22.339  10.228  66.876  1.00  0.00           C  
HETATM 2612  N6  YSA B 384      23.478  10.844  66.571  1.00  0.00           N  
TER
END
