# Supplementary material for: Backbone Brackets and Arginine Tweezers delineate Class I and Class II aminoacyl tRNA synthetases
Source: PLoS Comput Biol. 2018 Apr 16;14(4):e1006101. doi: 10.1371/journal.pcbi.1006101 (PMC5919687; doi:10.1371/journal.pcbi.1006101)
Supplement: S11 File — All structures of Class I aaRS with residues renumbered according to the MSA. (GZ) [file pcbi.1006101.s023.tar.gz › 2quh_A_renum.pdb]

ATOM      1  N   GLY A 180      -2.322  98.494-180.182  1.00  0.00           N  
ATOM      2  CA  GLY A 180      -3.502  98.606-181.112  1.00  0.00           C  
ATOM      3  C   GLY A 180      -3.808 100.009-181.625  1.00  0.00           C  
ATOM      4  O   GLY A 180      -2.899 100.763-181.990  1.00  0.00           O  
ATOM      5  N   ILE A 182      -5.090 100.366-181.656  1.00  0.00           N  
ATOM      6  CA  ILE A 182      -5.498 101.690-182.117  1.00  0.00           C  
ATOM      7  C   ILE A 182      -5.928 102.574-180.962  1.00  0.00           C  
ATOM      8  O   ILE A 182      -6.547 102.104-180.020  1.00  0.00           O  
ATOM      9  CB  ILE A 182      -6.667 101.603-183.126  1.00  0.00           C  
ATOM     10  CG1 ILE A 182      -7.418 102.938-183.178  1.00  0.00           C  
ATOM     11  CG2 ILE A 182      -7.592 100.471-182.759  1.00  0.00           C  
ATOM     12  CD1 ILE A 182      -8.645 102.932-184.069  1.00  0.00           C  
ATOM     13  N   ASP A 183      -5.604 103.858-181.039  1.00  0.00           N  
ATOM     14  CA  ASP A 183      -5.997 104.789-179.990  1.00  0.00           C  
ATOM     15  C   ASP A 183      -7.464 105.131-180.189  1.00  0.00           C  
ATOM     16  O   ASP A 183      -7.814 105.909-181.078  1.00  0.00           O  
ATOM     17  CB  ASP A 183      -5.147 106.061-180.050  1.00  0.00           C  
ATOM     18  CG  ASP A 183      -5.715 107.184-179.201  1.00  0.00           C  
ATOM     19  OD1 ASP A 183      -6.167 106.912-178.065  1.00  0.00           O  
ATOM     20  OD2 ASP A 183      -5.699 108.345-179.670  1.00  0.00           O  
ATOM     21  N   TYR A 184      -8.321 104.541-179.360  1.00  0.00           N  
ATOM     22  CA  TYR A 184      -9.757 104.763-179.472  1.00  0.00           C  
ATOM     23  C   TYR A 184     -10.233 106.119-178.969  1.00  0.00           C  
ATOM     24  O   TYR A 184     -11.389 106.482-179.173  1.00  0.00           O  
ATOM     25  CB  TYR A 184     -10.525 103.640-178.771  1.00  0.00           C  
ATOM     26  CG  TYR A 184     -10.330 102.283-179.412  1.00  0.00           C  
ATOM     27  CD1 TYR A 184      -9.446 101.352-178.870  1.00  0.00           C  
ATOM     28  CD2 TYR A 184     -11.028 101.929-180.570  1.00  0.00           C  
ATOM     29  CE1 TYR A 184      -9.260 100.098-179.458  1.00  0.00           C  
ATOM     30  CE2 TYR A 184     -10.850 100.674-181.170  1.00  0.00           C  
ATOM     31  CZ  TYR A 184      -9.964  99.765-180.604  1.00  0.00           C  
ATOM     32  OH  TYR A 184      -9.788  98.521-181.170  1.00  0.00           O  
ATOM     33  N   ASP A 185      -9.351 106.871-178.318  1.00  0.00           N  
ATOM     34  CA  ASP A 185      -9.727 108.195-177.840  1.00  0.00           C  
ATOM     35  C   ASP A 185      -9.710 109.176-179.010  1.00  0.00           C  
ATOM     36  O   ASP A 185     -10.569 110.052-179.109  1.00  0.00           O  
ATOM     37  CB  ASP A 185      -8.780 108.663-176.732  1.00  0.00           C  
ATOM     38  CG  ASP A 185      -9.051 107.971-175.407  1.00  0.00           C  
ATOM     39  OD1 ASP A 185     -10.202 108.038-174.923  1.00  0.00           O  
ATOM     40  OD2 ASP A 185      -8.117 107.362-174.846  1.00  0.00           O  
ATOM     41  N   LYS A 186      -8.733 109.014-179.898  1.00  0.00           N  
ATOM     42  CA  LYS A 186      -8.609 109.863-181.080  1.00  0.00           C  
ATOM     43  C   LYS A 186      -9.688 109.456-182.078  1.00  0.00           C  
ATOM     44  O   LYS A 186     -10.064 110.224-182.966  1.00  0.00           O  
ATOM     45  CB  LYS A 186      -7.219 109.699-181.712  1.00  0.00           C  
ATOM     46  N   LEU A 187     -10.178 108.231-181.930  1.00  0.00           N  
ATOM     47  CA  LEU A 187     -11.218 107.733-182.810  1.00  0.00           C  
ATOM     48  C   LEU A 187     -12.532 108.390-182.391  1.00  0.00           C  
ATOM     49  O   LEU A 187     -13.316 108.839-183.231  1.00  0.00           O  
ATOM     50  CB  LEU A 187     -11.324 106.209-182.694  1.00  0.00           C  
ATOM     51  CG  LEU A 187     -11.640 105.458-183.988  1.00  0.00           C  
ATOM     52  CD1 LEU A 187     -11.767 103.967-183.715  1.00  0.00           C  
ATOM     53  CD2 LEU A 187     -12.921 106.005-184.580  1.00  0.00           C  
ATOM     54  N   ILE A 188     -12.758 108.461-181.083  1.00  0.00           N  
ATOM     55  CA  ILE A 188     -13.977 109.061-180.563  1.00  0.00           C  
ATOM     56  C   ILE A 188     -14.125 110.507-180.997  1.00  0.00           C  
ATOM     57  O   ILE A 188     -15.221 110.962-181.328  1.00  0.00           O  
ATOM     58  CB  ILE A 188     -14.019 108.991-179.030  1.00  0.00           C  
ATOM     59  CG1 ILE A 188     -14.263 107.544-178.601  1.00  0.00           C  
ATOM     60  CG2 ILE A 188     -15.095 109.921-178.488  1.00  0.00           C  
ATOM     61  CD1 ILE A 188     -14.490 107.370-177.130  1.00  0.00           C  
ATOM     62  N   VAL A 189     -13.017 111.234-180.996  1.00  0.00           N  
ATOM     63  CA  VAL A 189     -13.056 112.627-181.395  1.00  0.00           C  
ATOM     64  C   VAL A 189     -13.288 112.727-182.905  1.00  0.00           C  
ATOM     65  O   VAL A 189     -14.143 113.487-183.351  1.00  0.00           O  
ATOM     66  CB  VAL A 189     -11.751 113.352-180.997  1.00  0.00           C  
ATOM     67  CG1 VAL A 189     -10.576 112.756-181.739  1.00  0.00           C  
ATOM     68  CG2 VAL A 189     -11.875 114.833-181.278  1.00  0.00           C  
ATOM     69  N   ARG A 190     -12.544 111.949-183.688  1.00  0.00           N  
ATOM     70  CA  ARG A 190     -12.695 111.971-185.141  1.00  0.00           C  
ATOM     71  C   ARG A 190     -14.137 111.670-185.507  1.00  0.00           C  
ATOM     72  O   ARG A 190     -14.770 112.421-186.247  1.00  0.00           O  
ATOM     73  CB  ARG A 190     -11.773 110.943-185.787  1.00  0.00           C  
ATOM     74  N   PHE A 191     -14.649 110.564-184.972  1.00  0.00           N  
ATOM     75  CA  PHE A 191     -16.019 110.123-185.226  1.00  0.00           C  
ATOM     76  C   PHE A 191     -17.072 111.021-184.574  1.00  0.00           C  
ATOM     77  O   PHE A 191     -18.263 110.914-184.874  1.00  0.00           O  
ATOM     78  CB  PHE A 191     -16.187 108.677-184.746  1.00  0.00           C  
ATOM     79  CG  PHE A 191     -15.751 107.640-185.755  1.00  0.00           C  
ATOM     80  CD1 PHE A 191     -14.910 107.981-186.817  1.00  0.00           C  
ATOM     81  CD2 PHE A 191     -16.195 106.322-185.649  1.00  0.00           C  
ATOM     82  CE1 PHE A 191     -14.522 107.025-187.760  1.00  0.00           C  
ATOM     83  CE2 PHE A 191     -15.813 105.359-186.584  1.00  0.00           C  
ATOM     84  CZ  PHE A 191     -14.977 105.711-187.641  1.00  0.00           C  
ATOM     85  N   GLY A 195     -16.627 111.896-183.678  1.00  0.00           N  
ATOM     86  CA  GLY A 195     -17.539 112.805-183.013  1.00  0.00           C  
ATOM     87  C   GLY A 195     -18.539 112.160-182.073  1.00  0.00           C  
ATOM     88  O   GLY A 195     -19.588 112.743-181.790  1.00  0.00           O  
ATOM     89  N   SER A 196     -18.228 110.963-181.581  1.00  0.00           N  
ATOM     90  CA  SER A 196     -19.125 110.273-180.660  1.00  0.00           C  
ATOM     91  C   SER A 196     -18.767 110.632-179.220  1.00  0.00           C  
ATOM     92  O   SER A 196     -17.940 111.507-178.981  1.00  0.00           O  
ATOM     93  CB  SER A 196     -19.032 108.761-180.849  1.00  0.00           C  
ATOM     94  OG  SER A 196     -17.769 108.287-180.430  1.00  0.00           O  
ATOM     95  N   SER A 197     -19.383 109.944-178.265  1.00  0.00           N  
ATOM     96  CA  SER A 197     -19.141 110.215-176.853  1.00  0.00           C  
ATOM     97  C   SER A 197     -18.500 109.046-176.129  1.00  0.00           C  
ATOM     98  O   SER A 197     -18.836 107.886-176.371  1.00  0.00           O  
ATOM     99  CB  SER A 197     -20.458 110.563-176.169  1.00  0.00           C  
ATOM    100  OG  SER A 197     -21.143 111.557-176.908  1.00  0.00           O  
ATOM    101  N   LYS A 198     -17.577 109.354-175.229  1.00  0.00           N  
ATOM    102  CA  LYS A 198     -16.910 108.310-174.473  1.00  0.00           C  
ATOM    103  C   LYS A 198     -17.801 107.804-173.343  1.00  0.00           C  
ATOM    104  O   LYS A 198     -18.509 108.578-172.694  1.00  0.00           O  
ATOM    105  CB  LYS A 198     -15.582 108.821-173.899  1.00  0.00           C  
ATOM    106  CG  LYS A 198     -14.848 107.781-173.060  1.00  0.00           C  
ATOM    107  CD  LYS A 198     -13.347 108.013-173.071  1.00  0.00           C  
ATOM    108  CE  LYS A 198     -12.597 106.796-172.545  1.00  0.00           C  
ATOM    109  NZ  LYS A 198     -11.120 106.928-172.738  1.00  0.00           N  
ATOM    110  N   ILE A 199     -17.779 106.495-173.129  1.00  0.00           N  
ATOM    111  CA  ILE A 199     -18.557 105.899-172.064  1.00  0.00           C  
ATOM    112  C   ILE A 199     -17.736 106.075-170.796  1.00  0.00           C  
ATOM    113  O   ILE A 199     -16.673 105.472-170.670  1.00  0.00           O  
ATOM    114  CB  ILE A 199     -18.792 104.393-172.315  1.00  0.00           C  
ATOM    115  CG1 ILE A 199     -19.717 104.204-173.519  1.00  0.00           C  
ATOM    116  CG2 ILE A 199     -19.376 103.743-171.074  1.00  0.00           C  
ATOM    117  CD1 ILE A 199     -20.092 102.758-173.784  1.00  0.00           C  
ATOM    118  N   ASP A 200     -18.202 106.920-169.875  1.00  0.00           N  
ATOM    119  CA  ASP A 200     -17.477 107.139-168.622  1.00  0.00           C  
ATOM    120  C   ASP A 200     -18.114 106.377-167.471  1.00  0.00           C  
ATOM    121  O   ASP A 200     -18.972 105.522-167.691  1.00  0.00           O  
ATOM    122  CB  ASP A 200     -17.394 108.633-168.274  1.00  0.00           C  
ATOM    123  CG  ASP A 200     -18.740 109.332-168.319  1.00  0.00           C  
ATOM    124  OD1 ASP A 200     -19.749 108.735-167.884  1.00  0.00           O  
ATOM    125  OD2 ASP A 200     -18.776 110.496-168.776  1.00  0.00           O  
ATOM    126  N   LYS A 201     -17.692 106.680-166.245  1.00  0.00           N  
ATOM    127  CA  LYS A 201     -18.238 106.001-165.074  1.00  0.00           C  
ATOM    128  C   LYS A 201     -19.675 106.390-164.777  1.00  0.00           C  
ATOM    129  O   LYS A 201     -20.472 105.543-164.380  1.00  0.00           O  
ATOM    130  CB  LYS A 201     -17.379 106.257-163.831  1.00  0.00           C  
ATOM    131  CG  LYS A 201     -16.351 105.165-163.556  1.00  0.00           C  
ATOM    132  CD  LYS A 201     -16.935 103.750-163.737  1.00  0.00           C  
ATOM    133  CE  LYS A 201     -17.997 103.395-162.700  1.00  0.00           C  
ATOM    134  NZ  LYS A 201     -17.416 103.199-161.341  1.00  0.00           N  
ATOM    135  N   GLU A 202     -20.000 107.668-164.950  1.00  0.00           N  
ATOM    136  CA  GLU A 202     -21.362 108.134-164.720  1.00  0.00           C  
ATOM    137  C   GLU A 202     -22.303 107.230-165.496  1.00  0.00           C  
ATOM    138  O   GLU A 202     -23.184 106.590-164.922  1.00  0.00           O  
ATOM    139  CB  GLU A 202     -21.540 109.567-165.223  1.00  0.00           C  
ATOM    140  CG  GLU A 202     -20.920 110.634-164.344  1.00  0.00           C  
ATOM    141  CD  GLU A 202     -21.067 112.036-164.931  1.00  0.00           C  
ATOM    142  OE1 GLU A 202     -20.771 113.021-164.212  1.00  0.00           O  
ATOM    143  OE2 GLU A 202     -21.473 112.154-166.113  1.00  0.00           O  
ATOM    144  N   LEU A 203     -22.089 107.173-166.808  1.00  0.00           N  
ATOM    145  CA  LEU A 203     -22.917 106.366-167.690  1.00  0.00           C  
ATOM    146  C   LEU A 203     -23.021 104.917-167.238  1.00  0.00           C  
ATOM    147  O   LEU A 203     -24.104 104.329-167.262  1.00  0.00           O  
ATOM    148  CB  LEU A 203     -22.379 106.419-169.116  1.00  0.00           C  
ATOM    149  CG  LEU A 203     -23.369 105.869-170.143  1.00  0.00           C  
ATOM    150  CD1 LEU A 203     -24.648 106.687-170.095  1.00  0.00           C  
ATOM    151  CD2 LEU A 203     -22.763 105.920-171.529  1.00  0.00           C  
ATOM    152  N   ILE A 204     -21.902 104.338-166.822  1.00  0.00           N  
ATOM    153  CA  ILE A 204     -21.903 102.954-166.371  1.00  0.00           C  
ATOM    154  C   ILE A 204     -22.669 102.780-165.060  1.00  0.00           C  
ATOM    155  O   ILE A 204     -23.347 101.773-164.848  1.00  0.00           O  
ATOM    156  CB  ILE A 204     -20.467 102.439-166.203  1.00  0.00           C  
ATOM    157  CG1 ILE A 204     -19.724 102.596-167.534  1.00  0.00           C  
ATOM    158  CG2 ILE A 204     -20.481 100.982-165.736  1.00  0.00           C  
ATOM    159  CD1 ILE A 204     -18.366 101.944-167.587  1.00  0.00           C  
ATOM    160  N   ASN A 205     -22.562 103.763-164.176  1.00  0.00           N  
ATOM    161  CA  ASN A 205     -23.264 103.694-162.905  1.00  0.00           C  
ATOM    162  C   ASN A 205     -24.749 103.813-163.157  1.00  0.00           C  
ATOM    163  O   ASN A 205     -25.564 103.131-162.526  1.00  0.00           O  
ATOM    164  CB  ASN A 205     -22.807 104.814-161.976  1.00  0.00           C  
ATOM    165  CG  ASN A 205     -21.437 104.561-161.414  1.00  0.00           C  
ATOM    166  OD1 ASN A 205     -21.026 103.412-161.269  1.00  0.00           O  
ATOM    167  ND2 ASN A 205     -20.722 105.630-161.078  1.00  0.00           N  
ATOM    168  N   ARG A 206     -25.090 104.691-164.095  1.00  0.00           N  
ATOM    169  CA  ARG A 206     -26.474 104.917-164.470  1.00  0.00           C  
ATOM    170  C   ARG A 206     -27.075 103.629-165.024  1.00  0.00           C  
ATOM    171  O   ARG A 206     -28.193 103.258-164.671  1.00  0.00           O  
ATOM    172  CB  ARG A 206     -26.549 106.023-165.511  1.00  0.00           C  
ATOM    173  CG  ARG A 206     -27.949 106.432-165.787  1.00  0.00           C  
ATOM    174  CD  ARG A 206     -28.030 107.706-166.576  1.00  0.00           C  
ATOM    175  NE  ARG A 206     -29.437 108.003-166.827  1.00  0.00           N  
ATOM    176  CZ  ARG A 206     -29.875 108.947-167.648  1.00  0.00           C  
ATOM    177  NH1 ARG A 206     -29.012 109.707-168.318  1.00  0.00           N  
ATOM    178  NH2 ARG A 206     -31.181 109.122-167.794  1.00  0.00           N  
ATOM    179  N   ILE A 207     -26.329 102.950-165.892  1.00  0.00           N  
ATOM    180  CA  ILE A 207     -26.801 101.696-166.460  1.00  0.00           C  
ATOM    181  C   ILE A 207     -27.010 100.688-165.341  1.00  0.00           C  
ATOM    182  O   ILE A 207     -27.967  99.912-165.367  1.00  0.00           O  
ATOM    183  CB  ILE A 207     -25.796 101.117-167.488  1.00  0.00           C  
ATOM    184  CG1 ILE A 207     -25.741 102.031-168.721  1.00  0.00           C  
ATOM    185  CG2 ILE A 207     -26.188  99.685-167.862  1.00  0.00           C  
ATOM    186  CD1 ILE A 207     -24.733 101.613-169.761  1.00  0.00           C  
ATOM    187  N   GLU A 208     -26.122 100.696-164.352  1.00  0.00           N  
ATOM    188  CA  GLU A 208     -26.266  99.768-163.235  1.00  0.00           C  
ATOM    189  C   GLU A 208     -27.568 100.054-162.488  1.00  0.00           C  
ATOM    190  O   GLU A 208     -28.369  99.148-162.243  1.00  0.00           O  
ATOM    191  CB  GLU A 208     -25.082  99.882-162.279  1.00  0.00           C  
ATOM    192  CG  GLU A 208     -25.160  98.913-161.101  1.00  0.00           C  
ATOM    193  CD  GLU A 208     -23.874  98.860-160.299  1.00  0.00           C  
ATOM    194  OE1 GLU A 208     -23.271  99.937-160.086  1.00  0.00           O  
ATOM    195  OE2 GLU A 208     -23.472  97.749-159.876  1.00  0.00           O  
ATOM    196  N   ARG A 209     -27.778 101.317-162.132  1.00  0.00           N  
ATOM    197  CA  ARG A 209     -28.997 101.716-161.432  1.00  0.00           C  
ATOM    198  C   ARG A 209     -30.265 101.362-162.222  1.00  0.00           C  
ATOM    199  O   ARG A 209     -31.233 100.845-161.662  1.00  0.00           O  
ATOM    200  CB  ARG A 209     -28.983 103.226-161.156  1.00  0.00           C  
ATOM    201  CG  ARG A 209     -28.163 103.643-159.943  1.00  0.00           C  
ATOM    202  CD  ARG A 209     -28.207 105.159-159.708  1.00  0.00           C  
ATOM    203  NE  ARG A 209     -27.067 105.852-160.311  1.00  0.00           N  
ATOM    204  CZ  ARG A 209     -27.152 106.712-161.326  1.00  0.00           C  
ATOM    205  NH1 ARG A 209     -28.337 106.992-161.862  1.00  0.00           N  
ATOM    206  NH2 ARG A 209     -26.051 107.291-161.807  1.00  0.00           N  
ATOM    207  N   ALA A 210     -30.256 101.630-163.525  1.00  0.00           N  
ATOM    208  CA  ALA A 210     -31.421 101.369-164.358  1.00  0.00           C  
ATOM    209  C   ALA A 210     -31.720  99.897-164.575  1.00  0.00           C  
ATOM    210  O   ALA A 210     -32.859  99.517-164.834  1.00  0.00           O  
ATOM    211  CB  ALA A 210     -31.255 102.064-165.700  1.00  0.00           C  
ATOM    212  N   THR A 211     -30.708  99.060-164.454  1.00  0.00           N  
ATOM    213  CA  THR A 211     -30.912  97.645-164.691  1.00  0.00           C  
ATOM    214  C   THR A 211     -30.950  96.794-163.434  1.00  0.00           C  
ATOM    215  O   THR A 211     -31.450  95.672-163.450  1.00  0.00           O  
ATOM    216  CB  THR A 211     -29.817  97.126-165.605  1.00  0.00           C  
ATOM    217  OG1 THR A 211     -28.554  97.230-164.936  1.00  0.00           O  
ATOM    218  CG2 THR A 211     -29.771  97.963-166.872  1.00  0.00           C  
ATOM    219  N   GLY A 212     -30.420  97.335-162.345  1.00  0.00           N  
ATOM    220  CA  GLY A 212     -30.394  96.595-161.097  1.00  0.00           C  
ATOM    221  C   GLY A 212     -29.411  95.443-161.186  1.00  0.00           C  
ATOM    222  O   GLY A 212     -29.423  94.531-160.361  1.00  0.00           O  
ATOM    223  N   GLN A 214     -28.556  95.492-162.203  1.00  0.00           N  
ATOM    224  CA  GLN A 214     -27.549  94.462-162.441  1.00  0.00           C  
ATOM    225  C   GLN A 214     -26.165  95.092-162.441  1.00  0.00           C  
ATOM    226  O   GLN A 214     -26.020  96.310-162.577  1.00  0.00           O  
ATOM    227  CB  GLN A 214     -27.778  93.813-163.804  1.00  0.00           C  
ATOM    228  CG  GLN A 214     -29.078  93.068-163.943  1.00  0.00           C  
ATOM    229  CD  GLN A 214     -29.060  91.765-163.195  1.00  0.00           C  
ATOM    230  OE1 GLN A 214     -28.946  91.747-161.974  1.00  0.00           O  
ATOM    231  NE2 GLN A 214     -29.163  90.657-163.926  1.00  0.00           N  
ATOM    232  N   ARG A 215     -25.144  94.263-162.281  1.00  0.00           N  
ATOM    233  CA  ARG A 215     -23.789  94.776-162.312  1.00  0.00           C  
ATOM    234  C   ARG A 215     -23.460  94.919-163.788  1.00  0.00           C  
ATOM    235  O   ARG A 215     -23.629  93.973-164.558  1.00  0.00           O  
ATOM    236  CB  ARG A 215     -22.814  93.796-161.668  1.00  0.00           C  
ATOM    237  CG  ARG A 215     -21.444  94.398-161.452  1.00  0.00           C  
ATOM    238  CD  ARG A 215     -20.419  93.345-161.121  1.00  0.00           C  
ATOM    239  NE  ARG A 215     -19.103  93.948-160.941  1.00  0.00           N  
ATOM    240  CZ  ARG A 215     -17.961  93.272-161.002  1.00  0.00           C  
ATOM    241  NH1 ARG A 215     -17.975  91.962-161.240  1.00  0.00           N  
ATOM    242  NH2 ARG A 215     -16.809  93.912-160.833  1.00  0.00           N  
ATOM    243  N   PRO A 216     -22.998  96.103-164.206  1.00  0.00           N  
ATOM    244  CA  PRO A 216     -22.671  96.292-165.622  1.00  0.00           C  
ATOM    245  C   PRO A 216     -21.694  95.253-166.178  1.00  0.00           C  
ATOM    246  O   PRO A 216     -20.711  94.902-165.534  1.00  0.00           O  
ATOM    247  CB  PRO A 216     -22.146  97.732-165.675  1.00  0.00           C  
ATOM    248  CG  PRO A 216     -21.727  98.025-164.254  1.00  0.00           C  
ATOM    249  CD  PRO A 216     -22.771  97.333-163.435  1.00  0.00           C  
ATOM    250  N   HIS A 217     -22.006  94.760-167.375  1.00  0.00           N  
ATOM    251  CA  HIS A 217     -21.225  93.740-168.079  1.00  0.00           C  
ATOM    252  C   HIS A 217     -19.747  94.112-168.144  1.00  0.00           C  
ATOM    253  O   HIS A 217     -19.410  95.291-168.299  1.00  0.00           O  
ATOM    254  CB  HIS A 217     -21.798  93.561-169.495  1.00  0.00           C  
ATOM    255  CG  HIS A 217     -21.288  92.351-170.212  1.00  0.00           C  
ATOM    256  ND1 HIS A 217     -20.090  92.338-170.893  1.00  0.00           N  
ATOM    257  CD2 HIS A 217     -21.806  91.105-170.334  1.00  0.00           C  
ATOM    258  CE1 HIS A 217     -19.891  91.135-171.405  1.00  0.00           C  
ATOM    259  NE2 HIS A 217     -20.918  90.369-171.080  1.00  0.00           N  
ATOM    260  N   HIS A 218     -18.864  93.115-168.032  1.00  0.00           N  
ATOM    261  CA  HIS A 218     -17.434  93.395-168.068  1.00  0.00           C  
ATOM    262  C   HIS A 218     -16.955  94.142-169.314  1.00  0.00           C  
ATOM    263  O   HIS A 218     -15.976  94.891-169.233  1.00  0.00           O  
ATOM    264  CB  HIS A 218     -16.595  92.125-167.867  1.00  0.00           C  
ATOM    265  CG  HIS A 218     -16.927  91.005-168.799  1.00  0.00           C  
ATOM    266  ND1 HIS A 218     -18.019  90.183-168.618  1.00  0.00           N  
ATOM    267  CD2 HIS A 218     -16.282  90.534-169.894  1.00  0.00           C  
ATOM    268  CE1 HIS A 218     -18.030  89.254-169.557  1.00  0.00           C  
ATOM    269  NE2 HIS A 218     -16.985  89.445-170.346  1.00  0.00           N  
ATOM    270  N   PHE A 219     -17.615  93.966-170.461  1.00  0.00           N  
ATOM    271  CA  PHE A 219     -17.162  94.706-171.644  1.00  0.00           C  
ATOM    272  C   PHE A 219     -17.248  96.181-171.291  1.00  0.00           C  
ATOM    273  O   PHE A 219     -16.413  96.979-171.701  1.00  0.00           O  
ATOM    274  CB  PHE A 219     -18.031  94.426-172.873  1.00  0.00           C  
ATOM    275  CG  PHE A 219     -17.879  93.038-173.431  1.00  0.00           C  
ATOM    276  CD1 PHE A 219     -16.837  92.209-173.019  1.00  0.00           C  
ATOM    277  CD2 PHE A 219     -18.783  92.562-174.381  1.00  0.00           C  
ATOM    278  CE1 PHE A 219     -16.701  90.925-173.543  1.00  0.00           C  
ATOM    279  CE2 PHE A 219     -18.656  91.278-174.913  1.00  0.00           C  
ATOM    280  CZ  PHE A 219     -17.614  90.457-174.494  1.00  0.00           C  
ATOM    281  N   LEU A 220     -18.263  96.530-170.510  1.00  0.00           N  
ATOM    282  CA  LEU A 220     -18.466  97.906-170.075  1.00  0.00           C  
ATOM    283  C   LEU A 220     -17.453  98.332-169.014  1.00  0.00           C  
ATOM    284  O   LEU A 220     -16.905  99.439-169.075  1.00  0.00           O  
ATOM    285  CB  LEU A 220     -19.885  98.074-169.528  1.00  0.00           C  
ATOM    286  CG  LEU A 220     -20.981  98.209-170.588  1.00  0.00           C  
ATOM    287  CD1 LEU A 220     -22.365  98.170-169.929  1.00  0.00           C  
ATOM    288  CD2 LEU A 220     -20.767  99.515-171.348  1.00  0.00           C  
ATOM    289  N   ARG A 221     -17.208  97.454-168.046  1.00  0.00           N  
ATOM    290  CA  ARG A 221     -16.264  97.754-166.975  1.00  0.00           C  
ATOM    291  C   ARG A 221     -14.830  97.868-167.497  1.00  0.00           C  
ATOM    292  O   ARG A 221     -14.029  98.647-166.974  1.00  0.00           O  
ATOM    293  CB  ARG A 221     -16.314  96.673-165.894  1.00  0.00           C  
ATOM    294  CG  ARG A 221     -17.680  96.462-165.257  1.00  0.00           C  
ATOM    295  CD  ARG A 221     -17.574  95.633-163.962  1.00  0.00           C  
ATOM    296  NE  ARG A 221     -16.902  94.344-164.138  1.00  0.00           N  
ATOM    297  CZ  ARG A 221     -17.508  93.215-164.493  1.00  0.00           C  
ATOM    298  NH1 ARG A 221     -18.813  93.199-164.716  1.00  0.00           N  
ATOM    299  NH2 ARG A 221     -16.812  92.090-164.613  1.00  0.00           N  
ATOM    300  N   ARG A 222     -14.517  97.112-168.546  1.00  0.00           N  
ATOM    301  CA  ARG A 222     -13.169  97.097-169.099  1.00  0.00           C  
ATOM    302  C   ARG A 222     -12.925  97.918-170.362  1.00  0.00           C  
ATOM    303  O   ARG A 222     -11.882  97.781-170.992  1.00  0.00           O  
ATOM    304  CB  ARG A 222     -12.755  95.653-169.339  1.00  0.00           C  
ATOM    305  CG  ARG A 222     -12.911  94.811-168.100  1.00  0.00           C  
ATOM    306  CD  ARG A 222     -12.738  93.351-168.401  1.00  0.00           C  
ATOM    307  NE  ARG A 222     -13.009  92.520-167.231  1.00  0.00           N  
ATOM    308  CZ  ARG A 222     -12.929  91.194-167.238  1.00  0.00           C  
ATOM    309  NH1 ARG A 222     -12.588  90.563-168.357  1.00  0.00           N  
ATOM    310  NH2 ARG A 222     -13.181  90.501-166.134  1.00  0.00           N  
ATOM    311  N   GLY A 224     -13.877  98.765-170.736  1.00  0.00           N  
ATOM    312  CA  GLY A 224     -13.695  99.595-171.912  1.00  0.00           C  
ATOM    313  C   GLY A 224     -13.742  98.908-173.265  1.00  0.00           C  
ATOM    314  O   GLY A 224     -13.270  99.473-174.256  1.00  0.00           O  
ATOM    315  N   ILE A 225     -14.285  97.693-173.322  1.00  0.00           N  
ATOM    316  CA  ILE A 225     -14.394  96.989-174.596  1.00  0.00           C  
ATOM    317  C   ILE A 225     -15.498  97.688-175.377  1.00  0.00           C  
ATOM    318  O   ILE A 225     -15.380  97.891-176.583  1.00  0.00           O  
ATOM    319  CB  ILE A 225     -14.685  95.502-174.386  1.00  0.00           C  
ATOM    320  CG1 ILE A 225     -13.408  94.828-173.880  1.00  0.00           C  
ATOM    321  CG2 ILE A 225     -15.153  94.862-175.680  1.00  0.00           C  
ATOM    322  CD1 ILE A 225     -13.588  93.406-173.407  1.00  0.00           C  
ATOM    323  N   PHE A 226     -16.579  98.053-174.696  1.00  0.00           N  
ATOM    324  CA  PHE A 226     -17.628  98.834-175.344  1.00  0.00           C  
ATOM    325  C   PHE A 226     -17.326 100.194-174.729  1.00  0.00           C  
ATOM    326  O   PHE A 226     -17.738 100.496-173.612  1.00  0.00           O  
ATOM    327  CB  PHE A 226     -19.027  98.337-174.980  1.00  0.00           C  
ATOM    328  CG  PHE A 226     -19.622  97.430-176.025  1.00  0.00           C  
ATOM    329  CD1 PHE A 226     -19.327  96.070-176.033  1.00  0.00           C  
ATOM    330  CD2 PHE A 226     -20.411  97.952-177.052  1.00  0.00           C  
ATOM    331  CE1 PHE A 226     -19.799  95.244-177.047  1.00  0.00           C  
ATOM    332  CE2 PHE A 226     -20.890  97.134-178.072  1.00  0.00           C  
ATOM    333  CZ  PHE A 226     -20.583  95.777-178.071  1.00  0.00           C  
ATOM    334  N   PHE A 227     -16.573 100.997-175.471  1.00  0.00           N  
ATOM    335  CA  PHE A 227     -16.093 102.292-175.005  1.00  0.00           C  
ATOM    336  C   PHE A 227     -16.808 103.561-175.447  1.00  0.00           C  
ATOM    337  O   PHE A 227     -16.728 104.584-174.767  1.00  0.00           O  
ATOM    338  CB  PHE A 227     -14.641 102.440-175.434  1.00  0.00           C  
ATOM    339  CG  PHE A 227     -14.479 102.562-176.918  1.00  0.00           C  
ATOM    340  CD1 PHE A 227     -14.790 101.489-177.749  1.00  0.00           C  
ATOM    341  CD2 PHE A 227     -14.089 103.768-177.492  1.00  0.00           C  
ATOM    342  CE1 PHE A 227     -14.718 101.614-179.140  1.00  0.00           C  
ATOM    343  CE2 PHE A 227     -14.012 103.914-178.881  1.00  0.00           C  
ATOM    344  CZ  PHE A 227     -14.328 102.837-179.708  1.00  0.00           C  
ATOM    345  N   SER A 228     -17.473 103.521-176.590  1.00  0.00           N  
ATOM    346  CA  SER A 228     -18.116 104.719-177.100  1.00  0.00           C  
ATOM    347  C   SER A 228     -19.609 104.556-177.304  1.00  0.00           C  
ATOM    348  O   SER A 228     -20.115 103.440-177.368  1.00  0.00           O  
ATOM    349  CB  SER A 228     -17.431 105.109-178.414  1.00  0.00           C  
ATOM    350  OG  SER A 228     -18.103 106.168-179.064  1.00  0.00           O  
ATOM    351  N   HIS A 229     -20.314 105.676-177.411  1.00  0.00           N  
ATOM    352  CA  HIS A 229     -21.752 105.630-177.621  1.00  0.00           C  
ATOM    353  C   HIS A 229     -22.256 106.918-178.253  1.00  0.00           C  
ATOM    354  O   HIS A 229     -21.482 107.848-178.503  1.00  0.00           O  
ATOM    355  CB  HIS A 229     -22.485 105.439-176.292  1.00  0.00           C  
ATOM    356  CG  HIS A 229     -22.702 106.717-175.539  1.00  0.00           C  
ATOM    357  ND1 HIS A 229     -21.754 107.258-174.694  1.00  0.00           N  
ATOM    358  CD2 HIS A 229     -23.743 107.581-175.535  1.00  0.00           C  
ATOM    359  CE1 HIS A 229     -22.205 108.397-174.201  1.00  0.00           C  
ATOM    360  NE2 HIS A 229     -23.409 108.616-174.695  1.00  0.00           N  
ATOM    361  N   ARG A 230     -23.564 106.947-178.507  1.00  0.00           N  
ATOM    362  CA  ARG A 230     -24.252 108.116-179.057  1.00  0.00           C  
ATOM    363  C   ARG A 230     -25.671 108.081-178.476  1.00  0.00           C  
ATOM    364  O   ARG A 230     -26.409 107.120-178.692  1.00  0.00           O  
ATOM    365  CB  ARG A 230     -24.339 108.065-180.595  1.00  0.00           C  
ATOM    366  CG  ARG A 230     -23.136 107.462-181.325  1.00  0.00           C  
ATOM    367  CD  ARG A 230     -23.145 107.792-182.826  1.00  0.00           C  
ATOM    368  NE  ARG A 230     -22.576 109.111-183.075  1.00  0.00           N  
ATOM    369  CZ  ARG A 230     -21.488 109.338-183.809  1.00  0.00           C  
ATOM    370  NH1 ARG A 230     -20.838 108.336-184.387  1.00  0.00           N  
ATOM    371  NH2 ARG A 230     -21.027 110.573-183.944  1.00  0.00           N  
ATOM    372  N   ASP A 231     -26.040 109.105-177.714  1.00  0.00           N  
ATOM    373  CA  ASP A 231     -27.382 109.185-177.138  1.00  0.00           C  
ATOM    374  C   ASP A 231     -27.754 108.122-176.103  1.00  0.00           C  
ATOM    375  O   ASP A 231     -28.927 108.015-175.749  1.00  0.00           O  
ATOM    376  CB  ASP A 231     -28.443 109.144-178.248  1.00  0.00           C  
ATOM    377  CG  ASP A 231     -28.446 110.393-179.116  1.00  0.00           C  
ATOM    378  OD1 ASP A 231     -27.687 111.337-178.815  1.00  0.00           O  
ATOM    379  OD2 ASP A 231     -29.220 110.430-180.100  1.00  0.00           O  
ATOM    380  N   MET A 232     -26.794 107.340-175.615  1.00  0.00           N  
ATOM    381  CA  MET A 232     -27.128 106.303-174.632  1.00  0.00           C  
ATOM    382  C   MET A 232     -27.927 106.894-173.471  1.00  0.00           C  
ATOM    383  O   MET A 232     -28.709 106.195-172.820  1.00  0.00           O  
ATOM    384  CB  MET A 232     -25.869 105.613-174.101  1.00  0.00           C  
ATOM    385  CG  MET A 232     -26.151 104.434-173.170  1.00  0.00           C  
ATOM    386  SD  MET A 232     -27.237 103.188-173.917  1.00  0.00           S  
ATOM    387  CE  MET A 232     -27.947 102.398-172.467  1.00  0.00           C  
ATOM    388  N   ASN A 233     -27.737 108.186-173.218  1.00  0.00           N  
ATOM    389  CA  ASN A 233     -28.465 108.844-172.147  1.00  0.00           C  
ATOM    390  C   ASN A 233     -29.950 108.954-172.488  1.00  0.00           C  
ATOM    391  O   ASN A 233     -30.806 108.787-171.609  1.00  0.00           O  
ATOM    392  CB  ASN A 233     -27.879 110.229-171.872  1.00  0.00           C  
ATOM    393  CG  ASN A 233     -26.625 110.169-171.010  1.00  0.00           C  
ATOM    394  OD1 ASN A 233     -26.647 109.650-169.887  1.00  0.00           O  
ATOM    395  ND2 ASN A 233     -25.524 110.704-171.531  1.00  0.00           N  
ATOM    396  N   GLN A 234     -30.260 109.224-173.759  1.00  0.00           N  
ATOM    397  CA  GLN A 234     -31.656 109.326-174.185  1.00  0.00           C  
ATOM    398  C   GLN A 234     -32.332 108.000-173.871  1.00  0.00           C  
ATOM    399  O   GLN A 234     -33.407 107.967-173.270  1.00  0.00           O  
ATOM    400  CB  GLN A 234     -31.777 109.585-175.692  1.00  0.00           C  
ATOM    401  CG  GLN A 234     -31.013 110.784-176.227  1.00  0.00           C  
ATOM    402  CD  GLN A 234     -31.235 112.048-175.414  1.00  0.00           C  
ATOM    403  OE1 GLN A 234     -30.624 112.237-174.356  1.00  0.00           O  
ATOM    404  NE2 GLN A 234     -32.116 112.919-175.900  1.00  0.00           N  
ATOM    405  N   VAL A 235     -31.688 106.912-174.285  1.00  0.00           N  
ATOM    406  CA  VAL A 235     -32.214 105.574-174.063  1.00  0.00           C  
ATOM    407  C   VAL A 235     -32.504 105.348-172.588  1.00  0.00           C  
ATOM    408  O   VAL A 235     -33.543 104.785-172.226  1.00  0.00           O  
ATOM    409  CB  VAL A 235     -31.223 104.484-174.535  1.00  0.00           C  
ATOM    410  CG1 VAL A 235     -31.798 103.102-174.258  1.00  0.00           C  
ATOM    411  CG2 VAL A 235     -30.939 104.638-176.018  1.00  0.00           C  
ATOM    412  N   LEU A 236     -31.580 105.783-171.738  1.00  0.00           N  
ATOM    413  CA  LEU A 236     -31.759 105.619-170.301  1.00  0.00           C  
ATOM    414  C   LEU A 236     -32.893 106.511-169.792  1.00  0.00           C  
ATOM    415  O   LEU A 236     -33.723 106.064-168.999  1.00  0.00           O  
ATOM    416  CB  LEU A 236     -30.445 105.910-169.560  1.00  0.00           C  
ATOM    417  CG  LEU A 236     -29.341 104.862-169.794  1.00  0.00           C  
ATOM    418  CD1 LEU A 236     -28.030 105.344-169.199  1.00  0.00           C  
ATOM    419  CD2 LEU A 236     -29.749 103.529-169.178  1.00  0.00           C  
ATOM    420  N   ASP A 237     -32.947 107.762-170.246  1.00  0.00           N  
ATOM    421  CA  ASP A 237     -34.029 108.641-169.817  1.00  0.00           C  
ATOM    422  C   ASP A 237     -35.342 107.929-170.129  1.00  0.00           C  
ATOM    423  O   ASP A 237     -36.246 107.861-169.293  1.00  0.00           O  
ATOM    424  CB  ASP A 237     -34.013 109.978-170.570  1.00  0.00           C  
ATOM    425  CG  ASP A 237     -32.865 110.889-170.153  1.00  0.00           C  
ATOM    426  OD1 ASP A 237     -32.592 111.013-168.942  1.00  0.00           O  
ATOM    427  OD2 ASP A 237     -32.246 111.508-171.046  1.00  0.00           O  
ATOM    428  N   ALA A 238     -35.437 107.389-171.338  1.00  0.00           N  
ATOM    429  CA  ALA A 238     -36.644 106.702-171.773  1.00  0.00           C  
ATOM    430  C   ALA A 238     -36.976 105.517-170.893  1.00  0.00           C  
ATOM    431  O   ALA A 238     -38.089 105.408-170.387  1.00  0.00           O  
ATOM    432  CB  ALA A 238     -36.498 106.244-173.224  1.00  0.00           C  
ATOM    433  N   TYR A 240     -36.009 104.626-170.717  1.00  0.00           N  
ATOM    434  CA  TYR A 240     -36.214 103.438-169.900  1.00  0.00           C  
ATOM    435  C   TYR A 240     -36.637 103.801-168.476  1.00  0.00           C  
ATOM    436  O   TYR A 240     -37.500 103.141-167.889  1.00  0.00           O  
ATOM    437  CB  TYR A 240     -34.936 102.609-169.855  1.00  0.00           C  
ATOM    438  CG  TYR A 240     -35.165 101.202-169.366  1.00  0.00           C  
ATOM    439  CD1 TYR A 240     -35.822 100.271-170.165  1.00  0.00           C  
ATOM    440  CD2 TYR A 240     -34.724 100.799-168.109  1.00  0.00           C  
ATOM    441  CE1 TYR A 240     -36.034  98.971-169.724  1.00  0.00           C  
ATOM    442  CE2 TYR A 240     -34.930  99.504-167.655  1.00  0.00           C  
ATOM    443  CZ  TYR A 240     -35.587  98.593-168.467  1.00  0.00           C  
ATOM    444  OH  TYR A 240     -35.803  97.304-168.020  1.00  0.00           O  
ATOM    445  N   GLU A 241     -36.023 104.848-167.926  1.00  0.00           N  
ATOM    446  CA  GLU A 241     -36.340 105.301-166.574  1.00  0.00           C  
ATOM    447  C   GLU A 241     -37.774 105.838-166.502  1.00  0.00           C  
ATOM    448  O   GLU A 241     -38.483 105.611-165.518  1.00  0.00           O  
ATOM    449  CB  GLU A 241     -35.343 106.380-166.137  1.00  0.00           C  
ATOM    450  CG  GLU A 241     -34.006 105.847-165.594  1.00  0.00           C  
ATOM    451  CD  GLU A 241     -32.886 106.892-165.632  1.00  0.00           C  
ATOM    452  OE1 GLU A 241     -33.177 108.097-165.458  1.00  0.00           O  
ATOM    453  OE2 GLU A 241     -31.709 106.510-165.830  1.00  0.00           O  
ATOM    454  N   ASN A 243     -38.194 106.545-167.549  1.00  0.00           N  
ATOM    455  CA  ASN A 243     -39.540 107.105-167.612  1.00  0.00           C  
ATOM    456  C   ASN A 243     -40.528 106.074-168.135  1.00  0.00           C  
ATOM    457  O   ASN A 243     -41.657 106.399-168.492  1.00  0.00           O  
ATOM    458  CB  ASN A 243     -39.553 108.354-168.494  1.00  0.00           C  
ATOM    459  CG  ASN A 243     -38.951 109.557-167.795  1.00  0.00           C  
ATOM    460  OD1 ASN A 243     -39.520 110.081-166.835  1.00  0.00           O  
ATOM    461  ND2 ASN A 243     -37.788 109.993-168.262  1.00  0.00           N  
ATOM    462  N   LYS A 244     -40.073 104.828-168.175  1.00  0.00           N  
ATOM    463  CA  LYS A 244     -40.871 103.691-168.612  1.00  0.00           C  
ATOM    464  C   LYS A 244     -41.300 103.665-170.089  1.00  0.00           C  
ATOM    465  O   LYS A 244     -42.210 102.927-170.453  1.00  0.00           O  
ATOM    466  CB  LYS A 244     -42.098 103.539-167.701  1.00  0.00           C  
ATOM    467  CG  LYS A 244     -41.796 103.645-166.187  1.00  0.00           C  
ATOM    468  CD  LYS A 244     -40.825 102.587-165.654  1.00  0.00           C  
ATOM    469  CE  LYS A 244     -41.398 101.176-165.766  1.00  0.00           C  
ATOM    470  NZ  LYS A 244     -40.633 100.135-164.995  1.00  0.00           N  
ATOM    471  N   LYS A 245     -40.654 104.460-170.936  1.00  0.00           N  
ATOM    472  CA  LYS A 245     -40.974 104.437-172.359  1.00  0.00           C  
ATOM    473  C   LYS A 245     -40.257 103.197-172.894  1.00  0.00           C  
ATOM    474  O   LYS A 245     -39.341 102.689-172.255  1.00  0.00           O  
ATOM    475  CB  LYS A 245     -40.448 105.690-173.052  1.00  0.00           C  
ATOM    476  CG  LYS A 245     -40.733 106.954-172.277  1.00  0.00           C  
ATOM    477  CD  LYS A 245     -41.449 108.016-173.109  1.00  0.00           C  
ATOM    478  CE  LYS A 245     -42.909 107.663-173.377  1.00  0.00           C  
ATOM    479  NZ  LYS A 245     -43.637 108.782-174.061  1.00  0.00           N  
ATOM    480  N   PRO A 265     -40.657 102.688-174.068  1.00  0.00           N  
ATOM    481  CA  PRO A 265     -39.978 101.495-174.584  1.00  0.00           C  
ATOM    482  C   PRO A 265     -38.836 101.802-175.525  1.00  0.00           C  
ATOM    483  O   PRO A 265     -38.685 102.927-175.993  1.00  0.00           O  
ATOM    484  CB  PRO A 265     -41.094 100.771-175.308  1.00  0.00           C  
ATOM    485  CG  PRO A 265     -41.796 101.921-175.965  1.00  0.00           C  
ATOM    486  CD  PRO A 265     -41.877 102.961-174.847  1.00  0.00           C  
ATOM    487  N   PHE A 266     -38.029 100.789-175.804  1.00  0.00           N  
ATOM    488  CA  PHE A 266     -36.935 100.940-176.747  1.00  0.00           C  
ATOM    489  C   PHE A 266     -36.560  99.544-177.224  1.00  0.00           C  
ATOM    490  O   PHE A 266     -36.887  98.559-176.569  1.00  0.00           O  
ATOM    491  CB  PHE A 266     -35.756 101.689-176.099  1.00  0.00           C  
ATOM    492  CG  PHE A 266     -34.781 100.817-175.349  1.00  0.00           C  
ATOM    493  CD1 PHE A 266     -33.869 100.016-176.036  1.00  0.00           C  
ATOM    494  CD2 PHE A 266     -34.731 100.842-173.955  1.00  0.00           C  
ATOM    495  CE1 PHE A 266     -32.916  99.256-175.347  1.00  0.00           C  
ATOM    496  CE2 PHE A 266     -33.780 100.082-173.256  1.00  0.00           C  
ATOM    497  CZ  PHE A 266     -32.872  99.289-173.956  1.00  0.00           C  
ATOM    498  N   TYR A 267     -35.933  99.435-178.389  1.00  0.00           N  
ATOM    499  CA  TYR A 267     -35.547  98.113-178.856  1.00  0.00           C  
ATOM    500  C   TYR A 267     -34.104  98.085-179.324  1.00  0.00           C  
ATOM    501  O   TYR A 267     -33.477  99.134-179.529  1.00  0.00           O  
ATOM    502  CB  TYR A 267     -36.480  97.599-179.969  1.00  0.00           C  
ATOM    503  CG  TYR A 267     -36.333  98.279-181.317  1.00  0.00           C  
ATOM    504  CD1 TYR A 267     -36.857  99.550-181.546  1.00  0.00           C  
ATOM    505  CD2 TYR A 267     -35.689  97.636-182.374  1.00  0.00           C  
ATOM    506  CE1 TYR A 267     -36.748 100.162-182.794  1.00  0.00           C  
ATOM    507  CE2 TYR A 267     -35.572  98.240-183.632  1.00  0.00           C  
ATOM    508  CZ  TYR A 267     -36.105  99.504-183.835  1.00  0.00           C  
ATOM    509  OH  TYR A 267     -35.992 100.104-185.076  1.00  0.00           O  
ATOM    510  N   LEU A 268     -33.587  96.866-179.471  1.00  0.00           N  
ATOM    511  CA  LEU A 268     -32.216  96.637-179.906  1.00  0.00           C  
ATOM    512  C   LEU A 268     -32.118  96.189-181.354  1.00  0.00           C  
ATOM    513  O   LEU A 268     -32.931  95.400-181.848  1.00  0.00           O  
ATOM    514  CB  LEU A 268     -31.555  95.587-179.018  1.00  0.00           C  
ATOM    515  CG  LEU A 268     -31.304  95.971-177.567  1.00  0.00           C  
ATOM    516  CD1 LEU A 268     -31.003  94.717-176.784  1.00  0.00           C  
ATOM    517  CD2 LEU A 268     -30.159  96.972-177.482  1.00  0.00           C  
ATOM    518  N   TYR A 269     -31.092  96.693-182.025  1.00  0.00           N  
ATOM    519  CA  TYR A 269     -30.848  96.351-183.408  1.00  0.00           C  
ATOM    520  C   TYR A 269     -29.354  96.153-183.655  1.00  0.00           C  
ATOM    521  O   TYR A 269     -28.545  97.034-183.367  1.00  0.00           O  
ATOM    522  CB  TYR A 269     -31.419  97.452-184.330  1.00  0.00           C  
ATOM    523  CG  TYR A 269     -30.819  97.476-185.719  1.00  0.00           C  
ATOM    524  CD1 TYR A 269     -30.495  96.289-186.381  1.00  0.00           C  
ATOM    525  CD2 TYR A 269     -30.519  98.687-186.351  1.00  0.00           C  
ATOM    526  CE1 TYR A 269     -29.875  96.303-187.623  1.00  0.00           C  
ATOM    527  CE2 TYR A 269     -29.894  98.711-187.610  1.00  0.00           C  
ATOM    528  CZ  TYR A 269     -29.571  97.515-188.233  1.00  0.00           C  
ATOM    529  OH  TYR A 269     -28.913  97.512-189.447  1.00  0.00           O  
ATOM    530  N   THR A 270     -28.994  94.976-184.151  1.00  0.00           N  
ATOM    531  CA  THR A 270     -27.610  94.676-184.495  1.00  0.00           C  
ATOM    532  C   THR A 270     -27.685  93.750-185.707  1.00  0.00           C  
ATOM    533  O   THR A 270     -28.778  93.349-186.112  1.00  0.00           O  
ATOM    534  CB  THR A 270     -26.837  93.990-183.337  1.00  0.00           C  
ATOM    535  OG1 THR A 270     -25.426  94.090-183.586  1.00  0.00           O  
ATOM    536  CG2 THR A 270     -27.220  92.514-183.217  1.00  0.00           C  
ATOM    537  N   GLY A 272     -26.546  93.418-186.302  1.00  0.00           N  
ATOM    538  CA  GLY A 272     -26.591  92.552-187.467  1.00  0.00           C  
ATOM    539  C   GLY A 272     -25.340  91.748-187.731  1.00  0.00           C  
ATOM    540  O   GLY A 272     -24.352  91.846-186.999  1.00  0.00           O  
ATOM    541  N   ARG A 273     -25.388  90.952-188.795  1.00  0.00           N  
ATOM    542  CA  ARG A 273     -24.264  90.110-189.177  1.00  0.00           C  
ATOM    543  C   ARG A 273     -24.127  89.978-190.691  1.00  0.00           C  
ATOM    544  O   ARG A 273     -25.097  89.659-191.385  1.00  0.00           O  
ATOM    545  CB  ARG A 273     -24.436  88.727-188.540  1.00  0.00           C  
ATOM    546  CG  ARG A 273     -23.682  87.588-189.208  1.00  0.00           C  
ATOM    547  CD  ARG A 273     -22.180  87.738-189.127  1.00  0.00           C  
ATOM    548  NE  ARG A 273     -21.534  86.618-189.807  1.00  0.00           N  
ATOM    549  CZ  ARG A 273     -20.235  86.546-190.084  1.00  0.00           C  
ATOM    550  NH1 ARG A 273     -19.415  87.535-189.742  1.00  0.00           N  
ATOM    551  NH2 ARG A 273     -19.756  85.479-190.705  1.00  0.00           N  
ATOM    552  N   GLY A 274     -22.922  90.242-191.197  1.00  0.00           N  
ATOM    553  CA  GLY A 274     -22.665  90.110-192.623  1.00  0.00           C  
ATOM    554  C   GLY A 274     -22.171  88.692-192.869  1.00  0.00           C  
ATOM    555  O   GLY A 274     -20.993  88.418-192.652  1.00  0.00           O  
ATOM    556  N   PRO A 275     -23.038  87.772-193.334  1.00  0.00           N  
ATOM    557  CA  PRO A 275     -22.707  86.365-193.603  1.00  0.00           C  
ATOM    558  C   PRO A 275     -21.708  86.138-194.733  1.00  0.00           C  
ATOM    559  O   PRO A 275     -22.035  85.504-195.737  1.00  0.00           O  
ATOM    560  CB  PRO A 275     -24.067  85.738-193.933  1.00  0.00           C  
ATOM    561  CG  PRO A 275     -25.094  86.785-193.521  1.00  0.00           C  
ATOM    562  CD  PRO A 275     -24.398  88.072-193.807  1.00  0.00           C  
ATOM    563  N   SER A 276     -20.491  86.639-194.556  1.00  0.00           N  
ATOM    564  CA  SER A 276     -19.437  86.513-195.561  1.00  0.00           C  
ATOM    565  C   SER A 276     -19.008  85.066-195.771  1.00  0.00           C  
ATOM    566  O   SER A 276     -18.622  84.666-196.872  1.00  0.00           O  
ATOM    567  CB  SER A 276     -18.217  87.335-195.138  1.00  0.00           C  
ATOM    568  OG  SER A 276     -18.555  88.697-194.926  1.00  0.00           O  
ATOM    569  N   SER A 277     -19.087  84.286-194.702  1.00  0.00           N  
ATOM    570  CA  SER A 277     -18.686  82.893-194.734  1.00  0.00           C  
ATOM    571  C   SER A 277     -19.450  82.101-193.693  1.00  0.00           C  
ATOM    572  O   SER A 277     -20.148  82.664-192.852  1.00  0.00           O  
ATOM    573  CB  SER A 277     -17.188  82.792-194.446  1.00  0.00           C  
ATOM    574  OG  SER A 277     -16.816  81.474-194.097  1.00  0.00           O  
ATOM    575  N   GLU A 278     -19.303  80.786-193.753  1.00  0.00           N  
ATOM    576  CA  GLU A 278     -19.955  79.893-192.811  1.00  0.00           C  
ATOM    577  C   GLU A 278     -19.026  79.819-191.607  1.00  0.00           C  
ATOM    578  O   GLU A 278     -19.388  79.313-190.546  1.00  0.00           O  
ATOM    579  CB  GLU A 278     -20.103  78.516-193.450  1.00  0.00           C  
ATOM    580  CG  GLU A 278     -21.109  77.614-192.781  1.00  0.00           C  
ATOM    581  CD  GLU A 278     -21.365  76.344-193.584  1.00  0.00           C  
ATOM    582  OE1 GLU A 278     -21.559  76.441-194.821  1.00  0.00           O  
ATOM    583  OE2 GLU A 278     -21.383  75.252-192.972  1.00  0.00           O  
ATOM    584  N   ALA A 279     -17.822  80.353-191.796  1.00  0.00           N  
ATOM    585  CA  ALA A 279     -16.781  80.358-190.777  1.00  0.00           C  
ATOM    586  C   ALA A 279     -16.795  81.575-189.854  1.00  0.00           C  
ATOM    587  O   ALA A 279     -16.328  82.659-190.219  1.00  0.00           O  
ATOM    588  CB  ALA A 279     -15.416  80.241-191.449  1.00  0.00           C  
ATOM    589  N   MET A 280     -17.317  81.393-188.647  1.00  0.00           N  
ATOM    590  CA  MET A 280     -17.354  82.483-187.687  1.00  0.00           C  
ATOM    591  C   MET A 280     -16.306  82.283-186.605  1.00  0.00           C  
ATOM    592  O   MET A 280     -16.058  81.159-186.156  1.00  0.00           O  
ATOM    593  CB  MET A 280     -18.736  82.602-187.052  1.00  0.00           C  
ATOM    594  CG  MET A 280     -19.750  83.232-187.969  1.00  0.00           C  
ATOM    595  SD  MET A 280     -21.182  83.813-187.079  1.00  0.00           S  
ATOM    596  CE  MET A 280     -22.143  82.375-187.130  1.00  0.00           C  
ATOM    597  N   HIS A 281     -15.678  83.377-186.193  1.00  0.00           N  
ATOM    598  CA  HIS A 281     -14.666  83.284-185.161  1.00  0.00           C  
ATOM    599  C   HIS A 281     -15.069  84.013-183.898  1.00  0.00           C  
ATOM    600  O   HIS A 281     -16.019  84.801-183.869  1.00  0.00           O  
ATOM    601  CB  HIS A 281     -13.330  83.823-185.662  1.00  0.00           C  
ATOM    602  CG  HIS A 281     -13.377  85.253-186.080  1.00  0.00           C  
ATOM    603  ND1 HIS A 281     -12.894  85.685-187.294  1.00  0.00           N  
ATOM    604  CD2 HIS A 281     -13.853  86.352-185.449  1.00  0.00           C  
ATOM    605  CE1 HIS A 281     -13.071  86.991-187.396  1.00  0.00           C  
ATOM    606  NE2 HIS A 281     -13.651  87.419-186.288  1.00  0.00           N  
ATOM    607  N   VAL A 282     -14.310  83.737-182.853  1.00  0.00           N  
ATOM    608  CA  VAL A 282     -14.527  84.306-181.543  1.00  0.00           C  
ATOM    609  C   VAL A 282     -14.768  85.819-181.528  1.00  0.00           C  
ATOM    610  O   VAL A 282     -15.508  86.316-180.688  1.00  0.00           O  
ATOM    611  CB  VAL A 282     -13.344  83.916-180.645  1.00  0.00           C  
ATOM    612  CG1 VAL A 282     -12.623  85.143-180.142  1.00  0.00           C  
ATOM    613  CG2 VAL A 282     -13.845  83.035-179.522  1.00  0.00           C  
ATOM    614  N   GLY A 283     -14.154  86.550-182.451  1.00  0.00           N  
ATOM    615  CA  GLY A 283     -14.347  87.992-182.490  1.00  0.00           C  
ATOM    616  C   GLY A 283     -15.739  88.406-182.952  1.00  0.00           C  
ATOM    617  O   GLY A 283     -16.236  89.472-182.576  1.00  0.00           O  
ATOM    618  N   HIS A 284     -16.372  87.573-183.775  1.00  0.00           N  
ATOM    619  CA  HIS A 284     -17.716  87.861-184.273  1.00  0.00           C  
ATOM    620  C   HIS A 284     -18.773  87.799-183.162  1.00  0.00           C  
ATOM    621  O   HIS A 284     -19.814  88.441-183.263  1.00  0.00           O  
ATOM    622  CB  HIS A 284     -18.107  86.863-185.364  1.00  0.00           C  
ATOM    623  CG  HIS A 284     -17.272  86.952-186.600  1.00  0.00           C  
ATOM    624  ND1 HIS A 284     -16.942  85.845-187.353  1.00  0.00           N  
ATOM    625  CD2 HIS A 284     -16.721  88.016-187.231  1.00  0.00           C  
ATOM    626  CE1 HIS A 284     -16.223  86.223-188.394  1.00  0.00           C  
ATOM    627  NE2 HIS A 284     -16.074  87.535-188.344  1.00  0.00           N  
ATOM    628  N   LEU A 285     -18.518  87.022-182.113  1.00  0.00           N  
ATOM    629  CA  LEU A 285     -19.485  86.899-181.034  1.00  0.00           C  
ATOM    630  C   LEU A 285     -19.541  88.110-180.110  1.00  0.00           C  
ATOM    631  O   LEU A 285     -20.554  88.332-179.451  1.00  0.00           O  
ATOM    632  CB  LEU A 285     -19.187  85.668-180.164  1.00  0.00           C  
ATOM    633  CG  LEU A 285     -19.320  84.243-180.689  1.00  0.00           C  
ATOM    634  CD1 LEU A 285     -20.746  83.985-181.098  1.00  0.00           C  
ATOM    635  CD2 LEU A 285     -18.395  84.053-181.861  1.00  0.00           C  
ATOM    636  N   ILE A 286     -18.472  88.896-180.056  1.00  0.00           N  
ATOM    637  CA  ILE A 286     -18.439  90.019-179.121  1.00  0.00           C  
ATOM    638  C   ILE A 286     -19.717  90.849-179.040  1.00  0.00           C  
ATOM    639  O   ILE A 286     -20.344  90.928-177.977  1.00  0.00           O  
ATOM    640  CB  ILE A 286     -17.227  90.961-179.376  1.00  0.00           C  
ATOM    641  CG1 ILE A 286     -15.914  90.178-179.227  1.00  0.00           C  
ATOM    642  CG2 ILE A 286     -17.253  92.128-178.382  1.00  0.00           C  
ATOM    643  CD1 ILE A 286     -15.758  89.451-177.906  1.00  0.00           C  
ATOM    644  N   PRO A 288     -20.127  91.479-180.153  1.00  0.00           N  
ATOM    645  CA  PRO A 288     -21.347  92.288-180.118  1.00  0.00           C  
ATOM    646  C   PRO A 288     -22.599  91.487-179.773  1.00  0.00           C  
ATOM    647  O   PRO A 288     -23.546  92.023-179.210  1.00  0.00           O  
ATOM    648  CB  PRO A 288     -21.398  92.893-181.518  1.00  0.00           C  
ATOM    649  CG  PRO A 288     -20.689  91.875-182.355  1.00  0.00           C  
ATOM    650  CD  PRO A 288     -19.520  91.503-181.494  1.00  0.00           C  
ATOM    651  N   PHE A 289     -22.607  90.202-180.100  1.00  0.00           N  
ATOM    652  CA  PHE A 289     -23.773  89.385-179.810  1.00  0.00           C  
ATOM    653  C   PHE A 289     -23.841  89.017-178.347  1.00  0.00           C  
ATOM    654  O   PHE A 289     -24.918  89.022-177.755  1.00  0.00           O  
ATOM    655  CB  PHE A 289     -23.785  88.137-180.691  1.00  0.00           C  
ATOM    656  CG  PHE A 289     -24.170  88.422-182.105  1.00  0.00           C  
ATOM    657  CD1 PHE A 289     -25.505  88.630-182.445  1.00  0.00           C  
ATOM    658  CD2 PHE A 289     -23.198  88.561-183.090  1.00  0.00           C  
ATOM    659  CE1 PHE A 289     -25.868  88.977-183.752  1.00  0.00           C  
ATOM    660  CE2 PHE A 289     -23.547  88.909-184.399  1.00  0.00           C  
ATOM    661  CZ  PHE A 289     -24.883  89.118-184.731  1.00  0.00           C  
ATOM    662  N   ILE A 290     -22.694  88.705-177.756  1.00  0.00           N  
ATOM    663  CA  ILE A 290     -22.645  88.363-176.337  1.00  0.00           C  
ATOM    664  C   ILE A 290     -23.168  89.568-175.561  1.00  0.00           C  
ATOM    665  O   ILE A 290     -23.976  89.429-174.643  1.00  0.00           O  
ATOM    666  CB  ILE A 290     -21.201  88.085-175.874  1.00  0.00           C  
ATOM    667  CG1 ILE A 290     -20.636  86.874-176.613  1.00  0.00           C  
ATOM    668  CG2 ILE A 290     -21.174  87.832-174.385  1.00  0.00           C  
ATOM    669  CD1 ILE A 290     -19.164  86.682-176.394  1.00  0.00           C  
ATOM    670  N   PHE A 291     -22.697  90.752-175.945  1.00  0.00           N  
ATOM    671  CA  PHE A 291     -23.101  91.995-175.298  1.00  0.00           C  
ATOM    672  C   PHE A 291     -24.577  92.278-175.515  1.00  0.00           C  
ATOM    673  O   PHE A 291     -25.291  92.629-174.579  1.00  0.00           O  
ATOM    674  CB  PHE A 291     -22.278  93.166-175.842  1.00  0.00           C  
ATOM    675  CG  PHE A 291     -22.457  94.450-175.075  1.00  0.00           C  
ATOM    676  CD1 PHE A 291     -22.276  94.484-173.695  1.00  0.00           C  
ATOM    677  CD2 PHE A 291     -22.764  95.636-175.737  1.00  0.00           C  
ATOM    678  CE1 PHE A 291     -22.396  95.685-172.986  1.00  0.00           C  
ATOM    679  CE2 PHE A 291     -22.884  96.840-175.038  1.00  0.00           C  
ATOM    680  CZ  PHE A 291     -22.700  96.866-173.661  1.00  0.00           C  
ATOM    681  N   THR A 292     -25.037  92.123-176.751  1.00  0.00           N  
ATOM    682  CA  THR A 292     -26.434  92.383-177.067  1.00  0.00           C  
ATOM    683  C   THR A 292     -27.382  91.474-176.293  1.00  0.00           C  
ATOM    684  O   THR A 292     -28.440  91.910-175.832  1.00  0.00           O  
ATOM    685  CB  THR A 292     -26.679  92.245-178.572  1.00  0.00           C  
ATOM    686  OG1 THR A 292     -25.967  93.286-179.250  1.00  0.00           O  
ATOM    687  CG2 THR A 292     -28.159  92.364-178.892  1.00  0.00           C  
ATOM    688  N   LYS A 293     -26.991  90.214-176.142  1.00  0.00           N  
ATOM    689  CA  LYS A 293     -27.790  89.238-175.411  1.00  0.00           C  
ATOM    690  C   LYS A 293     -27.885  89.706-173.964  1.00  0.00           C  
ATOM    691  O   LYS A 293     -28.927  89.557-173.310  1.00  0.00           O  
ATOM    692  CB  LYS A 293     -27.116  87.867-175.489  1.00  0.00           C  
ATOM    693  CG  LYS A 293     -27.934  86.715-174.945  1.00  0.00           C  
ATOM    694  CD  LYS A 293     -27.803  86.601-173.445  1.00  0.00           C  
ATOM    695  CE  LYS A 293     -28.543  85.374-172.924  1.00  0.00           C  
ATOM    696  NZ  LYS A 293     -30.020  85.485-173.122  1.00  0.00           N  
ATOM    697  N   TRP A 294     -26.793  90.281-173.469  1.00  0.00           N  
ATOM    698  CA  TRP A 294     -26.769  90.787-172.106  1.00  0.00           C  
ATOM    699  C   TRP A 294     -27.753  91.953-171.985  1.00  0.00           C  
ATOM    700  O   TRP A 294     -28.574  91.978-171.070  1.00  0.00           O  
ATOM    701  CB  TRP A 294     -25.360  91.258-171.721  1.00  0.00           C  
ATOM    702  CG  TRP A 294     -25.275  91.739-170.295  1.00  0.00           C  
ATOM    703  CD1 TRP A 294     -25.293  90.967-169.163  1.00  0.00           C  
ATOM    704  CD2 TRP A 294     -25.226  93.100-169.847  1.00  0.00           C  
ATOM    705  NE1 TRP A 294     -25.260  91.766-168.042  1.00  0.00           N  
ATOM    706  CE2 TRP A 294     -25.219  93.077-168.431  1.00  0.00           C  
ATOM    707  CE3 TRP A 294     -25.191  94.332-170.502  1.00  0.00           C  
ATOM    708  CZ2 TRP A 294     -25.175  94.243-167.659  1.00  0.00           C  
ATOM    709  CZ3 TRP A 294     -25.149  95.497-169.734  1.00  0.00           C  
ATOM    710  CH2 TRP A 294     -25.141  95.441-168.324  1.00  0.00           C  
ATOM    711  N   LEU A 295     -27.665  92.913-172.908  1.00  0.00           N  
ATOM    712  CA  LEU A 295     -28.562  94.074-172.904  1.00  0.00           C  
ATOM    713  C   LEU A 295     -30.028  93.647-172.960  1.00  0.00           C  
ATOM    714  O   LEU A 295     -30.887  94.271-172.340  1.00  0.00           O  
ATOM    715  CB  LEU A 295     -28.259  94.985-174.090  1.00  0.00           C  
ATOM    716  CG  LEU A 295     -26.916  95.715-174.099  1.00  0.00           C  
ATOM    717  CD1 LEU A 295     -26.691  96.265-175.482  1.00  0.00           C  
ATOM    718  CD2 LEU A 295     -26.888  96.835-173.061  1.00  0.00           C  
ATOM    719  N   GLN A 296     -30.309  92.579-173.701  1.00  0.00           N  
ATOM    720  CA  GLN A 296     -31.672  92.080-173.817  1.00  0.00           C  
ATOM    721  C   GLN A 296     -32.175  91.548-172.478  1.00  0.00           C  
ATOM    722  O   GLN A 296     -33.283  91.874-172.048  1.00  0.00           O  
ATOM    723  CB  GLN A 296     -31.751  90.979-174.868  1.00  0.00           C  
ATOM    724  CG  GLN A 296     -33.164  90.529-175.136  1.00  0.00           C  
ATOM    725  CD  GLN A 296     -33.243  89.437-176.175  1.00  0.00           C  
ATOM    726  OE1 GLN A 296     -33.866  89.611-177.222  1.00  0.00           O  
ATOM    727  NE2 GLN A 296     -32.611  88.299-175.894  1.00  0.00           N  
ATOM    728  N   ASP A 297     -31.363  90.726-171.815  1.00  0.00           N  
ATOM    729  CA  ASP A 297     -31.753  90.179-170.514  1.00  0.00           C  
ATOM    730  C   ASP A 297     -31.892  91.284-169.472  1.00  0.00           C  
ATOM    731  O   ASP A 297     -32.901  91.389-168.778  1.00  0.00           O  
ATOM    732  CB  ASP A 297     -30.715  89.175-170.004  1.00  0.00           C  
ATOM    733  CG  ASP A 297     -30.647  87.921-170.842  1.00  0.00           C  
ATOM    734  OD1 ASP A 297     -31.681  87.537-171.435  1.00  0.00           O  
ATOM    735  OD2 ASP A 297     -29.558  87.307-170.890  1.00  0.00           O  
ATOM    736  N   VAL A 298     -30.855  92.103-169.379  1.00  0.00           N  
ATOM    737  CA  VAL A 298     -30.779  93.197-168.424  1.00  0.00           C  
ATOM    738  C   VAL A 298     -31.855  94.281-168.534  1.00  0.00           C  
ATOM    739  O   VAL A 298     -32.373  94.733-167.516  1.00  0.00           O  
ATOM    740  CB  VAL A 298     -29.361  93.821-168.484  1.00  0.00           C  
ATOM    741  CG1 VAL A 298     -29.415  95.318-168.283  1.00  0.00           C  
ATOM    742  CG2 VAL A 298     -28.477  93.160-167.433  1.00  0.00           C  
ATOM    743  N   PHE A 299     -32.186  94.710-169.747  1.00  0.00           N  
ATOM    744  CA  PHE A 299     -33.217  95.728-169.916  1.00  0.00           C  
ATOM    745  C   PHE A 299     -34.574  95.098-170.222  1.00  0.00           C  
ATOM    746  O   PHE A 299     -35.617  95.701-169.973  1.00  0.00           O  
ATOM    747  CB  PHE A 299     -32.861  96.692-171.050  1.00  0.00           C  
ATOM    748  CG  PHE A 299     -31.797  97.694-170.697  1.00  0.00           C  
ATOM    749  CD1 PHE A 299     -30.457  97.437-170.971  1.00  0.00           C  
ATOM    750  CD2 PHE A 299     -32.141  98.914-170.119  1.00  0.00           C  
ATOM    751  CE1 PHE A 299     -29.469  98.385-170.677  1.00  0.00           C  
ATOM    752  CE2 PHE A 299     -31.163  99.870-169.820  1.00  0.00           C  
ATOM    753  CZ  PHE A 299     -29.821  99.603-170.101  1.00  0.00           C  
ATOM    754  N   ASN A 300     -34.547  93.879-170.757  1.00  0.00           N  
ATOM    755  CA  ASN A 300     -35.760  93.146-171.136  1.00  0.00           C  
ATOM    756  C   ASN A 300     -36.483  93.863-172.286  1.00  0.00           C  
ATOM    757  O   ASN A 300     -37.588  94.387-172.122  1.00  0.00           O  
ATOM    758  CB  ASN A 300     -36.708  93.017-169.948  1.00  0.00           C  
ATOM    759  CG  ASN A 300     -37.896  92.143-170.263  1.00  0.00           C  
ATOM    760  OD1 ASN A 300     -38.824  92.035-169.477  1.00  0.00           O  
ATOM    761  ND2 ASN A 300     -37.866  91.505-171.424  1.00  0.00           N  
ATOM    762  N   VAL A 306     -35.859  93.861-173.456  1.00  0.00           N  
ATOM    763  CA  VAL A 306     -36.416  94.540-174.611  1.00  0.00           C  
ATOM    764  C   VAL A 306     -36.370  93.668-175.864  1.00  0.00           C  
ATOM    765  O   VAL A 306     -35.572  92.737-175.947  1.00  0.00           O  
ATOM    766  CB  VAL A 306     -35.627  95.840-174.880  1.00  0.00           C  
ATOM    767  CG1 VAL A 306     -35.790  96.795-173.717  1.00  0.00           C  
ATOM    768  CG2 VAL A 306     -34.154  95.522-175.072  1.00  0.00           C  
ATOM    769  N   PRO A 307     -37.237  93.958-176.853  1.00  0.00           N  
ATOM    770  CA  PRO A 307     -37.266  93.184-178.099  1.00  0.00           C  
ATOM    771  C   PRO A 307     -36.011  93.457-178.916  1.00  0.00           C  
ATOM    772  O   PRO A 307     -35.464  94.556-178.869  1.00  0.00           O  
ATOM    773  CB  PRO A 307     -38.537  93.677-178.782  1.00  0.00           C  
ATOM    774  CG  PRO A 307     -38.663  95.093-178.294  1.00  0.00           C  
ATOM    775  CD  PRO A 307     -38.324  94.954-176.830  1.00  0.00           C  
ATOM    776  N   LEU A 308     -35.562  92.455-179.663  1.00  0.00           N  
ATOM    777  CA  LEU A 308     -34.352  92.578-180.463  1.00  0.00           C  
ATOM    778  C   LEU A 308     -34.543  92.171-181.915  1.00  0.00           C  
ATOM    779  O   LEU A 308     -35.226  91.194-182.226  1.00  0.00           O  
ATOM    780  CB  LEU A 308     -33.237  91.732-179.840  1.00  0.00           C  
ATOM    781  CG  LEU A 308     -32.014  91.405-180.701  1.00  0.00           C  
ATOM    782  CD1 LEU A 308     -31.214  92.676-181.003  1.00  0.00           C  
ATOM    783  CD2 LEU A 308     -31.157  90.391-179.960  1.00  0.00           C  
ATOM    784  N   VAL A 309     -33.904  92.929-182.793  1.00  0.00           N  
ATOM    785  CA  VAL A 309     -33.969  92.707-184.223  1.00  0.00           C  
ATOM    786  C   VAL A 309     -32.539  92.518-184.726  1.00  0.00           C  
ATOM    787  O   VAL A 309     -31.685  93.382-184.514  1.00  0.00           O  
ATOM    788  CB  VAL A 309     -34.619  93.933-184.903  1.00  0.00           C  
ATOM    789  CG1 VAL A 309     -34.019  94.163-186.271  1.00  0.00           C  
ATOM    790  CG2 VAL A 309     -36.122  93.731-185.006  1.00  0.00           C  
ATOM    791  N   ILE A 310     -32.276  91.392-185.387  1.00  0.00           N  
ATOM    792  CA  ILE A 310     -30.935  91.107-185.895  1.00  0.00           C  
ATOM    793  C   ILE A 310     -30.939  90.929-187.404  1.00  0.00           C  
ATOM    794  O   ILE A 310     -31.532  89.982-187.931  1.00  0.00           O  
ATOM    795  CB  ILE A 310     -30.356  89.838-185.253  1.00  0.00           C  
ATOM    796  CG1 ILE A 310     -30.272  90.022-183.736  1.00  0.00           C  
ATOM    797  CG2 ILE A 310     -28.984  89.541-185.830  1.00  0.00           C  
ATOM    798  CD1 ILE A 310     -29.887  88.771-183.003  1.00  0.00           C  
ATOM    799  N   GLN A 311     -30.256  91.835-188.097  1.00  0.00           N  
ATOM    800  CA  GLN A 311     -30.203  91.805-189.554  1.00  0.00           C  
ATOM    801  C   GLN A 311     -29.086  90.948-190.153  1.00  0.00           C  
ATOM    802  O   GLN A 311     -27.905  91.142-189.846  1.00  0.00           O  
ATOM    803  CB  GLN A 311     -30.087  93.235-190.092  1.00  0.00           C  
ATOM    804  CG  GLN A 311     -30.039  93.323-191.610  1.00  0.00           C  
ATOM    805  CD  GLN A 311     -29.898  94.753-192.113  1.00  0.00           C  
ATOM    806  OE1 GLN A 311     -28.999  95.493-191.694  1.00  0.00           O  
ATOM    807  NE2 GLN A 311     -30.782  95.146-193.023  1.00  0.00           N  
ATOM    808  N   MET A 312     -29.473  89.996-191.000  1.00  0.00           N  
ATOM    809  CA  MET A 312     -28.518  89.135-191.691  1.00  0.00           C  
ATOM    810  C   MET A 312     -28.427  89.702-193.107  1.00  0.00           C  
ATOM    811  O   MET A 312     -29.335  89.517-193.916  1.00  0.00           O  
ATOM    812  CB  MET A 312     -29.024  87.695-191.754  1.00  0.00           C  
ATOM    813  CG  MET A 312     -29.357  87.092-190.413  1.00  0.00           C  
ATOM    814  SD  MET A 312     -27.981  87.138-189.264  1.00  0.00           S  
ATOM    815  CE  MET A 312     -27.008  85.795-189.928  1.00  0.00           C  
ATOM    816  N   THR A 313     -27.336  90.396-193.408  1.00  0.00           N  
ATOM    817  CA  THR A 313     -27.183  91.011-194.722  1.00  0.00           C  
ATOM    818  C   THR A 313     -26.649  90.114-195.843  1.00  0.00           C  
ATOM    819  O   THR A 313     -25.547  90.329-196.350  1.00  0.00           O  
ATOM    820  CB  THR A 313     -26.294  92.286-194.628  1.00  0.00           C  
ATOM    821  OG1 THR A 313     -24.988  91.935-194.154  1.00  0.00           O  
ATOM    822  CG2 THR A 313     -26.911  93.294-193.666  1.00  0.00           C  
ATOM    823  N   ASP A 314     -27.425  89.113-196.243  1.00  0.00           N  
ATOM    824  CA  ASP A 314     -26.986  88.241-197.325  1.00  0.00           C  
ATOM    825  C   ASP A 314     -26.893  89.039-198.613  1.00  0.00           C  
ATOM    826  O   ASP A 314     -26.005  88.821-199.433  1.00  0.00           O  
ATOM    827  CB  ASP A 314     -27.949  87.073-197.527  1.00  0.00           C  
ATOM    828  CG  ASP A 314     -29.377  87.429-197.203  1.00  0.00           C  
ATOM    829  OD1 ASP A 314     -29.734  88.630-197.202  1.00  0.00           O  
ATOM    830  OD2 ASP A 314     -30.152  86.490-196.961  1.00  0.00           O  
ATOM    831  N   ASP A 315     -27.813  89.973-198.795  1.00  0.00           N  
ATOM    832  CA  ASP A 315     -27.780  90.777-199.998  1.00  0.00           C  
ATOM    833  C   ASP A 315     -26.487  91.577-200.080  1.00  0.00           C  
ATOM    834  O   ASP A 315     -25.916  91.725-201.158  1.00  0.00           O  
ATOM    835  CB  ASP A 315     -29.001  91.699-200.059  1.00  0.00           C  
ATOM    836  CG  ASP A 315     -29.156  92.560-198.823  1.00  0.00           C  
ATOM    837  OD1 ASP A 315     -28.573  92.227-197.765  1.00  0.00           O  
ATOM    838  OD2 ASP A 315     -29.889  93.569-198.914  1.00  0.00           O  
ATOM    839  N   GLU A 316     -26.013  92.084-198.944  1.00  0.00           N  
ATOM    840  CA  GLU A 316     -24.768  92.852-198.940  1.00  0.00           C  
ATOM    841  C   GLU A 316     -23.586  91.982-199.375  1.00  0.00           C  
ATOM    842  O   GLU A 316     -22.741  92.406-200.169  1.00  0.00           O  
ATOM    843  CB  GLU A 316     -24.488  93.423-197.552  1.00  0.00           C  
ATOM    844  CG  GLU A 316     -23.039  93.828-197.357  1.00  0.00           C  
ATOM    845  CD  GLU A 316     -22.747  94.342-195.962  1.00  0.00           C  
ATOM    846  OE1 GLU A 316     -23.379  93.861-194.996  1.00  0.00           O  
ATOM    847  OE2 GLU A 316     -21.867  95.220-195.831  1.00  0.00           O  
ATOM    848  N   LYS A 317     -23.530  90.762-198.854  1.00  0.00           N  
ATOM    849  CA  LYS A 317     -22.442  89.864-199.195  1.00  0.00           C  
ATOM    850  C   LYS A 317     -22.540  89.437-200.641  1.00  0.00           C  
ATOM    851  O   LYS A 317     -21.531  89.338-201.336  1.00  0.00           O  
ATOM    852  CB  LYS A 317     -22.438  88.657-198.254  1.00  0.00           C  
ATOM    853  CG  LYS A 317     -22.159  89.054-196.809  1.00  0.00           C  
ATOM    854  CD  LYS A 317     -20.937  89.952-196.741  1.00  0.00           C  
ATOM    855  CE  LYS A 317     -20.820  90.646-195.401  1.00  0.00           C  
ATOM    856  NZ  LYS A 317     -19.674  91.617-195.382  1.00  0.00           N  
ATOM    857  N   TYR A 318     -23.757  89.191-201.105  1.00  0.00           N  
ATOM    858  CA  TYR A 318     -23.935  88.808-202.496  1.00  0.00           C  
ATOM    859  C   TYR A 318     -23.397  89.933-203.376  1.00  0.00           C  
ATOM    860  O   TYR A 318     -22.745  89.689-204.386  1.00  0.00           O  
ATOM    861  CB  TYR A 318     -25.413  88.583-202.821  1.00  0.00           C  
ATOM    862  CG  TYR A 318     -25.665  88.462-204.311  1.00  0.00           C  
ATOM    863  CD1 TYR A 318     -25.354  87.291-205.004  1.00  0.00           C  
ATOM    864  CD2 TYR A 318     -26.172  89.537-205.033  1.00  0.00           C  
ATOM    865  CE1 TYR A 318     -25.545  87.199-206.382  1.00  0.00           C  
ATOM    866  CE2 TYR A 318     -26.364  89.460-206.405  1.00  0.00           C  
ATOM    867  CZ  TYR A 318     -26.053  88.294-207.076  1.00  0.00           C  
ATOM    868  OH  TYR A 318     -26.266  88.232-208.435  1.00  0.00           O  
ATOM    869  N   LEU A 334     -23.682  91.166-202.984  1.00  0.00           N  
ATOM    870  CA  LEU A 334     -23.235  92.321-203.738  1.00  0.00           C  
ATOM    871  C   LEU A 334     -21.726  92.472-203.695  1.00  0.00           C  
ATOM    872  O   LEU A 334     -21.092  92.727-204.718  1.00  0.00           O  
ATOM    873  CB  LEU A 334     -23.884  93.591-203.187  1.00  0.00           C  
ATOM    874  CG  LEU A 334     -25.085  94.202-203.914  1.00  0.00           C  
ATOM    875  CD1 LEU A 334     -25.947  93.123-204.532  1.00  0.00           C  
ATOM    876  CD2 LEU A 334     -25.878  95.043-202.928  1.00  0.00           C  
ATOM    877  N   TRP A 336     -21.146  92.303-202.511  1.00  0.00           N  
ATOM    878  CA  TRP A 336     -19.707  92.463-202.337  1.00  0.00           C  
ATOM    879  C   TRP A 336     -18.828  91.260-202.596  1.00  0.00           C  
ATOM    880  O   TRP A 336     -17.641  91.419-202.870  1.00  0.00           O  
ATOM    881  CB  TRP A 336     -19.412  92.961-200.931  1.00  0.00           C  
ATOM    882  CG  TRP A 336     -19.209  94.409-200.865  1.00  0.00           C  
ATOM    883  CD1 TRP A 336     -18.035  95.083-201.042  1.00  0.00           C  
ATOM    884  CD2 TRP A 336     -20.208  95.393-200.610  1.00  0.00           C  
ATOM    885  NE1 TRP A 336     -18.242  96.434-200.907  1.00  0.00           N  
ATOM    886  CE2 TRP A 336     -19.570  96.653-200.642  1.00  0.00           C  
ATOM    887  CE3 TRP A 336     -21.583  95.336-200.358  1.00  0.00           C  
ATOM    888  CZ2 TRP A 336     -20.264  97.851-200.429  1.00  0.00           C  
ATOM    889  CZ3 TRP A 336     -22.274  96.527-200.147  1.00  0.00           C  
ATOM    890  CH2 TRP A 336     -21.611  97.766-200.185  1.00  0.00           C  
ATOM    891  N   LYS A 407     -19.381  90.058-202.513  1.00  0.00           N  
ATOM    892  CA  LYS A 407     -18.548  88.887-202.715  1.00  0.00           C  
ATOM    893  C   LYS A 407     -18.922  87.981-203.874  1.00  0.00           C  
ATOM    894  O   LYS A 407     -20.019  88.051-204.425  1.00  0.00           O  
ATOM    895  CB  LYS A 407     -18.478  88.087-201.417  1.00  0.00           C  
ATOM    896  CG  LYS A 407     -17.956  88.915-200.244  1.00  0.00           C  
ATOM    897  CD  LYS A 407     -17.598  88.041-199.059  1.00  0.00           C  
ATOM    898  CE  LYS A 407     -16.453  87.108-199.401  1.00  0.00           C  
ATOM    899  NZ  LYS A 407     -16.052  86.275-198.237  1.00  0.00           N  
ATOM    900  N   ASP A 408     -17.975  87.132-204.244  1.00  0.00           N  
ATOM    901  CA  ASP A 408     -18.154  86.206-205.344  1.00  0.00           C  
ATOM    902  C   ASP A 408     -18.977  85.019-204.860  1.00  0.00           C  
ATOM    903  O   ASP A 408     -18.479  83.897-204.770  1.00  0.00           O  
ATOM    904  CB  ASP A 408     -16.775  85.761-205.841  1.00  0.00           C  
ATOM    905  CG  ASP A 408     -16.824  85.061-207.186  1.00  0.00           C  
ATOM    906  OD1 ASP A 408     -15.746  84.937-207.810  1.00  0.00           O  
ATOM    907  OD2 ASP A 408     -17.918  84.632-207.619  1.00  0.00           O  
ATOM    908  N   LEU A 418     -20.244  85.276-204.549  1.00  0.00           N  
ATOM    909  CA  LEU A 418     -21.148  84.236-204.067  1.00  0.00           C  
ATOM    910  C   LEU A 418     -22.430  84.278-204.884  1.00  0.00           C  
ATOM    911  O   LEU A 418     -22.677  85.242-205.595  1.00  0.00           O  
ATOM    912  CB  LEU A 418     -21.500  84.487-202.604  1.00  0.00           C  
ATOM    913  CG  LEU A 418     -20.362  84.720-201.614  1.00  0.00           C  
ATOM    914  CD1 LEU A 418     -20.929  85.252-200.303  1.00  0.00           C  
ATOM    915  CD2 LEU A 418     -19.612  83.422-201.393  1.00  0.00           C  
ATOM    916  N   THR A 419     -23.244  83.236-204.783  1.00  0.00           N  
ATOM    917  CA  THR A 419     -24.508  83.209-205.501  1.00  0.00           C  
ATOM    918  C   THR A 419     -25.592  83.537-204.483  1.00  0.00           C  
ATOM    919  O   THR A 419     -25.420  83.265-203.294  1.00  0.00           O  
ATOM    920  CB  THR A 419     -24.799  81.825-206.097  1.00  0.00           C  
ATOM    921  OG1 THR A 419     -24.946  80.867-205.043  1.00  0.00           O  
ATOM    922  CG2 THR A 419     -23.673  81.404-207.022  1.00  0.00           C  
ATOM    923  N   LEU A 420     -26.701  84.123-204.933  1.00  0.00           N  
ATOM    924  CA  LEU A 420     -27.781  84.462-204.014  1.00  0.00           C  
ATOM    925  C   LEU A 420     -28.030  83.340-203.018  1.00  0.00           C  
ATOM    926  O   LEU A 420     -28.162  83.587-201.824  1.00  0.00           O  
ATOM    927  CB  LEU A 420     -29.086  84.751-204.763  1.00  0.00           C  
ATOM    928  CG  LEU A 420     -29.409  86.196-205.142  1.00  0.00           C  
ATOM    929  CD1 LEU A 420     -30.891  86.288-205.495  1.00  0.00           C  
ATOM    930  CD2 LEU A 420     -29.102  87.130-203.986  1.00  0.00           C  
ATOM    931  N   ASP A 421     -28.092  82.108-203.512  1.00  0.00           N  
ATOM    932  CA  ASP A 421     -28.338  80.961-202.648  1.00  0.00           C  
ATOM    933  C   ASP A 421     -27.290  80.809-201.557  1.00  0.00           C  
ATOM    934  O   ASP A 421     -27.625  80.573-200.399  1.00  0.00           O  
ATOM    935  CB  ASP A 421     -28.393  79.680-203.474  1.00  0.00           C  
ATOM    936  CG  ASP A 421     -29.575  79.647-204.410  1.00  0.00           C  
ATOM    937  OD1 ASP A 421     -30.723  79.672-203.917  1.00  0.00           O  
ATOM    938  OD2 ASP A 421     -29.356  79.599-205.640  1.00  0.00           O  
ATOM    939  N   GLN A 422     -26.022  80.936-201.931  1.00  0.00           N  
ATOM    940  CA  GLN A 422     -24.938  80.813-200.970  1.00  0.00           C  
ATOM    941  C   GLN A 422     -25.082  81.872-199.889  1.00  0.00           C  
ATOM    942  O   GLN A 422     -25.193  81.553-198.704  1.00  0.00           O  
ATOM    943  CB  GLN A 422     -23.582  80.967-201.659  1.00  0.00           C  
ATOM    944  CG  GLN A 422     -23.252  79.857-202.636  1.00  0.00           C  
ATOM    945  CD  GLN A 422     -21.844  79.969-203.178  1.00  0.00           C  
ATOM    946  OE1 GLN A 422     -21.478  80.975-203.794  1.00  0.00           O  
ATOM    947  NE2 GLN A 422     -21.043  78.937-202.951  1.00  0.00           N  
ATOM    948  N   ALA A 423     -25.075  83.135-200.300  1.00  0.00           N  
ATOM    949  CA  ALA A 423     -25.214  84.225-199.348  1.00  0.00           C  
ATOM    950  C   ALA A 423     -26.353  83.905-198.380  1.00  0.00           C  
ATOM    951  O   ALA A 423     -26.181  83.956-197.165  1.00  0.00           O  
ATOM    952  CB  ALA A 423     -25.484  85.536-200.083  1.00  0.00           C  
ATOM    953  N   TYR A 424     -27.510  83.550-198.921  1.00  0.00           N  
ATOM    954  CA  TYR A 424     -28.660  83.230-198.086  1.00  0.00           C  
ATOM    955  C   TYR A 424     -28.372  82.084-197.126  1.00  0.00           C  
ATOM    956  O   TYR A 424     -28.638  82.183-195.930  1.00  0.00           O  
ATOM    957  CB  TYR A 424     -29.867  82.857-198.946  1.00  0.00           C  
ATOM    958  CG  TYR A 424     -31.061  82.486-198.113  1.00  0.00           C  
ATOM    959  CD1 TYR A 424     -31.672  83.426-197.291  1.00  0.00           C  
ATOM    960  CD2 TYR A 424     -31.541  81.181-198.089  1.00  0.00           C  
ATOM    961  CE1 TYR A 424     -32.729  83.075-196.459  1.00  0.00           C  
ATOM    962  CE2 TYR A 424     -32.600  80.817-197.258  1.00  0.00           C  
ATOM    963  CZ  TYR A 424     -33.187  81.769-196.445  1.00  0.00           C  
ATOM    964  OH  TYR A 424     -34.217  81.412-195.600  1.00  0.00           O  
ATOM    965  N   SER A 425     -27.843  80.988-197.656  1.00  0.00           N  
ATOM    966  CA  SER A 425     -27.525  79.830-196.833  1.00  0.00           C  
ATOM    967  C   SER A 425     -26.548  80.201-195.710  1.00  0.00           C  
ATOM    968  O   SER A 425     -26.684  79.730-194.579  1.00  0.00           O  
ATOM    969  CB  SER A 425     -26.927  78.730-197.702  1.00  0.00           C  
ATOM    970  OG  SER A 425     -25.751  79.188-198.343  1.00  0.00           O  
ATOM    971  N   TYR A 426     -25.562  81.038-196.023  1.00  0.00           N  
ATOM    972  CA  TYR A 426     -24.605  81.466-195.015  1.00  0.00           C  
ATOM    973  C   TYR A 426     -25.341  82.195-193.898  1.00  0.00           C  
ATOM    974  O   TYR A 426     -24.982  82.080-192.717  1.00  0.00           O  
ATOM    975  CB  TYR A 426     -23.572  82.417-195.609  1.00  0.00           C  
ATOM    976  CG  TYR A 426     -22.604  81.778-196.566  1.00  0.00           C  
ATOM    977  CD1 TYR A 426     -22.584  80.396-196.754  1.00  0.00           C  
ATOM    978  CD2 TYR A 426     -21.702  82.558-197.282  1.00  0.00           C  
ATOM    979  CE1 TYR A 426     -21.691  79.804-197.636  1.00  0.00           C  
ATOM    980  CE2 TYR A 426     -20.803  81.983-198.165  1.00  0.00           C  
ATOM    981  CZ  TYR A 426     -20.804  80.605-198.341  1.00  0.00           C  
ATOM    982  OH  TYR A 426     -19.935  80.036-199.244  1.00  0.00           O  
ATOM    983  N   ALA A 427     -26.367  82.949-194.280  1.00  0.00           N  
ATOM    984  CA  ALA A 427     -27.156  83.708-193.321  1.00  0.00           C  
ATOM    985  C   ALA A 427     -27.881  82.779-192.367  1.00  0.00           C  
ATOM    986  O   ALA A 427     -27.990  83.059-191.177  1.00  0.00           O  
ATOM    987  CB  ALA A 427     -28.154  84.591-194.046  1.00  0.00           C  
ATOM    988  N   VAL A 429     -28.377  81.668-192.891  1.00  0.00           N  
ATOM    989  CA  VAL A 429     -29.088  80.713-192.062  1.00  0.00           C  
ATOM    990  C   VAL A 429     -28.119  80.010-191.114  1.00  0.00           C  
ATOM    991  O   VAL A 429     -28.419  79.816-189.933  1.00  0.00           O  
ATOM    992  CB  VAL A 429     -29.820  79.676-192.931  1.00  0.00           C  
ATOM    993  CG1 VAL A 429     -30.476  78.615-192.051  1.00  0.00           C  
ATOM    994  CG2 VAL A 429     -30.866  80.384-193.784  1.00  0.00           C  
ATOM    995  N   GLU A 431     -26.953  79.634-191.627  1.00  0.00           N  
ATOM    996  CA  GLU A 431     -25.967  78.971-190.793  1.00  0.00           C  
ATOM    997  C   GLU A 431     -25.504  79.907-189.686  1.00  0.00           C  
ATOM    998  O   GLU A 431     -25.576  79.561-188.504  1.00  0.00           O  
ATOM    999  CB  GLU A 431     -24.776  78.494-191.631  1.00  0.00           C  
ATOM   1000  CG  GLU A 431     -25.065  77.210-192.390  1.00  0.00           C  
ATOM   1001  CD  GLU A 431     -25.604  76.110-191.479  1.00  0.00           C  
ATOM   1002  OE1 GLU A 431     -24.865  75.654-190.577  1.00  0.00           O  
ATOM   1003  OE2 GLU A 431     -26.775  75.708-191.662  1.00  0.00           O  
ATOM   1004  N   ASN A 432     -25.039  81.094-190.065  1.00  0.00           N  
ATOM   1005  CA  ASN A 432     -24.584  82.067-189.079  1.00  0.00           C  
ATOM   1006  C   ASN A 432     -25.667  82.322-188.034  1.00  0.00           C  
ATOM   1007  O   ASN A 432     -25.372  82.555-186.858  1.00  0.00           O  
ATOM   1008  CB  ASN A 432     -24.200  83.382-189.756  1.00  0.00           C  
ATOM   1009  CG  ASN A 432     -22.913  83.274-190.544  1.00  0.00           C  
ATOM   1010  OD1 ASN A 432     -22.389  84.276-191.039  1.00  0.00           O  
ATOM   1011  ND2 ASN A 432     -22.390  82.050-190.667  1.00  0.00           N  
ATOM   1012  N   ALA A 433     -26.921  82.264-188.471  1.00  0.00           N  
ATOM   1013  CA  ALA A 433     -28.047  82.480-187.582  1.00  0.00           C  
ATOM   1014  C   ALA A 433     -28.039  81.442-186.459  1.00  0.00           C  
ATOM   1015  O   ALA A 433     -28.463  81.721-185.334  1.00  0.00           O  
ATOM   1016  CB  ALA A 433     -29.344  82.405-188.364  1.00  0.00           C  
ATOM   1017  N   LYS A 434     -27.552  80.244-186.762  1.00  0.00           N  
ATOM   1018  CA  LYS A 434     -27.492  79.198-185.750  1.00  0.00           C  
ATOM   1019  C   LYS A 434     -26.541  79.595-184.620  1.00  0.00           C  
ATOM   1020  O   LYS A 434     -26.876  79.484-183.437  1.00  0.00           O  
ATOM   1021  CB  LYS A 434     -27.039  77.876-186.371  1.00  0.00           C  
ATOM   1022  CG  LYS A 434     -28.077  77.220-187.261  1.00  0.00           C  
ATOM   1023  CD  LYS A 434     -27.607  75.841-187.689  1.00  0.00           C  
ATOM   1024  CE  LYS A 434     -28.658  75.096-188.494  1.00  0.00           C  
ATOM   1025  NZ  LYS A 434     -28.219  73.693-188.755  1.00  0.00           N  
ATOM   1026  N   ASP A 435     -25.354  80.061-184.988  1.00  0.00           N  
ATOM   1027  CA  ASP A 435     -24.378  80.477-183.991  1.00  0.00           C  
ATOM   1028  C   ASP A 435     -24.904  81.662-183.185  1.00  0.00           C  
ATOM   1029  O   ASP A 435     -24.681  81.754-181.973  1.00  0.00           O  
ATOM   1030  CB  ASP A 435     -23.061  80.843-184.667  1.00  0.00           C  
ATOM   1031  CG  ASP A 435     -22.390  79.649-185.304  1.00  0.00           C  
ATOM   1032  OD1 ASP A 435     -22.739  79.274-186.442  1.00  0.00           O  
ATOM   1033  OD2 ASP A 435     -21.509  79.073-184.646  1.00  0.00           O  
ATOM   1034  N   ILE A 436     -25.598  82.570-183.864  1.00  0.00           N  
ATOM   1035  CA  ILE A 436     -26.165  83.736-183.203  1.00  0.00           C  
ATOM   1036  C   ILE A 436     -27.204  83.290-182.172  1.00  0.00           C  
ATOM   1037  O   ILE A 436     -27.227  83.786-181.048  1.00  0.00           O  
ATOM   1038  CB  ILE A 436     -26.800  84.694-184.238  1.00  0.00           C  
ATOM   1039  CG1 ILE A 436     -25.694  85.359-185.053  1.00  0.00           C  
ATOM   1040  CG2 ILE A 436     -27.635  85.760-183.539  1.00  0.00           C  
ATOM   1041  CD1 ILE A 436     -26.195  86.277-186.123  1.00  0.00           C  
ATOM   1042  N   ILE A 437     -28.052  82.340-182.553  1.00  0.00           N  
ATOM   1043  CA  ILE A 437     -29.071  81.831-181.644  1.00  0.00           C  
ATOM   1044  C   ILE A 437     -28.395  81.116-180.466  1.00  0.00           C  
ATOM   1045  O   ILE A 437     -28.891  81.149-179.337  1.00  0.00           O  
ATOM   1046  CB  ILE A 437     -30.010  80.846-182.373  1.00  0.00           C  
ATOM   1047  CG1 ILE A 437     -30.841  81.607-183.408  1.00  0.00           C  
ATOM   1048  CG2 ILE A 437     -30.897  80.117-181.369  1.00  0.00           C  
ATOM   1049  CD1 ILE A 437     -31.584  80.719-184.394  1.00  0.00           C  
ATOM   1050  N   ALA A 438     -27.255  80.484-180.745  1.00  0.00           N  
ATOM   1051  CA  ALA A 438     -26.487  79.754-179.740  1.00  0.00           C  
ATOM   1052  C   ALA A 438     -26.006  80.657-178.611  1.00  0.00           C  
ATOM   1053  O   ALA A 438     -25.623  80.177-177.543  1.00  0.00           O  
ATOM   1054  CB  ALA A 438     -25.298  79.075-180.387  1.00  0.00           C  
ATOM   1055  N   CYS A 439     -26.003  81.963-178.841  1.00  0.00           N  
ATOM   1056  CA  CYS A 439     -25.577  82.862-177.790  1.00  0.00           C  
ATOM   1057  C   CYS A 439     -26.688  82.952-176.751  1.00  0.00           C  
ATOM   1058  O   CYS A 439     -26.562  83.657-175.749  1.00  0.00           O  
ATOM   1059  CB  CYS A 439     -25.247  84.241-178.356  1.00  0.00           C  
ATOM   1060  SG  CYS A 439     -23.783  84.254-179.426  1.00  0.00           S  
ATOM   1061  N   GLY A 444     -27.784  82.243-177.006  1.00  0.00           N  
ATOM   1062  CA  GLY A 444     -28.887  82.205-176.060  1.00  0.00           C  
ATOM   1063  C   GLY A 444     -29.962  83.278-176.055  1.00  0.00           C  
ATOM   1064  O   GLY A 444     -30.545  83.535-175.003  1.00  0.00           O  
ATOM   1065  N   PHE A 445     -30.254  83.893-177.201  1.00  0.00           N  
ATOM   1066  CA  PHE A 445     -31.288  84.933-177.247  1.00  0.00           C  
ATOM   1067  C   PHE A 445     -32.674  84.347-176.991  1.00  0.00           C  
ATOM   1068  O   PHE A 445     -32.951  83.221-177.393  1.00  0.00           O  
ATOM   1069  CB  PHE A 445     -31.290  85.650-178.605  1.00  0.00           C  
ATOM   1070  CG  PHE A 445     -30.033  86.430-178.887  1.00  0.00           C  
ATOM   1071  CD1 PHE A 445     -29.038  85.899-179.707  1.00  0.00           C  
ATOM   1072  CD2 PHE A 445     -29.843  87.694-178.331  1.00  0.00           C  
ATOM   1073  CE1 PHE A 445     -27.874  86.615-179.971  1.00  0.00           C  
ATOM   1074  CE2 PHE A 445     -28.687  88.414-178.586  1.00  0.00           C  
ATOM   1075  CZ  PHE A 445     -27.698  87.876-179.410  1.00  0.00           C  
ATOM   1076  N   ASP A 460     -33.537  85.112-176.325  1.00  0.00           N  
ATOM   1077  CA  ASP A 460     -34.896  84.654-176.036  1.00  0.00           C  
ATOM   1078  C   ASP A 460     -35.710  84.633-177.342  1.00  0.00           C  
ATOM   1079  O   ASP A 460     -35.880  85.665-177.998  1.00  0.00           O  
ATOM   1080  CB  ASP A 460     -35.563  85.592-175.027  1.00  0.00           C  
ATOM   1081  CG  ASP A 460     -36.766  84.959-174.346  1.00  0.00           C  
ATOM   1082  OD1 ASP A 460     -37.521  84.228-175.021  1.00  0.00           O  
ATOM   1083  OD2 ASP A 460     -36.955  85.207-173.132  1.00  0.00           O  
ATOM   1084  N   ILE A 461     -36.225  83.464-177.713  1.00  0.00           N  
ATOM   1085  CA  ILE A 461     -36.979  83.342-178.957  1.00  0.00           C  
ATOM   1086  C   ILE A 461     -38.295  84.109-178.969  1.00  0.00           C  
ATOM   1087  O   ILE A 461     -38.923  84.255-180.017  1.00  0.00           O  
ATOM   1088  CB  ILE A 461     -37.274  81.864-179.309  1.00  0.00           C  
ATOM   1089  CG1 ILE A 461     -37.666  81.766-180.785  1.00  0.00           C  
ATOM   1090  CG2 ILE A 461     -38.404  81.326-178.432  1.00  0.00           C  
ATOM   1091  CD1 ILE A 461     -37.696  80.358-181.324  1.00  0.00           C  
ATOM   1092  N   ASN A 463     -38.720  84.599-177.812  1.00  0.00           N  
ATOM   1093  CA  ASN A 463     -39.960  85.357-177.740  1.00  0.00           C  
ATOM   1094  C   ASN A 463     -39.650  86.834-177.830  1.00  0.00           C  
ATOM   1095  O   ASN A 463     -40.554  87.661-177.933  1.00  0.00           O  
ATOM   1096  CB  ASN A 463     -40.678  85.111-176.415  1.00  0.00           C  
ATOM   1097  CG  ASN A 463     -41.018  83.666-176.198  1.00  0.00           C  
ATOM   1098  OD1 ASN A 463     -41.518  82.992-177.100  1.00  0.00           O  
ATOM   1099  ND2 ASN A 463     -40.759  83.174-174.989  1.00  0.00           N  
ATOM   1100  N   LYS A 471     -38.367  87.163-177.793  1.00  0.00           N  
ATOM   1101  CA  LYS A 471     -37.967  88.557-177.813  1.00  0.00           C  
ATOM   1102  C   LYS A 471     -37.044  88.934-178.956  1.00  0.00           C  
ATOM   1103  O   LYS A 471     -36.591  90.074-179.029  1.00  0.00           O  
ATOM   1104  CB  LYS A 471     -37.285  88.907-176.491  1.00  0.00           C  
ATOM   1105  CG  LYS A 471     -38.041  88.422-175.267  1.00  0.00           C  
ATOM   1106  CD  LYS A 471     -37.312  88.776-173.981  1.00  0.00           C  
ATOM   1107  CE  LYS A 471     -38.051  88.255-172.765  1.00  0.00           C  
ATOM   1108  NZ  LYS A 471     -37.431  88.741-171.504  1.00  0.00           N  
ATOM   1109  N   THR A 472     -36.745  88.002-179.850  1.00  0.00           N  
ATOM   1110  CA  THR A 472     -35.853  88.371-180.928  1.00  0.00           C  
ATOM   1111  C   THR A 472     -36.225  87.823-182.296  1.00  0.00           C  
ATOM   1112  O   THR A 472     -36.595  86.661-182.448  1.00  0.00           O  
ATOM   1113  CB  THR A 472     -34.372  88.012-180.577  1.00  0.00           C  
ATOM   1114  OG1 THR A 472     -33.864  87.057-181.514  1.00  0.00           O  
ATOM   1115  CG2 THR A 472     -34.266  87.457-179.157  1.00  0.00           C  
ATOM   1116  N   PHE A 473     -36.130  88.705-183.283  1.00  0.00           N  
ATOM   1117  CA  PHE A 473     -36.434  88.409-184.674  1.00  0.00           C  
ATOM   1118  C   PHE A 473     -35.150  88.514-185.486  1.00  0.00           C  
ATOM   1119  O   PHE A 473     -34.535  89.579-185.564  1.00  0.00           O  
ATOM   1120  CB  PHE A 473     -37.464  89.422-185.185  1.00  0.00           C  
ATOM   1121  CG  PHE A 473     -37.686  89.394-186.676  1.00  0.00           C  
ATOM   1122  CD1 PHE A 473     -38.004  88.212-187.332  1.00  0.00           C  
ATOM   1123  CD2 PHE A 473     -37.638  90.576-187.412  1.00  0.00           C  
ATOM   1124  CE1 PHE A 473     -38.278  88.202-188.699  1.00  0.00           C  
ATOM   1125  CE2 PHE A 473     -37.911  90.583-188.779  1.00  0.00           C  
ATOM   1126  CZ  PHE A 473     -38.233  89.391-189.427  1.00  0.00           C  
ATOM   1127  N   ILE A 474     -34.731  87.399-186.071  1.00  0.00           N  
ATOM   1128  CA  ILE A 474     -33.529  87.385-186.895  1.00  0.00           C  
ATOM   1129  C   ILE A 474     -34.024  87.266-188.326  1.00  0.00           C  
ATOM   1130  O   ILE A 474     -34.811  86.381-188.646  1.00  0.00           O  
ATOM   1131  CB  ILE A 474     -32.625  86.179-186.558  1.00  0.00           C  
ATOM   1132  CG1 ILE A 474     -32.273  86.205-185.069  1.00  0.00           C  
ATOM   1133  CG2 ILE A 474     -31.353  86.235-187.389  1.00  0.00           C  
ATOM   1134  CD1 ILE A 474     -31.524  84.978-184.596  1.00  0.00           C  
ATOM   1135  N   PHE A 475     -33.571  88.156-189.194  1.00  0.00           N  
ATOM   1136  CA  PHE A 475     -34.039  88.106-190.565  1.00  0.00           C  
ATOM   1137  C   PHE A 475     -32.968  88.206-191.630  1.00  0.00           C  
ATOM   1138  O   PHE A 475     -31.898  88.776-191.421  1.00  0.00           O  
ATOM   1139  CB  PHE A 475     -35.073  89.214-190.800  1.00  0.00           C  
ATOM   1140  CG  PHE A 475     -34.532  90.607-190.605  1.00  0.00           C  
ATOM   1141  CD1 PHE A 475     -34.422  91.157-189.328  1.00  0.00           C  
ATOM   1142  CD2 PHE A 475     -34.131  91.367-191.701  1.00  0.00           C  
ATOM   1143  CE1 PHE A 475     -33.920  92.450-189.144  1.00  0.00           C  
ATOM   1144  CE2 PHE A 475     -33.628  92.658-191.531  1.00  0.00           C  
ATOM   1145  CZ  PHE A 475     -33.522  93.203-190.244  1.00  0.00           C  
ATOM   1146  N   SER A 476     -33.282  87.628-192.780  1.00  0.00           N  
ATOM   1147  CA  SER A 476     -32.412  87.665-193.937  1.00  0.00           C  
ATOM   1148  C   SER A 476     -32.970  88.816-194.748  1.00  0.00           C  
ATOM   1149  O   SER A 476     -34.185  88.931-194.892  1.00  0.00           O  
ATOM   1150  CB  SER A 476     -32.547  86.381-194.750  1.00  0.00           C  
ATOM   1151  OG  SER A 476     -32.399  86.662-196.133  1.00  0.00           O  
ATOM   1152  N   ASP A 477     -32.104  89.679-195.265  1.00  0.00           N  
ATOM   1153  CA  ASP A 477     -32.584  90.790-196.078  1.00  0.00           C  
ATOM   1154  C   ASP A 477     -33.343  90.223-197.284  1.00  0.00           C  
ATOM   1155  O   ASP A 477     -34.485  90.606-197.548  1.00  0.00           O  
ATOM   1156  CB  ASP A 477     -31.417  91.668-196.549  1.00  0.00           C  
ATOM   1157  CG  ASP A 477     -30.953  92.654-195.484  1.00  0.00           C  
ATOM   1158  OD1 ASP A 477     -31.717  92.915-194.530  1.00  0.00           O  
ATOM   1159  OD2 ASP A 477     -29.830  93.189-195.607  1.00  0.00           O  
ATOM   1160  N   LEU A 478     -32.707  89.292-197.992  1.00  0.00           N  
ATOM   1161  CA  LEU A 478     -33.305  88.653-199.161  1.00  0.00           C  
ATOM   1162  C   LEU A 478     -34.733  88.142-198.931  1.00  0.00           C  
ATOM   1163  O   LEU A 478     -35.586  88.258-199.808  1.00  0.00           O  
ATOM   1164  CB  LEU A 478     -32.413  87.500-199.622  1.00  0.00           C  
ATOM   1165  CG  LEU A 478     -31.376  87.757-200.730  1.00  0.00           C  
ATOM   1166  CD1 LEU A 478     -31.142  89.245-200.969  1.00  0.00           C  
ATOM   1167  CD2 LEU A 478     -30.090  87.046-200.349  1.00  0.00           C  
ATOM   1168  N   ASP A 479     -34.993  87.578-197.758  1.00  0.00           N  
ATOM   1169  CA  ASP A 479     -36.322  87.071-197.447  1.00  0.00           C  
ATOM   1170  C   ASP A 479     -37.272  88.164-196.992  1.00  0.00           C  
ATOM   1171  O   ASP A 479     -38.332  88.374-197.576  1.00  0.00           O  
ATOM   1172  CB  ASP A 479     -36.264  86.018-196.340  1.00  0.00           C  
ATOM   1173  CG  ASP A 479     -36.205  84.610-196.878  1.00  0.00           C  
ATOM   1174  OD1 ASP A 479     -36.669  84.378-198.022  1.00  0.00           O  
ATOM   1175  OD2 ASP A 479     -35.709  83.731-196.146  1.00  0.00           O  
ATOM   1176  N   TYR A 482     -36.884  88.854-195.931  1.00  0.00           N  
ATOM   1177  CA  TYR A 482     -37.712  89.894-195.350  1.00  0.00           C  
ATOM   1178  C   TYR A 482     -38.114  91.001-196.316  1.00  0.00           C  
ATOM   1179  O   TYR A 482     -39.272  91.401-196.345  1.00  0.00           O  
ATOM   1180  CB  TYR A 482     -37.001  90.477-194.131  1.00  0.00           C  
ATOM   1181  CG  TYR A 482     -37.891  91.289-193.233  1.00  0.00           C  
ATOM   1182  CD1 TYR A 482     -39.098  90.767-192.748  1.00  0.00           C  
ATOM   1183  CD2 TYR A 482     -37.524  92.575-192.855  1.00  0.00           C  
ATOM   1184  CE1 TYR A 482     -39.913  91.514-191.908  1.00  0.00           C  
ATOM   1185  CE2 TYR A 482     -38.324  93.328-192.022  1.00  0.00           C  
ATOM   1186  CZ  TYR A 482     -39.518  92.799-191.551  1.00  0.00           C  
ATOM   1187  OH  TYR A 482     -40.306  93.587-190.738  1.00  0.00           O  
ATOM   1188  N   MET A 489     -37.168  91.500-197.104  1.00  0.00           N  
ATOM   1189  CA  MET A 489     -37.477  92.559-198.058  1.00  0.00           C  
ATOM   1190  C   MET A 489     -38.685  92.132-198.874  1.00  0.00           C  
ATOM   1191  O   MET A 489     -39.551  92.943-199.199  1.00  0.00           O  
ATOM   1192  CB  MET A 489     -36.299  92.784-199.001  1.00  0.00           C  
ATOM   1193  CG  MET A 489     -36.467  93.962-199.937  1.00  0.00           C  
ATOM   1194  SD  MET A 489     -36.339  95.536-199.039  1.00  0.00           S  
ATOM   1195  CE  MET A 489     -34.549  95.582-198.660  1.00  0.00           C  
ATOM   1196  N   GLY A 490     -38.740  90.837-199.176  1.00  0.00           N  
ATOM   1197  CA  GLY A 490     -39.816  90.288-199.980  1.00  0.00           C  
ATOM   1198  C   GLY A 490     -41.110  89.931-199.278  1.00  0.00           C  
ATOM   1199  O   GLY A 490     -42.038  89.437-199.918  1.00  0.00           O  
ATOM   1200  N   MET A 491     -41.197  90.161-197.977  1.00  0.00           N  
ATOM   1201  CA  MET A 491     -42.433  89.836-197.282  1.00  0.00           C  
ATOM   1202  C   MET A 491     -42.817  90.866-196.229  1.00  0.00           C  
ATOM   1203  O   MET A 491     -43.713  90.636-195.423  1.00  0.00           O  
ATOM   1204  CB  MET A 491     -42.355  88.432-196.663  1.00  0.00           C  
ATOM   1205  CG  MET A 491     -41.133  88.164-195.794  1.00  0.00           C  
ATOM   1206  SD  MET A 491     -41.131  86.471-195.107  1.00  0.00           S  
ATOM   1207  CE  MET A 491     -40.392  85.576-196.449  1.00  0.00           C  
ATOM   1208  N   SER A 492     -42.158  92.017-196.250  1.00  0.00           N  
ATOM   1209  CA  SER A 492     -42.465  93.064-195.290  1.00  0.00           C  
ATOM   1210  C   SER A 492     -43.195  94.240-195.928  1.00  0.00           C  
ATOM   1211  O   SER A 492     -42.801  94.755-196.976  1.00  0.00           O  
ATOM   1212  CB  SER A 492     -41.188  93.561-194.607  1.00  0.00           C  
ATOM   1213  OG  SER A 492     -41.483  94.607-193.698  1.00  0.00           O  
ATOM   1214  N   SER A 493     -44.264  94.667-195.268  1.00  0.00           N  
ATOM   1215  CA  SER A 493     -45.086  95.785-195.726  1.00  0.00           C  
ATOM   1216  C   SER A 493     -44.503  97.136-195.310  1.00  0.00           C  
ATOM   1217  O   SER A 493     -45.047  98.189-195.655  1.00  0.00           O  
ATOM   1218  CB  SER A 493     -46.482  95.647-195.131  1.00  0.00           C  
ATOM   1219  OG  SER A 493     -46.382  95.457-193.731  1.00  0.00           O  
ATOM   1220  N   GLY A 494     -43.405  97.102-194.560  1.00  0.00           N  
ATOM   1221  CA  GLY A 494     -42.804  98.338-194.111  1.00  0.00           C  
ATOM   1222  C   GLY A 494     -41.318  98.463-194.355  1.00  0.00           C  
ATOM   1223  O   GLY A 494     -40.794  99.575-194.406  1.00  0.00           O  
ATOM   1224  N   PHE A 495     -40.629  97.340-194.519  1.00  0.00           N  
ATOM   1225  CA  PHE A 495     -39.188  97.393-194.727  1.00  0.00           C  
ATOM   1226  C   PHE A 495     -38.785  98.150-196.001  1.00  0.00           C  
ATOM   1227  O   PHE A 495     -38.061  99.145-195.924  1.00  0.00           O  
ATOM   1228  CB  PHE A 495     -38.599  95.978-194.722  1.00  0.00           C  
ATOM   1229  CG  PHE A 495     -37.107  95.943-194.505  1.00  0.00           C  
ATOM   1230  CD1 PHE A 495     -36.525  96.639-193.454  1.00  0.00           C  
ATOM   1231  CD2 PHE A 495     -36.283  95.211-195.346  1.00  0.00           C  
ATOM   1232  CE1 PHE A 495     -35.139  96.608-193.245  1.00  0.00           C  
ATOM   1233  CE2 PHE A 495     -34.902  95.173-195.145  1.00  0.00           C  
ATOM   1234  CZ  PHE A 495     -34.331  95.877-194.090  1.00  0.00           C  
ATOM   1235  N   TYR A 496     -39.259  97.701-197.163  1.00  0.00           N  
ATOM   1236  CA  TYR A 496     -38.913  98.371-198.413  1.00  0.00           C  
ATOM   1237  C   TYR A 496     -39.334  99.832-198.430  1.00  0.00           C  
ATOM   1238  O   TYR A 496     -38.599 100.691-198.926  1.00  0.00           O  
ATOM   1239  CB  TYR A 496     -39.544  97.673-199.619  1.00  0.00           C  
ATOM   1240  CG  TYR A 496     -39.096  98.272-200.941  1.00  0.00           C  
ATOM   1241  CD1 TYR A 496     -37.749  98.273-201.298  1.00  0.00           C  
ATOM   1242  CD2 TYR A 496     -40.005  98.881-201.809  1.00  0.00           C  
ATOM   1243  CE1 TYR A 496     -37.315  98.873-202.480  1.00  0.00           C  
ATOM   1244  CE2 TYR A 496     -39.577  99.481-202.997  1.00  0.00           C  
ATOM   1245  CZ  TYR A 496     -38.229  99.478-203.322  1.00  0.00           C  
ATOM   1246  OH  TYR A 496     -37.769 100.116-204.457  1.00  0.00           O  
ATOM   1247  N   LYS A 498     -40.521 100.117-197.902  1.00  0.00           N  
ATOM   1248  CA  LYS A 498     -41.003 101.488-197.876  1.00  0.00           C  
ATOM   1249  C   LYS A 498     -40.018 102.381-197.138  1.00  0.00           C  
ATOM   1250  O   LYS A 498     -39.772 103.507-197.565  1.00  0.00           O  
ATOM   1251  CB  LYS A 498     -42.399 101.548-197.252  1.00  0.00           C  
ATOM   1252  CG  LYS A 498     -43.435 100.838-198.125  1.00  0.00           C  
ATOM   1253  CD  LYS A 498     -44.829 100.718-197.503  1.00  0.00           C  
ATOM   1254  CE  LYS A 498     -45.722  99.850-198.413  1.00  0.00           C  
ATOM   1255  NZ  LYS A 498     -47.063  99.489-197.854  1.00  0.00           N  
ATOM   1256  N   ASN A 499     -39.428 101.891-196.050  1.00  0.00           N  
ATOM   1257  CA  ASN A 499     -38.455 102.704-195.327  1.00  0.00           C  
ATOM   1258  C   ASN A 499     -37.144 102.820-196.108  1.00  0.00           C  
ATOM   1259  O   ASN A 499     -36.491 103.864-196.078  1.00  0.00           O  
ATOM   1260  CB  ASN A 499     -38.186 102.142-193.923  1.00  0.00           C  
ATOM   1261  CG  ASN A 499     -39.159 102.673-192.884  1.00  0.00           C  
ATOM   1262  OD1 ASN A 499     -39.614 103.816-192.970  1.00  0.00           O  
ATOM   1263  ND2 ASN A 499     -39.468 101.853-191.886  1.00  0.00           N  
ATOM   1264  N   VAL A 500     -36.753 101.756-196.802  1.00  0.00           N  
ATOM   1265  CA  VAL A 500     -35.534 101.796-197.607  1.00  0.00           C  
ATOM   1266  C   VAL A 500     -35.666 102.924-198.640  1.00  0.00           C  
ATOM   1267  O   VAL A 500     -34.778 103.766-198.770  1.00  0.00           O  
ATOM   1268  CB  VAL A 500     -35.300 100.453-198.352  1.00  0.00           C  
ATOM   1269  CG1 VAL A 500     -34.083 100.566-199.279  1.00  0.00           C  
ATOM   1270  CG2 VAL A 500     -35.095  99.333-197.345  1.00  0.00           C  
ATOM   1271  N   VAL A 501     -36.785 102.940-199.362  1.00  0.00           N  
ATOM   1272  CA  VAL A 501     -37.035 103.967-200.372  1.00  0.00           C  
ATOM   1273  C   VAL A 501     -37.024 105.373-199.769  1.00  0.00           C  
ATOM   1274  O   VAL A 501     -36.443 106.290-200.350  1.00  0.00           O  
ATOM   1275  CB  VAL A 501     -38.394 103.732-201.097  1.00  0.00           C  
ATOM   1276  CG1 VAL A 501     -38.697 104.886-202.040  1.00  0.00           C  
ATOM   1277  CG2 VAL A 501     -38.340 102.434-201.889  1.00  0.00           C  
ATOM   1278  N   LYS A 502     -37.668 105.553-198.617  1.00  0.00           N  
ATOM   1279  CA  LYS A 502     -37.671 106.869-197.994  1.00  0.00           C  
ATOM   1280  C   LYS A 502     -36.222 107.272-197.742  1.00  0.00           C  
ATOM   1281  O   LYS A 502     -35.819 108.383-198.053  1.00  0.00           O  
ATOM   1282  CB  LYS A 502     -38.448 106.865-196.671  1.00  0.00           C  
ATOM   1283  CG  LYS A 502     -39.939 106.607-196.825  1.00  0.00           C  
ATOM   1284  CD  LYS A 502     -40.685 106.589-195.490  1.00  0.00           C  
ATOM   1285  CE  LYS A 502     -40.733 107.966-194.868  1.00  0.00           C  
ATOM   1286  NZ  LYS A 502     -41.588 107.996-193.644  1.00  0.00           N  
ATOM   1287  N   ILE A 503     -35.430 106.359-197.197  1.00  0.00           N  
ATOM   1288  CA  ILE A 503     -34.031 106.657-196.916  1.00  0.00           C  
ATOM   1289  C   ILE A 503     -33.253 106.915-198.204  1.00  0.00           C  
ATOM   1290  O   ILE A 503     -32.459 107.855-198.283  1.00  0.00           O  
ATOM   1291  CB  ILE A 503     -33.377 105.504-196.124  1.00  0.00           C  
ATOM   1292  CG1 ILE A 503     -34.067 105.363-194.764  1.00  0.00           C  
ATOM   1293  CG2 ILE A 503     -31.905 105.773-195.917  1.00  0.00           C  
ATOM   1294  CD1 ILE A 503     -33.694 104.103-194.027  1.00  0.00           C  
ATOM   1295  N   GLN A 504     -33.488 106.091-199.218  1.00  0.00           N  
ATOM   1296  CA  GLN A 504     -32.799 106.255-200.490  1.00  0.00           C  
ATOM   1297  C   GLN A 504     -33.020 107.634-201.113  1.00  0.00           C  
ATOM   1298  O   GLN A 504     -32.166 108.135-201.853  1.00  0.00           O  
ATOM   1299  CB  GLN A 504     -33.253 105.195-201.494  1.00  0.00           C  
ATOM   1300  CG  GLN A 504     -32.886 103.781-201.135  1.00  0.00           C  
ATOM   1301  CD  GLN A 504     -33.153 102.818-202.268  1.00  0.00           C  
ATOM   1302  OE1 GLN A 504     -34.257 102.754-202.813  1.00  0.00           O  
ATOM   1303  NE2 GLN A 504     -32.136 102.056-202.630  1.00  0.00           N  
ATOM   1304  N   LYS A 505     -34.161 108.251-200.826  1.00  0.00           N  
ATOM   1305  CA  LYS A 505     -34.449 109.553-201.410  1.00  0.00           C  
ATOM   1306  C   LYS A 505     -33.688 110.675-200.724  1.00  0.00           C  
ATOM   1307  O   LYS A 505     -33.549 111.761-201.284  1.00  0.00           O  
ATOM   1308  CB  LYS A 505     -35.950 109.846-201.353  1.00  0.00           C  
ATOM   1309  CG  LYS A 505     -36.366 111.071-202.159  1.00  0.00           C  
ATOM   1310  CD  LYS A 505     -37.843 111.392-201.961  1.00  0.00           C  
ATOM   1311  CE  LYS A 505     -38.299 112.527-202.876  1.00  0.00           C  
ATOM   1312  NZ  LYS A 505     -39.782 112.732-202.831  1.00  0.00           N  
ATOM   1313  N   HIS A 506     -33.172 110.408-199.529  1.00  0.00           N  
ATOM   1314  CA  HIS A 506     -32.457 111.433-198.783  1.00  0.00           C  
ATOM   1315  C   HIS A 506     -30.956 111.208-198.583  1.00  0.00           C  
ATOM   1316  O   HIS A 506     -30.380 111.668-197.601  1.00  0.00           O  
ATOM   1317  CB  HIS A 506     -33.157 111.623-197.442  1.00  0.00           C  
ATOM   1318  CG  HIS A 506     -34.613 111.942-197.577  1.00  0.00           C  
ATOM   1319  ND1 HIS A 506     -35.079 113.219-197.796  1.00  0.00           N  
ATOM   1320  CD2 HIS A 506     -35.703 111.139-197.594  1.00  0.00           C  
ATOM   1321  CE1 HIS A 506     -36.392 113.190-197.942  1.00  0.00           C  
ATOM   1322  NE2 HIS A 506     -36.795 111.938-197.825  1.00  0.00           N  
ATOM   1323  N   VAL A 845     -30.322 110.504-199.514  1.00  0.00           N  
ATOM   1324  CA  VAL A 845     -28.886 110.249-199.446  1.00  0.00           C  
ATOM   1325  C   VAL A 845     -28.360 110.252-200.878  1.00  0.00           C  
ATOM   1326  O   VAL A 845     -28.773 109.435-201.698  1.00  0.00           O  
ATOM   1327  CB  VAL A 845     -28.570 108.876-198.781  1.00  0.00           C  
ATOM   1328  CG1 VAL A 845     -27.084 108.601-198.835  1.00  0.00           C  
ATOM   1329  CG2 VAL A 845     -29.054 108.863-197.326  1.00  0.00           C  
ATOM   1330  N   THR A 846     -27.460 111.181-201.181  1.00  0.00           N  
ATOM   1331  CA  THR A 846     -26.898 111.300-202.525  1.00  0.00           C  
ATOM   1332  C   THR A 846     -25.658 110.441-202.701  1.00  0.00           C  
ATOM   1333  O   THR A 846     -25.027 110.049-201.724  1.00  0.00           O  
ATOM   1334  CB  THR A 846     -26.491 112.740-202.816  1.00  0.00           C  
ATOM   1335  OG1 THR A 846     -25.416 113.111-201.945  1.00  0.00           O  
ATOM   1336  CG2 THR A 846     -27.655 113.677-202.592  1.00  0.00           C  
ATOM   1337  N   PHE A1087     -25.297 110.164-203.949  1.00  0.00           N  
ATOM   1338  CA  PHE A1087     -24.114 109.363-204.203  1.00  0.00           C  
ATOM   1339  C   PHE A1087     -22.887 110.041-203.612  1.00  0.00           C  
ATOM   1340  O   PHE A1087     -21.992 109.368-203.090  1.00  0.00           O  
ATOM   1341  CB  PHE A1087     -23.902 109.144-205.699  1.00  0.00           C  
ATOM   1342  CG  PHE A1087     -22.572 108.532-206.027  1.00  0.00           C  
ATOM   1343  CD1 PHE A1087     -21.444 109.333-206.186  1.00  0.00           C  
ATOM   1344  CD2 PHE A1087     -22.432 107.151-206.122  1.00  0.00           C  
ATOM   1345  CE1 PHE A1087     -20.193 108.765-206.432  1.00  0.00           C  
ATOM   1346  CE2 PHE A1087     -21.190 106.573-206.367  1.00  0.00           C  
ATOM   1347  CZ  PHE A1087     -20.067 107.379-206.523  1.00  0.00           C  
ATOM   1348  N   ASN A1088     -22.833 111.369-203.704  1.00  0.00           N  
ATOM   1349  CA  ASN A1088     -21.702 112.102-203.143  1.00  0.00           C  
ATOM   1350  C   ASN A1088     -21.606 111.746-201.673  1.00  0.00           C  
ATOM   1351  O   ASN A1088     -20.535 111.384-201.186  1.00  0.00           O  
ATOM   1352  CB  ASN A1088     -21.881 113.620-203.283  1.00  0.00           C  
ATOM   1353  CG  ASN A1088     -21.614 114.113-204.693  1.00  0.00           C  
ATOM   1354  OD1 ASN A1088     -20.587 113.784-205.297  1.00  0.00           O  
ATOM   1355  ND2 ASN A1088     -22.535 114.917-205.225  1.00  0.00           N  
ATOM   1356  N   GLN A1094     -22.736 111.832-200.976  1.00  0.00           N  
ATOM   1357  CA  GLN A1094     -22.767 111.523-199.554  1.00  0.00           C  
ATOM   1358  C   GLN A1094     -22.131 110.174-199.243  1.00  0.00           C  
ATOM   1359  O   GLN A1094     -21.182 110.106-198.460  1.00  0.00           O  
ATOM   1360  CB  GLN A1094     -24.203 111.562-199.023  1.00  0.00           C  
ATOM   1361  CG  GLN A1094     -24.886 112.913-199.187  1.00  0.00           C  
ATOM   1362  CD  GLN A1094     -26.199 113.006-198.433  1.00  0.00           C  
ATOM   1363  OE1 GLN A1094     -26.225 112.917-197.204  1.00  0.00           O  
ATOM   1364  NE2 GLN A1094     -27.298 113.189-199.163  1.00  0.00           N  
ATOM   1365  N   VAL A1164     -22.631 109.102-199.850  1.00  0.00           N  
ATOM   1366  CA  VAL A1164     -22.059 107.793-199.569  1.00  0.00           C  
ATOM   1367  C   VAL A1164     -20.661 107.650-200.140  1.00  0.00           C  
ATOM   1368  O   VAL A1164     -19.892 106.804-199.687  1.00  0.00           O  
ATOM   1369  CB  VAL A1164     -22.925 106.635-200.106  1.00  0.00           C  
ATOM   1370  CG1 VAL A1164     -24.279 106.654-199.434  1.00  0.00           C  
ATOM   1371  CG2 VAL A1164     -23.045 106.725-201.617  1.00  0.00           C  
ATOM   1372  N   LYS A1165     -20.317 108.465-201.131  1.00  0.00           N  
ATOM   1373  CA  LYS A1165     -18.976 108.377-201.701  1.00  0.00           C  
ATOM   1374  C   LYS A1165     -17.975 108.797-200.631  1.00  0.00           C  
ATOM   1375  O   LYS A1165     -16.976 108.121-200.398  1.00  0.00           O  
ATOM   1376  CB  LYS A1165     -18.837 109.285-202.927  1.00  0.00           C  
ATOM   1377  CG  LYS A1165     -17.512 109.115-203.658  1.00  0.00           C  
ATOM   1378  CD  LYS A1165     -17.522 109.798-205.024  1.00  0.00           C  
ATOM   1379  CE  LYS A1165     -16.273 109.446-205.841  1.00  0.00           C  
ATOM   1380  NZ  LYS A1165     -16.320 109.965-207.245  1.00  0.00           N  
ATOM   1381  N   GLY A1166     -18.270 109.908-199.967  1.00  0.00           N  
ATOM   1382  CA  GLY A1166     -17.389 110.413-198.931  1.00  0.00           C  
ATOM   1383  C   GLY A1166     -17.417 109.632-197.631  1.00  0.00           C  
ATOM   1384  O   GLY A1166     -16.459 109.670-196.855  1.00  0.00           O  
ATOM   1385  N   ILE A1168     -18.511 108.921-197.387  1.00  0.00           N  
ATOM   1386  CA  ILE A1168     -18.645 108.142-196.168  1.00  0.00           C  
ATOM   1387  C   ILE A1168     -18.079 106.729-196.276  1.00  0.00           C  
ATOM   1388  O   ILE A1168     -17.338 106.296-195.400  1.00  0.00           O  
ATOM   1389  CB  ILE A1168     -20.113 108.043-195.743  1.00  0.00           C  
ATOM   1390  CG1 ILE A1168     -20.652 109.437-195.426  1.00  0.00           C  
ATOM   1391  CG2 ILE A1168     -20.243 107.117-194.545  1.00  0.00           C  
ATOM   1392  CD1 ILE A1168     -22.135 109.463-195.098  1.00  0.00           C  
ATOM   1393  N   PHE A1169     -18.422 106.013-197.344  1.00  0.00           N  
ATOM   1394  CA  PHE A1169     -17.955 104.641-197.521  1.00  0.00           C  
ATOM   1395  C   PHE A1169     -16.862 104.501-198.563  1.00  0.00           C  
ATOM   1396  O   PHE A1169     -16.287 103.422-198.733  1.00  0.00           O  
ATOM   1397  CB  PHE A1169     -19.130 103.738-197.879  1.00  0.00           C  
ATOM   1398  CG  PHE A1169     -20.296 103.895-196.954  1.00  0.00           C  
ATOM   1399  CD1 PHE A1169     -21.277 104.839-197.214  1.00  0.00           C  
ATOM   1400  CD2 PHE A1169     -20.378 103.149-195.780  1.00  0.00           C  
ATOM   1401  CE1 PHE A1169     -22.319 105.042-196.319  1.00  0.00           C  
ATOM   1402  CE2 PHE A1169     -21.419 103.346-194.877  1.00  0.00           C  
ATOM   1403  CZ  PHE A1169     -22.390 104.295-195.148  1.00  0.00           C  
ATOM   1404  N   GLY A1170     -16.584 105.596-199.264  1.00  0.00           N  
ATOM   1405  CA  GLY A1170     -15.543 105.587-200.274  1.00  0.00           C  
ATOM   1406  C   GLY A1170     -15.877 104.873-201.568  1.00  0.00           C  
ATOM   1407  O   GLY A1170     -14.988 104.318-202.210  1.00  0.00           O  
ATOM   1408  N   PHE A1171     -17.147 104.884-201.957  1.00  0.00           N  
ATOM   1409  CA  PHE A1171     -17.553 104.233-203.197  1.00  0.00           C  
ATOM   1410  C   PHE A1171     -17.011 105.026-204.386  1.00  0.00           C  
ATOM   1411  O   PHE A1171     -16.579 106.173-204.238  1.00  0.00           O  
ATOM   1412  CB  PHE A1171     -19.079 104.155-203.307  1.00  0.00           C  
ATOM   1413  CG  PHE A1171     -19.742 103.366-202.206  1.00  0.00           C  
ATOM   1414  CD1 PHE A1171     -19.138 102.233-201.668  1.00  0.00           C  
ATOM   1415  CD2 PHE A1171     -21.010 103.723-201.752  1.00  0.00           C  
ATOM   1416  CE1 PHE A1171     -19.789 101.467-200.697  1.00  0.00           C  
ATOM   1417  CE2 PHE A1171     -21.668 102.963-200.784  1.00  0.00           C  
ATOM   1418  CZ  PHE A1171     -21.056 101.835-200.259  1.00  0.00           C  
ATOM   1419  N   THR A1177     -17.040 104.414-205.565  1.00  0.00           N  
ATOM   1420  CA  THR A1177     -16.554 105.062-206.781  1.00  0.00           C  
ATOM   1421  C   THR A1177     -17.499 104.779-207.947  1.00  0.00           C  
ATOM   1422  O   THR A1177     -18.301 103.844-207.897  1.00  0.00           O  
ATOM   1423  CB  THR A1177     -15.134 104.564-207.164  1.00  0.00           C  
ATOM   1424  OG1 THR A1177     -15.199 103.213-207.644  1.00  0.00           O  
ATOM   1425  CG2 THR A1177     -14.213 104.613-205.957  1.00  0.00           C  
ATOM   1426  N   ASP A1178     -17.389 105.594-208.992  1.00  0.00           N  
ATOM   1427  CA  ASP A1178     -18.209 105.463-210.187  1.00  0.00           C  
ATOM   1428  C   ASP A1178     -18.148 104.049-210.743  1.00  0.00           C  
ATOM   1429  O   ASP A1178     -18.989 103.655-211.542  1.00  0.00           O  
ATOM   1430  CB  ASP A1178     -17.722 106.442-211.258  1.00  0.00           C  
ATOM   1431  CG  ASP A1178     -17.938 107.900-210.870  1.00  0.00           C  
ATOM   1432  OD1 ASP A1178     -17.936 108.215-209.657  1.00  0.00           O  
ATOM   1433  OD2 ASP A1178     -18.094 108.739-211.788  1.00  0.00           O  
ATOM   1434  N   SER A1179     -17.157 103.281-210.308  1.00  0.00           N  
ATOM   1435  CA  SER A1179     -16.977 101.920-210.798  1.00  0.00           C  
ATOM   1436  C   SER A1179     -17.752 100.819-210.075  1.00  0.00           C  
ATOM   1437  O   SER A1179     -17.895  99.717-210.602  1.00  0.00           O  
ATOM   1438  CB  SER A1179     -15.492 101.566-210.781  1.00  0.00           C  
ATOM   1439  OG  SER A1179     -15.290 100.266-211.304  1.00  0.00           O  
ATOM   1440  N   ASP A1192     -18.234 101.102-208.870  1.00  0.00           N  
ATOM   1441  CA  ASP A1192     -18.981 100.106-208.102  1.00  0.00           C  
ATOM   1442  C   ASP A1192     -20.358  99.843-208.716  1.00  0.00           C  
ATOM   1443  O   ASP A1192     -20.883 100.683-209.454  1.00  0.00           O  
ATOM   1444  CB  ASP A1192     -19.158 100.578-206.653  1.00  0.00           C  
ATOM   1445  CG  ASP A1192     -17.843 100.717-205.915  1.00  0.00           C  
ATOM   1446  OD1 ASP A1192     -17.016  99.784-206.004  1.00  0.00           O  
ATOM   1447  OD2 ASP A1192     -17.637 101.748-205.233  1.00  0.00           O  
ATOM   1448  N   CYS A1193     -20.949  98.686-208.418  1.00  0.00           N  
ATOM   1449  CA  CYS A1193     -22.271  98.390-208.954  1.00  0.00           C  
ATOM   1450  C   CYS A1193     -23.307  99.230-208.212  1.00  0.00           C  
ATOM   1451  O   CYS A1193     -23.052  99.694-207.102  1.00  0.00           O  
ATOM   1452  CB  CYS A1193     -22.597  96.898-208.838  1.00  0.00           C  
ATOM   1453  SG  CYS A1193     -22.821  96.265-207.182  1.00  0.00           S  
ATOM   1454  N   ILE A1194     -24.469  99.431-208.829  1.00  0.00           N  
ATOM   1455  CA  ILE A1194     -25.505 100.258-208.220  1.00  0.00           C  
ATOM   1456  C   ILE A1194     -26.100  99.663-206.956  1.00  0.00           C  
ATOM   1457  O   ILE A1194     -26.698 100.377-206.147  1.00  0.00           O  
ATOM   1458  CB  ILE A1194     -26.639 100.580-209.223  1.00  0.00           C  
ATOM   1459  CG1 ILE A1194     -27.315  99.297-209.703  1.00  0.00           C  
ATOM   1460  CG2 ILE A1194     -26.073 101.364-210.402  1.00  0.00           C  
ATOM   1461  CD1 ILE A1194     -28.431  99.560-210.689  1.00  0.00           C  
ATOM   1462  N   GLY A1195     -25.929  98.358-206.786  1.00  0.00           N  
ATOM   1463  CA  GLY A1195     -26.435  97.709-205.594  1.00  0.00           C  
ATOM   1464  C   GLY A1195     -25.671  98.203-204.377  1.00  0.00           C  
ATOM   1465  O   GLY A1195     -26.263  98.457-203.327  1.00  0.00           O  
ATOM   1466  N   LYS A1196     -24.356  98.347-204.520  1.00  0.00           N  
ATOM   1467  CA  LYS A1196     -23.519  98.813-203.425  1.00  0.00           C  
ATOM   1468  C   LYS A1196     -23.800 100.271-203.095  1.00  0.00           C  
ATOM   1469  O   LYS A1196     -23.831 100.657-201.927  1.00  0.00           O  
ATOM   1470  CB  LYS A1196     -22.043  98.680-203.781  1.00  0.00           C  
ATOM   1471  CG  LYS A1196     -21.527  97.268-203.876  1.00  0.00           C  
ATOM   1472  CD  LYS A1196     -20.046  97.289-204.215  1.00  0.00           C  
ATOM   1473  CE  LYS A1196     -19.452  95.897-204.221  1.00  0.00           C  
ATOM   1474  NZ  LYS A1196     -18.000  95.973-204.525  1.00  0.00           N  
ATOM   1475  N   ILE A1198     -23.996 101.081-204.131  1.00  0.00           N  
ATOM   1476  CA  ILE A1198     -24.246 102.499-203.936  1.00  0.00           C  
ATOM   1477  C   ILE A1198     -25.452 102.739-203.052  1.00  0.00           C  
ATOM   1478  O   ILE A1198     -25.502 103.727-202.320  1.00  0.00           O  
ATOM   1479  CB  ILE A1198     -24.518 103.237-205.258  1.00  0.00           C  
ATOM   1480  CG1 ILE A1198     -23.394 102.975-206.270  1.00  0.00           C  
ATOM   1481  CG2 ILE A1198     -24.674 104.726-204.977  1.00  0.00           C  
ATOM   1482  CD1 ILE A1198     -22.061 103.523-205.866  1.00  0.00           C  
ATOM   1483  N   SER A1199     -26.431 101.846-203.114  1.00  0.00           N  
ATOM   1484  CA  SER A1199     -27.627 102.044-202.313  1.00  0.00           C  
ATOM   1485  C   SER A1199     -27.805 101.110-201.112  1.00  0.00           C  
ATOM   1486  O   SER A1199     -28.765 101.259-200.359  1.00  0.00           O  
ATOM   1487  CB  SER A1199     -28.857 101.973-203.219  1.00  0.00           C  
ATOM   1488  OG  SER A1199     -28.905 100.728-203.883  1.00  0.00           O  
ATOM   1489  N   PHE A1200     -26.891 100.160-200.913  1.00  0.00           N  
ATOM   1490  CA  PHE A1200     -27.027  99.250-199.778  1.00  0.00           C  
ATOM   1491  C   PHE A1200     -27.098  99.970-198.431  1.00  0.00           C  
ATOM   1492  O   PHE A1200     -27.877  99.584-197.567  1.00  0.00           O  
ATOM   1493  CB  PHE A1200     -25.889  98.223-199.722  1.00  0.00           C  
ATOM   1494  CG  PHE A1200     -25.920  97.367-198.472  1.00  0.00           C  
ATOM   1495  CD1 PHE A1200     -26.883  96.367-198.314  1.00  0.00           C  
ATOM   1496  CD2 PHE A1200     -25.033  97.613-197.419  1.00  0.00           C  
ATOM   1497  CE1 PHE A1200     -26.961  95.634-197.128  1.00  0.00           C  
ATOM   1498  CE2 PHE A1200     -25.107  96.887-196.231  1.00  0.00           C  
ATOM   1499  CZ  PHE A1200     -26.071  95.897-196.084  1.00  0.00           C  
ATOM   1500  N   PRO A1201     -26.282 101.023-198.233  1.00  0.00           N  
ATOM   1501  CA  PRO A1201     -26.295 101.760-196.965  1.00  0.00           C  
ATOM   1502  C   PRO A1201     -27.697 102.061-196.443  1.00  0.00           C  
ATOM   1503  O   PRO A1201     -27.910 102.144-195.239  1.00  0.00           O  
ATOM   1504  CB  PRO A1201     -25.526 103.030-197.303  1.00  0.00           C  
ATOM   1505  CG  PRO A1201     -24.520 102.549-198.264  1.00  0.00           C  
ATOM   1506  CD  PRO A1201     -25.332 101.647-199.174  1.00  0.00           C  
ATOM   1507  N   ALA A1202     -28.653 102.231-197.351  1.00  0.00           N  
ATOM   1508  CA  ALA A1202     -30.019 102.526-196.939  1.00  0.00           C  
ATOM   1509  C   ALA A1202     -30.660 101.293-196.297  1.00  0.00           C  
ATOM   1510  O   ALA A1202     -31.485 101.415-195.391  1.00  0.00           O  
ATOM   1511  CB  ALA A1202     -30.834 102.984-198.127  1.00  0.00           C  
ATOM   1512  N   ILE A1203     -30.267 100.110-196.767  1.00  0.00           N  
ATOM   1513  CA  ILE A1203     -30.797  98.855-196.247  1.00  0.00           C  
ATOM   1514  C   ILE A1203     -30.286  98.582-194.832  1.00  0.00           C  
ATOM   1515  O   ILE A1203     -31.036  98.092-193.984  1.00  0.00           O  
ATOM   1516  CB  ILE A1203     -30.431  97.675-197.182  1.00  0.00           C  
ATOM   1517  CG1 ILE A1203     -31.114  97.869-198.544  1.00  0.00           C  
ATOM   1518  CG2 ILE A1203     -30.869  96.356-196.571  1.00  0.00           C  
ATOM   1519  CD1 ILE A1203     -30.872  96.752-199.531  1.00  0.00           C  
ATOM   1520  N   GLN A1204     -29.019  98.889-194.564  1.00  0.00           N  
ATOM   1521  CA  GLN A1204     -28.494  98.670-193.220  1.00  0.00           C  
ATOM   1522  C   GLN A1204     -29.105  99.703-192.286  1.00  0.00           C  
ATOM   1523  O   GLN A1204     -29.143  99.515-191.064  1.00  0.00           O  
ATOM   1524  CB  GLN A1204     -26.966  98.789-193.168  1.00  0.00           C  
ATOM   1525  CG  GLN A1204     -26.428  98.440-191.770  1.00  0.00           C  
ATOM   1526  CD  GLN A1204     -24.988  97.953-191.757  1.00  0.00           C  
ATOM   1527  OE1 GLN A1204     -24.557  97.242-192.660  1.00  0.00           O  
ATOM   1528  NE2 GLN A1204     -24.241  98.334-190.725  1.00  0.00           N  
ATOM   1529  N   ALA A1205     -29.598 100.790-192.870  1.00  0.00           N  
ATOM   1530  CA  ALA A1205     -30.199 101.865-192.091  1.00  0.00           C  
ATOM   1531  C   ALA A1205     -31.656 101.621-191.691  1.00  0.00           C  
ATOM   1532  O   ALA A1205     -32.050 101.910-190.566  1.00  0.00           O  
ATOM   1533  CB  ALA A1205     -30.094 103.169-192.860  1.00  0.00           C  
ATOM   1534  N   ALA A1206     -32.441 101.084-192.619  1.00  0.00           N  
ATOM   1535  CA  ALA A1206     -33.867 100.829-192.414  1.00  0.00           C  
ATOM   1536  C   ALA A1206     -34.320 100.216-191.084  1.00  0.00           C  
ATOM   1537  O   ALA A1206     -35.276 100.686-190.470  1.00  0.00           O  
ATOM   1538  CB  ALA A1206     -34.397  99.981-193.575  1.00  0.00           C  
ATOM   1539  N   PRO A1207     -33.651  99.152-190.627  1.00  0.00           N  
ATOM   1540  CA  PRO A1207     -34.113  98.582-189.359  1.00  0.00           C  
ATOM   1541  C   PRO A1207     -33.925  99.468-188.128  1.00  0.00           C  
ATOM   1542  O   PRO A1207     -34.177  99.033-187.008  1.00  0.00           O  
ATOM   1543  CB  PRO A1207     -33.356  97.255-189.276  1.00  0.00           C  
ATOM   1544  CG  PRO A1207     -32.115  97.508-190.077  1.00  0.00           C  
ATOM   1545  CD  PRO A1207     -32.555  98.363-191.220  1.00  0.00           C  
ATOM   1546  N   SER A1208     -33.506 100.714-188.331  1.00  0.00           N  
ATOM   1547  CA  SER A1208     -33.310 101.633-187.207  1.00  0.00           C  
ATOM   1548  C   SER A1208     -34.643 102.257-186.839  1.00  0.00           C  
ATOM   1549  O   SER A1208     -34.778 102.889-185.794  1.00  0.00           O  
ATOM   1550  CB  SER A1208     -32.343 102.763-187.579  1.00  0.00           C  
ATOM   1551  OG  SER A1208     -31.072 102.266-187.934  1.00  0.00           O  
ATOM   1552  N   PHE A1209     -35.627 102.074-187.712  1.00  0.00           N  
ATOM   1553  CA  PHE A1209     -36.945 102.649-187.504  1.00  0.00           C  
ATOM   1554  C   PHE A1209     -37.982 101.559-187.315  1.00  0.00           C  
ATOM   1555  O   PHE A1209     -38.199 100.720-188.194  1.00  0.00           O  
ATOM   1556  CB  PHE A1209     -37.275 103.545-188.693  1.00  0.00           C  
ATOM   1557  CG  PHE A1209     -36.130 104.434-189.096  1.00  0.00           C  
ATOM   1558  CD1 PHE A1209     -35.653 105.420-188.229  1.00  0.00           C  
ATOM   1559  CD2 PHE A1209     -35.488 104.253-190.319  1.00  0.00           C  
ATOM   1560  CE1 PHE A1209     -34.550 106.213-188.574  1.00  0.00           C  
ATOM   1561  CE2 PHE A1209     -34.385 105.039-190.674  1.00  0.00           C  
ATOM   1562  CZ  PHE A1209     -33.916 106.021-189.799  1.00  0.00           C  
ATOM   1563  N   SER A1210     -38.620 101.593-186.149  1.00  0.00           N  
ATOM   1564  CA  SER A1210     -39.627 100.615-185.749  1.00  0.00           C  
ATOM   1565  C   SER A1210     -40.704 100.229-186.759  1.00  0.00           C  
ATOM   1566  O   SER A1210     -41.080  99.061-186.827  1.00  0.00           O  
ATOM   1567  CB  SER A1210     -40.296 101.059-184.438  1.00  0.00           C  
ATOM   1568  OG  SER A1210     -40.742 102.398-184.517  1.00  0.00           O  
ATOM   1569  N   ASN A1211     -41.205 101.174-187.549  1.00  0.00           N  
ATOM   1570  CA  ASN A1211     -42.248 100.804-188.498  1.00  0.00           C  
ATOM   1571  C   ASN A1211     -41.729  99.972-189.679  1.00  0.00           C  
ATOM   1572  O   ASN A1211     -42.401  99.816-190.694  1.00  0.00           O  
ATOM   1573  CB  ASN A1211     -43.053 102.045-188.936  1.00  0.00           C  
ATOM   1574  CG  ASN A1211     -42.410 102.822-190.059  1.00  0.00           C  
ATOM   1575  OD1 ASN A1211     -41.198 102.785-190.260  1.00  0.00           O  
ATOM   1576  ND2 ASN A1211     -43.235 103.559-190.794  1.00  0.00           N  
ATOM   1577  N   SER A1280     -40.525  99.425-189.508  1.00  0.00           N  
ATOM   1578  CA  SER A1280     -39.903  98.528-190.488  1.00  0.00           C  
ATOM   1579  C   SER A1280     -40.267  97.116-190.017  1.00  0.00           C  
ATOM   1580  O   SER A1280     -40.090  96.121-190.727  1.00  0.00           O  
ATOM   1581  CB  SER A1280     -38.377  98.674-190.483  1.00  0.00           C  
ATOM   1582  OG  SER A1280     -37.938  99.608-191.453  1.00  0.00           O  
ATOM   1583  N   PHE A1281     -40.785  97.059-188.795  1.00  0.00           N  
ATOM   1584  CA  PHE A1281     -41.198  95.819-188.161  1.00  0.00           C  
ATOM   1585  C   PHE A1281     -42.623  95.999-187.631  1.00  0.00           C  
ATOM   1586  O   PHE A1281     -42.886  95.868-186.430  1.00  0.00           O  
ATOM   1587  CB  PHE A1281     -40.225  95.490-187.030  1.00  0.00           C  
ATOM   1588  CG  PHE A1281     -38.809  95.376-187.490  1.00  0.00           C  
ATOM   1589  CD1 PHE A1281     -38.370  94.232-188.140  1.00  0.00           C  
ATOM   1590  CD2 PHE A1281     -37.929  96.443-187.343  1.00  0.00           C  
ATOM   1591  CE1 PHE A1281     -37.073  94.148-188.645  1.00  0.00           C  
ATOM   1592  CE2 PHE A1281     -36.629  96.374-187.842  1.00  0.00           C  
ATOM   1593  CZ  PHE A1281     -36.201  95.221-188.497  1.00  0.00           C  
ATOM   1594  N   PRO A1282     -43.564  96.306-188.540  1.00  0.00           N  
ATOM   1595  CA  PRO A1282     -44.978  96.518-188.240  1.00  0.00           C  
ATOM   1596  C   PRO A1282     -45.529  95.395-187.383  1.00  0.00           C  
ATOM   1597  O   PRO A1282     -46.272  95.630-186.437  1.00  0.00           O  
ATOM   1598  CB  PRO A1282     -45.625  96.512-189.620  1.00  0.00           C  
ATOM   1599  CG  PRO A1282     -44.555  97.015-190.498  1.00  0.00           C  
ATOM   1600  CD  PRO A1282     -43.356  96.276-189.998  1.00  0.00           C  
ATOM   1601  N   GLN A1283     -45.168  94.165-187.731  1.00  0.00           N  
ATOM   1602  CA  GLN A1283     -45.658  93.010-187.008  1.00  0.00           C  
ATOM   1603  C   GLN A1283     -45.235  93.021-185.553  1.00  0.00           C  
ATOM   1604  O   GLN A1283     -46.014  92.615-184.692  1.00  0.00           O  
ATOM   1605  CB  GLN A1283     -45.182  91.714-187.658  1.00  0.00           C  
ATOM   1606  CG  GLN A1283     -43.720  91.431-187.445  1.00  0.00           C  
ATOM   1607  CD  GLN A1283     -42.827  92.139-188.444  1.00  0.00           C  
ATOM   1608  OE1 GLN A1283     -43.132  93.239-188.916  1.00  0.00           O  
ATOM   1609  NE2 GLN A1283     -41.700  91.510-188.762  1.00  0.00           N  
ATOM   1610  N   ILE A1284     -44.022  93.490-185.260  1.00  0.00           N  
ATOM   1611  CA  ILE A1284     -43.571  93.502-183.871  1.00  0.00           C  
ATOM   1612  C   ILE A1284     -43.921  94.772-183.069  1.00  0.00           C  
ATOM   1613  O   ILE A1284     -44.227  94.676-181.881  1.00  0.00           O  
ATOM   1614  CB  ILE A1284     -42.013  93.125-183.755  1.00  0.00           C  
ATOM   1615  CG1 ILE A1284     -41.245  94.164-182.953  1.00  0.00           C  
ATOM   1616  CG2 ILE A1284     -41.393  92.919-185.115  1.00  0.00           C  
ATOM   1617  CD1 ILE A1284     -41.403  93.999-181.471  1.00  0.00           C  
ATOM   1618  N   PHE A1285     -43.921  95.946-183.699  1.00  0.00           N  
ATOM   1619  CA  PHE A1285     -44.240  97.186-182.968  1.00  0.00           C  
ATOM   1620  C   PHE A1285     -45.589  97.828-183.283  1.00  0.00           C  
ATOM   1621  O   PHE A1285     -45.812  99.006-182.987  1.00  0.00           O  
ATOM   1622  CB  PHE A1285     -43.152  98.227-183.198  1.00  0.00           C  
ATOM   1623  CG  PHE A1285     -41.802  97.779-182.780  1.00  0.00           C  
ATOM   1624  CD1 PHE A1285     -40.863  97.389-183.728  1.00  0.00           C  
ATOM   1625  CD2 PHE A1285     -41.459  97.752-181.433  1.00  0.00           C  
ATOM   1626  CE1 PHE A1285     -39.596  96.984-183.338  1.00  0.00           C  
ATOM   1627  CE2 PHE A1285     -40.195  97.347-181.033  1.00  0.00           C  
ATOM   1628  CZ  PHE A1285     -39.260  96.964-181.983  1.00  0.00           C  
ATOM   1629  N   ARG A1286     -46.476  97.049-183.887  1.00  0.00           N  
ATOM   1630  CA  ARG A1286     -47.815  97.504-184.254  1.00  0.00           C  
ATOM   1631  C   ARG A1286     -47.873  98.882-184.940  1.00  0.00           C  
ATOM   1632  O   ARG A1286     -48.661  99.744-184.544  1.00  0.00           O  
ATOM   1633  CB  ARG A1286     -48.720  97.502-183.015  1.00  0.00           C  
ATOM   1634  CG  ARG A1286     -50.206  97.563-183.342  1.00  0.00           C  
ATOM   1635  CD  ARG A1286     -51.071  97.784-182.106  1.00  0.00           C  
ATOM   1636  NE  ARG A1286     -50.942  96.722-181.108  1.00  0.00           N  
ATOM   1637  CZ  ARG A1286     -51.273  95.449-181.311  1.00  0.00           C  
ATOM   1638  NH1 ARG A1286     -51.760  95.063-182.486  1.00  0.00           N  
ATOM   1639  NH2 ARG A1286     -51.113  94.560-180.336  1.00  0.00           N  
ATOM   1640  N   ASP A1287     -47.032  99.088-185.955  1.00  0.00           N  
ATOM   1641  CA  ASP A1287     -47.018 100.339-186.723  1.00  0.00           C  
ATOM   1642  C   ASP A1287     -46.566 101.614-186.006  1.00  0.00           C  
ATOM   1643  O   ASP A1287     -46.827 102.723-186.483  1.00  0.00           O  
ATOM   1644  CB  ASP A1287     -48.400 100.594-187.333  1.00  0.00           C  
ATOM   1645  CG  ASP A1287     -48.792  99.543-188.360  1.00  0.00           C  
ATOM   1646  OD1 ASP A1287     -48.121  99.472-189.420  1.00  0.00           O  
ATOM   1647  OD2 ASP A1287     -49.766  98.792-188.108  1.00  0.00           O  
ATOM   1648  N   ARG A1288     -45.905 101.469-184.863  1.00  0.00           N  
ATOM   1649  CA  ARG A1288     -45.405 102.632-184.142  1.00  0.00           C  
ATOM   1650  C   ARG A1288     -44.151 103.119-184.881  1.00  0.00           C  
ATOM   1651  O   ARG A1288     -43.406 102.314-185.443  1.00  0.00           O  
ATOM   1652  CB  ARG A1288     -45.061 102.247-182.702  1.00  0.00           C  
ATOM   1653  CG  ARG A1288     -46.270 101.967-181.822  1.00  0.00           C  
ATOM   1654  CD  ARG A1288     -46.818 103.253-181.236  1.00  0.00           C  
ATOM   1655  NE  ARG A1288     -45.941 103.792-180.198  1.00  0.00           N  
ATOM   1656  CZ  ARG A1288     -45.847 103.311-178.957  1.00  0.00           C  
ATOM   1657  NH1 ARG A1288     -46.579 102.270-178.578  1.00  0.00           N  
ATOM   1658  NH2 ARG A1288     -45.016 103.875-178.090  1.00  0.00           N  
ATOM   1659  N   THR A1289     -43.923 104.429-184.890  1.00  0.00           N  
ATOM   1660  CA  THR A1289     -42.759 104.996-185.559  1.00  0.00           C  
ATOM   1661  C   THR A1289     -41.880 105.785-184.592  1.00  0.00           C  
ATOM   1662  O   THR A1289     -40.816 106.283-184.973  1.00  0.00           O  
ATOM   1663  CB  THR A1289     -43.169 105.969-186.669  1.00  0.00           C  
ATOM   1664  OG1 THR A1289     -43.799 107.116-186.084  1.00  0.00           O  
ATOM   1665  CG2 THR A1289     -44.119 105.309-187.637  1.00  0.00           C  
ATOM   1666  N   ASP A1290     -42.324 105.885-183.341  1.00  0.00           N  
ATOM   1667  CA  ASP A1290     -41.615 106.654-182.320  1.00  0.00           C  
ATOM   1668  C   ASP A1290     -40.826 105.823-181.314  1.00  0.00           C  
ATOM   1669  O   ASP A1290     -40.382 106.340-180.287  1.00  0.00           O  
ATOM   1670  CB  ASP A1290     -42.618 107.505-181.548  1.00  0.00           C  
ATOM   1671  CG  ASP A1290     -43.704 106.666-180.901  1.00  0.00           C  
ATOM   1672  OD1 ASP A1290     -44.499 107.214-180.099  1.00  0.00           O  
ATOM   1673  OD2 ASP A1290     -43.766 105.450-181.198  1.00  0.00           O  
ATOM   1674  N   ILE A1291     -40.635 104.547-181.595  1.00  0.00           N  
ATOM   1675  CA  ILE A1291     -39.927 103.712-180.650  1.00  0.00           C  
ATOM   1676  C   ILE A1291     -38.410 103.829-180.708  1.00  0.00           C  
ATOM   1677  O   ILE A1291     -37.794 103.515-181.724  1.00  0.00           O  
ATOM   1678  CB  ILE A1291     -40.377 102.263-180.825  1.00  0.00           C  
ATOM   1679  CG1 ILE A1291     -41.847 102.176-180.404  1.00  0.00           C  
ATOM   1680  CG2 ILE A1291     -39.489 101.320-180.019  1.00  0.00           C  
ATOM   1681  CD1 ILE A1291     -42.437 100.816-180.494  1.00  0.00           C  
ATOM   1682  N   GLN A1292     -37.823 104.298-179.606  1.00  0.00           N  
ATOM   1683  CA  GLN A1292     -36.374 104.471-179.467  1.00  0.00           C  
ATOM   1684  C   GLN A1292     -35.598 103.210-179.866  1.00  0.00           C  
ATOM   1685  O   GLN A1292     -35.936 102.109-179.445  1.00  0.00           O  
ATOM   1686  CB  GLN A1292     -36.040 104.822-178.016  1.00  0.00           C  
ATOM   1687  CG  GLN A1292     -34.554 104.904-177.721  1.00  0.00           C  
ATOM   1688  CD  GLN A1292     -33.895 106.104-178.368  1.00  0.00           C  
ATOM   1689  OE1 GLN A1292     -34.210 107.250-178.043  1.00  0.00           O  
ATOM   1690  NE2 GLN A1292     -32.973 105.848-179.288  1.00  0.00           N  
ATOM   1691  N   CYS A1293     -34.553 103.372-180.668  1.00  0.00           N  
ATOM   1692  CA  CYS A1293     -33.759 102.226-181.098  1.00  0.00           C  
ATOM   1693  C   CYS A1293     -32.329 102.292-180.588  1.00  0.00           C  
ATOM   1694  O   CYS A1293     -31.688 103.347-180.650  1.00  0.00           O  
ATOM   1695  CB  CYS A1293     -33.733 102.141-182.622  1.00  0.00           C  
ATOM   1696  SG  CYS A1293     -32.666 100.834-183.271  1.00  0.00           S  
ATOM   1697  N   LEU A1294     -31.827 101.166-180.089  1.00  0.00           N  
ATOM   1698  CA  LEU A1294     -30.453 101.113-179.596  1.00  0.00           C  
ATOM   1699  C   LEU A1294     -29.653 100.122-180.439  1.00  0.00           C  
ATOM   1700  O   LEU A1294     -30.018  98.952-180.547  1.00  0.00           O  
ATOM   1701  CB  LEU A1294     -30.419 100.708-178.116  1.00  0.00           C  
ATOM   1702  CG  LEU A1294     -29.018 100.605-177.507  1.00  0.00           C  
ATOM   1703  CD1 LEU A1294     -28.273 101.915-177.737  1.00  0.00           C  
ATOM   1704  CD2 LEU A1294     -29.117 100.280-176.020  1.00  0.00           C  
ATOM   1705  N   ILE A1295     -28.565 100.601-181.037  1.00  0.00           N  
ATOM   1706  CA  ILE A1295     -27.723  99.767-181.893  1.00  0.00           C  
ATOM   1707  C   ILE A1295     -26.323  99.488-181.343  1.00  0.00           C  
ATOM   1708  O   ILE A1295     -25.455 100.355-181.393  1.00  0.00           O  
ATOM   1709  CB  ILE A1295     -27.515 100.412-183.275  1.00  0.00           C  
ATOM   1710  CG1 ILE A1295     -28.854 100.818-183.891  1.00  0.00           C  
ATOM   1711  CG2 ILE A1295     -26.764  99.442-184.176  1.00  0.00           C  
ATOM   1712  CD1 ILE A1295     -28.708 101.483-185.267  1.00  0.00           C  
ATOM   1713  N   PRO A1296     -26.082  98.279-180.808  1.00  0.00           N  
ATOM   1714  CA  PRO A1296     -24.743  97.985-180.287  1.00  0.00           C  
ATOM   1715  C   PRO A1296     -23.921  97.405-181.439  1.00  0.00           C  
ATOM   1716  O   PRO A1296     -24.354  96.468-182.111  1.00  0.00           O  
ATOM   1717  CB  PRO A1296     -25.023  96.967-179.191  1.00  0.00           C  
ATOM   1718  CG  PRO A1296     -26.124  96.177-179.780  1.00  0.00           C  
ATOM   1719  CD  PRO A1296     -27.034  97.226-180.414  1.00  0.00           C  
ATOM   1720  N   CYS A1297     -22.739  97.956-181.674  1.00  0.00           N  
ATOM   1721  CA  CYS A1297     -21.933  97.475-182.782  1.00  0.00           C  
ATOM   1722  C   CYS A1297     -20.450  97.782-182.661  1.00  0.00           C  
ATOM   1723  O   CYS A1297     -20.029  98.548-181.794  1.00  0.00           O  
ATOM   1724  CB  CYS A1297     -22.453  98.102-184.068  1.00  0.00           C  
ATOM   1725  SG  CYS A1297     -22.409  99.916-184.021  1.00  0.00           S  
ATOM   1726  N   ALA A1298     -19.670  97.177-183.554  1.00  0.00           N  
ATOM   1727  CA  ALA A1298     -18.230  97.399-183.612  1.00  0.00           C  
ATOM   1728  C   ALA A1298     -18.084  98.809-184.175  1.00  0.00           C  
ATOM   1729  O   ALA A1298     -18.801  99.184-185.109  1.00  0.00           O  
ATOM   1730  CB  ALA A1298     -17.578  96.386-184.544  1.00  0.00           C  
ATOM   1731  N   ILE A1299     -17.166  99.585-183.605  1.00  0.00           N  
ATOM   1732  CA  ILE A1299     -16.948 100.970-184.019  1.00  0.00           C  
ATOM   1733  C   ILE A1299     -16.860 101.186-185.530  1.00  0.00           C  
ATOM   1734  O   ILE A1299     -17.130 102.283-186.008  1.00  0.00           O  
ATOM   1735  CB  ILE A1299     -15.668 101.560-183.358  1.00  0.00           C  
ATOM   1736  CG1 ILE A1299     -15.525 103.047-183.708  1.00  0.00           C  
ATOM   1737  CG2 ILE A1299     -14.430 100.805-183.835  1.00  0.00           C  
ATOM   1738  CD1 ILE A1299     -16.596 103.927-183.126  1.00  0.00           C  
ATOM   1739  N   ASP A1300     -16.499 100.156-186.288  1.00  0.00           N  
ATOM   1740  CA  ASP A1300     -16.383 100.328-187.729  1.00  0.00           C  
ATOM   1741  C   ASP A1300     -17.724 100.333-188.466  1.00  0.00           C  
ATOM   1742  O   ASP A1300     -17.763 100.532-189.682  1.00  0.00           O  
ATOM   1743  CB  ASP A1300     -15.458  99.265-188.336  1.00  0.00           C  
ATOM   1744  CG  ASP A1300     -16.021  97.865-188.229  1.00  0.00           C  
ATOM   1745  OD1 ASP A1300     -15.466  96.945-188.866  1.00  0.00           O  
ATOM   1746  OD2 ASP A1300     -17.019  97.678-187.506  1.00  0.00           O  
ATOM   1747  N   GLN A1301     -18.822 100.110-187.750  1.00  0.00           N  
ATOM   1748  CA  GLN A1301     -20.131 100.135-188.398  1.00  0.00           C  
ATOM   1749  C   GLN A1301     -20.741 101.523-188.231  1.00  0.00           C  
ATOM   1750  O   GLN A1301     -21.713 101.867-188.894  1.00  0.00           O  
ATOM   1751  CB  GLN A1301     -21.070  99.084-187.795  1.00  0.00           C  
ATOM   1752  CG  GLN A1301     -20.680  97.647-188.088  1.00  0.00           C  
ATOM   1753  CD  GLN A1301     -20.514  97.378-189.572  1.00  0.00           C  
ATOM   1754  OE1 GLN A1301     -21.449  97.538-190.357  1.00  0.00           O  
ATOM   1755  NE2 GLN A1301     -19.315  96.967-189.966  1.00  0.00           N  
ATOM   1756  N   ASP A1302     -20.149 102.326-187.356  1.00  0.00           N  
ATOM   1757  CA  ASP A1302     -20.646 103.668-187.098  1.00  0.00           C  
ATOM   1758  C   ASP A1302     -21.041 104.484-188.333  1.00  0.00           C  
ATOM   1759  O   ASP A1302     -22.118 105.091-188.360  1.00  0.00           O  
ATOM   1760  CB  ASP A1302     -19.629 104.471-186.298  1.00  0.00           C  
ATOM   1761  CG  ASP A1302     -20.203 105.776-185.805  1.00  0.00           C  
ATOM   1762  OD1 ASP A1302     -21.114 105.725-184.954  1.00  0.00           O  
ATOM   1763  OD2 ASP A1302     -19.763 106.847-186.277  1.00  0.00           O  
ATOM   1764  N   PRO A1303     -20.170 104.536-189.358  1.00  0.00           N  
ATOM   1765  CA  PRO A1303     -20.522 105.311-190.551  1.00  0.00           C  
ATOM   1766  C   PRO A1303     -21.945 105.047-191.055  1.00  0.00           C  
ATOM   1767  O   PRO A1303     -22.685 105.989-191.351  1.00  0.00           O  
ATOM   1768  CB  PRO A1303     -19.424 104.929-191.558  1.00  0.00           C  
ATOM   1769  CG  PRO A1303     -18.849 103.658-191.012  1.00  0.00           C  
ATOM   1770  CD  PRO A1303     -18.872 103.872-189.535  1.00  0.00           C  
ATOM   1771  N   TYR A1304     -22.340 103.781-191.142  1.00  0.00           N  
ATOM   1772  CA  TYR A1304     -23.697 103.488-191.588  1.00  0.00           C  
ATOM   1773  C   TYR A1304     -24.709 104.243-190.729  1.00  0.00           C  
ATOM   1774  O   TYR A1304     -25.701 104.765-191.230  1.00  0.00           O  
ATOM   1775  CB  TYR A1304     -24.020 101.998-191.480  1.00  0.00           C  
ATOM   1776  CG  TYR A1304     -23.304 101.111-192.466  1.00  0.00           C  
ATOM   1777  CD1 TYR A1304     -22.161 100.408-192.093  1.00  0.00           C  
ATOM   1778  CD2 TYR A1304     -23.785 100.950-193.763  1.00  0.00           C  
ATOM   1779  CE1 TYR A1304     -21.516  99.562-192.988  1.00  0.00           C  
ATOM   1780  CE2 TYR A1304     -23.148 100.109-194.664  1.00  0.00           C  
ATOM   1781  CZ  TYR A1304     -22.017  99.418-194.270  1.00  0.00           C  
ATOM   1782  OH  TYR A1304     -21.385  98.577-195.150  1.00  0.00           O  
ATOM   1783  N   PHE A1306     -24.446 104.324-189.433  1.00  0.00           N  
ATOM   1784  CA  PHE A1306     -25.392 104.972-188.548  1.00  0.00           C  
ATOM   1785  C   PHE A1306     -25.237 106.467-188.329  1.00  0.00           C  
ATOM   1786  O   PHE A1306     -26.142 107.115-187.801  1.00  0.00           O  
ATOM   1787  CB  PHE A1306     -25.432 104.188-187.244  1.00  0.00           C  
ATOM   1788  CG  PHE A1306     -25.683 102.726-187.466  1.00  0.00           C  
ATOM   1789  CD1 PHE A1306     -26.786 102.312-188.220  1.00  0.00           C  
ATOM   1790  CD2 PHE A1306     -24.779 101.766-187.018  1.00  0.00           C  
ATOM   1791  CE1 PHE A1306     -26.979 100.971-188.530  1.00  0.00           C  
ATOM   1792  CE2 PHE A1306     -24.968 100.416-187.328  1.00  0.00           C  
ATOM   1793  CZ  PHE A1306     -26.072 100.022-188.088  1.00  0.00           C  
ATOM   1794  N   ARG A1310     -24.103 107.027-188.731  1.00  0.00           N  
ATOM   1795  CA  ARG A1310     -23.951 108.469-188.620  1.00  0.00           C  
ATOM   1796  C   ARG A1310     -24.909 108.959-189.697  1.00  0.00           C  
ATOM   1797  O   ARG A1310     -25.639 109.935-189.515  1.00  0.00           O  
ATOM   1798  CB  ARG A1310     -22.529 108.922-188.964  1.00  0.00           C  
ATOM   1799  CG  ARG A1310     -21.510 108.712-187.866  1.00  0.00           C  
ATOM   1800  CD  ARG A1310     -20.356 109.707-188.006  1.00  0.00           C  
ATOM   1801  NE  ARG A1310     -19.580 109.524-189.233  1.00  0.00           N  
ATOM   1802  CZ  ARG A1310     -18.752 108.505-189.460  1.00  0.00           C  
ATOM   1803  NH1 ARG A1310     -18.580 107.558-188.542  1.00  0.00           N  
ATOM   1804  NH2 ARG A1310     -18.087 108.435-190.609  1.00  0.00           N  
ATOM   1805  N   MET A1312     -24.895 108.241-190.820  1.00  0.00           N  
ATOM   1806  CA  MET A1312     -25.748 108.534-191.966  1.00  0.00           C  
ATOM   1807  C   MET A1312     -27.215 108.389-191.566  1.00  0.00           C  
ATOM   1808  O   MET A1312     -28.032 109.277-191.805  1.00  0.00           O  
ATOM   1809  CB  MET A1312     -25.439 107.560-193.099  1.00  0.00           C  
ATOM   1810  CG  MET A1312     -26.273 107.773-194.351  1.00  0.00           C  
ATOM   1811  SD  MET A1312     -26.745 106.211-195.126  1.00  0.00           S  
ATOM   1812  CE  MET A1312     -25.450 106.015-196.203  1.00  0.00           C  
ATOM   1813  N   THR A1314     -27.541 107.260-190.952  1.00  0.00           N  
ATOM   1814  CA  THR A1314     -28.903 107.008-190.523  1.00  0.00           C  
ATOM   1815  C   THR A1314     -29.416 108.104-189.594  1.00  0.00           C  
ATOM   1816  O   THR A1314     -30.535 108.595-189.768  1.00  0.00           O  
ATOM   1817  CB  THR A1314     -29.012 105.649-189.819  1.00  0.00           C  
ATOM   1818  OG1 THR A1314     -28.544 104.626-190.702  1.00  0.00           O  
ATOM   1819  CG2 THR A1314     -30.453 105.355-189.444  1.00  0.00           C  
ATOM   1820  N   ARG A1316     -28.603 108.488-188.612  1.00  0.00           N  
ATOM   1821  CA  ARG A1316     -28.984 109.539-187.668  1.00  0.00           C  
ATOM   1822  C   ARG A1316     -29.220 110.855-188.403  1.00  0.00           C  
ATOM   1823  O   ARG A1316     -30.102 111.634-188.045  1.00  0.00           O  
ATOM   1824  CB  ARG A1316     -27.891 109.734-186.609  1.00  0.00           C  
ATOM   1825  CG  ARG A1316     -27.773 108.602-185.594  1.00  0.00           C  
ATOM   1826  CD  ARG A1316     -26.519 108.759-184.740  1.00  0.00           C  
ATOM   1827  NE  ARG A1316     -26.525 110.004-183.974  1.00  0.00           N  
ATOM   1828  CZ  ARG A1316     -27.277 110.221-182.896  1.00  0.00           C  
ATOM   1829  NH1 ARG A1316     -28.087 109.268-182.443  1.00  0.00           N  
ATOM   1830  NH2 ARG A1316     -27.238 111.396-182.281  1.00  0.00           N  
ATOM   1831  N   ASP A1317     -28.429 111.090-189.440  1.00  0.00           N  
ATOM   1832  CA  ASP A1317     -28.536 112.305-190.233  1.00  0.00           C  
ATOM   1833  C   ASP A1317     -29.893 112.413-190.933  1.00  0.00           C  
ATOM   1834  O   ASP A1317     -30.540 113.462-190.889  1.00  0.00           O  
ATOM   1835  CB  ASP A1317     -27.418 112.338-191.276  1.00  0.00           C  
ATOM   1836  CG  ASP A1317     -27.288 113.691-191.951  1.00  0.00           C  
ATOM   1837  OD1 ASP A1317     -26.777 114.633-191.303  1.00  0.00           O  
ATOM   1838  OD2 ASP A1317     -27.702 113.818-193.126  1.00  0.00           O  
ATOM   1839  N   VAL A1318     -30.330 111.326-191.568  1.00  0.00           N  
ATOM   1840  CA  VAL A1318     -31.600 111.334-192.292  1.00  0.00           C  
ATOM   1841  C   VAL A1318     -32.847 111.160-191.428  1.00  0.00           C  
ATOM   1842  O   VAL A1318     -33.911 111.674-191.768  1.00  0.00           O  
ATOM   1843  CB  VAL A1318     -31.620 110.252-193.401  1.00  0.00           C  
ATOM   1844  CG1 VAL A1318     -30.335 110.307-194.204  1.00  0.00           C  
ATOM   1845  CG2 VAL A1318     -31.809 108.880-192.796  1.00  0.00           C  
ATOM   1846  N   ALA A1319     -32.721 110.439-190.321  1.00  0.00           N  
ATOM   1847  CA  ALA A1319     -33.854 110.204-189.429  1.00  0.00           C  
ATOM   1848  C   ALA A1319     -34.826 111.390-189.317  1.00  0.00           C  
ATOM   1849  O   ALA A1319     -36.029 111.247-189.546  1.00  0.00           O  
ATOM   1850  CB  ALA A1319     -33.345 109.817-188.049  1.00  0.00           C  
ATOM   1851  N   PRO A1321     -34.317 112.579-188.964  1.00  0.00           N  
ATOM   1852  CA  PRO A1321     -35.185 113.753-188.837  1.00  0.00           C  
ATOM   1853  C   PRO A1321     -35.850 114.110-190.165  1.00  0.00           C  
ATOM   1854  O   PRO A1321     -37.044 114.415-190.222  1.00  0.00           O  
ATOM   1855  CB  PRO A1321     -34.225 114.845-188.377  1.00  0.00           C  
ATOM   1856  CG  PRO A1321     -33.131 114.085-187.697  1.00  0.00           C  
ATOM   1857  CD  PRO A1321     -32.927 112.929-188.629  1.00  0.00           C  
ATOM   1858  N   ARG A1322     -35.068 114.067-191.231  1.00  0.00           N  
ATOM   1859  CA  ARG A1322     -35.579 114.396-192.546  1.00  0.00           C  
ATOM   1860  C   ARG A1322     -36.750 113.526-193.005  1.00  0.00           C  
ATOM   1861  O   ARG A1322     -37.468 113.899-193.931  1.00  0.00           O  
ATOM   1862  CB  ARG A1322     -34.433 114.369-193.559  1.00  0.00           C  
ATOM   1863  CG  ARG A1322     -33.415 115.475-193.287  1.00  0.00           C  
ATOM   1864  CD  ARG A1322     -32.480 115.703-194.448  1.00  0.00           C  
ATOM   1865  NE  ARG A1322     -31.437 114.693-194.517  1.00  0.00           N  
ATOM   1866  CZ  ARG A1322     -30.810 114.363-195.641  1.00  0.00           C  
ATOM   1867  NH1 ARG A1322     -31.134 114.967-196.780  1.00  0.00           N  
ATOM   1868  NH2 ARG A1322     -29.855 113.440-195.630  1.00  0.00           N  
ATOM   1869  N   ILE A1323     -36.959 112.379-192.364  1.00  0.00           N  
ATOM   1870  CA  ILE A1323     -38.081 111.525-192.734  1.00  0.00           C  
ATOM   1871  C   ILE A1323     -38.985 111.250-191.540  1.00  0.00           C  
ATOM   1872  O   ILE A1323     -39.667 110.220-191.483  1.00  0.00           O  
ATOM   1873  CB  ILE A1323     -37.625 110.192-193.340  1.00  0.00           C  
ATOM   1874  CG1 ILE A1323     -36.713 109.453-192.367  1.00  0.00           C  
ATOM   1875  CG2 ILE A1323     -36.921 110.449-194.650  1.00  0.00           C  
ATOM   1876  CD1 ILE A1323     -36.251 108.102-192.872  1.00  0.00           C  
ATOM   1877  N   GLY A1341     -38.970 112.185-190.592  1.00  0.00           N  
ATOM   1878  CA  GLY A1341     -39.807 112.104-189.409  1.00  0.00           C  
ATOM   1879  C   GLY A1341     -39.587 110.982-188.415  1.00  0.00           C  
ATOM   1880  O   GLY A1341     -40.495 110.638-187.659  1.00  0.00           O  
ATOM   1881  N   TYR A1342     -38.397 110.402-188.389  1.00  0.00           N  
ATOM   1882  CA  TYR A1342     -38.144 109.322-187.451  1.00  0.00           C  
ATOM   1883  C   TYR A1342     -37.085 109.737-186.457  1.00  0.00           C  
ATOM   1884  O   TYR A1342     -36.224 110.562-186.759  1.00  0.00           O  
ATOM   1885  CB  TYR A1342     -37.650 108.069-188.172  1.00  0.00           C  
ATOM   1886  CG  TYR A1342     -38.602 107.440-189.174  1.00  0.00           C  
ATOM   1887  CD1 TYR A1342     -39.981 107.377-188.930  1.00  0.00           C  
ATOM   1888  CD2 TYR A1342     -38.107 106.826-190.326  1.00  0.00           C  
ATOM   1889  CE1 TYR A1342     -40.836 106.713-189.807  1.00  0.00           C  
ATOM   1890  CE2 TYR A1342     -38.947 106.159-191.207  1.00  0.00           C  
ATOM   1891  CZ  TYR A1342     -40.309 106.102-190.943  1.00  0.00           C  
ATOM   1892  OH  TYR A1342     -41.137 105.404-191.793  1.00  0.00           O  
ATOM   1893  N   PRO A1344     -37.136 109.172-185.247  1.00  0.00           N  
ATOM   1894  CA  PRO A1344     -36.154 109.491-184.208  1.00  0.00           C  
ATOM   1895  C   PRO A1344     -34.833 108.841-184.595  1.00  0.00           C  
ATOM   1896  O   PRO A1344     -34.822 107.787-185.237  1.00  0.00           O  
ATOM   1897  CB  PRO A1344     -36.756 108.854-182.967  1.00  0.00           C  
ATOM   1898  CG  PRO A1344     -37.422 107.626-183.536  1.00  0.00           C  
ATOM   1899  CD  PRO A1344     -38.118 108.183-184.763  1.00  0.00           C  
ATOM   1900  N   LYS A1345     -33.718 109.455-184.220  1.00  0.00           N  
ATOM   1901  CA  LYS A1345     -32.435 108.868-184.567  1.00  0.00           C  
ATOM   1902  C   LYS A1345     -32.055 107.752-183.595  1.00  0.00           C  
ATOM   1903  O   LYS A1345     -32.401 107.795-182.417  1.00  0.00           O  
ATOM   1904  CB  LYS A1345     -31.359 109.952-184.626  1.00  0.00           C  
ATOM   1905  CG  LYS A1345     -31.506 111.034-183.592  1.00  0.00           C  
ATOM   1906  CD  LYS A1345     -30.531 112.172-183.856  1.00  0.00           C  
ATOM   1907  CE  LYS A1345     -30.786 112.803-185.205  1.00  0.00           C  
ATOM   1908  NZ  LYS A1345     -29.971 114.029-185.387  1.00  0.00           N  
ATOM   1909  N   PRO A1347     -31.364 106.715-184.093  1.00  0.00           N  
ATOM   1910  CA  PRO A1347     -30.943 105.580-183.270  1.00  0.00           C  
ATOM   1911  C   PRO A1347     -29.720 105.867-182.401  1.00  0.00           C  
ATOM   1912  O   PRO A1347     -28.802 106.582-182.813  1.00  0.00           O  
ATOM   1913  CB  PRO A1347     -30.663 104.506-184.308  1.00  0.00           C  
ATOM   1914  CG  PRO A1347     -30.040 105.294-185.393  1.00  0.00           C  
ATOM   1915  CD  PRO A1347     -30.978 106.497-185.498  1.00  0.00           C  
ATOM   1916  N   ALA A1348     -29.728 105.299-181.195  1.00  0.00           N  
ATOM   1917  CA  ALA A1348     -28.634 105.444-180.241  1.00  0.00           C  
ATOM   1918  C   ALA A1348     -27.618 104.345-180.536  1.00  0.00           C  
ATOM   1919  O   ALA A1348     -27.958 103.322-181.132  1.00  0.00           O  
ATOM   1920  CB  ALA A1348     -29.154 105.299-178.828  1.00  0.00           C  
ATOM   1921  N   LEU A1349     -26.372 104.550-180.122  1.00  0.00           N  
ATOM   1922  CA  LEU A1349     -25.332 103.559-180.375  1.00  0.00           C  
ATOM   1923  C   LEU A1349     -24.413 103.260-179.212  1.00  0.00           C  
ATOM   1924  O   LEU A1349     -24.187 104.101-178.344  1.00  0.00           O  
ATOM   1925  CB  LEU A1349     -24.445 103.994-181.542  1.00  0.00           C  
ATOM   1926  CG  LEU A1349     -24.964 103.892-182.965  1.00  0.00           C  
ATOM   1927  CD1 LEU A1349     -25.971 104.988-183.262  1.00  0.00           C  
ATOM   1928  CD2 LEU A1349     -23.782 104.016-183.890  1.00  0.00           C  
ATOM   1929  N   LEU A1350     -23.878 102.043-179.229  1.00  0.00           N  
ATOM   1930  CA  LEU A1350     -22.911 101.572-178.250  1.00  0.00           C  
ATOM   1931  C   LEU A1350     -21.831 100.908-179.114  1.00  0.00           C  
ATOM   1932  O   LEU A1350     -22.072  99.879-179.741  1.00  0.00           O  
ATOM   1933  CB  LEU A1350     -23.550 100.563-177.289  1.00  0.00           C  
ATOM   1934  CG  LEU A1350     -24.410 101.147-176.157  1.00  0.00           C  
ATOM   1935  CD1 LEU A1350     -25.040 100.021-175.327  1.00  0.00           C  
ATOM   1936  CD2 LEU A1350     -23.547 102.036-175.283  1.00  0.00           C  
ATOM   1937  N   HIS A1351     -20.653 101.522-179.165  1.00  0.00           N  
ATOM   1938  CA  HIS A1351     -19.540 101.022-179.976  1.00  0.00           C  
ATOM   1939  C   HIS A1351     -18.616 100.084-179.226  1.00  0.00           C  
ATOM   1940  O   HIS A1351     -18.333 100.283-178.044  1.00  0.00           O  
ATOM   1941  CB  HIS A1351     -18.678 102.185-180.481  1.00  0.00           C  
ATOM   1942  CG  HIS A1351     -19.441 103.243-181.209  1.00  0.00           C  
ATOM   1943  ND1 HIS A1351     -20.242 102.967-182.296  1.00  0.00           N  
ATOM   1944  CD2 HIS A1351     -19.482 104.587-181.043  1.00  0.00           C  
ATOM   1945  CE1 HIS A1351     -20.741 104.095-182.771  1.00  0.00           C  
ATOM   1946  NE2 HIS A1351     -20.294 105.092-182.030  1.00  0.00           N  
ATOM   1947  N   SER A1352     -18.120  99.073-179.927  1.00  0.00           N  
ATOM   1948  CA  SER A1352     -17.184  98.136-179.326  1.00  0.00           C  
ATOM   1949  C   SER A1352     -15.860  98.316-180.057  1.00  0.00           C  
ATOM   1950  O   SER A1352     -15.826  98.811-181.186  1.00  0.00           O  
ATOM   1951  CB  SER A1352     -17.668  96.701-179.493  1.00  0.00           C  
ATOM   1952  OG  SER A1352     -17.451  96.254-180.816  1.00  0.00           O  
ATOM   1953  N   THR A1356     -14.766  97.934-179.412  1.00  0.00           N  
ATOM   1954  CA  THR A1356     -13.451  98.047-180.028  1.00  0.00           C  
ATOM   1955  C   THR A1356     -13.274  96.893-181.010  1.00  0.00           C  
ATOM   1956  O   THR A1356     -14.108  95.990-181.074  1.00  0.00           O  
ATOM   1957  CB  THR A1356     -12.347  97.955-178.971  1.00  0.00           C  
ATOM   1958  OG1 THR A1356     -12.473  96.707-178.275  1.00  0.00           O  
ATOM   1959  CG2 THR A1356     -12.458  99.115-177.976  1.00  0.00           C  
ATOM   1960  N   PHE A1360     -12.193  96.932-181.779  1.00  0.00           N  
ATOM   1961  CA  PHE A1360     -11.901  95.873-182.740  1.00  0.00           C  
ATOM   1962  C   PHE A1360     -11.347  94.689-181.959  1.00  0.00           C  
ATOM   1963  O   PHE A1360     -10.565  94.870-181.032  1.00  0.00           O  
ATOM   1964  CB  PHE A1360     -10.830  96.327-183.731  1.00  0.00           C  
ATOM   1965  CG  PHE A1360     -11.235  97.488-184.589  1.00  0.00           C  
ATOM   1966  CD1 PHE A1360     -12.128  97.315-185.639  1.00  0.00           C  
ATOM   1967  CD2 PHE A1360     -10.701  98.753-184.362  1.00  0.00           C  
ATOM   1968  CE1 PHE A1360     -12.481  98.382-186.456  1.00  0.00           C  
ATOM   1969  CE2 PHE A1360     -11.049  99.836-185.174  1.00  0.00           C  
ATOM   1970  CZ  PHE A1360     -11.940  99.647-186.223  1.00  0.00           C  
ATOM   1971  N   PHE A1361     -11.745  93.479-182.319  1.00  0.00           N  
ATOM   1972  CA  PHE A1361     -11.218  92.314-181.631  1.00  0.00           C  
ATOM   1973  C   PHE A1361      -9.820  92.111-182.204  1.00  0.00           C  
ATOM   1974  O   PHE A1361      -9.622  92.229-183.409  1.00  0.00           O  
ATOM   1975  CB  PHE A1361     -12.068  91.088-181.919  1.00  0.00           C  
ATOM   1976  CG  PHE A1361     -11.752  89.932-181.036  1.00  0.00           C  
ATOM   1977  CD1 PHE A1361     -12.249  89.885-179.739  1.00  0.00           C  
ATOM   1978  CD2 PHE A1361     -10.931  88.906-181.484  1.00  0.00           C  
ATOM   1979  CE1 PHE A1361     -11.937  88.836-178.896  1.00  0.00           C  
ATOM   1980  CE2 PHE A1361     -10.610  87.851-180.653  1.00  0.00           C  
ATOM   1981  CZ  PHE A1361     -11.115  87.814-179.351  1.00  0.00           C  
ATOM   1982  N   PRO A1365      -8.835  91.783-181.353  1.00  0.00           N  
ATOM   1983  CA  PRO A1365      -7.460  91.582-181.823  1.00  0.00           C  
ATOM   1984  C   PRO A1365      -7.286  90.359-182.700  1.00  0.00           C  
ATOM   1985  O   PRO A1365      -7.956  89.345-182.501  1.00  0.00           O  
ATOM   1986  CB  PRO A1365      -6.654  91.427-180.530  1.00  0.00           C  
ATOM   1987  CG  PRO A1365      -7.633  91.727-179.411  1.00  0.00           C  
ATOM   1988  CD  PRO A1365      -8.966  91.350-179.955  1.00  0.00           C  
ATOM   1989  N   ALA A1366      -6.378  90.461-183.666  1.00  0.00           N  
ATOM   1990  CA  ALA A1366      -6.057  89.339-184.538  1.00  0.00           C  
ATOM   1991  C   ALA A1366      -4.940  88.607-183.794  1.00  0.00           C  
ATOM   1992  O   ALA A1366      -4.110  89.247-183.153  1.00  0.00           O  
ATOM   1993  CB  ALA A1366      -5.545  89.848-185.884  1.00  0.00           C  
ATOM   1994  N   LEU A1368      -4.915  87.281-183.858  1.00  0.00           N  
ATOM   1995  CA  LEU A1368      -3.866  86.533-183.171  1.00  0.00           C  
ATOM   1996  C   LEU A1368      -2.468  87.098-183.411  1.00  0.00           C  
ATOM   1997  O   LEU A1368      -1.692  87.271-182.473  1.00  0.00           O  
ATOM   1998  CB  LEU A1368      -3.888  85.071-183.604  1.00  0.00           C  
ATOM   1999  CG  LEU A1368      -4.976  84.238-182.947  1.00  0.00           C  
ATOM   2000  CD1 LEU A1368      -4.796  82.791-183.333  1.00  0.00           C  
ATOM   2001  CD2 LEU A1368      -4.883  84.399-181.437  1.00  0.00           C  
ATOM   2002  N   GLN A1369      -2.155  87.384-184.670  1.00  0.00           N  
ATOM   2003  CA  GLN A1369      -0.850  87.910-185.041  1.00  0.00           C  
ATOM   2004  C   GLN A1369      -0.503  89.240-184.396  1.00  0.00           C  
ATOM   2005  O   GLN A1369       0.656  89.644-184.396  1.00  0.00           O  
ATOM   2006  CB  GLN A1369      -0.758  88.048-186.560  1.00  0.00           C  
ATOM   2007  CG  GLN A1369      -0.554  86.734-187.307  1.00  0.00           C  
ATOM   2008  CD  GLN A1369      -1.582  85.671-186.956  1.00  0.00           C  
ATOM   2009  OE1 GLN A1369      -2.789  85.929-186.942  1.00  0.00           O  
ATOM   2010  NE2 GLN A1369      -1.104  84.460-186.686  1.00  0.00           N  
ATOM   2011  N   GLY A1370      -1.500  89.927-183.855  1.00  0.00           N  
ATOM   2012  CA  GLY A1370      -1.232  91.205-183.225  1.00  0.00           C  
ATOM   2013  C   GLY A1370      -2.367  92.197-183.389  1.00  0.00           C  
ATOM   2014  O   GLY A1370      -3.115  92.138-184.365  1.00  0.00           O  
ATOM   2015  N   ALA A1373      -2.497  93.113-182.432  1.00  0.00           N  
ATOM   2016  CA  ALA A1373      -3.545  94.125-182.472  1.00  0.00           C  
ATOM   2017  C   ALA A1373      -3.302  95.115-183.609  1.00  0.00           C  
ATOM   2018  O   ALA A1373      -4.072  96.055-183.798  1.00  0.00           O  
ATOM   2019  CB  ALA A1373      -3.609  94.864-181.138  1.00  0.00           C  
ATOM   2020  N   GLN A1412      -2.227  94.907-184.363  1.00  0.00           N  
ATOM   2021  CA  GLN A1412      -1.910  95.798-185.471  1.00  0.00           C  
ATOM   2022  C   GLN A1412      -2.472  95.264-186.781  1.00  0.00           C  
ATOM   2023  O   GLN A1412      -3.133  95.993-187.521  1.00  0.00           O  
ATOM   2024  CB  GLN A1412      -0.391  95.992-185.605  1.00  0.00           C  
ATOM   2025  CG  GLN A1412       0.391  94.776-186.115  1.00  0.00           C  
ATOM   2026  CD  GLN A1412       0.568  93.692-185.064  1.00  0.00           C  
ATOM   2027  OE1 GLN A1412       1.084  92.612-185.353  1.00  0.00           O  
ATOM   2028  NE2 GLN A1412       0.149  93.979-183.836  1.00  0.00           N  
ATOM   2029  N   THR A1413      -2.211  93.988-187.061  1.00  0.00           N  
ATOM   2030  CA  THR A1413      -2.681  93.359-188.290  1.00  0.00           C  
ATOM   2031  C   THR A1413      -4.194  93.108-188.297  1.00  0.00           C  
ATOM   2032  O   THR A1413      -4.861  93.173-187.259  1.00  0.00           O  
ATOM   2033  CB  THR A1413      -1.921  92.027-188.561  1.00  0.00           C  
ATOM   2034  OG1 THR A1413      -1.957  91.197-187.393  1.00  0.00           O  
ATOM   2035  CG2 THR A1413      -0.469  92.313-188.927  1.00  0.00           C  
ATOM   2036  N   LYS A1414      -4.725  92.842-189.488  1.00  0.00           N  
ATOM   2037  CA  LYS A1414      -6.150  92.587-189.673  1.00  0.00           C  
ATOM   2038  C   LYS A1414      -6.424  91.086-189.677  1.00  0.00           C  
ATOM   2039  O   LYS A1414      -5.609  90.296-190.157  1.00  0.00           O  
ATOM   2040  CB  LYS A1414      -6.629  93.217-190.993  1.00  0.00           C  
ATOM   2041  N   MET A1415      -7.570  90.696-189.133  1.00  0.00           N  
ATOM   2042  CA  MET A1415      -7.935  89.290-189.093  1.00  0.00           C  
ATOM   2043  C   MET A1415      -9.033  89.034-190.107  1.00  0.00           C  
ATOM   2044  O   MET A1415      -9.543  89.971-190.718  1.00  0.00           O  
ATOM   2045  CB  MET A1415      -8.417  88.909-187.698  1.00  0.00           C  
ATOM   2046  CG  MET A1415      -9.685  89.591-187.272  1.00  0.00           C  
ATOM   2047  SD  MET A1415      -9.989  89.257-185.553  1.00  0.00           S  
ATOM   2048  CE  MET A1415     -10.566  87.629-185.619  1.00  0.00           C  
ATOM   2049  N   SER A1416      -9.404  87.773-190.290  1.00  0.00           N  
ATOM   2050  CA  SER A1416     -10.446  87.444-191.250  1.00  0.00           C  
ATOM   2051  C   SER A1416     -10.846  85.983-191.181  1.00  0.00           C  
ATOM   2052  O   SER A1416     -10.075  85.142-190.729  1.00  0.00           O  
ATOM   2053  CB  SER A1416      -9.967  87.760-192.667  1.00  0.00           C  
ATOM   2054  OG  SER A1416      -8.804  87.015-192.979  1.00  0.00           O  
ATOM   2055  N   ALA A1440     -12.061  85.687-191.633  1.00  0.00           N  
ATOM   2056  CA  ALA A1440     -12.549  84.317-191.646  1.00  0.00           C  
ATOM   2057  C   ALA A1440     -11.744  83.579-192.712  1.00  0.00           C  
ATOM   2058  O   ALA A1440     -11.747  82.346-192.780  1.00  0.00           O  
ATOM   2059  CB  ALA A1440     -14.037  84.292-191.984  1.00  0.00           C  
ATOM   2060  N   SER A1441     -11.048  84.358-193.537  1.00  0.00           N  
ATOM   2061  CA  SER A1441     -10.215  83.832-194.618  1.00  0.00           C  
ATOM   2062  C   SER A1441      -8.766  83.760-194.145  1.00  0.00           C  
ATOM   2063  O   SER A1441      -7.848  84.228-194.825  1.00  0.00           O  
ATOM   2064  CB  SER A1441     -10.322  84.745-195.844  1.00  0.00           C  
ATOM   2065  OG  SER A1441     -10.114  86.103-195.485  1.00  0.00           O  
ATOM   2066  N   ASP A1442      -8.576  83.159-192.975  1.00  0.00           N  
ATOM   2067  CA  ASP A1442      -7.258  83.031-192.368  1.00  0.00           C  
ATOM   2068  C   ASP A1442      -7.443  82.248-191.068  1.00  0.00           C  
ATOM   2069  O   ASP A1442      -7.588  82.830-189.993  1.00  0.00           O  
ATOM   2070  CB  ASP A1442      -6.709  84.421-192.060  1.00  0.00           C  
ATOM   2071  CG  ASP A1442      -5.219  84.423-191.844  1.00  0.00           C  
ATOM   2072  OD1 ASP A1442      -4.669  83.371-191.437  1.00  0.00           O  
ATOM   2073  OD2 ASP A1442      -4.602  85.486-192.073  1.00  0.00           O  
ATOM   2074  N   PRO A1449      -7.435  80.914-191.154  1.00  0.00           N  
ATOM   2075  CA  PRO A1449      -7.611  80.023-190.001  1.00  0.00           C  
ATOM   2076  C   PRO A1449      -6.755  80.310-188.769  1.00  0.00           C  
ATOM   2077  O   PRO A1449      -7.175  80.028-187.649  1.00  0.00           O  
ATOM   2078  CB  PRO A1449      -7.346  78.639-190.590  1.00  0.00           C  
ATOM   2079  CG  PRO A1449      -6.378  78.928-191.700  1.00  0.00           C  
ATOM   2080  CD  PRO A1449      -6.986  80.158-192.333  1.00  0.00           C  
ATOM   2081  N   ASN A1450      -5.562  80.862-188.964  1.00  0.00           N  
ATOM   2082  CA  ASN A1450      -4.689  81.174-187.837  1.00  0.00           C  
ATOM   2083  C   ASN A1450      -4.747  82.659-187.500  1.00  0.00           C  
ATOM   2084  O   ASN A1450      -3.910  83.179-186.761  1.00  0.00           O  
ATOM   2085  CB  ASN A1450      -3.247  80.765-188.146  1.00  0.00           C  
ATOM   2086  CG  ASN A1450      -3.096  79.269-188.346  1.00  0.00           C  
ATOM   2087  OD1 ASN A1450      -3.552  78.469-187.527  1.00  0.00           O  
ATOM   2088  ND2 ASN A1450      -2.446  78.884-189.437  1.00  0.00           N  
ATOM   2089  N   SER A1452      -5.749  83.334-188.049  1.00  0.00           N  
ATOM   2090  CA  SER A1452      -5.943  84.759-187.817  1.00  0.00           C  
ATOM   2091  C   SER A1452      -6.709  84.958-186.520  1.00  0.00           C  
ATOM   2092  O   SER A1452      -6.658  86.024-185.902  1.00  0.00           O  
ATOM   2093  CB  SER A1452      -6.733  85.372-188.968  1.00  0.00           C  
ATOM   2094  OG  SER A1452      -6.966  86.745-188.737  1.00  0.00           O  
ATOM   2095  N   SER A1455      -7.424  83.917-186.116  1.00  0.00           N  
ATOM   2096  CA  SER A1455      -8.208  83.975-184.897  1.00  0.00           C  
ATOM   2097  C   SER A1455      -8.606  82.563-184.499  1.00  0.00           C  
ATOM   2098  O   SER A1455      -8.153  81.584-185.092  1.00  0.00           O  
ATOM   2099  CB  SER A1455      -9.461  84.832-185.123  1.00  0.00           C  
ATOM   2100  OG  SER A1455     -10.154  85.105-183.912  1.00  0.00           O  
ATOM   2101  N   ILE A1456      -9.457  82.474-183.487  1.00  0.00           N  
ATOM   2102  CA  ILE A1456      -9.937  81.200-182.993  1.00  0.00           C  
ATOM   2103  C   ILE A1456     -11.380  81.045-183.444  1.00  0.00           C  
ATOM   2104  O   ILE A1456     -12.274  81.714-182.933  1.00  0.00           O  
ATOM   2105  CB  ILE A1456      -9.830  81.172-181.472  1.00  0.00           C  
ATOM   2106  CG1 ILE A1456      -8.349  81.166-181.093  1.00  0.00           C  
ATOM   2107  CG2 ILE A1456     -10.584  79.979-180.900  1.00  0.00           C  
ATOM   2108  CD1 ILE A1456      -8.091  81.617-179.702  1.00  0.00           C  
ATOM   2109  N   PHE A1457     -11.591  80.167-184.420  1.00  0.00           N  
ATOM   2110  CA  PHE A1457     -12.912  79.930-184.977  1.00  0.00           C  
ATOM   2111  C   PHE A1457     -13.826  79.069-184.125  1.00  0.00           C  
ATOM   2112  O   PHE A1457     -13.385  78.159-183.426  1.00  0.00           O  
ATOM   2113  CB  PHE A1457     -12.772  79.340-186.379  1.00  0.00           C  
ATOM   2114  CG  PHE A1457     -12.283  80.334-187.386  1.00  0.00           C  
ATOM   2115  CD1 PHE A1457     -13.158  80.894-188.307  1.00  0.00           C  
ATOM   2116  CD2 PHE A1457     -10.955  80.762-187.373  1.00  0.00           C  
ATOM   2117  CE1 PHE A1457     -12.722  81.869-189.202  1.00  0.00           C  
ATOM   2118  CE2 PHE A1457     -10.508  81.736-188.263  1.00  0.00           C  
ATOM   2119  CZ  PHE A1457     -11.394  82.290-189.178  1.00  0.00           C  
ATOM   2120  N   LEU A1458     -15.116  79.369-184.209  1.00  0.00           N  
ATOM   2121  CA  LEU A1458     -16.130  78.670-183.438  1.00  0.00           C  
ATOM   2122  C   LEU A1458     -16.234  77.171-183.687  1.00  0.00           C  
ATOM   2123  O   LEU A1458     -16.959  76.478-182.978  1.00  0.00           O  
ATOM   2124  CB  LEU A1458     -17.493  79.321-183.685  1.00  0.00           C  
ATOM   2125  CG  LEU A1458     -17.593  80.817-183.382  1.00  0.00           C  
ATOM   2126  CD1 LEU A1458     -19.062  81.208-183.412  1.00  0.00           C  
ATOM   2127  CD2 LEU A1458     -16.983  81.127-182.018  1.00  0.00           C  
ATOM   2128  N   THR A1459     -15.520  76.670-184.687  1.00  0.00           N  
ATOM   2129  CA  THR A1459     -15.570  75.242-185.004  1.00  0.00           C  
ATOM   2130  C   THR A1459     -14.315  74.488-184.575  1.00  0.00           C  
ATOM   2131  O   THR A1459     -14.249  73.268-184.717  1.00  0.00           O  
ATOM   2132  CB  THR A1459     -15.785  75.017-186.528  1.00  0.00           C  
ATOM   2133  OG1 THR A1459     -14.834  75.792-187.271  1.00  0.00           O  
ATOM   2134  CG2 THR A1459     -17.189  75.426-186.941  1.00  0.00           C  
ATOM   2135  N   ASP A1460     -13.338  75.222-184.042  1.00  0.00           N  
ATOM   2136  CA  ASP A1460     -12.068  74.648-183.603  1.00  0.00           C  
ATOM   2137  C   ASP A1460     -12.169  73.640-182.466  1.00  0.00           C  
ATOM   2138  O   ASP A1460     -13.039  73.741-181.599  1.00  0.00           O  
ATOM   2139  CB  ASP A1460     -11.095  75.753-183.193  1.00  0.00           C  
ATOM   2140  CG  ASP A1460     -10.683  76.624-184.353  1.00  0.00           C  
ATOM   2141  OD1 ASP A1460     -10.596  76.103-185.483  1.00  0.00           O  
ATOM   2142  OD2 ASP A1460     -10.429  77.825-184.134  1.00  0.00           O  
ATOM   2143  N   THR A1461     -11.253  72.676-182.478  1.00  0.00           N  
ATOM   2144  CA  THR A1461     -11.201  71.624-181.465  1.00  0.00           C  
ATOM   2145  C   THR A1461     -10.334  72.063-180.293  1.00  0.00           C  
ATOM   2146  O   THR A1461      -9.618  73.064-180.374  1.00  0.00           O  
ATOM   2147  CB  THR A1461     -10.574  70.344-182.036  1.00  0.00           C  
ATOM   2148  OG1 THR A1461      -9.210  70.607-182.396  1.00  0.00           O  
ATOM   2149  CG2 THR A1461     -11.323  69.886-183.270  1.00  0.00           C  
ATOM   2150  N   ALA A1462     -10.386  71.300-179.208  1.00  0.00           N  
ATOM   2151  CA  ALA A1462      -9.583  71.614-178.035  1.00  0.00           C  
ATOM   2152  C   ALA A1462      -8.114  71.763-178.438  1.00  0.00           C  
ATOM   2153  O   ALA A1462      -7.444  72.722-178.044  1.00  0.00           O  
ATOM   2154  CB  ALA A1462      -9.733  70.514-176.998  1.00  0.00           C  
ATOM   2155  N   LYS A1463      -7.629  70.811-179.236  1.00  0.00           N  
ATOM   2156  CA  LYS A1463      -6.246  70.797-179.708  1.00  0.00           C  
ATOM   2157  C   LYS A1463      -5.889  72.023-180.545  1.00  0.00           C  
ATOM   2158  O   LYS A1463      -4.860  72.663-180.312  1.00  0.00           O  
ATOM   2159  CB  LYS A1463      -5.983  69.517-180.517  1.00  0.00           C  
ATOM   2160  N   GLN A1465      -6.743  72.347-181.513  1.00  0.00           N  
ATOM   2161  CA  GLN A1465      -6.517  73.491-182.390  1.00  0.00           C  
ATOM   2162  C   GLN A1465      -6.438  74.817-181.644  1.00  0.00           C  
ATOM   2163  O   GLN A1465      -5.674  75.709-182.026  1.00  0.00           O  
ATOM   2164  CB  GLN A1465      -7.626  73.581-183.428  1.00  0.00           C  
ATOM   2165  CG  GLN A1465      -7.745  72.377-184.328  1.00  0.00           C  
ATOM   2166  CD  GLN A1465      -8.842  72.555-185.357  1.00  0.00           C  
ATOM   2167  OE1 GLN A1465     -10.021  72.697-185.013  1.00  0.00           O  
ATOM   2168  NE2 GLN A1465      -8.461  72.556-186.631  1.00  0.00           N  
ATOM   2169  N   ILE A1467      -7.250  74.952-180.598  1.00  0.00           N  
ATOM   2170  CA  ILE A1467      -7.266  76.170-179.796  1.00  0.00           C  
ATOM   2171  C   ILE A1467      -5.926  76.301-179.090  1.00  0.00           C  
ATOM   2172  O   ILE A1467      -5.297  77.361-179.109  1.00  0.00           O  
ATOM   2173  CB  ILE A1467      -8.387  76.132-178.743  1.00  0.00           C  
ATOM   2174  CG1 ILE A1467      -9.754  76.140-179.433  1.00  0.00           C  
ATOM   2175  CG2 ILE A1467      -8.248  77.312-177.797  1.00  0.00           C  
ATOM   2176  CD1 ILE A1467     -10.921  75.980-178.475  1.00  0.00           C  
ATOM   2177  N   LYS A1506      -5.495  75.211-178.469  1.00  0.00           N  
ATOM   2178  CA  LYS A1506      -4.218  75.188-177.770  1.00  0.00           C  
ATOM   2179  C   LYS A1506      -3.066  75.495-178.735  1.00  0.00           C  
ATOM   2180  O   LYS A1506      -2.192  76.311-178.442  1.00  0.00           O  
ATOM   2181  CB  LYS A1506      -4.006  73.814-177.128  1.00  0.00           C  
ATOM   2182  CG  LYS A1506      -2.650  73.644-176.469  1.00  0.00           C  
ATOM   2183  CD  LYS A1506      -2.495  72.261-175.877  1.00  0.00           C  
ATOM   2184  CE  LYS A1506      -1.084  72.061-175.370  1.00  0.00           C  
ATOM   2185  NZ  LYS A1506      -0.846  70.662-174.938  1.00  0.00           N  
ATOM   2186  N   THR A1507      -3.079  74.840-179.891  1.00  0.00           N  
ATOM   2187  CA  THR A1507      -2.049  75.028-180.903  1.00  0.00           C  
ATOM   2188  C   THR A1507      -1.983  76.485-181.359  1.00  0.00           C  
ATOM   2189  O   THR A1507      -0.908  77.090-181.405  1.00  0.00           O  
ATOM   2190  CB  THR A1507      -2.332  74.128-182.138  1.00  0.00           C  
ATOM   2191  OG1 THR A1507      -2.507  72.771-181.710  1.00  0.00           O  
ATOM   2192  CG2 THR A1507      -1.187  74.201-183.140  1.00  0.00           C  
ATOM   2193  N   LYS A1508      -3.142  77.044-181.700  1.00  0.00           N  
ATOM   2194  CA  LYS A1508      -3.223  78.424-182.168  1.00  0.00           C  
ATOM   2195  C   LYS A1508      -2.670  79.436-181.172  1.00  0.00           C  
ATOM   2196  O   LYS A1508      -1.851  80.284-181.531  1.00  0.00           O  
ATOM   2197  CB  LYS A1508      -4.675  78.793-182.518  1.00  0.00           C  
ATOM   2198  CG  LYS A1508      -5.149  78.260-183.862  1.00  0.00           C  
ATOM   2199  CD  LYS A1508      -6.565  78.712-184.225  1.00  0.00           C  
ATOM   2200  CE  LYS A1508      -7.004  78.066-185.544  1.00  0.00           C  
ATOM   2201  NZ  LYS A1508      -8.421  78.359-185.919  1.00  0.00           N  
ATOM   2202  N   VAL A1509      -3.108  79.351-179.920  1.00  0.00           N  
ATOM   2203  CA  VAL A1509      -2.642  80.301-178.919  1.00  0.00           C  
ATOM   2204  C   VAL A1509      -1.136  80.231-178.714  1.00  0.00           C  
ATOM   2205  O   VAL A1509      -0.449  81.256-178.734  1.00  0.00           O  
ATOM   2206  CB  VAL A1509      -3.337  80.079-177.569  1.00  0.00           C  
ATOM   2207  CG1 VAL A1509      -2.866  81.127-176.578  1.00  0.00           C  
ATOM   2208  CG2 VAL A1509      -4.847  80.147-177.748  1.00  0.00           C  
ATOM   2209  N   ASN A1510      -0.624  79.019-178.520  1.00  0.00           N  
ATOM   2210  CA  ASN A1510       0.805  78.828-178.314  1.00  0.00           C  
ATOM   2211  C   ASN A1510       1.623  79.229-179.537  1.00  0.00           C  
ATOM   2212  O   ASN A1510       2.605  79.968-179.429  1.00  0.00           O  
ATOM   2213  CB  ASN A1510       1.122  77.367-177.978  1.00  0.00           C  
ATOM   2214  CG  ASN A1510       0.700  76.980-176.580  1.00  0.00           C  
ATOM   2215  OD1 ASN A1510       0.966  77.699-175.617  1.00  0.00           O  
ATOM   2216  ND2 ASN A1510       0.054  75.824-176.457  1.00  0.00           N  
ATOM   2217  N   LYS A1511       1.216  78.754-180.707  1.00  0.00           N  
ATOM   2218  CA  LYS A1511       1.961  79.049-181.920  1.00  0.00           C  
ATOM   2219  C   LYS A1511       1.735  80.428-182.539  1.00  0.00           C  
ATOM   2220  O   LYS A1511       2.671  81.023-183.085  1.00  0.00           O  
ATOM   2221  CB  LYS A1511       1.689  77.964-182.962  1.00  0.00           C  
ATOM   2222  N   HIS A1516       0.519  80.955-182.435  1.00  0.00           N  
ATOM   2223  CA  HIS A1516       0.224  82.233-183.078  1.00  0.00           C  
ATOM   2224  C   HIS A1516      -0.120  83.464-182.252  1.00  0.00           C  
ATOM   2225  O   HIS A1516      -0.133  84.565-182.795  1.00  0.00           O  
ATOM   2226  CB  HIS A1516      -0.883  82.017-184.110  1.00  0.00           C  
ATOM   2227  CG  HIS A1516      -0.544  80.993-185.147  1.00  0.00           C  
ATOM   2228  ND1 HIS A1516       0.391  81.219-186.135  1.00  0.00           N  
ATOM   2229  CD2 HIS A1516      -0.983  79.724-185.326  1.00  0.00           C  
ATOM   2230  CE1 HIS A1516       0.513  80.132-186.877  1.00  0.00           C  
ATOM   2231  NE2 HIS A1516      -0.310  79.209-186.407  1.00  0.00           N  
ATOM   2232  N   ALA A1517      -0.399  83.308-180.964  1.00  0.00           N  
ATOM   2233  CA  ALA A1517      -0.753  84.472-180.156  1.00  0.00           C  
ATOM   2234  C   ALA A1517       0.435  85.411-179.959  1.00  0.00           C  
ATOM   2235  O   ALA A1517       1.375  85.084-179.238  1.00  0.00           O  
ATOM   2236  CB  ALA A1517      -1.302  84.029-178.801  1.00  0.00           C  
ATOM   2237  N   PHE A1518       0.394  86.576-180.598  1.00  0.00           N  
ATOM   2238  CA  PHE A1518       1.474  87.543-180.470  1.00  0.00           C  
ATOM   2239  C   PHE A1518       1.773  87.751-178.994  1.00  0.00           C  
ATOM   2240  O   PHE A1518       0.858  87.953-178.196  1.00  0.00           O  
ATOM   2241  CB  PHE A1518       1.090  88.879-181.091  1.00  0.00           C  
ATOM   2242  CG  PHE A1518       2.184  89.888-181.026  1.00  0.00           C  
ATOM   2243  CD1 PHE A1518       3.258  89.824-181.905  1.00  0.00           C  
ATOM   2244  CD2 PHE A1518       2.190  90.863-180.036  1.00  0.00           C  
ATOM   2245  CE1 PHE A1518       4.326  90.716-181.794  1.00  0.00           C  
ATOM   2246  CE2 PHE A1518       3.261  91.763-179.917  1.00  0.00           C  
ATOM   2247  CZ  PHE A1518       4.326  91.685-180.797  1.00  0.00           C  
ATOM   2248  N   SER A1526       3.051  87.715-178.628  1.00  0.00           N  
ATOM   2249  CA  SER A1526       3.430  87.866-177.230  1.00  0.00           C  
ATOM   2250  C   SER A1526       3.994  89.213-176.839  1.00  0.00           C  
ATOM   2251  O   SER A1526       4.782  89.811-177.569  1.00  0.00           O  
ATOM   2252  CB  SER A1526       4.433  86.784-176.831  1.00  0.00           C  
ATOM   2253  OG  SER A1526       4.837  86.948-175.480  1.00  0.00           O  
ATOM   2254  N   GLY A1527       3.583  89.672-175.660  1.00  0.00           N  
ATOM   2255  CA  GLY A1527       4.052  90.940-175.140  1.00  0.00           C  
ATOM   2256  C   GLY A1527       5.182  90.687-174.163  1.00  0.00           C  
ATOM   2257  O   GLY A1527       5.581  91.578-173.410  1.00  0.00           O  
ATOM   2258  N   GLY A1528       5.689  89.456-174.175  1.00  0.00           N  
ATOM   2259  CA  GLY A1528       6.786  89.091-173.298  1.00  0.00           C  
ATOM   2260  C   GLY A1528       8.114  89.590-173.842  1.00  0.00           C  
ATOM   2261  O   GLY A1528       8.194  90.047-174.992  1.00  0.00           O  
ATOM   2262  N   ARG A1530       9.156  89.513-173.015  1.00  0.00           N  
ATOM   2263  CA  ARG A1530      10.496  89.955-173.407  1.00  0.00           C  
ATOM   2264  C   ARG A1530      11.172  88.873-174.241  1.00  0.00           C  
ATOM   2265  O   ARG A1530      10.806  87.699-174.159  1.00  0.00           O  
ATOM   2266  CB  ARG A1530      11.344  90.250-172.169  1.00  0.00           C  
ATOM   2267  CG  ARG A1530      10.778  91.331-171.267  1.00  0.00           C  
ATOM   2268  CD  ARG A1530      10.718  92.670-171.970  1.00  0.00           C  
ATOM   2269  NE  ARG A1530      10.106  93.681-171.117  1.00  0.00           N  
ATOM   2270  CZ  ARG A1530       9.964  94.961-171.449  1.00  0.00           C  
ATOM   2271  NH1 ARG A1530      10.397  95.398-172.627  1.00  0.00           N  
ATOM   2272  NH2 ARG A1530       9.381  95.801-170.603  1.00  0.00           N  
ATOM   2273  N   ASP A1531      12.160  89.267-175.039  1.00  0.00           N  
ATOM   2274  CA  ASP A1531      12.864  88.320-175.897  1.00  0.00           C  
ATOM   2275  C   ASP A1531      13.466  87.137-175.157  1.00  0.00           C  
ATOM   2276  O   ASP A1531      13.529  86.035-175.700  1.00  0.00           O  
ATOM   2277  CB  ASP A1531      13.959  89.025-176.689  1.00  0.00           C  
ATOM   2278  CG  ASP A1531      13.417  90.133-177.563  1.00  0.00           C  
ATOM   2279  OD1 ASP A1531      12.230  90.057-177.953  1.00  0.00           O  
ATOM   2280  OD2 ASP A1531      14.179  91.074-177.870  1.00  0.00           O  
ATOM   2281  N   THR A1532      13.917  87.357-173.927  1.00  0.00           N  
ATOM   2282  CA  THR A1532      14.504  86.271-173.153  1.00  0.00           C  
ATOM   2283  C   THR A1532      13.904  86.236-171.759  1.00  0.00           C  
ATOM   2284  O   THR A1532      13.335  87.227-171.292  1.00  0.00           O  
ATOM   2285  CB  THR A1532      16.026  86.426-173.044  1.00  0.00           C  
ATOM   2286  OG1 THR A1532      16.332  87.566-172.234  1.00  0.00           O  
ATOM   2287  CG2 THR A1532      16.631  86.618-174.428  1.00  0.00           C  
ATOM   2288  N   ILE A1533      14.035  85.090-171.097  1.00  0.00           N  
ATOM   2289  CA  ILE A1533      13.482  84.917-169.763  1.00  0.00           C  
ATOM   2290  C   ILE A1533      14.140  85.823-168.732  1.00  0.00           C  
ATOM   2291  O   ILE A1533      13.524  86.195-167.734  1.00  0.00           O  
ATOM   2292  CB  ILE A1533      13.589  83.451-169.309  1.00  0.00           C  
ATOM   2293  CG1 ILE A1533      12.779  83.251-168.031  1.00  0.00           C  
ATOM   2294  CG2 ILE A1533      15.042  83.078-169.072  1.00  0.00           C  
ATOM   2295  CD1 ILE A1533      12.718  81.813-167.562  1.00  0.00           C  
ATOM   2296  N   GLU A1534      15.395  86.181-168.975  1.00  0.00           N  
ATOM   2297  CA  GLU A1534      16.115  87.059-168.062  1.00  0.00           C  
ATOM   2298  C   GLU A1534      15.475  88.438-168.121  1.00  0.00           C  
ATOM   2299  O   GLU A1534      15.090  88.988-167.091  1.00  0.00           O  
ATOM   2300  CB  GLU A1534      17.601  87.149-168.439  1.00  0.00           C  
ATOM   2301  CG  GLU A1534      18.391  85.862-168.200  1.00  0.00           C  
ATOM   2302  CD  GLU A1534      18.034  84.745-169.177  1.00  0.00           C  
ATOM   2303  OE1 GLU A1534      18.408  83.579-168.911  1.00  0.00           O  
ATOM   2304  OE2 GLU A1534      17.391  85.032-170.214  1.00  0.00           O  
ATOM   2305  N   GLU A1535      15.350  88.988-169.327  1.00  0.00           N  
ATOM   2306  CA  GLU A1535      14.737  90.303-169.502  1.00  0.00           C  
ATOM   2307  C   GLU A1535      13.331  90.312-168.923  1.00  0.00           C  
ATOM   2308  O   GLU A1535      12.883  91.315-168.363  1.00  0.00           O  
ATOM   2309  CB  GLU A1535      14.640  90.663-170.981  1.00  0.00           C  
ATOM   2310  CG  GLU A1535      15.950  90.932-171.671  1.00  0.00           C  
ATOM   2311  CD  GLU A1535      15.797  90.881-173.172  1.00  0.00           C  
ATOM   2312  OE1 GLU A1535      15.519  89.777-173.692  1.00  0.00           O  
ATOM   2313  OE2 GLU A1535      15.939  91.935-173.829  1.00  0.00           O  
ATOM   2314  N   HIS A1540      12.635  89.189-169.066  1.00  0.00           N  
ATOM   2315  CA  HIS A1540      11.274  89.092-168.576  1.00  0.00           C  
ATOM   2316  C   HIS A1540      11.198  89.227-167.063  1.00  0.00           C  
ATOM   2317  O   HIS A1540      10.391  89.995-166.543  1.00  0.00           O  
ATOM   2318  CB  HIS A1540      10.639  87.767-169.001  1.00  0.00           C  
ATOM   2319  CG  HIS A1540       9.142  87.784-168.958  1.00  0.00           C  
ATOM   2320  ND1 HIS A1540       8.381  88.462-169.887  1.00  0.00           N  
ATOM   2321  CD2 HIS A1540       8.268  87.251-168.073  1.00  0.00           C  
ATOM   2322  CE1 HIS A1540       7.102  88.346-169.574  1.00  0.00           C  
ATOM   2323  NE2 HIS A1540       7.005  87.616-168.478  1.00  0.00           N  
ATOM   2324  N   ARG A1541      12.038  88.477-166.359  1.00  0.00           N  
ATOM   2325  CA  ARG A1541      12.041  88.518-164.904  1.00  0.00           C  
ATOM   2326  C   ARG A1541      12.442  89.881-164.370  1.00  0.00           C  
ATOM   2327  O   ARG A1541      11.984  90.293-163.309  1.00  0.00           O  
ATOM   2328  CB  ARG A1541      12.998  87.469-164.344  1.00  0.00           C  
ATOM   2329  CG  ARG A1541      12.701  86.041-164.764  1.00  0.00           C  
ATOM   2330  CD  ARG A1541      11.374  85.556-164.238  1.00  0.00           C  
ATOM   2331  NE  ARG A1541      11.266  84.111-164.389  1.00  0.00           N  
ATOM   2332  CZ  ARG A1541      10.155  83.414-164.177  1.00  0.00           C  
ATOM   2333  NH1 ARG A1541       9.044  84.034-163.804  1.00  0.00           N  
ATOM   2334  NH2 ARG A1541      10.158  82.094-164.333  1.00  0.00           N  
ATOM   2335  N   GLN A1542      13.297  90.584-165.101  1.00  0.00           N  
ATOM   2336  CA  GLN A1542      13.744  91.891-164.644  1.00  0.00           C  
ATOM   2337  C   GLN A1542      12.808  93.041-165.044  1.00  0.00           C  
ATOM   2338  O   GLN A1542      12.419  93.853-164.195  1.00  0.00           O  
ATOM   2339  CB  GLN A1542      15.178  92.156-165.141  1.00  0.00           C  
ATOM   2340  CG  GLN A1542      15.732  93.551-164.837  1.00  0.00           C  
ATOM   2341  CD  GLN A1542      15.765  93.889-163.346  1.00  0.00           C  
ATOM   2342  OE1 GLN A1542      15.846  95.067-162.971  1.00  0.00           O  
ATOM   2343  NE2 GLN A1542      15.708  92.861-162.491  1.00  0.00           N  
ATOM   2344  N   PHE A1543      12.415  93.084-166.316  1.00  0.00           N  
ATOM   2345  CA  PHE A1543      11.562  94.160-166.809  1.00  0.00           C  
ATOM   2346  C   PHE A1543      10.105  93.804-167.058  1.00  0.00           C  
ATOM   2347  O   PHE A1543       9.306  94.665-167.433  1.00  0.00           O  
ATOM   2348  CB  PHE A1543      12.195  94.761-168.067  1.00  0.00           C  
ATOM   2349  CG  PHE A1543      13.615  95.182-167.859  1.00  0.00           C  
ATOM   2350  CD1 PHE A1543      14.667  94.367-168.267  1.00  0.00           C  
ATOM   2351  CD2 PHE A1543      13.906  96.350-167.161  1.00  0.00           C  
ATOM   2352  CE1 PHE A1543      15.994  94.709-167.975  1.00  0.00           C  
ATOM   2353  CE2 PHE A1543      15.228  96.699-166.864  1.00  0.00           C  
ATOM   2354  CZ  PHE A1543      16.270  95.878-167.271  1.00  0.00           C  
ATOM   2355  N   GLY A1544       9.765  92.536-166.858  1.00  0.00           N  
ATOM   2356  CA  GLY A1544       8.391  92.082-167.026  1.00  0.00           C  
ATOM   2357  C   GLY A1544       7.755  92.115-168.404  1.00  0.00           C  
ATOM   2358  O   GLY A1544       8.335  92.602-169.374  1.00  0.00           O  
ATOM   2359  N   GLY A1545       6.538  91.590-168.477  1.00  0.00           N  
ATOM   2360  CA  GLY A1545       5.811  91.551-169.728  1.00  0.00           C  
ATOM   2361  C   GLY A1545       4.965  92.785-169.959  1.00  0.00           C  
ATOM   2362  O   GLY A1545       4.801  93.625-169.070  1.00  0.00           O  
ATOM   2363  N   ASN A1546       4.422  92.886-171.167  1.00  0.00           N  
ATOM   2364  CA  ASN A1546       3.592  94.014-171.562  1.00  0.00           C  
ATOM   2365  C   ASN A1546       2.197  93.533-171.948  1.00  0.00           C  
ATOM   2366  O   ASN A1546       2.021  92.885-172.980  1.00  0.00           O  
ATOM   2367  CB  ASN A1546       4.220  94.724-172.756  1.00  0.00           C  
ATOM   2368  CG  ASN A1546       3.572  96.053-173.038  1.00  0.00           C  
ATOM   2369  OD1 ASN A1546       2.345  96.189-172.984  1.00  0.00           O  
ATOM   2370  ND2 ASN A1546       4.390  97.049-173.347  1.00  0.00           N  
ATOM   2371  N   CYS A1547       1.207  93.864-171.127  1.00  0.00           N  
ATOM   2372  CA  CYS A1547      -0.163  93.442-171.384  1.00  0.00           C  
ATOM   2373  C   CYS A1547      -0.882  94.290-172.422  1.00  0.00           C  
ATOM   2374  O   CYS A1547      -1.918  93.886-172.942  1.00  0.00           O  
ATOM   2375  CB  CYS A1547      -0.972  93.450-170.087  1.00  0.00           C  
ATOM   2376  SG  CYS A1547      -0.410  92.271-168.841  1.00  0.00           S  
ATOM   2377  N   ASP A1548      -0.346  95.463-172.731  1.00  0.00           N  
ATOM   2378  CA  ASP A1548      -0.994  96.325-173.709  1.00  0.00           C  
ATOM   2379  C   ASP A1548      -0.789  95.891-175.151  1.00  0.00           C  
ATOM   2380  O   ASP A1548      -1.491  96.360-176.045  1.00  0.00           O  
ATOM   2381  CB  ASP A1548      -0.520  97.764-173.548  1.00  0.00           C  
ATOM   2382  CG  ASP A1548      -0.931  98.358-172.225  1.00  0.00           C  
ATOM   2383  OD1 ASP A1548      -2.070  98.085-171.788  1.00  0.00           O  
ATOM   2384  OD2 ASP A1548      -0.124  99.100-171.629  1.00  0.00           O  
ATOM   2385  N   VAL A1549       0.161  94.994-175.385  1.00  0.00           N  
ATOM   2386  CA  VAL A1549       0.427  94.533-176.740  1.00  0.00           C  
ATOM   2387  C   VAL A1549       0.308  93.018-176.856  1.00  0.00           C  
ATOM   2388  O   VAL A1549       0.390  92.475-177.959  1.00  0.00           O  
ATOM   2389  CB  VAL A1549       1.847  94.967-177.202  1.00  0.00           C  
ATOM   2390  CG1 VAL A1549       2.030  96.463-176.984  1.00  0.00           C  
ATOM   2391  CG2 VAL A1549       2.904  94.195-176.439  1.00  0.00           C  
ATOM   2392  N   ASP A1563       0.105  92.348-175.720  1.00  0.00           N  
ATOM   2393  CA  ASP A1563      -0.008  90.886-175.682  1.00  0.00           C  
ATOM   2394  C   ASP A1563      -1.419  90.414-176.003  1.00  0.00           C  
ATOM   2395  O   ASP A1563      -2.339  90.548-175.193  1.00  0.00           O  
ATOM   2396  CB  ASP A1563       0.416  90.352-174.304  1.00  0.00           C  
ATOM   2397  CG  ASP A1563       0.576  88.839-174.283  1.00  0.00           C  
ATOM   2398  OD1 ASP A1563      -0.448  88.116-174.342  1.00  0.00           O  
ATOM   2399  OD2 ASP A1563       1.735  88.374-174.213  1.00  0.00           O  
ATOM   2400  N   VAL A1569      -1.567  89.843-177.191  1.00  0.00           N  
ATOM   2401  CA  VAL A1569      -2.847  89.350-177.664  1.00  0.00           C  
ATOM   2402  C   VAL A1569      -3.507  88.343-176.726  1.00  0.00           C  
ATOM   2403  O   VAL A1569      -4.723  88.382-176.539  1.00  0.00           O  
ATOM   2404  CB  VAL A1569      -2.695  88.746-179.075  1.00  0.00           C  
ATOM   2405  CG1 VAL A1569      -4.012  88.193-179.559  1.00  0.00           C  
ATOM   2406  CG2 VAL A1569      -2.207  89.819-180.026  1.00  0.00           C  
ATOM   2407  N   SER A1594      -2.731  87.445-176.127  1.00  0.00           N  
ATOM   2408  CA  SER A1594      -3.328  86.478-175.208  1.00  0.00           C  
ATOM   2409  C   SER A1594      -4.034  87.201-174.056  1.00  0.00           C  
ATOM   2410  O   SER A1594      -5.149  86.839-173.677  1.00  0.00           O  
ATOM   2411  CB  SER A1594      -2.265  85.524-174.651  1.00  0.00           C  
ATOM   2412  OG  SER A1594      -1.798  84.637-175.649  1.00  0.00           O  
ATOM   2413  N   PHE A1595      -3.392  88.230-173.508  1.00  0.00           N  
ATOM   2414  CA  PHE A1595      -3.989  88.977-172.409  1.00  0.00           C  
ATOM   2415  C   PHE A1595      -5.226  89.741-172.864  1.00  0.00           C  
ATOM   2416  O   PHE A1595      -6.219  89.831-172.134  1.00  0.00           O  
ATOM   2417  CB  PHE A1595      -3.001  89.972-171.802  1.00  0.00           C  
ATOM   2418  CG  PHE A1595      -3.559  90.697-170.619  1.00  0.00           C  
ATOM   2419  CD1 PHE A1595      -3.721  90.043-169.404  1.00  0.00           C  
ATOM   2420  CD2 PHE A1595      -3.992  92.010-170.735  1.00  0.00           C  
ATOM   2421  CE1 PHE A1595      -4.315  90.693-168.317  1.00  0.00           C  
ATOM   2422  CE2 PHE A1595      -4.586  92.667-169.660  1.00  0.00           C  
ATOM   2423  CZ  PHE A1595      -4.749  92.009-168.449  1.00  0.00           C  
ATOM   2424  N   MET A1601      -5.154  90.303-174.067  1.00  0.00           N  
ATOM   2425  CA  MET A1601      -6.277  91.045-174.620  1.00  0.00           C  
ATOM   2426  C   MET A1601      -7.483  90.115-174.639  1.00  0.00           C  
ATOM   2427  O   MET A1601      -8.578  90.480-174.205  1.00  0.00           O  
ATOM   2428  CB  MET A1601      -5.934  91.530-176.025  1.00  0.00           C  
ATOM   2429  CG  MET A1601      -4.810  92.560-176.027  1.00  0.00           C  
ATOM   2430  SD  MET A1601      -4.278  93.059-177.672  1.00  0.00           S  
ATOM   2431  CE  MET A1601      -3.317  94.495-177.293  1.00  0.00           C  
ATOM   2432  N   TYR A1602      -7.256  88.900-175.126  1.00  0.00           N  
ATOM   2433  CA  TYR A1602      -8.283  87.873-175.188  1.00  0.00           C  
ATOM   2434  C   TYR A1602      -8.927  87.638-173.818  1.00  0.00           C  
ATOM   2435  O   TYR A1602     -10.154  87.600-173.693  1.00  0.00           O  
ATOM   2436  CB  TYR A1602      -7.673  86.566-175.673  1.00  0.00           C  
ATOM   2437  CG  TYR A1602      -7.862  86.284-177.137  1.00  0.00           C  
ATOM   2438  CD1 TYR A1602      -7.350  87.137-178.118  1.00  0.00           C  
ATOM   2439  CD2 TYR A1602      -8.513  85.128-177.543  1.00  0.00           C  
ATOM   2440  CE1 TYR A1602      -7.481  86.832-179.471  1.00  0.00           C  
ATOM   2441  CE2 TYR A1602      -8.647  84.812-178.884  1.00  0.00           C  
ATOM   2442  CZ  TYR A1602      -8.132  85.663-179.844  1.00  0.00           C  
ATOM   2443  OH  TYR A1602      -8.284  85.326-181.172  1.00  0.00           O  
ATOM   2444  N   LEU A1603      -8.097  87.456-172.796  1.00  0.00           N  
ATOM   2445  CA  LEU A1603      -8.605  87.227-171.448  1.00  0.00           C  
ATOM   2446  C   LEU A1603      -9.514  88.378-171.028  1.00  0.00           C  
ATOM   2447  O   LEU A1603     -10.494  88.177-170.312  1.00  0.00           O  
ATOM   2448  CB  LEU A1603      -7.443  87.088-170.463  1.00  0.00           C  
ATOM   2449  CG  LEU A1603      -6.624  85.814-170.640  1.00  0.00           C  
ATOM   2450  CD1 LEU A1603      -5.375  85.884-169.779  1.00  0.00           C  
ATOM   2451  CD2 LEU A1603      -7.484  84.608-170.266  1.00  0.00           C  
ATOM   2452  N   THR A1604      -9.180  89.582-171.481  1.00  0.00           N  
ATOM   2453  CA  THR A1604      -9.962  90.772-171.179  1.00  0.00           C  
ATOM   2454  C   THR A1604     -11.401  90.658-171.694  1.00  0.00           C  
ATOM   2455  O   THR A1604     -12.322  91.237-171.113  1.00  0.00           O  
ATOM   2456  CB  THR A1604      -9.305  92.009-171.799  1.00  0.00           C  
ATOM   2457  OG1 THR A1604      -8.108  92.309-171.076  1.00  0.00           O  
ATOM   2458  CG2 THR A1604     -10.229  93.196-171.742  1.00  0.00           C  
ATOM   2459  N   PHE A1613     -11.585  89.918-172.785  1.00  0.00           N  
ATOM   2460  CA  PHE A1613     -12.904  89.718-173.375  1.00  0.00           C  
ATOM   2461  C   PHE A1613     -13.630  88.521-172.766  1.00  0.00           C  
ATOM   2462  O   PHE A1613     -14.851  88.540-172.638  1.00  0.00           O  
ATOM   2463  CB  PHE A1613     -12.813  89.445-174.891  1.00  0.00           C  
ATOM   2464  CG  PHE A1613     -12.382  90.625-175.720  1.00  0.00           C  
ATOM   2465  CD1 PHE A1613     -11.044  91.006-175.781  1.00  0.00           C  
ATOM   2466  CD2 PHE A1613     -13.320  91.359-176.445  1.00  0.00           C  
ATOM   2467  CE1 PHE A1613     -10.641  92.109-176.552  1.00  0.00           C  
ATOM   2468  CE2 PHE A1613     -12.933  92.462-177.219  1.00  0.00           C  
ATOM   2469  CZ  PHE A1613     -11.591  92.838-177.271  1.00  0.00           C  
ATOM   2470  N   PHE A1614     -12.888  87.483-172.388  1.00  0.00           N  
ATOM   2471  CA  PHE A1614     -13.521  86.264-171.893  1.00  0.00           C  
ATOM   2472  C   PHE A1614     -13.321  85.788-170.464  1.00  0.00           C  
ATOM   2473  O   PHE A1614     -13.935  84.797-170.059  1.00  0.00           O  
ATOM   2474  CB  PHE A1614     -13.156  85.117-172.824  1.00  0.00           C  
ATOM   2475  CG  PHE A1614     -13.383  85.424-174.263  1.00  0.00           C  
ATOM   2476  CD1 PHE A1614     -14.672  85.488-174.778  1.00  0.00           C  
ATOM   2477  CD2 PHE A1614     -12.307  85.659-175.110  1.00  0.00           C  
ATOM   2478  CE1 PHE A1614     -14.888  85.780-176.118  1.00  0.00           C  
ATOM   2479  CE2 PHE A1614     -12.512  85.951-176.452  1.00  0.00           C  
ATOM   2480  CZ  PHE A1614     -13.805  86.012-176.958  1.00  0.00           C  
ATOM   2481  N   LEU A1615     -12.463  86.442-169.697  1.00  0.00           N  
ATOM   2482  CA  LEU A1615     -12.282  86.006-168.327  1.00  0.00           C  
ATOM   2483  C   LEU A1615     -13.222  86.850-167.472  1.00  0.00           C  
ATOM   2484  O   LEU A1615     -12.998  88.044-167.278  1.00  0.00           O  
ATOM   2485  CB  LEU A1615     -10.824  86.184-167.905  1.00  0.00           C  
ATOM   2486  CG  LEU A1615     -10.459  85.757-166.479  1.00  0.00           C  
ATOM   2487  CD1 LEU A1615     -10.964  84.349-166.206  1.00  0.00           C  
ATOM   2488  CD2 LEU A1615      -8.949  85.848-166.303  1.00  0.00           C  
ATOM   2489  N   GLU A1616     -14.287  86.224-166.984  1.00  0.00           N  
ATOM   2490  CA  GLU A1616     -15.286  86.913-166.173  1.00  0.00           C  
ATOM   2491  C   GLU A1616     -14.770  87.476-164.853  1.00  0.00           C  
ATOM   2492  O   GLU A1616     -14.986  88.655-164.554  1.00  0.00           O  
ATOM   2493  CB  GLU A1616     -16.461  85.980-165.879  1.00  0.00           C  
ATOM   2494  CG  GLU A1616     -17.174  85.455-167.118  1.00  0.00           C  
ATOM   2495  CD  GLU A1616     -18.544  86.076-167.317  1.00  0.00           C  
ATOM   2496  OE1 GLU A1616     -19.234  85.679-168.280  1.00  0.00           O  
ATOM   2497  OE2 GLU A1616     -18.928  86.958-166.513  1.00  0.00           O  
ATOM   2498  N   ASP A1618     -14.094  86.639-164.065  1.00  0.00           N  
ATOM   2499  CA  ASP A1618     -13.577  87.065-162.764  1.00  0.00           C  
ATOM   2500  C   ASP A1618     -12.568  88.211-162.834  1.00  0.00           C  
ATOM   2501  O   ASP A1618     -11.431  88.043-163.276  1.00  0.00           O  
ATOM   2502  CB  ASP A1618     -12.980  85.860-162.017  1.00  0.00           C  
ATOM   2503  CG  ASP A1618     -12.326  86.246-160.688  1.00  0.00           C  
ATOM   2504  OD1 ASP A1618     -12.773  87.214-160.028  1.00  0.00           O  
ATOM   2505  OD2 ASP A1618     -11.361  85.558-160.296  1.00  0.00           O  
ATOM   2506  N   ASP A1619     -13.000  89.380-162.380  1.00  0.00           N  
ATOM   2507  CA  ASP A1619     -12.157  90.563-162.388  1.00  0.00           C  
ATOM   2508  C   ASP A1619     -10.862  90.409-161.597  1.00  0.00           C  
ATOM   2509  O   ASP A1619      -9.789  90.780-162.082  1.00  0.00           O  
ATOM   2510  CB  ASP A1619     -12.942  91.771-161.859  1.00  0.00           C  
ATOM   2511  CG  ASP A1619     -13.819  92.416-162.925  1.00  0.00           C  
ATOM   2512  OD1 ASP A1619     -14.534  93.387-162.600  1.00  0.00           O  
ATOM   2513  OD2 ASP A1619     -13.785  91.960-164.091  1.00  0.00           O  
ATOM   2514  N   ASP A1620     -10.952  89.869-160.384  1.00  0.00           N  
ATOM   2515  CA  ASP A1620      -9.758  89.706-159.562  1.00  0.00           C  
ATOM   2516  C   ASP A1620      -8.707  88.810-160.202  1.00  0.00           C  
ATOM   2517  O   ASP A1620      -7.515  89.111-160.143  1.00  0.00           O  
ATOM   2518  CB  ASP A1620     -10.117  89.174-158.167  1.00  0.00           C  
ATOM   2519  CG  ASP A1620     -10.801  90.225-157.303  1.00  0.00           C  
ATOM   2520  OD1 ASP A1620     -10.564  91.430-157.527  1.00  0.00           O  
ATOM   2521  OD2 ASP A1620     -11.567  89.849-156.390  1.00  0.00           O  
ATOM   2522  N   LYS A1621      -9.136  87.716-160.820  1.00  0.00           N  
ATOM   2523  CA  LYS A1621      -8.173  86.827-161.447  1.00  0.00           C  
ATOM   2524  C   LYS A1621      -7.538  87.487-162.661  1.00  0.00           C  
ATOM   2525  O   LYS A1621      -6.340  87.343-162.895  1.00  0.00           O  
ATOM   2526  CB  LYS A1621      -8.818  85.503-161.848  1.00  0.00           C  
ATOM   2527  CG  LYS A1621      -7.803  84.509-162.381  1.00  0.00           C  
ATOM   2528  CD  LYS A1621      -8.374  83.112-162.470  1.00  0.00           C  
ATOM   2529  CE  LYS A1621      -7.330  82.151-163.024  1.00  0.00           C  
ATOM   2530  NZ  LYS A1621      -7.823  80.741-163.027  1.00  0.00           N  
ATOM   2531  N   LEU A1622      -8.334  88.207-163.443  1.00  0.00           N  
ATOM   2532  CA  LEU A1622      -7.782  88.888-164.606  1.00  0.00           C  
ATOM   2533  C   LEU A1622      -6.664  89.816-164.123  1.00  0.00           C  
ATOM   2534  O   LEU A1622      -5.610  89.902-164.750  1.00  0.00           O  
ATOM   2535  CB  LEU A1622      -8.863  89.705-165.314  1.00  0.00           C  
ATOM   2536  CG  LEU A1622      -8.426  90.576-166.498  1.00  0.00           C  
ATOM   2537  CD1 LEU A1622      -8.084  89.713-167.704  1.00  0.00           C  
ATOM   2538  CD2 LEU A1622      -9.551  91.533-166.839  1.00  0.00           C  
ATOM   2539  N   GLU A1632      -6.897  90.489-162.997  1.00  0.00           N  
ATOM   2540  CA  GLU A1632      -5.921  91.416-162.425  1.00  0.00           C  
ATOM   2541  C   GLU A1632      -4.673  90.731-161.886  1.00  0.00           C  
ATOM   2542  O   GLU A1632      -3.573  91.279-161.961  1.00  0.00           O  
ATOM   2543  CB  GLU A1632      -6.551  92.237-161.303  1.00  0.00           C  
ATOM   2544  CG  GLU A1632      -5.573  93.164-160.605  1.00  0.00           C  
ATOM   2545  CD  GLU A1632      -4.928  94.168-161.556  1.00  0.00           C  
ATOM   2546  OE1 GLU A1632      -5.286  94.177-162.755  1.00  0.00           O  
ATOM   2547  OE2 GLU A1632      -4.066  94.955-161.102  1.00  0.00           O  
ATOM   2548  N   GLN A1635      -4.844  89.543-161.321  1.00  0.00           N  
ATOM   2549  CA  GLN A1635      -3.708  88.808-160.792  1.00  0.00           C  
ATOM   2550  C   GLN A1635      -2.797  88.444-161.964  1.00  0.00           C  
ATOM   2551  O   GLN A1635      -1.574  88.513-161.855  1.00  0.00           O  
ATOM   2552  CB  GLN A1635      -4.188  87.554-160.057  1.00  0.00           C  
ATOM   2553  CG  GLN A1635      -3.102  86.549-159.726  1.00  0.00           C  
ATOM   2554  CD  GLN A1635      -3.180  85.325-160.616  1.00  0.00           C  
ATOM   2555  OE1 GLN A1635      -4.204  84.638-160.645  1.00  0.00           O  
ATOM   2556  NE2 GLN A1635      -2.102  85.045-161.353  1.00  0.00           N  
ATOM   2557  N   ILE A1636      -3.397  88.070-163.090  1.00  0.00           N  
ATOM   2558  CA  ILE A1636      -2.621  87.728-164.272  1.00  0.00           C  
ATOM   2559  C   ILE A1636      -1.970  88.986-164.853  1.00  0.00           C  
ATOM   2560  O   ILE A1636      -0.808  88.956-165.265  1.00  0.00           O  
ATOM   2561  CB  ILE A1636      -3.499  87.058-165.341  1.00  0.00           C  
ATOM   2562  CG1 ILE A1636      -4.065  85.751-164.780  1.00  0.00           C  
ATOM   2563  CG2 ILE A1636      -2.692  86.820-166.611  1.00  0.00           C  
ATOM   2564  CD1 ILE A1636      -5.083  85.082-165.677  1.00  0.00           C  
ATOM   2565  N   ARG A1637      -2.707  90.092-164.892  1.00  0.00           N  
ATOM   2566  CA  ARG A1637      -2.123  91.323-165.409  1.00  0.00           C  
ATOM   2567  C   ARG A1637      -0.911  91.687-164.545  1.00  0.00           C  
ATOM   2568  O   ARG A1637       0.144  92.061-165.055  1.00  0.00           O  
ATOM   2569  CB  ARG A1637      -3.123  92.478-165.364  1.00  0.00           C  
ATOM   2570  CG  ARG A1637      -2.588  93.753-166.025  1.00  0.00           C  
ATOM   2571  CD  ARG A1637      -3.215  95.001-165.443  1.00  0.00           C  
ATOM   2572  NE  ARG A1637      -2.817  95.165-164.054  1.00  0.00           N  
ATOM   2573  CZ  ARG A1637      -1.573  95.436-163.667  1.00  0.00           C  
ATOM   2574  NH1 ARG A1637      -0.617  95.585-164.577  1.00  0.00           N  
ATOM   2575  NH2 ARG A1637      -1.273  95.529-162.371  1.00  0.00           N  
ATOM   2576  N   LYS A1638      -1.071  91.571-163.231  1.00  0.00           N  
ATOM   2577  CA  LYS A1638      -0.007  91.899-162.289  1.00  0.00           C  
ATOM   2578  C   LYS A1638       1.210  90.984-162.414  1.00  0.00           C  
ATOM   2579  O   LYS A1638       2.347  91.449-162.550  1.00  0.00           O  
ATOM   2580  CB  LYS A1638      -0.546  91.831-160.854  1.00  0.00           C  
ATOM   2581  CG  LYS A1638       0.421  92.350-159.816  1.00  0.00           C  
ATOM   2582  CD  LYS A1638       0.821  93.778-160.151  1.00  0.00           C  
ATOM   2583  CE  LYS A1638       1.875  94.294-159.203  1.00  0.00           C  
ATOM   2584  NZ  LYS A1638       2.377  95.611-159.654  1.00  0.00           N  
ATOM   2585  N   ASP A1639       0.967  89.680-162.367  1.00  0.00           N  
ATOM   2586  CA  ASP A1639       2.042  88.701-162.456  1.00  0.00           C  
ATOM   2587  C   ASP A1639       2.786  88.724-163.793  1.00  0.00           C  
ATOM   2588  O   ASP A1639       3.996  88.495-163.837  1.00  0.00           O  
ATOM   2589  CB  ASP A1639       1.493  87.299-162.190  1.00  0.00           C  
ATOM   2590  CG  ASP A1639       0.855  87.165-160.805  1.00  0.00           C  
ATOM   2591  OD1 ASP A1639       0.923  88.122-159.991  1.00  0.00           O  
ATOM   2592  OD2 ASP A1639       0.285  86.086-160.534  1.00  0.00           O  
ATOM   2593  N   TYR A1640       2.078  88.997-164.884  1.00  0.00           N  
ATOM   2594  CA  TYR A1640       2.747  89.035-166.174  1.00  0.00           C  
ATOM   2595  C   TYR A1640       3.592  90.302-166.263  1.00  0.00           C  
ATOM   2596  O   TYR A1640       4.728  90.267-166.744  1.00  0.00           O  
ATOM   2597  CB  TYR A1640       1.730  88.995-167.317  1.00  0.00           C  
ATOM   2598  CG  TYR A1640       2.341  88.686-168.676  1.00  0.00           C  
ATOM   2599  CD1 TYR A1640       3.077  87.521-168.884  1.00  0.00           C  
ATOM   2600  CD2 TYR A1640       2.149  89.542-169.764  1.00  0.00           C  
ATOM   2601  CE1 TYR A1640       3.603  87.212-170.145  1.00  0.00           C  
ATOM   2602  CE2 TYR A1640       2.669  89.241-171.030  1.00  0.00           C  
ATOM   2603  CZ  TYR A1640       3.392  88.075-171.215  1.00  0.00           C  
ATOM   2604  OH  TYR A1640       3.881  87.764-172.467  1.00  0.00           O  
ATOM   2605  N   THR A1641       3.043  91.414-165.782  1.00  0.00           N  
ATOM   2606  CA  THR A1641       3.755  92.682-165.829  1.00  0.00           C  
ATOM   2607  C   THR A1641       4.976  92.677-164.910  1.00  0.00           C  
ATOM   2608  O   THR A1641       5.967  93.356-165.187  1.00  0.00           O  
ATOM   2609  CB  THR A1641       2.824  93.859-165.445  1.00  0.00           C  
ATOM   2610  OG1 THR A1641       1.617  93.779-166.207  1.00  0.00           O  
ATOM   2611  CG2 THR A1641       3.482  95.189-165.760  1.00  0.00           C  
ATOM   2612  N   SER A1642       4.912  91.906-163.826  1.00  0.00           N  
ATOM   2613  CA  SER A1642       6.030  91.831-162.880  1.00  0.00           C  
ATOM   2614  C   SER A1642       7.066  90.813-163.336  1.00  0.00           C  
ATOM   2615  O   SER A1642       8.139  90.703-162.748  1.00  0.00           O  
ATOM   2616  CB  SER A1642       5.546  91.417-161.496  1.00  0.00           C  
ATOM   2617  OG  SER A1642       5.241  90.037-161.486  1.00  0.00           O  
ATOM   2618  N   GLY A1662       6.737  90.064-164.377  1.00  0.00           N  
ATOM   2619  CA  GLY A1662       7.664  89.069-164.864  1.00  0.00           C  
ATOM   2620  C   GLY A1662       7.558  87.772-164.088  1.00  0.00           C  
ATOM   2621  O   GLY A1662       8.180  86.772-164.451  1.00  0.00           O  
ATOM   2622  N   ALA A1663       6.778  87.770-163.014  1.00  0.00           N  
ATOM   2623  CA  ALA A1663       6.623  86.552-162.229  1.00  0.00           C  
ATOM   2624  C   ALA A1663       6.029  85.461-163.114  1.00  0.00           C  
ATOM   2625  O   ALA A1663       6.379  84.287-162.983  1.00  0.00           O  
ATOM   2626  CB  ALA A1663       5.725  86.809-161.029  1.00  0.00           C  
ATOM   2627  N   MET A1664       5.136  85.864-164.021  1.00  0.00           N  
ATOM   2628  CA  MET A1664       4.481  84.945-164.947  1.00  0.00           C  
ATOM   2629  C   MET A1664       5.078  85.029-166.353  1.00  0.00           C  
ATOM   2630  O   MET A1664       5.117  86.106-166.952  1.00  0.00           O  
ATOM   2631  CB  MET A1664       2.982  85.242-165.030  1.00  0.00           C  
ATOM   2632  CG  MET A1664       2.203  84.174-165.798  1.00  0.00           C  
ATOM   2633  SD  MET A1664       0.454  84.541-166.071  1.00  0.00           S  
ATOM   2634  CE  MET A1664      -0.253  84.213-164.445  1.00  0.00           C  
ATOM   2635  N   LEU A1810       5.536  83.892-166.874  1.00  0.00           N  
ATOM   2636  CA  LEU A1810       6.120  83.840-168.210  1.00  0.00           C  
ATOM   2637  C   LEU A1810       4.985  83.761-169.205  1.00  0.00           C  
ATOM   2638  O   LEU A1810       3.904  83.268-168.878  1.00  0.00           O  
ATOM   2639  CB  LEU A1810       7.015  82.608-168.361  1.00  0.00           C  
ATOM   2640  CG  LEU A1810       8.134  82.451-167.329  1.00  0.00           C  
ATOM   2641  CD1 LEU A1810       8.888  81.164-167.604  1.00  0.00           C  
ATOM   2642  CD2 LEU A1810       9.068  83.671-167.374  1.00  0.00           C  
ATOM   2643  N   THR A1812       5.226  84.230-170.424  1.00  0.00           N  
ATOM   2644  CA  THR A1812       4.178  84.212-171.432  1.00  0.00           C  
ATOM   2645  C   THR A1812       3.620  82.812-171.690  1.00  0.00           C  
ATOM   2646  O   THR A1812       2.485  82.666-172.149  1.00  0.00           O  
ATOM   2647  CB  THR A1812       4.656  84.860-172.758  1.00  0.00           C  
ATOM   2648  OG1 THR A1812       4.355  83.991-173.847  1.00  0.00           O  
ATOM   2649  CG2 THR A1812       6.139  85.151-172.728  1.00  0.00           C  
ATOM   2650  N   GLY A1813       4.397  81.782-171.374  1.00  0.00           N  
ATOM   2651  CA  GLY A1813       3.919  80.427-171.592  1.00  0.00           C  
ATOM   2652  C   GLY A1813       2.804  80.057-170.629  1.00  0.00           C  
ATOM   2653  O   GLY A1813       1.888  79.311-170.979  1.00  0.00           O  
ATOM   2654  N   GLU A1814       2.890  80.585-169.409  1.00  0.00           N  
ATOM   2655  CA  GLU A1814       1.898  80.325-168.365  1.00  0.00           C  
ATOM   2656  C   GLU A1814       0.648  81.143-168.675  1.00  0.00           C  
ATOM   2657  O   GLU A1814      -0.482  80.716-168.411  1.00  0.00           O  
ATOM   2658  CB  GLU A1814       2.453  80.727-166.989  1.00  0.00           C  
ATOM   2659  CG  GLU A1814       3.905  80.289-166.747  1.00  0.00           C  
ATOM   2660  CD  GLU A1814       4.498  80.859-165.456  1.00  0.00           C  
ATOM   2661  OE1 GLU A1814       5.742  81.011-165.383  1.00  0.00           O  
ATOM   2662  OE2 GLU A1814       3.721  81.145-164.516  1.00  0.00           O  
ATOM   2663  N   LEU A1815       0.866  82.329-169.238  1.00  0.00           N  
ATOM   2664  CA  LEU A1815      -0.225  83.216-169.611  1.00  0.00           C  
ATOM   2665  C   LEU A1815      -1.044  82.449-170.639  1.00  0.00           C  
ATOM   2666  O   LEU A1815      -2.244  82.231-170.449  1.00  0.00           O  
ATOM   2667  CB  LEU A1815       0.327  84.489-170.240  1.00  0.00           C  
ATOM   2668  CG  LEU A1815      -0.466  85.779-170.048  1.00  0.00           C  
ATOM   2669  CD1 LEU A1815       0.091  86.815-170.994  1.00  0.00           C  
ATOM   2670  CD2 LEU A1815      -1.939  85.560-170.323  1.00  0.00           C  
ATOM   2671  N   LYS A1816      -0.378  82.037-171.718  1.00  0.00           N  
ATOM   2672  CA  LYS A1816      -1.020  81.270-172.779  1.00  0.00           C  
ATOM   2673  C   LYS A1816      -1.886  80.179-172.156  1.00  0.00           C  
ATOM   2674  O   LYS A1816      -3.065  80.025-172.492  1.00  0.00           O  
ATOM   2675  CB  LYS A1816       0.032  80.616-173.674  1.00  0.00           C  
ATOM   2676  CG  LYS A1816       0.157  81.196-175.082  1.00  0.00           C  
ATOM   2677  CD  LYS A1816       0.894  82.519-175.090  1.00  0.00           C  
ATOM   2678  CE  LYS A1816       1.110  83.020-176.511  1.00  0.00           C  
ATOM   2679  NZ  LYS A1816       1.901  82.067-177.340  1.00  0.00           N  
ATOM   2680  N   LYS A1817      -1.277  79.430-171.240  1.00  0.00           N  
ATOM   2681  CA  LYS A1817      -1.927  78.334-170.519  1.00  0.00           C  
ATOM   2682  C   LYS A1817      -3.281  78.769-169.951  1.00  0.00           C  
ATOM   2683  O   LYS A1817      -4.278  78.059-170.081  1.00  0.00           O  
ATOM   2684  CB  LYS A1817      -1.016  77.878-169.371  1.00  0.00           C  
ATOM   2685  CG  LYS A1817      -1.211  76.446-168.911  1.00  0.00           C  
ATOM   2686  CD  LYS A1817      -0.669  75.475-169.951  1.00  0.00           C  
ATOM   2687  CE  LYS A1817       0.832  75.669-170.190  1.00  0.00           C  
ATOM   2688  NZ  LYS A1817       1.662  75.287-169.003  1.00  0.00           N  
ATOM   2689  N   ALA A1818      -3.307  79.938-169.317  1.00  0.00           N  
ATOM   2690  CA  ALA A1818      -4.535  80.462-168.728  1.00  0.00           C  
ATOM   2691  C   ALA A1818      -5.602  80.740-169.783  1.00  0.00           C  
ATOM   2692  O   ALA A1818      -6.761  80.367-169.610  1.00  0.00           O  
ATOM   2693  CB  ALA A1818      -4.239  81.731-167.942  1.00  0.00           C  
ATOM   2694  N   LEU A1819      -5.215  81.394-170.875  1.00  0.00           N  
ATOM   2695  CA  LEU A1819      -6.156  81.712-171.943  1.00  0.00           C  
ATOM   2696  C   LEU A1819      -6.805  80.457-172.515  1.00  0.00           C  
ATOM   2697  O   LEU A1819      -8.014  80.427-172.769  1.00  0.00           O  
ATOM   2698  CB  LEU A1819      -5.455  82.467-173.078  1.00  0.00           C  
ATOM   2699  CG  LEU A1819      -6.332  82.729-174.314  1.00  0.00           C  
ATOM   2700  CD1 LEU A1819      -7.580  83.485-173.894  1.00  0.00           C  
ATOM   2701  CD2 LEU A1819      -5.549  83.513-175.357  1.00  0.00           C  
ATOM   2702  N   ILE A1820      -5.991  79.428-172.724  1.00  0.00           N  
ATOM   2703  CA  ILE A1820      -6.484  78.177-173.271  1.00  0.00           C  
ATOM   2704  C   ILE A1820      -7.500  77.496-172.355  1.00  0.00           C  
ATOM   2705  O   ILE A1820      -8.446  76.872-172.834  1.00  0.00           O  
ATOM   2706  CB  ILE A1820      -5.318  77.212-173.570  1.00  0.00           C  
ATOM   2707  CG1 ILE A1820      -4.425  77.824-174.655  1.00  0.00           C  
ATOM   2708  CG2 ILE A1820      -5.854  75.862-174.029  1.00  0.00           C  
ATOM   2709  CD1 ILE A1820      -3.204  77.010-174.992  1.00  0.00           C  
ATOM   2710  N   GLU A1821      -7.323  77.616-171.044  1.00  0.00           N  
ATOM   2711  CA  GLU A1821      -8.269  76.990-170.125  1.00  0.00           C  
ATOM   2712  C   GLU A1821      -9.587  77.750-170.156  1.00  0.00           C  
ATOM   2713  O   GLU A1821     -10.633  77.220-169.783  1.00  0.00           O  
ATOM   2714  CB  GLU A1821      -7.711  76.974-168.704  1.00  0.00           C  
ATOM   2715  CG  GLU A1821      -6.282  76.474-168.635  1.00  0.00           C  
ATOM   2716  CD  GLU A1821      -5.835  76.140-167.224  1.00  0.00           C  
ATOM   2717  OE1 GLU A1821      -6.165  76.906-166.287  1.00  0.00           O  
ATOM   2718  OE2 GLU A1821      -5.140  75.110-167.063  1.00  0.00           O  
ATOM   2719  N   VAL A1822      -9.526  78.998-170.603  1.00  0.00           N  
ATOM   2720  CA  VAL A1822     -10.712  79.831-170.706  1.00  0.00           C  
ATOM   2721  C   VAL A1822     -11.417  79.606-172.039  1.00  0.00           C  
ATOM   2722  O   VAL A1822     -12.635  79.469-172.088  1.00  0.00           O  
ATOM   2723  CB  VAL A1822     -10.358  81.321-170.598  1.00  0.00           C  
ATOM   2724  CG1 VAL A1822     -11.586  82.174-170.873  1.00  0.00           C  
ATOM   2725  CG2 VAL A1822      -9.816  81.620-169.224  1.00  0.00           C  
ATOM   2726  N   LEU A1823     -10.650  79.556-173.120  1.00  0.00           N  
ATOM   2727  CA  LEU A1823     -11.230  79.375-174.446  1.00  0.00           C  
ATOM   2728  C   LEU A1823     -11.821  78.007-174.780  1.00  0.00           C  
ATOM   2729  O   LEU A1823     -12.865  77.927-175.435  1.00  0.00           O  
ATOM   2730  CB  LEU A1823     -10.200  79.742-175.515  1.00  0.00           C  
ATOM   2731  CG  LEU A1823      -9.906  81.236-175.583  1.00  0.00           C  
ATOM   2732  CD1 LEU A1823      -8.770  81.498-176.546  1.00  0.00           C  
ATOM   2733  CD2 LEU A1823     -11.166  81.972-176.015  1.00  0.00           C  
ATOM   2734  N   GLN A1824     -11.167  76.938-174.336  1.00  0.00           N  
ATOM   2735  CA  GLN A1824     -11.639  75.595-174.648  1.00  0.00           C  
ATOM   2736  C   GLN A1824     -13.059  75.328-174.173  1.00  0.00           C  
ATOM   2737  O   GLN A1824     -13.892  74.837-174.936  1.00  0.00           O  
ATOM   2738  CB  GLN A1824     -10.669  74.551-174.088  1.00  0.00           C  
ATOM   2739  CG  GLN A1824      -9.281  74.671-174.701  1.00  0.00           C  
ATOM   2740  CD  GLN A1824      -8.362  73.539-174.321  1.00  0.00           C  
ATOM   2741  OE1 GLN A1824      -8.201  73.222-173.142  1.00  0.00           O  
ATOM   2742  NE2 GLN A1824      -7.738  72.923-175.321  1.00  0.00           N  
ATOM   2743  N   PRO A1825     -13.362  75.648-172.908  1.00  0.00           N  
ATOM   2744  CA  PRO A1825     -14.727  75.400-172.443  1.00  0.00           C  
ATOM   2745  C   PRO A1825     -15.726  76.344-173.127  1.00  0.00           C  
ATOM   2746  O   PRO A1825     -16.874  75.969-173.373  1.00  0.00           O  
ATOM   2747  CB  PRO A1825     -14.621  75.621-170.936  1.00  0.00           C  
ATOM   2748  CG  PRO A1825     -13.546  76.650-170.825  1.00  0.00           C  
ATOM   2749  CD  PRO A1825     -12.518  76.183-171.827  1.00  0.00           C  
ATOM   2750  N   LEU A1826     -15.275  77.559-173.442  1.00  0.00           N  
ATOM   2751  CA  LEU A1826     -16.114  78.558-174.105  1.00  0.00           C  
ATOM   2752  C   LEU A1826     -16.580  78.062-175.477  1.00  0.00           C  
ATOM   2753  O   LEU A1826     -17.779  78.012-175.753  1.00  0.00           O  
ATOM   2754  CB  LEU A1826     -15.345  79.872-174.285  1.00  0.00           C  
ATOM   2755  CG  LEU A1826     -16.157  80.987-174.962  1.00  0.00           C  
ATOM   2756  CD1 LEU A1826     -17.019  81.659-173.908  1.00  0.00           C  
ATOM   2757  CD2 LEU A1826     -15.249  82.014-175.632  1.00  0.00           C  
ATOM   2758  N   ILE A1827     -15.630  77.710-176.338  1.00  0.00           N  
ATOM   2759  CA  ILE A1827     -15.969  77.217-177.667  1.00  0.00           C  
ATOM   2760  C   ILE A1827     -16.691  75.882-177.565  1.00  0.00           C  
ATOM   2761  O   ILE A1827     -17.671  75.629-178.267  1.00  0.00           O  
ATOM   2762  CB  ILE A1827     -14.714  77.052-178.551  1.00  0.00           C  
ATOM   2763  CG1 ILE A1827     -14.331  78.395-179.170  1.00  0.00           C  
ATOM   2764  CG2 ILE A1827     -14.980  76.056-179.659  1.00  0.00           C  
ATOM   2765  CD1 ILE A1827     -13.941  79.434-178.172  1.00  0.00           C  
ATOM   2766  N   ALA A1828     -16.202  75.028-176.680  1.00  0.00           N  
ATOM   2767  CA  ALA A1828     -16.812  73.725-176.485  1.00  0.00           C  
ATOM   2768  C   ALA A1828     -18.303  73.893-176.219  1.00  0.00           C  
ATOM   2769  O   ALA A1828     -19.139  73.258-176.864  1.00  0.00           O  
ATOM   2770  CB  ALA A1828     -16.153  73.022-175.310  1.00  0.00           C  
ATOM   2771  N   GLU A1829     -18.630  74.766-175.273  1.00  0.00           N  
ATOM   2772  CA  GLU A1829     -20.015  74.995-174.900  1.00  0.00           C  
ATOM   2773  C   GLU A1829     -20.845  75.631-176.017  1.00  0.00           C  
ATOM   2774  O   GLU A1829     -22.011  75.285-176.216  1.00  0.00           O  
ATOM   2775  CB  GLU A1829     -20.073  75.852-173.635  1.00  0.00           C  
ATOM   2776  CG  GLU A1829     -21.358  75.655-172.853  1.00  0.00           C  
ATOM   2777  CD  GLU A1829     -22.209  76.907-172.796  1.00  0.00           C  
ATOM   2778  OE1 GLU A1829     -23.420  76.791-172.480  1.00  0.00           O  
ATOM   2779  OE2 GLU A1829     -21.661  78.006-173.058  1.00  0.00           O  
ATOM   2780  N   HIS A1830     -20.251  76.564-176.746  1.00  0.00           N  
ATOM   2781  CA  HIS A1830     -20.971  77.197-177.832  1.00  0.00           C  
ATOM   2782  C   HIS A1830     -21.269  76.158-178.900  1.00  0.00           C  
ATOM   2783  O   HIS A1830     -22.355  76.151-179.472  1.00  0.00           O  
ATOM   2784  CB  HIS A1830     -20.143  78.337-178.414  1.00  0.00           C  
ATOM   2785  CG  HIS A1830     -20.718  78.932-179.661  1.00  0.00           C  
ATOM   2786  ND1 HIS A1830     -20.606  78.328-180.894  1.00  0.00           N  
ATOM   2787  CD2 HIS A1830     -21.377  80.096-179.870  1.00  0.00           C  
ATOM   2788  CE1 HIS A1830     -21.165  79.096-181.811  1.00  0.00           C  
ATOM   2789  NE2 HIS A1830     -21.640  80.175-181.215  1.00  0.00           N  
ATOM   2790  N   GLN A1831     -20.315  75.270-179.164  1.00  0.00           N  
ATOM   2791  CA  GLN A1831     -20.521  74.236-180.174  1.00  0.00           C  
ATOM   2792  C   GLN A1831     -21.644  73.296-179.739  1.00  0.00           C  
ATOM   2793  O   GLN A1831     -22.413  72.807-180.570  1.00  0.00           O  
ATOM   2794  CB  GLN A1831     -19.227  73.445-180.402  1.00  0.00           C  
ATOM   2795  CG  GLN A1831     -18.042  74.319-180.813  1.00  0.00           C  
ATOM   2796  CD  GLN A1831     -16.761  73.536-181.011  1.00  0.00           C  
ATOM   2797  OE1 GLN A1831     -16.450  72.628-180.238  1.00  0.00           O  
ATOM   2798  NE2 GLN A1831     -15.995  73.900-182.037  1.00  0.00           N  
ATOM   2799  N   ALA A1832     -21.744  73.065-178.432  1.00  0.00           N  
ATOM   2800  CA  ALA A1832     -22.773  72.187-177.886  1.00  0.00           C  
ATOM   2801  C   ALA A1832     -24.164  72.794-178.001  1.00  0.00           C  
ATOM   2802  O   ALA A1832     -25.126  72.088-178.303  1.00  0.00           O  
ATOM   2803  CB  ALA A1832     -22.468  71.867-176.437  1.00  0.00           C  
ATOM   2804  N   ARG A1833     -24.272  74.098-177.748  1.00  0.00           N  
ATOM   2805  CA  ARG A1833     -25.557  74.796-177.835  1.00  0.00           C  
ATOM   2806  C   ARG A1833     -25.963  75.002-179.288  1.00  0.00           C  
ATOM   2807  O   ARG A1833     -27.150  75.020-179.603  1.00  0.00           O  
ATOM   2808  CB  ARG A1833     -25.492  76.153-177.124  1.00  0.00           C  
ATOM   2809  CG  ARG A1833     -25.561  76.077-175.594  1.00  0.00           C  
ATOM   2810  CD  ARG A1833     -25.252  77.433-174.959  1.00  0.00           C  
ATOM   2811  NE  ARG A1833     -23.992  77.972-175.484  1.00  0.00           N  
ATOM   2812  CZ  ARG A1833     -23.436  79.123-175.109  1.00  0.00           C  
ATOM   2813  NH1 ARG A1833     -24.022  79.882-174.186  1.00  0.00           N  
ATOM   2814  NH2 ARG A1833     -22.299  79.519-175.673  1.00  0.00           N  
ATOM   2815  N   ARG A1834     -24.980  75.153-180.170  1.00  0.00           N  
ATOM   2816  CA  ARG A1834     -25.268  75.340-181.583  1.00  0.00           C  
ATOM   2817  C   ARG A1834     -25.855  74.060-182.152  1.00  0.00           C  
ATOM   2818  O   ARG A1834     -26.642  74.089-183.094  1.00  0.00           O  
ATOM   2819  CB  ARG A1834     -24.000  75.690-182.357  1.00  0.00           C  
ATOM   2820  CG  ARG A1834     -24.230  75.911-183.845  1.00  0.00           C  
ATOM   2821  CD  ARG A1834     -22.936  76.204-184.578  1.00  0.00           C  
ATOM   2822  NE  ARG A1834     -23.198  76.678-185.930  1.00  0.00           N  
ATOM   2823  CZ  ARG A1834     -23.807  75.967-186.879  1.00  0.00           C  
ATOM   2824  NH1 ARG A1834     -24.219  74.732-186.629  1.00  0.00           N  
ATOM   2825  NH2 ARG A1834     -24.020  76.499-188.077  1.00  0.00           N  
ATOM   2826  N   LYS A2014     -25.468  72.930-181.576  1.00  0.00           N  
ATOM   2827  CA  LYS A2014     -25.970  71.647-182.043  1.00  0.00           C  
ATOM   2828  C   LYS A2014     -27.421  71.453-181.610  1.00  0.00           C  
ATOM   2829  O   LYS A2014     -28.149  70.647-182.191  1.00  0.00           O  
ATOM   2830  CB  LYS A2014     -25.102  70.512-181.498  1.00  0.00           C  
ATOM   2831  CG  LYS A2014     -25.192  69.235-182.314  1.00  0.00           C  
ATOM   2832  CD  LYS A2014     -24.257  68.166-181.771  1.00  0.00           C  
ATOM   2833  CE  LYS A2014     -24.294  66.908-182.636  1.00  0.00           C  
ATOM   2834  NZ  LYS A2014     -23.447  65.812-182.077  1.00  0.00           N  
ATOM   2835  N   GLU A2026     -27.835  72.199-180.590  1.00  0.00           N  
ATOM   2836  CA  GLU A2026     -29.199  72.126-180.073  1.00  0.00           C  
ATOM   2837  C   GLU A2026     -30.144  72.965-180.931  1.00  0.00           C  
ATOM   2838  O   GLU A2026     -31.364  72.878-180.790  1.00  0.00           O  
ATOM   2839  CB  GLU A2026     -29.261  72.647-178.636  1.00  0.00           C  
ATOM   2840  CG  GLU A2026     -28.394  71.910-177.636  1.00  0.00           C  
ATOM   2841  CD  GLU A2026     -28.141  72.737-176.374  1.00  0.00           C  
ATOM   2842  OE1 GLU A2026     -27.478  72.226-175.435  1.00  0.00           O  
ATOM   2843  OE2 GLU A2026     -28.601  73.906-176.324  1.00  0.00           O  
ATOM   2844  N   VAL A2027     -29.576  73.790-181.806  1.00  0.00           N  
ATOM   2845  CA  VAL A2027     -30.379  74.638-182.675  1.00  0.00           C  
ATOM   2846  C   VAL A2027     -30.926  73.842-183.850  1.00  0.00           C  
ATOM   2847  O   VAL A2027     -30.204  73.567-184.811  1.00  0.00           O  
ATOM   2848  CB  VAL A2027     -29.562  75.823-183.232  1.00  0.00           C  
ATOM   2849  CG1 VAL A2027     -30.423  76.648-184.168  1.00  0.00           C  
ATOM   2850  CG2 VAL A2027     -29.054  76.689-182.096  1.00  0.00           C  
ATOM   2851  N   THR A2039     -32.210  73.489-183.763  1.00  0.00           N  
ATOM   2852  CA  THR A2039     -32.907  72.717-184.798  1.00  0.00           C  
ATOM   2853  C   THR A2039     -33.356  73.613-185.944  1.00  0.00           C  
ATOM   2854  O   THR A2039     -33.489  74.824-185.780  1.00  0.00           O  
ATOM   2855  CB  THR A2039     -34.175  72.065-184.248  1.00  0.00           C  
ATOM   2856  OG1 THR A2039     -35.219  73.046-184.196  1.00  0.00           O  
ATOM   2857  CG2 THR A2039     -33.941  71.528-182.849  1.00  0.00           C  
ATOM   2858  N   ASP A2040     -33.620  73.012-187.098  1.00  0.00           N  
ATOM   2859  CA  ASP A2040     -34.067  73.778-188.254  1.00  0.00           C  
ATOM   2860  C   ASP A2040     -35.344  74.564-187.980  1.00  0.00           C  
ATOM   2861  O   ASP A2040     -35.507  75.677-188.475  1.00  0.00           O  
ATOM   2862  CB  ASP A2040     -34.280  72.859-189.454  1.00  0.00           C  
ATOM   2863  CG  ASP A2040     -32.979  72.356-190.029  1.00  0.00           C  
ATOM   2864  OD1 ASP A2040     -32.090  73.193-190.303  1.00  0.00           O  
ATOM   2865  OD2 ASP A2040     -32.845  71.128-190.212  1.00  0.00           O  
ATOM   2866  N   GLU A2041     -36.248  73.990-187.194  1.00  0.00           N  
ATOM   2867  CA  GLU A2041     -37.496  74.667-186.869  1.00  0.00           C  
ATOM   2868  C   GLU A2041     -37.257  75.819-185.911  1.00  0.00           C  
ATOM   2869  O   GLU A2041     -38.011  76.797-185.908  1.00  0.00           O  
ATOM   2870  CB  GLU A2041     -38.521  73.696-186.274  1.00  0.00           C  
ATOM   2871  CG  GLU A2041     -37.932  72.496-185.552  1.00  0.00           C  
ATOM   2872  CD  GLU A2041     -37.358  71.448-186.505  1.00  0.00           C  
ATOM   2873  OE1 GLU A2041     -36.210  71.614-186.983  1.00  0.00           O  
ATOM   2874  OE2 GLU A2041     -38.069  70.456-186.778  1.00  0.00           O  
ATOM   2875  N   ILE A2042     -36.213  75.707-185.092  1.00  0.00           N  
ATOM   2876  CA  ILE A2042     -35.890  76.782-184.166  1.00  0.00           C  
ATOM   2877  C   ILE A2042     -35.390  77.960-185.001  1.00  0.00           C  
ATOM   2878  O   ILE A2042     -35.827  79.102-184.818  1.00  0.00           O  
ATOM   2879  CB  ILE A2042     -34.808  76.360-183.160  1.00  0.00           C  
ATOM   2880  CG1 ILE A2042     -35.369  75.285-182.230  1.00  0.00           C  
ATOM   2881  CG2 ILE A2042     -34.354  77.561-182.346  1.00  0.00           C  
ATOM   2882  CD1 ILE A2042     -34.403  74.829-181.152  1.00  0.00           C  
ATOM   2883  N   VAL A2043     -34.490  77.669-185.934  1.00  0.00           N  
ATOM   2884  CA  VAL A2043     -33.949  78.696-186.807  1.00  0.00           C  
ATOM   2885  C   VAL A2043     -35.082  79.330-187.609  1.00  0.00           C  
ATOM   2886  O   VAL A2043     -35.136  80.550-187.762  1.00  0.00           O  
ATOM   2887  CB  VAL A2043     -32.930  78.103-187.781  1.00  0.00           C  
ATOM   2888  CG1 VAL A2043     -32.272  79.209-188.590  1.00  0.00           C  
ATOM   2889  CG2 VAL A2043     -31.897  77.325-187.017  1.00  0.00           C  
ATOM   2890  N   LYS A2044     -35.988  78.499-188.114  1.00  0.00           N  
ATOM   2891  CA  LYS A2044     -37.111  78.998-188.891  1.00  0.00           C  
ATOM   2892  C   LYS A2044     -37.974  79.903-188.033  1.00  0.00           C  
ATOM   2893  O   LYS A2044     -38.297  81.021-188.436  1.00  0.00           O  
ATOM   2894  CB  LYS A2044     -37.939  77.845-189.438  1.00  0.00           C  
ATOM   2895  N   GLU A2047     -38.345  79.446-186.842  1.00  0.00           N  
ATOM   2896  CA  GLU A2047     -39.181  80.291-186.001  1.00  0.00           C  
ATOM   2897  C   GLU A2047     -38.512  81.639-185.750  1.00  0.00           C  
ATOM   2898  O   GLU A2047     -39.162  82.682-185.806  1.00  0.00           O  
ATOM   2899  CB  GLU A2047     -39.492  79.629-184.662  1.00  0.00           C  
ATOM   2900  CG  GLU A2047     -40.652  80.330-183.960  1.00  0.00           C  
ATOM   2901  CD  GLU A2047     -40.943  79.785-182.580  1.00  0.00           C  
ATOM   2902  OE1 GLU A2047     -40.840  78.550-182.398  1.00  0.00           O  
ATOM   2903  OE2 GLU A2047     -41.290  80.589-181.683  1.00  0.00           O  
ATOM   2904  N   PHE A2048     -37.212  81.615-185.471  1.00  0.00           N  
ATOM   2905  CA  PHE A2048     -36.463  82.843-185.219  1.00  0.00           C  
ATOM   2906  C   PHE A2048     -36.515  83.783-186.427  1.00  0.00           C  
ATOM   2907  O   PHE A2048     -36.664  84.998-186.274  1.00  0.00           O  
ATOM   2908  CB  PHE A2048     -34.999  82.511-184.884  1.00  0.00           C  
ATOM   2909  CG  PHE A2048     -34.681  82.536-183.405  1.00  0.00           C  
ATOM   2910  CD1 PHE A2048     -34.458  83.741-182.742  1.00  0.00           C  
ATOM   2911  CD2 PHE A2048     -34.621  81.357-182.674  1.00  0.00           C  
ATOM   2912  CE1 PHE A2048     -34.180  83.766-181.367  1.00  0.00           C  
ATOM   2913  CE2 PHE A2048     -34.345  81.372-181.303  1.00  0.00           C  
ATOM   2914  CZ  PHE A2048     -34.126  82.579-180.650  1.00  0.00           C  
ATOM   2915  N   MET A2049     -36.403  83.217-187.625  1.00  0.00           N  
ATOM   2916  CA  MET A2049     -36.406  84.013-188.847  1.00  0.00           C  
ATOM   2917  C   MET A2049     -37.785  84.251-189.447  1.00  0.00           C  
ATOM   2918  O   MET A2049     -37.899  84.777-190.554  1.00  0.00           O  
ATOM   2919  CB  MET A2049     -35.493  83.369-189.898  1.00  0.00           C  
ATOM   2920  CG  MET A2049     -34.050  83.200-189.445  1.00  0.00           C  
ATOM   2921  SD  MET A2049     -32.891  82.902-190.799  1.00  0.00           S  
ATOM   2922  CE  MET A2049     -33.153  81.143-191.076  1.00  0.00           C  
ATOM   2923  N   THR A2050     -38.829  83.865-188.721  1.00  0.00           N  
ATOM   2924  CA  THR A2050     -40.200  84.054-189.190  1.00  0.00           C  
ATOM   2925  C   THR A2050     -40.773  85.377-188.709  1.00  0.00           C  
ATOM   2926  O   THR A2050     -40.896  85.596-187.504  1.00  0.00           O  
ATOM   2927  CB  THR A2050     -41.131  82.945-188.671  1.00  0.00           C  
ATOM   2928  OG1 THR A2050     -40.836  81.721-189.350  1.00  0.00           O  
ATOM   2929  CG2 THR A2050     -42.590  83.316-188.907  1.00  0.00           C  
ATOM   2930  N   PRO A2051     -41.130  86.281-189.637  1.00  0.00           N  
ATOM   2931  CA  PRO A2051     -41.687  87.541-189.133  1.00  0.00           C  
ATOM   2932  C   PRO A2051     -42.911  87.227-188.279  1.00  0.00           C  
ATOM   2933  O   PRO A2051     -43.755  86.421-188.667  1.00  0.00           O  
ATOM   2934  CB  PRO A2051     -42.000  88.338-190.412  1.00  0.00           C  
ATOM   2935  CG  PRO A2051     -41.972  87.319-191.517  1.00  0.00           C  
ATOM   2936  CD  PRO A2051     -40.932  86.325-191.096  1.00  0.00           C  
ATOM   2937  N   ARG A2085     -42.985  87.840-187.102  1.00  0.00           N  
ATOM   2938  CA  ARG A2085     -44.087  87.578-186.184  1.00  0.00           C  
ATOM   2939  C   ARG A2085     -44.129  88.593-185.051  1.00  0.00           C  
ATOM   2940  O   ARG A2085     -43.230  89.424-184.919  1.00  0.00           O  
ATOM   2941  CB  ARG A2085     -43.917  86.187-185.573  1.00  0.00           C  
ATOM   2942  CG  ARG A2085     -42.770  86.102-184.570  1.00  0.00           C  
ATOM   2943  CD  ARG A2085     -42.021  84.798-184.730  1.00  0.00           C  
ATOM   2944  NE  ARG A2085     -40.575  84.989-184.685  1.00  0.00           N  
ATOM   2945  CZ  ARG A2085     -39.844  84.847-183.590  1.00  0.00           C  
ATOM   2946  NH1 ARG A2085     -40.427  84.508-182.452  1.00  0.00           N  
ATOM   2947  NH2 ARG A2085     -38.537  85.044-183.631  1.00  0.00           N  
ATOM   2948  N   LYS A2086     -45.177  88.526-184.236  1.00  0.00           N  
ATOM   2949  CA  LYS A2086     -45.278  89.422-183.095  1.00  0.00           C  
ATOM   2950  C   LYS A2086     -44.432  88.778-182.002  1.00  0.00           C  
ATOM   2951  O   LYS A2086     -44.435  87.553-181.840  1.00  0.00           O  
ATOM   2952  CB  LYS A2086     -46.729  89.559-182.613  1.00  0.00           C  
ATOM   2953  CG  LYS A2086     -46.901  90.502-181.415  1.00  0.00           C  
ATOM   2954  CD  LYS A2086     -48.342  90.489-180.908  1.00  0.00           C  
ATOM   2955  CE  LYS A2086     -48.530  91.311-179.629  1.00  0.00           C  
ATOM   2956  NZ  LYS A2086     -48.337  92.779-179.839  1.00  0.00           N  
ATOM   2957  N   LEU A2087     -43.688  89.597-181.271  1.00  0.00           N  
ATOM   2958  CA  LEU A2087     -42.852  89.089-180.196  1.00  0.00           C  
ATOM   2959  C   LEU A2087     -43.614  89.213-178.881  1.00  0.00           C  
ATOM   2960  O   LEU A2087     -44.665  89.843-178.830  1.00  0.00           O  
ATOM   2961  CB  LEU A2087     -41.536  89.873-180.143  1.00  0.00           C  
ATOM   2962  CG  LEU A2087     -40.633  89.679-181.360  1.00  0.00           C  
ATOM   2963  CD1 LEU A2087     -39.463  90.642-181.302  1.00  0.00           C  
ATOM   2964  CD2 LEU A2087     -40.148  88.245-181.403  1.00  0.00           C  
ATOM   2965  N   SER A2088     -43.089  88.611-177.820  1.00  0.00           N  
ATOM   2966  CA  SER A2088     -43.747  88.656-176.517  1.00  0.00           C  
ATOM   2967  C   SER A2088     -43.711  90.032-175.873  1.00  0.00           C  
ATOM   2968  O   SER A2088     -43.330  90.169-174.716  1.00  0.00           O  
ATOM   2969  CB  SER A2088     -43.109  87.641-175.567  1.00  0.00           C  
ATOM   2970  OG  SER A2088     -43.321  86.321-176.035  1.00  0.00           O  
ATOM   2971  N   PHE A2089     -44.094  91.049-176.632  1.00  0.00           N  
ATOM   2972  CA  PHE A2089     -44.133  92.423-176.140  1.00  0.00           C  
ATOM   2973  C   PHE A2089     -45.360  93.086-176.747  1.00  0.00           C  
ATOM   2974  O   PHE A2089     -45.729  92.793-177.888  1.00  0.00           O  
ATOM   2975  CB  PHE A2089     -42.886  93.207-176.569  1.00  0.00           C  
ATOM   2976  CG  PHE A2089     -41.627  92.779-175.885  1.00  0.00           C  
ATOM   2977  CD1 PHE A2089     -40.759  91.881-176.492  1.00  0.00           C  
ATOM   2978  CD2 PHE A2089     -41.301  93.284-174.632  1.00  0.00           C  
ATOM   2979  CE1 PHE A2089     -39.570  91.490-175.855  1.00  0.00           C  
ATOM   2980  CE2 PHE A2089     -40.121  92.902-173.987  1.00  0.00           C  
ATOM   2981  CZ  PHE A2089     -39.254  92.004-174.601  1.00  0.00           C  
ATOM   2982  N   ASP A2090     -45.994  93.980-175.999  1.00  0.00           N  
ATOM   2983  CA  ASP A2090     -47.176  94.647-176.523  1.00  0.00           C  
ATOM   2984  C   ASP A2090     -47.017  96.144-176.690  1.00  0.00           C  
ATOM   2985  O   ASP A2090     -46.646  96.848-175.754  1.00  0.00           O  
ATOM   2986  CB  ASP A2090     -48.392  94.390-175.637  1.00  0.00           C  
ATOM   2987  CG  ASP A2090     -49.684  94.819-176.306  1.00  0.00           C  
ATOM   2988  OD1 ASP A2090     -50.689  95.040-175.590  1.00  0.00           O  
ATOM   2989  OD2 ASP A2090     -49.690  94.927-177.559  1.00  0.00           O  
ATOM   2990  N   PHE A2091     -47.312  96.622-177.896  1.00  0.00           N  
ATOM   2991  CA  PHE A2091     -47.229  98.044-178.197  1.00  0.00           C  
ATOM   2992  C   PHE A2091     -48.584  98.520-178.671  1.00  0.00           C  
ATOM   2993  O   PHE A2091     -49.218  97.884-179.507  1.00  0.00           O  
ATOM   2994  CB  PHE A2091     -46.170  98.315-179.267  1.00  0.00           C  
ATOM   2995  CG  PHE A2091     -44.802  97.867-178.871  1.00  0.00           C  
ATOM   2996  CD1 PHE A2091     -44.427  96.538-179.013  1.00  0.00           C  
ATOM   2997  CD2 PHE A2091     -43.908  98.757-178.295  1.00  0.00           C  
ATOM   2998  CE1 PHE A2091     -43.183  96.103-178.583  1.00  0.00           C  
ATOM   2999  CE2 PHE A2091     -42.663  98.331-177.863  1.00  0.00           C  
ATOM   3000  CZ  PHE A2091     -42.299  97.001-178.006  1.00  0.00           C  
ATOM   3001  N   GLN A2092     -49.022  99.640-178.115  1.00  0.00           N  
ATOM   3002  CA  GLN A2092     -50.308 100.214-178.454  1.00  0.00           C  
ATOM   3003  C   GLN A2092     -50.128 101.423-179.341  1.00  0.00           C  
ATOM   3004  O   GLN A2092     -49.168 102.171-179.194  1.00  0.00           O  
ATOM   3005  CB  GLN A2092     -51.046 100.593-177.175  1.00  0.00           C  
ATOM   3006  CG  GLN A2092     -51.362  99.387-176.322  1.00  0.00           C  
ATOM   3007  CD  GLN A2092     -52.364  98.467-176.994  1.00  0.00           C  
ATOM   3008  OE1 GLN A2092     -52.258  97.243-176.911  1.00  0.00           O  
ATOM   3009  NE2 GLN A2092     -53.356  99.056-177.654  1.00  0.00           N  
ATOM   3010  N   HIS A 472     -51.063 101.606-180.264  1.00  0.00           N  
ATOM   3011  CA  HIS A 472     -51.016 102.719-181.198  1.00  0.00           C  
ATOM   3012  C   HIS A 472     -52.440 103.074-181.607  1.00  0.00           C  
ATOM   3013  O   HIS A 472     -53.078 102.329-182.343  1.00  0.00           O  
ATOM   3014  CB  HIS A 472     -50.185 102.320-182.422  1.00  0.00           C  
ATOM   3015  CG  HIS A 472     -50.020 103.418-183.422  1.00  0.00           C  
ATOM   3016  ND1 HIS A 472     -49.847 104.737-183.056  1.00  0.00           N  
ATOM   3017  CD2 HIS A 472     -49.974 103.394-184.775  1.00  0.00           C  
ATOM   3018  CE1 HIS A 472     -49.703 105.478-184.139  1.00  0.00           C  
ATOM   3019  NE2 HIS A 472     -49.775 104.687-185.196  1.00  0.00           N  
ATOM   3020  N   HIS A 473     -52.935 104.208-181.120  1.00  0.00           N  
ATOM   3021  CA  HIS A 473     -54.291 104.645-181.434  1.00  0.00           C  
ATOM   3022  C   HIS A 473     -54.342 105.966-182.188  1.00  0.00           C  
ATOM   3023  O   HIS A 473     -53.575 106.886-181.911  1.00  0.00           O  
ATOM   3024  CB  HIS A 473     -55.123 104.789-180.159  1.00  0.00           C  
ATOM   3025  CG  HIS A 473     -55.090 103.585-179.276  1.00  0.00           C  
ATOM   3026  ND1 HIS A 473     -54.353 103.538-178.111  1.00  0.00           N  
ATOM   3027  CD2 HIS A 473     -55.689 102.377-179.390  1.00  0.00           C  
ATOM   3028  CE1 HIS A 473     -54.500 102.354-177.545  1.00  0.00           C  
ATOM   3029  NE2 HIS A 473     -55.306 101.630-178.301  1.00  0.00           N  
ATOM   3030  N   HIS A 474     -55.272 106.048-183.133  1.00  0.00           N  
ATOM   3031  CA  HIS A 474     -55.484 107.245-183.937  1.00  0.00           C  
ATOM   3032  C   HIS A 474     -56.836 107.108-184.609  1.00  0.00           C  
ATOM   3033  O   HIS A 474     -57.169 106.037-185.114  1.00  0.00           O  
ATOM   3034  CB  HIS A 474     -54.396 107.388-185.005  1.00  0.00           C  
ATOM   3035  CG  HIS A 474     -53.988 106.092-185.638  1.00  0.00           C  
ATOM   3036  ND1 HIS A 474     -54.896 105.125-186.017  1.00  0.00           N  
ATOM   3037  CD2 HIS A 474     -52.767 105.610-185.967  1.00  0.00           C  
ATOM   3038  CE1 HIS A 474     -54.251 104.103-186.550  1.00  0.00           C  
ATOM   3039  NE2 HIS A 474     -52.958 104.371-186.532  1.00  0.00           N  
ATOM   3040  N   HIS A 475     -57.627 108.178-184.612  1.00  0.00           N  
ATOM   3041  CA  HIS A 475     -58.938 108.115-185.254  1.00  0.00           C  
ATOM   3042  C   HIS A 475     -58.898 108.680-186.661  1.00  0.00           C  
ATOM   3043  O   HIS A 475     -57.890 109.339-186.993  1.00  0.00           O  
ATOM   3044  CB  HIS A 475     -59.984 108.867-184.431  1.00  0.00           C  
ATOM   3045  CG  HIS A 475     -60.904 107.968-183.669  1.00  0.00           C  
ATOM   3046  ND1 HIS A 475     -61.643 106.976-184.277  1.00  0.00           N  
ATOM   3047  CD2 HIS A 475     -61.210 107.911-182.352  1.00  0.00           C  
ATOM   3048  CE1 HIS A 475     -62.364 106.347-183.367  1.00  0.00           C  
ATOM   3049  NE2 HIS A 475     -62.120 106.895-182.190  1.00  0.00           N  
TER
HETATM 3050  N   TRP B 817     -22.821  95.213-192.271  1.00  0.00           N  
HETATM 3051  CA  TRP B 817     -22.333  94.544-191.055  1.00  0.00           C  
HETATM 3052  C   TRP B 817     -21.207  93.560-191.432  1.00  0.00           C  
HETATM 3053  O   TRP B 817     -20.834  93.413-192.608  1.00  0.00           O  
HETATM 3054  CB  TRP B 817     -23.497  93.734-190.443  1.00  0.00           C  
HETATM 3055  CG  TRP B 817     -24.689  94.589-189.953  1.00  0.00           C  
HETATM 3056  CD1 TRP B 817     -25.845  94.853-190.580  1.00  0.00           C  
HETATM 3057  CD2 TRP B 817     -24.733  95.239-188.722  1.00  0.00           C  
HETATM 3058  NE1 TRP B 817     -26.624  95.639-189.801  1.00  0.00           N  
HETATM 3059  CE2 TRP B 817     -25.995  95.902-188.664  1.00  0.00           C  
HETATM 3060  CE3 TRP B 817     -23.809  95.331-187.618  1.00  0.00           C  
HETATM 3061  CZ2 TRP B 817     -26.345  96.667-187.505  1.00  0.00           C  
HETATM 3062  CZ3 TRP B 817     -24.161  96.102-186.450  1.00  0.00           C  
HETATM 3063  CH2 TRP B 817     -25.432  96.774-186.390  1.00  0.00           C  
HETATM 3064  OXT TRP B 817     -20.649  92.893-190.524  1.00  0.00           O  
TER
END
