# Supplementary material for: Backbone Brackets and Arginine Tweezers delineate Class I and Class II aminoacyl tRNA synthetases
Source: PLoS Comput Biol. 2018 Apr 16;14(4):e1006101. doi: 10.1371/journal.pcbi.1006101 (PMC5919687; doi:10.1371/journal.pcbi.1006101)
Supplement: S11 File — All structures of Class I aaRS with residues renumbered according to the MSA. (GZ) [file pcbi.1006101.s023.tar.gz › 2quh_B_renum.pdb]

ATOM      1  N   THR B 175     -36.519 115.707-233.973  1.00  0.00           N  
ATOM      2  CA  THR B 175     -35.976 116.512-232.839  1.00  0.00           C  
ATOM      3  C   THR B 175     -36.489 117.941-232.847  1.00  0.00           C  
ATOM      4  O   THR B 175     -37.051 118.418-231.861  1.00  0.00           O  
ATOM      5  N   SER B 176     -36.291 118.628-233.966  1.00  0.00           N  
ATOM      6  CA  SER B 176     -36.740 120.008-234.115  1.00  0.00           C  
ATOM      7  C   SER B 176     -37.525 120.152-235.423  1.00  0.00           C  
ATOM      8  O   SER B 176     -38.010 121.237-235.761  1.00  0.00           O  
ATOM      9  CB  SER B 176     -35.539 120.961-234.116  1.00  0.00           C  
ATOM     10  OG  SER B 176     -34.677 120.700-235.213  1.00  0.00           O  
ATOM     11  N   SER B 177     -37.638 119.045-236.154  1.00  0.00           N  
ATOM     12  CA  SER B 177     -38.367 119.020-237.415  1.00  0.00           C  
ATOM     13  C   SER B 177     -39.855 119.112-237.125  1.00  0.00           C  
ATOM     14  O   SER B 177     -40.347 118.496-236.181  1.00  0.00           O  
ATOM     15  CB  SER B 177     -38.080 117.721-238.165  1.00  0.00           C  
ATOM     16  OG  SER B 177     -38.897 117.617-239.317  1.00  0.00           O  
ATOM     17  N   ALA B 178     -40.570 119.879-237.939  1.00  0.00           N  
ATOM     18  CA  ALA B 178     -42.005 120.040-237.752  1.00  0.00           C  
ATOM     19  C   ALA B 178     -42.751 118.730-237.983  1.00  0.00           C  
ATOM     20  O   ALA B 178     -43.861 118.550-237.487  1.00  0.00           O  
ATOM     21  CB  ALA B 178     -42.539 121.118-238.687  1.00  0.00           C  
ATOM     22  N   LYS B 179     -42.147 117.814-238.734  1.00  0.00           N  
ATOM     23  CA  LYS B 179     -42.795 116.536-238.991  1.00  0.00           C  
ATOM     24  C   LYS B 179     -42.344 115.463-238.023  1.00  0.00           C  
ATOM     25  O   LYS B 179     -42.437 114.272-238.314  1.00  0.00           O  
ATOM     26  CB  LYS B 179     -42.568 116.078-240.433  1.00  0.00           C  
ATOM     27  CG  LYS B 179     -41.146 116.132-240.917  1.00  0.00           C  
ATOM     28  CD  LYS B 179     -41.118 115.912-242.419  1.00  0.00           C  
ATOM     29  CE  LYS B 179     -39.727 116.116-242.985  1.00  0.00           C  
ATOM     30  NZ  LYS B 179     -39.720 115.959-244.466  1.00  0.00           N  
ATOM     31  N   GLY B 180     -41.854 115.902-236.867  1.00  0.00           N  
ATOM     32  CA  GLY B 180     -41.422 114.977-235.837  1.00  0.00           C  
ATOM     33  C   GLY B 180     -39.978 114.521-235.866  1.00  0.00           C  
ATOM     34  O   GLY B 180     -39.110 115.142-236.484  1.00  0.00           O  
ATOM     35  N   ILE B 182     -39.732 113.417-235.173  1.00  0.00           N  
ATOM     36  CA  ILE B 182     -38.406 112.833-235.080  1.00  0.00           C  
ATOM     37  C   ILE B 182     -38.133 111.923-236.271  1.00  0.00           C  
ATOM     38  O   ILE B 182     -39.059 111.387-236.879  1.00  0.00           O  
ATOM     39  CB  ILE B 182     -38.266 112.000-233.788  1.00  0.00           C  
ATOM     40  CG1 ILE B 182     -38.407 112.910-232.570  1.00  0.00           C  
ATOM     41  CG2 ILE B 182     -36.929 111.282-233.762  1.00  0.00           C  
ATOM     42  CD1 ILE B 182     -38.208 112.194-231.253  1.00  0.00           C  
ATOM     43  N   ASP B 183     -36.856 111.768-236.608  1.00  0.00           N  
ATOM     44  CA  ASP B 183     -36.451 110.896-237.700  1.00  0.00           C  
ATOM     45  C   ASP B 183     -36.246 109.545-237.027  1.00  0.00           C  
ATOM     46  O   ASP B 183     -35.167 109.250-236.508  1.00  0.00           O  
ATOM     47  CB  ASP B 183     -35.136 111.379-238.312  1.00  0.00           C  
ATOM     48  CG  ASP B 183     -34.799 110.666-239.609  1.00  0.00           C  
ATOM     49  OD1 ASP B 183     -35.125 109.464-239.733  1.00  0.00           O  
ATOM     50  OD2 ASP B 183     -34.195 111.310-240.498  1.00  0.00           O  
ATOM     51  N   TYR B 184     -37.290 108.729-237.022  1.00  0.00           N  
ATOM     52  CA  TYR B 184     -37.207 107.441-236.365  1.00  0.00           C  
ATOM     53  C   TYR B 184     -36.324 106.416-237.062  1.00  0.00           C  
ATOM     54  O   TYR B 184     -35.974 105.397-236.469  1.00  0.00           O  
ATOM     55  CB  TYR B 184     -38.613 106.886-236.126  1.00  0.00           C  
ATOM     56  CG  TYR B 184     -39.428 107.742-235.174  1.00  0.00           C  
ATOM     57  CD1 TYR B 184     -40.329 108.698-235.651  1.00  0.00           C  
ATOM     58  CD2 TYR B 184     -39.281 107.614-233.791  1.00  0.00           C  
ATOM     59  CE1 TYR B 184     -41.064 109.502-234.775  1.00  0.00           C  
ATOM     60  CE2 TYR B 184     -40.012 108.413-232.907  1.00  0.00           C  
ATOM     61  CZ  TYR B 184     -40.901 109.351-233.407  1.00  0.00           C  
ATOM     62  OH  TYR B 184     -41.637 110.125-232.541  1.00  0.00           O  
ATOM     63  N   ASP B 185     -35.950 106.675-238.311  1.00  0.00           N  
ATOM     64  CA  ASP B 185     -35.072 105.739-239.011  1.00  0.00           C  
ATOM     65  C   ASP B 185     -33.648 105.940-238.514  1.00  0.00           C  
ATOM     66  O   ASP B 185     -32.847 105.004-238.485  1.00  0.00           O  
ATOM     67  CB  ASP B 185     -35.127 105.947-240.524  1.00  0.00           C  
ATOM     68  CG  ASP B 185     -36.310 105.252-241.162  1.00  0.00           C  
ATOM     69  OD1 ASP B 185     -36.527 104.054-240.866  1.00  0.00           O  
ATOM     70  OD2 ASP B 185     -37.016 105.898-241.966  1.00  0.00           O  
ATOM     71  N   LYS B 186     -33.344 107.174-238.125  1.00  0.00           N  
ATOM     72  CA  LYS B 186     -32.030 107.516-237.599  1.00  0.00           C  
ATOM     73  C   LYS B 186     -32.010 107.060-236.148  1.00  0.00           C  
ATOM     74  O   LYS B 186     -30.979 106.611-235.634  1.00  0.00           O  
ATOM     75  CB  LYS B 186     -31.797 109.027-237.683  1.00  0.00           C  
ATOM     76  N   LEU B 187     -33.166 107.170-235.494  1.00  0.00           N  
ATOM     77  CA  LEU B 187     -33.301 106.766-234.097  1.00  0.00           C  
ATOM     78  C   LEU B 187     -33.026 105.272-233.997  1.00  0.00           C  
ATOM     79  O   LEU B 187     -32.227 104.833-233.164  1.00  0.00           O  
ATOM     80  CB  LEU B 187     -34.710 107.074-233.585  1.00  0.00           C  
ATOM     81  CG  LEU B 187     -34.916 106.991-232.068  1.00  0.00           C  
ATOM     82  CD1 LEU B 187     -33.897 107.866-231.349  1.00  0.00           C  
ATOM     83  CD2 LEU B 187     -36.326 107.448-231.734  1.00  0.00           C  
ATOM     84  N   ILE B 188     -33.682 104.499-234.861  1.00  0.00           N  
ATOM     85  CA  ILE B 188     -33.489 103.055-234.878  1.00  0.00           C  
ATOM     86  C   ILE B 188     -32.005 102.753-234.996  1.00  0.00           C  
ATOM     87  O   ILE B 188     -31.480 101.876-234.308  1.00  0.00           O  
ATOM     88  CB  ILE B 188     -34.212 102.393-236.061  1.00  0.00           C  
ATOM     89  CG1 ILE B 188     -35.726 102.490-235.863  1.00  0.00           C  
ATOM     90  CG2 ILE B 188     -33.765 100.948-236.195  1.00  0.00           C  
ATOM     91  CD1 ILE B 188     -36.543 101.797-236.930  1.00  0.00           C  
ATOM     92  N   VAL B 189     -31.330 103.496-235.864  1.00  0.00           N  
ATOM     93  CA  VAL B 189     -29.907 103.307-236.072  1.00  0.00           C  
ATOM     94  C   VAL B 189     -29.090 103.616-234.824  1.00  0.00           C  
ATOM     95  O   VAL B 189     -28.400 102.737-234.309  1.00  0.00           O  
ATOM     96  CB  VAL B 189     -29.396 104.176-237.242  1.00  0.00           C  
ATOM     97  CG1 VAL B 189     -27.885 104.053-237.367  1.00  0.00           C  
ATOM     98  CG2 VAL B 189     -30.068 103.740-238.536  1.00  0.00           C  
ATOM     99  N   ARG B 190     -29.165 104.845-234.320  1.00  0.00           N  
ATOM    100  CA  ARG B 190     -28.370 105.179-233.143  1.00  0.00           C  
ATOM    101  C   ARG B 190     -28.849 104.463-231.883  1.00  0.00           C  
ATOM    102  O   ARG B 190     -28.325 104.678-230.793  1.00  0.00           O  
ATOM    103  CB  ARG B 190     -28.316 106.701-232.911  1.00  0.00           C  
ATOM    104  CG  ARG B 190     -29.528 107.318-232.248  1.00  0.00           C  
ATOM    105  CD  ARG B 190     -29.168 108.658-231.600  1.00  0.00           C  
ATOM    106  NE  ARG B 190     -30.343 109.318-231.027  1.00  0.00           N  
ATOM    107  CZ  ARG B 190     -30.299 110.357-230.196  1.00  0.00           C  
ATOM    108  NH1 ARG B 190     -29.128 110.869-229.830  1.00  0.00           N  
ATOM    109  NH2 ARG B 190     -31.427 110.882-229.726  1.00  0.00           N  
ATOM    110  N   PHE B 191     -29.838 103.595-232.038  1.00  0.00           N  
ATOM    111  CA  PHE B 191     -30.350 102.845-230.904  1.00  0.00           C  
ATOM    112  C   PHE B 191     -29.975 101.377-231.050  1.00  0.00           C  
ATOM    113  O   PHE B 191     -30.002 100.616-230.082  1.00  0.00           O  
ATOM    114  CB  PHE B 191     -31.866 103.015-230.810  1.00  0.00           C  
ATOM    115  CG  PHE B 191     -32.296 103.987-229.750  1.00  0.00           C  
ATOM    116  CD1 PHE B 191     -31.570 105.154-229.515  1.00  0.00           C  
ATOM    117  CD2 PHE B 191     -33.425 103.735-228.980  1.00  0.00           C  
ATOM    118  CE1 PHE B 191     -31.962 106.054-228.526  1.00  0.00           C  
ATOM    119  CE2 PHE B 191     -33.826 104.630-227.987  1.00  0.00           C  
ATOM    120  CZ  PHE B 191     -33.093 105.791-227.759  1.00  0.00           C  
ATOM    121  N   GLY B 195     -29.612 100.993-232.271  1.00  0.00           N  
ATOM    122  CA  GLY B 195     -29.219  99.624-232.534  1.00  0.00           C  
ATOM    123  C   GLY B 195     -30.380  98.658-232.654  1.00  0.00           C  
ATOM    124  O   GLY B 195     -30.180  97.446-232.748  1.00  0.00           O  
ATOM    125  N   SER B 196     -31.598  99.180-232.643  1.00  0.00           N  
ATOM    126  CA  SER B 196     -32.765  98.323-232.765  1.00  0.00           C  
ATOM    127  C   SER B 196     -32.975  97.993-234.236  1.00  0.00           C  
ATOM    128  O   SER B 196     -32.176  98.392-235.094  1.00  0.00           O  
ATOM    129  CB  SER B 196     -34.005  99.021-232.201  1.00  0.00           C  
ATOM    130  OG  SER B 196     -34.263 100.234-232.885  1.00  0.00           O  
ATOM    131  N   SER B 197     -34.038  97.252-234.523  1.00  0.00           N  
ATOM    132  CA  SER B 197     -34.338  96.884-235.891  1.00  0.00           C  
ATOM    133  C   SER B 197     -35.739  97.350-236.256  1.00  0.00           C  
ATOM    134  O   SER B 197     -36.638  97.345-235.421  1.00  0.00           O  
ATOM    135  CB  SER B 197     -34.198  95.370-236.073  1.00  0.00           C  
ATOM    136  OG  SER B 197     -34.939  94.663-235.103  1.00  0.00           O  
ATOM    137  N   LYS B 198     -35.915  97.759-237.509  1.00  0.00           N  
ATOM    138  CA  LYS B 198     -37.199  98.254-237.986  1.00  0.00           C  
ATOM    139  C   LYS B 198     -38.261  97.187-238.198  1.00  0.00           C  
ATOM    140  O   LYS B 198     -37.967  96.065-238.609  1.00  0.00           O  
ATOM    141  CB  LYS B 198     -37.009  99.033-239.292  1.00  0.00           C  
ATOM    142  CG  LYS B 198     -38.293  99.655-239.828  1.00  0.00           C  
ATOM    143  CD  LYS B 198     -38.017 100.653-240.952  1.00  0.00           C  
ATOM    144  CE  LYS B 198     -39.245 101.520-241.227  1.00  0.00           C  
ATOM    145  NZ  LYS B 198     -39.729 102.210-239.983  1.00  0.00           N  
ATOM    146  N   ILE B 199     -39.501  97.556-237.904  1.00  0.00           N  
ATOM    147  CA  ILE B 199     -40.638  96.670-238.088  1.00  0.00           C  
ATOM    148  C   ILE B 199     -41.014  96.826-239.553  1.00  0.00           C  
ATOM    149  O   ILE B 199     -41.685  97.783-239.932  1.00  0.00           O  
ATOM    150  CB  ILE B 199     -41.820  97.084-237.172  1.00  0.00           C  
ATOM    151  CG1 ILE B 199     -41.481  96.733-235.718  1.00  0.00           C  
ATOM    152  CG2 ILE B 199     -43.107  96.381-237.592  1.00  0.00           C  
ATOM    153  CD1 ILE B 199     -42.586  97.040-234.737  1.00  0.00           C  
ATOM    154  N   ASP B 200     -40.551  95.892-240.375  1.00  0.00           N  
ATOM    155  CA  ASP B 200     -40.811  95.947-241.805  1.00  0.00           C  
ATOM    156  C   ASP B 200     -42.049  95.179-242.248  1.00  0.00           C  
ATOM    157  O   ASP B 200     -42.702  94.497-241.453  1.00  0.00           O  
ATOM    158  CB  ASP B 200     -39.597  95.435-242.577  1.00  0.00           C  
ATOM    159  CG  ASP B 200     -39.169  94.046-242.138  1.00  0.00           C  
ATOM    160  OD1 ASP B 200     -40.042  93.156-242.020  1.00  0.00           O  
ATOM    161  OD2 ASP B 200     -37.956  93.837-241.921  1.00  0.00           O  
ATOM    162  N   LYS B 201     -42.357  95.303-243.536  1.00  0.00           N  
ATOM    163  CA  LYS B 201     -43.504  94.639-244.136  1.00  0.00           C  
ATOM    164  C   LYS B 201     -43.445  93.148-243.845  1.00  0.00           C  
ATOM    165  O   LYS B 201     -44.442  92.531-243.470  1.00  0.00           O  
ATOM    166  CB  LYS B 201     -43.499  94.869-245.651  1.00  0.00           C  
ATOM    167  CG  LYS B 201     -44.690  94.255-246.384  1.00  0.00           C  
ATOM    168  CD  LYS B 201     -46.004  94.890-245.934  1.00  0.00           C  
ATOM    169  CE  LYS B 201     -47.190  94.374-246.727  1.00  0.00           C  
ATOM    170  NZ  LYS B 201     -48.411  95.164-246.402  1.00  0.00           N  
ATOM    171  N   GLU B 202     -42.256  92.587-244.027  1.00  0.00           N  
ATOM    172  CA  GLU B 202     -41.992  91.172-243.804  1.00  0.00           C  
ATOM    173  C   GLU B 202     -42.476  90.741-242.416  1.00  0.00           C  
ATOM    174  O   GLU B 202     -43.300  89.828-242.284  1.00  0.00           O  
ATOM    175  CB  GLU B 202     -40.487  90.930-243.933  1.00  0.00           C  
ATOM    176  CG  GLU B 202     -40.067  89.485-244.119  1.00  0.00           C  
ATOM    177  CD  GLU B 202     -38.563  89.296-243.938  1.00  0.00           C  
ATOM    178  OE1 GLU B 202     -38.053  88.190-244.243  1.00  0.00           O  
ATOM    179  OE2 GLU B 202     -37.892  90.256-243.481  1.00  0.00           O  
ATOM    180  N   LEU B 203     -41.958  91.410-241.387  1.00  0.00           N  
ATOM    181  CA  LEU B 203     -42.312  91.119-240.004  1.00  0.00           C  
ATOM    182  C   LEU B 203     -43.810  91.298-239.752  1.00  0.00           C  
ATOM    183  O   LEU B 203     -44.428  90.505-239.039  1.00  0.00           O  
ATOM    184  CB  LEU B 203     -41.511  92.026-239.065  1.00  0.00           C  
ATOM    185  CG  LEU B 203     -41.796  91.934-237.560  1.00  0.00           C  
ATOM    186  CD1 LEU B 203     -41.598  90.505-237.087  1.00  0.00           C  
ATOM    187  CD2 LEU B 203     -40.875  92.890-236.800  1.00  0.00           C  
ATOM    188  N   ILE B 204     -44.397  92.338-240.334  1.00  0.00           N  
ATOM    189  CA  ILE B 204     -45.821  92.577-240.156  1.00  0.00           C  
ATOM    190  C   ILE B 204     -46.640  91.463-240.810  1.00  0.00           C  
ATOM    191  O   ILE B 204     -47.702  91.096-240.311  1.00  0.00           O  
ATOM    192  CB  ILE B 204     -46.238  93.936-240.745  1.00  0.00           C  
ATOM    193  CG1 ILE B 204     -45.506  95.060-240.017  1.00  0.00           C  
ATOM    194  CG2 ILE B 204     -47.728  94.138-240.590  1.00  0.00           C  
ATOM    195  CD1 ILE B 204     -45.816  96.437-240.559  1.00  0.00           C  
ATOM    196  N   ASN B 205     -46.155  90.926-241.928  1.00  0.00           N  
ATOM    197  CA  ASN B 205     -46.870  89.841-242.594  1.00  0.00           C  
ATOM    198  C   ASN B 205     -46.714  88.578-241.761  1.00  0.00           C  
ATOM    199  O   ASN B 205     -47.649  87.788-241.628  1.00  0.00           O  
ATOM    200  CB  ASN B 205     -46.333  89.588-244.009  1.00  0.00           C  
ATOM    201  CG  ASN B 205     -46.661  90.717-244.975  1.00  0.00           C  
ATOM    202  OD1 ASN B 205     -47.727  91.332-244.903  1.00  0.00           O  
ATOM    203  ND2 ASN B 205     -45.748  90.978-245.903  1.00  0.00           N  
ATOM    204  N   ARG B 206     -45.529  88.377-241.197  1.00  0.00           N  
ATOM    205  CA  ARG B 206     -45.329  87.198-240.377  1.00  0.00           C  
ATOM    206  C   ARG B 206     -46.299  87.249-239.200  1.00  0.00           C  
ATOM    207  O   ARG B 206     -46.965  86.257-238.898  1.00  0.00           O  
ATOM    208  CB  ARG B 206     -43.894  87.115-239.863  1.00  0.00           C  
ATOM    209  CG  ARG B 206     -43.659  85.842-239.084  1.00  0.00           C  
ATOM    210  CD  ARG B 206     -42.249  85.721-238.583  1.00  0.00           C  
ATOM    211  NE  ARG B 206     -42.085  84.472-237.848  1.00  0.00           N  
ATOM    212  CZ  ARG B 206     -40.990  84.150-237.169  1.00  0.00           C  
ATOM    213  NH1 ARG B 206     -39.957  84.988-237.132  1.00  0.00           N  
ATOM    214  NH2 ARG B 206     -40.935  82.994-236.521  1.00  0.00           N  
ATOM    215  N   ILE B 207     -46.380  88.406-238.542  1.00  0.00           N  
ATOM    216  CA  ILE B 207     -47.292  88.571-237.414  1.00  0.00           C  
ATOM    217  C   ILE B 207     -48.718  88.260-237.858  1.00  0.00           C  
ATOM    218  O   ILE B 207     -49.499  87.663-237.112  1.00  0.00           O  
ATOM    219  CB  ILE B 207     -47.245  90.013-236.835  1.00  0.00           C  
ATOM    220  CG1 ILE B 207     -45.907  90.245-236.135  1.00  0.00           C  
ATOM    221  CG2 ILE B 207     -48.394  90.232-235.835  1.00  0.00           C  
ATOM    222  CD1 ILE B 207     -45.790  91.598-235.497  1.00  0.00           C  
ATOM    223  N   GLU B 208     -49.063  88.663-239.074  1.00  0.00           N  
ATOM    224  CA  GLU B 208     -50.402  88.389-239.572  1.00  0.00           C  
ATOM    225  C   GLU B 208     -50.572  86.886-239.784  1.00  0.00           C  
ATOM    226  O   GLU B 208     -51.576  86.300-239.368  1.00  0.00           O  
ATOM    227  CB  GLU B 208     -50.662  89.140-240.879  1.00  0.00           C  
ATOM    228  CG  GLU B 208     -51.970  88.748-241.540  1.00  0.00           C  
ATOM    229  CD  GLU B 208     -52.386  89.699-242.645  1.00  0.00           C  
ATOM    230  OE1 GLU B 208     -51.511  90.137-243.428  1.00  0.00           O  
ATOM    231  OE2 GLU B 208     -53.599  90.000-242.736  1.00  0.00           O  
ATOM    232  N   ARG B 209     -49.583  86.265-240.418  1.00  0.00           N  
ATOM    233  CA  ARG B 209     -49.622  84.831-240.675  1.00  0.00           C  
ATOM    234  C   ARG B 209     -49.713  84.010-239.387  1.00  0.00           C  
ATOM    235  O   ARG B 209     -50.546  83.104-239.269  1.00  0.00           O  
ATOM    236  CB  ARG B 209     -48.386  84.406-241.474  1.00  0.00           C  
ATOM    237  CG  ARG B 209     -48.684  84.158-242.940  1.00  0.00           C  
ATOM    238  CD  ARG B 209     -47.452  83.756-243.743  1.00  0.00           C  
ATOM    239  NE  ARG B 209     -46.550  84.878-243.989  1.00  0.00           N  
ATOM    240  CZ  ARG B 209     -45.466  85.144-243.267  1.00  0.00           C  
ATOM    241  NH1 ARG B 209     -45.140  84.361-242.246  1.00  0.00           N  
ATOM    242  NH2 ARG B 209     -44.709  86.198-243.563  1.00  0.00           N  
ATOM    243  N   ALA B 210     -48.856  84.334-238.425  1.00  0.00           N  
ATOM    244  CA  ALA B 210     -48.825  83.628-237.152  1.00  0.00           C  
ATOM    245  C   ALA B 210     -50.141  83.693-236.387  1.00  0.00           C  
ATOM    246  O   ALA B 210     -50.489  82.755-235.675  1.00  0.00           O  
ATOM    247  CB  ALA B 210     -47.706  84.179-236.286  1.00  0.00           C  
ATOM    248  N   THR B 211     -50.879  84.788-236.543  1.00  0.00           N  
ATOM    249  CA  THR B 211     -52.133  84.964-235.820  1.00  0.00           C  
ATOM    250  C   THR B 211     -53.398  84.805-236.646  1.00  0.00           C  
ATOM    251  O   THR B 211     -54.485  84.577-236.106  1.00  0.00           O  
ATOM    252  CB  THR B 211     -52.191  86.342-235.184  1.00  0.00           C  
ATOM    253  OG1 THR B 211     -50.887  86.714-234.724  1.00  0.00           O  
ATOM    254  CG2 THR B 211     -53.146  86.315-234.007  1.00  0.00           C  
ATOM    255  N   GLY B 212     -53.260  84.940-237.956  1.00  0.00           N  
ATOM    256  CA  GLY B 212     -54.422  84.829-238.810  1.00  0.00           C  
ATOM    257  C   GLY B 212     -55.314  86.052-238.679  1.00  0.00           C  
ATOM    258  O   GLY B 212     -56.429  86.058-239.199  1.00  0.00           O  
ATOM    259  N   GLN B 214     -54.828  87.080-237.977  1.00  0.00           N  
ATOM    260  CA  GLN B 214     -55.573  88.329-237.784  1.00  0.00           C  
ATOM    261  C   GLN B 214     -54.915  89.473-238.542  1.00  0.00           C  
ATOM    262  O   GLN B 214     -53.700  89.467-238.770  1.00  0.00           O  
ATOM    263  CB  GLN B 214     -55.630  88.711-236.303  1.00  0.00           C  
ATOM    264  CG  GLN B 214     -56.684  87.982-235.494  1.00  0.00           C  
ATOM    265  CD  GLN B 214     -58.099  88.320-235.930  1.00  0.00           C  
ATOM    266  OE1 GLN B 214     -58.437  89.492-236.127  1.00  0.00           O  
ATOM    267  NE2 GLN B 214     -58.942  87.293-236.067  1.00  0.00           N  
ATOM    268  N   ARG B 215     -55.711  90.458-238.938  1.00  0.00           N  
ATOM    269  CA  ARG B 215     -55.152  91.604-239.636  1.00  0.00           C  
ATOM    270  C   ARG B 215     -54.384  92.408-238.590  1.00  0.00           C  
ATOM    271  O   ARG B 215     -54.895  92.665-237.505  1.00  0.00           O  
ATOM    272  CB  ARG B 215     -56.263  92.462-240.234  1.00  0.00           C  
ATOM    273  CG  ARG B 215     -55.745  93.536-241.168  1.00  0.00           C  
ATOM    274  CD  ARG B 215     -56.829  94.528-241.555  1.00  0.00           C  
ATOM    275  NE  ARG B 215     -56.314  95.515-242.503  1.00  0.00           N  
ATOM    276  CZ  ARG B 215     -56.818  96.735-242.658  1.00  0.00           C  
ATOM    277  NH1 ARG B 215     -57.859  97.130-241.928  1.00  0.00           N  
ATOM    278  NH2 ARG B 215     -56.270  97.566-243.533  1.00  0.00           N  
ATOM    279  N   PRO B 216     -53.142  92.805-238.897  1.00  0.00           N  
ATOM    280  CA  PRO B 216     -52.350  93.577-237.938  1.00  0.00           C  
ATOM    281  C   PRO B 216     -53.014  94.889-237.528  1.00  0.00           C  
ATOM    282  O   PRO B 216     -53.617  95.574-238.357  1.00  0.00           O  
ATOM    283  CB  PRO B 216     -51.034  93.818-238.681  1.00  0.00           C  
ATOM    284  CG  PRO B 216     -50.942  92.652-239.604  1.00  0.00           C  
ATOM    285  CD  PRO B 216     -52.358  92.519-240.110  1.00  0.00           C  
ATOM    286  N   HIS B 217     -52.885  95.228-236.245  1.00  0.00           N  
ATOM    287  CA  HIS B 217     -53.440  96.459-235.679  1.00  0.00           C  
ATOM    288  C   HIS B 217     -52.950  97.680-236.485  1.00  0.00           C  
ATOM    289  O   HIS B 217     -51.848  97.657-237.049  1.00  0.00           O  
ATOM    290  CB  HIS B 217     -53.006  96.562-234.213  1.00  0.00           C  
ATOM    291  CG  HIS B 217     -53.637  97.694-233.466  1.00  0.00           C  
ATOM    292  ND1 HIS B 217     -53.182  98.993-233.555  1.00  0.00           N  
ATOM    293  CD2 HIS B 217     -54.682  97.719-232.603  1.00  0.00           C  
ATOM    294  CE1 HIS B 217     -53.918  99.767-232.777  1.00  0.00           C  
ATOM    295  NE2 HIS B 217     -54.834  99.019-232.188  1.00  0.00           N  
ATOM    296  N   HIS B 218     -53.750  98.745-236.545  1.00  0.00           N  
ATOM    297  CA  HIS B 218     -53.335  99.916-237.312  1.00  0.00           C  
ATOM    298  C   HIS B 218     -52.059 100.604-236.840  1.00  0.00           C  
ATOM    299  O   HIS B 218     -51.427 101.324-237.619  1.00  0.00           O  
ATOM    300  CB  HIS B 218     -54.459 100.950-237.422  1.00  0.00           C  
ATOM    301  CG  HIS B 218     -55.013 101.408-236.110  1.00  0.00           C  
ATOM    302  ND1 HIS B 218     -55.912 100.660-235.378  1.00  0.00           N  
ATOM    303  CD2 HIS B 218     -54.854 102.573-235.436  1.00  0.00           C  
ATOM    304  CE1 HIS B 218     -56.289 101.348-234.315  1.00  0.00           C  
ATOM    305  NE2 HIS B 218     -55.662 102.512-234.327  1.00  0.00           N  
ATOM    306  N   PHE B 219     -51.670 100.399-235.585  1.00  0.00           N  
ATOM    307  CA  PHE B 219     -50.432 101.007-235.105  1.00  0.00           C  
ATOM    308  C   PHE B 219     -49.262 100.432-235.894  1.00  0.00           C  
ATOM    309  O   PHE B 219     -48.291 101.127-236.171  1.00  0.00           O  
ATOM    310  CB  PHE B 219     -50.219 100.720-233.615  1.00  0.00           C  
ATOM    311  CG  PHE B 219     -51.054 101.568-232.704  1.00  0.00           C  
ATOM    312  CD1 PHE B 219     -51.790 102.637-233.205  1.00  0.00           C  
ATOM    313  CD2 PHE B 219     -51.091 101.310-231.335  1.00  0.00           C  
ATOM    314  CE1 PHE B 219     -52.550 103.438-232.359  1.00  0.00           C  
ATOM    315  CE2 PHE B 219     -51.849 102.106-230.477  1.00  0.00           C  
ATOM    316  CZ  PHE B 219     -52.579 103.171-230.990  1.00  0.00           C  
ATOM    317  N   LEU B 220     -49.361  99.152-236.240  1.00  0.00           N  
ATOM    318  CA  LEU B 220     -48.322  98.466-237.005  1.00  0.00           C  
ATOM    319  C   LEU B 220     -48.413  98.833-238.494  1.00  0.00           C  
ATOM    320  O   LEU B 220     -47.396  99.150-239.126  1.00  0.00           O  
ATOM    321  CB  LEU B 220     -48.456  96.945-236.829  1.00  0.00           C  
ATOM    322  CG  LEU B 220     -48.012  96.295-235.507  1.00  0.00           C  
ATOM    323  CD1 LEU B 220     -48.498  94.856-235.439  1.00  0.00           C  
ATOM    324  CD2 LEU B 220     -46.495  96.350-235.405  1.00  0.00           C  
ATOM    325  N   ARG B 221     -49.628  98.796-239.046  1.00  0.00           N  
ATOM    326  CA  ARG B 221     -49.834  99.139-240.454  1.00  0.00           C  
ATOM    327  C   ARG B 221     -49.335 100.556-240.740  1.00  0.00           C  
ATOM    328  O   ARG B 221     -48.672 100.791-241.750  1.00  0.00           O  
ATOM    329  CB  ARG B 221     -51.324  99.061-240.840  1.00  0.00           C  
ATOM    330  CG  ARG B 221     -52.013  97.747-240.490  1.00  0.00           C  
ATOM    331  CD  ARG B 221     -53.311  97.562-241.264  1.00  0.00           C  
ATOM    332  NE  ARG B 221     -54.317  98.569-240.953  1.00  0.00           N  
ATOM    333  CZ  ARG B 221     -55.318  98.389-240.096  1.00  0.00           C  
ATOM    334  NH1 ARG B 221     -55.454  97.234-239.459  1.00  0.00           N  
ATOM    335  NH2 ARG B 221     -56.194  99.362-239.872  1.00  0.00           N  
ATOM    336  N   ARG B 222     -49.630 101.485-239.829  1.00  0.00           N  
ATOM    337  CA  ARG B 222     -49.266 102.889-240.013  1.00  0.00           C  
ATOM    338  C   ARG B 222     -47.915 103.370-239.493  1.00  0.00           C  
ATOM    339  O   ARG B 222     -47.643 104.572-239.510  1.00  0.00           O  
ATOM    340  CB  ARG B 222     -50.377 103.771-239.443  1.00  0.00           C  
ATOM    341  CG  ARG B 222     -51.699 103.591-240.172  1.00  0.00           C  
ATOM    342  CD  ARG B 222     -52.840 104.275-239.451  1.00  0.00           C  
ATOM    343  NE  ARG B 222     -54.130 103.851-239.982  1.00  0.00           N  
ATOM    344  CZ  ARG B 222     -55.296 104.150-239.418  1.00  0.00           C  
ATOM    345  NH1 ARG B 222     -55.331 104.879-238.310  1.00  0.00           N  
ATOM    346  NH2 ARG B 222     -56.426 103.709-239.949  1.00  0.00           N  
ATOM    347  N   GLY B 224     -47.069 102.457-239.030  1.00  0.00           N  
ATOM    348  CA  GLY B 224     -45.761 102.872-238.548  1.00  0.00           C  
ATOM    349  C   GLY B 224     -45.713 103.480-237.158  1.00  0.00           C  
ATOM    350  O   GLY B 224     -44.679 104.021-236.760  1.00  0.00           O  
ATOM    351  N   ILE B 225     -46.814 103.403-236.414  1.00  0.00           N  
ATOM    352  CA  ILE B 225     -46.843 103.938-235.059  1.00  0.00           C  
ATOM    353  C   ILE B 225     -45.940 103.088-234.174  1.00  0.00           C  
ATOM    354  O   ILE B 225     -45.184 103.624-233.374  1.00  0.00           O  
ATOM    355  CB  ILE B 225     -48.270 103.995-234.534  1.00  0.00           C  
ATOM    356  CG1 ILE B 225     -49.015 105.095-235.299  1.00  0.00           C  
ATOM    357  CG2 ILE B 225     -48.271 104.261-233.038  1.00  0.00           C  
ATOM    358  CD1 ILE B 225     -50.411 105.357-234.821  1.00  0.00           C  
ATOM    359  N   PHE B 226     -46.031 101.766-234.303  1.00  0.00           N  
ATOM    360  CA  PHE B 226     -45.119 100.871-233.590  1.00  0.00           C  
ATOM    361  C   PHE B 226     -44.165 100.493-234.722  1.00  0.00           C  
ATOM    362  O   PHE B 226     -44.431  99.593-235.517  1.00  0.00           O  
ATOM    363  CB  PHE B 226     -45.835  99.646-233.011  1.00  0.00           C  
ATOM    364  CG  PHE B 226     -46.115  99.771-231.532  1.00  0.00           C  
ATOM    365  CD1 PHE B 226     -47.265 100.406-231.079  1.00  0.00           C  
ATOM    366  CD2 PHE B 226     -45.174  99.356-230.593  1.00  0.00           C  
ATOM    367  CE1 PHE B 226     -47.467 100.635-229.720  1.00  0.00           C  
ATOM    368  CE2 PHE B 226     -45.370  99.585-229.233  1.00  0.00           C  
ATOM    369  CZ  PHE B 226     -46.515 100.225-228.798  1.00  0.00           C  
ATOM    370  N   PHE B 227     -43.063 101.231-234.789  1.00  0.00           N  
ATOM    371  CA  PHE B 227     -42.073 101.114-235.853  1.00  0.00           C  
ATOM    372  C   PHE B 227     -40.808 100.307-235.614  1.00  0.00           C  
ATOM    373  O   PHE B 227     -40.114  99.957-236.572  1.00  0.00           O  
ATOM    374  CB  PHE B 227     -41.625 102.514-236.237  1.00  0.00           C  
ATOM    375  CG  PHE B 227     -40.839 103.193-235.161  1.00  0.00           C  
ATOM    376  CD1 PHE B 227     -41.441 103.527-233.953  1.00  0.00           C  
ATOM    377  CD2 PHE B 227     -39.481 103.433-235.319  1.00  0.00           C  
ATOM    378  CE1 PHE B 227     -40.704 104.088-232.909  1.00  0.00           C  
ATOM    379  CE2 PHE B 227     -38.735 103.992-234.284  1.00  0.00           C  
ATOM    380  CZ  PHE B 227     -39.352 104.317-233.077  1.00  0.00           C  
ATOM    381  N   SER B 228     -40.483 100.036-234.356  1.00  0.00           N  
ATOM    382  CA  SER B 228     -39.250  99.321-234.047  1.00  0.00           C  
ATOM    383  C   SER B 228     -39.423  98.148-233.100  1.00  0.00           C  
ATOM    384  O   SER B 228     -40.434  98.044-232.406  1.00  0.00           O  
ATOM    385  CB  SER B 228     -38.240 100.307-233.454  1.00  0.00           C  
ATOM    386  OG  SER B 228     -37.110  99.639-232.931  1.00  0.00           O  
ATOM    387  N   HIS B 229     -38.430  97.265-233.069  1.00  0.00           N  
ATOM    388  CA  HIS B 229     -38.497  96.115-232.186  1.00  0.00           C  
ATOM    389  C   HIS B 229     -37.131  95.526-231.904  1.00  0.00           C  
ATOM    390  O   HIS B 229     -36.115  95.980-232.435  1.00  0.00           O  
ATOM    391  CB  HIS B 229     -39.374  95.021-232.785  1.00  0.00           C  
ATOM    392  CG  HIS B 229     -38.661  94.167-233.783  1.00  0.00           C  
ATOM    393  ND1 HIS B 229     -38.392  94.587-235.068  1.00  0.00           N  
ATOM    394  CD2 HIS B 229     -38.110  92.935-233.666  1.00  0.00           C  
ATOM    395  CE1 HIS B 229     -37.705  93.652-235.699  1.00  0.00           C  
ATOM    396  NE2 HIS B 229     -37.521  92.640-234.870  1.00  0.00           N  
ATOM    397  N   ARG B 230     -37.133  94.509-231.048  1.00  0.00           N  
ATOM    398  CA  ARG B 230     -35.934  93.784-230.658  1.00  0.00           C  
ATOM    399  C   ARG B 230     -36.380  92.352-230.386  1.00  0.00           C  
ATOM    400  O   ARG B 230     -37.182  92.109-229.480  1.00  0.00           O  
ATOM    401  CB  ARG B 230     -35.315  94.394-229.398  1.00  0.00           C  
ATOM    402  CG  ARG B 230     -34.822  95.822-229.580  1.00  0.00           C  
ATOM    403  CD  ARG B 230     -34.019  96.318-228.379  1.00  0.00           C  
ATOM    404  NE  ARG B 230     -32.709  96.827-228.793  1.00  0.00           N  
ATOM    405  CZ  ARG B 230     -32.335  98.103-228.735  1.00  0.00           C  
ATOM    406  NH1 ARG B 230     -33.164  99.024-228.276  1.00  0.00           N  
ATOM    407  NH2 ARG B 230     -31.131  98.461-229.143  1.00  0.00           N  
ATOM    408  N   ASP B 231     -35.882  91.415-231.191  1.00  0.00           N  
ATOM    409  CA  ASP B 231     -36.221  90.001-231.056  1.00  0.00           C  
ATOM    410  C   ASP B 231     -37.694  89.659-231.187  1.00  0.00           C  
ATOM    411  O   ASP B 231     -38.153  88.701-230.568  1.00  0.00           O  
ATOM    412  CB  ASP B 231     -35.735  89.436-229.719  1.00  0.00           C  
ATOM    413  CG  ASP B 231     -34.237  89.437-229.599  1.00  0.00           C  
ATOM    414  OD1 ASP B 231     -33.566  89.389-230.651  1.00  0.00           O  
ATOM    415  OD2 ASP B 231     -33.729  89.469-228.458  1.00  0.00           O  
ATOM    416  N   MET B 232     -38.451  90.420-231.968  1.00  0.00           N  
ATOM    417  CA  MET B 232     -39.865  90.082-232.122  1.00  0.00           C  
ATOM    418  C   MET B 232     -39.897  88.753-232.885  1.00  0.00           C  
ATOM    419  O   MET B 232     -40.863  87.984-232.808  1.00  0.00           O  
ATOM    420  CB  MET B 232     -40.610  91.171-232.899  1.00  0.00           C  
ATOM    421  CG  MET B 232     -42.101  90.902-233.041  1.00  0.00           C  
ATOM    422  SD  MET B 232     -42.890  90.573-231.440  1.00  0.00           S  
ATOM    423  CE  MET B 232     -44.621  90.304-231.906  1.00  0.00           C  
ATOM    424  N   ASN B 233     -38.813  88.500-233.617  1.00  0.00           N  
ATOM    425  CA  ASN B 233     -38.645  87.274-234.387  1.00  0.00           C  
ATOM    426  C   ASN B 233     -38.711  86.090-233.424  1.00  0.00           C  
ATOM    427  O   ASN B 233     -39.432  85.118-233.661  1.00  0.00           O  
ATOM    428  CB  ASN B 233     -37.287  87.287-235.114  1.00  0.00           C  
ATOM    429  CG  ASN B 233     -36.181  87.994-234.305  1.00  0.00           C  
ATOM    430  OD1 ASN B 233     -36.053  89.222-234.339  1.00  0.00           O  
ATOM    431  ND2 ASN B 233     -35.387  87.213-233.570  1.00  0.00           N  
ATOM    432  N   GLN B 234     -37.958  86.188-232.330  1.00  0.00           N  
ATOM    433  CA  GLN B 234     -37.934  85.138-231.326  1.00  0.00           C  
ATOM    434  C   GLN B 234     -39.320  84.938-230.741  1.00  0.00           C  
ATOM    435  O   GLN B 234     -39.796  83.813-230.635  1.00  0.00           O  
ATOM    436  CB  GLN B 234     -36.953  85.479-230.207  1.00  0.00           C  
ATOM    437  CG  GLN B 234     -35.499  85.522-230.649  1.00  0.00           C  
ATOM    438  CD  GLN B 234     -34.531  85.459-229.476  1.00  0.00           C  
ATOM    439  OE1 GLN B 234     -33.309  85.541-229.658  1.00  0.00           O  
ATOM    440  NE2 GLN B 234     -35.072  85.307-228.261  1.00  0.00           N  
ATOM    441  N   VAL B 235     -39.968  86.028-230.354  1.00  0.00           N  
ATOM    442  CA  VAL B 235     -41.306  85.926-229.799  1.00  0.00           C  
ATOM    443  C   VAL B 235     -42.186  85.129-230.755  1.00  0.00           C  
ATOM    444  O   VAL B 235     -42.898  84.210-230.343  1.00  0.00           O  
ATOM    445  CB  VAL B 235     -41.920  87.318-229.588  1.00  0.00           C  
ATOM    446  CG1 VAL B 235     -43.351  87.192-229.111  1.00  0.00           C  
ATOM    447  CG2 VAL B 235     -41.098  88.094-228.571  1.00  0.00           C  
ATOM    448  N   LEU B 236     -42.120  85.478-232.038  1.00  0.00           N  
ATOM    449  CA  LEU B 236     -42.912  84.799-233.055  1.00  0.00           C  
ATOM    450  C   LEU B 236     -42.561  83.324-233.185  1.00  0.00           C  
ATOM    451  O   LEU B 236     -43.450  82.482-233.328  1.00  0.00           O  
ATOM    452  CB  LEU B 236     -42.754  85.501-234.398  1.00  0.00           C  
ATOM    453  CG  LEU B 236     -43.498  86.833-234.448  1.00  0.00           C  
ATOM    454  CD1 LEU B 236     -43.247  87.498-235.783  1.00  0.00           C  
ATOM    455  CD2 LEU B 236     -44.990  86.602-234.236  1.00  0.00           C  
ATOM    456  N   ASP B 237     -41.274  82.999-233.145  1.00  0.00           N  
ATOM    457  CA  ASP B 237     -40.895  81.595-233.229  1.00  0.00           C  
ATOM    458  C   ASP B 237     -41.623  80.893-232.082  1.00  0.00           C  
ATOM    459  O   ASP B 237     -42.439  79.995-232.303  1.00  0.00           O  
ATOM    460  CB  ASP B 237     -39.377  81.414-233.083  1.00  0.00           C  
ATOM    461  CG  ASP B 237     -38.597  82.016-234.246  1.00  0.00           C  
ATOM    462  OD1 ASP B 237     -39.011  81.826-235.407  1.00  0.00           O  
ATOM    463  OD2 ASP B 237     -37.559  82.669-234.005  1.00  0.00           O  
ATOM    464  N   ALA B 238     -41.348  81.339-230.859  1.00  0.00           N  
ATOM    465  CA  ALA B 238     -41.963  80.765-229.674  1.00  0.00           C  
ATOM    466  C   ALA B 238     -43.467  80.619-229.815  1.00  0.00           C  
ATOM    467  O   ALA B 238     -44.019  79.571-229.502  1.00  0.00           O  
ATOM    468  CB  ALA B 238     -41.639  81.612-228.454  1.00  0.00           C  
ATOM    469  N   TYR B 240     -44.139  81.657-230.295  1.00  0.00           N  
ATOM    470  CA  TYR B 240     -45.587  81.573-230.431  1.00  0.00           C  
ATOM    471  C   TYR B 240     -46.051  80.501-231.425  1.00  0.00           C  
ATOM    472  O   TYR B 240     -47.035  79.792-231.175  1.00  0.00           O  
ATOM    473  CB  TYR B 240     -46.176  82.927-230.837  1.00  0.00           C  
ATOM    474  CG  TYR B 240     -47.688  82.900-230.887  1.00  0.00           C  
ATOM    475  CD1 TYR B 240     -48.442  82.760-229.720  1.00  0.00           C  
ATOM    476  CD2 TYR B 240     -48.364  82.960-232.103  1.00  0.00           C  
ATOM    477  CE1 TYR B 240     -49.833  82.679-229.765  1.00  0.00           C  
ATOM    478  CE2 TYR B 240     -49.752  82.878-232.163  1.00  0.00           C  
ATOM    479  CZ  TYR B 240     -50.481  82.739-230.993  1.00  0.00           C  
ATOM    480  OH  TYR B 240     -51.858  82.663-231.058  1.00  0.00           O  
ATOM    481  N   GLU B 241     -45.344  80.387-232.548  1.00  0.00           N  
ATOM    482  CA  GLU B 241     -45.688  79.417-233.586  1.00  0.00           C  
ATOM    483  C   GLU B 241     -45.400  77.992-233.143  1.00  0.00           C  
ATOM    484  O   GLU B 241     -46.075  77.062-233.579  1.00  0.00           O  
ATOM    485  CB  GLU B 241     -44.927  79.731-234.884  1.00  0.00           C  
ATOM    486  CG  GLU B 241     -45.234  81.123-235.435  1.00  0.00           C  
ATOM    487  CD  GLU B 241     -44.407  81.506-236.658  1.00  0.00           C  
ATOM    488  OE1 GLU B 241     -43.172  81.304-236.640  1.00  0.00           O  
ATOM    489  OE2 GLU B 241     -44.999  82.031-237.627  1.00  0.00           O  
ATOM    490  N   ASN B 243     -44.405  77.827-232.274  1.00  0.00           N  
ATOM    491  CA  ASN B 243     -44.045  76.506-231.768  1.00  0.00           C  
ATOM    492  C   ASN B 243     -44.739  76.207-230.448  1.00  0.00           C  
ATOM    493  O   ASN B 243     -44.244  75.429-229.636  1.00  0.00           O  
ATOM    494  CB  ASN B 243     -42.533  76.394-231.589  1.00  0.00           C  
ATOM    495  CG  ASN B 243     -41.787  76.521-232.900  1.00  0.00           C  
ATOM    496  OD1 ASN B 243     -42.058  75.787-233.856  1.00  0.00           O  
ATOM    497  ND2 ASN B 243     -40.841  77.452-232.955  1.00  0.00           N  
ATOM    498  N   LYS B 244     -45.883  76.844-230.237  1.00  0.00           N  
ATOM    499  CA  LYS B 244     -46.668  76.644-229.030  1.00  0.00           C  
ATOM    500  C   LYS B 244     -45.923  76.855-227.706  1.00  0.00           C  
ATOM    501  O   LYS B 244     -46.358  76.359-226.668  1.00  0.00           O  
ATOM    502  CB  LYS B 244     -47.292  75.249-229.060  1.00  0.00           C  
ATOM    503  CG  LYS B 244     -48.125  74.969-230.307  1.00  0.00           C  
ATOM    504  CD  LYS B 244     -49.257  75.977-230.465  1.00  0.00           C  
ATOM    505  CE  LYS B 244     -50.107  75.684-231.703  1.00  0.00           C  
ATOM    506  NZ  LYS B 244     -51.186  76.707-231.925  1.00  0.00           N  
ATOM    507  N   LYS B 245     -44.805  77.578-227.742  1.00  0.00           N  
ATOM    508  CA  LYS B 245     -44.048  77.883-226.527  1.00  0.00           C  
ATOM    509  C   LYS B 245     -44.724  79.110-225.898  1.00  0.00           C  
ATOM    510  O   LYS B 245     -45.287  79.945-226.607  1.00  0.00           O  
ATOM    511  CB  LYS B 245     -42.594  78.187-226.863  1.00  0.00           C  
ATOM    512  N   PRO B 265     -44.674  79.241-224.563  1.00  0.00           N  
ATOM    513  CA  PRO B 265     -45.306  80.378-223.890  1.00  0.00           C  
ATOM    514  C   PRO B 265     -44.480  81.655-223.826  1.00  0.00           C  
ATOM    515  O   PRO B 265     -43.255  81.637-223.969  1.00  0.00           O  
ATOM    516  CB  PRO B 265     -45.567  79.827-222.499  1.00  0.00           C  
ATOM    517  CG  PRO B 265     -44.299  79.061-222.247  1.00  0.00           C  
ATOM    518  CD  PRO B 265     -44.064  78.330-223.574  1.00  0.00           C  
ATOM    519  N   PHE B 266     -45.171  82.766-223.609  1.00  0.00           N  
ATOM    520  CA  PHE B 266     -44.521  84.059-223.457  1.00  0.00           C  
ATOM    521  C   PHE B 266     -45.515  84.977-222.756  1.00  0.00           C  
ATOM    522  O   PHE B 266     -46.712  84.676-222.708  1.00  0.00           O  
ATOM    523  CB  PHE B 266     -44.042  84.600-224.823  1.00  0.00           C  
ATOM    524  CG  PHE B 266     -45.074  85.367-225.616  1.00  0.00           C  
ATOM    525  CD1 PHE B 266     -45.333  86.704-225.338  1.00  0.00           C  
ATOM    526  CD2 PHE B 266     -45.706  84.786-226.713  1.00  0.00           C  
ATOM    527  CE1 PHE B 266     -46.195  87.455-226.142  1.00  0.00           C  
ATOM    528  CE2 PHE B 266     -46.572  85.531-227.525  1.00  0.00           C  
ATOM    529  CZ  PHE B 266     -46.812  86.866-227.237  1.00  0.00           C  
ATOM    530  N   TYR B 267     -45.031  86.053-222.147  1.00  0.00           N  
ATOM    531  CA  TYR B 267     -45.944  86.973-221.482  1.00  0.00           C  
ATOM    532  C   TYR B 267     -45.613  88.421-221.822  1.00  0.00           C  
ATOM    533  O   TYR B 267     -44.512  88.732-222.295  1.00  0.00           O  
ATOM    534  CB  TYR B 267     -45.932  86.775-219.961  1.00  0.00           C  
ATOM    535  CG  TYR B 267     -44.680  87.256-219.275  1.00  0.00           C  
ATOM    536  CD1 TYR B 267     -43.467  86.608-219.468  1.00  0.00           C  
ATOM    537  CD2 TYR B 267     -44.705  88.356-218.422  1.00  0.00           C  
ATOM    538  CE1 TYR B 267     -42.306  87.036-218.831  1.00  0.00           C  
ATOM    539  CE2 TYR B 267     -43.544  88.795-217.777  1.00  0.00           C  
ATOM    540  CZ  TYR B 267     -42.352  88.124-217.990  1.00  0.00           C  
ATOM    541  OH  TYR B 267     -41.194  88.526-217.369  1.00  0.00           O  
ATOM    542  N   LEU B 268     -46.586  89.296-221.582  1.00  0.00           N  
ATOM    543  CA  LEU B 268     -46.450  90.720-221.854  1.00  0.00           C  
ATOM    544  C   LEU B 268     -46.097  91.515-220.605  1.00  0.00           C  
ATOM    545  O   LEU B 268     -46.555  91.196-219.500  1.00  0.00           O  
ATOM    546  CB  LEU B 268     -47.755  91.251-222.447  1.00  0.00           C  
ATOM    547  CG  LEU B 268     -48.053  90.800-223.877  1.00  0.00           C  
ATOM    548  CD1 LEU B 268     -49.519  91.083-224.221  1.00  0.00           C  
ATOM    549  CD2 LEU B 268     -47.099  91.515-224.840  1.00  0.00           C  
ATOM    550  N   TYR B 269     -45.279  92.548-220.787  1.00  0.00           N  
ATOM    551  CA  TYR B 269     -44.873  93.416-219.692  1.00  0.00           C  
ATOM    552  C   TYR B 269     -44.689  94.843-220.179  1.00  0.00           C  
ATOM    553  O   TYR B 269     -43.897  95.113-221.092  1.00  0.00           O  
ATOM    554  CB  TYR B 269     -43.580  92.919-219.047  1.00  0.00           C  
ATOM    555  CG  TYR B 269     -42.799  93.990-218.298  1.00  0.00           C  
ATOM    556  CD1 TYR B 269     -43.442  94.889-217.435  1.00  0.00           C  
ATOM    557  CD2 TYR B 269     -41.418  94.130-218.488  1.00  0.00           C  
ATOM    558  CE1 TYR B 269     -42.731  95.904-216.792  1.00  0.00           C  
ATOM    559  CE2 TYR B 269     -40.692  95.141-217.846  1.00  0.00           C  
ATOM    560  CZ  TYR B 269     -41.355  96.026-217.001  1.00  0.00           C  
ATOM    561  OH  TYR B 269     -40.648  97.030-216.365  1.00  0.00           O  
ATOM    562  N   THR B 270     -45.440  95.746-219.556  1.00  0.00           N  
ATOM    563  CA  THR B 270     -45.397  97.164-219.862  1.00  0.00           C  
ATOM    564  C   THR B 270     -45.590  97.879-218.512  1.00  0.00           C  
ATOM    565  O   THR B 270     -45.854  97.221-217.498  1.00  0.00           O  
ATOM    566  CB  THR B 270     -46.512  97.538-220.875  1.00  0.00           C  
ATOM    567  OG1 THR B 270     -46.171  98.762-221.534  1.00  0.00           O  
ATOM    568  CG2 THR B 270     -47.844  97.702-220.187  1.00  0.00           C  
ATOM    569  N   GLY B 272     -45.444  99.202-218.473  1.00  0.00           N  
ATOM    570  CA  GLY B 272     -45.606  99.900-217.207  1.00  0.00           C  
ATOM    571  C   GLY B 272     -46.073 101.341-217.312  1.00  0.00           C  
ATOM    572  O   GLY B 272     -46.298 101.864-218.404  1.00  0.00           O  
ATOM    573  N   ARG B 273     -46.199 101.989-216.159  1.00  0.00           N  
ATOM    574  CA  ARG B 273     -46.669 103.361-216.095  1.00  0.00           C  
ATOM    575  C   ARG B 273     -46.101 104.135-214.907  1.00  0.00           C  
ATOM    576  O   ARG B 273     -46.171 103.674-213.764  1.00  0.00           O  
ATOM    577  CB  ARG B 273     -48.202 103.347-216.040  1.00  0.00           C  
ATOM    578  CG  ARG B 273     -48.858 104.566-215.409  1.00  0.00           C  
ATOM    579  CD  ARG B 273     -48.653 105.840-216.207  1.00  0.00           C  
ATOM    580  NE  ARG B 273     -49.280 106.981-215.539  1.00  0.00           N  
ATOM    581  CZ  ARG B 273     -49.050 108.261-215.834  1.00  0.00           C  
ATOM    582  NH1 ARG B 273     -48.197 108.599-216.800  1.00  0.00           N  
ATOM    583  NH2 ARG B 273     -49.672 109.208-215.147  1.00  0.00           N  
ATOM    584  N   GLY B 274     -45.525 105.303-215.186  1.00  0.00           N  
ATOM    585  CA  GLY B 274     -44.986 106.140-214.125  1.00  0.00           C  
ATOM    586  C   GLY B 274     -46.150 106.936-213.560  1.00  0.00           C  
ATOM    587  O   GLY B 274     -46.590 107.895-214.188  1.00  0.00           O  
ATOM    588  N   PRO B 275     -46.676 106.571-212.379  1.00  0.00           N  
ATOM    589  CA  PRO B 275     -47.807 107.306-211.808  1.00  0.00           C  
ATOM    590  C   PRO B 275     -47.424 108.618-211.148  1.00  0.00           C  
ATOM    591  O   PRO B 275     -47.513 108.751-209.935  1.00  0.00           O  
ATOM    592  CB  PRO B 275     -48.386 106.308-210.816  1.00  0.00           C  
ATOM    593  CG  PRO B 275     -47.169 105.669-210.288  1.00  0.00           C  
ATOM    594  CD  PRO B 275     -46.295 105.444-211.508  1.00  0.00           C  
ATOM    595  N   SER B 276     -47.022 109.594-211.946  1.00  0.00           N  
ATOM    596  CA  SER B 276     -46.615 110.873-211.395  1.00  0.00           C  
ATOM    597  C   SER B 276     -47.775 111.811-211.117  1.00  0.00           C  
ATOM    598  O   SER B 276     -47.566 112.919-210.619  1.00  0.00           O  
ATOM    599  CB  SER B 276     -45.620 111.540-212.338  1.00  0.00           C  
ATOM    600  OG  SER B 276     -46.006 111.324-213.677  1.00  0.00           O  
ATOM    601  N   SER B 277     -48.993 111.366-211.415  1.00  0.00           N  
ATOM    602  CA  SER B 277     -50.170 112.201-211.196  1.00  0.00           C  
ATOM    603  C   SER B 277     -51.471 111.481-211.517  1.00  0.00           C  
ATOM    604  O   SER B 277     -51.466 110.461-212.191  1.00  0.00           O  
ATOM    605  CB  SER B 277     -50.071 113.452-212.065  1.00  0.00           C  
ATOM    606  OG  SER B 277     -51.299 114.154-212.078  1.00  0.00           O  
ATOM    607  N   GLU B 278     -52.589 112.016-211.037  1.00  0.00           N  
ATOM    608  CA  GLU B 278     -53.886 111.416-211.330  1.00  0.00           C  
ATOM    609  C   GLU B 278     -54.268 111.811-212.755  1.00  0.00           C  
ATOM    610  O   GLU B 278     -55.164 111.222-213.364  1.00  0.00           O  
ATOM    611  CB  GLU B 278     -54.963 111.922-210.362  1.00  0.00           C  
ATOM    612  CG  GLU B 278     -54.729 111.565-208.900  1.00  0.00           C  
ATOM    613  CD  GLU B 278     -55.966 111.778-208.020  1.00  0.00           C  
ATOM    614  OE1 GLU B 278     -56.981 111.062-208.220  1.00  0.00           O  
ATOM    615  OE2 GLU B 278     -55.922 112.661-207.128  1.00  0.00           O  
ATOM    616  N   ALA B 279     -53.560 112.807-213.282  1.00  0.00           N  
ATOM    617  CA  ALA B 279     -53.813 113.334-214.620  1.00  0.00           C  
ATOM    618  C   ALA B 279     -53.077 112.640-215.754  1.00  0.00           C  
ATOM    619  O   ALA B 279     -51.871 112.823-215.942  1.00  0.00           O  
ATOM    620  CB  ALA B 279     -53.493 114.828-214.652  1.00  0.00           C  
ATOM    621  N   MET B 280     -53.813 111.846-216.518  1.00  0.00           N  
ATOM    622  CA  MET B 280     -53.234 111.168-217.662  1.00  0.00           C  
ATOM    623  C   MET B 280     -53.836 111.779-218.917  1.00  0.00           C  
ATOM    624  O   MET B 280     -54.951 112.321-218.897  1.00  0.00           O  
ATOM    625  CB  MET B 280     -53.521 109.667-217.619  1.00  0.00           C  
ATOM    626  CG  MET B 280     -52.603 108.897-216.679  1.00  0.00           C  
ATOM    627  SD  MET B 280     -52.857 107.114-216.755  1.00  0.00           S  
ATOM    628  CE  MET B 280     -54.174 106.980-215.705  1.00  0.00           C  
ATOM    629  N   HIS B 281     -53.082 111.711-220.007  1.00  0.00           N  
ATOM    630  CA  HIS B 281     -53.545 112.255-221.269  1.00  0.00           C  
ATOM    631  C   HIS B 281     -53.628 111.176-222.330  1.00  0.00           C  
ATOM    632  O   HIS B 281     -53.231 110.032-222.113  1.00  0.00           O  
ATOM    633  CB  HIS B 281     -52.621 113.379-221.736  1.00  0.00           C  
ATOM    634  CG  HIS B 281     -51.185 112.978-221.857  1.00  0.00           C  
ATOM    635  ND1 HIS B 281     -50.178 113.606-221.154  1.00  0.00           N  
ATOM    636  CD2 HIS B 281     -50.579 112.050-222.634  1.00  0.00           C  
ATOM    637  CE1 HIS B 281     -49.014 113.086-221.496  1.00  0.00           C  
ATOM    638  NE2 HIS B 281     -49.228 112.139-222.394  1.00  0.00           N  
ATOM    639  N   VAL B 282     -54.153 111.565-223.480  1.00  0.00           N  
ATOM    640  CA  VAL B 282     -54.326 110.676-224.614  1.00  0.00           C  
ATOM    641  C   VAL B 282     -53.022 110.014-225.057  1.00  0.00           C  
ATOM    642  O   VAL B 282     -53.028 108.873-225.524  1.00  0.00           O  
ATOM    643  CB  VAL B 282     -54.942 111.465-225.784  1.00  0.00           C  
ATOM    644  CG1 VAL B 282     -54.730 110.743-227.063  1.00  0.00           C  
ATOM    645  CG2 VAL B 282     -56.420 111.659-225.548  1.00  0.00           C  
ATOM    646  N   GLY B 283     -51.910 110.729-224.907  1.00  0.00           N  
ATOM    647  CA  GLY B 283     -50.622 110.191-225.311  1.00  0.00           C  
ATOM    648  C   GLY B 283     -50.239 108.960-224.511  1.00  0.00           C  
ATOM    649  O   GLY B 283     -49.665 108.006-225.037  1.00  0.00           O  
ATOM    650  N   HIS B 284     -50.558 108.982-223.226  1.00  0.00           N  
ATOM    651  CA  HIS B 284     -50.253 107.860-222.356  1.00  0.00           C  
ATOM    652  C   HIS B 284     -50.963 106.582-222.818  1.00  0.00           C  
ATOM    653  O   HIS B 284     -50.456 105.486-222.601  1.00  0.00           O  
ATOM    654  CB  HIS B 284     -50.685 108.180-220.921  1.00  0.00           C  
ATOM    655  CG  HIS B 284     -49.890 109.270-220.270  1.00  0.00           C  
ATOM    656  ND1 HIS B 284     -50.463 110.219-219.448  1.00  0.00           N  
ATOM    657  CD2 HIS B 284     -48.563 109.541-220.288  1.00  0.00           C  
ATOM    658  CE1 HIS B 284     -49.523 111.026-218.987  1.00  0.00           C  
ATOM    659  NE2 HIS B 284     -48.362 110.636-219.481  1.00  0.00           N  
ATOM    660  N   LEU B 285     -52.124 106.718-223.457  1.00  0.00           N  
ATOM    661  CA  LEU B 285     -52.885 105.551-223.892  1.00  0.00           C  
ATOM    662  C   LEU B 285     -52.302 104.700-225.026  1.00  0.00           C  
ATOM    663  O   LEU B 285     -52.572 103.500-225.099  1.00  0.00           O  
ATOM    664  CB  LEU B 285     -54.304 105.952-224.306  1.00  0.00           C  
ATOM    665  CG  LEU B 285     -55.287 106.606-223.335  1.00  0.00           C  
ATOM    666  CD1 LEU B 285     -56.627 106.749-224.036  1.00  0.00           C  
ATOM    667  CD2 LEU B 285     -55.444 105.788-222.076  1.00  0.00           C  
ATOM    668  N   ILE B 286     -51.518 105.300-225.915  1.00  0.00           N  
ATOM    669  CA  ILE B 286     -50.988 104.548-227.045  1.00  0.00           C  
ATOM    670  C   ILE B 286     -50.454 103.159-226.701  1.00  0.00           C  
ATOM    671  O   ILE B 286     -51.030 102.148-227.125  1.00  0.00           O  
ATOM    672  CB  ILE B 286     -49.907 105.348-227.795  1.00  0.00           C  
ATOM    673  CG1 ILE B 286     -50.486 106.711-228.193  1.00  0.00           C  
ATOM    674  CG2 ILE B 286     -49.437 104.578-229.023  1.00  0.00           C  
ATOM    675  CD1 ILE B 286     -51.872 106.649-228.847  1.00  0.00           C  
ATOM    676  N   PRO B 288     -49.363 103.078-225.916  1.00  0.00           N  
ATOM    677  CA  PRO B 288     -48.841 101.747-225.586  1.00  0.00           C  
ATOM    678  C   PRO B 288     -49.865 100.801-224.968  1.00  0.00           C  
ATOM    679  O   PRO B 288     -49.907  99.618-225.292  1.00  0.00           O  
ATOM    680  CB  PRO B 288     -47.679 102.053-224.646  1.00  0.00           C  
ATOM    681  CG  PRO B 288     -48.069 103.364-224.029  1.00  0.00           C  
ATOM    682  CD  PRO B 288     -48.625 104.128-225.195  1.00  0.00           C  
ATOM    683  N   PHE B 289     -50.702 101.314-224.083  1.00  0.00           N  
ATOM    684  CA  PHE B 289     -51.691 100.459-223.459  1.00  0.00           C  
ATOM    685  C   PHE B 289     -52.705  99.938-224.462  1.00  0.00           C  
ATOM    686  O   PHE B 289     -53.098  98.775-224.401  1.00  0.00           O  
ATOM    687  CB  PHE B 289     -52.369 101.210-222.317  1.00  0.00           C  
ATOM    688  CG  PHE B 289     -51.478 101.402-221.134  1.00  0.00           C  
ATOM    689  CD1 PHE B 289     -51.214 100.342-220.274  1.00  0.00           C  
ATOM    690  CD2 PHE B 289     -50.849 102.624-220.909  1.00  0.00           C  
ATOM    691  CE1 PHE B 289     -50.331 100.493-219.205  1.00  0.00           C  
ATOM    692  CE2 PHE B 289     -49.963 102.790-219.846  1.00  0.00           C  
ATOM    693  CZ  PHE B 289     -49.701 101.725-218.991  1.00  0.00           C  
ATOM    694  N   ILE B 290     -53.115 100.791-225.392  1.00  0.00           N  
ATOM    695  CA  ILE B 290     -54.078 100.395-226.418  1.00  0.00           C  
ATOM    696  C   ILE B 290     -53.520  99.222-227.226  1.00  0.00           C  
ATOM    697  O   ILE B 290     -54.231  98.266-227.530  1.00  0.00           O  
ATOM    698  CB  ILE B 290     -54.381 101.572-227.390  1.00  0.00           C  
ATOM    699  CG1 ILE B 290     -55.233 102.626-226.676  1.00  0.00           C  
ATOM    700  CG2 ILE B 290     -55.094 101.057-228.642  1.00  0.00           C  
ATOM    701  CD1 ILE B 290     -55.402 103.920-227.453  1.00  0.00           C  
ATOM    702  N   PHE B 291     -52.241  99.311-227.571  1.00  0.00           N  
ATOM    703  CA  PHE B 291     -51.586  98.278-228.347  1.00  0.00           C  
ATOM    704  C   PHE B 291     -51.383  97.018-227.506  1.00  0.00           C  
ATOM    705  O   PHE B 291     -51.589  95.904-228.000  1.00  0.00           O  
ATOM    706  CB  PHE B 291     -50.248  98.802-228.856  1.00  0.00           C  
ATOM    707  CG  PHE B 291     -49.595  97.915-229.868  1.00  0.00           C  
ATOM    708  CD1 PHE B 291     -50.255  97.566-231.040  1.00  0.00           C  
ATOM    709  CD2 PHE B 291     -48.307  97.432-229.656  1.00  0.00           C  
ATOM    710  CE1 PHE B 291     -49.640  96.748-231.986  1.00  0.00           C  
ATOM    711  CE2 PHE B 291     -47.685  96.616-230.596  1.00  0.00           C  
ATOM    712  CZ  PHE B 291     -48.352  96.273-231.761  1.00  0.00           C  
ATOM    713  N   THR B 292     -50.991  97.185-226.240  1.00  0.00           N  
ATOM    714  CA  THR B 292     -50.782  96.034-225.364  1.00  0.00           C  
ATOM    715  C   THR B 292     -52.079  95.243-225.212  1.00  0.00           C  
ATOM    716  O   THR B 292     -52.061  94.009-225.170  1.00  0.00           O  
ATOM    717  CB  THR B 292     -50.276  96.452-223.962  1.00  0.00           C  
ATOM    718  OG1 THR B 292     -48.947  96.978-224.072  1.00  0.00           O  
ATOM    719  CG2 THR B 292     -50.257  95.243-223.005  1.00  0.00           C  
ATOM    720  N   LYS B 293     -53.207  95.942-225.137  1.00  0.00           N  
ATOM    721  CA  LYS B 293     -54.483  95.253-225.013  1.00  0.00           C  
ATOM    722  C   LYS B 293     -54.746  94.460-226.303  1.00  0.00           C  
ATOM    723  O   LYS B 293     -55.329  93.387-226.274  1.00  0.00           O  
ATOM    724  CB  LYS B 293     -55.605  96.265-224.741  1.00  0.00           C  
ATOM    725  CG  LYS B 293     -56.965  95.655-224.358  1.00  0.00           C  
ATOM    726  CD  LYS B 293     -57.747  95.218-225.592  1.00  0.00           C  
ATOM    727  CE  LYS B 293     -59.192  94.894-225.257  1.00  0.00           C  
ATOM    728  NZ  LYS B 293     -59.343  93.706-224.366  1.00  0.00           N  
ATOM    729  N   TRP B 294     -54.307  94.977-227.440  1.00  0.00           N  
ATOM    730  CA  TRP B 294     -54.515  94.242-228.672  1.00  0.00           C  
ATOM    731  C   TRP B 294     -53.624  92.999-228.659  1.00  0.00           C  
ATOM    732  O   TRP B 294     -54.085  91.894-228.967  1.00  0.00           O  
ATOM    733  CB  TRP B 294     -54.173  95.094-229.890  1.00  0.00           C  
ATOM    734  CG  TRP B 294     -54.346  94.348-231.183  1.00  0.00           C  
ATOM    735  CD1 TRP B 294     -55.526  94.016-231.792  1.00  0.00           C  
ATOM    736  CD2 TRP B 294     -53.304  93.820-232.011  1.00  0.00           C  
ATOM    737  NE1 TRP B 294     -55.279  93.316-232.952  1.00  0.00           N  
ATOM    738  CE2 TRP B 294     -53.923  93.181-233.108  1.00  0.00           C  
ATOM    739  CE3 TRP B 294     -51.909  93.825-231.933  1.00  0.00           C  
ATOM    740  CZ2 TRP B 294     -53.191  92.551-234.117  1.00  0.00           C  
ATOM    741  CZ3 TRP B 294     -51.183  93.198-232.938  1.00  0.00           C  
ATOM    742  CH2 TRP B 294     -51.826  92.571-234.013  1.00  0.00           C  
ATOM    743  N   LEU B 295     -52.350  93.179-228.304  1.00  0.00           N  
ATOM    744  CA  LEU B 295     -51.407  92.057-228.244  1.00  0.00           C  
ATOM    745  C   LEU B 295     -51.923  90.933-227.341  1.00  0.00           C  
ATOM    746  O   LEU B 295     -51.810  89.757-227.669  1.00  0.00           O  
ATOM    747  CB  LEU B 295     -50.034  92.534-227.746  1.00  0.00           C  
ATOM    748  CG  LEU B 295     -49.233  93.401-228.723  1.00  0.00           C  
ATOM    749  CD1 LEU B 295     -47.942  93.852-228.083  1.00  0.00           C  
ATOM    750  CD2 LEU B 295     -48.938  92.605-229.986  1.00  0.00           C  
ATOM    751  N   GLN B 296     -52.500  91.302-226.205  1.00  0.00           N  
ATOM    752  CA  GLN B 296     -53.017  90.311-225.284  1.00  0.00           C  
ATOM    753  C   GLN B 296     -54.211  89.569-225.865  1.00  0.00           C  
ATOM    754  O   GLN B 296     -54.358  88.374-225.642  1.00  0.00           O  
ATOM    755  CB  GLN B 296     -53.383  90.970-223.954  1.00  0.00           C  
ATOM    756  CG  GLN B 296     -54.312  90.161-223.081  1.00  0.00           C  
ATOM    757  CD  GLN B 296     -54.485  90.782-221.703  1.00  0.00           C  
ATOM    758  OE1 GLN B 296     -53.695  90.517-220.783  1.00  0.00           O  
ATOM    759  NE2 GLN B 296     -55.507  91.628-221.555  1.00  0.00           N  
ATOM    760  N   ASP B 297     -55.071  90.251-226.608  1.00  0.00           N  
ATOM    761  CA  ASP B 297     -56.213  89.548-227.179  1.00  0.00           C  
ATOM    762  C   ASP B 297     -55.763  88.659-228.346  1.00  0.00           C  
ATOM    763  O   ASP B 297     -56.127  87.485-228.421  1.00  0.00           O  
ATOM    764  CB  ASP B 297     -57.291  90.536-227.644  1.00  0.00           C  
ATOM    765  CG  ASP B 297     -58.036  91.190-226.479  1.00  0.00           C  
ATOM    766  OD1 ASP B 297     -57.895  90.709-225.333  1.00  0.00           O  
ATOM    767  OD2 ASP B 297     -58.772  92.180-226.715  1.00  0.00           O  
ATOM    768  N   VAL B 298     -54.954  89.216-229.242  1.00  0.00           N  
ATOM    769  CA  VAL B 298     -54.455  88.479-230.402  1.00  0.00           C  
ATOM    770  C   VAL B 298     -53.667  87.207-230.048  1.00  0.00           C  
ATOM    771  O   VAL B 298     -54.035  86.115-230.493  1.00  0.00           O  
ATOM    772  CB  VAL B 298     -53.603  89.418-231.308  1.00  0.00           C  
ATOM    773  CG1 VAL B 298     -52.474  88.661-231.970  1.00  0.00           C  
ATOM    774  CG2 VAL B 298     -54.489  90.018-232.364  1.00  0.00           C  
ATOM    775  N   PHE B 299     -52.597  87.348-229.260  1.00  0.00           N  
ATOM    776  CA  PHE B 299     -51.764  86.209-228.853  1.00  0.00           C  
ATOM    777  C   PHE B 299     -52.342  85.432-227.671  1.00  0.00           C  
ATOM    778  O   PHE B 299     -51.992  84.278-227.443  1.00  0.00           O  
ATOM    779  CB  PHE B 299     -50.362  86.692-228.500  1.00  0.00           C  
ATOM    780  CG  PHE B 299     -49.599  87.223-229.673  1.00  0.00           C  
ATOM    781  CD1 PHE B 299     -49.113  86.362-230.644  1.00  0.00           C  
ATOM    782  CD2 PHE B 299     -49.384  88.587-229.822  1.00  0.00           C  
ATOM    783  CE1 PHE B 299     -48.423  86.847-231.751  1.00  0.00           C  
ATOM    784  CE2 PHE B 299     -48.692  89.084-230.929  1.00  0.00           C  
ATOM    785  CZ  PHE B 299     -48.212  88.210-231.895  1.00  0.00           C  
ATOM    786  N   ASN B 300     -53.225  86.079-226.921  1.00  0.00           N  
ATOM    787  CA  ASN B 300     -53.877  85.484-225.757  1.00  0.00           C  
ATOM    788  C   ASN B 300     -52.883  85.018-224.689  1.00  0.00           C  
ATOM    789  O   ASN B 300     -52.867  83.848-224.306  1.00  0.00           O  
ATOM    790  CB  ASN B 300     -54.785  84.327-226.200  1.00  0.00           C  
ATOM    791  CG  ASN B 300     -55.658  83.812-225.075  1.00  0.00           C  
ATOM    792  OD1 ASN B 300     -56.032  84.562-224.170  1.00  0.00           O  
ATOM    793  ND2 ASN B 300     -56.002  82.534-225.132  1.00  0.00           N  
ATOM    794  N   VAL B 306     -52.079  85.958-224.196  1.00  0.00           N  
ATOM    795  CA  VAL B 306     -51.061  85.675-223.186  1.00  0.00           C  
ATOM    796  C   VAL B 306     -51.233  86.532-221.930  1.00  0.00           C  
ATOM    797  O   VAL B 306     -51.895  87.566-221.970  1.00  0.00           O  
ATOM    798  CB  VAL B 306     -49.660  85.932-223.761  1.00  0.00           C  
ATOM    799  CG1 VAL B 306     -49.467  85.108-225.019  1.00  0.00           C  
ATOM    800  CG2 VAL B 306     -49.480  87.413-224.062  1.00  0.00           C  
ATOM    801  N   PRO B 307     -50.626  86.117-220.801  1.00  0.00           N  
ATOM    802  CA  PRO B 307     -50.736  86.875-219.551  1.00  0.00           C  
ATOM    803  C   PRO B 307     -49.964  88.185-219.644  1.00  0.00           C  
ATOM    804  O   PRO B 307     -48.978  88.285-220.376  1.00  0.00           O  
ATOM    805  CB  PRO B 307     -50.143  85.919-218.519  1.00  0.00           C  
ATOM    806  CG  PRO B 307     -49.044  85.282-219.290  1.00  0.00           C  
ATOM    807  CD  PRO B 307     -49.718  84.970-220.625  1.00  0.00           C  
ATOM    808  N   LEU B 308     -50.425  89.186-218.902  1.00  0.00           N  
ATOM    809  CA  LEU B 308     -49.802  90.504-218.907  1.00  0.00           C  
ATOM    810  C   LEU B 308     -49.436  90.983-217.507  1.00  0.00           C  
ATOM    811  O   LEU B 308     -50.180  90.787-216.546  1.00  0.00           O  
ATOM    812  CB  LEU B 308     -50.741  91.526-219.573  1.00  0.00           C  
ATOM    813  CG  LEU B 308     -50.382  93.013-219.433  1.00  0.00           C  
ATOM    814  CD1 LEU B 308     -49.059  93.313-220.133  1.00  0.00           C  
ATOM    815  CD2 LEU B 308     -51.497  93.853-220.022  1.00  0.00           C  
ATOM    816  N   VAL B 309     -48.281  91.627-217.418  1.00  0.00           N  
ATOM    817  CA  VAL B 309     -47.767  92.158-216.163  1.00  0.00           C  
ATOM    818  C   VAL B 309     -47.564  93.669-216.345  1.00  0.00           C  
ATOM    819  O   VAL B 309     -46.783  94.096-217.201  1.00  0.00           O  
ATOM    820  CB  VAL B 309     -46.428  91.459-215.822  1.00  0.00           C  
ATOM    821  CG1 VAL B 309     -45.492  92.412-215.127  1.00  0.00           C  
ATOM    822  CG2 VAL B 309     -46.693  90.241-214.955  1.00  0.00           C  
ATOM    823  N   ILE B 310     -48.280  94.474-215.560  1.00  0.00           N  
ATOM    824  CA  ILE B 310     -48.167  95.931-215.667  1.00  0.00           C  
ATOM    825  C   ILE B 310     -47.619  96.581-214.402  1.00  0.00           C  
ATOM    826  O   ILE B 310     -48.290  96.637-213.362  1.00  0.00           O  
ATOM    827  CB  ILE B 310     -49.521  96.580-215.991  1.00  0.00           C  
ATOM    828  CG1 ILE B 310     -50.052  96.043-217.324  1.00  0.00           C  
ATOM    829  CG2 ILE B 310     -49.359  98.085-216.072  1.00  0.00           C  
ATOM    830  CD1 ILE B 310     -51.408  96.582-217.707  1.00  0.00           C  
ATOM    831  N   GLN B 311     -46.393  97.081-214.510  1.00  0.00           N  
ATOM    832  CA  GLN B 311     -45.710  97.723-213.397  1.00  0.00           C  
ATOM    833  C   GLN B 311     -46.071  99.197-213.197  1.00  0.00           C  
ATOM    834  O   GLN B 311     -46.035  99.994-214.135  1.00  0.00           O  
ATOM    835  CB  GLN B 311     -44.196  97.583-213.581  1.00  0.00           C  
ATOM    836  CG  GLN B 311     -43.362  98.322-212.545  1.00  0.00           C  
ATOM    837  CD  GLN B 311     -41.870  98.107-212.745  1.00  0.00           C  
ATOM    838  OE1 GLN B 311     -41.327  98.372-213.827  1.00  0.00           O  
ATOM    839  NE2 GLN B 311     -41.195  97.621-211.698  1.00  0.00           N  
ATOM    840  N   MET B 312     -46.417  99.539-211.960  1.00  0.00           N  
ATOM    841  CA  MET B 312     -46.767 100.902-211.584  1.00  0.00           C  
ATOM    842  C   MET B 312     -45.615 101.408-210.715  1.00  0.00           C  
ATOM    843  O   MET B 312     -45.565 101.134-209.524  1.00  0.00           O  
ATOM    844  CB  MET B 312     -48.069 100.904-210.777  1.00  0.00           C  
ATOM    845  CG  MET B 312     -49.233 100.239-211.482  1.00  0.00           C  
ATOM    846  SD  MET B 312     -49.566 100.961-213.119  1.00  0.00           S  
ATOM    847  CE  MET B 312     -50.563 102.380-212.685  1.00  0.00           C  
ATOM    848  N   THR B 313     -44.692 102.145-211.311  1.00  0.00           N  
ATOM    849  CA  THR B 313     -43.534 102.643-210.585  1.00  0.00           C  
ATOM    850  C   THR B 313     -43.791 103.795-209.594  1.00  0.00           C  
ATOM    851  O   THR B 313     -43.224 104.885-209.727  1.00  0.00           O  
ATOM    852  CB  THR B 313     -42.437 103.057-211.581  1.00  0.00           C  
ATOM    853  OG1 THR B 313     -42.955 104.043-212.482  1.00  0.00           O  
ATOM    854  CG2 THR B 313     -41.982 101.851-212.389  1.00  0.00           C  
ATOM    855  N   ASP B 314     -44.625 103.555-208.586  1.00  0.00           N  
ATOM    856  CA  ASP B 314     -44.904 104.602-207.608  1.00  0.00           C  
ATOM    857  C   ASP B 314     -43.658 104.974-206.816  1.00  0.00           C  
ATOM    858  O   ASP B 314     -43.549 106.092-206.317  1.00  0.00           O  
ATOM    859  CB  ASP B 314     -46.035 104.194-206.653  1.00  0.00           C  
ATOM    860  CG  ASP B 314     -45.848 102.809-206.071  1.00  0.00           C  
ATOM    861  OD1 ASP B 314     -44.839 102.142-206.399  1.00  0.00           O  
ATOM    862  OD2 ASP B 314     -46.723 102.386-205.282  1.00  0.00           O  
ATOM    863  N   ASP B 315     -42.719 104.042-206.697  1.00  0.00           N  
ATOM    864  CA  ASP B 315     -41.482 104.333-205.982  1.00  0.00           C  
ATOM    865  C   ASP B 315     -40.613 105.233-206.846  1.00  0.00           C  
ATOM    866  O   ASP B 315     -39.982 106.164-206.346  1.00  0.00           O  
ATOM    867  CB  ASP B 315     -40.730 103.044-205.635  1.00  0.00           C  
ATOM    868  CG  ASP B 315     -40.634 102.076-206.803  1.00  0.00           C  
ATOM    869  OD1 ASP B 315     -41.096 102.406-207.923  1.00  0.00           O  
ATOM    870  OD2 ASP B 315     -40.089 100.968-206.589  1.00  0.00           O  
ATOM    871  N   GLU B 316     -40.583 104.953-208.146  1.00  0.00           N  
ATOM    872  CA  GLU B 316     -39.807 105.765-209.077  1.00  0.00           C  
ATOM    873  C   GLU B 316     -40.245 107.219-208.881  1.00  0.00           C  
ATOM    874  O   GLU B 316     -39.433 108.090-208.551  1.00  0.00           O  
ATOM    875  CB  GLU B 316     -40.096 105.347-210.526  1.00  0.00           C  
ATOM    876  CG  GLU B 316     -39.198 106.010-211.565  1.00  0.00           C  
ATOM    877  CD  GLU B 316     -39.797 106.006-212.973  1.00  0.00           C  
ATOM    878  OE1 GLU B 316     -40.570 105.082-213.308  1.00  0.00           O  
ATOM    879  OE2 GLU B 316     -39.481 106.930-213.752  1.00  0.00           O  
ATOM    880  N   LYS B 317     -41.539 107.472-209.063  1.00  0.00           N  
ATOM    881  CA  LYS B 317     -42.057 108.821-208.927  1.00  0.00           C  
ATOM    882  C   LYS B 317     -41.874 109.430-207.546  1.00  0.00           C  
ATOM    883  O   LYS B 317     -41.775 110.651-207.423  1.00  0.00           O  
ATOM    884  CB  LYS B 317     -43.525 108.867-209.344  1.00  0.00           C  
ATOM    885  CG  LYS B 317     -43.722 108.541-210.815  1.00  0.00           C  
ATOM    886  CD  LYS B 317     -42.740 109.320-211.688  1.00  0.00           C  
ATOM    887  CE  LYS B 317     -42.858 108.923-213.146  1.00  0.00           C  
ATOM    888  NZ  LYS B 317     -41.786 109.548-213.974  1.00  0.00           N  
ATOM    889  N   TYR B 318     -41.840 108.596-206.508  1.00  0.00           N  
ATOM    890  CA  TYR B 318     -41.616 109.100-205.154  1.00  0.00           C  
ATOM    891  C   TYR B 318     -40.180 109.616-205.134  1.00  0.00           C  
ATOM    892  O   TYR B 318     -39.883 110.688-204.609  1.00  0.00           O  
ATOM    893  CB  TYR B 318     -41.746 107.982-204.115  1.00  0.00           C  
ATOM    894  CG  TYR B 318     -41.269 108.399-202.736  1.00  0.00           C  
ATOM    895  CD1 TYR B 318     -42.079 109.164-201.894  1.00  0.00           C  
ATOM    896  CD2 TYR B 318     -39.987 108.075-202.295  1.00  0.00           C  
ATOM    897  CE1 TYR B 318     -41.620 109.596-200.645  1.00  0.00           C  
ATOM    898  CE2 TYR B 318     -39.519 108.503-201.051  1.00  0.00           C  
ATOM    899  CZ  TYR B 318     -40.339 109.262-200.231  1.00  0.00           C  
ATOM    900  OH  TYR B 318     -39.876 109.681-198.999  1.00  0.00           O  
ATOM    901  N   LEU B 334     -39.297 108.827-205.726  1.00  0.00           N  
ATOM    902  CA  LEU B 334     -37.888 109.155-205.801  1.00  0.00           C  
ATOM    903  C   LEU B 334     -37.592 110.419-206.603  1.00  0.00           C  
ATOM    904  O   LEU B 334     -36.788 111.251-206.189  1.00  0.00           O  
ATOM    905  CB  LEU B 334     -37.138 107.988-206.437  1.00  0.00           C  
ATOM    906  CG  LEU B 334     -36.207 107.087-205.629  1.00  0.00           C  
ATOM    907  CD1 LEU B 334     -36.422 107.227-204.141  1.00  0.00           C  
ATOM    908  CD2 LEU B 334     -36.439 105.670-206.090  1.00  0.00           C  
ATOM    909  N   TRP B 336     -38.249 110.559-207.751  1.00  0.00           N  
ATOM    910  CA  TRP B 336     -38.014 111.692-208.649  1.00  0.00           C  
ATOM    911  C   TRP B 336     -38.793 112.972-208.418  1.00  0.00           C  
ATOM    912  O   TRP B 336     -38.315 114.052-208.754  1.00  0.00           O  
ATOM    913  CB  TRP B 336     -38.245 111.249-210.094  1.00  0.00           C  
ATOM    914  CG  TRP B 336     -36.995 111.007-210.855  1.00  0.00           C  
ATOM    915  CD1 TRP B 336     -36.274 111.927-211.559  1.00  0.00           C  
ATOM    916  CD2 TRP B 336     -36.304 109.761-210.995  1.00  0.00           C  
ATOM    917  NE1 TRP B 336     -35.177 111.330-212.133  1.00  0.00           N  
ATOM    918  CE2 TRP B 336     -35.170 110.001-211.802  1.00  0.00           C  
ATOM    919  CE3 TRP B 336     -36.533 108.465-210.515  1.00  0.00           C  
ATOM    920  CZ2 TRP B 336     -34.263 108.990-212.143  1.00  0.00           C  
ATOM    921  CZ3 TRP B 336     -35.631 107.455-210.853  1.00  0.00           C  
ATOM    922  CH2 TRP B 336     -34.508 107.726-211.661  1.00  0.00           C  
ATOM    923  N   LYS B 407     -39.985 112.864-207.850  1.00  0.00           N  
ATOM    924  CA  LYS B 407     -40.811 114.044-207.642  1.00  0.00           C  
ATOM    925  C   LYS B 407     -41.059 114.417-206.189  1.00  0.00           C  
ATOM    926  O   LYS B 407     -40.762 113.656-205.270  1.00  0.00           O  
ATOM    927  CB  LYS B 407     -42.156 113.849-208.342  1.00  0.00           C  
ATOM    928  CG  LYS B 407     -42.054 113.485-209.818  1.00  0.00           C  
ATOM    929  CD  LYS B 407     -43.408 113.641-210.490  1.00  0.00           C  
ATOM    930  CE  LYS B 407     -43.845 115.104-210.486  1.00  0.00           C  
ATOM    931  NZ  LYS B 407     -45.218 115.311-211.019  1.00  0.00           N  
ATOM    932  N   ASP B 408     -41.602 115.610-205.986  1.00  0.00           N  
ATOM    933  CA  ASP B 408     -41.906 116.054-204.641  1.00  0.00           C  
ATOM    934  C   ASP B 408     -43.236 115.398-204.309  1.00  0.00           C  
ATOM    935  O   ASP B 408     -44.291 116.032-204.372  1.00  0.00           O  
ATOM    936  CB  ASP B 408     -42.044 117.575-204.582  1.00  0.00           C  
ATOM    937  CG  ASP B 408     -42.132 118.096-203.154  1.00  0.00           C  
ATOM    938  OD1 ASP B 408     -42.688 117.385-202.284  1.00  0.00           O  
ATOM    939  OD2 ASP B 408     -41.653 119.224-202.900  1.00  0.00           O  
ATOM    940  N   LEU B 418     -43.187 114.115-203.976  1.00  0.00           N  
ATOM    941  CA  LEU B 418     -44.402 113.389-203.649  1.00  0.00           C  
ATOM    942  C   LEU B 418     -44.302 112.645-202.335  1.00  0.00           C  
ATOM    943  O   LEU B 418     -43.219 112.295-201.879  1.00  0.00           O  
ATOM    944  CB  LEU B 418     -44.749 112.393-204.765  1.00  0.00           C  
ATOM    945  CG  LEU B 418     -45.383 112.959-206.037  1.00  0.00           C  
ATOM    946  CD1 LEU B 418     -45.550 111.867-207.084  1.00  0.00           C  
ATOM    947  CD2 LEU B 418     -46.730 113.563-205.682  1.00  0.00           C  
ATOM    948  N   THR B 419     -45.458 112.412-201.737  1.00  0.00           N  
ATOM    949  CA  THR B 419     -45.565 111.684-200.490  1.00  0.00           C  
ATOM    950  C   THR B 419     -45.691 110.210-200.878  1.00  0.00           C  
ATOM    951  O   THR B 419     -46.077 109.912-202.009  1.00  0.00           O  
ATOM    952  CB  THR B 419     -46.818 112.150-199.742  1.00  0.00           C  
ATOM    953  OG1 THR B 419     -46.423 112.856-198.564  1.00  0.00           O  
ATOM    954  CG2 THR B 419     -47.719 110.980-199.389  1.00  0.00           C  
ATOM    955  N   LEU B 420     -45.365 109.282-199.980  1.00  0.00           N  
ATOM    956  CA  LEU B 420     -45.497 107.872-200.343  1.00  0.00           C  
ATOM    957  C   LEU B 420     -46.949 107.543-200.632  1.00  0.00           C  
ATOM    958  O   LEU B 420     -47.249 106.785-201.552  1.00  0.00           O  
ATOM    959  CB  LEU B 420     -44.980 106.950-199.243  1.00  0.00           C  
ATOM    960  CG  LEU B 420     -43.493 106.631-199.357  1.00  0.00           C  
ATOM    961  CD1 LEU B 420     -43.088 105.723-198.211  1.00  0.00           C  
ATOM    962  CD2 LEU B 420     -43.208 105.976-200.697  1.00  0.00           C  
ATOM    963  N   ASP B 421     -47.852 108.113-199.846  1.00  0.00           N  
ATOM    964  CA  ASP B 421     -49.266 107.872-200.060  1.00  0.00           C  
ATOM    965  C   ASP B 421     -49.707 108.491-201.376  1.00  0.00           C  
ATOM    966  O   ASP B 421     -50.552 107.936-202.075  1.00  0.00           O  
ATOM    967  CB  ASP B 421     -50.100 108.440-198.912  1.00  0.00           C  
ATOM    968  CG  ASP B 421     -49.969 107.622-197.638  1.00  0.00           C  
ATOM    969  OD1 ASP B 421     -49.695 106.396-197.731  1.00  0.00           O  
ATOM    970  OD2 ASP B 421     -50.160 108.208-196.546  1.00  0.00           O  
ATOM    971  N   GLN B 422     -49.146 109.644-201.716  1.00  0.00           N  
ATOM    972  CA  GLN B 422     -49.514 110.280-202.970  1.00  0.00           C  
ATOM    973  C   GLN B 422     -49.102 109.349-204.098  1.00  0.00           C  
ATOM    974  O   GLN B 422     -49.936 108.910-204.885  1.00  0.00           O  
ATOM    975  CB  GLN B 422     -48.815 111.631-203.123  1.00  0.00           C  
ATOM    976  CG  GLN B 422     -49.246 112.658-202.097  1.00  0.00           C  
ATOM    977  CD  GLN B 422     -48.650 114.024-202.366  1.00  0.00           C  
ATOM    978  OE1 GLN B 422     -47.428 114.196-202.382  1.00  0.00           O  
ATOM    979  NE2 GLN B 422     -49.515 115.007-202.583  1.00  0.00           N  
ATOM    980  N   ALA B 423     -47.810 109.043-204.158  1.00  0.00           N  
ATOM    981  CA  ALA B 423     -47.280 108.151-205.182  1.00  0.00           C  
ATOM    982  C   ALA B 423     -48.141 106.898-205.285  1.00  0.00           C  
ATOM    983  O   ALA B 423     -48.596 106.532-206.372  1.00  0.00           O  
ATOM    984  CB  ALA B 423     -45.840 107.765-204.850  1.00  0.00           C  
ATOM    985  N   TYR B 424     -48.369 106.243-204.153  1.00  0.00           N  
ATOM    986  CA  TYR B 424     -49.174 105.040-204.152  1.00  0.00           C  
ATOM    987  C   TYR B 424     -50.596 105.315-204.637  1.00  0.00           C  
ATOM    988  O   TYR B 424     -51.169 104.517-205.385  1.00  0.00           O  
ATOM    989  CB  TYR B 424     -49.208 104.426-202.757  1.00  0.00           C  
ATOM    990  CG  TYR B 424     -50.123 103.230-202.659  1.00  0.00           C  
ATOM    991  CD1 TYR B 424     -49.819 102.039-203.313  1.00  0.00           C  
ATOM    992  CD2 TYR B 424     -51.318 103.308-201.952  1.00  0.00           C  
ATOM    993  CE1 TYR B 424     -50.688 100.959-203.269  1.00  0.00           C  
ATOM    994  CE2 TYR B 424     -52.190 102.240-201.899  1.00  0.00           C  
ATOM    995  CZ  TYR B 424     -51.878 101.066-202.557  1.00  0.00           C  
ATOM    996  OH  TYR B 424     -52.766 100.008-202.502  1.00  0.00           O  
ATOM    997  N   SER B 425     -51.168 106.438-204.207  1.00  0.00           N  
ATOM    998  CA  SER B 425     -52.519 106.814-204.623  1.00  0.00           C  
ATOM    999  C   SER B 425     -52.615 107.004-206.133  1.00  0.00           C  
ATOM   1000  O   SER B 425     -53.603 106.620-206.745  1.00  0.00           O  
ATOM   1001  CB  SER B 425     -52.962 108.112-203.951  1.00  0.00           C  
ATOM   1002  OG  SER B 425     -53.549 107.857-202.693  1.00  0.00           O  
ATOM   1003  N   TYR B 426     -51.594 107.603-206.733  1.00  0.00           N  
ATOM   1004  CA  TYR B 426     -51.616 107.820-208.171  1.00  0.00           C  
ATOM   1005  C   TYR B 426     -51.506 106.493-208.914  1.00  0.00           C  
ATOM   1006  O   TYR B 426     -52.089 106.323-209.988  1.00  0.00           O  
ATOM   1007  CB  TYR B 426     -50.484 108.761-208.602  1.00  0.00           C  
ATOM   1008  CG  TYR B 426     -50.520 110.112-207.927  1.00  0.00           C  
ATOM   1009  CD1 TYR B 426     -51.713 110.627-207.412  1.00  0.00           C  
ATOM   1010  CD2 TYR B 426     -49.367 110.878-207.803  1.00  0.00           C  
ATOM   1011  CE1 TYR B 426     -51.753 111.872-206.785  1.00  0.00           C  
ATOM   1012  CE2 TYR B 426     -49.393 112.128-207.182  1.00  0.00           C  
ATOM   1013  CZ  TYR B 426     -50.590 112.618-206.674  1.00  0.00           C  
ATOM   1014  OH  TYR B 426     -50.625 113.854-206.058  1.00  0.00           O  
ATOM   1015  N   ALA B 427     -50.766 105.548-208.342  1.00  0.00           N  
ATOM   1016  CA  ALA B 427     -50.616 104.249-208.978  1.00  0.00           C  
ATOM   1017  C   ALA B 427     -51.965 103.558-209.026  1.00  0.00           C  
ATOM   1018  O   ALA B 427     -52.349 103.016-210.057  1.00  0.00           O  
ATOM   1019  CB  ALA B 427     -49.621 103.399-208.217  1.00  0.00           C  
ATOM   1020  N   VAL B 429     -52.690 103.587-207.914  1.00  0.00           N  
ATOM   1021  CA  VAL B 429     -53.994 102.943-207.861  1.00  0.00           C  
ATOM   1022  C   VAL B 429     -55.011 103.665-208.734  1.00  0.00           C  
ATOM   1023  O   VAL B 429     -55.900 103.040-209.308  1.00  0.00           O  
ATOM   1024  CB  VAL B 429     -54.526 102.865-206.413  1.00  0.00           C  
ATOM   1025  CG1 VAL B 429     -55.933 102.287-206.396  1.00  0.00           C  
ATOM   1026  CG2 VAL B 429     -53.602 102.008-205.575  1.00  0.00           C  
ATOM   1027  N   GLU B 431     -54.882 104.982-208.843  1.00  0.00           N  
ATOM   1028  CA  GLU B 431     -55.813 105.750-209.659  1.00  0.00           C  
ATOM   1029  C   GLU B 431     -55.533 105.558-211.144  1.00  0.00           C  
ATOM   1030  O   GLU B 431     -56.458 105.383-211.938  1.00  0.00           O  
ATOM   1031  CB  GLU B 431     -55.746 107.236-209.295  1.00  0.00           C  
ATOM   1032  CG  GLU B 431     -56.462 107.559-208.008  1.00  0.00           C  
ATOM   1033  CD  GLU B 431     -57.927 107.190-208.084  1.00  0.00           C  
ATOM   1034  OE1 GLU B 431     -58.628 107.761-208.950  1.00  0.00           O  
ATOM   1035  OE2 GLU B 431     -58.379 106.331-207.290  1.00  0.00           O  
ATOM   1036  N   ASN B 432     -54.257 105.590-211.514  1.00  0.00           N  
ATOM   1037  CA  ASN B 432     -53.868 105.406-212.902  1.00  0.00           C  
ATOM   1038  C   ASN B 432     -54.250 104.002-213.344  1.00  0.00           C  
ATOM   1039  O   ASN B 432     -54.539 103.771-214.522  1.00  0.00           O  
ATOM   1040  CB  ASN B 432     -52.358 105.596-213.071  1.00  0.00           C  
ATOM   1041  CG  ASN B 432     -51.927 107.054-212.994  1.00  0.00           C  
ATOM   1042  OD1 ASN B 432     -50.751 107.366-213.194  1.00  0.00           O  
ATOM   1043  ND2 ASN B 432     -52.870 107.953-212.712  1.00  0.00           N  
ATOM   1044  N   ALA B 433     -54.248 103.068-212.393  1.00  0.00           N  
ATOM   1045  CA  ALA B 433     -54.593 101.673-212.661  1.00  0.00           C  
ATOM   1046  C   ALA B 433     -56.036 101.539-213.165  1.00  0.00           C  
ATOM   1047  O   ALA B 433     -56.346 100.657-213.975  1.00  0.00           O  
ATOM   1048  CB  ALA B 433     -54.398 100.841-211.403  1.00  0.00           C  
ATOM   1049  N   LYS B 434     -56.917 102.411-212.681  1.00  0.00           N  
ATOM   1050  CA  LYS B 434     -58.308 102.388-213.115  1.00  0.00           C  
ATOM   1051  C   LYS B 434     -58.376 102.777-214.591  1.00  0.00           C  
ATOM   1052  O   LYS B 434     -59.178 102.237-215.351  1.00  0.00           O  
ATOM   1053  CB  LYS B 434     -59.137 103.357-212.272  1.00  0.00           C  
ATOM   1054  CG  LYS B 434     -59.238 102.944-210.821  1.00  0.00           C  
ATOM   1055  CD  LYS B 434     -59.962 103.977-209.976  1.00  0.00           C  
ATOM   1056  CE  LYS B 434     -60.104 103.478-208.537  1.00  0.00           C  
ATOM   1057  NZ  LYS B 434     -60.580 104.534-207.592  1.00  0.00           N  
ATOM   1058  N   ASP B 435     -57.527 103.714-214.995  1.00  0.00           N  
ATOM   1059  CA  ASP B 435     -57.493 104.162-216.383  1.00  0.00           C  
ATOM   1060  C   ASP B 435     -56.939 103.059-217.261  1.00  0.00           C  
ATOM   1061  O   ASP B 435     -57.370 102.872-218.405  1.00  0.00           O  
ATOM   1062  CB  ASP B 435     -56.618 105.401-216.517  1.00  0.00           C  
ATOM   1063  CG  ASP B 435     -57.287 106.642-215.978  1.00  0.00           C  
ATOM   1064  OD1 ASP B 435     -58.027 107.282-216.751  1.00  0.00           O  
ATOM   1065  OD2 ASP B 435     -57.084 106.977-214.790  1.00  0.00           O  
ATOM   1066  N   ILE B 436     -55.959 102.337-216.731  1.00  0.00           N  
ATOM   1067  CA  ILE B 436     -55.377 101.243-217.483  1.00  0.00           C  
ATOM   1068  C   ILE B 436     -56.423 100.125-217.589  1.00  0.00           C  
ATOM   1069  O   ILE B 436     -56.605  99.532-218.646  1.00  0.00           O  
ATOM   1070  CB  ILE B 436     -54.081 100.762-216.807  1.00  0.00           C  
ATOM   1071  CG1 ILE B 436     -53.034 101.880-216.899  1.00  0.00           C  
ATOM   1072  CG2 ILE B 436     -53.554  99.505-217.493  1.00  0.00           C  
ATOM   1073  CD1 ILE B 436     -51.729 101.581-216.182  1.00  0.00           C  
ATOM   1074  N   ILE B 437     -57.139  99.860-216.502  1.00  0.00           N  
ATOM   1075  CA  ILE B 437     -58.171  98.827-216.538  1.00  0.00           C  
ATOM   1076  C   ILE B 437     -59.285  99.195-217.533  1.00  0.00           C  
ATOM   1077  O   ILE B 437     -59.930  98.319-218.123  1.00  0.00           O  
ATOM   1078  CB  ILE B 437     -58.773  98.609-215.146  1.00  0.00           C  
ATOM   1079  CG1 ILE B 437     -57.726  97.970-214.237  1.00  0.00           C  
ATOM   1080  CG2 ILE B 437     -60.007  97.729-215.230  1.00  0.00           C  
ATOM   1081  CD1 ILE B 437     -58.111  97.979-212.775  1.00  0.00           C  
ATOM   1082  N   ALA B 438     -59.484 100.493-217.732  1.00  0.00           N  
ATOM   1083  CA  ALA B 438     -60.507 100.986-218.640  1.00  0.00           C  
ATOM   1084  C   ALA B 438     -60.159 100.729-220.110  1.00  0.00           C  
ATOM   1085  O   ALA B 438     -60.986 100.956-220.999  1.00  0.00           O  
ATOM   1086  CB  ALA B 438     -60.731 102.473-218.401  1.00  0.00           C  
ATOM   1087  N   CYS B 439     -58.938 100.268-220.370  1.00  0.00           N  
ATOM   1088  CA  CYS B 439     -58.530  99.966-221.738  1.00  0.00           C  
ATOM   1089  C   CYS B 439     -58.983  98.557-222.137  1.00  0.00           C  
ATOM   1090  O   CYS B 439     -58.751  98.109-223.262  1.00  0.00           O  
ATOM   1091  CB  CYS B 439     -57.016 100.097-221.898  1.00  0.00           C  
ATOM   1092  SG  CYS B 439     -56.409 101.801-221.783  1.00  0.00           S  
ATOM   1093  N   GLY B 444     -59.616  97.859-221.195  1.00  0.00           N  
ATOM   1094  CA  GLY B 444     -60.142  96.537-221.473  1.00  0.00           C  
ATOM   1095  C   GLY B 444     -59.372  95.272-221.142  1.00  0.00           C  
ATOM   1096  O   GLY B 444     -59.833  94.193-221.514  1.00  0.00           O  
ATOM   1097  N   PHE B 445     -58.234  95.373-220.454  1.00  0.00           N  
ATOM   1098  CA  PHE B 445     -57.446  94.189-220.098  1.00  0.00           C  
ATOM   1099  C   PHE B 445     -58.273  93.150-219.355  1.00  0.00           C  
ATOM   1100  O   PHE B 445     -59.069  93.497-218.493  1.00  0.00           O  
ATOM   1101  CB  PHE B 445     -56.252  94.604-219.256  1.00  0.00           C  
ATOM   1102  CG  PHE B 445     -55.301  95.484-219.987  1.00  0.00           C  
ATOM   1103  CD1 PHE B 445     -55.186  96.833-219.666  1.00  0.00           C  
ATOM   1104  CD2 PHE B 445     -54.566  94.978-221.056  1.00  0.00           C  
ATOM   1105  CE1 PHE B 445     -54.356  97.675-220.400  1.00  0.00           C  
ATOM   1106  CE2 PHE B 445     -53.730  95.804-221.803  1.00  0.00           C  
ATOM   1107  CZ  PHE B 445     -53.626  97.165-221.471  1.00  0.00           C  
ATOM   1108  N   ASP B 460     -58.090  91.876-219.698  1.00  0.00           N  
ATOM   1109  CA  ASP B 460     -58.841  90.779-219.077  1.00  0.00           C  
ATOM   1110  C   ASP B 460     -58.431  90.620-217.623  1.00  0.00           C  
ATOM   1111  O   ASP B 460     -57.268  90.338-217.331  1.00  0.00           O  
ATOM   1112  CB  ASP B 460     -58.578  89.463-219.824  1.00  0.00           C  
ATOM   1113  CG  ASP B 460     -59.507  88.336-219.388  1.00  0.00           C  
ATOM   1114  OD1 ASP B 460     -59.579  88.044-218.179  1.00  0.00           O  
ATOM   1115  OD2 ASP B 460     -60.167  87.732-220.259  1.00  0.00           O  
ATOM   1116  N   ILE B 461     -59.387  90.784-216.714  1.00  0.00           N  
ATOM   1117  CA  ILE B 461     -59.113  90.670-215.289  1.00  0.00           C  
ATOM   1118  C   ILE B 461     -58.492  89.328-214.911  1.00  0.00           C  
ATOM   1119  O   ILE B 461     -57.926  89.187-213.832  1.00  0.00           O  
ATOM   1120  CB  ILE B 461     -60.407  90.902-214.462  1.00  0.00           C  
ATOM   1121  CG1 ILE B 461     -60.070  90.990-212.974  1.00  0.00           C  
ATOM   1122  CG2 ILE B 461     -61.404  89.792-214.715  1.00  0.00           C  
ATOM   1123  CD1 ILE B 461     -61.240  91.430-212.139  1.00  0.00           C  
ATOM   1124  N   ASN B 463     -58.588  88.346-215.803  1.00  0.00           N  
ATOM   1125  CA  ASN B 463     -58.034  87.019-215.539  1.00  0.00           C  
ATOM   1126  C   ASN B 463     -56.711  86.759-216.238  1.00  0.00           C  
ATOM   1127  O   ASN B 463     -56.189  85.651-216.176  1.00  0.00           O  
ATOM   1128  CB  ASN B 463     -59.015  85.937-215.976  1.00  0.00           C  
ATOM   1129  CG  ASN B 463     -60.255  85.899-215.123  1.00  0.00           C  
ATOM   1130  OD1 ASN B 463     -60.179  85.703-213.906  1.00  0.00           O  
ATOM   1131  ND2 ASN B 463     -61.413  86.085-215.752  1.00  0.00           N  
ATOM   1132  N   LYS B 471     -56.153  87.761-216.898  1.00  0.00           N  
ATOM   1133  CA  LYS B 471     -54.903  87.538-217.600  1.00  0.00           C  
ATOM   1134  C   LYS B 471     -53.906  88.642-217.313  1.00  0.00           C  
ATOM   1135  O   LYS B 471     -52.797  88.633-217.857  1.00  0.00           O  
ATOM   1136  CB  LYS B 471     -55.164  87.460-219.108  1.00  0.00           C  
ATOM   1137  CG  LYS B 471     -56.331  86.547-219.465  1.00  0.00           C  
ATOM   1138  CD  LYS B 471     -56.605  86.483-220.959  1.00  0.00           C  
ATOM   1139  CE  LYS B 471     -57.837  85.615-221.233  1.00  0.00           C  
ATOM   1140  NZ  LYS B 471     -58.138  85.455-222.693  1.00  0.00           N  
ATOM   1141  N   THR B 472     -54.283  89.588-216.456  1.00  0.00           N  
ATOM   1142  CA  THR B 472     -53.379  90.688-216.171  1.00  0.00           C  
ATOM   1143  C   THR B 472     -53.221  91.078-214.697  1.00  0.00           C  
ATOM   1144  O   THR B 472     -54.181  91.169-213.934  1.00  0.00           O  
ATOM   1145  CB  THR B 472     -53.743  91.929-217.066  1.00  0.00           C  
ATOM   1146  OG1 THR B 472     -53.904  93.103-216.264  1.00  0.00           O  
ATOM   1147  CG2 THR B 472     -55.016  91.670-217.853  1.00  0.00           C  
ATOM   1148  N   PHE B 473     -51.963  91.269-214.315  1.00  0.00           N  
ATOM   1149  CA  PHE B 473     -51.568  91.636-212.966  1.00  0.00           C  
ATOM   1150  C   PHE B 473     -50.974  93.042-212.996  1.00  0.00           C  
ATOM   1151  O   PHE B 473     -49.905  93.265-213.580  1.00  0.00           O  
ATOM   1152  CB  PHE B 473     -50.529  90.633-212.458  1.00  0.00           C  
ATOM   1153  CG  PHE B 473     -49.924  90.985-211.122  1.00  0.00           C  
ATOM   1154  CD1 PHE B 473     -50.731  91.365-210.050  1.00  0.00           C  
ATOM   1155  CD2 PHE B 473     -48.547  90.904-210.927  1.00  0.00           C  
ATOM   1156  CE1 PHE B 473     -50.171  91.661-208.796  1.00  0.00           C  
ATOM   1157  CE2 PHE B 473     -47.977  91.198-209.670  1.00  0.00           C  
ATOM   1158  CZ  PHE B 473     -48.794  91.577-208.607  1.00  0.00           C  
ATOM   1159  N   ILE B 474     -51.685  93.990-212.385  1.00  0.00           N  
ATOM   1160  CA  ILE B 474     -51.242  95.391-212.326  1.00  0.00           C  
ATOM   1161  C   ILE B 474     -50.707  95.614-210.924  1.00  0.00           C  
ATOM   1162  O   ILE B 474     -51.478  95.608-209.961  1.00  0.00           O  
ATOM   1163  CB  ILE B 474     -52.419  96.371-212.559  1.00  0.00           C  
ATOM   1164  CG1 ILE B 474     -53.112  96.061-213.893  1.00  0.00           C  
ATOM   1165  CG2 ILE B 474     -51.903  97.799-212.552  1.00  0.00           C  
ATOM   1166  CD1 ILE B 474     -54.291  96.957-214.201  1.00  0.00           C  
ATOM   1167  N   PHE B 475     -49.399  95.812-210.796  1.00  0.00           N  
ATOM   1168  CA  PHE B 475     -48.822  95.989-209.466  1.00  0.00           C  
ATOM   1169  C   PHE B 475     -48.132  97.314-209.169  1.00  0.00           C  
ATOM   1170  O   PHE B 475     -47.622  97.985-210.060  1.00  0.00           O  
ATOM   1171  CB  PHE B 475     -47.834  94.851-209.170  1.00  0.00           C  
ATOM   1172  CG  PHE B 475     -46.629  94.827-210.082  1.00  0.00           C  
ATOM   1173  CD1 PHE B 475     -46.721  94.311-211.372  1.00  0.00           C  
ATOM   1174  CD2 PHE B 475     -45.397  95.319-209.647  1.00  0.00           C  
ATOM   1175  CE1 PHE B 475     -45.605  94.283-212.218  1.00  0.00           C  
ATOM   1176  CE2 PHE B 475     -44.272  95.295-210.486  1.00  0.00           C  
ATOM   1177  CZ  PHE B 475     -44.379  94.776-211.773  1.00  0.00           C  
ATOM   1178  N   SER B 476     -48.138  97.679-207.893  1.00  0.00           N  
ATOM   1179  CA  SER B 476     -47.472  98.882-207.419  1.00  0.00           C  
ATOM   1180  C   SER B 476     -46.138  98.365-206.894  1.00  0.00           C  
ATOM   1181  O   SER B 476     -46.106  97.348-206.194  1.00  0.00           O  
ATOM   1182  CB  SER B 476     -48.265  99.518-206.276  1.00  0.00           C  
ATOM   1183  OG  SER B 476     -47.410  99.962-205.237  1.00  0.00           O  
ATOM   1184  N   ASP B 477     -45.041  99.032-207.246  1.00  0.00           N  
ATOM   1185  CA  ASP B 477     -43.724  98.599-206.789  1.00  0.00           C  
ATOM   1186  C   ASP B 477     -43.681  98.581-205.270  1.00  0.00           C  
ATOM   1187  O   ASP B 477     -43.166  97.640-204.665  1.00  0.00           O  
ATOM   1188  CB  ASP B 477     -42.631  99.527-207.316  1.00  0.00           C  
ATOM   1189  CG  ASP B 477     -42.275  99.248-208.755  1.00  0.00           C  
ATOM   1190  OD1 ASP B 477     -42.395  98.076-209.172  1.00  0.00           O  
ATOM   1191  OD2 ASP B 477     -41.859 100.191-209.464  1.00  0.00           O  
ATOM   1192  N   LEU B 478     -44.233  99.630-204.667  1.00  0.00           N  
ATOM   1193  CA  LEU B 478     -44.284  99.759-203.221  1.00  0.00           C  
ATOM   1194  C   LEU B 478     -44.960  98.569-202.559  1.00  0.00           C  
ATOM   1195  O   LEU B 478     -44.447  98.049-201.579  1.00  0.00           O  
ATOM   1196  CB  LEU B 478     -45.009 101.048-202.829  1.00  0.00           C  
ATOM   1197  CG  LEU B 478     -44.259 102.288-203.300  1.00  0.00           C  
ATOM   1198  CD1 LEU B 478     -45.013 103.539-202.917  1.00  0.00           C  
ATOM   1199  CD2 LEU B 478     -42.871 102.273-202.686  1.00  0.00           C  
ATOM   1200  N   ASP B 479     -46.102  98.130-203.081  1.00  0.00           N  
ATOM   1201  CA  ASP B 479     -46.789  96.980-202.493  1.00  0.00           C  
ATOM   1202  C   ASP B 479     -46.140  95.647-202.823  1.00  0.00           C  
ATOM   1203  O   ASP B 479     -45.803  94.863-201.936  1.00  0.00           O  
ATOM   1204  CB  ASP B 479     -48.246  96.894-202.957  1.00  0.00           C  
ATOM   1205  CG  ASP B 479     -49.191  97.684-202.083  1.00  0.00           C  
ATOM   1206  OD1 ASP B 479     -48.923  97.824-200.865  1.00  0.00           O  
ATOM   1207  OD2 ASP B 479     -50.215  98.155-202.621  1.00  0.00           O  
ATOM   1208  N   TYR B 482     -45.969  95.395-204.114  1.00  0.00           N  
ATOM   1209  CA  TYR B 482     -45.430  94.124-204.561  1.00  0.00           C  
ATOM   1210  C   TYR B 482     -44.044  93.763-204.051  1.00  0.00           C  
ATOM   1211  O   TYR B 482     -43.794  92.602-203.732  1.00  0.00           O  
ATOM   1212  CB  TYR B 482     -45.476  94.046-206.095  1.00  0.00           C  
ATOM   1213  CG  TYR B 482     -45.357  92.633-206.605  1.00  0.00           C  
ATOM   1214  CD1 TYR B 482     -46.188  91.626-206.108  1.00  0.00           C  
ATOM   1215  CD2 TYR B 482     -44.381  92.284-207.542  1.00  0.00           C  
ATOM   1216  CE1 TYR B 482     -46.044  90.306-206.523  1.00  0.00           C  
ATOM   1217  CE2 TYR B 482     -44.230  90.966-207.963  1.00  0.00           C  
ATOM   1218  CZ  TYR B 482     -45.062  89.987-207.448  1.00  0.00           C  
ATOM   1219  OH  TYR B 482     -44.897  88.684-207.852  1.00  0.00           O  
ATOM   1220  N   MET B 489     -43.148  94.740-203.962  1.00  0.00           N  
ATOM   1221  CA  MET B 489     -41.797  94.461-203.485  1.00  0.00           C  
ATOM   1222  C   MET B 489     -41.856  93.660-202.180  1.00  0.00           C  
ATOM   1223  O   MET B 489     -41.049  92.757-201.956  1.00  0.00           O  
ATOM   1224  CB  MET B 489     -41.030  95.767-203.255  1.00  0.00           C  
ATOM   1225  CG  MET B 489     -39.535  95.586-203.033  1.00  0.00           C  
ATOM   1226  SD  MET B 489     -38.683  94.874-204.481  1.00  0.00           S  
ATOM   1227  CE  MET B 489     -38.195  96.370-205.359  1.00  0.00           C  
ATOM   1228  N   GLY B 490     -42.832  93.980-201.334  1.00  0.00           N  
ATOM   1229  CA  GLY B 490     -42.966  93.297-200.059  1.00  0.00           C  
ATOM   1230  C   GLY B 490     -43.881  92.085-200.026  1.00  0.00           C  
ATOM   1231  O   GLY B 490     -44.268  91.627-198.951  1.00  0.00           O  
ATOM   1232  N   MET B 491     -44.253  91.561-201.185  1.00  0.00           N  
ATOM   1233  CA  MET B 491     -45.104  90.389-201.190  1.00  0.00           C  
ATOM   1234  C   MET B 491     -44.813  89.534-202.393  1.00  0.00           C  
ATOM   1235  O   MET B 491     -45.717  89.056-203.082  1.00  0.00           O  
ATOM   1236  CB  MET B 491     -46.588  90.775-201.117  1.00  0.00           C  
ATOM   1237  CG  MET B 491     -47.080  91.781-202.128  1.00  0.00           C  
ATOM   1238  SD  MET B 491     -48.838  92.157-201.804  1.00  0.00           S  
ATOM   1239  CE  MET B 491     -48.688  93.543-200.652  1.00  0.00           C  
ATOM   1240  N   SER B 492     -43.518  89.346-202.626  1.00  0.00           N  
ATOM   1241  CA  SER B 492     -43.012  88.547-203.733  1.00  0.00           C  
ATOM   1242  C   SER B 492     -41.722  87.850-203.298  1.00  0.00           C  
ATOM   1243  O   SER B 492     -40.747  88.498-202.899  1.00  0.00           O  
ATOM   1244  CB  SER B 492     -42.741  89.434-204.956  1.00  0.00           C  
ATOM   1245  OG  SER B 492     -42.057  88.700-205.958  1.00  0.00           O  
ATOM   1246  N   SER B 493     -41.722  86.525-203.374  1.00  0.00           N  
ATOM   1247  CA  SER B 493     -40.558  85.758-202.970  1.00  0.00           C  
ATOM   1248  C   SER B 493     -39.483  85.773-204.037  1.00  0.00           C  
ATOM   1249  O   SER B 493     -38.421  85.177-203.859  1.00  0.00           O  
ATOM   1250  CB  SER B 493     -40.954  84.317-202.687  1.00  0.00           C  
ATOM   1251  OG  SER B 493     -41.371  83.688-203.880  1.00  0.00           O  
ATOM   1252  N   GLY B 494     -39.743  86.456-205.145  1.00  0.00           N  
ATOM   1253  CA  GLY B 494     -38.749  86.478-206.200  1.00  0.00           C  
ATOM   1254  C   GLY B 494     -38.415  87.825-206.805  1.00  0.00           C  
ATOM   1255  O   GLY B 494     -37.359  87.979-207.425  1.00  0.00           O  
ATOM   1256  N   PHE B 495     -39.288  88.810-206.617  1.00  0.00           N  
ATOM   1257  CA  PHE B 495     -39.054  90.117-207.212  1.00  0.00           C  
ATOM   1258  C   PHE B 495     -37.759  90.785-206.765  1.00  0.00           C  
ATOM   1259  O   PHE B 495     -36.874  91.050-207.585  1.00  0.00           O  
ATOM   1260  CB  PHE B 495     -40.229  91.048-206.936  1.00  0.00           C  
ATOM   1261  CG  PHE B 495     -40.228  92.274-207.790  1.00  0.00           C  
ATOM   1262  CD1 PHE B 495     -40.459  92.183-209.152  1.00  0.00           C  
ATOM   1263  CD2 PHE B 495     -39.974  93.521-207.245  1.00  0.00           C  
ATOM   1264  CE1 PHE B 495     -40.435  93.321-209.958  1.00  0.00           C  
ATOM   1265  CE2 PHE B 495     -39.951  94.657-208.048  1.00  0.00           C  
ATOM   1266  CZ  PHE B 495     -40.181  94.554-209.404  1.00  0.00           C  
ATOM   1267  N   TYR B 496     -37.646  91.056-205.468  1.00  0.00           N  
ATOM   1268  CA  TYR B 496     -36.451  91.704-204.934  1.00  0.00           C  
ATOM   1269  C   TYR B 496     -35.193  90.895-205.210  1.00  0.00           C  
ATOM   1270  O   TYR B 496     -34.124  91.461-205.461  1.00  0.00           O  
ATOM   1271  CB  TYR B 496     -36.579  91.939-203.427  1.00  0.00           C  
ATOM   1272  CG  TYR B 496     -35.378  92.641-202.823  1.00  0.00           C  
ATOM   1273  CD1 TYR B 496     -35.069  93.957-203.169  1.00  0.00           C  
ATOM   1274  CD2 TYR B 496     -34.541  91.986-201.919  1.00  0.00           C  
ATOM   1275  CE1 TYR B 496     -33.954  94.604-202.634  1.00  0.00           C  
ATOM   1276  CE2 TYR B 496     -33.428  92.621-201.377  1.00  0.00           C  
ATOM   1277  CZ  TYR B 496     -33.140  93.929-201.742  1.00  0.00           C  
ATOM   1278  OH  TYR B 496     -32.019  94.552-201.232  1.00  0.00           O  
ATOM   1279  N   LYS B 498     -35.305  89.573-205.152  1.00  0.00           N  
ATOM   1280  CA  LYS B 498     -34.141  88.740-205.427  1.00  0.00           C  
ATOM   1281  C   LYS B 498     -33.549  89.114-206.782  1.00  0.00           C  
ATOM   1282  O   LYS B 498     -32.337  89.305-206.899  1.00  0.00           O  
ATOM   1283  CB  LYS B 498     -34.510  87.256-205.398  1.00  0.00           C  
ATOM   1284  CG  LYS B 498     -34.678  86.715-203.993  1.00  0.00           C  
ATOM   1285  CD  LYS B 498     -34.801  85.202-203.976  1.00  0.00           C  
ATOM   1286  CE  LYS B 498     -35.021  84.695-202.556  1.00  0.00           C  
ATOM   1287  NZ  LYS B 498     -35.048  83.202-202.488  1.00  0.00           N  
ATOM   1288  N   ASN B 499     -34.404  89.239-207.799  1.00  0.00           N  
ATOM   1289  CA  ASN B 499     -33.932  89.606-209.134  1.00  0.00           C  
ATOM   1290  C   ASN B 499     -33.383  91.026-209.162  1.00  0.00           C  
ATOM   1291  O   ASN B 499     -32.359  91.287-209.802  1.00  0.00           O  
ATOM   1292  CB  ASN B 499     -35.045  89.456-210.164  1.00  0.00           C  
ATOM   1293  CG  ASN B 499     -35.201  88.039-210.623  1.00  0.00           C  
ATOM   1294  OD1 ASN B 499     -34.230  87.281-210.636  1.00  0.00           O  
ATOM   1295  ND2 ASN B 499     -36.411  87.667-211.019  1.00  0.00           N  
ATOM   1296  N   VAL B 500     -34.059  91.942-208.474  1.00  0.00           N  
ATOM   1297  CA  VAL B 500     -33.577  93.315-208.419  1.00  0.00           C  
ATOM   1298  C   VAL B 500     -32.112  93.301-207.961  1.00  0.00           C  
ATOM   1299  O   VAL B 500     -31.256  93.953-208.564  1.00  0.00           O  
ATOM   1300  CB  VAL B 500     -34.417  94.173-207.437  1.00  0.00           C  
ATOM   1301  CG1 VAL B 500     -33.669  95.444-207.062  1.00  0.00           C  
ATOM   1302  CG2 VAL B 500     -35.732  94.539-208.074  1.00  0.00           C  
ATOM   1303  N   VAL B 501     -31.823  92.538-206.909  1.00  0.00           N  
ATOM   1304  CA  VAL B 501     -30.459  92.457-206.393  1.00  0.00           C  
ATOM   1305  C   VAL B 501     -29.526  91.876-207.446  1.00  0.00           C  
ATOM   1306  O   VAL B 501     -28.464  92.442-207.702  1.00  0.00           O  
ATOM   1307  CB  VAL B 501     -30.381  91.604-205.092  1.00  0.00           C  
ATOM   1308  CG1 VAL B 501     -28.948  91.476-204.631  1.00  0.00           C  
ATOM   1309  CG2 VAL B 501     -31.189  92.259-203.999  1.00  0.00           C  
ATOM   1310  N   LYS B 502     -29.913  90.763-208.066  1.00  0.00           N  
ATOM   1311  CA  LYS B 502     -29.068  90.167-209.102  1.00  0.00           C  
ATOM   1312  C   LYS B 502     -28.691  91.223-210.132  1.00  0.00           C  
ATOM   1313  O   LYS B 502     -27.525  91.375-210.496  1.00  0.00           O  
ATOM   1314  CB  LYS B 502     -29.788  89.027-209.820  1.00  0.00           C  
ATOM   1315  CG  LYS B 502     -29.815  87.724-209.060  1.00  0.00           C  
ATOM   1316  CD  LYS B 502     -30.470  86.628-209.880  1.00  0.00           C  
ATOM   1317  CE  LYS B 502     -30.608  85.351-209.066  1.00  0.00           C  
ATOM   1318  NZ  LYS B 502     -31.297  84.277-209.834  1.00  0.00           N  
ATOM   1319  N   ILE B 503     -29.690  91.960-210.595  1.00  0.00           N  
ATOM   1320  CA  ILE B 503     -29.454  92.990-211.590  1.00  0.00           C  
ATOM   1321  C   ILE B 503     -28.543  94.097-211.060  1.00  0.00           C  
ATOM   1322  O   ILE B 503     -27.590  94.505-211.736  1.00  0.00           O  
ATOM   1323  CB  ILE B 503     -30.789  93.574-212.071  1.00  0.00           C  
ATOM   1324  CG1 ILE B 503     -31.650  92.437-212.621  1.00  0.00           C  
ATOM   1325  CG2 ILE B 503     -30.554  94.628-213.143  1.00  0.00           C  
ATOM   1326  CD1 ILE B 503     -33.096  92.793-212.783  1.00  0.00           C  
ATOM   1327  N   GLN B 504     -28.819  94.559-209.842  1.00  0.00           N  
ATOM   1328  CA  GLN B 504     -28.026  95.621-209.237  1.00  0.00           C  
ATOM   1329  C   GLN B 504     -26.544  95.291-209.160  1.00  0.00           C  
ATOM   1330  O   GLN B 504     -25.700  96.186-209.215  1.00  0.00           O  
ATOM   1331  CB  GLN B 504     -28.537  95.936-207.836  1.00  0.00           C  
ATOM   1332  CG  GLN B 504     -29.985  96.332-207.794  1.00  0.00           C  
ATOM   1333  CD  GLN B 504     -30.388  96.874-206.446  1.00  0.00           C  
ATOM   1334  OE1 GLN B 504     -30.023  96.319-205.408  1.00  0.00           O  
ATOM   1335  NE2 GLN B 504     -31.157  97.962-206.450  1.00  0.00           N  
ATOM   1336  N   LYS B 505     -26.221  94.011-209.025  1.00  0.00           N  
ATOM   1337  CA  LYS B 505     -24.825  93.609-208.936  1.00  0.00           C  
ATOM   1338  C   LYS B 505     -24.121  93.686-210.290  1.00  0.00           C  
ATOM   1339  O   LYS B 505     -22.907  93.855-210.352  1.00  0.00           O  
ATOM   1340  CB  LYS B 505     -24.724  92.183-208.382  1.00  0.00           C  
ATOM   1341  CG  LYS B 505     -23.298  91.694-208.199  1.00  0.00           C  
ATOM   1342  CD  LYS B 505     -23.273  90.269-207.703  1.00  0.00           C  
ATOM   1343  CE  LYS B 505     -21.848  89.798-207.449  1.00  0.00           C  
ATOM   1344  NZ  LYS B 505     -21.822  88.446-206.814  1.00  0.00           N  
ATOM   1345  N   HIS B 506     -24.887  93.585-211.372  1.00  0.00           N  
ATOM   1346  CA  HIS B 506     -24.312  93.607-212.715  1.00  0.00           C  
ATOM   1347  C   HIS B 506     -24.452  94.906-213.512  1.00  0.00           C  
ATOM   1348  O   HIS B 506     -24.327  94.900-214.729  1.00  0.00           O  
ATOM   1349  CB  HIS B 506     -24.886  92.440-213.514  1.00  0.00           C  
ATOM   1350  CG  HIS B 506     -24.662  91.113-212.863  1.00  0.00           C  
ATOM   1351  ND1 HIS B 506     -23.667  90.247-213.259  1.00  0.00           N  
ATOM   1352  CD2 HIS B 506     -25.272  90.527-211.805  1.00  0.00           C  
ATOM   1353  CE1 HIS B 506     -23.673  89.185-212.473  1.00  0.00           C  
ATOM   1354  NE2 HIS B 506     -24.637  89.330-211.582  1.00  0.00           N  
ATOM   1355  N   VAL B 845     -24.705  96.018-212.833  1.00  0.00           N  
ATOM   1356  CA  VAL B 845     -24.827  97.305-213.508  1.00  0.00           C  
ATOM   1357  C   VAL B 845     -24.067  98.328-212.673  1.00  0.00           C  
ATOM   1358  O   VAL B 845     -24.448  98.606-211.537  1.00  0.00           O  
ATOM   1359  CB  VAL B 845     -26.301  97.743-213.630  1.00  0.00           C  
ATOM   1360  CG1 VAL B 845     -26.381  99.140-214.230  1.00  0.00           C  
ATOM   1361  CG2 VAL B 845     -27.072  96.742-214.484  1.00  0.00           C  
ATOM   1362  N   THR B 846     -22.991  98.884-213.224  1.00  0.00           N  
ATOM   1363  CA  THR B 846     -22.192  99.856-212.479  1.00  0.00           C  
ATOM   1364  C   THR B 846     -22.739 101.265-212.588  1.00  0.00           C  
ATOM   1365  O   THR B 846     -23.557 101.564-213.456  1.00  0.00           O  
ATOM   1366  CB  THR B 846     -20.740  99.897-212.967  1.00  0.00           C  
ATOM   1367  OG1 THR B 846     -20.678 100.600-214.215  1.00  0.00           O  
ATOM   1368  CG2 THR B 846     -20.198  98.486-213.141  1.00  0.00           C  
ATOM   1369  N   PHE B1087     -22.270 102.139-211.708  1.00  0.00           N  
ATOM   1370  CA  PHE B1087     -22.725 103.512-211.731  1.00  0.00           C  
ATOM   1371  C   PHE B1087     -22.333 104.168-213.051  1.00  0.00           C  
ATOM   1372  O   PHE B1087     -23.120 104.914-213.631  1.00  0.00           O  
ATOM   1373  CB  PHE B1087     -22.141 104.284-210.555  1.00  0.00           C  
ATOM   1374  CG  PHE B1087     -22.577 105.713-210.498  1.00  0.00           C  
ATOM   1375  CD1 PHE B1087     -23.923 106.043-210.457  1.00  0.00           C  
ATOM   1376  CD2 PHE B1087     -21.636 106.735-210.478  1.00  0.00           C  
ATOM   1377  CE1 PHE B1087     -24.331 107.377-210.394  1.00  0.00           C  
ATOM   1378  CE2 PHE B1087     -22.029 108.075-210.415  1.00  0.00           C  
ATOM   1379  CZ  PHE B1087     -23.382 108.395-210.373  1.00  0.00           C  
ATOM   1380  N   ASN B1088     -21.124 103.894-213.536  1.00  0.00           N  
ATOM   1381  CA  ASN B1088     -20.693 104.479-214.806  1.00  0.00           C  
ATOM   1382  C   ASN B1088     -21.721 104.152-215.876  1.00  0.00           C  
ATOM   1383  O   ASN B1088     -22.155 105.028-216.619  1.00  0.00           O  
ATOM   1384  CB  ASN B1088     -19.319 103.940-215.233  1.00  0.00           C  
ATOM   1385  CG  ASN B1088     -18.164 104.632-214.514  1.00  0.00           C  
ATOM   1386  OD1 ASN B1088     -18.059 105.861-214.523  1.00  0.00           O  
ATOM   1387  ND2 ASN B1088     -17.287 103.840-213.896  1.00  0.00           N  
ATOM   1388  N   GLN B1094     -22.118 102.886-215.938  1.00  0.00           N  
ATOM   1389  CA  GLN B1094     -23.102 102.440-216.915  1.00  0.00           C  
ATOM   1390  C   GLN B1094     -24.381 103.267-216.870  1.00  0.00           C  
ATOM   1391  O   GLN B1094     -24.811 103.789-217.895  1.00  0.00           O  
ATOM   1392  CB  GLN B1094     -23.442 100.968-216.691  1.00  0.00           C  
ATOM   1393  CG  GLN B1094     -22.308 100.005-216.984  1.00  0.00           C  
ATOM   1394  CD  GLN B1094     -22.690  98.571-216.692  1.00  0.00           C  
ATOM   1395  OE1 GLN B1094     -23.683  98.066-217.213  1.00  0.00           O  
ATOM   1396  NE2 GLN B1094     -21.905  97.905-215.854  1.00  0.00           N  
ATOM   1397  N   VAL B1164     -24.996 103.395-215.697  1.00  0.00           N  
ATOM   1398  CA  VAL B1164     -26.231 104.173-215.620  1.00  0.00           C  
ATOM   1399  C   VAL B1164     -26.011 105.671-215.843  1.00  0.00           C  
ATOM   1400  O   VAL B1164     -26.928 106.378-216.252  1.00  0.00           O  
ATOM   1401  CB  VAL B1164     -26.993 103.937-214.277  1.00  0.00           C  
ATOM   1402  CG1 VAL B1164     -27.410 102.483-214.182  1.00  0.00           C  
ATOM   1403  CG2 VAL B1164     -26.134 104.332-213.085  1.00  0.00           C  
ATOM   1404  N   LYS B1165     -24.800 106.155-215.583  1.00  0.00           N  
ATOM   1405  CA  LYS B1165     -24.496 107.568-215.800  1.00  0.00           C  
ATOM   1406  C   LYS B1165     -24.500 107.759-217.314  1.00  0.00           C  
ATOM   1407  O   LYS B1165     -24.935 108.786-217.834  1.00  0.00           O  
ATOM   1408  CB  LYS B1165     -23.119 107.919-215.227  1.00  0.00           C  
ATOM   1409  N   GLY B1166     -24.024 106.741-218.018  1.00  0.00           N  
ATOM   1410  CA  GLY B1166     -23.979 106.813-219.461  1.00  0.00           C  
ATOM   1411  C   GLY B1166     -25.336 106.601-220.096  1.00  0.00           C  
ATOM   1412  O   GLY B1166     -25.752 107.373-220.958  1.00  0.00           O  
ATOM   1413  N   ILE B1168     -26.038 105.559-219.665  1.00  0.00           N  
ATOM   1414  CA  ILE B1168     -27.347 105.241-220.215  1.00  0.00           C  
ATOM   1415  C   ILE B1168     -28.440 106.255-219.884  1.00  0.00           C  
ATOM   1416  O   ILE B1168     -29.137 106.734-220.780  1.00  0.00           O  
ATOM   1417  CB  ILE B1168     -27.821 103.859-219.733  1.00  0.00           C  
ATOM   1418  CG1 ILE B1168     -26.797 102.789-220.130  1.00  0.00           C  
ATOM   1419  CG2 ILE B1168     -29.198 103.558-220.313  1.00  0.00           C  
ATOM   1420  CD1 ILE B1168     -27.123 101.404-219.617  1.00  0.00           C  
ATOM   1421  N   PHE B1169     -28.585 106.584-218.602  1.00  0.00           N  
ATOM   1422  CA  PHE B1169     -29.632 107.509-218.164  1.00  0.00           C  
ATOM   1423  C   PHE B1169     -29.183 108.930-217.853  1.00  0.00           C  
ATOM   1424  O   PHE B1169     -30.010 109.834-217.751  1.00  0.00           O  
ATOM   1425  CB  PHE B1169     -30.358 106.934-216.941  1.00  0.00           C  
ATOM   1426  CG  PHE B1169     -30.851 105.527-217.136  1.00  0.00           C  
ATOM   1427  CD1 PHE B1169     -30.058 104.442-216.780  1.00  0.00           C  
ATOM   1428  CD2 PHE B1169     -32.098 105.285-217.706  1.00  0.00           C  
ATOM   1429  CE1 PHE B1169     -30.500 103.136-216.989  1.00  0.00           C  
ATOM   1430  CE2 PHE B1169     -32.546 103.982-217.919  1.00  0.00           C  
ATOM   1431  CZ  PHE B1169     -31.747 102.908-217.561  1.00  0.00           C  
ATOM   1432  N   GLY B1170     -27.882 109.128-217.686  1.00  0.00           N  
ATOM   1433  CA  GLY B1170     -27.386 110.460-217.394  1.00  0.00           C  
ATOM   1434  C   GLY B1170     -27.469 110.896-215.939  1.00  0.00           C  
ATOM   1435  O   GLY B1170     -27.781 112.054-215.654  1.00  0.00           O  
ATOM   1436  N   PHE B1171     -27.197 109.980-215.013  1.00  0.00           N  
ATOM   1437  CA  PHE B1171     -27.224 110.326-213.597  1.00  0.00           C  
ATOM   1438  C   PHE B1171     -25.910 111.014-213.257  1.00  0.00           C  
ATOM   1439  O   PHE B1171     -24.951 110.953-214.025  1.00  0.00           O  
ATOM   1440  CB  PHE B1171     -27.365 109.078-212.721  1.00  0.00           C  
ATOM   1441  CG  PHE B1171     -28.598 108.275-212.992  1.00  0.00           C  
ATOM   1442  CD1 PHE B1171     -29.835 108.895-213.131  1.00  0.00           C  
ATOM   1443  CD2 PHE B1171     -28.528 106.887-213.079  1.00  0.00           C  
ATOM   1444  CE1 PHE B1171     -30.992 108.143-213.354  1.00  0.00           C  
ATOM   1445  CE2 PHE B1171     -29.677 106.124-213.301  1.00  0.00           C  
ATOM   1446  CZ  PHE B1171     -30.912 106.752-213.438  1.00  0.00           C  
ATOM   1447  N   THR B1177     -25.867 111.654-212.096  1.00  0.00           N  
ATOM   1448  CA  THR B1177     -24.666 112.344-211.650  1.00  0.00           C  
ATOM   1449  C   THR B1177     -24.406 112.006-210.188  1.00  0.00           C  
ATOM   1450  O   THR B1177     -25.251 111.397-209.529  1.00  0.00           O  
ATOM   1451  CB  THR B1177     -24.832 113.857-211.768  1.00  0.00           C  
ATOM   1452  OG1 THR B1177     -25.794 114.305-210.801  1.00  0.00           O  
ATOM   1453  CG2 THR B1177     -25.316 114.223-213.167  1.00  0.00           C  
ATOM   1454  N   ASP B1178     -23.237 112.409-209.692  1.00  0.00           N  
ATOM   1455  CA  ASP B1178     -22.838 112.175-208.305  1.00  0.00           C  
ATOM   1456  C   ASP B1178     -23.811 112.864-207.354  1.00  0.00           C  
ATOM   1457  O   ASP B1178     -23.889 112.531-206.175  1.00  0.00           O  
ATOM   1458  CB  ASP B1178     -21.433 112.736-208.066  1.00  0.00           C  
ATOM   1459  CG  ASP B1178     -20.369 112.023-208.882  1.00  0.00           C  
ATOM   1460  OD1 ASP B1178     -20.669 111.613-210.028  1.00  0.00           O  
ATOM   1461  OD2 ASP B1178     -19.228 111.884-208.381  1.00  0.00           O  
ATOM   1462  N   SER B1179     -24.558 113.823-207.884  1.00  0.00           N  
ATOM   1463  CA  SER B1179     -25.509 114.593-207.098  1.00  0.00           C  
ATOM   1464  C   SER B1179     -26.900 113.968-206.883  1.00  0.00           C  
ATOM   1465  O   SER B1179     -27.673 114.434-206.036  1.00  0.00           O  
ATOM   1466  CB  SER B1179     -25.650 115.978-207.733  1.00  0.00           C  
ATOM   1467  OG  SER B1179     -26.748 116.683-207.186  1.00  0.00           O  
ATOM   1468  N   ASP B1192     -27.229 112.926-207.642  1.00  0.00           N  
ATOM   1469  CA  ASP B1192     -28.534 112.276-207.499  1.00  0.00           C  
ATOM   1470  C   ASP B1192     -28.583 111.360-206.264  1.00  0.00           C  
ATOM   1471  O   ASP B1192     -27.547 110.859-205.814  1.00  0.00           O  
ATOM   1472  CB  ASP B1192     -28.868 111.462-208.760  1.00  0.00           C  
ATOM   1473  CG  ASP B1192     -29.031 112.333-210.002  1.00  0.00           C  
ATOM   1474  OD1 ASP B1192     -29.653 113.412-209.894  1.00  0.00           O  
ATOM   1475  OD2 ASP B1192     -28.556 111.930-211.089  1.00  0.00           O  
ATOM   1476  N   CYS B1193     -29.782 111.153-205.713  1.00  0.00           N  
ATOM   1477  CA  CYS B1193     -29.943 110.294-204.540  1.00  0.00           C  
ATOM   1478  C   CYS B1193     -29.710 108.841-204.953  1.00  0.00           C  
ATOM   1479  O   CYS B1193     -29.984 108.461-206.093  1.00  0.00           O  
ATOM   1480  CB  CYS B1193     -31.343 110.452-203.937  1.00  0.00           C  
ATOM   1481  SG  CYS B1193     -32.691 109.822-204.969  1.00  0.00           S  
ATOM   1482  N   ILE B1194     -29.203 108.031-204.030  1.00  0.00           N  
ATOM   1483  CA  ILE B1194     -28.916 106.639-204.333  1.00  0.00           C  
ATOM   1484  C   ILE B1194     -30.121 105.839-204.835  1.00  0.00           C  
ATOM   1485  O   ILE B1194     -29.952 104.805-205.491  1.00  0.00           O  
ATOM   1486  CB  ILE B1194     -28.291 105.937-203.115  1.00  0.00           C  
ATOM   1487  CG1 ILE B1194     -29.188 106.109-201.888  1.00  0.00           C  
ATOM   1488  CG2 ILE B1194     -26.910 106.523-202.838  1.00  0.00           C  
ATOM   1489  CD1 ILE B1194     -28.599 105.511-200.630  1.00  0.00           C  
ATOM   1490  N   GLY B1195     -31.327 106.322-204.538  1.00  0.00           N  
ATOM   1491  CA  GLY B1195     -32.533 105.647-204.991  1.00  0.00           C  
ATOM   1492  C   GLY B1195     -32.655 105.713-206.505  1.00  0.00           C  
ATOM   1493  O   GLY B1195     -32.900 104.702-207.167  1.00  0.00           O  
ATOM   1494  N   LYS B1196     -32.478 106.911-207.054  1.00  0.00           N  
ATOM   1495  CA  LYS B1196     -32.547 107.126-208.497  1.00  0.00           C  
ATOM   1496  C   LYS B1196     -31.510 106.277-209.199  1.00  0.00           C  
ATOM   1497  O   LYS B1196     -31.779 105.656-210.229  1.00  0.00           O  
ATOM   1498  CB  LYS B1196     -32.259 108.588-208.840  1.00  0.00           C  
ATOM   1499  CG  LYS B1196     -33.344 109.558-208.447  1.00  0.00           C  
ATOM   1500  CD  LYS B1196     -33.017 110.955-208.930  1.00  0.00           C  
ATOM   1501  CE  LYS B1196     -34.128 111.923-208.600  1.00  0.00           C  
ATOM   1502  NZ  LYS B1196     -33.814 113.275-209.130  1.00  0.00           N  
ATOM   1503  N   ILE B1198     -30.313 106.268-208.631  1.00  0.00           N  
ATOM   1504  CA  ILE B1198     -29.206 105.529-209.204  1.00  0.00           C  
ATOM   1505  C   ILE B1198     -29.447 104.038-209.315  1.00  0.00           C  
ATOM   1506  O   ILE B1198     -28.973 103.404-210.259  1.00  0.00           O  
ATOM   1507  CB  ILE B1198     -27.916 105.784-208.403  1.00  0.00           C  
ATOM   1508  CG1 ILE B1198     -27.432 107.213-208.674  1.00  0.00           C  
ATOM   1509  CG2 ILE B1198     -26.852 104.754-208.760  1.00  0.00           C  
ATOM   1510  CD1 ILE B1198     -26.359 107.680-207.725  1.00  0.00           C  
ATOM   1511  N   SER B1199     -30.183 103.455-208.379  1.00  0.00           N  
ATOM   1512  CA  SER B1199     -30.386 102.024-208.484  1.00  0.00           C  
ATOM   1513  C   SER B1199     -31.751 101.665-209.035  1.00  0.00           C  
ATOM   1514  O   SER B1199     -32.039 100.487-209.251  1.00  0.00           O  
ATOM   1515  CB  SER B1199     -30.166 101.346-207.128  1.00  0.00           C  
ATOM   1516  OG  SER B1199     -31.284 101.518-206.278  1.00  0.00           O  
ATOM   1517  N   PHE B1200     -32.585 102.667-209.290  1.00  0.00           N  
ATOM   1518  CA  PHE B1200     -33.919 102.385-209.806  1.00  0.00           C  
ATOM   1519  C   PHE B1200     -34.027 101.519-211.061  1.00  0.00           C  
ATOM   1520  O   PHE B1200     -34.886 100.633-211.129  1.00  0.00           O  
ATOM   1521  CB  PHE B1200     -34.698 103.653-210.090  1.00  0.00           C  
ATOM   1522  CG  PHE B1200     -36.021 103.377-210.721  1.00  0.00           C  
ATOM   1523  CD1 PHE B1200     -37.039 102.792-209.978  1.00  0.00           C  
ATOM   1524  CD2 PHE B1200     -36.228 103.618-212.073  1.00  0.00           C  
ATOM   1525  CE1 PHE B1200     -38.252 102.445-210.572  1.00  0.00           C  
ATOM   1526  CE2 PHE B1200     -37.433 103.274-212.677  1.00  0.00           C  
ATOM   1527  CZ  PHE B1200     -38.450 102.685-211.923  1.00  0.00           C  
ATOM   1528  N   PRO B1201     -33.194 101.784-212.086  1.00  0.00           N  
ATOM   1529  CA  PRO B1201     -33.244 100.992-213.327  1.00  0.00           C  
ATOM   1530  C   PRO B1201     -33.416  99.483-213.103  1.00  0.00           C  
ATOM   1531  O   PRO B1201     -34.059  98.801-213.897  1.00  0.00           O  
ATOM   1532  CB  PRO B1201     -31.925 101.345-214.010  1.00  0.00           C  
ATOM   1533  CG  PRO B1201     -31.771 102.791-213.645  1.00  0.00           C  
ATOM   1534  CD  PRO B1201     -32.138 102.811-212.163  1.00  0.00           C  
ATOM   1535  N   ALA B1202     -32.851  98.965-212.019  1.00  0.00           N  
ATOM   1536  CA  ALA B1202     -32.983  97.543-211.730  1.00  0.00           C  
ATOM   1537  C   ALA B1202     -34.440  97.183-211.418  1.00  0.00           C  
ATOM   1538  O   ALA B1202     -34.923  96.127-211.815  1.00  0.00           O  
ATOM   1539  CB  ALA B1202     -32.092  97.162-210.565  1.00  0.00           C  
ATOM   1540  N   ILE B1203     -35.135  98.056-210.698  1.00  0.00           N  
ATOM   1541  CA  ILE B1203     -36.528  97.803-210.361  1.00  0.00           C  
ATOM   1542  C   ILE B1203     -37.343  97.663-211.650  1.00  0.00           C  
ATOM   1543  O   ILE B1203     -38.202  96.781-211.771  1.00  0.00           O  
ATOM   1544  CB  ILE B1203     -37.147  98.969-209.544  1.00  0.00           C  
ATOM   1545  CG1 ILE B1203     -36.325  99.246-208.276  1.00  0.00           C  
ATOM   1546  CG2 ILE B1203     -38.607  98.667-209.250  1.00  0.00           C  
ATOM   1547  CD1 ILE B1203     -36.171  98.079-207.352  1.00  0.00           C  
ATOM   1548  N   GLN B1204     -37.077  98.537-212.615  1.00  0.00           N  
ATOM   1549  CA  GLN B1204     -37.824  98.494-213.860  1.00  0.00           C  
ATOM   1550  C   GLN B1204     -37.451  97.309-214.751  1.00  0.00           C  
ATOM   1551  O   GLN B1204     -38.283  96.799-215.509  1.00  0.00           O  
ATOM   1552  CB  GLN B1204     -37.644  99.797-214.638  1.00  0.00           C  
ATOM   1553  CG  GLN B1204     -38.490  99.836-215.904  1.00  0.00           C  
ATOM   1554  CD  GLN B1204     -38.829 101.237-216.347  1.00  0.00           C  
ATOM   1555  OE1 GLN B1204     -38.801 102.173-215.552  1.00  0.00           O  
ATOM   1556  NE2 GLN B1204     -39.157 101.391-217.623  1.00  0.00           N  
ATOM   1557  N   ALA B1205     -36.202  96.872-214.649  1.00  0.00           N  
ATOM   1558  CA  ALA B1205     -35.709  95.761-215.446  1.00  0.00           C  
ATOM   1559  C   ALA B1205     -36.224  94.419-214.944  1.00  0.00           C  
ATOM   1560  O   ALA B1205     -36.605  93.549-215.735  1.00  0.00           O  
ATOM   1561  CB  ALA B1205     -34.191  95.759-215.431  1.00  0.00           C  
ATOM   1562  N   ALA B1206     -36.227  94.267-213.622  1.00  0.00           N  
ATOM   1563  CA  ALA B1206     -36.653  93.047-212.941  1.00  0.00           C  
ATOM   1564  C   ALA B1206     -37.918  92.358-213.448  1.00  0.00           C  
ATOM   1565  O   ALA B1206     -37.966  91.131-213.536  1.00  0.00           O  
ATOM   1566  CB  ALA B1206     -36.792  93.326-211.454  1.00  0.00           C  
ATOM   1567  N   PRO B1207     -38.962  93.124-213.787  1.00  0.00           N  
ATOM   1568  CA  PRO B1207     -40.149  92.397-214.257  1.00  0.00           C  
ATOM   1569  C   PRO B1207     -40.023  91.719-215.611  1.00  0.00           C  
ATOM   1570  O   PRO B1207     -40.963  91.089-216.084  1.00  0.00           O  
ATOM   1571  CB  PRO B1207     -41.261  93.450-214.196  1.00  0.00           C  
ATOM   1572  CG  PRO B1207     -40.534  94.741-214.307  1.00  0.00           C  
ATOM   1573  CD  PRO B1207     -39.252  94.548-213.550  1.00  0.00           C  
ATOM   1574  N   SER B1208     -38.851  91.821-216.220  1.00  0.00           N  
ATOM   1575  CA  SER B1208     -38.631  91.196-217.516  1.00  0.00           C  
ATOM   1576  C   SER B1208     -38.391  89.702-217.353  1.00  0.00           C  
ATOM   1577  O   SER B1208     -38.435  88.944-218.321  1.00  0.00           O  
ATOM   1578  CB  SER B1208     -37.419  91.825-218.203  1.00  0.00           C  
ATOM   1579  OG  SER B1208     -37.539  93.236-218.220  1.00  0.00           O  
ATOM   1580  N   PHE B1209     -38.147  89.280-216.119  1.00  0.00           N  
ATOM   1581  CA  PHE B1209     -37.863  87.882-215.845  1.00  0.00           C  
ATOM   1582  C   PHE B1209     -39.006  87.176-215.119  1.00  0.00           C  
ATOM   1583  O   PHE B1209     -39.323  87.497-213.973  1.00  0.00           O  
ATOM   1584  CB  PHE B1209     -36.567  87.819-215.053  1.00  0.00           C  
ATOM   1585  CG  PHE B1209     -35.468  88.645-215.659  1.00  0.00           C  
ATOM   1586  CD1 PHE B1209     -34.925  88.299-216.890  1.00  0.00           C  
ATOM   1587  CD2 PHE B1209     -34.992  89.783-215.015  1.00  0.00           C  
ATOM   1588  CE1 PHE B1209     -33.924  89.072-217.471  1.00  0.00           C  
ATOM   1589  CE2 PHE B1209     -33.991  90.564-215.588  1.00  0.00           C  
ATOM   1590  CZ  PHE B1209     -33.456  90.208-216.819  1.00  0.00           C  
ATOM   1591  N   SER B1210     -39.607  86.200-215.791  1.00  0.00           N  
ATOM   1592  CA  SER B1210     -40.745  85.476-215.242  1.00  0.00           C  
ATOM   1593  C   SER B1210     -40.714  85.011-213.789  1.00  0.00           C  
ATOM   1594  O   SER B1210     -41.772  84.933-213.162  1.00  0.00           O  
ATOM   1595  CB  SER B1210     -41.108  84.285-216.144  1.00  0.00           C  
ATOM   1596  OG  SER B1210     -39.980  83.499-216.462  1.00  0.00           O  
ATOM   1597  N   ASN B1211     -39.550  84.702-213.227  1.00  0.00           N  
ATOM   1598  CA  ASN B1211     -39.575  84.241-211.842  1.00  0.00           C  
ATOM   1599  C   ASN B1211     -39.671  85.370-210.819  1.00  0.00           C  
ATOM   1600  O   ASN B1211     -39.482  85.153-209.624  1.00  0.00           O  
ATOM   1601  CB  ASN B1211     -38.388  83.324-211.520  1.00  0.00           C  
ATOM   1602  CG  ASN B1211     -37.066  84.049-211.494  1.00  0.00           C  
ATOM   1603  OD1 ASN B1211     -36.082  83.515-210.994  1.00  0.00           O  
ATOM   1604  ND2 ASN B1211     -37.027  85.261-212.043  1.00  0.00           N  
ATOM   1605  N   SER B1280     -39.975  86.572-211.297  1.00  0.00           N  
ATOM   1606  CA  SER B1280     -40.155  87.716-210.415  1.00  0.00           C  
ATOM   1607  C   SER B1280     -41.616  87.703-209.981  1.00  0.00           C  
ATOM   1608  O   SER B1280     -42.019  88.433-209.079  1.00  0.00           O  
ATOM   1609  CB  SER B1280     -39.863  89.022-211.153  1.00  0.00           C  
ATOM   1610  OG  SER B1280     -38.490  89.134-211.453  1.00  0.00           O  
ATOM   1611  N   PHE B1281     -42.399  86.852-210.638  1.00  0.00           N  
ATOM   1612  CA  PHE B1281     -43.827  86.713-210.362  1.00  0.00           C  
ATOM   1613  C   PHE B1281     -44.191  85.259-210.051  1.00  0.00           C  
ATOM   1614  O   PHE B1281     -44.898  84.607-210.816  1.00  0.00           O  
ATOM   1615  CB  PHE B1281     -44.622  87.201-211.572  1.00  0.00           C  
ATOM   1616  CG  PHE B1281     -44.312  88.612-211.962  1.00  0.00           C  
ATOM   1617  CD1 PHE B1281     -44.887  89.675-211.278  1.00  0.00           C  
ATOM   1618  CD2 PHE B1281     -43.440  88.883-213.011  1.00  0.00           C  
ATOM   1619  CE1 PHE B1281     -44.603  90.985-211.632  1.00  0.00           C  
ATOM   1620  CE2 PHE B1281     -43.146  90.199-213.376  1.00  0.00           C  
ATOM   1621  CZ  PHE B1281     -43.731  91.251-212.683  1.00  0.00           C  
ATOM   1622  N   PRO B1282     -43.709  84.738-208.915  1.00  0.00           N  
ATOM   1623  CA  PRO B1282     -43.971  83.362-208.488  1.00  0.00           C  
ATOM   1624  C   PRO B1282     -45.442  82.995-208.541  1.00  0.00           C  
ATOM   1625  O   PRO B1282     -45.796  81.904-208.975  1.00  0.00           O  
ATOM   1626  CB  PRO B1282     -43.437  83.338-207.062  1.00  0.00           C  
ATOM   1627  CG  PRO B1282     -42.293  84.280-207.138  1.00  0.00           C  
ATOM   1628  CD  PRO B1282     -42.884  85.435-207.916  1.00  0.00           C  
ATOM   1629  N   GLN B1283     -46.300  83.904-208.099  1.00  0.00           N  
ATOM   1630  CA  GLN B1283     -47.721  83.622-208.102  1.00  0.00           C  
ATOM   1631  C   GLN B1283     -48.291  83.430-209.511  1.00  0.00           C  
ATOM   1632  O   GLN B1283     -49.407  82.934-209.664  1.00  0.00           O  
ATOM   1633  CB  GLN B1283     -48.474  84.726-207.360  1.00  0.00           C  
ATOM   1634  CG  GLN B1283     -47.740  86.060-207.325  1.00  0.00           C  
ATOM   1635  CD  GLN B1283     -46.932  86.279-206.041  1.00  0.00           C  
ATOM   1636  OE1 GLN B1283     -47.491  86.353-204.940  1.00  0.00           O  
ATOM   1637  NE2 GLN B1283     -45.612  86.392-206.184  1.00  0.00           N  
ATOM   1638  N   ILE B1284     -47.525  83.801-210.536  1.00  0.00           N  
ATOM   1639  CA  ILE B1284     -47.978  83.655-211.919  1.00  0.00           C  
ATOM   1640  C   ILE B1284     -47.212  82.577-212.677  1.00  0.00           C  
ATOM   1641  O   ILE B1284     -47.810  81.758-213.376  1.00  0.00           O  
ATOM   1642  CB  ILE B1284     -47.820  84.972-212.726  1.00  0.00           C  
ATOM   1643  CG1 ILE B1284     -48.560  86.118-212.036  1.00  0.00           C  
ATOM   1644  CG2 ILE B1284     -48.361  84.776-214.147  1.00  0.00           C  
ATOM   1645  CD1 ILE B1284     -48.277  87.478-212.649  1.00  0.00           C  
ATOM   1646  N   PHE B1285     -45.887  82.589-212.546  1.00  0.00           N  
ATOM   1647  CA  PHE B1285     -45.036  81.624-213.243  1.00  0.00           C  
ATOM   1648  C   PHE B1285     -44.321  80.623-212.326  1.00  0.00           C  
ATOM   1649  O   PHE B1285     -43.562  79.773-212.795  1.00  0.00           O  
ATOM   1650  CB  PHE B1285     -44.010  82.374-214.095  1.00  0.00           C  
ATOM   1651  CG  PHE B1285     -44.623  83.395-215.011  1.00  0.00           C  
ATOM   1652  CD1 PHE B1285     -44.356  84.753-214.841  1.00  0.00           C  
ATOM   1653  CD2 PHE B1285     -45.473  83.004-216.040  1.00  0.00           C  
ATOM   1654  CE1 PHE B1285     -44.926  85.704-215.681  1.00  0.00           C  
ATOM   1655  CE2 PHE B1285     -46.048  83.949-216.885  1.00  0.00           C  
ATOM   1656  CZ  PHE B1285     -45.773  85.303-216.705  1.00  0.00           C  
ATOM   1657  N   ARG B1286     -44.569  80.737-211.024  1.00  0.00           N  
ATOM   1658  CA  ARG B1286     -43.987  79.855-210.011  1.00  0.00           C  
ATOM   1659  C   ARG B1286     -42.627  79.233-210.342  1.00  0.00           C  
ATOM   1660  O   ARG B1286     -42.560  78.160-210.947  1.00  0.00           O  
ATOM   1661  CB  ARG B1286     -44.988  78.747-209.669  1.00  0.00           C  
ATOM   1662  N   ASP B1287     -41.553  79.907-209.935  1.00  0.00           N  
ATOM   1663  CA  ASP B1287     -40.180  79.427-210.145  1.00  0.00           C  
ATOM   1664  C   ASP B1287     -39.731  79.227-211.589  1.00  0.00           C  
ATOM   1665  O   ASP B1287     -38.535  79.249-211.866  1.00  0.00           O  
ATOM   1666  CB  ASP B1287     -39.949  78.128-209.363  1.00  0.00           C  
ATOM   1667  CG  ASP B1287     -39.886  78.355-207.859  1.00  0.00           C  
ATOM   1668  OD1 ASP B1287     -38.938  79.022-207.388  1.00  0.00           O  
ATOM   1669  OD2 ASP B1287     -40.787  77.869-207.144  1.00  0.00           O  
ATOM   1670  N   ARG B1288     -40.676  79.018-212.499  1.00  0.00           N  
ATOM   1671  CA  ARG B1288     -40.355  78.841-213.912  1.00  0.00           C  
ATOM   1672  C   ARG B1288     -39.504  80.060-214.329  1.00  0.00           C  
ATOM   1673  O   ARG B1288     -39.823  81.194-213.973  1.00  0.00           O  
ATOM   1674  CB  ARG B1288     -41.661  78.757-214.699  1.00  0.00           C  
ATOM   1675  CG  ARG B1288     -41.523  78.374-216.139  1.00  0.00           C  
ATOM   1676  CD  ARG B1288     -41.118  76.940-216.347  1.00  0.00           C  
ATOM   1677  NE  ARG B1288     -41.190  76.623-217.770  1.00  0.00           N  
ATOM   1678  CZ  ARG B1288     -42.326  76.545-218.459  1.00  0.00           C  
ATOM   1679  NH1 ARG B1288     -43.488  76.751-217.852  1.00  0.00           N  
ATOM   1680  NH2 ARG B1288     -42.303  76.282-219.759  1.00  0.00           N  
ATOM   1681  N   THR B1289     -38.431  79.832-215.083  1.00  0.00           N  
ATOM   1682  CA  THR B1289     -37.519  80.918-215.460  1.00  0.00           C  
ATOM   1683  C   THR B1289     -37.231  81.124-216.958  1.00  0.00           C  
ATOM   1684  O   THR B1289     -36.357  81.912-217.334  1.00  0.00           O  
ATOM   1685  CB  THR B1289     -36.166  80.698-214.762  1.00  0.00           C  
ATOM   1686  OG1 THR B1289     -35.225  81.678-215.205  1.00  0.00           O  
ATOM   1687  CG2 THR B1289     -35.626  79.307-215.096  1.00  0.00           C  
ATOM   1688  N   ASP B1290     -37.977  80.449-217.816  1.00  0.00           N  
ATOM   1689  CA  ASP B1290     -37.723  80.548-219.245  1.00  0.00           C  
ATOM   1690  C   ASP B1290     -38.742  81.300-220.091  1.00  0.00           C  
ATOM   1691  O   ASP B1290     -38.452  81.633-221.240  1.00  0.00           O  
ATOM   1692  CB  ASP B1290     -37.559  79.137-219.804  1.00  0.00           C  
ATOM   1693  CG  ASP B1290     -38.791  78.284-219.576  1.00  0.00           C  
ATOM   1694  OD1 ASP B1290     -39.641  78.204-220.491  1.00  0.00           O  
ATOM   1695  OD2 ASP B1290     -38.920  77.711-218.469  1.00  0.00           O  
ATOM   1696  N   ILE B1291     -39.924  81.568-219.547  1.00  0.00           N  
ATOM   1697  CA  ILE B1291     -40.940  82.257-220.327  1.00  0.00           C  
ATOM   1698  C   ILE B1291     -40.432  83.525-221.007  1.00  0.00           C  
ATOM   1699  O   ILE B1291     -39.907  84.429-220.353  1.00  0.00           O  
ATOM   1700  CB  ILE B1291     -42.166  82.624-219.484  1.00  0.00           C  
ATOM   1701  CG1 ILE B1291     -42.898  81.366-219.023  1.00  0.00           C  
ATOM   1702  CG2 ILE B1291     -43.138  83.412-220.329  1.00  0.00           C  
ATOM   1703  CD1 ILE B1291     -42.089  80.472-218.182  1.00  0.00           C  
ATOM   1704  N   GLN B1292     -40.588  83.564-222.329  1.00  0.00           N  
ATOM   1705  CA  GLN B1292     -40.188  84.698-223.159  1.00  0.00           C  
ATOM   1706  C   GLN B1292     -41.014  85.905-222.727  1.00  0.00           C  
ATOM   1707  O   GLN B1292     -42.226  85.787-222.503  1.00  0.00           O  
ATOM   1708  CB  GLN B1292     -40.513  84.408-224.634  1.00  0.00           C  
ATOM   1709  CG  GLN B1292     -39.342  84.385-225.620  1.00  0.00           C  
ATOM   1710  CD  GLN B1292     -38.692  85.739-225.819  1.00  0.00           C  
ATOM   1711  OE1 GLN B1292     -39.339  86.778-225.692  1.00  0.00           O  
ATOM   1712  NE2 GLN B1292     -37.405  85.732-226.153  1.00  0.00           N  
ATOM   1713  N   CYS B1293     -40.369  87.059-222.622  1.00  0.00           N  
ATOM   1714  CA  CYS B1293     -41.075  88.274-222.252  1.00  0.00           C  
ATOM   1715  C   CYS B1293     -41.081  89.250-223.434  1.00  0.00           C  
ATOM   1716  O   CYS B1293     -40.070  89.411-224.126  1.00  0.00           O  
ATOM   1717  CB  CYS B1293     -40.406  88.922-221.035  1.00  0.00           C  
ATOM   1718  SG  CYS B1293     -41.059  90.545-220.549  1.00  0.00           S  
ATOM   1719  N   LEU B1294     -42.231  89.876-223.673  1.00  0.00           N  
ATOM   1720  CA  LEU B1294     -42.374  90.859-224.749  1.00  0.00           C  
ATOM   1721  C   LEU B1294     -42.766  92.187-224.111  1.00  0.00           C  
ATOM   1722  O   LEU B1294     -43.784  92.276-223.428  1.00  0.00           O  
ATOM   1723  CB  LEU B1294     -43.459  90.433-225.743  1.00  0.00           C  
ATOM   1724  CG  LEU B1294     -43.761  91.416-226.883  1.00  0.00           C  
ATOM   1725  CD1 LEU B1294     -42.476  91.805-227.599  1.00  0.00           C  
ATOM   1726  CD2 LEU B1294     -44.747  90.787-227.860  1.00  0.00           C  
ATOM   1727  N   ILE B1295     -41.964  93.219-224.342  1.00  0.00           N  
ATOM   1728  CA  ILE B1295     -42.229  94.528-223.756  1.00  0.00           C  
ATOM   1729  C   ILE B1295     -42.654  95.627-224.738  1.00  0.00           C  
ATOM   1730  O   ILE B1295     -41.816  96.202-225.437  1.00  0.00           O  
ATOM   1731  CB  ILE B1295     -40.986  95.064-223.009  1.00  0.00           C  
ATOM   1732  CG1 ILE B1295     -40.444  94.021-222.033  1.00  0.00           C  
ATOM   1733  CG2 ILE B1295     -41.350  96.331-222.260  1.00  0.00           C  
ATOM   1734  CD1 ILE B1295     -39.131  94.454-221.375  1.00  0.00           C  
ATOM   1735  N   PRO B1296     -43.963  95.920-224.823  1.00  0.00           N  
ATOM   1736  CA  PRO B1296     -44.360  96.986-225.748  1.00  0.00           C  
ATOM   1737  C   PRO B1296     -44.259  98.299-224.970  1.00  0.00           C  
ATOM   1738  O   PRO B1296     -44.766  98.404-223.852  1.00  0.00           O  
ATOM   1739  CB  PRO B1296     -45.792  96.604-226.125  1.00  0.00           C  
ATOM   1740  CG  PRO B1296     -46.301  95.952-224.897  1.00  0.00           C  
ATOM   1741  CD  PRO B1296     -45.128  95.112-224.418  1.00  0.00           C  
ATOM   1742  N   CYS B1297     -43.592  99.292-225.550  1.00  0.00           N  
ATOM   1743  CA  CYS B1297     -43.411 100.568-224.863  1.00  0.00           C  
ATOM   1744  C   CYS B1297     -43.027 101.739-225.773  1.00  0.00           C  
ATOM   1745  O   CYS B1297     -42.575 101.556-226.907  1.00  0.00           O  
ATOM   1746  CB  CYS B1297     -42.319 100.411-223.821  1.00  0.00           C  
ATOM   1747  SG  CYS B1297     -40.724 100.062-224.602  1.00  0.00           S  
ATOM   1748  N   ALA B1298     -43.190 102.951-225.254  1.00  0.00           N  
ATOM   1749  CA  ALA B1298     -42.830 104.135-226.006  1.00  0.00           C  
ATOM   1750  C   ALA B1298     -41.324 104.077-226.154  1.00  0.00           C  
ATOM   1751  O   ALA B1298     -40.613 103.635-225.253  1.00  0.00           O  
ATOM   1752  CB  ALA B1298     -43.240 105.388-225.256  1.00  0.00           C  
ATOM   1753  N   ILE B1299     -40.842 104.523-227.302  1.00  0.00           N  
ATOM   1754  CA  ILE B1299     -39.421 104.506-227.589  1.00  0.00           C  
ATOM   1755  C   ILE B1299     -38.526 105.074-226.463  1.00  0.00           C  
ATOM   1756  O   ILE B1299     -37.404 104.618-226.281  1.00  0.00           O  
ATOM   1757  CB  ILE B1299     -39.157 105.238-228.947  1.00  0.00           C  
ATOM   1758  CG1 ILE B1299     -38.158 104.435-229.779  1.00  0.00           C  
ATOM   1759  CG2 ILE B1299     -38.675 106.660-228.725  1.00  0.00           C  
ATOM   1760  CD1 ILE B1299     -36.867 104.131-229.086  1.00  0.00           C  
ATOM   1761  N   ASP B1300     -39.013 106.042-225.691  1.00  0.00           N  
ATOM   1762  CA  ASP B1300     -38.176 106.616-224.640  1.00  0.00           C  
ATOM   1763  C   ASP B1300     -37.882 105.692-223.445  1.00  0.00           C  
ATOM   1764  O   ASP B1300     -37.135 106.063-222.540  1.00  0.00           O  
ATOM   1765  CB  ASP B1300     -38.768 107.940-224.142  1.00  0.00           C  
ATOM   1766  CG  ASP B1300     -40.131 107.770-223.508  1.00  0.00           C  
ATOM   1767  OD1 ASP B1300     -40.441 106.639-223.080  1.00  0.00           O  
ATOM   1768  OD2 ASP B1300     -40.892 108.764-223.418  1.00  0.00           O  
ATOM   1769  N   GLN B1301     -38.453 104.490-223.445  1.00  0.00           N  
ATOM   1770  CA  GLN B1301     -38.224 103.540-222.358  1.00  0.00           C  
ATOM   1771  C   GLN B1301     -37.122 102.546-222.711  1.00  0.00           C  
ATOM   1772  O   GLN B1301     -36.590 101.849-221.844  1.00  0.00           O  
ATOM   1773  CB  GLN B1301     -39.504 102.762-222.043  1.00  0.00           C  
ATOM   1774  CG  GLN B1301     -40.612 103.605-221.467  1.00  0.00           C  
ATOM   1775  CD  GLN B1301     -40.153 104.394-220.271  1.00  0.00           C  
ATOM   1776  OE1 GLN B1301     -39.731 103.829-219.261  1.00  0.00           O  
ATOM   1777  NE2 GLN B1301     -40.222 105.709-220.376  1.00  0.00           N  
ATOM   1778  N   ASP B1302     -36.781 102.491-223.990  1.00  0.00           N  
ATOM   1779  CA  ASP B1302     -35.770 101.571-224.477  1.00  0.00           C  
ATOM   1780  C   ASP B1302     -34.488 101.483-223.650  1.00  0.00           C  
ATOM   1781  O   ASP B1302     -34.048 100.388-223.302  1.00  0.00           O  
ATOM   1782  CB  ASP B1302     -35.414 101.904-225.924  1.00  0.00           C  
ATOM   1783  CG  ASP B1302     -34.596 100.817-226.574  1.00  0.00           C  
ATOM   1784  OD1 ASP B1302     -33.477 101.117-227.047  1.00  0.00           O  
ATOM   1785  OD2 ASP B1302     -35.073  99.661-226.608  1.00  0.00           O  
ATOM   1786  N   PRO B1303     -33.860 102.625-223.332  1.00  0.00           N  
ATOM   1787  CA  PRO B1303     -32.630 102.522-222.540  1.00  0.00           C  
ATOM   1788  C   PRO B1303     -32.703 101.550-221.355  1.00  0.00           C  
ATOM   1789  O   PRO B1303     -31.749 100.821-221.093  1.00  0.00           O  
ATOM   1790  CB  PRO B1303     -32.350 103.976-222.128  1.00  0.00           C  
ATOM   1791  CG  PRO B1303     -33.658 104.685-222.343  1.00  0.00           C  
ATOM   1792  CD  PRO B1303     -34.217 104.032-223.566  1.00  0.00           C  
ATOM   1793  N   TYR B1304     -33.830 101.516-220.650  1.00  0.00           N  
ATOM   1794  CA  TYR B1304     -33.959 100.603-219.514  1.00  0.00           C  
ATOM   1795  C   TYR B1304     -33.817  99.144-219.931  1.00  0.00           C  
ATOM   1796  O   TYR B1304     -33.162  98.353-219.252  1.00  0.00           O  
ATOM   1797  CB  TYR B1304     -35.317 100.752-218.817  1.00  0.00           C  
ATOM   1798  CG  TYR B1304     -35.536 102.039-218.062  1.00  0.00           C  
ATOM   1799  CD1 TYR B1304     -36.144 103.128-218.675  1.00  0.00           C  
ATOM   1800  CD2 TYR B1304     -35.183 102.150-216.717  1.00  0.00           C  
ATOM   1801  CE1 TYR B1304     -36.406 104.296-217.969  1.00  0.00           C  
ATOM   1802  CE2 TYR B1304     -35.438 103.315-216.000  1.00  0.00           C  
ATOM   1803  CZ  TYR B1304     -36.054 104.382-216.633  1.00  0.00           C  
ATOM   1804  OH  TYR B1304     -36.346 105.528-215.932  1.00  0.00           O  
ATOM   1805  N   PHE B1306     -34.440  98.783-221.047  1.00  0.00           N  
ATOM   1806  CA  PHE B1306     -34.405  97.400-221.505  1.00  0.00           C  
ATOM   1807  C   PHE B1306     -33.218  97.067-222.396  1.00  0.00           C  
ATOM   1808  O   PHE B1306     -32.941  95.898-222.666  1.00  0.00           O  
ATOM   1809  CB  PHE B1306     -35.744  97.067-222.159  1.00  0.00           C  
ATOM   1810  CG  PHE B1306     -36.909  97.412-221.282  1.00  0.00           C  
ATOM   1811  CD1 PHE B1306     -37.819  98.397-221.653  1.00  0.00           C  
ATOM   1812  CD2 PHE B1306     -37.032  96.832-220.021  1.00  0.00           C  
ATOM   1813  CE1 PHE B1306     -38.827  98.802-220.778  1.00  0.00           C  
ATOM   1814  CE2 PHE B1306     -38.034  97.232-219.147  1.00  0.00           C  
ATOM   1815  CZ  PHE B1306     -38.928  98.217-219.524  1.00  0.00           C  
ATOM   1816  N   ARG B1310     -32.505  98.097-222.833  1.00  0.00           N  
ATOM   1817  CA  ARG B1310     -31.317  97.883-223.636  1.00  0.00           C  
ATOM   1818  C   ARG B1310     -30.349  97.384-222.574  1.00  0.00           C  
ATOM   1819  O   ARG B1310     -29.563  96.462-222.799  1.00  0.00           O  
ATOM   1820  CB  ARG B1310     -30.826  99.204-224.227  1.00  0.00           C  
ATOM   1821  CG  ARG B1310     -30.011  99.063-225.501  1.00  0.00           C  
ATOM   1822  CD  ARG B1310     -29.547 100.427-225.974  1.00  0.00           C  
ATOM   1823  NE  ARG B1310     -30.659 101.382-226.021  1.00  0.00           N  
ATOM   1824  CZ  ARG B1310     -30.665 102.567-225.409  1.00  0.00           C  
ATOM   1825  NH1 ARG B1310     -29.613 102.957-224.692  1.00  0.00           N  
ATOM   1826  NH2 ARG B1310     -31.722 103.365-225.522  1.00  0.00           N  
ATOM   1827  N   MET B1312     -30.444  98.000-221.398  1.00  0.00           N  
ATOM   1828  CA  MET B1312     -29.621  97.639-220.249  1.00  0.00           C  
ATOM   1829  C   MET B1312     -30.027  96.256-219.754  1.00  0.00           C  
ATOM   1830  O   MET B1312     -29.174  95.416-219.457  1.00  0.00           O  
ATOM   1831  CB  MET B1312     -29.816  98.646-219.112  1.00  0.00           C  
ATOM   1832  CG  MET B1312     -29.241  98.183-217.782  1.00  0.00           C  
ATOM   1833  SD  MET B1312     -30.208  98.756-216.369  1.00  0.00           S  
ATOM   1834  CE  MET B1312     -29.228 100.125-215.859  1.00  0.00           C  
ATOM   1835  N   THR B1314     -31.332  96.024-219.664  1.00  0.00           N  
ATOM   1836  CA  THR B1314     -31.840  94.742-219.198  1.00  0.00           C  
ATOM   1837  C   THR B1314     -31.357  93.594-220.075  1.00  0.00           C  
ATOM   1838  O   THR B1314     -30.943  92.553-219.571  1.00  0.00           O  
ATOM   1839  CB  THR B1314     -33.374  94.733-219.162  1.00  0.00           C  
ATOM   1840  OG1 THR B1314     -33.831  95.754-218.265  1.00  0.00           O  
ATOM   1841  CG2 THR B1314     -33.885  93.382-218.687  1.00  0.00           C  
ATOM   1842  N   ARG B1316     -31.405  93.783-221.387  1.00  0.00           N  
ATOM   1843  CA  ARG B1316     -30.959  92.745-222.300  1.00  0.00           C  
ATOM   1844  C   ARG B1316     -29.484  92.401-222.106  1.00  0.00           C  
ATOM   1845  O   ARG B1316     -29.094  91.247-222.280  1.00  0.00           O  
ATOM   1846  CB  ARG B1316     -31.224  93.156-223.751  1.00  0.00           C  
ATOM   1847  CG  ARG B1316     -32.688  93.094-224.157  1.00  0.00           C  
ATOM   1848  CD  ARG B1316     -32.917  93.850-225.454  1.00  0.00           C  
ATOM   1849  NE  ARG B1316     -32.261  93.220-226.595  1.00  0.00           N  
ATOM   1850  CZ  ARG B1316     -32.622  92.042-227.089  1.00  0.00           C  
ATOM   1851  NH1 ARG B1316     -33.630  91.381-226.535  1.00  0.00           N  
ATOM   1852  NH2 ARG B1316     -31.977  91.526-228.127  1.00  0.00           N  
ATOM   1853  N   ASP B1317     -28.654  93.377-221.746  1.00  0.00           N  
ATOM   1854  CA  ASP B1317     -27.242  93.066-221.533  1.00  0.00           C  
ATOM   1855  C   ASP B1317     -27.018  92.231-220.291  1.00  0.00           C  
ATOM   1856  O   ASP B1317     -26.157  91.355-220.284  1.00  0.00           O  
ATOM   1857  CB  ASP B1317     -26.389  94.323-221.435  1.00  0.00           C  
ATOM   1858  CG  ASP B1317     -26.044  94.883-222.792  1.00  0.00           C  
ATOM   1859  OD1 ASP B1317     -25.685  94.086-223.690  1.00  0.00           O  
ATOM   1860  OD2 ASP B1317     -26.125  96.117-222.965  1.00  0.00           O  
ATOM   1861  N   VAL B1318     -27.785  92.489-219.237  1.00  0.00           N  
ATOM   1862  CA  VAL B1318     -27.611  91.721-218.014  1.00  0.00           C  
ATOM   1863  C   VAL B1318     -28.276  90.350-218.062  1.00  0.00           C  
ATOM   1864  O   VAL B1318     -27.763  89.401-217.483  1.00  0.00           O  
ATOM   1865  CB  VAL B1318     -28.148  92.478-216.774  1.00  0.00           C  
ATOM   1866  CG1 VAL B1318     -27.343  93.748-216.543  1.00  0.00           C  
ATOM   1867  CG2 VAL B1318     -29.605  92.805-216.963  1.00  0.00           C  
ATOM   1868  N   ALA B1319     -29.403  90.238-218.757  1.00  0.00           N  
ATOM   1869  CA  ALA B1319     -30.126  88.967-218.825  1.00  0.00           C  
ATOM   1870  C   ALA B1319     -29.216  87.741-218.934  1.00  0.00           C  
ATOM   1871  O   ALA B1319     -29.228  86.867-218.060  1.00  0.00           O  
ATOM   1872  CB  ALA B1319     -31.126  88.986-219.981  1.00  0.00           C  
ATOM   1873  N   PRO B1321     -28.415  87.657-220.004  1.00  0.00           N  
ATOM   1874  CA  PRO B1321     -27.537  86.494-220.130  1.00  0.00           C  
ATOM   1875  C   PRO B1321     -26.588  86.384-218.942  1.00  0.00           C  
ATOM   1876  O   PRO B1321     -26.406  85.303-218.374  1.00  0.00           O  
ATOM   1877  CB  PRO B1321     -26.809  86.758-221.443  1.00  0.00           C  
ATOM   1878  CG  PRO B1321     -26.723  88.252-221.473  1.00  0.00           C  
ATOM   1879  CD  PRO B1321     -28.108  88.662-221.038  1.00  0.00           C  
ATOM   1880  N   ARG B1322     -25.992  87.508-218.557  1.00  0.00           N  
ATOM   1881  CA  ARG B1322     -25.062  87.516-217.436  1.00  0.00           C  
ATOM   1882  C   ARG B1322     -25.637  86.928-216.147  1.00  0.00           C  
ATOM   1883  O   ARG B1322     -24.883  86.615-215.232  1.00  0.00           O  
ATOM   1884  CB  ARG B1322     -24.555  88.938-217.181  1.00  0.00           C  
ATOM   1885  CG  ARG B1322     -23.735  89.506-218.334  1.00  0.00           C  
ATOM   1886  CD  ARG B1322     -22.607  90.400-217.823  1.00  0.00           C  
ATOM   1887  NE  ARG B1322     -23.110  91.603-217.172  1.00  0.00           N  
ATOM   1888  CZ  ARG B1322     -23.629  92.640-217.824  1.00  0.00           C  
ATOM   1889  NH1 ARG B1322     -23.705  92.622-219.150  1.00  0.00           N  
ATOM   1890  NH2 ARG B1322     -24.088  93.693-217.154  1.00  0.00           N  
ATOM   1891  N   ILE B1323     -26.958  86.772-216.063  1.00  0.00           N  
ATOM   1892  CA  ILE B1323     -27.567  86.209-214.858  1.00  0.00           C  
ATOM   1893  C   ILE B1323     -28.469  85.028-215.164  1.00  0.00           C  
ATOM   1894  O   ILE B1323     -29.435  84.768-214.445  1.00  0.00           O  
ATOM   1895  CB  ILE B1323     -28.381  87.258-214.077  1.00  0.00           C  
ATOM   1896  CG1 ILE B1323     -29.563  87.749-214.921  1.00  0.00           C  
ATOM   1897  CG2 ILE B1323     -27.472  88.407-213.672  1.00  0.00           C  
ATOM   1898  CD1 ILE B1323     -30.464  88.744-214.214  1.00  0.00           C  
ATOM   1899  N   GLY B1341     -28.147  84.331-216.250  1.00  0.00           N  
ATOM   1900  CA  GLY B1341     -28.887  83.143-216.646  1.00  0.00           C  
ATOM   1901  C   GLY B1341     -30.336  83.282-217.059  1.00  0.00           C  
ATOM   1902  O   GLY B1341     -31.101  82.318-216.972  1.00  0.00           O  
ATOM   1903  N   TYR B1342     -30.727  84.465-217.513  1.00  0.00           N  
ATOM   1904  CA  TYR B1342     -32.103  84.666-217.936  1.00  0.00           C  
ATOM   1905  C   TYR B1342     -32.157  85.049-219.402  1.00  0.00           C  
ATOM   1906  O   TYR B1342     -31.166  85.508-219.966  1.00  0.00           O  
ATOM   1907  CB  TYR B1342     -32.766  85.776-217.125  1.00  0.00           C  
ATOM   1908  CG  TYR B1342     -32.949  85.498-215.653  1.00  0.00           C  
ATOM   1909  CD1 TYR B1342     -33.312  84.236-215.196  1.00  0.00           C  
ATOM   1910  CD2 TYR B1342     -32.843  86.528-214.721  1.00  0.00           C  
ATOM   1911  CE1 TYR B1342     -33.573  84.010-213.845  1.00  0.00           C  
ATOM   1912  CE2 TYR B1342     -33.102  86.316-213.372  1.00  0.00           C  
ATOM   1913  CZ  TYR B1342     -33.469  85.058-212.940  1.00  0.00           C  
ATOM   1914  OH  TYR B1342     -33.755  84.860-211.608  1.00  0.00           O  
ATOM   1915  N   PRO B1344     -33.318  84.851-220.046  1.00  0.00           N  
ATOM   1916  CA  PRO B1344     -33.471  85.199-221.462  1.00  0.00           C  
ATOM   1917  C   PRO B1344     -33.694  86.697-221.641  1.00  0.00           C  
ATOM   1918  O   PRO B1344     -34.276  87.362-220.779  1.00  0.00           O  
ATOM   1919  CB  PRO B1344     -34.686  84.386-221.887  1.00  0.00           C  
ATOM   1920  CG  PRO B1344     -35.513  84.348-220.636  1.00  0.00           C  
ATOM   1921  CD  PRO B1344     -34.480  84.081-219.563  1.00  0.00           C  
ATOM   1922  N   LYS B1345     -33.223  87.225-222.763  1.00  0.00           N  
ATOM   1923  CA  LYS B1345     -33.381  88.640-223.070  1.00  0.00           C  
ATOM   1924  C   LYS B1345     -34.831  88.925-223.422  1.00  0.00           C  
ATOM   1925  O   LYS B1345     -35.462  88.160-224.146  1.00  0.00           O  
ATOM   1926  CB  LYS B1345     -32.510  89.035-224.264  1.00  0.00           C  
ATOM   1927  CG  LYS B1345     -31.019  88.937-224.030  1.00  0.00           C  
ATOM   1928  CD  LYS B1345     -30.269  89.406-225.262  1.00  0.00           C  
ATOM   1929  CE  LYS B1345     -28.769  89.327-225.073  1.00  0.00           C  
ATOM   1930  NZ  LYS B1345     -28.059  89.779-226.301  1.00  0.00           N  
ATOM   1931  N   PRO B1347     -35.387  90.022-222.897  1.00  0.00           N  
ATOM   1932  CA  PRO B1347     -36.777  90.339-223.218  1.00  0.00           C  
ATOM   1933  C   PRO B1347     -36.831  90.951-224.615  1.00  0.00           C  
ATOM   1934  O   PRO B1347     -35.871  91.585-225.049  1.00  0.00           O  
ATOM   1935  CB  PRO B1347     -37.153  91.341-222.132  1.00  0.00           C  
ATOM   1936  CG  PRO B1347     -35.858  92.073-221.911  1.00  0.00           C  
ATOM   1937  CD  PRO B1347     -34.859  90.940-221.872  1.00  0.00           C  
ATOM   1938  N   ALA B1348     -37.939  90.750-225.319  1.00  0.00           N  
ATOM   1939  CA  ALA B1348     -38.108  91.310-226.657  1.00  0.00           C  
ATOM   1940  C   ALA B1348     -38.827  92.653-226.528  1.00  0.00           C  
ATOM   1941  O   ALA B1348     -39.557  92.874-225.563  1.00  0.00           O  
ATOM   1942  CB  ALA B1348     -38.923  90.353-227.529  1.00  0.00           C  
ATOM   1943  N   LEU B1349     -38.624  93.544-227.495  1.00  0.00           N  
ATOM   1944  CA  LEU B1349     -39.256  94.861-227.463  1.00  0.00           C  
ATOM   1945  C   LEU B1349     -40.079  95.228-228.692  1.00  0.00           C  
ATOM   1946  O   LEU B1349     -39.824  94.749-229.789  1.00  0.00           O  
ATOM   1947  CB  LEU B1349     -38.198  95.943-227.261  1.00  0.00           C  
ATOM   1948  CG  LEU B1349     -37.762  96.252-225.825  1.00  0.00           C  
ATOM   1949  CD1 LEU B1349     -37.118  95.030-225.194  1.00  0.00           C  
ATOM   1950  CD2 LEU B1349     -36.787  97.412-225.838  1.00  0.00           C  
ATOM   1951  N   LEU B1350     -41.079  96.077-228.484  1.00  0.00           N  
ATOM   1952  CA  LEU B1350     -41.924  96.599-229.557  1.00  0.00           C  
ATOM   1953  C   LEU B1350     -42.071  98.086-229.224  1.00  0.00           C  
ATOM   1954  O   LEU B1350     -42.800  98.450-228.300  1.00  0.00           O  
ATOM   1955  CB  LEU B1350     -43.298  95.927-229.580  1.00  0.00           C  
ATOM   1956  CG  LEU B1350     -43.395  94.510-230.160  1.00  0.00           C  
ATOM   1957  CD1 LEU B1350     -44.818  93.993-229.973  1.00  0.00           C  
ATOM   1958  CD2 LEU B1350     -43.019  94.509-231.637  1.00  0.00           C  
ATOM   1959  N   HIS B1351     -41.358  98.929-229.971  1.00  0.00           N  
ATOM   1960  CA  HIS B1351     -41.348 100.375-229.759  1.00  0.00           C  
ATOM   1961  C   HIS B1351     -42.451 101.145-230.465  1.00  0.00           C  
ATOM   1962  O   HIS B1351     -42.886 100.775-231.554  1.00  0.00           O  
ATOM   1963  CB  HIS B1351     -40.017 100.962-230.227  1.00  0.00           C  
ATOM   1964  CG  HIS B1351     -38.814 100.310-229.624  1.00  0.00           C  
ATOM   1965  ND1 HIS B1351     -38.687 100.092-228.268  1.00  0.00           N  
ATOM   1966  CD2 HIS B1351     -37.653  99.897-230.181  1.00  0.00           C  
ATOM   1967  CE1 HIS B1351     -37.497  99.576-228.017  1.00  0.00           C  
ATOM   1968  NE2 HIS B1351     -36.849  99.449-229.160  1.00  0.00           N  
ATOM   1969  N   SER B1352     -42.887 102.236-229.846  1.00  0.00           N  
ATOM   1970  CA  SER B1352     -43.905 103.080-230.450  1.00  0.00           C  
ATOM   1971  C   SER B1352     -43.322 104.487-230.536  1.00  0.00           C  
ATOM   1972  O   SER B1352     -42.444 104.849-229.746  1.00  0.00           O  
ATOM   1973  CB  SER B1352     -45.182 103.099-229.612  1.00  0.00           C  
ATOM   1974  OG  SER B1352     -44.983 103.780-228.388  1.00  0.00           O  
ATOM   1975  N   THR B1356     -43.784 105.264-231.512  1.00  0.00           N  
ATOM   1976  CA  THR B1356     -43.316 106.631-231.687  1.00  0.00           C  
ATOM   1977  C   THR B1356     -43.975 107.505-230.622  1.00  0.00           C  
ATOM   1978  O   THR B1356     -44.911 107.072-229.942  1.00  0.00           O  
ATOM   1979  CB  THR B1356     -43.708 107.183-233.073  1.00  0.00           C  
ATOM   1980  OG1 THR B1356     -45.131 107.310-233.152  1.00  0.00           O  
ATOM   1981  CG2 THR B1356     -43.236 106.246-234.172  1.00  0.00           C  
ATOM   1982  N   PHE B1360     -43.490 108.734-230.479  1.00  0.00           N  
ATOM   1983  CA  PHE B1360     -44.054 109.663-229.502  1.00  0.00           C  
ATOM   1984  C   PHE B1360     -45.396 110.188-229.981  1.00  0.00           C  
ATOM   1985  O   PHE B1360     -45.589 110.394-231.177  1.00  0.00           O  
ATOM   1986  CB  PHE B1360     -43.133 110.868-229.301  1.00  0.00           C  
ATOM   1987  CG  PHE B1360     -41.850 110.543-228.631  1.00  0.00           C  
ATOM   1988  CD1 PHE B1360     -41.839 110.007-227.354  1.00  0.00           C  
ATOM   1989  CD2 PHE B1360     -40.646 110.778-229.274  1.00  0.00           C  
ATOM   1990  CE1 PHE B1360     -40.639 109.707-226.718  1.00  0.00           C  
ATOM   1991  CE2 PHE B1360     -39.435 110.482-228.651  1.00  0.00           C  
ATOM   1992  CZ  PHE B1360     -39.432 109.945-227.369  1.00  0.00           C  
ATOM   1993  N   PHE B1361     -46.326 110.394-229.057  1.00  0.00           N  
ATOM   1994  CA  PHE B1361     -47.603 110.967-229.435  1.00  0.00           C  
ATOM   1995  C   PHE B1361     -47.295 112.469-229.437  1.00  0.00           C  
ATOM   1996  O   PHE B1361     -46.877 113.026-228.418  1.00  0.00           O  
ATOM   1997  CB  PHE B1361     -48.670 110.652-228.405  1.00  0.00           C  
ATOM   1998  CG  PHE B1361     -50.044 111.046-228.837  1.00  0.00           C  
ATOM   1999  CD1 PHE B1361     -50.718 110.308-229.802  1.00  0.00           C  
ATOM   2000  CD2 PHE B1361     -50.661 112.168-228.294  1.00  0.00           C  
ATOM   2001  CE1 PHE B1361     -51.990 110.679-230.223  1.00  0.00           C  
ATOM   2002  CE2 PHE B1361     -51.930 112.552-228.706  1.00  0.00           C  
ATOM   2003  CZ  PHE B1361     -52.599 111.803-229.676  1.00  0.00           C  
ATOM   2004  N   PRO B1365     -47.498 113.143-230.582  1.00  0.00           N  
ATOM   2005  CA  PRO B1365     -47.232 114.575-230.739  1.00  0.00           C  
ATOM   2006  C   PRO B1365     -47.931 115.497-229.774  1.00  0.00           C  
ATOM   2007  O   PRO B1365     -49.085 115.280-229.398  1.00  0.00           O  
ATOM   2008  CB  PRO B1365     -47.677 114.865-232.170  1.00  0.00           C  
ATOM   2009  CG  PRO B1365     -47.565 113.551-232.845  1.00  0.00           C  
ATOM   2010  CD  PRO B1365     -48.118 112.613-231.802  1.00  0.00           C  
ATOM   2011  N   ALA B1366     -47.216 116.543-229.387  1.00  0.00           N  
ATOM   2012  CA  ALA B1366     -47.774 117.551-228.513  1.00  0.00           C  
ATOM   2013  C   ALA B1366     -48.644 118.404-229.431  1.00  0.00           C  
ATOM   2014  O   ALA B1366     -48.419 118.447-230.640  1.00  0.00           O  
ATOM   2015  CB  ALA B1366     -46.667 118.390-227.922  1.00  0.00           C  
ATOM   2016  N   LEU B1368     -49.633 119.079-228.865  1.00  0.00           N  
ATOM   2017  CA  LEU B1368     -50.516 119.920-229.657  1.00  0.00           C  
ATOM   2018  C   LEU B1368     -49.774 120.992-230.464  1.00  0.00           C  
ATOM   2019  O   LEU B1368     -50.142 121.290-231.602  1.00  0.00           O  
ATOM   2020  CB  LEU B1368     -51.544 120.580-228.740  1.00  0.00           C  
ATOM   2021  CG  LEU B1368     -52.683 119.654-228.319  1.00  0.00           C  
ATOM   2022  CD1 LEU B1368     -53.475 120.274-227.181  1.00  0.00           C  
ATOM   2023  CD2 LEU B1368     -53.577 119.391-229.522  1.00  0.00           C  
ATOM   2024  N   GLN B1369     -48.721 121.551-229.875  1.00  0.00           N  
ATOM   2025  CA  GLN B1369     -47.937 122.612-230.500  1.00  0.00           C  
ATOM   2026  C   GLN B1369     -47.184 122.176-231.749  1.00  0.00           C  
ATOM   2027  O   GLN B1369     -46.888 122.995-232.614  1.00  0.00           O  
ATOM   2028  CB  GLN B1369     -46.918 123.183-229.504  1.00  0.00           C  
ATOM   2029  CG  GLN B1369     -47.250 122.985-228.025  1.00  0.00           C  
ATOM   2030  CD  GLN B1369     -48.626 123.496-227.661  1.00  0.00           C  
ATOM   2031  OE1 GLN B1369     -49.083 124.515-228.182  1.00  0.00           O  
ATOM   2032  NE2 GLN B1369     -49.291 122.799-226.753  1.00  0.00           N  
ATOM   2033  N   GLY B1370     -46.853 120.894-231.833  1.00  0.00           N  
ATOM   2034  CA  GLY B1370     -46.118 120.408-232.984  1.00  0.00           C  
ATOM   2035  C   GLY B1370     -45.397 119.107-232.679  1.00  0.00           C  
ATOM   2036  O   GLY B1370     -45.085 118.822-231.521  1.00  0.00           O  
ATOM   2037  N   ALA B1373     -45.107 118.335-233.724  1.00  0.00           N  
ATOM   2038  CA  ALA B1373     -44.458 117.034-233.594  1.00  0.00           C  
ATOM   2039  C   ALA B1373     -43.026 117.015-233.084  1.00  0.00           C  
ATOM   2040  O   ALA B1373     -42.442 115.938-232.945  1.00  0.00           O  
ATOM   2041  CB  ALA B1373     -44.529 116.295-234.923  1.00  0.00           C  
ATOM   2042  N   GLN B1412     -42.444 118.177-232.810  1.00  0.00           N  
ATOM   2043  CA  GLN B1412     -41.068 118.180-232.320  1.00  0.00           C  
ATOM   2044  C   GLN B1412     -41.027 117.898-230.828  1.00  0.00           C  
ATOM   2045  O   GLN B1412     -39.956 117.810-230.236  1.00  0.00           O  
ATOM   2046  CB  GLN B1412     -40.357 119.507-232.635  1.00  0.00           C  
ATOM   2047  CG  GLN B1412     -41.121 120.753-232.263  1.00  0.00           C  
ATOM   2048  CD  GLN B1412     -42.229 121.063-233.249  1.00  0.00           C  
ATOM   2049  OE1 GLN B1412     -41.979 121.314-234.426  1.00  0.00           O  
ATOM   2050  NE2 GLN B1412     -43.461 121.048-232.770  1.00  0.00           N  
ATOM   2051  N   THR B1413     -42.199 117.739-230.225  1.00  0.00           N  
ATOM   2052  CA  THR B1413     -42.294 117.452-228.795  1.00  0.00           C  
ATOM   2053  C   THR B1413     -43.384 116.418-228.539  1.00  0.00           C  
ATOM   2054  O   THR B1413     -44.399 116.391-229.241  1.00  0.00           O  
ATOM   2055  CB  THR B1413     -42.638 118.730-227.993  1.00  0.00           C  
ATOM   2056  OG1 THR B1413     -41.509 119.605-227.988  1.00  0.00           O  
ATOM   2057  CG2 THR B1413     -43.012 118.390-226.560  1.00  0.00           C  
ATOM   2058  N   LYS B1414     -43.170 115.562-227.546  1.00  0.00           N  
ATOM   2059  CA  LYS B1414     -44.170 114.563-227.201  1.00  0.00           C  
ATOM   2060  C   LYS B1414     -45.140 115.251-226.260  1.00  0.00           C  
ATOM   2061  O   LYS B1414     -44.769 116.191-225.555  1.00  0.00           O  
ATOM   2062  CB  LYS B1414     -43.540 113.369-226.479  1.00  0.00           C  
ATOM   2063  CG  LYS B1414     -42.833 113.751-225.187  1.00  0.00           C  
ATOM   2064  CD  LYS B1414     -43.285 112.918-223.994  1.00  0.00           C  
ATOM   2065  CE  LYS B1414     -42.788 111.479-224.075  1.00  0.00           C  
ATOM   2066  NZ  LYS B1414     -43.148 110.714-222.842  1.00  0.00           N  
ATOM   2067  N   MET B1415     -46.387 114.797-226.260  1.00  0.00           N  
ATOM   2068  CA  MET B1415     -47.385 115.367-225.375  1.00  0.00           C  
ATOM   2069  C   MET B1415     -46.897 115.126-223.942  1.00  0.00           C  
ATOM   2070  O   MET B1415     -46.621 113.987-223.546  1.00  0.00           O  
ATOM   2071  CB  MET B1415     -48.735 114.692-225.599  1.00  0.00           C  
ATOM   2072  CG  MET B1415     -49.819 115.195-224.674  1.00  0.00           C  
ATOM   2073  SD  MET B1415     -51.440 114.566-225.126  1.00  0.00           S  
ATOM   2074  CE  MET B1415     -51.679 115.390-226.720  1.00  0.00           C  
ATOM   2075  N   SER B1416     -46.777 116.200-223.170  1.00  0.00           N  
ATOM   2076  CA  SER B1416     -46.304 116.082-221.795  1.00  0.00           C  
ATOM   2077  C   SER B1416     -47.262 116.708-220.799  1.00  0.00           C  
ATOM   2078  O   SER B1416     -47.564 117.898-220.883  1.00  0.00           O  
ATOM   2079  CB  SER B1416     -44.930 116.741-221.655  1.00  0.00           C  
ATOM   2080  OG  SER B1416     -44.434 116.597-220.335  1.00  0.00           O  
ATOM   2081  N   ALA B1440     -47.730 115.900-219.852  1.00  0.00           N  
ATOM   2082  CA  ALA B1440     -48.645 116.381-218.821  1.00  0.00           C  
ATOM   2083  C   ALA B1440     -48.027 117.592-218.111  1.00  0.00           C  
ATOM   2084  O   ALA B1440     -48.741 118.407-217.525  1.00  0.00           O  
ATOM   2085  CB  ALA B1440     -48.937 115.262-217.818  1.00  0.00           C  
ATOM   2086  N   SER B1441     -46.697 117.698-218.173  1.00  0.00           N  
ATOM   2087  CA  SER B1441     -45.964 118.809-217.565  1.00  0.00           C  
ATOM   2088  C   SER B1441     -46.563 120.090-218.101  1.00  0.00           C  
ATOM   2089  O   SER B1441     -46.951 120.979-217.337  1.00  0.00           O  
ATOM   2090  CB  SER B1441     -44.485 118.755-217.940  1.00  0.00           C  
ATOM   2091  OG  SER B1441     -43.881 117.573-217.450  1.00  0.00           O  
ATOM   2092  N   ASP B1442     -46.624 120.182-219.426  1.00  0.00           N  
ATOM   2093  CA  ASP B1442     -47.216 121.339-220.077  1.00  0.00           C  
ATOM   2094  C   ASP B1442     -48.632 120.933-220.517  1.00  0.00           C  
ATOM   2095  O   ASP B1442     -48.828 120.383-221.602  1.00  0.00           O  
ATOM   2096  CB  ASP B1442     -46.374 121.773-221.280  1.00  0.00           C  
ATOM   2097  CG  ASP B1442     -46.748 123.161-221.774  1.00  0.00           C  
ATOM   2098  OD1 ASP B1442     -46.810 124.085-220.936  1.00  0.00           O  
ATOM   2099  OD2 ASP B1442     -46.978 123.338-222.990  1.00  0.00           O  
ATOM   2100  N   PRO B1449     -49.637 121.190-219.657  1.00  0.00           N  
ATOM   2101  CA  PRO B1449     -51.046 120.861-219.919  1.00  0.00           C  
ATOM   2102  C   PRO B1449     -51.604 121.538-221.169  1.00  0.00           C  
ATOM   2103  O   PRO B1449     -52.681 121.185-221.663  1.00  0.00           O  
ATOM   2104  CB  PRO B1449     -51.747 121.316-218.639  1.00  0.00           C  
ATOM   2105  CG  PRO B1449     -50.906 122.461-218.190  1.00  0.00           C  
ATOM   2106  CD  PRO B1449     -49.508 121.937-218.393  1.00  0.00           C  
ATOM   2107  N   ASN B1450     -50.854 122.510-221.673  1.00  0.00           N  
ATOM   2108  CA  ASN B1450     -51.242 123.246-222.864  1.00  0.00           C  
ATOM   2109  C   ASN B1450     -51.015 122.378-224.111  1.00  0.00           C  
ATOM   2110  O   ASN B1450     -51.624 122.598-225.161  1.00  0.00           O  
ATOM   2111  CB  ASN B1450     -50.414 124.530-222.951  1.00  0.00           C  
ATOM   2112  CG  ASN B1450     -51.104 125.609-223.751  1.00  0.00           C  
ATOM   2113  OD1 ASN B1450     -52.175 126.090-223.366  1.00  0.00           O  
ATOM   2114  ND2 ASN B1450     -50.502 125.993-224.875  1.00  0.00           N  
ATOM   2115  N   SER B1452     -50.139 121.385-223.975  1.00  0.00           N  
ATOM   2116  CA  SER B1452     -49.811 120.471-225.066  1.00  0.00           C  
ATOM   2117  C   SER B1452     -50.590 119.173-224.976  1.00  0.00           C  
ATOM   2118  O   SER B1452     -50.515 118.343-225.876  1.00  0.00           O  
ATOM   2119  CB  SER B1452     -48.317 120.124-225.040  1.00  0.00           C  
ATOM   2120  OG  SER B1452     -48.015 119.204-223.996  1.00  0.00           O  
ATOM   2121  N   SER B1455     -51.340 119.001-223.895  1.00  0.00           N  
ATOM   2122  CA  SER B1455     -52.075 117.766-223.678  1.00  0.00           C  
ATOM   2123  C   SER B1455     -53.587 117.851-223.780  1.00  0.00           C  
ATOM   2124  O   SER B1455     -54.178 118.921-223.690  1.00  0.00           O  
ATOM   2125  CB  SER B1455     -51.729 117.208-222.292  1.00  0.00           C  
ATOM   2126  OG  SER B1455     -50.335 117.003-222.143  1.00  0.00           O  
ATOM   2127  N   ILE B1456     -54.195 116.689-223.981  1.00  0.00           N  
ATOM   2128  CA  ILE B1456     -55.644 116.539-224.012  1.00  0.00           C  
ATOM   2129  C   ILE B1456     -55.825 115.418-222.984  1.00  0.00           C  
ATOM   2130  O   ILE B1456     -55.599 114.243-223.285  1.00  0.00           O  
ATOM   2131  CB  ILE B1456     -56.164 116.092-225.396  1.00  0.00           C  
ATOM   2132  CG1 ILE B1456     -55.940 117.216-226.409  1.00  0.00           C  
ATOM   2133  CG2 ILE B1456     -57.646 115.739-225.307  1.00  0.00           C  
ATOM   2134  CD1 ILE B1456     -56.453 116.924-227.795  1.00  0.00           C  
ATOM   2135  N   PHE B1457     -56.187 115.797-221.760  1.00  0.00           N  
ATOM   2136  CA  PHE B1457     -56.346 114.845-220.669  1.00  0.00           C  
ATOM   2137  C   PHE B1457     -57.577 113.971-220.785  1.00  0.00           C  
ATOM   2138  O   PHE B1457     -58.602 114.392-221.321  1.00  0.00           O  
ATOM   2139  CB  PHE B1457     -56.352 115.587-219.330  1.00  0.00           C  
ATOM   2140  CG  PHE B1457     -55.069 116.326-219.041  1.00  0.00           C  
ATOM   2141  CD1 PHE B1457     -54.987 117.704-219.214  1.00  0.00           C  
ATOM   2142  CD2 PHE B1457     -53.937 115.638-218.604  1.00  0.00           C  
ATOM   2143  CE1 PHE B1457     -53.792 118.390-218.953  1.00  0.00           C  
ATOM   2144  CE2 PHE B1457     -52.740 116.311-218.342  1.00  0.00           C  
ATOM   2145  CZ  PHE B1457     -52.667 117.691-218.516  1.00  0.00           C  
ATOM   2146  N   LEU B1458     -57.461 112.747-220.275  1.00  0.00           N  
ATOM   2147  CA  LEU B1458     -58.545 111.770-220.321  1.00  0.00           C  
ATOM   2148  C   LEU B1458     -59.678 112.217-219.436  1.00  0.00           C  
ATOM   2149  O   LEU B1458     -60.703 111.553-219.322  1.00  0.00           O  
ATOM   2150  CB  LEU B1458     -58.060 110.400-219.845  1.00  0.00           C  
ATOM   2151  CG  LEU B1458     -56.814 109.853-220.540  1.00  0.00           C  
ATOM   2152  CD1 LEU B1458     -56.550 108.440-220.059  1.00  0.00           C  
ATOM   2153  CD2 LEU B1458     -57.017 109.885-222.048  1.00  0.00           C  
ATOM   2154  N   THR B1459     -59.491 113.364-218.814  1.00  0.00           N  
ATOM   2155  CA  THR B1459     -60.498 113.879-217.923  1.00  0.00           C  
ATOM   2156  C   THR B1459     -61.047 115.224-218.430  1.00  0.00           C  
ATOM   2157  O   THR B1459     -61.835 115.878-217.749  1.00  0.00           O  
ATOM   2158  CB  THR B1459     -59.895 113.974-216.499  1.00  0.00           C  
ATOM   2159  OG1 THR B1459     -60.913 113.704-215.533  1.00  0.00           O  
ATOM   2160  CG2 THR B1459     -59.283 115.331-216.254  1.00  0.00           C  
ATOM   2161  N   ASP B1460     -60.635 115.617-219.639  1.00  0.00           N  
ATOM   2162  CA  ASP B1460     -61.093 116.868-220.252  1.00  0.00           C  
ATOM   2163  C   ASP B1460     -62.536 116.746-220.721  1.00  0.00           C  
ATOM   2164  O   ASP B1460     -62.969 115.676-221.149  1.00  0.00           O  
ATOM   2165  CB  ASP B1460     -60.231 117.246-221.462  1.00  0.00           C  
ATOM   2166  CG  ASP B1460     -58.988 118.024-221.081  1.00  0.00           C  
ATOM   2167  OD1 ASP B1460     -58.965 118.599-219.970  1.00  0.00           O  
ATOM   2168  OD2 ASP B1460     -58.041 118.080-221.903  1.00  0.00           O  
ATOM   2169  N   THR B1461     -63.274 117.848-220.654  1.00  0.00           N  
ATOM   2170  CA  THR B1461     -64.670 117.855-221.083  1.00  0.00           C  
ATOM   2171  C   THR B1461     -64.770 117.984-222.606  1.00  0.00           C  
ATOM   2172  O   THR B1461     -63.839 118.453-223.260  1.00  0.00           O  
ATOM   2173  CB  THR B1461     -65.434 119.030-220.450  1.00  0.00           C  
ATOM   2174  OG1 THR B1461     -65.000 120.260-221.051  1.00  0.00           O  
ATOM   2175  CG2 THR B1461     -65.181 119.081-218.950  1.00  0.00           C  
ATOM   2176  N   ALA B1462     -65.899 117.565-223.165  1.00  0.00           N  
ATOM   2177  CA  ALA B1462     -66.110 117.654-224.607  1.00  0.00           C  
ATOM   2178  C   ALA B1462     -65.753 119.056-225.091  1.00  0.00           C  
ATOM   2179  O   ALA B1462     -65.100 119.215-226.130  1.00  0.00           O  
ATOM   2180  CB  ALA B1462     -67.558 117.342-224.948  1.00  0.00           C  
ATOM   2181  N   LYS B1463     -66.182 120.068-224.333  1.00  0.00           N  
ATOM   2182  CA  LYS B1463     -65.903 121.463-224.681  1.00  0.00           C  
ATOM   2183  C   LYS B1463     -64.405 121.721-224.685  1.00  0.00           C  
ATOM   2184  O   LYS B1463     -63.863 122.227-225.667  1.00  0.00           O  
ATOM   2185  CB  LYS B1463     -66.592 122.419-223.704  1.00  0.00           C  
ATOM   2186  N   GLN B1465     -63.732 121.355-223.599  1.00  0.00           N  
ATOM   2187  CA  GLN B1465     -62.288 121.563-223.501  1.00  0.00           C  
ATOM   2188  C   GLN B1465     -61.516 120.901-224.649  1.00  0.00           C  
ATOM   2189  O   GLN B1465     -60.556 121.482-225.174  1.00  0.00           O  
ATOM   2190  CB  GLN B1465     -61.785 121.052-222.147  1.00  0.00           C  
ATOM   2191  CG  GLN B1465     -62.477 121.714-220.957  1.00  0.00           C  
ATOM   2192  CD  GLN B1465     -61.993 121.205-219.601  1.00  0.00           C  
ATOM   2193  OE1 GLN B1465     -61.956 119.996-219.349  1.00  0.00           O  
ATOM   2194  NE2 GLN B1465     -61.636 122.133-218.714  1.00  0.00           N  
ATOM   2195  N   ILE B1467     -61.944 119.701-225.046  1.00  0.00           N  
ATOM   2196  CA  ILE B1467     -61.294 118.960-226.130  1.00  0.00           C  
ATOM   2197  C   ILE B1467     -61.405 119.740-227.432  1.00  0.00           C  
ATOM   2198  O   ILE B1467     -60.422 119.917-228.167  1.00  0.00           O  
ATOM   2199  CB  ILE B1467     -61.945 117.569-226.335  1.00  0.00           C  
ATOM   2200  CG1 ILE B1467     -61.905 116.775-225.024  1.00  0.00           C  
ATOM   2201  CG2 ILE B1467     -61.212 116.802-227.438  1.00  0.00           C  
ATOM   2202  CD1 ILE B1467     -62.643 115.455-225.092  1.00  0.00           C  
ATOM   2203  N   LYS B1506     -62.619 120.200-227.711  1.00  0.00           N  
ATOM   2204  CA  LYS B1506     -62.879 120.980-228.908  1.00  0.00           C  
ATOM   2205  C   LYS B1506     -62.005 122.238-228.944  1.00  0.00           C  
ATOM   2206  O   LYS B1506     -61.316 122.501-229.932  1.00  0.00           O  
ATOM   2207  CB  LYS B1506     -64.351 121.383-228.954  1.00  0.00           C  
ATOM   2208  CG  LYS B1506     -64.678 122.394-230.046  1.00  0.00           C  
ATOM   2209  CD  LYS B1506     -66.140 122.794-229.986  1.00  0.00           C  
ATOM   2210  CE  LYS B1506     -66.505 123.766-231.094  1.00  0.00           C  
ATOM   2211  NZ  LYS B1506     -67.967 124.075-231.084  1.00  0.00           N  
ATOM   2212  N   THR B1507     -62.016 123.011-227.862  1.00  0.00           N  
ATOM   2213  CA  THR B1507     -61.226 124.233-227.864  1.00  0.00           C  
ATOM   2214  C   THR B1507     -59.719 124.004-227.842  1.00  0.00           C  
ATOM   2215  O   THR B1507     -58.956 124.850-228.322  1.00  0.00           O  
ATOM   2216  CB  THR B1507     -61.654 125.214-226.725  1.00  0.00           C  
ATOM   2217  OG1 THR B1507     -60.499 125.666-226.013  1.00  0.00           O  
ATOM   2218  CG2 THR B1507     -62.614 124.559-225.775  1.00  0.00           C  
ATOM   2219  N   LYS B1508     -59.276 122.869-227.308  1.00  0.00           N  
ATOM   2220  CA  LYS B1508     -57.838 122.600-227.304  1.00  0.00           C  
ATOM   2221  C   LYS B1508     -57.403 122.286-228.739  1.00  0.00           C  
ATOM   2222  O   LYS B1508     -56.359 122.753-229.211  1.00  0.00           O  
ATOM   2223  CB  LYS B1508     -57.488 121.418-226.388  1.00  0.00           C  
ATOM   2224  CG  LYS B1508     -57.373 121.739-224.893  1.00  0.00           C  
ATOM   2225  CD  LYS B1508     -56.317 120.826-224.250  1.00  0.00           C  
ATOM   2226  CE  LYS B1508     -56.053 121.101-222.763  1.00  0.00           C  
ATOM   2227  NZ  LYS B1508     -57.111 120.563-221.862  1.00  0.00           N  
ATOM   2228  N   VAL B1509     -58.214 121.499-229.441  1.00  0.00           N  
ATOM   2229  CA  VAL B1509     -57.887 121.146-230.816  1.00  0.00           C  
ATOM   2230  C   VAL B1509     -57.915 122.396-231.682  1.00  0.00           C  
ATOM   2231  O   VAL B1509     -56.931 122.729-232.355  1.00  0.00           O  
ATOM   2232  CB  VAL B1509     -58.883 120.098-231.369  1.00  0.00           C  
ATOM   2233  CG1 VAL B1509     -58.707 119.929-232.884  1.00  0.00           C  
ATOM   2234  CG2 VAL B1509     -58.662 118.772-230.661  1.00  0.00           C  
ATOM   2235  N   ASN B1510     -59.049 123.090-231.650  1.00  0.00           N  
ATOM   2236  CA  ASN B1510     -59.229 124.306-232.439  1.00  0.00           C  
ATOM   2237  C   ASN B1510     -58.196 125.398-232.142  1.00  0.00           C  
ATOM   2238  O   ASN B1510     -57.631 125.983-233.067  1.00  0.00           O  
ATOM   2239  CB  ASN B1510     -60.647 124.872-232.242  1.00  0.00           C  
ATOM   2240  CG  ASN B1510     -61.701 124.122-233.052  1.00  0.00           C  
ATOM   2241  OD1 ASN B1510     -61.417 123.615-234.139  1.00  0.00           O  
ATOM   2242  ND2 ASN B1510     -62.926 124.071-232.536  1.00  0.00           N  
ATOM   2243  N   LYS B1511     -57.928 125.661-230.866  1.00  0.00           N  
ATOM   2244  CA  LYS B1511     -56.978 126.711-230.508  1.00  0.00           C  
ATOM   2245  C   LYS B1511     -55.509 126.310-230.492  1.00  0.00           C  
ATOM   2246  O   LYS B1511     -54.643 127.147-230.743  1.00  0.00           O  
ATOM   2247  CB  LYS B1511     -57.355 127.323-229.137  1.00  0.00           C  
ATOM   2248  N   HIS B1516     -55.211 125.043-230.220  1.00  0.00           N  
ATOM   2249  CA  HIS B1516     -53.811 124.643-230.126  1.00  0.00           C  
ATOM   2250  C   HIS B1516     -53.216 123.645-231.098  1.00  0.00           C  
ATOM   2251  O   HIS B1516     -51.997 123.575-231.214  1.00  0.00           O  
ATOM   2252  CB  HIS B1516     -53.535 124.170-228.708  1.00  0.00           C  
ATOM   2253  CG  HIS B1516     -53.737 125.235-227.681  1.00  0.00           C  
ATOM   2254  ND1 HIS B1516     -52.897 126.321-227.566  1.00  0.00           N  
ATOM   2255  CD2 HIS B1516     -54.705 125.402-226.750  1.00  0.00           C  
ATOM   2256  CE1 HIS B1516     -53.343 127.114-226.607  1.00  0.00           C  
ATOM   2257  NE2 HIS B1516     -54.438 126.580-226.096  1.00  0.00           N  
ATOM   2258  N   ALA B1517     -54.036 122.862-231.784  1.00  0.00           N  
ATOM   2259  CA  ALA B1517     -53.485 121.899-232.730  1.00  0.00           C  
ATOM   2260  C   ALA B1517     -52.771 122.629-233.868  1.00  0.00           C  
ATOM   2261  O   ALA B1517     -53.399 123.359-234.637  1.00  0.00           O  
ATOM   2262  CB  ALA B1517     -54.595 121.013-233.290  1.00  0.00           C  
ATOM   2263  N   PHE B1518     -51.456 122.442-233.955  1.00  0.00           N  
ATOM   2264  CA  PHE B1518     -50.655 123.055-235.007  1.00  0.00           C  
ATOM   2265  C   PHE B1518     -51.198 122.614-236.358  1.00  0.00           C  
ATOM   2266  O   PHE B1518     -51.521 121.441-236.563  1.00  0.00           O  
ATOM   2267  CB  PHE B1518     -49.204 122.614-234.905  1.00  0.00           C  
ATOM   2268  CG  PHE B1518     -48.329 123.205-235.961  1.00  0.00           C  
ATOM   2269  CD1 PHE B1518     -47.863 124.507-235.841  1.00  0.00           C  
ATOM   2270  CD2 PHE B1518     -47.968 122.463-237.081  1.00  0.00           C  
ATOM   2271  CE1 PHE B1518     -47.047 125.067-236.817  1.00  0.00           C  
ATOM   2272  CE2 PHE B1518     -47.148 123.014-238.068  1.00  0.00           C  
ATOM   2273  CZ  PHE B1518     -46.687 124.321-237.930  1.00  0.00           C  
ATOM   2274  N   SER B1526     -51.265 123.554-237.293  1.00  0.00           N  
ATOM   2275  CA  SER B1526     -51.807 123.279-238.619  1.00  0.00           C  
ATOM   2276  C   SER B1526     -50.789 123.235-239.752  1.00  0.00           C  
ATOM   2277  O   SER B1526     -49.872 124.061-239.831  1.00  0.00           O  
ATOM   2278  CB  SER B1526     -52.885 124.311-238.948  1.00  0.00           C  
ATOM   2279  OG  SER B1526     -53.375 124.135-240.258  1.00  0.00           O  
ATOM   2280  N   GLY B1527     -50.965 122.248-240.624  1.00  0.00           N  
ATOM   2281  CA  GLY B1527     -50.089 122.088-241.766  1.00  0.00           C  
ATOM   2282  C   GLY B1527     -50.785 122.731-242.943  1.00  0.00           C  
ATOM   2283  O   GLY B1527     -50.298 122.697-244.071  1.00  0.00           O  
ATOM   2284  N   GLY B1528     -51.947 123.313-242.663  1.00  0.00           N  
ATOM   2285  CA  GLY B1528     -52.712 123.979-243.694  1.00  0.00           C  
ATOM   2286  C   GLY B1528     -52.106 125.335-243.989  1.00  0.00           C  
ATOM   2287  O   GLY B1528     -51.115 125.727-243.366  1.00  0.00           O  
ATOM   2288  N   ARG B1530     -52.697 126.046-244.947  1.00  0.00           N  
ATOM   2289  CA  ARG B1530     -52.228 127.369-245.329  1.00  0.00           C  
ATOM   2290  C   ARG B1530     -52.852 128.441-244.445  1.00  0.00           C  
ATOM   2291  O   ARG B1530     -53.893 128.217-243.816  1.00  0.00           O  
ATOM   2292  CB  ARG B1530     -52.562 127.655-246.797  1.00  0.00           C  
ATOM   2293  CG  ARG B1530     -51.748 126.862-247.795  1.00  0.00           C  
ATOM   2294  CD  ARG B1530     -50.286 126.884-247.421  1.00  0.00           C  
ATOM   2295  NE  ARG B1530     -49.418 126.703-248.574  1.00  0.00           N  
ATOM   2296  CZ  ARG B1530     -49.145 127.663-249.452  1.00  0.00           C  
ATOM   2297  NH1 ARG B1530     -49.672 128.878-249.306  1.00  0.00           N  
ATOM   2298  NH2 ARG B1530     -48.343 127.408-250.480  1.00  0.00           N  
ATOM   2299  N   ASP B1531     -52.214 129.610-244.427  1.00  0.00           N  
ATOM   2300  CA  ASP B1531     -52.648 130.745-243.613  1.00  0.00           C  
ATOM   2301  C   ASP B1531     -54.059 131.236-243.866  1.00  0.00           C  
ATOM   2302  O   ASP B1531     -54.821 131.440-242.925  1.00  0.00           O  
ATOM   2303  CB  ASP B1531     -51.654 131.886-243.778  1.00  0.00           C  
ATOM   2304  CG  ASP B1531     -50.284 131.517-243.261  1.00  0.00           C  
ATOM   2305  OD1 ASP B1531     -49.313 132.269-243.510  1.00  0.00           O  
ATOM   2306  OD2 ASP B1531     -50.185 130.459-242.596  1.00  0.00           O  
ATOM   2307  N   THR B1532     -54.408 131.442-245.127  1.00  0.00           N  
ATOM   2308  CA  THR B1532     -55.756 131.891-245.458  1.00  0.00           C  
ATOM   2309  C   THR B1532     -56.454 130.717-246.128  1.00  0.00           C  
ATOM   2310  O   THR B1532     -55.788 129.845-246.690  1.00  0.00           O  
ATOM   2311  CB  THR B1532     -55.718 133.083-246.430  1.00  0.00           C  
ATOM   2312  OG1 THR B1532     -55.122 132.677-247.671  1.00  0.00           O  
ATOM   2313  CG2 THR B1532     -54.900 134.211-245.837  1.00  0.00           C  
ATOM   2314  N   ILE B1533     -57.781 130.679-246.079  1.00  0.00           N  
ATOM   2315  CA  ILE B1533     -58.480 129.569-246.706  1.00  0.00           C  
ATOM   2316  C   ILE B1533     -58.339 129.586-248.227  1.00  0.00           C  
ATOM   2317  O   ILE B1533     -58.410 128.539-248.870  1.00  0.00           O  
ATOM   2318  CB  ILE B1533     -59.977 129.533-246.320  1.00  0.00           C  
ATOM   2319  CG1 ILE B1533     -60.728 130.697-246.948  1.00  0.00           C  
ATOM   2320  CG2 ILE B1533     -60.116 129.547-244.800  1.00  0.00           C  
ATOM   2321  CD1 ILE B1533     -62.214 130.646-246.678  1.00  0.00           C  
ATOM   2322  N   GLU B1534     -58.131 130.768-248.802  1.00  0.00           N  
ATOM   2323  CA  GLU B1534     -57.952 130.876-250.246  1.00  0.00           C  
ATOM   2324  C   GLU B1534     -56.696 130.116-250.630  1.00  0.00           C  
ATOM   2325  O   GLU B1534     -56.705 129.304-251.553  1.00  0.00           O  
ATOM   2326  CB  GLU B1534     -57.783 132.330-250.708  1.00  0.00           C  
ATOM   2327  CG  GLU B1534     -57.346 132.374-252.184  1.00  0.00           C  
ATOM   2328  CD  GLU B1534     -56.898 133.740-252.681  1.00  0.00           C  
ATOM   2329  OE1 GLU B1534     -56.090 134.399-251.980  1.00  0.00           O  
ATOM   2330  OE2 GLU B1534     -57.342 134.134-253.791  1.00  0.00           O  
ATOM   2331  N   GLU B1535     -55.603 130.402-249.935  1.00  0.00           N  
ATOM   2332  CA  GLU B1535     -54.355 129.721-250.221  1.00  0.00           C  
ATOM   2333  C   GLU B1535     -54.489 128.229-249.942  1.00  0.00           C  
ATOM   2334  O   GLU B1535     -53.815 127.411-250.560  1.00  0.00           O  
ATOM   2335  CB  GLU B1535     -53.232 130.285-249.367  1.00  0.00           C  
ATOM   2336  CG  GLU B1535     -52.792 131.668-249.730  1.00  0.00           C  
ATOM   2337  CD  GLU B1535     -51.772 132.174-248.743  1.00  0.00           C  
ATOM   2338  OE1 GLU B1535     -52.162 132.443-247.581  1.00  0.00           O  
ATOM   2339  OE2 GLU B1535     -50.583 132.283-249.121  1.00  0.00           O  
ATOM   2340  N   HIS B1540     -55.348 127.866-249.000  1.00  0.00           N  
ATOM   2341  CA  HIS B1540     -55.510 126.455-248.704  1.00  0.00           C  
ATOM   2342  C   HIS B1540     -56.196 125.764-249.880  1.00  0.00           C  
ATOM   2343  O   HIS B1540     -55.774 124.693-250.322  1.00  0.00           O  
ATOM   2344  CB  HIS B1540     -56.339 126.242-247.438  1.00  0.00           C  
ATOM   2345  CG  HIS B1540     -56.253 124.845-246.907  1.00  0.00           C  
ATOM   2346  ND1 HIS B1540     -55.125 124.358-246.282  1.00  0.00           N  
ATOM   2347  CD2 HIS B1540     -57.128 123.811-246.960  1.00  0.00           C  
ATOM   2348  CE1 HIS B1540     -55.307 123.086-245.974  1.00  0.00           C  
ATOM   2349  NE2 HIS B1540     -56.514 122.730-246.375  1.00  0.00           N  
ATOM   2350  N   ARG B1541     -57.265 126.373-250.377  1.00  0.00           N  
ATOM   2351  CA  ARG B1541     -57.971 125.799-251.501  1.00  0.00           C  
ATOM   2352  C   ARG B1541     -57.041 125.694-252.701  1.00  0.00           C  
ATOM   2353  O   ARG B1541     -57.117 124.740-253.468  1.00  0.00           O  
ATOM   2354  CB  ARG B1541     -59.174 126.655-251.860  1.00  0.00           C  
ATOM   2355  CG  ARG B1541     -60.242 126.679-250.796  1.00  0.00           C  
ATOM   2356  CD  ARG B1541     -60.789 125.289-250.548  1.00  0.00           C  
ATOM   2357  NE  ARG B1541     -62.041 125.325-249.803  1.00  0.00           N  
ATOM   2358  CZ  ARG B1541     -62.640 124.251-249.304  1.00  0.00           C  
ATOM   2359  NH1 ARG B1541     -62.088 123.058-249.474  1.00  0.00           N  
ATOM   2360  NH2 ARG B1541     -63.793 124.363-248.646  1.00  0.00           N  
ATOM   2361  N   GLN B1542     -56.145 126.660-252.847  1.00  0.00           N  
ATOM   2362  CA  GLN B1542     -55.237 126.659-253.976  1.00  0.00           C  
ATOM   2363  C   GLN B1542     -54.041 125.725-253.891  1.00  0.00           C  
ATOM   2364  O   GLN B1542     -53.735 125.018-254.847  1.00  0.00           O  
ATOM   2365  CB  GLN B1542     -54.722 128.070-254.245  1.00  0.00           C  
ATOM   2366  CG  GLN B1542     -53.890 128.143-255.517  1.00  0.00           C  
ATOM   2367  CD  GLN B1542     -53.492 129.547-255.885  1.00  0.00           C  
ATOM   2368  OE1 GLN B1542     -54.217 130.502-255.605  1.00  0.00           O  
ATOM   2369  NE2 GLN B1542     -52.345 129.684-256.544  1.00  0.00           N  
ATOM   2370  N   PHE B1543     -53.352 125.715-252.761  1.00  0.00           N  
ATOM   2371  CA  PHE B1543     -52.168 124.882-252.655  1.00  0.00           C  
ATOM   2372  C   PHE B1543     -52.329 123.598-251.851  1.00  0.00           C  
ATOM   2373  O   PHE B1543     -51.520 122.681-251.982  1.00  0.00           O  
ATOM   2374  CB  PHE B1543     -51.016 125.719-252.095  1.00  0.00           C  
ATOM   2375  CG  PHE B1543     -50.745 126.970-252.888  1.00  0.00           C  
ATOM   2376  CD1 PHE B1543     -51.313 128.189-252.517  1.00  0.00           C  
ATOM   2377  CD2 PHE B1543     -49.945 126.924-254.028  1.00  0.00           C  
ATOM   2378  CE1 PHE B1543     -51.086 129.345-253.270  1.00  0.00           C  
ATOM   2379  CE2 PHE B1543     -49.713 128.073-254.788  1.00  0.00           C  
ATOM   2380  CZ  PHE B1543     -50.284 129.283-254.406  1.00  0.00           C  
ATOM   2381  N   GLY B1544     -53.368 123.530-251.024  1.00  0.00           N  
ATOM   2382  CA  GLY B1544     -53.593 122.339-250.223  1.00  0.00           C  
ATOM   2383  C   GLY B1544     -52.743 122.291-248.967  1.00  0.00           C  
ATOM   2384  O   GLY B1544     -51.770 123.039-248.828  1.00  0.00           O  
ATOM   2385  N   GLY B1545     -53.108 121.397-248.051  1.00  0.00           N  
ATOM   2386  CA  GLY B1545     -52.378 121.267-246.802  1.00  0.00           C  
ATOM   2387  C   GLY B1545     -51.280 120.217-246.772  1.00  0.00           C  
ATOM   2388  O   GLY B1545     -51.195 119.347-247.645  1.00  0.00           O  
ATOM   2389  N   ASN B1546     -50.434 120.308-245.750  1.00  0.00           N  
ATOM   2390  CA  ASN B1546     -49.333 119.372-245.570  1.00  0.00           C  
ATOM   2391  C   ASN B1546     -49.588 118.466-244.365  1.00  0.00           C  
ATOM   2392  O   ASN B1546     -49.421 118.875-243.217  1.00  0.00           O  
ATOM   2393  CB  ASN B1546     -48.020 120.128-245.375  1.00  0.00           C  
ATOM   2394  CG  ASN B1546     -46.841 119.199-245.184  1.00  0.00           C  
ATOM   2395  OD1 ASN B1546     -45.705 119.643-245.046  1.00  0.00           O  
ATOM   2396  ND2 ASN B1546     -47.105 117.897-245.172  1.00  0.00           N  
ATOM   2397  N   CYS B1547     -49.989 117.231-244.641  1.00  0.00           N  
ATOM   2398  CA  CYS B1547     -50.269 116.267-243.595  1.00  0.00           C  
ATOM   2399  C   CYS B1547     -49.041 115.885-242.787  1.00  0.00           C  
ATOM   2400  O   CYS B1547     -49.152 115.517-241.619  1.00  0.00           O  
ATOM   2401  CB  CYS B1547     -50.875 115.003-244.195  1.00  0.00           C  
ATOM   2402  SG  CYS B1547     -52.541 115.218-244.850  1.00  0.00           S  
ATOM   2403  N   ASP B1548     -47.865 115.978-243.391  1.00  0.00           N  
ATOM   2404  CA  ASP B1548     -46.658 115.588-242.681  1.00  0.00           C  
ATOM   2405  C   ASP B1548     -46.321 116.396-241.450  1.00  0.00           C  
ATOM   2406  O   ASP B1548     -45.546 115.941-240.616  1.00  0.00           O  
ATOM   2407  CB  ASP B1548     -45.472 115.582-243.633  1.00  0.00           C  
ATOM   2408  CG  ASP B1548     -45.676 114.624-244.773  1.00  0.00           C  
ATOM   2409  OD1 ASP B1548     -45.966 113.433-244.508  1.00  0.00           O  
ATOM   2410  OD2 ASP B1548     -45.558 115.065-245.936  1.00  0.00           O  
ATOM   2411  N   VAL B1549     -46.906 117.576-241.310  1.00  0.00           N  
ATOM   2412  CA  VAL B1549     -46.605 118.391-240.149  1.00  0.00           C  
ATOM   2413  C   VAL B1549     -47.865 118.805-239.401  1.00  0.00           C  
ATOM   2414  O   VAL B1549     -47.800 119.473-238.368  1.00  0.00           O  
ATOM   2415  CB  VAL B1549     -45.821 119.646-240.564  1.00  0.00           C  
ATOM   2416  CG1 VAL B1549     -44.495 119.244-241.215  1.00  0.00           C  
ATOM   2417  CG2 VAL B1549     -46.653 120.471-241.531  1.00  0.00           C  
ATOM   2418  N   ASP B1563     -49.020 118.401-239.909  1.00  0.00           N  
ATOM   2419  CA  ASP B1563     -50.260 118.768-239.254  1.00  0.00           C  
ATOM   2420  C   ASP B1563     -50.596 117.823-238.103  1.00  0.00           C  
ATOM   2421  O   ASP B1563     -50.885 116.634-238.300  1.00  0.00           O  
ATOM   2422  CB  ASP B1563     -51.398 118.801-240.263  1.00  0.00           C  
ATOM   2423  CG  ASP B1563     -52.668 119.353-239.670  1.00  0.00           C  
ATOM   2424  OD1 ASP B1563     -53.269 118.659-238.814  1.00  0.00           O  
ATOM   2425  OD2 ASP B1563     -53.054 120.484-240.050  1.00  0.00           O  
ATOM   2426  N   VAL B1569     -50.559 118.373-236.892  1.00  0.00           N  
ATOM   2427  CA  VAL B1569     -50.827 117.614-235.676  1.00  0.00           C  
ATOM   2428  C   VAL B1569     -52.210 116.980-235.648  1.00  0.00           C  
ATOM   2429  O   VAL B1569     -52.361 115.840-235.210  1.00  0.00           O  
ATOM   2430  CB  VAL B1569     -50.656 118.509-234.435  1.00  0.00           C  
ATOM   2431  CG1 VAL B1569     -51.120 117.775-233.182  1.00  0.00           C  
ATOM   2432  CG2 VAL B1569     -49.206 118.928-234.307  1.00  0.00           C  
ATOM   2433  N   SER B1594     -53.220 117.710-236.104  1.00  0.00           N  
ATOM   2434  CA  SER B1594     -54.573 117.170-236.109  1.00  0.00           C  
ATOM   2435  C   SER B1594     -54.634 115.918-236.968  1.00  0.00           C  
ATOM   2436  O   SER B1594     -55.307 114.950-236.612  1.00  0.00           O  
ATOM   2437  CB  SER B1594     -55.567 118.207-236.632  1.00  0.00           C  
ATOM   2438  OG  SER B1594     -55.770 119.233-235.680  1.00  0.00           O  
ATOM   2439  N   PHE B1595     -53.932 115.927-238.099  1.00  0.00           N  
ATOM   2440  CA  PHE B1595     -53.946 114.755-238.962  1.00  0.00           C  
ATOM   2441  C   PHE B1595     -53.189 113.604-238.315  1.00  0.00           C  
ATOM   2442  O   PHE B1595     -53.587 112.447-238.438  1.00  0.00           O  
ATOM   2443  CB  PHE B1595     -53.325 115.050-240.316  1.00  0.00           C  
ATOM   2444  CG  PHE B1595     -53.356 113.874-241.248  1.00  0.00           C  
ATOM   2445  CD1 PHE B1595     -54.572 113.417-241.770  1.00  0.00           C  
ATOM   2446  CD2 PHE B1595     -52.186 113.187-241.563  1.00  0.00           C  
ATOM   2447  CE1 PHE B1595     -54.624 112.288-242.591  1.00  0.00           C  
ATOM   2448  CE2 PHE B1595     -52.225 112.055-242.383  1.00  0.00           C  
ATOM   2449  CZ  PHE B1595     -53.451 111.603-242.898  1.00  0.00           C  
ATOM   2450  N   MET B1601     -52.094 113.921-237.632  1.00  0.00           N  
ATOM   2451  CA  MET B1601     -51.308 112.889-236.964  1.00  0.00           C  
ATOM   2452  C   MET B1601     -52.148 112.162-235.913  1.00  0.00           C  
ATOM   2453  O   MET B1601     -52.049 110.943-235.768  1.00  0.00           O  
ATOM   2454  CB  MET B1601     -50.071 113.508-236.323  1.00  0.00           C  
ATOM   2455  CG  MET B1601     -49.151 114.148-237.327  1.00  0.00           C  
ATOM   2456  SD  MET B1601     -47.789 114.999-236.536  1.00  0.00           S  
ATOM   2457  CE  MET B1601     -46.657 115.149-237.930  1.00  0.00           C  
ATOM   2458  N   TYR B1602     -52.978 112.907-235.189  1.00  0.00           N  
ATOM   2459  CA  TYR B1602     -53.844 112.311-234.170  1.00  0.00           C  
ATOM   2460  C   TYR B1602     -54.817 111.340-234.814  1.00  0.00           C  
ATOM   2461  O   TYR B1602     -55.156 110.307-234.229  1.00  0.00           O  
ATOM   2462  CB  TYR B1602     -54.641 113.387-233.422  1.00  0.00           C  
ATOM   2463  CG  TYR B1602     -53.828 114.165-232.415  1.00  0.00           C  
ATOM   2464  CD1 TYR B1602     -52.438 114.116-232.440  1.00  0.00           C  
ATOM   2465  CD2 TYR B1602     -54.445 114.989-231.469  1.00  0.00           C  
ATOM   2466  CE1 TYR B1602     -51.676 114.866-231.563  1.00  0.00           C  
ATOM   2467  CE2 TYR B1602     -53.683 115.755-230.574  1.00  0.00           C  
ATOM   2468  CZ  TYR B1602     -52.297 115.686-230.638  1.00  0.00           C  
ATOM   2469  OH  TYR B1602     -51.513 116.460-229.816  1.00  0.00           O  
ATOM   2470  N   LEU B1603     -55.284 111.682-236.013  1.00  0.00           N  
ATOM   2471  CA  LEU B1603     -56.214 110.813-236.713  1.00  0.00           C  
ATOM   2472  C   LEU B1603     -55.495 109.504-237.012  1.00  0.00           C  
ATOM   2473  O   LEU B1603     -56.075 108.421-236.916  1.00  0.00           O  
ATOM   2474  CB  LEU B1603     -56.686 111.467-238.008  1.00  0.00           C  
ATOM   2475  CG  LEU B1603     -57.663 112.629-237.860  1.00  0.00           C  
ATOM   2476  CD1 LEU B1603     -58.026 113.128-239.244  1.00  0.00           C  
ATOM   2477  CD2 LEU B1603     -58.908 112.178-237.120  1.00  0.00           C  
ATOM   2478  N   THR B1604     -54.221 109.617-237.364  1.00  0.00           N  
ATOM   2479  CA  THR B1604     -53.406 108.461-237.656  1.00  0.00           C  
ATOM   2480  C   THR B1604     -53.431 107.461-236.505  1.00  0.00           C  
ATOM   2481  O   THR B1604     -53.391 106.252-236.732  1.00  0.00           O  
ATOM   2482  CB  THR B1604     -51.966 108.885-237.911  1.00  0.00           C  
ATOM   2483  OG1 THR B1604     -51.900 109.581-239.162  1.00  0.00           O  
ATOM   2484  CG2 THR B1604     -51.052 107.684-237.955  1.00  0.00           C  
ATOM   2485  N   PHE B1613     -53.502 107.966-235.273  1.00  0.00           N  
ATOM   2486  CA  PHE B1613     -53.523 107.114-234.085  1.00  0.00           C  
ATOM   2487  C   PHE B1613     -54.911 106.630-233.709  1.00  0.00           C  
ATOM   2488  O   PHE B1613     -55.061 105.516-233.206  1.00  0.00           O  
ATOM   2489  CB  PHE B1613     -52.995 107.849-232.842  1.00  0.00           C  
ATOM   2490  CG  PHE B1613     -51.509 108.040-232.804  1.00  0.00           C  
ATOM   2491  CD1 PHE B1613     -50.905 109.073-233.513  1.00  0.00           C  
ATOM   2492  CD2 PHE B1613     -50.715 107.225-232.004  1.00  0.00           C  
ATOM   2493  CE1 PHE B1613     -49.529 109.298-233.421  1.00  0.00           C  
ATOM   2494  CE2 PHE B1613     -49.332 107.441-231.905  1.00  0.00           C  
ATOM   2495  CZ  PHE B1613     -48.742 108.481-232.614  1.00  0.00           C  
ATOM   2496  N   PHE B1614     -55.923 107.462-233.938  1.00  0.00           N  
ATOM   2497  CA  PHE B1614     -57.272 107.111-233.508  1.00  0.00           C  
ATOM   2498  C   PHE B1614     -58.381 106.843-234.510  1.00  0.00           C  
ATOM   2499  O   PHE B1614     -59.471 106.432-234.114  1.00  0.00           O  
ATOM   2500  CB  PHE B1614     -57.753 108.162-232.513  1.00  0.00           C  
ATOM   2501  CG  PHE B1614     -56.938 108.213-231.264  1.00  0.00           C  
ATOM   2502  CD1 PHE B1614     -56.871 107.108-230.422  1.00  0.00           C  
ATOM   2503  CD2 PHE B1614     -56.222 109.355-230.935  1.00  0.00           C  
ATOM   2504  CE1 PHE B1614     -56.099 107.134-229.265  1.00  0.00           C  
ATOM   2505  CE2 PHE B1614     -55.446 109.396-229.780  1.00  0.00           C  
ATOM   2506  CZ  PHE B1614     -55.385 108.279-228.942  1.00  0.00           C  
ATOM   2507  N   LEU B1615     -58.143 107.090-235.792  1.00  0.00           N  
ATOM   2508  CA  LEU B1615     -59.175 106.818-236.786  1.00  0.00           C  
ATOM   2509  C   LEU B1615     -58.928 105.395-237.278  1.00  0.00           C  
ATOM   2510  O   LEU B1615     -57.998 105.135-238.037  1.00  0.00           O  
ATOM   2511  CB  LEU B1615     -59.088 107.821-237.935  1.00  0.00           C  
ATOM   2512  CG  LEU B1615     -60.213 107.761-238.970  1.00  0.00           C  
ATOM   2513  CD1 LEU B1615     -61.562 107.824-238.278  1.00  0.00           C  
ATOM   2514  CD2 LEU B1615     -60.062 108.920-239.948  1.00  0.00           C  
ATOM   2515  N   GLU B1616     -59.754 104.470-236.810  1.00  0.00           N  
ATOM   2516  CA  GLU B1616     -59.617 103.063-237.163  1.00  0.00           C  
ATOM   2517  C   GLU B1616     -59.635 102.816-238.667  1.00  0.00           C  
ATOM   2518  O   GLU B1616     -58.692 102.263-239.223  1.00  0.00           O  
ATOM   2519  CB  GLU B1616     -60.741 102.256-236.502  1.00  0.00           C  
ATOM   2520  CG  GLU B1616     -60.278 101.079-235.639  1.00  0.00           C  
ATOM   2521  CD  GLU B1616     -60.320 101.378-234.138  1.00  0.00           C  
ATOM   2522  OE1 GLU B1616     -61.363 101.873-233.649  1.00  0.00           O  
ATOM   2523  OE2 GLU B1616     -59.313 101.103-233.444  1.00  0.00           O  
ATOM   2524  N   ASP B1618     -60.726 103.230-239.306  1.00  0.00           N  
ATOM   2525  CA  ASP B1618     -60.952 103.074-240.746  1.00  0.00           C  
ATOM   2526  C   ASP B1618     -59.818 103.570-241.647  1.00  0.00           C  
ATOM   2527  O   ASP B1618     -59.544 104.766-241.700  1.00  0.00           O  
ATOM   2528  CB  ASP B1618     -62.239 103.808-241.123  1.00  0.00           C  
ATOM   2529  CG  ASP B1618     -62.637 103.591-242.567  1.00  0.00           C  
ATOM   2530  OD1 ASP B1618     -61.785 103.764-243.467  1.00  0.00           O  
ATOM   2531  OD2 ASP B1618     -63.819 103.257-242.804  1.00  0.00           O  
ATOM   2532  N   ASP B1619     -59.179 102.657-242.373  1.00  0.00           N  
ATOM   2533  CA  ASP B1619     -58.091 103.030-243.269  1.00  0.00           C  
ATOM   2534  C   ASP B1619     -58.548 103.863-244.454  1.00  0.00           C  
ATOM   2535  O   ASP B1619     -57.875 104.822-244.848  1.00  0.00           O  
ATOM   2536  CB  ASP B1619     -57.388 101.790-243.789  1.00  0.00           C  
ATOM   2537  CG  ASP B1619     -56.599 101.103-242.728  1.00  0.00           C  
ATOM   2538  OD1 ASP B1619     -55.582 101.682-242.287  1.00  0.00           O  
ATOM   2539  OD2 ASP B1619     -57.004  99.993-242.327  1.00  0.00           O  
ATOM   2540  N   ASP B1620     -59.685 103.486-245.029  1.00  0.00           N  
ATOM   2541  CA  ASP B1620     -60.223 104.201-246.173  1.00  0.00           C  
ATOM   2542  C   ASP B1620     -60.592 105.630-245.808  1.00  0.00           C  
ATOM   2543  O   ASP B1620     -60.156 106.570-246.468  1.00  0.00           O  
ATOM   2544  CB  ASP B1620     -61.440 103.464-246.738  1.00  0.00           C  
ATOM   2545  CG  ASP B1620     -61.079 102.103-247.321  1.00  0.00           C  
ATOM   2546  OD1 ASP B1620     -60.066 102.020-248.051  1.00  0.00           O  
ATOM   2547  OD2 ASP B1620     -61.806 101.116-247.062  1.00  0.00           O  
ATOM   2548  N   LYS B1621     -61.380 105.800-244.754  1.00  0.00           N  
ATOM   2549  CA  LYS B1621     -61.778 107.136-244.333  1.00  0.00           C  
ATOM   2550  C   LYS B1621     -60.577 108.057-244.059  1.00  0.00           C  
ATOM   2551  O   LYS B1621     -60.613 109.244-244.373  1.00  0.00           O  
ATOM   2552  CB  LYS B1621     -62.668 107.063-243.093  1.00  0.00           C  
ATOM   2553  CG  LYS B1621     -63.130 108.430-242.635  1.00  0.00           C  
ATOM   2554  CD  LYS B1621     -64.122 108.346-241.487  1.00  0.00           C  
ATOM   2555  CE  LYS B1621     -64.522 109.741-241.021  1.00  0.00           C  
ATOM   2556  NZ  LYS B1621     -65.057 110.553-242.156  1.00  0.00           N  
ATOM   2557  N   LEU B1622     -59.515 107.513-243.478  1.00  0.00           N  
ATOM   2558  CA  LEU B1622     -58.326 108.303-243.191  1.00  0.00           C  
ATOM   2559  C   LEU B1622     -57.700 108.781-244.495  1.00  0.00           C  
ATOM   2560  O   LEU B1622     -57.313 109.935-244.623  1.00  0.00           O  
ATOM   2561  CB  LEU B1622     -57.304 107.463-242.421  1.00  0.00           C  
ATOM   2562  CG  LEU B1622     -55.995 108.152-242.013  1.00  0.00           C  
ATOM   2563  CD1 LEU B1622     -56.226 109.060-240.796  1.00  0.00           C  
ATOM   2564  CD2 LEU B1622     -54.959 107.097-241.678  1.00  0.00           C  
ATOM   2565  N   GLU B1632     -57.606 107.870-245.460  1.00  0.00           N  
ATOM   2566  CA  GLU B1632     -57.027 108.153-246.773  1.00  0.00           C  
ATOM   2567  C   GLU B1632     -57.760 109.280-247.481  1.00  0.00           C  
ATOM   2568  O   GLU B1632     -57.127 110.162-248.055  1.00  0.00           O  
ATOM   2569  CB  GLU B1632     -57.061 106.890-247.635  1.00  0.00           C  
ATOM   2570  CG  GLU B1632     -56.453 107.041-249.027  1.00  0.00           C  
ATOM   2571  CD  GLU B1632     -55.038 107.598-248.999  1.00  0.00           C  
ATOM   2572  OE1 GLU B1632     -54.364 107.473-247.952  1.00  0.00           O  
ATOM   2573  OE2 GLU B1632     -54.594 108.150-250.031  1.00  0.00           O  
ATOM   2574  N   GLN B1635     -59.091 109.246-247.456  1.00  0.00           N  
ATOM   2575  CA  GLN B1635     -59.866 110.305-248.090  1.00  0.00           C  
ATOM   2576  C   GLN B1635     -59.401 111.614-247.467  1.00  0.00           C  
ATOM   2577  O   GLN B1635     -58.968 112.537-248.168  1.00  0.00           O  
ATOM   2578  CB  GLN B1635     -61.364 110.130-247.835  1.00  0.00           C  
ATOM   2579  CG  GLN B1635     -62.182 109.718-249.062  1.00  0.00           C  
ATOM   2580  CD  GLN B1635     -61.985 110.632-250.271  1.00  0.00           C  
ATOM   2581  OE1 GLN B1635     -60.995 110.520-251.001  1.00  0.00           O  
ATOM   2582  NE2 GLN B1635     -62.935 111.544-250.485  1.00  0.00           N  
ATOM   2583  N   ILE B1636     -59.484 111.679-246.140  1.00  0.00           N  
ATOM   2584  CA  ILE B1636     -59.068 112.863-245.414  1.00  0.00           C  
ATOM   2585  C   ILE B1636     -57.656 113.279-245.832  1.00  0.00           C  
ATOM   2586  O   ILE B1636     -57.433 114.433-246.176  1.00  0.00           O  
ATOM   2587  CB  ILE B1636     -59.175 112.611-243.897  1.00  0.00           C  
ATOM   2588  CG1 ILE B1636     -60.655 112.525-243.523  1.00  0.00           C  
ATOM   2589  CG2 ILE B1636     -58.481 113.715-243.103  1.00  0.00           C  
ATOM   2590  CD1 ILE B1636     -60.907 112.263-242.053  1.00  0.00           C  
ATOM   2591  N   ARG B1637     -56.710 112.351-245.847  1.00  0.00           N  
ATOM   2592  CA  ARG B1637     -55.365 112.720-246.253  1.00  0.00           C  
ATOM   2593  C   ARG B1637     -55.386 113.391-247.616  1.00  0.00           C  
ATOM   2594  O   ARG B1637     -54.868 114.494-247.787  1.00  0.00           O  
ATOM   2595  CB  ARG B1637     -54.446 111.505-246.342  1.00  0.00           C  
ATOM   2596  CG  ARG B1637     -53.006 111.901-246.647  1.00  0.00           C  
ATOM   2597  CD  ARG B1637     -52.160 110.719-247.039  1.00  0.00           C  
ATOM   2598  NE  ARG B1637     -52.526 110.235-248.364  1.00  0.00           N  
ATOM   2599  CZ  ARG B1637     -52.318 110.912-249.492  1.00  0.00           C  
ATOM   2600  NH1 ARG B1637     -51.737 112.105-249.457  1.00  0.00           N  
ATOM   2601  NH2 ARG B1637     -52.697 110.401-250.656  1.00  0.00           N  
ATOM   2602  N   LYS B1638     -55.984 112.718-248.591  1.00  0.00           N  
ATOM   2603  CA  LYS B1638     -56.049 113.252-249.946  1.00  0.00           C  
ATOM   2604  C   LYS B1638     -56.780 114.584-250.033  1.00  0.00           C  
ATOM   2605  O   LYS B1638     -56.282 115.528-250.655  1.00  0.00           O  
ATOM   2606  CB  LYS B1638     -56.682 112.218-250.884  1.00  0.00           C  
ATOM   2607  CG  LYS B1638     -55.732 111.061-251.161  1.00  0.00           C  
ATOM   2608  CD  LYS B1638     -56.427 109.834-251.719  1.00  0.00           C  
ATOM   2609  CE  LYS B1638     -56.853 110.014-253.154  1.00  0.00           C  
ATOM   2610  NZ  LYS B1638     -57.363 108.709-253.662  1.00  0.00           N  
ATOM   2611  N   ASP B1639     -57.940 114.669-249.392  1.00  0.00           N  
ATOM   2612  CA  ASP B1639     -58.708 115.899-249.426  1.00  0.00           C  
ATOM   2613  C   ASP B1639     -58.009 117.069-248.746  1.00  0.00           C  
ATOM   2614  O   ASP B1639     -58.142 118.219-249.180  1.00  0.00           O  
ATOM   2615  CB  ASP B1639     -60.094 115.675-248.828  1.00  0.00           C  
ATOM   2616  CG  ASP B1639     -60.988 114.864-249.747  1.00  0.00           C  
ATOM   2617  OD1 ASP B1639     -60.715 114.838-250.968  1.00  0.00           O  
ATOM   2618  OD2 ASP B1639     -61.965 114.264-249.265  1.00  0.00           O  
ATOM   2619  N   TYR B1640     -57.255 116.790-247.690  1.00  0.00           N  
ATOM   2620  CA  TYR B1640     -56.547 117.859-247.014  1.00  0.00           C  
ATOM   2621  C   TYR B1640     -55.398 118.307-247.914  1.00  0.00           C  
ATOM   2622  O   TYR B1640     -55.141 119.500-248.076  1.00  0.00           O  
ATOM   2623  CB  TYR B1640     -56.007 117.376-245.675  1.00  0.00           C  
ATOM   2624  CG  TYR B1640     -55.584 118.496-244.761  1.00  0.00           C  
ATOM   2625  CD1 TYR B1640     -56.493 119.482-244.373  1.00  0.00           C  
ATOM   2626  CD2 TYR B1640     -54.285 118.558-244.258  1.00  0.00           C  
ATOM   2627  CE1 TYR B1640     -56.121 120.501-243.499  1.00  0.00           C  
ATOM   2628  CE2 TYR B1640     -53.901 119.573-243.383  1.00  0.00           C  
ATOM   2629  CZ  TYR B1640     -54.825 120.539-243.007  1.00  0.00           C  
ATOM   2630  OH  TYR B1640     -54.463 121.528-242.124  1.00  0.00           O  
ATOM   2631  N   THR B1641     -54.715 117.344-248.515  1.00  0.00           N  
ATOM   2632  CA  THR B1641     -53.594 117.661-249.389  1.00  0.00           C  
ATOM   2633  C   THR B1641     -54.020 118.433-250.645  1.00  0.00           C  
ATOM   2634  O   THR B1641     -53.299 119.318-251.109  1.00  0.00           O  
ATOM   2635  CB  THR B1641     -52.840 116.365-249.790  1.00  0.00           C  
ATOM   2636  OG1 THR B1641     -52.271 115.765-248.615  1.00  0.00           O  
ATOM   2637  CG2 THR B1641     -51.734 116.662-250.789  1.00  0.00           C  
ATOM   2638  N   SER B1642     -55.194 118.109-251.188  1.00  0.00           N  
ATOM   2639  CA  SER B1642     -55.704 118.779-252.391  1.00  0.00           C  
ATOM   2640  C   SER B1642     -56.376 120.110-252.065  1.00  0.00           C  
ATOM   2641  O   SER B1642     -56.743 120.856-252.973  1.00  0.00           O  
ATOM   2642  CB  SER B1642     -56.740 117.913-253.080  1.00  0.00           C  
ATOM   2643  OG  SER B1642     -57.994 118.112-252.443  1.00  0.00           O  
ATOM   2644  N   GLY B1662     -56.565 120.395-250.779  1.00  0.00           N  
ATOM   2645  CA  GLY B1662     -57.213 121.634-250.390  1.00  0.00           C  
ATOM   2646  C   GLY B1662     -58.728 121.500-250.367  1.00  0.00           C  
ATOM   2647  O   GLY B1662     -59.438 122.440-250.010  1.00  0.00           O  
ATOM   2648  N   ALA B1663     -59.233 120.334-250.756  1.00  0.00           N  
ATOM   2649  CA  ALA B1663     -60.675 120.102-250.765  1.00  0.00           C  
ATOM   2650  C   ALA B1663     -61.214 120.161-249.335  1.00  0.00           C  
ATOM   2651  O   ALA B1663     -62.406 120.384-249.110  1.00  0.00           O  
ATOM   2652  CB  ALA B1663     -60.981 118.748-251.395  1.00  0.00           C  
ATOM   2653  N   MET B1664     -60.328 119.948-248.370  1.00  0.00           N  
ATOM   2654  CA  MET B1664     -60.709 120.003-246.969  1.00  0.00           C  
ATOM   2655  C   MET B1664     -59.894 121.100-246.283  1.00  0.00           C  
ATOM   2656  O   MET B1664     -58.670 121.139-246.409  1.00  0.00           O  
ATOM   2657  CB  MET B1664     -60.453 118.656-246.294  1.00  0.00           C  
ATOM   2658  CG  MET B1664     -60.730 118.663-244.800  1.00  0.00           C  
ATOM   2659  SD  MET B1664     -60.468 117.060-244.012  1.00  0.00           S  
ATOM   2660  CE  MET B1664     -62.071 116.801-243.277  1.00  0.00           C  
ATOM   2661  N   LEU B1810     -60.582 121.995-245.576  1.00  0.00           N  
ATOM   2662  CA  LEU B1810     -59.935 123.103-244.867  1.00  0.00           C  
ATOM   2663  C   LEU B1810     -59.444 122.593-243.524  1.00  0.00           C  
ATOM   2664  O   LEU B1810     -59.978 121.611-243.010  1.00  0.00           O  
ATOM   2665  CB  LEU B1810     -60.934 124.249-244.662  1.00  0.00           C  
ATOM   2666  CG  LEU B1810     -61.425 124.900-245.959  1.00  0.00           C  
ATOM   2667  CD1 LEU B1810     -62.522 125.917-245.680  1.00  0.00           C  
ATOM   2668  CD2 LEU B1810     -60.232 125.544-246.658  1.00  0.00           C  
ATOM   2669  N   THR B1812     -58.438 123.242-242.944  1.00  0.00           N  
ATOM   2670  CA  THR B1812     -57.944 122.760-241.662  1.00  0.00           C  
ATOM   2671  C   THR B1812     -59.092 122.825-240.657  1.00  0.00           C  
ATOM   2672  O   THR B1812     -59.190 121.995-239.754  1.00  0.00           O  
ATOM   2673  CB  THR B1812     -56.725 123.571-241.139  1.00  0.00           C  
ATOM   2674  OG1 THR B1812     -57.159 124.512-240.153  1.00  0.00           O  
ATOM   2675  CG2 THR B1812     -56.022 124.292-242.273  1.00  0.00           C  
ATOM   2676  N   GLY B1813     -59.977 123.797-240.834  1.00  0.00           N  
ATOM   2677  CA  GLY B1813     -61.105 123.913-239.934  1.00  0.00           C  
ATOM   2678  C   GLY B1813     -61.939 122.638-239.927  1.00  0.00           C  
ATOM   2679  O   GLY B1813     -62.392 122.181-238.872  1.00  0.00           O  
ATOM   2680  N   GLU B1814     -62.141 122.059-241.109  1.00  0.00           N  
ATOM   2681  CA  GLU B1814     -62.926 120.833-241.245  1.00  0.00           C  
ATOM   2682  C   GLU B1814     -62.132 119.624-240.775  1.00  0.00           C  
ATOM   2683  O   GLU B1814     -62.701 118.660-240.266  1.00  0.00           O  
ATOM   2684  CB  GLU B1814     -63.382 120.665-242.697  1.00  0.00           C  
ATOM   2685  CG  GLU B1814     -64.227 121.852-243.147  1.00  0.00           C  
ATOM   2686  CD  GLU B1814     -64.608 121.840-244.623  1.00  0.00           C  
ATOM   2687  OE1 GLU B1814     -63.707 121.691-245.488  1.00  0.00           O  
ATOM   2688  OE2 GLU B1814     -65.818 122.006-244.909  1.00  0.00           O  
ATOM   2689  N   LEU B1815     -60.815 119.685-240.943  1.00  0.00           N  
ATOM   2690  CA  LEU B1815     -59.944 118.612-240.501  1.00  0.00           C  
ATOM   2691  C   LEU B1815     -60.095 118.596-238.982  1.00  0.00           C  
ATOM   2692  O   LEU B1815     -60.409 117.565-238.384  1.00  0.00           O  
ATOM   2693  CB  LEU B1815     -58.497 118.925-240.860  1.00  0.00           C  
ATOM   2694  CG  LEU B1815     -57.524 117.746-240.899  1.00  0.00           C  
ATOM   2695  CD1 LEU B1815     -56.124 118.267-240.635  1.00  0.00           C  
ATOM   2696  CD2 LEU B1815     -57.894 116.702-239.866  1.00  0.00           C  
ATOM   2697  N   LYS B1816     -59.863 119.758-238.375  1.00  0.00           N  
ATOM   2698  CA  LYS B1816     -59.981 119.948-236.934  1.00  0.00           C  
ATOM   2699  C   LYS B1816     -61.296 119.324-236.452  1.00  0.00           C  
ATOM   2700  O   LYS B1816     -61.321 118.497-235.539  1.00  0.00           O  
ATOM   2701  CB  LYS B1816     -60.004 121.448-236.618  1.00  0.00           C  
ATOM   2702  CG  LYS B1816     -58.816 122.004-235.852  1.00  0.00           C  
ATOM   2703  CD  LYS B1816     -57.600 122.171-236.722  1.00  0.00           C  
ATOM   2704  CE  LYS B1816     -56.441 122.757-235.928  1.00  0.00           C  
ATOM   2705  NZ  LYS B1816     -56.778 124.061-235.307  1.00  0.00           N  
ATOM   2706  N   LYS B1817     -62.387 119.749-237.078  1.00  0.00           N  
ATOM   2707  CA  LYS B1817     -63.732 119.286-236.766  1.00  0.00           C  
ATOM   2708  C   LYS B1817     -63.807 117.755-236.782  1.00  0.00           C  
ATOM   2709  O   LYS B1817     -64.390 117.137-235.884  1.00  0.00           O  
ATOM   2710  CB  LYS B1817     -64.692 119.896-237.792  1.00  0.00           C  
ATOM   2711  CG  LYS B1817     -66.163 119.594-237.615  1.00  0.00           C  
ATOM   2712  CD  LYS B1817     -66.965 120.424-238.622  1.00  0.00           C  
ATOM   2713  CE  LYS B1817     -68.453 120.080-238.628  1.00  0.00           C  
ATOM   2714  NZ  LYS B1817     -68.735 118.716-239.178  1.00  0.00           N  
ATOM   2715  N   ALA B1818     -63.207 117.146-237.803  1.00  0.00           N  
ATOM   2716  CA  ALA B1818     -63.207 115.698-237.938  1.00  0.00           C  
ATOM   2717  C   ALA B1818     -62.489 115.054-236.754  1.00  0.00           C  
ATOM   2718  O   ALA B1818     -62.974 114.075-236.181  1.00  0.00           O  
ATOM   2719  CB  ALA B1818     -62.539 115.299-239.246  1.00  0.00           C  
ATOM   2720  N   LEU B1819     -61.334 115.603-236.388  1.00  0.00           N  
ATOM   2721  CA  LEU B1819     -60.571 115.068-235.263  1.00  0.00           C  
ATOM   2722  C   LEU B1819     -61.376 115.153-233.967  1.00  0.00           C  
ATOM   2723  O   LEU B1819     -61.440 114.194-233.195  1.00  0.00           O  
ATOM   2724  CB  LEU B1819     -59.257 115.831-235.085  1.00  0.00           C  
ATOM   2725  CG  LEU B1819     -58.457 115.411-233.849  1.00  0.00           C  
ATOM   2726  CD1 LEU B1819     -58.103 113.950-233.957  1.00  0.00           C  
ATOM   2727  CD2 LEU B1819     -57.200 116.242-233.730  1.00  0.00           C  
ATOM   2728  N   ILE B1820     -61.983 116.309-233.731  1.00  0.00           N  
ATOM   2729  CA  ILE B1820     -62.778 116.505-232.535  1.00  0.00           C  
ATOM   2730  C   ILE B1820     -63.927 115.495-232.454  1.00  0.00           C  
ATOM   2731  O   ILE B1820     -64.344 115.099-231.365  1.00  0.00           O  
ATOM   2732  CB  ILE B1820     -63.335 117.939-232.490  1.00  0.00           C  
ATOM   2733  CG1 ILE B1820     -62.172 118.936-232.476  1.00  0.00           C  
ATOM   2734  CG2 ILE B1820     -64.224 118.121-231.261  1.00  0.00           C  
ATOM   2735  CD1 ILE B1820     -62.603 120.378-232.491  1.00  0.00           C  
ATOM   2736  N   GLU B1821     -64.430 115.066-233.607  1.00  0.00           N  
ATOM   2737  CA  GLU B1821     -65.526 114.098-233.642  1.00  0.00           C  
ATOM   2738  C   GLU B1821     -65.041 112.682-233.325  1.00  0.00           C  
ATOM   2739  O   GLU B1821     -65.838 111.782-233.036  1.00  0.00           O  
ATOM   2740  CB  GLU B1821     -66.217 114.140-235.006  1.00  0.00           C  
ATOM   2741  CG  GLU B1821     -67.446 115.044-235.030  1.00  0.00           C  
ATOM   2742  CD  GLU B1821     -67.897 115.402-236.442  1.00  0.00           C  
ATOM   2743  OE1 GLU B1821     -67.778 114.536-237.342  1.00  0.00           O  
ATOM   2744  OE2 GLU B1821     -68.380 116.546-236.646  1.00  0.00           O  
ATOM   2745  N   VAL B1822     -63.726 112.495-233.380  1.00  0.00           N  
ATOM   2746  CA  VAL B1822     -63.117 111.208-233.071  1.00  0.00           C  
ATOM   2747  C   VAL B1822     -62.720 111.178-231.587  1.00  0.00           C  
ATOM   2748  O   VAL B1822     -63.038 110.230-230.877  1.00  0.00           O  
ATOM   2749  CB  VAL B1822     -61.865 110.956-233.952  1.00  0.00           C  
ATOM   2750  CG1 VAL B1822     -61.009 109.852-233.358  1.00  0.00           C  
ATOM   2751  CG2 VAL B1822     -62.293 110.570-235.350  1.00  0.00           C  
ATOM   2752  N   LEU B1823     -62.051 112.228-231.119  1.00  0.00           N  
ATOM   2753  CA  LEU B1823     -61.614 112.292-229.725  1.00  0.00           C  
ATOM   2754  C   LEU B1823     -62.715 112.408-228.680  1.00  0.00           C  
ATOM   2755  O   LEU B1823     -62.643 111.760-227.640  1.00  0.00           O  
ATOM   2756  CB  LEU B1823     -60.631 113.448-229.520  1.00  0.00           C  
ATOM   2757  CG  LEU B1823     -59.278 113.343-230.216  1.00  0.00           C  
ATOM   2758  CD1 LEU B1823     -58.451 114.579-229.897  1.00  0.00           C  
ATOM   2759  CD2 LEU B1823     -58.567 112.079-229.765  1.00  0.00           C  
ATOM   2760  N   GLN B1824     -63.723 113.235-228.935  1.00  0.00           N  
ATOM   2761  CA  GLN B1824     -64.796 113.412-227.955  1.00  0.00           C  
ATOM   2762  C   GLN B1824     -65.430 112.095-227.550  1.00  0.00           C  
ATOM   2763  O   GLN B1824     -65.690 111.857-226.368  1.00  0.00           O  
ATOM   2764  CB  GLN B1824     -65.849 114.382-228.488  1.00  0.00           C  
ATOM   2765  CG  GLN B1824     -65.527 115.833-228.164  1.00  0.00           C  
ATOM   2766  CD  GLN B1824     -66.369 116.819-228.951  1.00  0.00           C  
ATOM   2767  OE1 GLN B1824     -66.326 118.022-228.696  1.00  0.00           O  
ATOM   2768  NE2 GLN B1824     -67.133 116.317-229.921  1.00  0.00           N  
ATOM   2769  N   PRO B1825     -65.710 111.223-228.527  1.00  0.00           N  
ATOM   2770  CA  PRO B1825     -66.307 109.946-228.132  1.00  0.00           C  
ATOM   2771  C   PRO B1825     -65.233 109.018-227.524  1.00  0.00           C  
ATOM   2772  O   PRO B1825     -65.509 108.278-226.576  1.00  0.00           O  
ATOM   2773  CB  PRO B1825     -66.927 109.435-229.436  1.00  0.00           C  
ATOM   2774  CG  PRO B1825     -66.094 110.068-230.492  1.00  0.00           C  
ATOM   2775  CD  PRO B1825     -65.843 111.453-229.976  1.00  0.00           C  
ATOM   2776  N   LEU B1826     -64.008 109.074-228.052  1.00  0.00           N  
ATOM   2777  CA  LEU B1826     -62.908 108.260-227.517  1.00  0.00           C  
ATOM   2778  C   LEU B1826     -62.782 108.493-226.010  1.00  0.00           C  
ATOM   2779  O   LEU B1826     -62.853 107.559-225.212  1.00  0.00           O  
ATOM   2780  CB  LEU B1826     -61.576 108.649-228.172  1.00  0.00           C  
ATOM   2781  CG  LEU B1826     -60.306 108.324-227.359  1.00  0.00           C  
ATOM   2782  CD1 LEU B1826     -59.884 106.882-227.575  1.00  0.00           C  
ATOM   2783  CD2 LEU B1826     -59.178 109.241-227.780  1.00  0.00           C  
ATOM   2784  N   ILE B1827     -62.595 109.757-225.643  1.00  0.00           N  
ATOM   2785  CA  ILE B1827     -62.431 110.164-224.258  1.00  0.00           C  
ATOM   2786  C   ILE B1827     -63.677 109.995-223.389  1.00  0.00           C  
ATOM   2787  O   ILE B1827     -63.580 109.639-222.210  1.00  0.00           O  
ATOM   2788  CB  ILE B1827     -61.932 111.627-224.203  1.00  0.00           C  
ATOM   2789  CG1 ILE B1827     -60.507 111.684-224.755  1.00  0.00           C  
ATOM   2790  CG2 ILE B1827     -61.961 112.164-222.783  1.00  0.00           C  
ATOM   2791  CD1 ILE B1827     -59.912 113.061-224.781  1.00  0.00           C  
ATOM   2792  N   ALA B1828     -64.848 110.245-223.960  1.00  0.00           N  
ATOM   2793  CA  ALA B1828     -66.073 110.102-223.190  1.00  0.00           C  
ATOM   2794  C   ALA B1828     -66.292 108.621-222.905  1.00  0.00           C  
ATOM   2795  O   ALA B1828     -66.759 108.249-221.824  1.00  0.00           O  
ATOM   2796  CB  ALA B1828     -67.256 110.678-223.962  1.00  0.00           C  
ATOM   2797  N   GLU B1829     -65.941 107.781-223.876  1.00  0.00           N  
ATOM   2798  CA  GLU B1829     -66.090 106.335-223.745  1.00  0.00           C  
ATOM   2799  C   GLU B1829     -65.165 105.855-222.621  1.00  0.00           C  
ATOM   2800  O   GLU B1829     -65.565 105.079-221.746  1.00  0.00           O  
ATOM   2801  CB  GLU B1829     -65.721 105.664-225.075  1.00  0.00           C  
ATOM   2802  CG  GLU B1829     -66.522 104.396-225.409  1.00  0.00           C  
ATOM   2803  CD  GLU B1829     -66.040 103.153-224.652  1.00  0.00           C  
ATOM   2804  OE1 GLU B1829     -66.878 102.251-224.393  1.00  0.00           O  
ATOM   2805  OE2 GLU B1829     -64.826 103.075-224.331  1.00  0.00           O  
ATOM   2806  N   HIS B1830     -63.928 106.343-222.649  1.00  0.00           N  
ATOM   2807  CA  HIS B1830     -62.935 105.991-221.650  1.00  0.00           C  
ATOM   2808  C   HIS B1830     -63.387 106.400-220.245  1.00  0.00           C  
ATOM   2809  O   HIS B1830     -63.203 105.652-219.282  1.00  0.00           O  
ATOM   2810  CB  HIS B1830     -61.602 106.650-222.004  1.00  0.00           C  
ATOM   2811  CG  HIS B1830     -60.523 106.417-220.995  1.00  0.00           C  
ATOM   2812  ND1 HIS B1830     -60.484 107.070-219.781  1.00  0.00           N  
ATOM   2813  CD2 HIS B1830     -59.437 105.609-221.021  1.00  0.00           C  
ATOM   2814  CE1 HIS B1830     -59.418 106.678-219.104  1.00  0.00           C  
ATOM   2815  NE2 HIS B1830     -58.766 105.793-219.835  1.00  0.00           N  
ATOM   2816  N   GLN B1831     -63.985 107.579-220.117  1.00  0.00           N  
ATOM   2817  CA  GLN B1831     -64.447 108.023-218.805  1.00  0.00           C  
ATOM   2818  C   GLN B1831     -65.563 107.094-218.322  1.00  0.00           C  
ATOM   2819  O   GLN B1831     -65.648 106.763-217.132  1.00  0.00           O  
ATOM   2820  CB  GLN B1831     -64.940 109.468-218.877  1.00  0.00           C  
ATOM   2821  CG  GLN B1831     -63.919 110.399-219.493  1.00  0.00           C  
ATOM   2822  CD  GLN B1831     -64.386 111.840-219.568  1.00  0.00           C  
ATOM   2823  OE1 GLN B1831     -65.556 112.121-219.855  1.00  0.00           O  
ATOM   2824  NE2 GLN B1831     -63.462 112.767-219.330  1.00  0.00           N  
ATOM   2825  N   ALA B1832     -66.410 106.663-219.251  1.00  0.00           N  
ATOM   2826  CA  ALA B1832     -67.503 105.762-218.917  1.00  0.00           C  
ATOM   2827  C   ALA B1832     -66.941 104.428-218.432  1.00  0.00           C  
ATOM   2828  O   ALA B1832     -67.431 103.868-217.451  1.00  0.00           O  
ATOM   2829  CB  ALA B1832     -68.390 105.550-220.124  1.00  0.00           C  
ATOM   2830  N   ARG B1833     -65.922 103.916-219.120  1.00  0.00           N  
ATOM   2831  CA  ARG B1833     -65.305 102.650-218.722  1.00  0.00           C  
ATOM   2832  C   ARG B1833     -64.661 102.807-217.338  1.00  0.00           C  
ATOM   2833  O   ARG B1833     -64.840 101.963-216.458  1.00  0.00           O  
ATOM   2834  CB  ARG B1833     -64.210 102.220-219.710  1.00  0.00           C  
ATOM   2835  CG  ARG B1833     -64.636 101.922-221.149  1.00  0.00           C  
ATOM   2836  CD  ARG B1833     -65.683 100.837-221.219  1.00  0.00           C  
ATOM   2837  NE  ARG B1833     -67.030 101.390-221.108  1.00  0.00           N  
ATOM   2838  CZ  ARG B1833     -68.137 100.660-221.013  1.00  0.00           C  
ATOM   2839  NH1 ARG B1833     -68.064  99.333-221.009  1.00  0.00           N  
ATOM   2840  NH2 ARG B1833     -69.319 101.258-220.929  1.00  0.00           N  
ATOM   2841  N   ARG B1834     -63.911 103.892-217.156  1.00  0.00           N  
ATOM   2842  CA  ARG B1834     -63.226 104.146-215.893  1.00  0.00           C  
ATOM   2843  C   ARG B1834     -64.185 104.197-214.711  1.00  0.00           C  
ATOM   2844  O   ARG B1834     -63.882 103.680-213.642  1.00  0.00           O  
ATOM   2845  CB  ARG B1834     -62.437 105.461-215.963  1.00  0.00           C  
ATOM   2846  CG  ARG B1834     -61.549 105.727-214.752  1.00  0.00           C  
ATOM   2847  CD  ARG B1834     -60.848 107.073-214.863  1.00  0.00           C  
ATOM   2848  NE  ARG B1834     -59.735 107.194-213.919  1.00  0.00           N  
ATOM   2849  CZ  ARG B1834     -59.867 107.303-212.602  1.00  0.00           C  
ATOM   2850  NH1 ARG B1834     -61.074 107.318-212.055  1.00  0.00           N  
ATOM   2851  NH2 ARG B1834     -58.785 107.368-211.834  1.00  0.00           N  
ATOM   2852  N   LYS B2014     -65.341 104.817-214.901  1.00  0.00           N  
ATOM   2853  CA  LYS B2014     -66.309 104.928-213.823  1.00  0.00           C  
ATOM   2854  C   LYS B2014     -66.796 103.556-213.367  1.00  0.00           C  
ATOM   2855  O   LYS B2014     -67.253 103.391-212.229  1.00  0.00           O  
ATOM   2856  CB  LYS B2014     -67.505 105.769-214.266  1.00  0.00           C  
ATOM   2857  CG  LYS B2014     -68.383 106.190-213.104  1.00  0.00           C  
ATOM   2858  CD  LYS B2014     -69.527 107.084-213.539  1.00  0.00           C  
ATOM   2859  CE  LYS B2014     -70.266 107.626-212.324  1.00  0.00           C  
ATOM   2860  NZ  LYS B2014     -71.437 108.455-212.726  1.00  0.00           N  
ATOM   2861  N   GLU B2026     -66.679 102.582-214.267  1.00  0.00           N  
ATOM   2862  CA  GLU B2026     -67.107 101.206-214.028  1.00  0.00           C  
ATOM   2863  C   GLU B2026     -66.223 100.395-213.101  1.00  0.00           C  
ATOM   2864  O   GLU B2026     -66.708  99.506-212.405  1.00  0.00           O  
ATOM   2865  CB  GLU B2026     -67.211 100.461-215.351  1.00  0.00           C  
ATOM   2866  CG  GLU B2026     -68.569 100.541-216.006  1.00  0.00           C  
ATOM   2867  CD  GLU B2026     -68.547 100.033-217.437  1.00  0.00           C  
ATOM   2868  OE1 GLU B2026     -67.793  99.071-217.726  1.00  0.00           O  
ATOM   2869  OE2 GLU B2026     -69.292 100.595-218.267  1.00  0.00           O  
ATOM   2870  N   VAL B2027     -64.925 100.676-213.102  1.00  0.00           N  
ATOM   2871  CA  VAL B2027     -64.020  99.932-212.248  1.00  0.00           C  
ATOM   2872  C   VAL B2027     -64.123 100.368-210.792  1.00  0.00           C  
ATOM   2873  O   VAL B2027     -63.660 101.437-210.390  1.00  0.00           O  
ATOM   2874  CB  VAL B2027     -62.558 100.010-212.774  1.00  0.00           C  
ATOM   2875  CG1 VAL B2027     -62.436 101.106-213.804  1.00  0.00           C  
ATOM   2876  CG2 VAL B2027     -61.586 100.208-211.632  1.00  0.00           C  
ATOM   2877  N   THR B2039     -64.756  99.494-210.019  1.00  0.00           N  
ATOM   2878  CA  THR B2039     -64.996  99.678-208.595  1.00  0.00           C  
ATOM   2879  C   THR B2039     -63.780  99.316-207.745  1.00  0.00           C  
ATOM   2880  O   THR B2039     -62.846  98.666-208.217  1.00  0.00           O  
ATOM   2881  CB  THR B2039     -66.151  98.788-208.149  1.00  0.00           C  
ATOM   2882  OG1 THR B2039     -65.779  97.415-208.339  1.00  0.00           O  
ATOM   2883  CG2 THR B2039     -67.394  99.079-208.979  1.00  0.00           C  
ATOM   2884  N   ASP B2040     -63.811  99.723-206.479  1.00  0.00           N  
ATOM   2885  CA  ASP B2040     -62.721  99.438-205.556  1.00  0.00           C  
ATOM   2886  C   ASP B2040     -62.369  97.957-205.575  1.00  0.00           C  
ATOM   2887  O   ASP B2040     -61.192  97.589-205.599  1.00  0.00           O  
ATOM   2888  CB  ASP B2040     -63.103  99.844-204.131  1.00  0.00           C  
ATOM   2889  CG  ASP B2040     -63.307 101.340-203.982  1.00  0.00           C  
ATOM   2890  OD1 ASP B2040     -62.513 102.105-204.569  1.00  0.00           O  
ATOM   2891  OD2 ASP B2040     -64.250 101.745-203.264  1.00  0.00           O  
ATOM   2892  N   GLU B2041     -63.395  97.111-205.558  1.00  0.00           N  
ATOM   2893  CA  GLU B2041     -63.195  95.669-205.576  1.00  0.00           C  
ATOM   2894  C   GLU B2041     -62.460  95.228-206.846  1.00  0.00           C  
ATOM   2895  O   GLU B2041     -61.565  94.385-206.796  1.00  0.00           O  
ATOM   2896  CB  GLU B2041     -64.542  94.954-205.462  1.00  0.00           C  
ATOM   2897  N   ILE B2042     -62.827  95.806-207.983  1.00  0.00           N  
ATOM   2898  CA  ILE B2042     -62.187  95.443-209.235  1.00  0.00           C  
ATOM   2899  C   ILE B2042     -60.713  95.843-209.241  1.00  0.00           C  
ATOM   2900  O   ILE B2042     -59.856  95.035-209.595  1.00  0.00           O  
ATOM   2901  CB  ILE B2042     -62.915  96.093-210.452  1.00  0.00           C  
ATOM   2902  CG1 ILE B2042     -64.335  95.530-210.563  1.00  0.00           C  
ATOM   2903  CG2 ILE B2042     -62.153  95.833-211.743  1.00  0.00           C  
ATOM   2904  CD1 ILE B2042     -64.402  94.016-210.754  1.00  0.00           C  
ATOM   2905  N   VAL B2043     -60.406  97.071-208.833  1.00  0.00           N  
ATOM   2906  CA  VAL B2043     -59.012  97.515-208.847  1.00  0.00           C  
ATOM   2907  C   VAL B2043     -58.184  96.639-207.952  1.00  0.00           C  
ATOM   2908  O   VAL B2043     -57.080  96.225-208.306  1.00  0.00           O  
ATOM   2909  CB  VAL B2043     -58.828  98.949-208.328  1.00  0.00           C  
ATOM   2910  CG1 VAL B2043     -57.833  99.682-209.209  1.00  0.00           C  
ATOM   2911  CG2 VAL B2043     -60.161  99.664-208.260  1.00  0.00           C  
ATOM   2912  N   LYS B2044     -58.732  96.368-206.779  1.00  0.00           N  
ATOM   2913  CA  LYS B2044     -58.054  95.555-205.787  1.00  0.00           C  
ATOM   2914  C   LYS B2044     -57.686  94.184-206.349  1.00  0.00           C  
ATOM   2915  O   LYS B2044     -56.587  93.684-206.107  1.00  0.00           O  
ATOM   2916  CB  LYS B2044     -58.949  95.413-204.560  1.00  0.00           C  
ATOM   2917  CG  LYS B2044     -58.303  94.741-203.381  1.00  0.00           C  
ATOM   2918  CD  LYS B2044     -59.331  94.544-202.289  1.00  0.00           C  
ATOM   2919  CE  LYS B2044     -58.813  93.629-201.195  1.00  0.00           C  
ATOM   2920  NZ  LYS B2044     -59.913  93.177-200.281  1.00  0.00           N  
ATOM   2921  N   GLU B2047     -58.596  93.580-207.109  1.00  0.00           N  
ATOM   2922  CA  GLU B2047     -58.318  92.273-207.675  1.00  0.00           C  
ATOM   2923  C   GLU B2047     -57.196  92.371-208.700  1.00  0.00           C  
ATOM   2924  O   GLU B2047     -56.238  91.605-208.652  1.00  0.00           O  
ATOM   2925  CB  GLU B2047     -59.568  91.683-208.332  1.00  0.00           C  
ATOM   2926  CG  GLU B2047     -59.447  90.189-208.594  1.00  0.00           C  
ATOM   2927  CD  GLU B2047     -60.670  89.592-209.267  1.00  0.00           C  
ATOM   2928  OE1 GLU B2047     -61.806  89.898-208.844  1.00  0.00           O  
ATOM   2929  OE2 GLU B2047     -60.487  88.802-210.212  1.00  0.00           O  
ATOM   2930  N   PHE B2048     -57.312  93.307-209.633  1.00  0.00           N  
ATOM   2931  CA  PHE B2048     -56.281  93.472-210.652  1.00  0.00           C  
ATOM   2932  C   PHE B2048     -54.920  93.615-209.999  1.00  0.00           C  
ATOM   2933  O   PHE B2048     -53.918  93.136-210.530  1.00  0.00           O  
ATOM   2934  CB  PHE B2048     -56.542  94.722-211.494  1.00  0.00           C  
ATOM   2935  CG  PHE B2048     -57.366  94.474-212.716  1.00  0.00           C  
ATOM   2936  CD1 PHE B2048     -56.775  94.005-213.888  1.00  0.00           C  
ATOM   2937  CD2 PHE B2048     -58.734  94.731-212.705  1.00  0.00           C  
ATOM   2938  CE1 PHE B2048     -57.539  93.799-215.032  1.00  0.00           C  
ATOM   2939  CE2 PHE B2048     -59.509  94.528-213.841  1.00  0.00           C  
ATOM   2940  CZ  PHE B2048     -58.914  94.063-215.009  1.00  0.00           C  
ATOM   2941  N   MET B2049     -54.897  94.283-208.848  1.00  0.00           N  
ATOM   2942  CA  MET B2049     -53.654  94.537-208.130  1.00  0.00           C  
ATOM   2943  C   MET B2049     -53.278  93.523-207.059  1.00  0.00           C  
ATOM   2944  O   MET B2049     -52.402  93.777-206.232  1.00  0.00           O  
ATOM   2945  CB  MET B2049     -53.694  95.935-207.518  1.00  0.00           C  
ATOM   2946  CG  MET B2049     -53.688  97.031-208.551  1.00  0.00           C  
ATOM   2947  SD  MET B2049     -53.251  98.633-207.852  1.00  0.00           S  
ATOM   2948  CE  MET B2049     -54.792  99.472-208.061  1.00  0.00           C  
ATOM   2949  N   THR B2050     -53.934  92.373-207.072  1.00  0.00           N  
ATOM   2950  CA  THR B2050     -53.630  91.346-206.100  1.00  0.00           C  
ATOM   2951  C   THR B2050     -52.791  90.288-206.778  1.00  0.00           C  
ATOM   2952  O   THR B2050     -53.187  89.741-207.801  1.00  0.00           O  
ATOM   2953  CB  THR B2050     -54.899  90.687-205.573  1.00  0.00           C  
ATOM   2954  OG1 THR B2050     -55.680  91.650-204.856  1.00  0.00           O  
ATOM   2955  CG2 THR B2050     -54.546  89.535-204.659  1.00  0.00           C  
ATOM   2956  N   PRO B2051     -51.602  89.996-206.238  1.00  0.00           N  
ATOM   2957  CA  PRO B2051     -50.850  88.958-206.944  1.00  0.00           C  
ATOM   2958  C   PRO B2051     -51.639  87.654-206.860  1.00  0.00           C  
ATOM   2959  O   PRO B2051     -52.178  87.325-205.808  1.00  0.00           O  
ATOM   2960  CB  PRO B2051     -49.521  88.921-206.182  1.00  0.00           C  
ATOM   2961  CG  PRO B2051     -49.893  89.391-204.805  1.00  0.00           C  
ATOM   2962  CD  PRO B2051     -50.851  90.510-205.079  1.00  0.00           C  
ATOM   2963  N   ARG B2085     -51.740  86.937-207.974  1.00  0.00           N  
ATOM   2964  CA  ARG B2085     -52.469  85.673-207.989  1.00  0.00           C  
ATOM   2965  C   ARG B2085     -52.285  84.920-209.297  1.00  0.00           C  
ATOM   2966  O   ARG B2085     -51.816  85.490-210.279  1.00  0.00           O  
ATOM   2967  CB  ARG B2085     -53.962  85.907-207.745  1.00  0.00           C  
ATOM   2968  CG  ARG B2085     -54.767  86.341-208.957  1.00  0.00           C  
ATOM   2969  CD  ARG B2085     -54.641  87.816-209.191  1.00  0.00           C  
ATOM   2970  NE  ARG B2085     -55.549  88.307-210.220  1.00  0.00           N  
ATOM   2971  CZ  ARG B2085     -55.414  89.494-210.799  1.00  0.00           C  
ATOM   2972  NH1 ARG B2085     -54.411  90.286-210.440  1.00  0.00           N  
ATOM   2973  NH2 ARG B2085     -56.262  89.887-211.738  1.00  0.00           N  
ATOM   2974  N   LYS B2086     -52.648  83.637-209.308  1.00  0.00           N  
ATOM   2975  CA  LYS B2086     -52.528  82.818-210.516  1.00  0.00           C  
ATOM   2976  C   LYS B2086     -53.422  83.425-211.601  1.00  0.00           C  
ATOM   2977  O   LYS B2086     -54.578  83.771-211.349  1.00  0.00           O  
ATOM   2978  CB  LYS B2086     -52.943  81.361-210.220  1.00  0.00           C  
ATOM   2979  N   LEU B2087     -52.888  83.558-212.807  1.00  0.00           N  
ATOM   2980  CA  LEU B2087     -53.660  84.146-213.889  1.00  0.00           C  
ATOM   2981  C   LEU B2087     -54.270  83.113-214.808  1.00  0.00           C  
ATOM   2982  O   LEU B2087     -53.903  83.054-215.969  1.00  0.00           O  
ATOM   2983  CB  LEU B2087     -52.779  85.087-214.708  1.00  0.00           C  
ATOM   2984  CG  LEU B2087     -52.280  86.312-213.955  1.00  0.00           C  
ATOM   2985  CD1 LEU B2087     -51.423  87.166-214.872  1.00  0.00           C  
ATOM   2986  CD2 LEU B2087     -53.476  87.097-213.442  1.00  0.00           C  
ATOM   2987  N   SER B2088     -55.206  82.317-214.296  1.00  0.00           N  
ATOM   2988  CA  SER B2088     -55.866  81.267-215.080  1.00  0.00           C  
ATOM   2989  C   SER B2088     -55.093  80.893-216.353  1.00  0.00           C  
ATOM   2990  O   SER B2088     -55.660  80.828-217.448  1.00  0.00           O  
ATOM   2991  CB  SER B2088     -57.294  81.686-215.450  1.00  0.00           C  
ATOM   2992  OG  SER B2088     -57.303  82.547-216.568  1.00  0.00           O  
ATOM   2993  N   PHE B2089     -53.791  80.663-216.186  1.00  0.00           N  
ATOM   2994  CA  PHE B2089     -52.886  80.283-217.269  1.00  0.00           C  
ATOM   2995  C   PHE B2089     -51.974  79.170-216.757  1.00  0.00           C  
ATOM   2996  O   PHE B2089     -51.153  79.387-215.863  1.00  0.00           O  
ATOM   2997  CB  PHE B2089     -52.037  81.479-217.720  1.00  0.00           C  
ATOM   2998  CG  PHE B2089     -52.643  82.268-218.855  1.00  0.00           C  
ATOM   2999  CD1 PHE B2089     -53.873  82.907-218.711  1.00  0.00           C  
ATOM   3000  CD2 PHE B2089     -51.975  82.378-220.071  1.00  0.00           C  
ATOM   3001  CE1 PHE B2089     -54.428  83.643-219.758  1.00  0.00           C  
ATOM   3002  CE2 PHE B2089     -52.524  83.113-221.124  1.00  0.00           C  
ATOM   3003  CZ  PHE B2089     -53.752  83.745-220.965  1.00  0.00           C  
ATOM   3004  N   ASP B2090     -52.130  77.979-217.328  1.00  0.00           N  
ATOM   3005  CA  ASP B2090     -51.342  76.820-216.931  1.00  0.00           C  
ATOM   3006  C   ASP B2090     -50.012  76.720-217.674  1.00  0.00           C  
ATOM   3007  O   ASP B2090     -49.969  76.732-218.907  1.00  0.00           O  
ATOM   3008  CB  ASP B2090     -52.160  75.543-217.150  1.00  0.00           C  
ATOM   3009  CG  ASP B2090     -53.425  75.509-216.305  1.00  0.00           C  
ATOM   3010  OD1 ASP B2090     -53.306  75.542-215.063  1.00  0.00           O  
ATOM   3011  OD2 ASP B2090     -54.535  75.452-216.879  1.00  0.00           O  
ATOM   3012  N   PHE B2091     -48.929  76.627-216.908  1.00  0.00           N  
ATOM   3013  CA  PHE B2091     -47.590  76.513-217.473  1.00  0.00           C  
ATOM   3014  C   PHE B2091     -47.003  75.156-217.092  1.00  0.00           C  
ATOM   3015  O   PHE B2091     -47.272  74.642-216.006  1.00  0.00           O  
ATOM   3016  CB  PHE B2091     -46.688  77.642-216.949  1.00  0.00           C  
ATOM   3017  CG  PHE B2091     -47.137  79.022-217.359  1.00  0.00           C  
ATOM   3018  CD1 PHE B2091     -48.250  79.613-216.770  1.00  0.00           C  
ATOM   3019  CD2 PHE B2091     -46.462  79.719-218.358  1.00  0.00           C  
ATOM   3020  CE1 PHE B2091     -48.688  80.875-217.172  1.00  0.00           C  
ATOM   3021  CE2 PHE B2091     -46.892  80.979-218.767  1.00  0.00           C  
ATOM   3022  CZ  PHE B2091     -48.008  81.557-218.172  1.00  0.00           C  
ATOM   3023  N   GLN B2092     -46.214  74.571-217.990  1.00  0.00           N  
ATOM   3024  CA  GLN B2092     -45.598  73.273-217.733  1.00  0.00           C  
ATOM   3025  C   GLN B2092     -44.456  73.404-216.724  1.00  0.00           C  
ATOM   3026  O   GLN B2092     -43.282  73.290-217.079  1.00  0.00           O  
ATOM   3027  CB  GLN B2092     -45.082  72.671-219.037  1.00  0.00           C  
ATOM   3028  N   HIS B 472     -44.816  73.643-215.464  1.00  0.00           N  
ATOM   3029  CA  HIS B 472     -43.845  73.799-214.382  1.00  0.00           C  
ATOM   3030  C   HIS B 472     -42.963  72.564-214.206  1.00  0.00           C  
ATOM   3031  O   HIS B 472     -43.119  71.603-214.989  1.00  0.00           O  
ATOM   3032  CB  HIS B 472     -44.567  74.100-213.063  1.00  0.00           C  
ATOM   3033  CG  HIS B 472     -45.170  75.471-212.997  1.00  0.00           C  
ATOM   3034  ND1 HIS B 472     -46.079  75.934-213.924  1.00  0.00           N  
ATOM   3035  CD2 HIS B 472     -45.004  76.474-212.101  1.00  0.00           C  
ATOM   3036  CE1 HIS B 472     -46.446  77.163-213.604  1.00  0.00           C  
ATOM   3037  NE2 HIS B 472     -45.808  77.513-212.501  1.00  0.00           N  
HETATM 3038  N   TRP B 818     -40.651 104.064-216.114  1.00  0.00           N  
HETATM 3039  CA  TRP B 818     -41.782 104.275-217.028  1.00  0.00           C  
HETATM 3040  C   TRP B 818     -42.303 105.703-216.863  1.00  0.00           C  
HETATM 3041  O   TRP B 818     -41.791 106.495-216.058  1.00  0.00           O  
HETATM 3042  CB  TRP B 818     -42.905 103.302-216.646  1.00  0.00           C  
HETATM 3043  CG  TRP B 818     -42.531 101.812-216.831  1.00  0.00           C  
HETATM 3044  CD1 TRP B 818     -42.064 100.941-215.920  1.00  0.00           C  
HETATM 3045  CD2 TRP B 818     -42.632 101.135-218.036  1.00  0.00           C  
HETATM 3046  NE1 TRP B 818     -41.868  99.736-216.493  1.00  0.00           N  
HETATM 3047  CE2 TRP B 818     -42.200  99.797-217.778  1.00  0.00           C  
HETATM 3048  CE3 TRP B 818     -43.071 101.527-219.351  1.00  0.00           C  
HETATM 3049  CZ2 TRP B 818     -42.190  98.831-218.840  1.00  0.00           C  
HETATM 3050  CZ3 TRP B 818     -43.064 100.562-220.418  1.00  0.00           C  
HETATM 3051  CH2 TRP B 818     -42.622  99.206-220.168  1.00  0.00           C  
HETATM 3052  OXT TRP B 818     -43.269 106.086-217.559  1.00  0.00           O  
TER
END
