# Supplementary material for: Backbone Brackets and Arginine Tweezers delineate Class I and Class II aminoacyl tRNA synthetases
Source: PLoS Comput Biol. 2018 Apr 16;14(4):e1006101. doi: 10.1371/journal.pcbi.1006101 (PMC5919687; doi:10.1371/journal.pcbi.1006101)
Supplement: S11 File — All structures of Class I aaRS with residues renumbered according to the MSA. (GZ) [file pcbi.1006101.s023.tar.gz › 2qui_A_renum.pdb]

ATOM      1  N   GLU A 165    -114.941 -29.617-521.640  1.00  0.00           N  
ATOM      2  CA  GLU A 165    -115.867 -30.735-521.772  1.00  0.00           C  
ATOM      3  C   GLU A 165    -115.228 -31.995-521.193  1.00  0.00           C  
ATOM      4  O   GLU A 165    -115.869 -33.040-521.082  1.00  0.00           O  
ATOM      5  CB  GLU A 165    -116.213 -30.957-523.247  1.00  0.00           C  
ATOM      6  CG  GLU A 165    -117.472 -31.778-523.489  1.00  0.00           C  
ATOM      7  CD  GLU A 165    -118.737 -31.058-523.050  1.00  0.00           C  
ATOM      8  OE1 GLU A 165    -119.841 -31.583-523.302  1.00  0.00           O  
ATOM      9  OE2 GLU A 165    -118.629 -29.967-522.451  1.00  0.00           O  
ATOM     10  N   ASP A 166    -113.956 -31.882-520.827  1.00  0.00           N  
ATOM     11  CA  ASP A 166    -113.215 -33.000-520.258  1.00  0.00           C  
ATOM     12  C   ASP A 166    -112.715 -32.651-518.861  1.00  0.00           C  
ATOM     13  O   ASP A 166    -111.511 -32.510-518.640  1.00  0.00           O  
ATOM     14  CB  ASP A 166    -112.027 -33.352-521.154  1.00  0.00           C  
ATOM     15  CG  ASP A 166    -112.447 -33.711-522.562  1.00  0.00           C  
ATOM     16  OD1 ASP A 166    -113.002 -32.841-523.264  1.00  0.00           O  
ATOM     17  OD2 ASP A 166    -112.224 -34.868-522.966  1.00  0.00           O  
ATOM     18  N   PHE A 167    -113.642 -32.509-517.918  1.00  0.00           N  
ATOM     19  CA  PHE A 167    -113.272 -32.177-516.550  1.00  0.00           C  
ATOM     20  C   PHE A 167    -112.640 -33.373-515.855  1.00  0.00           C  
ATOM     21  O   PHE A 167    -113.230 -34.453-515.790  1.00  0.00           O  
ATOM     22  CB  PHE A 167    -114.493 -31.716-515.755  1.00  0.00           C  
ATOM     23  CG  PHE A 167    -114.176 -31.328-514.340  1.00  0.00           C  
ATOM     24  CD1 PHE A 167    -113.248 -30.324-514.074  1.00  0.00           C  
ATOM     25  CD2 PHE A 167    -114.795 -31.971-513.272  1.00  0.00           C  
ATOM     26  CE1 PHE A 167    -112.940 -29.965-512.765  1.00  0.00           C  
ATOM     27  CE2 PHE A 167    -114.494 -31.620-511.959  1.00  0.00           C  
ATOM     28  CZ  PHE A 167    -113.564 -30.614-511.705  1.00  0.00           C  
ATOM     29  N   VAL A 168    -111.435 -33.171-515.336  1.00  0.00           N  
ATOM     30  CA  VAL A 168    -110.713 -34.228-514.644  1.00  0.00           C  
ATOM     31  C   VAL A 168    -109.919 -33.668-513.465  1.00  0.00           C  
ATOM     32  O   VAL A 168    -109.386 -32.559-513.529  1.00  0.00           O  
ATOM     33  CB  VAL A 168    -109.747 -34.956-515.604  1.00  0.00           C  
ATOM     34  CG1 VAL A 168    -108.987 -36.037-514.858  1.00  0.00           C  
ATOM     35  CG2 VAL A 168    -110.524 -35.560-516.762  1.00  0.00           C  
ATOM     36  N   ASP A 169    -109.859 -34.446-512.387  1.00  0.00           N  
ATOM     37  CA  ASP A 169    -109.136 -34.063-511.177  1.00  0.00           C  
ATOM     38  C   ASP A 169    -108.890 -35.272-510.253  1.00  0.00           C  
ATOM     39  O   ASP A 169    -109.407 -36.362-510.499  1.00  0.00           O  
ATOM     40  CB  ASP A 169    -109.886 -32.935-510.438  1.00  0.00           C  
ATOM     41  CG  ASP A 169    -111.397 -33.111-510.446  1.00  0.00           C  
ATOM     42  OD1 ASP A 169    -112.086 -32.277-509.821  1.00  0.00           O  
ATOM     43  OD2 ASP A 169    -111.901 -34.065-511.073  1.00  0.00           O  
ATOM     44  N   PRO A 170    -108.084 -35.092-509.186  1.00  0.00           N  
ATOM     45  CA  PRO A 170    -107.727 -36.123-508.200  1.00  0.00           C  
ATOM     46  C   PRO A 170    -108.794 -37.103-507.700  1.00  0.00           C  
ATOM     47  O   PRO A 170    -108.458 -38.200-507.244  1.00  0.00           O  
ATOM     48  CB  PRO A 170    -107.133 -35.303-507.061  1.00  0.00           C  
ATOM     49  CG  PRO A 170    -106.418 -34.229-507.794  1.00  0.00           C  
ATOM     50  CD  PRO A 170    -107.433 -33.813-508.839  1.00  0.00           C  
ATOM     51  N   TRP A 171    -110.068 -36.730-507.773  1.00  0.00           N  
ATOM     52  CA  TRP A 171    -111.120 -37.622-507.288  1.00  0.00           C  
ATOM     53  C   TRP A 171    -112.236 -37.896-508.303  1.00  0.00           C  
ATOM     54  O   TRP A 171    -112.496 -39.054-508.646  1.00  0.00           O  
ATOM     55  CB  TRP A 171    -111.715 -37.062-505.989  1.00  0.00           C  
ATOM     56  CG  TRP A 171    -110.684 -36.750-504.924  1.00  0.00           C  
ATOM     57  CD1 TRP A 171    -109.800 -35.706-504.913  1.00  0.00           C  
ATOM     58  CD2 TRP A 171    -110.426 -37.503-503.731  1.00  0.00           C  
ATOM     59  NE1 TRP A 171    -109.009 -35.763-503.789  1.00  0.00           N  
ATOM     60  CE2 TRP A 171    -109.372 -36.855-503.047  1.00  0.00           C  
ATOM     61  CE3 TRP A 171    -110.983 -38.662-503.173  1.00  0.00           C  
ATOM     62  CZ2 TRP A 171    -108.863 -37.328-501.834  1.00  0.00           C  
ATOM     63  CZ3 TRP A 171    -110.476 -39.132-501.965  1.00  0.00           C  
ATOM     64  CH2 TRP A 171    -109.426 -38.464-501.310  1.00  0.00           C  
ATOM     65  N   THR A 172    -112.887 -36.834-508.775  1.00  0.00           N  
ATOM     66  CA  THR A 172    -113.978 -36.943-509.747  1.00  0.00           C  
ATOM     67  C   THR A 172    -113.444 -37.009-511.183  1.00  0.00           C  
ATOM     68  O   THR A 172    -112.362 -36.507-511.481  1.00  0.00           O  
ATOM     69  CB  THR A 172    -114.951 -35.732-509.632  1.00  0.00           C  
ATOM     70  OG1 THR A 172    -115.488 -35.676-508.303  1.00  0.00           O  
ATOM     71  CG2 THR A 172    -116.105 -35.855-510.625  1.00  0.00           C  
ATOM     72  N   VAL A 173    -114.211 -37.648-512.067  1.00  0.00           N  
ATOM     73  CA  VAL A 173    -113.824 -37.778-513.473  1.00  0.00           C  
ATOM     74  C   VAL A 173    -115.043 -37.763-514.385  1.00  0.00           C  
ATOM     75  O   VAL A 173    -115.768 -38.754-514.491  1.00  0.00           O  
ATOM     76  CB  VAL A 173    -113.050 -39.082-513.724  1.00  0.00           C  
ATOM     77  CG1 VAL A 173    -112.863 -39.288-515.218  1.00  0.00           C  
ATOM     78  CG2 VAL A 173    -111.712 -39.032-513.021  1.00  0.00           C  
ATOM     79  N   GLN A 174    -115.244 -36.639-515.062  1.00  0.00           N  
ATOM     80  CA  GLN A 174    -116.382 -36.480-515.953  1.00  0.00           C  
ATOM     81  C   GLN A 174    -115.972 -36.213-517.398  1.00  0.00           C  
ATOM     82  O   GLN A 174    -114.879 -35.705-517.668  1.00  0.00           O  
ATOM     83  CB  GLN A 174    -117.270 -35.337-515.446  1.00  0.00           C  
ATOM     84  CG  GLN A 174    -117.834 -35.565-514.061  1.00  0.00           C  
ATOM     85  CD  GLN A 174    -118.741 -34.442-513.608  1.00  0.00           C  
ATOM     86  OE1 GLN A 174    -118.938 -33.459-514.325  1.00  0.00           O  
ATOM     87  NE2 GLN A 174    -119.298 -34.583-512.409  1.00  0.00           N  
ATOM     88  N   THR A 175    -116.866 -36.573-518.318  1.00  0.00           N  
ATOM     89  CA  THR A 175    -116.679 -36.385-519.759  1.00  0.00           C  
ATOM     90  C   THR A 175    -118.021 -36.641-520.430  1.00  0.00           C  
ATOM     91  O   THR A 175    -118.850 -37.386-519.907  1.00  0.00           O  
ATOM     92  CB  THR A 175    -115.654 -37.375-520.357  1.00  0.00           C  
ATOM     93  OG1 THR A 175    -114.368 -37.154-519.763  1.00  0.00           O  
ATOM     94  CG2 THR A 175    -115.573 -37.196-521.879  1.00  0.00           C  
ATOM     95  N   SER A 176    -118.246 -36.043-521.592  1.00  0.00           N  
ATOM     96  CA  SER A 176    -119.520 -36.238-522.260  1.00  0.00           C  
ATOM     97  C   SER A 176    -119.423 -36.623-523.736  1.00  0.00           C  
ATOM     98  O   SER A 176    -119.744 -35.831-524.617  1.00  0.00           O  
ATOM     99  CB  SER A 176    -120.381 -34.981-522.093  1.00  0.00           C  
ATOM    100  OG  SER A 176    -119.647 -33.817-522.428  1.00  0.00           O  
ATOM    101  N   SER A 177    -118.963 -37.845-523.986  1.00  0.00           N  
ATOM    102  CA  SER A 177    -118.845 -38.394-525.334  1.00  0.00           C  
ATOM    103  C   SER A 177    -118.594 -39.888-525.194  1.00  0.00           C  
ATOM    104  O   SER A 177    -117.675 -40.318-524.502  1.00  0.00           O  
ATOM    105  CB  SER A 177    -117.716 -37.723-526.126  1.00  0.00           C  
ATOM    106  OG  SER A 177    -116.461 -37.864-525.495  1.00  0.00           O  
ATOM    107  N   ALA A 178    -119.447 -40.671-525.837  1.00  0.00           N  
ATOM    108  CA  ALA A 178    -119.370 -42.121-525.801  1.00  0.00           C  
ATOM    109  C   ALA A 178    -117.994 -42.700-526.127  1.00  0.00           C  
ATOM    110  O   ALA A 178    -117.674 -43.818-525.721  1.00  0.00           O  
ATOM    111  CB  ALA A 178    -120.409 -42.697-526.747  1.00  0.00           C  
ATOM    112  N   LYS A 179    -117.189 -41.942-526.865  1.00  0.00           N  
ATOM    113  CA  LYS A 179    -115.859 -42.398-527.252  1.00  0.00           C  
ATOM    114  C   LYS A 179    -114.858 -42.250-526.119  1.00  0.00           C  
ATOM    115  O   LYS A 179    -113.692 -42.623-526.256  1.00  0.00           O  
ATOM    116  CB  LYS A 179    -115.374 -41.621-528.477  1.00  0.00           C  
ATOM    117  CG  LYS A 179    -116.211 -41.862-529.721  1.00  0.00           C  
ATOM    118  CD  LYS A 179    -115.615 -41.184-530.941  1.00  0.00           C  
ATOM    119  CE  LYS A 179    -116.447 -41.454-532.184  1.00  0.00           C  
ATOM    120  NZ  LYS A 179    -115.868 -40.814-533.400  1.00  0.00           N  
ATOM    121  N   GLY A 180    -115.328 -41.726-524.994  1.00  0.00           N  
ATOM    122  CA  GLY A 180    -114.459 -41.518-523.852  1.00  0.00           C  
ATOM    123  C   GLY A 180    -114.110 -40.048-523.807  1.00  0.00           C  
ATOM    124  O   GLY A 180    -114.770 -39.239-524.453  1.00  0.00           O  
ATOM    125  N   ILE A 182    -113.079 -39.682-523.063  1.00  0.00           N  
ATOM    126  CA  ILE A 182    -112.718 -38.277-523.000  1.00  0.00           C  
ATOM    127  C   ILE A 182    -111.694 -37.965-524.082  1.00  0.00           C  
ATOM    128  O   ILE A 182    -111.027 -38.864-524.596  1.00  0.00           O  
ATOM    129  CB  ILE A 182    -112.154 -37.894-521.601  1.00  0.00           C  
ATOM    130  CG1 ILE A 182    -110.641 -37.694-521.666  1.00  0.00           C  
ATOM    131  CG2 ILE A 182    -112.479 -38.985-520.590  1.00  0.00           C  
ATOM    132  CD1 ILE A 182    -110.055 -37.147-520.390  1.00  0.00           C  
ATOM    133  N   ASP A 183    -111.591 -36.691-524.443  1.00  0.00           N  
ATOM    134  CA  ASP A 183    -110.636 -36.259-525.454  1.00  0.00           C  
ATOM    135  C   ASP A 183    -109.304 -36.093-524.736  1.00  0.00           C  
ATOM    136  O   ASP A 183    -109.019 -35.043-524.155  1.00  0.00           O  
ATOM    137  CB  ASP A 183    -111.068 -34.926-526.062  1.00  0.00           C  
ATOM    138  CG  ASP A 183    -110.387 -34.646-527.383  1.00  0.00           C  
ATOM    139  OD1 ASP A 183    -109.144 -34.770-527.451  1.00  0.00           O  
ATOM    140  OD2 ASP A 183    -111.098 -34.298-528.351  1.00  0.00           O  
ATOM    141  N   TYR A 184    -108.499 -37.145-524.769  1.00  0.00           N  
ATOM    142  CA  TYR A 184    -107.210 -37.133-524.103  1.00  0.00           C  
ATOM    143  C   TYR A 184    -106.194 -36.226-524.792  1.00  0.00           C  
ATOM    144  O   TYR A 184    -105.224 -35.793-524.170  1.00  0.00           O  
ATOM    145  CB  TYR A 184    -106.693 -38.571-523.976  1.00  0.00           C  
ATOM    146  CG  TYR A 184    -107.531 -39.410-523.026  1.00  0.00           C  
ATOM    147  CD1 TYR A 184    -107.484 -39.194-521.646  1.00  0.00           C  
ATOM    148  CD2 TYR A 184    -108.403 -40.389-523.506  1.00  0.00           C  
ATOM    149  CE1 TYR A 184    -108.285 -39.932-520.768  1.00  0.00           C  
ATOM    150  CE2 TYR A 184    -109.210 -41.130-522.635  1.00  0.00           C  
ATOM    151  CZ  TYR A 184    -109.145 -40.895-521.269  1.00  0.00           C  
ATOM    152  OH  TYR A 184    -109.936 -41.622-520.409  1.00  0.00           O  
ATOM    153  N   ASP A 185    -106.414 -35.926-526.068  1.00  0.00           N  
ATOM    154  CA  ASP A 185    -105.503 -35.040-526.779  1.00  0.00           C  
ATOM    155  C   ASP A 185    -105.727 -33.610-526.298  1.00  0.00           C  
ATOM    156  O   ASP A 185    -104.789 -32.815-526.221  1.00  0.00           O  
ATOM    157  CB  ASP A 185    -105.714 -35.135-528.291  1.00  0.00           C  
ATOM    158  CG  ASP A 185    -104.713 -36.065-528.958  1.00  0.00           C  
ATOM    159  OD1 ASP A 185    -103.494 -35.846-528.776  1.00  0.00           O  
ATOM    160  OD2 ASP A 185    -105.136 -37.009-529.662  1.00  0.00           O  
ATOM    161  N   LYS A 186    -106.975 -33.290-525.969  1.00  0.00           N  
ATOM    162  CA  LYS A 186    -107.310 -31.959-525.471  1.00  0.00           C  
ATOM    163  C   LYS A 186    -106.879 -31.855-524.017  1.00  0.00           C  
ATOM    164  O   LYS A 186    -106.503 -30.782-523.543  1.00  0.00           O  
ATOM    165  CB  LYS A 186    -108.817 -31.693-525.572  1.00  0.00           C  
ATOM    166  CG  LYS A 186    -109.331 -31.522-526.994  1.00  0.00           C  
ATOM    167  CD  LYS A 186    -110.825 -31.234-527.018  1.00  0.00           C  
ATOM    168  CE  LYS A 186    -111.327 -31.079-528.448  1.00  0.00           C  
ATOM    169  NZ  LYS A 186    -112.794 -30.820-528.509  1.00  0.00           N  
ATOM    170  N   LEU A 187    -106.937 -32.982-523.315  1.00  0.00           N  
ATOM    171  CA  LEU A 187    -106.552 -33.023-521.911  1.00  0.00           C  
ATOM    172  C   LEU A 187    -105.050 -32.756-521.778  1.00  0.00           C  
ATOM    173  O   LEU A 187    -104.617 -32.029-520.879  1.00  0.00           O  
ATOM    174  CB  LEU A 187    -106.908 -34.385-521.306  1.00  0.00           C  
ATOM    175  CG  LEU A 187    -106.830 -34.491-519.778  1.00  0.00           C  
ATOM    176  CD1 LEU A 187    -107.781 -33.493-519.129  1.00  0.00           C  
ATOM    177  CD2 LEU A 187    -107.191 -35.901-519.353  1.00  0.00           C  
ATOM    178  N   ILE A 188    -104.261 -33.337-522.680  1.00  0.00           N  
ATOM    179  CA  ILE A 188    -102.817 -33.141-522.660  1.00  0.00           C  
ATOM    180  C   ILE A 188    -102.522 -31.651-522.688  1.00  0.00           C  
ATOM    181  O   ILE A 188    -101.793 -31.134-521.842  1.00  0.00           O  
ATOM    182  CB  ILE A 188    -102.137 -33.801-523.878  1.00  0.00           C  
ATOM    183  CG1 ILE A 188    -102.218 -35.326-523.754  1.00  0.00           C  
ATOM    184  CG2 ILE A 188    -100.688 -33.340-523.981  1.00  0.00           C  
ATOM    185  CD1 ILE A 188    -101.572 -36.083-524.895  1.00  0.00           C  
ATOM    186  N   VAL A 189    -103.100 -30.970-523.670  1.00  0.00           N  
ATOM    187  CA  VAL A 189    -102.928 -29.534-523.834  1.00  0.00           C  
ATOM    188  C   VAL A 189    -103.291 -28.786-522.553  1.00  0.00           C  
ATOM    189  O   VAL A 189    -102.513 -27.975-522.049  1.00  0.00           O  
ATOM    190  CB  VAL A 189    -103.817 -29.013-524.981  1.00  0.00           C  
ATOM    191  CG1 VAL A 189    -103.631 -27.514-525.151  1.00  0.00           C  
ATOM    192  CG2 VAL A 189    -103.483 -29.753-526.267  1.00  0.00           C  
ATOM    193  N   ARG A 190    -104.478 -29.068-522.030  1.00  0.00           N  
ATOM    194  CA  ARG A 190    -104.959 -28.426-520.814  1.00  0.00           C  
ATOM    195  C   ARG A 190    -104.047 -28.678-519.604  1.00  0.00           C  
ATOM    196  O   ARG A 190    -103.907 -27.822-518.726  1.00  0.00           O  
ATOM    197  CB  ARG A 190    -106.387 -28.907-520.528  1.00  0.00           C  
ATOM    198  CG  ARG A 190    -107.010 -28.373-519.247  1.00  0.00           C  
ATOM    199  CD  ARG A 190    -108.402 -27.816-519.508  1.00  0.00           C  
ATOM    200  NE  ARG A 190    -109.267 -27.910-518.333  1.00  0.00           N  
ATOM    201  CZ  ARG A 190    -109.767 -29.050-517.860  1.00  0.00           C  
ATOM    202  NH1 ARG A 190    -109.487 -30.203-518.459  1.00  0.00           N  
ATOM    203  NH2 ARG A 190    -110.554 -29.040-516.789  1.00  0.00           N  
ATOM    204  N   PHE A 191    -103.420 -29.848-519.565  1.00  0.00           N  
ATOM    205  CA  PHE A 191    -102.529 -30.195-518.462  1.00  0.00           C  
ATOM    206  C   PHE A 191    -101.092 -29.719-518.679  1.00  0.00           C  
ATOM    207  O   PHE A 191    -100.321 -29.590-517.726  1.00  0.00           O  
ATOM    208  CB  PHE A 191    -102.558 -31.711-518.234  1.00  0.00           C  
ATOM    209  CG  PHE A 191    -103.662 -32.166-517.315  1.00  0.00           C  
ATOM    210  CD1 PHE A 191    -104.957 -31.676-517.460  1.00  0.00           C  
ATOM    211  CD2 PHE A 191    -103.402 -33.076-516.295  1.00  0.00           C  
ATOM    212  CE1 PHE A 191    -105.976 -32.083-516.599  1.00  0.00           C  
ATOM    213  CE2 PHE A 191    -104.416 -33.492-515.427  1.00  0.00           C  
ATOM    214  CZ  PHE A 191    -105.704 -32.994-515.580  1.00  0.00           C  
ATOM    215  N   GLY A 195    -100.738 -29.456-519.932  1.00  0.00           N  
ATOM    216  CA  GLY A 195     -99.396 -28.993-520.234  1.00  0.00           C  
ATOM    217  C   GLY A 195     -98.388 -30.119-520.358  1.00  0.00           C  
ATOM    218  O   GLY A 195     -97.180 -29.887-520.433  1.00  0.00           O  
ATOM    219  N   SER A 196     -98.880 -31.349-520.370  1.00  0.00           N  
ATOM    220  CA  SER A 196     -98.001 -32.499-520.503  1.00  0.00           C  
ATOM    221  C   SER A 196     -97.760 -32.720-521.988  1.00  0.00           C  
ATOM    222  O   SER A 196     -98.241 -31.951-522.826  1.00  0.00           O  
ATOM    223  CB  SER A 196     -98.644 -33.745-519.891  1.00  0.00           C  
ATOM    224  OG  SER A 196     -99.814 -34.114-520.600  1.00  0.00           O  
ATOM    225  N   SER A 197     -97.011 -33.763-522.316  1.00  0.00           N  
ATOM    226  CA  SER A 197     -96.733 -34.057-523.702  1.00  0.00           C  
ATOM    227  C   SER A 197     -97.239 -35.439-524.070  1.00  0.00           C  
ATOM    228  O   SER A 197     -97.225 -36.360-523.250  1.00  0.00           O  
ATOM    229  CB  SER A 197     -95.232 -33.935-523.975  1.00  0.00           C  
ATOM    230  OG  SER A 197     -94.474 -34.571-522.970  1.00  0.00           O  
ATOM    231  N   LYS A 198     -97.696 -35.573-525.310  1.00  0.00           N  
ATOM    232  CA  LYS A 198     -98.220 -36.838-525.799  1.00  0.00           C  
ATOM    233  C   LYS A 198     -97.133 -37.881-526.007  1.00  0.00           C  
ATOM    234  O   LYS A 198     -96.001 -37.564-526.356  1.00  0.00           O  
ATOM    235  CB  LYS A 198     -98.978 -36.621-527.116  1.00  0.00           C  
ATOM    236  CG  LYS A 198     -99.648 -37.881-527.664  1.00  0.00           C  
ATOM    237  CD  LYS A 198    -100.532 -37.574-528.869  1.00  0.00           C  
ATOM    238  CE  LYS A 198    -101.290 -38.817-529.351  1.00  0.00           C  
ATOM    239  NZ  LYS A 198    -102.239 -39.354-528.320  1.00  0.00           N  
ATOM    240  N   ILE A 199     -97.488 -39.134-525.771  1.00  0.00           N  
ATOM    241  CA  ILE A 199     -96.572 -40.236-525.968  1.00  0.00           C  
ATOM    242  C   ILE A 199     -96.711 -40.600-527.440  1.00  0.00           C  
ATOM    243  O   ILE A 199     -97.694 -41.227-527.847  1.00  0.00           O  
ATOM    244  CB  ILE A 199     -96.956 -41.437-525.081  1.00  0.00           C  
ATOM    245  CG1 ILE A 199     -96.655 -41.102-523.615  1.00  0.00           C  
ATOM    246  CG2 ILE A 199     -96.208 -42.687-525.530  1.00  0.00           C  
ATOM    247  CD1 ILE A 199     -96.902 -42.239-522.649  1.00  0.00           C  
ATOM    248  N   ASP A 200     -95.732 -40.181-528.239  1.00  0.00           N  
ATOM    249  CA  ASP A 200     -95.753 -40.439-529.674  1.00  0.00           C  
ATOM    250  C   ASP A 200     -94.969 -41.667-530.095  1.00  0.00           C  
ATOM    251  O   ASP A 200     -94.271 -42.296-529.292  1.00  0.00           O  
ATOM    252  CB  ASP A 200     -95.230 -39.227-530.449  1.00  0.00           C  
ATOM    253  CG  ASP A 200     -93.821 -38.830-530.043  1.00  0.00           C  
ATOM    254  OD1 ASP A 200     -92.956 -39.719-529.882  1.00  0.00           O  
ATOM    255  OD2 ASP A 200     -93.576 -37.618-529.899  1.00  0.00           O  
ATOM    256  N   LYS A 201     -95.090 -41.989-531.376  1.00  0.00           N  
ATOM    257  CA  LYS A 201     -94.427 -43.141-531.960  1.00  0.00           C  
ATOM    258  C   LYS A 201     -92.924 -43.055-531.743  1.00  0.00           C  
ATOM    259  O   LYS A 201     -92.256 -44.062-531.503  1.00  0.00           O  
ATOM    260  CB  LYS A 201     -94.762 -43.202-533.452  1.00  0.00           C  
ATOM    261  CG  LYS A 201     -96.264 -43.019-533.712  1.00  0.00           C  
ATOM    262  CD  LYS A 201     -96.617 -42.978-535.197  1.00  0.00           C  
ATOM    263  CE  LYS A 201     -98.122 -42.799-535.403  1.00  0.00           C  
ATOM    264  NZ  LYS A 201     -98.478 -42.709-536.850  1.00  0.00           N  
ATOM    265  N   GLU A 202     -92.397 -41.842-531.813  1.00  0.00           N  
ATOM    266  CA  GLU A 202     -90.974 -41.643-531.630  1.00  0.00           C  
ATOM    267  C   GLU A 202     -90.548 -42.082-530.230  1.00  0.00           C  
ATOM    268  O   GLU A 202     -89.563 -42.805-530.072  1.00  0.00           O  
ATOM    269  CB  GLU A 202     -90.623 -40.176-531.850  1.00  0.00           C  
ATOM    270  CG  GLU A 202     -89.132 -39.901-531.863  1.00  0.00           C  
ATOM    271  CD  GLU A 202     -88.825 -38.415-531.853  1.00  0.00           C  
ATOM    272  OE1 GLU A 202     -87.626 -38.050-531.854  1.00  0.00           O  
ATOM    273  OE2 GLU A 202     -89.787 -37.613-531.840  1.00  0.00           O  
ATOM    274  N   LEU A 203     -91.294 -41.647-529.219  1.00  0.00           N  
ATOM    275  CA  LEU A 203     -90.984 -42.006-527.843  1.00  0.00           C  
ATOM    276  C   LEU A 203     -91.178 -43.497-527.613  1.00  0.00           C  
ATOM    277  O   LEU A 203     -90.402 -44.127-526.895  1.00  0.00           O  
ATOM    278  CB  LEU A 203     -91.873 -41.228-526.875  1.00  0.00           C  
ATOM    279  CG  LEU A 203     -91.771 -41.597-525.391  1.00  0.00           C  
ATOM    280  CD1 LEU A 203     -90.346 -41.408-524.885  1.00  0.00           C  
ATOM    281  CD2 LEU A 203     -92.729 -40.723-524.599  1.00  0.00           C  
ATOM    282  N   ILE A 204     -92.216 -44.059-528.222  1.00  0.00           N  
ATOM    283  CA  ILE A 204     -92.482 -45.477-528.061  1.00  0.00           C  
ATOM    284  C   ILE A 204     -91.357 -46.289-528.669  1.00  0.00           C  
ATOM    285  O   ILE A 204     -91.003 -47.350-528.157  1.00  0.00           O  
ATOM    286  CB  ILE A 204     -93.820 -45.884-528.712  1.00  0.00           C  
ATOM    287  CG1 ILE A 204     -94.973 -45.155-528.016  1.00  0.00           C  
ATOM    288  CG2 ILE A 204     -94.016 -47.402-528.601  1.00  0.00           C  
ATOM    289  CD1 ILE A 204     -96.338 -45.504-528.558  1.00  0.00           C  
ATOM    290  N   ASN A 205     -90.791 -45.796-529.766  1.00  0.00           N  
ATOM    291  CA  ASN A 205     -89.688 -46.505-530.403  1.00  0.00           C  
ATOM    292  C   ASN A 205     -88.414 -46.352-529.585  1.00  0.00           C  
ATOM    293  O   ASN A 205     -87.616 -47.278-529.494  1.00  0.00           O  
ATOM    294  CB  ASN A 205     -89.449 -45.993-531.823  1.00  0.00           C  
ATOM    295  CG  ASN A 205     -90.582 -46.333-532.757  1.00  0.00           C  
ATOM    296  OD1 ASN A 205     -91.116 -47.442-532.722  1.00  0.00           O  
ATOM    297  ND2 ASN A 205     -90.952 -45.383-533.608  1.00  0.00           N  
ATOM    298  N   ARG A 206     -88.220 -45.187-528.984  1.00  0.00           N  
ATOM    299  CA  ARG A 206     -87.024 -44.999-528.190  1.00  0.00           C  
ATOM    300  C   ARG A 206     -87.038 -45.934-526.988  1.00  0.00           C  
ATOM    301  O   ARG A 206     -85.998 -46.453-526.583  1.00  0.00           O  
ATOM    302  CB  ARG A 206     -86.895 -43.553-527.712  1.00  0.00           C  
ATOM    303  CG  ARG A 206     -85.596 -43.324-526.967  1.00  0.00           C  
ATOM    304  CD  ARG A 206     -85.462 -41.918-526.457  1.00  0.00           C  
ATOM    305  NE  ARG A 206     -84.229 -41.780-525.693  1.00  0.00           N  
ATOM    306  CZ  ARG A 206     -83.883 -40.683-525.029  1.00  0.00           C  
ATOM    307  NH1 ARG A 206     -84.683 -39.622-525.033  1.00  0.00           N  
ATOM    308  NH2 ARG A 206     -82.734 -40.647-524.368  1.00  0.00           N  
ATOM    309  N   ILE A 207     -88.219 -46.149-526.417  1.00  0.00           N  
ATOM    310  CA  ILE A 207     -88.338 -47.034-525.270  1.00  0.00           C  
ATOM    311  C   ILE A 207     -87.994 -48.452-525.701  1.00  0.00           C  
ATOM    312  O   ILE A 207     -87.335 -49.191-524.963  1.00  0.00           O  
ATOM    313  CB  ILE A 207     -89.760 -46.998-524.680  1.00  0.00           C  
ATOM    314  CG1 ILE A 207     -90.026 -45.616-524.092  1.00  0.00           C  
ATOM    315  CG2 ILE A 207     -89.925 -48.074-523.605  1.00  0.00           C  
ATOM    316  CD1 ILE A 207     -91.426 -45.436-523.590  1.00  0.00           C  
ATOM    317  N   GLU A 208     -88.429 -48.831-526.898  1.00  0.00           N  
ATOM    318  CA  GLU A 208     -88.129 -50.168-527.398  1.00  0.00           C  
ATOM    319  C   GLU A 208     -86.620 -50.301-527.589  1.00  0.00           C  
ATOM    320  O   GLU A 208     -86.023 -51.305-527.191  1.00  0.00           O  
ATOM    321  CB  GLU A 208     -88.852 -50.433-528.722  1.00  0.00           C  
ATOM    322  CG  GLU A 208     -88.501 -51.778-529.353  1.00  0.00           C  
ATOM    323  CD  GLU A 208     -89.393 -52.138-530.527  1.00  0.00           C  
ATOM    324  OE1 GLU A 208     -89.676 -51.250-531.361  1.00  0.00           O  
ATOM    325  OE2 GLU A 208     -89.804 -53.314-530.623  1.00  0.00           O  
ATOM    326  N   ARG A 209     -86.010 -49.280-528.190  1.00  0.00           N  
ATOM    327  CA  ARG A 209     -84.566 -49.265-528.428  1.00  0.00           C  
ATOM    328  C   ARG A 209     -83.776 -49.372-527.119  1.00  0.00           C  
ATOM    329  O   ARG A 209     -82.918 -50.248-526.956  1.00  0.00           O  
ATOM    330  CB  ARG A 209     -84.156 -47.971-529.142  1.00  0.00           C  
ATOM    331  CG  ARG A 209     -84.425 -47.923-530.640  1.00  0.00           C  
ATOM    332  CD  ARG A 209     -84.041 -46.548-531.214  1.00  0.00           C  
ATOM    333  NE  ARG A 209     -85.190 -45.653-531.404  1.00  0.00           N  
ATOM    334  CZ  ARG A 209     -85.192 -44.351-531.108  1.00  0.00           C  
ATOM    335  NH1 ARG A 209     -84.105 -43.781-530.592  1.00  0.00           N  
ATOM    336  NH2 ARG A 209     -86.274 -43.609-531.344  1.00  0.00           N  
ATOM    337  N   ALA A 210     -84.071 -48.470-526.191  1.00  0.00           N  
ATOM    338  CA  ALA A 210     -83.389 -48.437-524.909  1.00  0.00           C  
ATOM    339  C   ALA A 210     -83.433 -49.765-524.155  1.00  0.00           C  
ATOM    340  O   ALA A 210     -82.433 -50.190-523.568  1.00  0.00           O  
ATOM    341  CB  ALA A 210     -83.980 -47.333-524.048  1.00  0.00           C  
ATOM    342  N   THR A 211     -84.589 -50.422-524.189  1.00  0.00           N  
ATOM    343  CA  THR A 211     -84.803 -51.682-523.485  1.00  0.00           C  
ATOM    344  C   THR A 211     -84.590 -52.955-524.306  1.00  0.00           C  
ATOM    345  O   THR A 211     -84.365 -54.028-523.751  1.00  0.00           O  
ATOM    346  CB  THR A 211     -86.229 -51.730-522.931  1.00  0.00           C  
ATOM    347  OG1 THR A 211     -87.158 -51.664-524.023  1.00  0.00           O  
ATOM    348  CG2 THR A 211     -86.479 -50.557-521.998  1.00  0.00           C  
ATOM    349  N   GLY A 212     -84.672 -52.845-525.625  1.00  0.00           N  
ATOM    350  CA  GLY A 212     -84.512 -54.022-526.457  1.00  0.00           C  
ATOM    351  C   GLY A 212     -85.772 -54.876-526.423  1.00  0.00           C  
ATOM    352  O   GLY A 212     -85.805 -55.961-527.001  1.00  0.00           O  
ATOM    353  N   GLN A 214     -86.811 -54.379-525.753  1.00  0.00           N  
ATOM    354  CA  GLN A 214     -88.086 -55.091-525.617  1.00  0.00           C  
ATOM    355  C   GLN A 214     -89.243 -54.443-526.374  1.00  0.00           C  
ATOM    356  O   GLN A 214     -89.298 -53.217-526.524  1.00  0.00           O  
ATOM    357  CB  GLN A 214     -88.492 -55.175-524.141  1.00  0.00           C  
ATOM    358  CG  GLN A 214     -87.773 -56.224-523.331  1.00  0.00           C  
ATOM    359  CD  GLN A 214     -88.157 -57.628-523.735  1.00  0.00           C  
ATOM    360  OE1 GLN A 214     -89.338 -57.915-523.973  1.00  0.00           O  
ATOM    361  NE2 GLN A 214     -87.165 -58.523-523.803  1.00  0.00           N  
ATOM    362  N   ARG A 215     -90.180 -55.266-526.834  1.00  0.00           N  
ATOM    363  CA  ARG A 215     -91.346 -54.732-527.521  1.00  0.00           C  
ATOM    364  C   ARG A 215     -92.167 -54.008-526.453  1.00  0.00           C  
ATOM    365  O   ARG A 215     -92.439 -54.561-525.385  1.00  0.00           O  
ATOM    366  CB  ARG A 215     -92.189 -55.848-528.132  1.00  0.00           C  
ATOM    367  CG  ARG A 215     -93.312 -55.319-529.004  1.00  0.00           C  
ATOM    368  CD  ARG A 215     -94.320 -56.392-529.375  1.00  0.00           C  
ATOM    369  NE  ARG A 215     -95.266 -55.877-530.364  1.00  0.00           N  
ATOM    370  CZ  ARG A 215     -96.473 -56.387-530.586  1.00  0.00           C  
ATOM    371  NH1 ARG A 215     -96.900 -57.436-529.889  1.00  0.00           N  
ATOM    372  NH2 ARG A 215     -97.257 -55.835-531.499  1.00  0.00           N  
ATOM    373  N   PRO A 216     -92.564 -52.758-526.726  1.00  0.00           N  
ATOM    374  CA  PRO A 216     -93.348 -51.997-525.754  1.00  0.00           C  
ATOM    375  C   PRO A 216     -94.662 -52.677-525.389  1.00  0.00           C  
ATOM    376  O   PRO A 216     -95.330 -53.256-526.245  1.00  0.00           O  
ATOM    377  CB  PRO A 216     -93.573 -50.657-526.456  1.00  0.00           C  
ATOM    378  CG  PRO A 216     -92.385 -50.548-527.377  1.00  0.00           C  
ATOM    379  CD  PRO A 216     -92.293 -51.950-527.927  1.00  0.00           C  
ATOM    380  N   HIS A 217     -95.009 -52.593-524.106  1.00  0.00           N  
ATOM    381  CA  HIS A 217     -96.242 -53.156-523.550  1.00  0.00           C  
ATOM    382  C   HIS A 217     -97.461 -52.679-524.377  1.00  0.00           C  
ATOM    383  O   HIS A 217     -97.445 -51.578-524.945  1.00  0.00           O  
ATOM    384  CB  HIS A 217     -96.344 -52.697-522.088  1.00  0.00           C  
ATOM    385  CG  HIS A 217     -97.450 -53.343-521.317  1.00  0.00           C  
ATOM    386  ND1 HIS A 217     -98.765 -52.944-521.424  1.00  0.00           N  
ATOM    387  CD2 HIS A 217     -97.436 -54.363-520.425  1.00  0.00           C  
ATOM    388  CE1 HIS A 217     -99.514 -53.689-520.629  1.00  0.00           C  
ATOM    389  NE2 HIS A 217     -98.732 -54.557-520.012  1.00  0.00           N  
ATOM    390  N   HIS A 218     -98.514 -53.487-524.459  1.00  0.00           N  
ATOM    391  CA  HIS A 218     -99.668 -53.059-525.252  1.00  0.00           C  
ATOM    392  C   HIS A 218    -100.323 -51.762-524.763  1.00  0.00           C  
ATOM    393  O   HIS A 218    -100.956 -51.055-525.557  1.00  0.00           O  
ATOM    394  CB  HIS A 218    -100.726 -54.172-525.384  1.00  0.00           C  
ATOM    395  CG  HIS A 218    -101.221 -54.716-524.081  1.00  0.00           C  
ATOM    396  ND1 HIS A 218    -100.484 -55.593-523.311  1.00  0.00           N  
ATOM    397  CD2 HIS A 218    -102.401 -54.548-523.435  1.00  0.00           C  
ATOM    398  CE1 HIS A 218    -101.191 -55.946-522.252  1.00  0.00           C  
ATOM    399  NE2 HIS A 218    -102.358 -55.327-522.303  1.00  0.00           N  
ATOM    400  N   PHE A 219    -100.175 -51.438-523.480  1.00  0.00           N  
ATOM    401  CA  PHE A 219    -100.754 -50.196-522.966  1.00  0.00           C  
ATOM    402  C   PHE A 219    -100.181 -49.004-523.726  1.00  0.00           C  
ATOM    403  O   PHE A 219    -100.862 -48.005-523.945  1.00  0.00           O  
ATOM    404  CB  PHE A 219    -100.460 -50.033-521.469  1.00  0.00           C  
ATOM    405  CG  PHE A 219    -101.321 -50.881-520.583  1.00  0.00           C  
ATOM    406  CD1 PHE A 219    -102.322 -51.691-521.120  1.00  0.00           C  
ATOM    407  CD2 PHE A 219    -101.142 -50.859-519.200  1.00  0.00           C  
ATOM    408  CE1 PHE A 219    -103.137 -52.466-520.295  1.00  0.00           C  
ATOM    409  CE2 PHE A 219    -101.953 -51.632-518.358  1.00  0.00           C  
ATOM    410  CZ  PHE A 219    -102.955 -52.438-518.911  1.00  0.00           C  
ATOM    411  N   LEU A 220     -98.916 -49.116-524.119  1.00  0.00           N  
ATOM    412  CA  LEU A 220     -98.243 -48.063-524.873  1.00  0.00           C  
ATOM    413  C   LEU A 220     -98.577 -48.159-526.363  1.00  0.00           C  
ATOM    414  O   LEU A 220     -98.814 -47.147-527.020  1.00  0.00           O  
ATOM    415  CB  LEU A 220     -96.731 -48.169-524.684  1.00  0.00           C  
ATOM    416  CG  LEU A 220     -96.183 -47.762-523.318  1.00  0.00           C  
ATOM    417  CD1 LEU A 220     -94.773 -48.309-523.163  1.00  0.00           C  
ATOM    418  CD2 LEU A 220     -96.216 -46.243-523.180  1.00  0.00           C  
ATOM    419  N   ARG A 221     -98.597 -49.377-526.893  1.00  0.00           N  
ATOM    420  CA  ARG A 221     -98.906 -49.559-528.302  1.00  0.00           C  
ATOM    421  C   ARG A 221    -100.305 -49.050-528.622  1.00  0.00           C  
ATOM    422  O   ARG A 221    -100.521 -48.426-529.659  1.00  0.00           O  
ATOM    423  CB  ARG A 221     -98.816 -51.036-528.702  1.00  0.00           C  
ATOM    424  CG  ARG A 221     -97.492 -51.691-528.375  1.00  0.00           C  
ATOM    425  CD  ARG A 221     -97.279 -52.931-529.211  1.00  0.00           C  
ATOM    426  NE  ARG A 221     -98.302 -53.952-529.007  1.00  0.00           N  
ATOM    427  CZ  ARG A 221     -98.241 -54.909-528.087  1.00  0.00           C  
ATOM    428  NH1 ARG A 221     -97.203 -54.987-527.266  1.00  0.00           N  
ATOM    429  NH2 ARG A 221     -99.210 -55.812-528.006  1.00  0.00           N  
ATOM    430  N   ARG A 222    -101.248 -49.303-527.715  1.00  0.00           N  
ATOM    431  CA  ARG A 222    -102.635 -48.911-527.925  1.00  0.00           C  
ATOM    432  C   ARG A 222    -103.043 -47.564-527.344  1.00  0.00           C  
ATOM    433  O   ARG A 222    -104.230 -47.236-527.321  1.00  0.00           O  
ATOM    434  CB  ARG A 222    -103.554 -50.009-527.392  1.00  0.00           C  
ATOM    435  CG  ARG A 222    -103.306 -51.361-528.044  1.00  0.00           C  
ATOM    436  CD  ARG A 222    -104.046 -52.490-527.342  1.00  0.00           C  
ATOM    437  NE  ARG A 222    -103.649 -53.794-527.865  1.00  0.00           N  
ATOM    438  CZ  ARG A 222    -103.986 -54.959-527.314  1.00  0.00           C  
ATOM    439  NH1 ARG A 222    -104.734 -54.989-526.216  1.00  0.00           N  
ATOM    440  NH2 ARG A 222    -103.566 -56.097-527.856  1.00  0.00           N  
ATOM    441  N   GLY A 224    -102.073 -46.786-526.871  1.00  0.00           N  
ATOM    442  CA  GLY A 224    -102.388 -45.474-526.325  1.00  0.00           C  
ATOM    443  C   GLY A 224    -103.128 -45.423-524.996  1.00  0.00           C  
ATOM    444  O   GLY A 224    -103.763 -44.410-524.672  1.00  0.00           O  
ATOM    445  N   ILE A 225    -103.068 -46.503-524.221  1.00  0.00           N  
ATOM    446  CA  ILE A 225    -103.719 -46.520-522.916  1.00  0.00           C  
ATOM    447  C   ILE A 225    -102.872 -45.626-522.012  1.00  0.00           C  
ATOM    448  O   ILE A 225    -103.397 -44.835-521.234  1.00  0.00           O  
ATOM    449  CB  ILE A 225    -103.855 -47.957-522.401  1.00  0.00           C  
ATOM    450  CG1 ILE A 225    -104.947 -48.652-523.227  1.00  0.00           C  
ATOM    451  CG2 ILE A 225    -104.193 -47.963-520.928  1.00  0.00           C  
ATOM    452  CD1 ILE A 225    -105.230 -50.079-522.879  1.00  0.00           C  
ATOM    453  N   PHE A 226    -101.555 -45.759-522.118  1.00  0.00           N  
ATOM    454  CA  PHE A 226    -100.648 -44.864-521.411  1.00  0.00           C  
ATOM    455  C   PHE A 226    -100.281 -43.969-522.593  1.00  0.00           C  
ATOM    456  O   PHE A 226     -99.532 -44.355-523.484  1.00  0.00           O  
ATOM    457  CB  PHE A 226     -99.452 -45.616-520.825  1.00  0.00           C  
ATOM    458  CG  PHE A 226     -99.606 -45.891-519.356  1.00  0.00           C  
ATOM    459  CD1 PHE A 226    -100.226 -47.054-518.910  1.00  0.00           C  
ATOM    460  CD2 PHE A 226     -99.245 -44.922-518.419  1.00  0.00           C  
ATOM    461  CE1 PHE A 226    -100.490 -47.245-517.558  1.00  0.00           C  
ATOM    462  CE2 PHE A 226     -99.506 -45.102-517.063  1.00  0.00           C  
ATOM    463  CZ  PHE A 226    -100.130 -46.263-516.628  1.00  0.00           C  
ATOM    464  N   PHE A 227    -100.866 -42.779-522.594  1.00  0.00           N  
ATOM    465  CA  PHE A 227    -100.756 -41.834-523.699  1.00  0.00           C  
ATOM    466  C   PHE A 227    -100.030 -40.529-523.444  1.00  0.00           C  
ATOM    467  O   PHE A 227     -99.734 -39.797-524.387  1.00  0.00           O  
ATOM    468  CB  PHE A 227    -102.165 -41.460-524.133  1.00  0.00           C  
ATOM    469  CG  PHE A 227    -102.893 -40.658-523.095  1.00  0.00           C  
ATOM    470  CD1 PHE A 227    -103.240 -41.236-521.873  1.00  0.00           C  
ATOM    471  CD2 PHE A 227    -103.123 -39.298-523.280  1.00  0.00           C  
ATOM    472  CE1 PHE A 227    -103.793 -40.475-520.849  1.00  0.00           C  
ATOM    473  CE2 PHE A 227    -103.677 -38.526-522.260  1.00  0.00           C  
ATOM    474  CZ  PHE A 227    -104.011 -39.120-521.038  1.00  0.00           C  
ATOM    475  N   SER A 228     -99.780 -40.214-522.182  1.00  0.00           N  
ATOM    476  CA  SER A 228     -99.140 -38.951-521.839  1.00  0.00           C  
ATOM    477  C   SER A 228     -97.938 -39.125-520.909  1.00  0.00           C  
ATOM    478  O   SER A 228     -97.787 -40.154-520.258  1.00  0.00           O  
ATOM    479  CB  SER A 228    -100.192 -38.036-521.202  1.00  0.00           C  
ATOM    480  OG  SER A 228     -99.639 -36.819-520.751  1.00  0.00           O  
ATOM    481  N   HIS A 229     -97.080 -38.113-520.851  1.00  0.00           N  
ATOM    482  CA  HIS A 229     -95.903 -38.191-520.002  1.00  0.00           C  
ATOM    483  C   HIS A 229     -95.279 -36.831-519.714  1.00  0.00           C  
ATOM    484  O   HIS A 229     -95.649 -35.813-520.305  1.00  0.00           O  
ATOM    485  CB  HIS A 229     -94.830 -39.061-520.653  1.00  0.00           C  
ATOM    486  CG  HIS A 229     -93.990 -38.322-521.647  1.00  0.00           C  
ATOM    487  ND1 HIS A 229     -94.428 -38.030-522.922  1.00  0.00           N  
ATOM    488  CD2 HIS A 229     -92.765 -37.757-521.531  1.00  0.00           C  
ATOM    489  CE1 HIS A 229     -93.509 -37.315-523.546  1.00  0.00           C  
ATOM    490  NE2 HIS A 229     -92.490 -37.134-522.725  1.00  0.00           N  
ATOM    491  N   ARG A 230     -94.314 -36.848-518.798  1.00  0.00           N  
ATOM    492  CA  ARG A 230     -93.561 -35.669-518.409  1.00  0.00           C  
ATOM    493  C   ARG A 230     -92.119 -36.129-518.216  1.00  0.00           C  
ATOM    494  O   ARG A 230     -91.856 -37.015-517.408  1.00  0.00           O  
ATOM    495  CB  ARG A 230     -94.100 -35.080-517.105  1.00  0.00           C  
ATOM    496  CG  ARG A 230     -95.433 -34.362-517.243  1.00  0.00           C  
ATOM    497  CD  ARG A 230     -95.792 -33.638-515.956  1.00  0.00           C  
ATOM    498  NE  ARG A 230     -96.446 -32.356-516.213  1.00  0.00           N  
ATOM    499  CZ  ARG A 230     -97.748 -32.199-516.426  1.00  0.00           C  
ATOM    500  NH1 ARG A 230     -98.555 -33.247-516.413  1.00  0.00           N  
ATOM    501  NH2 ARG A 230     -98.245 -30.992-516.654  1.00  0.00           N  
ATOM    502  N   ASP A 231     -91.199 -35.541-518.979  1.00  0.00           N  
ATOM    503  CA  ASP A 231     -89.774 -35.867-518.903  1.00  0.00           C  
ATOM    504  C   ASP A 231     -89.409 -37.341-519.044  1.00  0.00           C  
ATOM    505  O   ASP A 231     -88.432 -37.781-518.441  1.00  0.00           O  
ATOM    506  CB  ASP A 231     -89.151 -35.357-517.589  1.00  0.00           C  
ATOM    507  CG  ASP A 231     -89.185 -33.840-517.461  1.00  0.00           C  
ATOM    508  OD1 ASP A 231     -89.131 -33.142-518.498  1.00  0.00           O  
ATOM    509  OD2 ASP A 231     -89.247 -33.346-516.314  1.00  0.00           O  
ATOM    510  N   MET A 232     -90.170 -38.112-519.818  1.00  0.00           N  
ATOM    511  CA  MET A 232     -89.823 -39.521-519.989  1.00  0.00           C  
ATOM    512  C   MET A 232     -88.475 -39.556-520.710  1.00  0.00           C  
ATOM    513  O   MET A 232     -87.668 -40.470-520.524  1.00  0.00           O  
ATOM    514  CB  MET A 232     -90.880 -40.258-520.811  1.00  0.00           C  
ATOM    515  CG  MET A 232     -90.633 -41.762-520.916  1.00  0.00           C  
ATOM    516  SD  MET A 232     -90.458 -42.560-519.282  1.00  0.00           S  
ATOM    517  CE  MET A 232     -90.181 -44.261-519.737  1.00  0.00           C  
ATOM    518  N   ASN A 233     -88.258 -38.542-521.541  1.00  0.00           N  
ATOM    519  CA  ASN A 233     -87.014 -38.366-522.290  1.00  0.00           C  
ATOM    520  C   ASN A 233     -85.849 -38.441-521.298  1.00  0.00           C  
ATOM    521  O   ASN A 233     -84.854 -39.140-521.521  1.00  0.00           O  
ATOM    522  CB  ASN A 233     -87.021 -36.987-522.961  1.00  0.00           C  
ATOM    523  CG  ASN A 233     -87.713 -35.918-522.097  1.00  0.00           C  
ATOM    524  OD1 ASN A 233     -88.930 -35.719-522.188  1.00  0.00           O  
ATOM    525  ND2 ASN A 233     -86.938 -35.246-521.241  1.00  0.00           N  
ATOM    526  N   GLN A 234     -85.994 -37.707-520.196  1.00  0.00           N  
ATOM    527  CA  GLN A 234     -84.985 -37.669-519.150  1.00  0.00           C  
ATOM    528  C   GLN A 234     -84.747 -39.038-518.550  1.00  0.00           C  
ATOM    529  O   GLN A 234     -83.608 -39.418-518.287  1.00  0.00           O  
ATOM    530  CB  GLN A 234     -85.403 -36.708-518.044  1.00  0.00           C  
ATOM    531  CG  GLN A 234     -85.029 -35.274-518.297  1.00  0.00           C  
ATOM    532  CD  GLN A 234     -85.190 -34.427-517.051  1.00  0.00           C  
ATOM    533  OE1 GLN A 234     -84.917 -34.887-515.929  1.00  0.00           O  
ATOM    534  NE2 GLN A 234     -85.618 -33.177-517.234  1.00  0.00           N  
ATOM    535  N   VAL A 235     -85.825 -39.774-518.315  1.00  0.00           N  
ATOM    536  CA  VAL A 235     -85.707 -41.109-517.744  1.00  0.00           C  
ATOM    537  C   VAL A 235     -84.915 -41.986-518.701  1.00  0.00           C  
ATOM    538  O   VAL A 235     -84.000 -42.695-518.290  1.00  0.00           O  
ATOM    539  CB  VAL A 235     -87.102 -41.738-517.498  1.00  0.00           C  
ATOM    540  CG1 VAL A 235     -86.959 -43.176-517.036  1.00  0.00           C  
ATOM    541  CG2 VAL A 235     -87.856 -40.924-516.458  1.00  0.00           C  
ATOM    542  N   LEU A 236     -85.270 -41.920-519.981  1.00  0.00           N  
ATOM    543  CA  LEU A 236     -84.594 -42.699-521.009  1.00  0.00           C  
ATOM    544  C   LEU A 236     -83.122 -42.315-521.104  1.00  0.00           C  
ATOM    545  O   LEU A 236     -82.264 -43.177-521.284  1.00  0.00           O  
ATOM    546  CB  LEU A 236     -85.295 -42.510-522.357  1.00  0.00           C  
ATOM    547  CG  LEU A 236     -86.690 -43.149-522.413  1.00  0.00           C  
ATOM    548  CD1 LEU A 236     -87.368 -42.815-523.729  1.00  0.00           C  
ATOM    549  CD2 LEU A 236     -86.575 -44.660-522.247  1.00  0.00           C  
ATOM    550  N   ASP A 237     -82.820 -41.025-520.981  1.00  0.00           N  
ATOM    551  CA  ASP A 237     -81.422 -40.598-521.017  1.00  0.00           C  
ATOM    552  C   ASP A 237     -80.682 -41.314-519.889  1.00  0.00           C  
ATOM    553  O   ASP A 237     -79.740 -42.077-520.126  1.00  0.00           O  
ATOM    554  CB  ASP A 237     -81.287 -39.085-520.809  1.00  0.00           C  
ATOM    555  CG  ASP A 237     -81.727 -38.284-522.015  1.00  0.00           C  
ATOM    556  OD1 ASP A 237     -81.567 -38.784-523.147  1.00  0.00           O  
ATOM    557  OD2 ASP A 237     -82.220 -37.147-521.832  1.00  0.00           O  
ATOM    558  N   ALA A 238     -81.130 -41.070-518.663  1.00  0.00           N  
ATOM    559  CA  ALA A 238     -80.525 -41.673-517.486  1.00  0.00           C  
ATOM    560  C   ALA A 238     -80.350 -43.179-517.622  1.00  0.00           C  
ATOM    561  O   ALA A 238     -79.293 -43.717-517.302  1.00  0.00           O  
ATOM    562  CB  ALA A 238     -81.362 -41.355-516.262  1.00  0.00           C  
ATOM    563  N   TYR A 240     -81.381 -43.864-518.101  1.00  0.00           N  
ATOM    564  CA  TYR A 240     -81.302 -45.312-518.249  1.00  0.00           C  
ATOM    565  C   TYR A 240     -80.303 -45.748-519.321  1.00  0.00           C  
ATOM    566  O   TYR A 240     -79.605 -46.755-519.166  1.00  0.00           O  
ATOM    567  CB  TYR A 240     -82.672 -45.898-518.588  1.00  0.00           C  
ATOM    568  CG  TYR A 240     -82.650 -47.407-518.655  1.00  0.00           C  
ATOM    569  CD1 TYR A 240     -82.652 -48.178-517.490  1.00  0.00           C  
ATOM    570  CD2 TYR A 240     -82.589 -48.068-519.881  1.00  0.00           C  
ATOM    571  CE1 TYR A 240     -82.595 -49.572-517.546  1.00  0.00           C  
ATOM    572  CE2 TYR A 240     -82.531 -49.459-519.950  1.00  0.00           C  
ATOM    573  CZ  TYR A 240     -82.535 -50.205-518.780  1.00  0.00           C  
ATOM    574  OH  TYR A 240     -82.476 -51.582-518.849  1.00  0.00           O  
ATOM    575  N   GLU A 241     -80.259 -44.998-520.418  1.00  0.00           N  
ATOM    576  CA  GLU A 241     -79.354 -45.302-521.522  1.00  0.00           C  
ATOM    577  C   GLU A 241     -77.903 -45.127-521.083  1.00  0.00           C  
ATOM    578  O   GLU A 241     -77.013 -45.825-521.570  1.00  0.00           O  
ATOM    579  CB  GLU A 241     -79.669 -44.395-522.722  1.00  0.00           C  
ATOM    580  CG  GLU A 241     -80.698 -44.979-523.696  1.00  0.00           C  
ATOM    581  CD  GLU A 241     -81.399 -43.917-524.537  1.00  0.00           C  
ATOM    582  OE1 GLU A 241     -80.799 -42.846-524.775  1.00  0.00           O  
ATOM    583  OE2 GLU A 241     -82.548 -44.158-524.972  1.00  0.00           O  
ATOM    584  N   ASN A 243     -77.683 -44.206-520.144  1.00  0.00           N  
ATOM    585  CA  ASN A 243     -76.352 -43.919-519.618  1.00  0.00           C  
ATOM    586  C   ASN A 243     -76.056 -44.654-518.315  1.00  0.00           C  
ATOM    587  O   ASN A 243     -75.288 -44.178-517.480  1.00  0.00           O  
ATOM    588  CB  ASN A 243     -76.195 -42.415-519.407  1.00  0.00           C  
ATOM    589  CG  ASN A 243     -76.292 -41.640-520.702  1.00  0.00           C  
ATOM    590  OD1 ASN A 243     -75.466 -41.811-521.598  1.00  0.00           O  
ATOM    591  ND2 ASN A 243     -77.307 -40.789-520.816  1.00  0.00           N  
ATOM    592  N   LYS A 244     -76.682 -45.811-518.145  1.00  0.00           N  
ATOM    593  CA  LYS A 244     -76.482 -46.633-516.966  1.00  0.00           C  
ATOM    594  C   LYS A 244     -76.641 -45.904-515.624  1.00  0.00           C  
ATOM    595  O   LYS A 244     -76.090 -46.346-514.614  1.00  0.00           O  
ATOM    596  CB  LYS A 244     -75.115 -47.301-517.045  1.00  0.00           C  
ATOM    597  N   LYS A 245     -77.379 -44.794-515.607  1.00  0.00           N  
ATOM    598  CA  LYS A 245     -77.614 -44.064-514.358  1.00  0.00           C  
ATOM    599  C   LYS A 245     -78.926 -44.567-513.752  1.00  0.00           C  
ATOM    600  O   LYS A 245     -79.865 -44.895-514.475  1.00  0.00           O  
ATOM    601  CB  LYS A 245     -77.687 -42.555-514.602  1.00  0.00           C  
ATOM    602  CG  LYS A 245     -76.349 -41.939-514.998  1.00  0.00           C  
ATOM    603  CD  LYS A 245     -76.409 -40.415-515.078  1.00  0.00           C  
ATOM    604  CE  LYS A 245     -76.630 -39.793-513.703  1.00  0.00           C  
ATOM    605  NZ  LYS A 245     -76.571 -38.300-513.730  1.00  0.00           N  
ATOM    606  N   PRO A 265     -79.012 -44.625-512.412  1.00  0.00           N  
ATOM    607  CA  PRO A 265     -80.219 -45.105-511.736  1.00  0.00           C  
ATOM    608  C   PRO A 265     -81.462 -44.212-511.718  1.00  0.00           C  
ATOM    609  O   PRO A 265     -81.395 -42.990-511.858  1.00  0.00           O  
ATOM    610  CB  PRO A 265     -79.714 -45.383-510.325  1.00  0.00           C  
ATOM    611  CG  PRO A 265     -78.771 -44.250-510.112  1.00  0.00           C  
ATOM    612  CD  PRO A 265     -77.995 -44.216-511.424  1.00  0.00           C  
ATOM    613  N   PHE A 266     -82.603 -44.864-511.539  1.00  0.00           N  
ATOM    614  CA  PHE A 266     -83.888 -44.192-511.416  1.00  0.00           C  
ATOM    615  C   PHE A 266     -84.788 -45.192-510.701  1.00  0.00           C  
ATOM    616  O   PHE A 266     -84.464 -46.380-510.641  1.00  0.00           O  
ATOM    617  CB  PHE A 266     -84.433 -43.779-512.797  1.00  0.00           C  
ATOM    618  CG  PHE A 266     -85.247 -44.832-513.511  1.00  0.00           C  
ATOM    619  CD1 PHE A 266     -86.616 -44.961-513.266  1.00  0.00           C  
ATOM    620  CD2 PHE A 266     -84.670 -45.629-514.499  1.00  0.00           C  
ATOM    621  CE1 PHE A 266     -87.401 -45.859-513.999  1.00  0.00           C  
ATOM    622  CE2 PHE A 266     -85.450 -46.532-515.240  1.00  0.00           C  
ATOM    623  CZ  PHE A 266     -86.817 -46.643-514.988  1.00  0.00           C  
ATOM    624  N   TYR A 267     -85.875 -44.717-510.102  1.00  0.00           N  
ATOM    625  CA  TYR A 267     -86.783 -45.623-509.412  1.00  0.00           C  
ATOM    626  C   TYR A 267     -88.225 -45.312-509.742  1.00  0.00           C  
ATOM    627  O   TYR A 267     -88.556 -44.196-510.155  1.00  0.00           O  
ATOM    628  CB  TYR A 267     -86.585 -45.579-507.888  1.00  0.00           C  
ATOM    629  CG  TYR A 267     -87.038 -44.305-507.198  1.00  0.00           C  
ATOM    630  CD1 TYR A 267     -86.309 -43.126-507.321  1.00  0.00           C  
ATOM    631  CD2 TYR A 267     -88.174 -44.293-506.380  1.00  0.00           C  
ATOM    632  CE1 TYR A 267     -86.687 -41.961-506.643  1.00  0.00           C  
ATOM    633  CE2 TYR A 267     -88.564 -43.133-505.695  1.00  0.00           C  
ATOM    634  CZ  TYR A 267     -87.811 -41.971-505.833  1.00  0.00           C  
ATOM    635  OH  TYR A 267     -88.174 -40.816-505.172  1.00  0.00           O  
ATOM    636  N   LEU A 268     -89.075 -46.316-509.549  1.00  0.00           N  
ATOM    637  CA  LEU A 268     -90.504 -46.204-509.812  1.00  0.00           C  
ATOM    638  C   LEU A 268     -91.292 -45.853-508.560  1.00  0.00           C  
ATOM    639  O   LEU A 268     -90.986 -46.330-507.452  1.00  0.00           O  
ATOM    640  CB  LEU A 268     -91.031 -47.522-510.387  1.00  0.00           C  
ATOM    641  CG  LEU A 268     -90.685 -47.836-511.846  1.00  0.00           C  
ATOM    642  CD1 LEU A 268     -90.844 -49.323-512.101  1.00  0.00           C  
ATOM    643  CD2 LEU A 268     -91.580 -47.018-512.777  1.00  0.00           C  
ATOM    644  N   TYR A 269     -92.312 -45.020-508.743  1.00  0.00           N  
ATOM    645  CA  TYR A 269     -93.169 -44.610-507.641  1.00  0.00           C  
ATOM    646  C   TYR A 269     -94.612 -44.442-508.069  1.00  0.00           C  
ATOM    647  O   TYR A 269     -94.927 -43.640-508.955  1.00  0.00           O  
ATOM    648  CB  TYR A 269     -92.669 -43.300-507.015  1.00  0.00           C  
ATOM    649  CG  TYR A 269     -93.735 -42.513-506.268  1.00  0.00           C  
ATOM    650  CD1 TYR A 269     -94.649 -43.154-505.421  1.00  0.00           C  
ATOM    651  CD2 TYR A 269     -93.848 -41.127-506.429  1.00  0.00           C  
ATOM    652  CE1 TYR A 269     -95.652 -42.439-504.767  1.00  0.00           C  
ATOM    653  CE2 TYR A 269     -94.842 -40.400-505.774  1.00  0.00           C  
ATOM    654  CZ  TYR A 269     -95.745 -41.059-504.945  1.00  0.00           C  
ATOM    655  OH  TYR A 269     -96.733 -40.348-504.283  1.00  0.00           O  
ATOM    656  N   THR A 270     -95.488 -45.206-507.423  1.00  0.00           N  
ATOM    657  CA  THR A 270     -96.912 -45.129-507.697  1.00  0.00           C  
ATOM    658  C   THR A 270     -97.662 -45.349-506.376  1.00  0.00           C  
ATOM    659  O   THR A 270     -97.039 -45.635-505.353  1.00  0.00           O  
ATOM    660  CB  THR A 270     -97.341 -46.158-508.794  1.00  0.00           C  
ATOM    661  OG1 THR A 270     -98.592 -45.745-509.352  1.00  0.00           O  
ATOM    662  CG2 THR A 270     -97.476 -47.561-508.234  1.00  0.00           C  
ATOM    663  N   GLY A 272     -98.983 -45.203-506.379  1.00  0.00           N  
ATOM    664  CA  GLY A 272     -99.703 -45.379-505.136  1.00  0.00           C  
ATOM    665  C   GLY A 272    -101.150 -45.806-505.233  1.00  0.00           C  
ATOM    666  O   GLY A 272    -101.717 -45.916-506.322  1.00  0.00           O  
ATOM    667  N   ARG A 273    -101.747 -46.018-504.062  1.00  0.00           N  
ATOM    668  CA  ARG A 273    -103.124 -46.468-503.944  1.00  0.00           C  
ATOM    669  C   ARG A 273    -103.869 -45.839-502.761  1.00  0.00           C  
ATOM    670  O   ARG A 273    -103.369 -45.819-501.636  1.00  0.00           O  
ATOM    671  CB  ARG A 273    -103.115 -47.993-503.819  1.00  0.00           C  
ATOM    672  CG  ARG A 273    -104.291 -48.605-503.094  1.00  0.00           C  
ATOM    673  CD  ARG A 273    -105.544 -48.594-503.919  1.00  0.00           C  
ATOM    674  NE  ARG A 273    -106.674 -49.069-503.130  1.00  0.00           N  
ATOM    675  CZ  ARG A 273    -107.947 -48.859-503.445  1.00  0.00           C  
ATOM    676  NH1 ARG A 273    -108.258 -48.178-504.539  1.00  0.00           N  
ATOM    677  NH2 ARG A 273    -108.907 -49.322-502.663  1.00  0.00           N  
ATOM    678  N   GLY A 274    -105.057 -45.307-503.030  1.00  0.00           N  
ATOM    679  CA  GLY A 274    -105.867 -44.723-501.977  1.00  0.00           C  
ATOM    680  C   GLY A 274    -106.717 -45.866-501.461  1.00  0.00           C  
ATOM    681  O   GLY A 274    -107.683 -46.252-502.116  1.00  0.00           O  
ATOM    682  N   PRO A 275    -106.383 -46.441-500.293  1.00  0.00           N  
ATOM    683  CA  PRO A 275    -107.153 -47.560-499.745  1.00  0.00           C  
ATOM    684  C   PRO A 275    -108.470 -47.159-499.096  1.00  0.00           C  
ATOM    685  O   PRO A 275    -108.587 -47.142-497.873  1.00  0.00           O  
ATOM    686  CB  PRO A 275    -106.172 -48.195-498.761  1.00  0.00           C  
ATOM    687  CG  PRO A 275    -105.428 -47.020-498.237  1.00  0.00           C  
ATOM    688  CD  PRO A 275    -105.227 -46.115-499.432  1.00  0.00           C  
ATOM    689  N   SER A 276    -109.462 -46.862-499.933  1.00  0.00           N  
ATOM    690  CA  SER A 276    -110.782 -46.447-499.469  1.00  0.00           C  
ATOM    691  C   SER A 276    -111.576 -47.606-498.892  1.00  0.00           C  
ATOM    692  O   SER A 276    -112.508 -47.388-498.128  1.00  0.00           O  
ATOM    693  CB  SER A 276    -111.571 -45.824-500.618  1.00  0.00           C  
ATOM    694  OG  SER A 276    -110.846 -44.772-501.229  1.00  0.00           O  
ATOM    695  N   SER A 277    -111.221 -48.830-499.281  1.00  0.00           N  
ATOM    696  CA  SER A 277    -111.896 -50.023-498.774  1.00  0.00           C  
ATOM    697  C   SER A 277    -111.201 -51.280-499.259  1.00  0.00           C  
ATOM    698  O   SER A 277    -110.283 -51.208-500.060  1.00  0.00           O  
ATOM    699  CB  SER A 277    -113.370 -50.054-499.203  1.00  0.00           C  
ATOM    700  OG  SER A 277    -113.509 -50.365-500.569  1.00  0.00           O  
ATOM    701  N   GLU A 278    -111.642 -52.428-498.762  1.00  0.00           N  
ATOM    702  CA  GLU A 278    -111.055 -53.704-499.150  1.00  0.00           C  
ATOM    703  C   GLU A 278    -111.467 -54.046-500.573  1.00  0.00           C  
ATOM    704  O   GLU A 278    -110.848 -54.891-501.222  1.00  0.00           O  
ATOM    705  CB  GLU A 278    -111.519 -54.816-498.204  1.00  0.00           C  
ATOM    706  CG  GLU A 278    -111.350 -54.478-496.729  1.00  0.00           C  
ATOM    707  CD  GLU A 278    -111.782 -55.601-495.791  1.00  0.00           C  
ATOM    708  OE1 GLU A 278    -110.984 -56.544-495.573  1.00  0.00           O  
ATOM    709  OE2 GLU A 278    -112.926 -55.537-495.275  1.00  0.00           O  
ATOM    710  N   ALA A 279    -112.515 -53.381-501.055  1.00  0.00           N  
ATOM    711  CA  ALA A 279    -113.024 -53.624-502.400  1.00  0.00           C  
ATOM    712  C   ALA A 279    -112.310 -52.819-503.481  1.00  0.00           C  
ATOM    713  O   ALA A 279    -112.319 -51.586-503.467  1.00  0.00           O  
ATOM    714  CB  ALA A 279    -114.521 -53.338-502.449  1.00  0.00           C  
ATOM    715  N   MET A 280    -111.695 -53.540-504.415  1.00  0.00           N  
ATOM    716  CA  MET A 280    -110.986 -52.940-505.541  1.00  0.00           C  
ATOM    717  C   MET A 280    -111.575 -53.503-506.827  1.00  0.00           C  
ATOM    718  O   MET A 280    -111.975 -54.670-506.871  1.00  0.00           O  
ATOM    719  CB  MET A 280    -109.493 -53.284-505.485  1.00  0.00           C  
ATOM    720  CG  MET A 280    -108.710 -52.545-504.401  1.00  0.00           C  
ATOM    721  SD  MET A 280    -106.965 -53.047-504.315  1.00  0.00           S  
ATOM    722  CE  MET A 280    -106.264 -52.135-505.690  1.00  0.00           C  
ATOM    723  N   HIS A 281    -111.639 -52.676-507.868  1.00  0.00           N  
ATOM    724  CA  HIS A 281    -112.160 -53.133-509.156  1.00  0.00           C  
ATOM    725  C   HIS A 281    -111.031 -53.245-510.183  1.00  0.00           C  
ATOM    726  O   HIS A 281    -109.907 -52.811-509.923  1.00  0.00           O  
ATOM    727  CB  HIS A 281    -113.265 -52.196-509.653  1.00  0.00           C  
ATOM    728  CG  HIS A 281    -112.838 -50.770-509.798  1.00  0.00           C  
ATOM    729  ND1 HIS A 281    -113.516 -49.729-509.200  1.00  0.00           N  
ATOM    730  CD2 HIS A 281    -111.827 -50.208-510.497  1.00  0.00           C  
ATOM    731  CE1 HIS A 281    -112.942 -48.586-509.526  1.00  0.00           C  
ATOM    732  NE2 HIS A 281    -111.915 -48.849-510.313  1.00  0.00           N  
ATOM    733  N   VAL A 282    -111.318 -53.831-511.340  1.00  0.00           N  
ATOM    734  CA  VAL A 282    -110.283 -54.009-512.353  1.00  0.00           C  
ATOM    735  C   VAL A 282    -109.664 -52.698-512.819  1.00  0.00           C  
ATOM    736  O   VAL A 282    -108.518 -52.676-513.273  1.00  0.00           O  
ATOM    737  CB  VAL A 282    -110.810 -54.778-513.590  1.00  0.00           C  
ATOM    738  CG1 VAL A 282    -111.450 -56.071-513.155  1.00  0.00           C  
ATOM    739  CG2 VAL A 282    -111.793 -53.935-514.355  1.00  0.00           C  
ATOM    740  N   GLY A 283    -110.419 -51.610-512.709  1.00  0.00           N  
ATOM    741  CA  GLY A 283    -109.902 -50.316-513.122  1.00  0.00           C  
ATOM    742  C   GLY A 283    -108.648 -49.958-512.339  1.00  0.00           C  
ATOM    743  O   GLY A 283    -107.662 -49.477-512.897  1.00  0.00           O  
ATOM    744  N   HIS A 284    -108.689 -50.197-511.035  1.00  0.00           N  
ATOM    745  CA  HIS A 284    -107.555 -49.914-510.167  1.00  0.00           C  
ATOM    746  C   HIS A 284    -106.268 -50.609-510.609  1.00  0.00           C  
ATOM    747  O   HIS A 284    -105.183 -50.069-510.428  1.00  0.00           O  
ATOM    748  CB  HIS A 284    -107.881 -50.342-508.732  1.00  0.00           C  
ATOM    749  CG  HIS A 284    -108.952 -49.519-508.091  1.00  0.00           C  
ATOM    750  ND1 HIS A 284    -109.995 -50.075-507.385  1.00  0.00           N  
ATOM    751  CD2 HIS A 284    -109.140 -48.180-508.052  1.00  0.00           C  
ATOM    752  CE1 HIS A 284    -110.783 -49.113-506.940  1.00  0.00           C  
ATOM    753  NE2 HIS A 284    -110.285 -47.953-507.331  1.00  0.00           N  
ATOM    754  N   LEU A 285    -106.390 -51.797-511.189  1.00  0.00           N  
ATOM    755  CA  LEU A 285    -105.222 -52.554-511.610  1.00  0.00           C  
ATOM    756  C   LEU A 285    -104.424 -52.015-512.801  1.00  0.00           C  
ATOM    757  O   LEU A 285    -103.249 -52.372-512.963  1.00  0.00           O  
ATOM    758  CB  LEU A 285    -105.616 -54.009-511.903  1.00  0.00           C  
ATOM    759  CG  LEU A 285    -106.247 -54.842-510.780  1.00  0.00           C  
ATOM    760  CD1 LEU A 285    -106.226 -56.303-511.164  1.00  0.00           C  
ATOM    761  CD2 LEU A 285    -105.489 -54.643-509.480  1.00  0.00           C  
ATOM    762  N   ILE A 286    -105.033 -51.165-513.627  1.00  0.00           N  
ATOM    763  CA  ILE A 286    -104.334 -50.653-514.804  1.00  0.00           C  
ATOM    764  C   ILE A 286    -102.925 -50.128-514.525  1.00  0.00           C  
ATOM    765  O   ILE A 286    -101.941 -50.676-515.033  1.00  0.00           O  
ATOM    766  CB  ILE A 286    -105.152 -49.556-515.523  1.00  0.00           C  
ATOM    767  CG1 ILE A 286    -106.499 -50.133-515.960  1.00  0.00           C  
ATOM    768  CG2 ILE A 286    -104.382 -49.023-516.734  1.00  0.00           C  
ATOM    769  CD1 ILE A 286    -106.387 -51.489-516.677  1.00  0.00           C  
ATOM    770  N   PRO A 288    -102.804 -49.068-513.707  1.00  0.00           N  
ATOM    771  CA  PRO A 288    -101.464 -48.541-513.424  1.00  0.00           C  
ATOM    772  C   PRO A 288    -100.492 -49.579-512.838  1.00  0.00           C  
ATOM    773  O   PRO A 288     -99.322 -49.636-513.218  1.00  0.00           O  
ATOM    774  CB  PRO A 288    -101.748 -47.376-512.474  1.00  0.00           C  
ATOM    775  CG  PRO A 288    -103.023 -47.807-511.779  1.00  0.00           C  
ATOM    776  CD  PRO A 288    -103.831 -48.368-512.913  1.00  0.00           C  
ATOM    777  N   PHE A 289    -100.984 -50.414-511.933  1.00  0.00           N  
ATOM    778  CA  PHE A 289    -100.140 -51.428-511.314  1.00  0.00           C  
ATOM    779  C   PHE A 289     -99.637 -52.478-512.296  1.00  0.00           C  
ATOM    780  O   PHE A 289     -98.495 -52.928-512.195  1.00  0.00           O  
ATOM    781  CB  PHE A 289    -100.890 -52.098-510.155  1.00  0.00           C  
ATOM    782  CG  PHE A 289    -101.084 -51.196-508.969  1.00  0.00           C  
ATOM    783  CD1 PHE A 289    -100.021 -50.906-508.117  1.00  0.00           C  
ATOM    784  CD2 PHE A 289    -102.309 -50.582-508.737  1.00  0.00           C  
ATOM    785  CE1 PHE A 289    -100.173 -50.015-507.057  1.00  0.00           C  
ATOM    786  CE2 PHE A 289    -102.470 -49.684-507.672  1.00  0.00           C  
ATOM    787  CZ  PHE A 289    -101.403 -49.402-506.838  1.00  0.00           C  
ATOM    788  N   ILE A 290    -100.489 -52.869-513.239  1.00  0.00           N  
ATOM    789  CA  ILE A 290    -100.118 -53.867-514.240  1.00  0.00           C  
ATOM    790  C   ILE A 290     -98.986 -53.297-515.078  1.00  0.00           C  
ATOM    791  O   ILE A 290     -98.041 -53.998-515.430  1.00  0.00           O  
ATOM    792  CB  ILE A 290    -101.317 -54.204-515.185  1.00  0.00           C  
ATOM    793  CG1 ILE A 290    -102.388 -54.985-514.422  1.00  0.00           C  
ATOM    794  CG2 ILE A 290    -100.833 -55.011-516.390  1.00  0.00           C  
ATOM    795  CD1 ILE A 290    -103.612 -55.320-515.255  1.00  0.00           C  
ATOM    796  N   PHE A 291     -99.096 -52.011-515.386  1.00  0.00           N  
ATOM    797  CA  PHE A 291     -98.096 -51.328-516.189  1.00  0.00           C  
ATOM    798  C   PHE A 291     -96.803 -51.107-515.415  1.00  0.00           C  
ATOM    799  O   PHE A 291     -95.708 -51.294-515.963  1.00  0.00           O  
ATOM    800  CB  PHE A 291     -98.634 -49.984-516.668  1.00  0.00           C  
ATOM    801  CG  PHE A 291     -97.782 -49.338-517.721  1.00  0.00           C  
ATOM    802  CD1 PHE A 291     -97.493 -50.010-518.902  1.00  0.00           C  
ATOM    803  CD2 PHE A 291     -97.279 -48.057-517.539  1.00  0.00           C  
ATOM    804  CE1 PHE A 291     -96.713 -49.411-519.889  1.00  0.00           C  
ATOM    805  CE2 PHE A 291     -96.500 -47.451-518.519  1.00  0.00           C  
ATOM    806  CZ  PHE A 291     -96.217 -48.128-519.696  1.00  0.00           C  
ATOM    807  N   THR A 292     -96.934 -50.708-514.149  1.00  0.00           N  
ATOM    808  CA  THR A 292     -95.773 -50.466-513.305  1.00  0.00           C  
ATOM    809  C   THR A 292     -94.964 -51.747-513.151  1.00  0.00           C  
ATOM    810  O   THR A 292     -93.725 -51.714-513.129  1.00  0.00           O  
ATOM    811  CB  THR A 292     -96.178 -49.957-511.903  1.00  0.00           C  
ATOM    812  OG1 THR A 292     -96.801 -48.671-512.016  1.00  0.00           O  
ATOM    813  CG2 THR A 292     -94.954 -49.842-511.002  1.00  0.00           C  
ATOM    814  N   LYS A 293     -95.658 -52.876-513.060  1.00  0.00           N  
ATOM    815  CA  LYS A 293     -94.977 -54.157-512.922  1.00  0.00           C  
ATOM    816  C   LYS A 293     -94.155 -54.441-514.190  1.00  0.00           C  
ATOM    817  O   LYS A 293     -93.038 -54.957-514.121  1.00  0.00           O  
ATOM    818  CB  LYS A 293     -96.002 -55.265-512.653  1.00  0.00           C  
ATOM    819  CG  LYS A 293     -95.416 -56.610-512.217  1.00  0.00           C  
ATOM    820  CD  LYS A 293     -95.045 -57.466-513.426  1.00  0.00           C  
ATOM    821  CE  LYS A 293     -94.697 -58.906-513.045  1.00  0.00           C  
ATOM    822  NZ  LYS A 293     -93.435 -59.033-512.247  1.00  0.00           N  
ATOM    823  N   TRP A 294     -94.702 -54.090-515.348  1.00  0.00           N  
ATOM    824  CA  TRP A 294     -93.978 -54.290-516.597  1.00  0.00           C  
ATOM    825  C   TRP A 294     -92.750 -53.359-516.595  1.00  0.00           C  
ATOM    826  O   TRP A 294     -91.641 -53.765-516.963  1.00  0.00           O  
ATOM    827  CB  TRP A 294     -94.868 -53.962-517.796  1.00  0.00           C  
ATOM    828  CG  TRP A 294     -94.144 -54.099-519.110  1.00  0.00           C  
ATOM    829  CD1 TRP A 294     -93.808 -55.261-519.744  1.00  0.00           C  
ATOM    830  CD2 TRP A 294     -93.631 -53.035-519.924  1.00  0.00           C  
ATOM    831  NE1 TRP A 294     -93.118 -54.986-520.903  1.00  0.00           N  
ATOM    832  CE2 TRP A 294     -92.996 -53.628-521.036  1.00  0.00           C  
ATOM    833  CE3 TRP A 294     -93.647 -51.639-519.820  1.00  0.00           C  
ATOM    834  CZ2 TRP A 294     -92.380 -52.874-522.039  1.00  0.00           C  
ATOM    835  CZ3 TRP A 294     -93.036 -50.889-520.816  1.00  0.00           C  
ATOM    836  CH2 TRP A 294     -92.411 -51.509-521.911  1.00  0.00           C  
ATOM    837  N   LEU A 295     -92.961 -52.108-516.186  1.00  0.00           N  
ATOM    838  CA  LEU A 295     -91.878 -51.128-516.104  1.00  0.00           C  
ATOM    839  C   LEU A 295     -90.737 -51.648-515.225  1.00  0.00           C  
ATOM    840  O   LEU A 295     -89.568 -51.574-515.584  1.00  0.00           O  
ATOM    841  CB  LEU A 295     -92.402 -49.809-515.527  1.00  0.00           C  
ATOM    842  CG  LEU A 295     -93.220 -48.966-516.511  1.00  0.00           C  
ATOM    843  CD1 LEU A 295     -93.710 -47.704-515.841  1.00  0.00           C  
ATOM    844  CD2 LEU A 295     -92.355 -48.617-517.721  1.00  0.00           C  
ATOM    845  N   GLN A 296     -91.094 -52.179-514.066  1.00  0.00           N  
ATOM    846  CA  GLN A 296     -90.101 -52.698-513.148  1.00  0.00           C  
ATOM    847  C   GLN A 296     -89.346 -53.887-513.741  1.00  0.00           C  
ATOM    848  O   GLN A 296     -88.147 -54.031-513.518  1.00  0.00           O  
ATOM    849  CB  GLN A 296     -90.771 -53.076-511.820  1.00  0.00           C  
ATOM    850  CG  GLN A 296     -90.004 -54.083-510.990  1.00  0.00           C  
ATOM    851  CD  GLN A 296     -90.595 -54.267-509.604  1.00  0.00           C  
ATOM    852  OE1 GLN A 296     -90.234 -53.556-508.664  1.00  0.00           O  
ATOM    853  NE2 GLN A 296     -91.513 -55.215-509.474  1.00  0.00           N  
ATOM    854  N   ASP A 297     -90.029 -54.739-514.497  1.00  0.00           N  
ATOM    855  CA  ASP A 297     -89.343 -55.884-515.086  1.00  0.00           C  
ATOM    856  C   ASP A 297     -88.445 -55.491-516.260  1.00  0.00           C  
ATOM    857  O   ASP A 297     -87.322 -55.967-516.364  1.00  0.00           O  
ATOM    858  CB  ASP A 297     -90.338 -56.954-515.562  1.00  0.00           C  
ATOM    859  CG  ASP A 297     -90.961 -57.737-514.416  1.00  0.00           C  
ATOM    860  OD1 ASP A 297     -90.325 -57.832-513.345  1.00  0.00           O  
ATOM    861  OD2 ASP A 297     -92.080 -58.274-514.594  1.00  0.00           O  
ATOM    862  N   VAL A 298     -88.934 -54.616-517.134  1.00  0.00           N  
ATOM    863  CA  VAL A 298     -88.169 -54.207-518.308  1.00  0.00           C  
ATOM    864  C   VAL A 298     -86.959 -53.320-517.990  1.00  0.00           C  
ATOM    865  O   VAL A 298     -85.902 -53.454-518.616  1.00  0.00           O  
ATOM    866  CB  VAL A 298     -89.095 -53.511-519.366  1.00  0.00           C  
ATOM    867  CG1 VAL A 298     -89.565 -52.152-518.871  1.00  0.00           C  
ATOM    868  CG2 VAL A 298     -88.365 -53.369-520.678  1.00  0.00           C  
ATOM    869  N   PHE A 299     -87.101 -52.423-517.019  1.00  0.00           N  
ATOM    870  CA  PHE A 299     -85.992 -51.548-516.640  1.00  0.00           C  
ATOM    871  C   PHE A 299     -85.220 -52.124-515.464  1.00  0.00           C  
ATOM    872  O   PHE A 299     -84.081 -51.745-515.208  1.00  0.00           O  
ATOM    873  CB  PHE A 299     -86.507 -50.162-516.281  1.00  0.00           C  
ATOM    874  CG  PHE A 299     -86.954 -49.369-517.461  1.00  0.00           C  
ATOM    875  CD1 PHE A 299     -86.027 -48.897-518.386  1.00  0.00           C  
ATOM    876  CD2 PHE A 299     -88.301 -49.102-517.663  1.00  0.00           C  
ATOM    877  CE1 PHE A 299     -86.435 -48.170-519.496  1.00  0.00           C  
ATOM    878  CE2 PHE A 299     -88.721 -48.376-518.770  1.00  0.00           C  
ATOM    879  CZ  PHE A 299     -87.784 -47.909-519.690  1.00  0.00           C  
ATOM    880  N   ASN A 300     -85.857 -53.042-514.749  1.00  0.00           N  
ATOM    881  CA  ASN A 300     -85.248 -53.696-513.599  1.00  0.00           C  
ATOM    882  C   ASN A 300     -84.829 -52.695-512.512  1.00  0.00           C  
ATOM    883  O   ASN A 300     -83.678 -52.681-512.070  1.00  0.00           O  
ATOM    884  CB  ASN A 300     -84.048 -54.524-514.065  1.00  0.00           C  
ATOM    885  CG  ASN A 300     -83.580 -55.490-513.012  1.00  0.00           C  
ATOM    886  OD1 ASN A 300     -84.377 -55.959-512.202  1.00  0.00           O  
ATOM    887  ND2 ASN A 300     -82.291 -55.807-513.017  1.00  0.00           N  
ATOM    888  N   VAL A 306     -85.780 -51.872-512.074  1.00  0.00           N  
ATOM    889  CA  VAL A 306     -85.512 -50.861-511.062  1.00  0.00           C  
ATOM    890  C   VAL A 306     -86.379 -51.010-509.806  1.00  0.00           C  
ATOM    891  O   VAL A 306     -87.448 -51.617-509.846  1.00  0.00           O  
ATOM    892  CB  VAL A 306     -85.729 -49.451-511.645  1.00  0.00           C  
ATOM    893  CG1 VAL A 306     -84.771 -49.212-512.794  1.00  0.00           C  
ATOM    894  CG2 VAL A 306     -87.155 -49.299-512.116  1.00  0.00           C  
ATOM    895  N   PRO A 307     -85.920 -50.452-508.670  1.00  0.00           N  
ATOM    896  CA  PRO A 307     -86.676 -50.533-507.414  1.00  0.00           C  
ATOM    897  C   PRO A 307     -87.995 -49.777-507.523  1.00  0.00           C  
ATOM    898  O   PRO A 307     -88.098 -48.789-508.262  1.00  0.00           O  
ATOM    899  CB  PRO A 307     -85.721 -49.910-506.390  1.00  0.00           C  
ATOM    900  CG  PRO A 307     -84.988 -48.911-507.188  1.00  0.00           C  
ATOM    901  CD  PRO A 307     -84.693 -49.660-508.484  1.00  0.00           C  
ATOM    902  N   LEU A 308     -89.005 -50.250-506.800  1.00  0.00           N  
ATOM    903  CA  LEU A 308     -90.332 -49.626-506.824  1.00  0.00           C  
ATOM    904  C   LEU A 308     -90.862 -49.257-505.439  1.00  0.00           C  
ATOM    905  O   LEU A 308     -90.773 -50.033-504.487  1.00  0.00           O  
ATOM    906  CB  LEU A 308     -91.352 -50.548-507.522  1.00  0.00           C  
ATOM    907  CG  LEU A 308     -92.845 -50.225-507.311  1.00  0.00           C  
ATOM    908  CD1 LEU A 308     -93.168 -48.829-507.850  1.00  0.00           C  
ATOM    909  CD2 LEU A 308     -93.707 -51.278-508.001  1.00  0.00           C  
ATOM    910  N   VAL A 309     -91.432 -48.063-505.355  1.00  0.00           N  
ATOM    911  CA  VAL A 309     -92.013 -47.562-504.120  1.00  0.00           C  
ATOM    912  C   VAL A 309     -93.521 -47.362-504.330  1.00  0.00           C  
ATOM    913  O   VAL A 309     -93.940 -46.630-505.231  1.00  0.00           O  
ATOM    914  CB  VAL A 309     -91.323 -46.238-503.717  1.00  0.00           C  
ATOM    915  CG1 VAL A 309     -92.298 -45.302-503.056  1.00  0.00           C  
ATOM    916  CG2 VAL A 309     -90.163 -46.547-502.785  1.00  0.00           C  
ATOM    917  N   ILE A 310     -94.324 -48.035-503.505  1.00  0.00           N  
ATOM    918  CA  ILE A 310     -95.778 -47.950-503.602  1.00  0.00           C  
ATOM    919  C   ILE A 310     -96.416 -47.374-502.344  1.00  0.00           C  
ATOM    920  O   ILE A 310     -96.439 -48.020-501.296  1.00  0.00           O  
ATOM    921  CB  ILE A 310     -96.390 -49.338-503.878  1.00  0.00           C  
ATOM    922  CG1 ILE A 310     -95.842 -49.883-505.199  1.00  0.00           C  
ATOM    923  CG2 ILE A 310     -97.911 -49.240-503.932  1.00  0.00           C  
ATOM    924  CD1 ILE A 310     -96.308 -51.282-505.546  1.00  0.00           C  
ATOM    925  N   GLN A 311     -96.949 -46.164-502.463  1.00  0.00           N  
ATOM    926  CA  GLN A 311     -97.577 -45.478-501.340  1.00  0.00           C  
ATOM    927  C   GLN A 311     -99.045 -45.852-501.101  1.00  0.00           C  
ATOM    928  O   GLN A 311     -99.877 -45.804-502.014  1.00  0.00           O  
ATOM    929  CB  GLN A 311     -97.465 -43.958-501.529  1.00  0.00           C  
ATOM    930  CG  GLN A 311     -98.110 -43.135-500.418  1.00  0.00           C  
ATOM    931  CD  GLN A 311     -97.915 -41.647-500.624  1.00  0.00           C  
ATOM    932  OE1 GLN A 311     -98.266 -41.106-501.673  1.00  0.00           O  
ATOM    933  NE2 GLN A 311     -97.351 -40.973-499.621  1.00  0.00           N  
ATOM    934  N   MET A 312     -99.344 -46.219-499.862  1.00  0.00           N  
ATOM    935  CA  MET A 312    -100.690 -46.588-499.449  1.00  0.00           C  
ATOM    936  C   MET A 312    -101.175 -45.444-498.565  1.00  0.00           C  
ATOM    937  O   MET A 312    -100.870 -45.405-497.381  1.00  0.00           O  
ATOM    938  CB  MET A 312    -100.645 -47.890-498.643  1.00  0.00           C  
ATOM    939  CG  MET A 312     -99.993 -49.056-499.381  1.00  0.00           C  
ATOM    940  SD  MET A 312    -100.819 -49.432-500.974  1.00  0.00           S  
ATOM    941  CE  MET A 312    -102.215 -50.421-500.411  1.00  0.00           C  
ATOM    942  N   THR A 313    -101.933 -44.518-499.140  1.00  0.00           N  
ATOM    943  CA  THR A 313    -102.408 -43.351-498.405  1.00  0.00           C  
ATOM    944  C   THR A 313    -103.538 -43.561-497.388  1.00  0.00           C  
ATOM    945  O   THR A 313    -104.605 -42.942-497.494  1.00  0.00           O  
ATOM    946  CB  THR A 313    -102.826 -42.247-499.390  1.00  0.00           C  
ATOM    947  OG1 THR A 313    -103.818 -42.758-500.288  1.00  0.00           O  
ATOM    948  CG2 THR A 313    -101.629 -41.770-500.189  1.00  0.00           C  
ATOM    949  N   ASP A 314    -103.298 -44.408-496.387  1.00  0.00           N  
ATOM    950  CA  ASP A 314    -104.315 -44.656-495.372  1.00  0.00           C  
ATOM    951  C   ASP A 314    -104.685 -43.388-494.619  1.00  0.00           C  
ATOM    952  O   ASP A 314    -105.816 -43.237-494.173  1.00  0.00           O  
ATOM    953  CB  ASP A 314    -103.890 -45.755-494.381  1.00  0.00           C  
ATOM    954  CG  ASP A 314    -102.440 -45.649-493.942  1.00  0.00           C  
ATOM    955  OD1 ASP A 314    -101.759 -44.653-494.267  1.00  0.00           O  
ATOM    956  OD2 ASP A 314    -101.985 -46.589-493.255  1.00  0.00           O  
ATOM    957  N   ASP A 315    -103.735 -42.471-494.487  1.00  0.00           N  
ATOM    958  CA  ASP A 315    -104.009 -41.212-493.814  1.00  0.00           C  
ATOM    959  C   ASP A 315    -104.949 -40.373-494.684  1.00  0.00           C  
ATOM    960  O   ASP A 315    -105.892 -39.762-494.183  1.00  0.00           O  
ATOM    961  CB  ASP A 315    -102.707 -40.444-493.544  1.00  0.00           C  
ATOM    962  CG  ASP A 315    -101.767 -40.399-494.756  1.00  0.00           C  
ATOM    963  OD1 ASP A 315    -102.162 -40.779-495.887  1.00  0.00           O  
ATOM    964  OD2 ASP A 315    -100.612 -39.964-494.562  1.00  0.00           O  
ATOM    965  N   GLU A 316    -104.686 -40.362-495.988  1.00  0.00           N  
ATOM    966  CA  GLU A 316    -105.500 -39.621-496.948  1.00  0.00           C  
ATOM    967  C   GLU A 316    -106.957 -40.038-496.804  1.00  0.00           C  
ATOM    968  O   GLU A 316    -107.848 -39.205-496.643  1.00  0.00           O  
ATOM    969  CB  GLU A 316    -105.057 -39.932-498.380  1.00  0.00           C  
ATOM    970  CG  GLU A 316    -105.703 -39.044-499.422  1.00  0.00           C  
ATOM    971  CD  GLU A 316    -105.685 -39.636-500.825  1.00  0.00           C  
ATOM    972  OE1 GLU A 316    -104.737 -40.360-501.189  1.00  0.00           O  
ATOM    973  OE2 GLU A 316    -106.630 -39.355-501.580  1.00  0.00           O  
ATOM    974  N   LYS A 317    -107.190 -41.345-496.862  1.00  0.00           N  
ATOM    975  CA  LYS A 317    -108.535 -41.862-496.758  1.00  0.00           C  
ATOM    976  C   LYS A 317    -109.167 -41.621-495.401  1.00  0.00           C  
ATOM    977  O   LYS A 317    -110.391 -41.517-495.297  1.00  0.00           O  
ATOM    978  CB  LYS A 317    -108.548 -43.346-497.125  1.00  0.00           C  
ATOM    979  CG  LYS A 317    -108.160 -43.574-498.574  1.00  0.00           C  
ATOM    980  CD  LYS A 317    -108.922 -42.631-499.496  1.00  0.00           C  
ATOM    981  CE  LYS A 317    -108.293 -42.594-500.871  1.00  0.00           C  
ATOM    982  NZ  LYS A 317    -109.010 -41.653-501.776  1.00  0.00           N  
ATOM    983  N   TYR A 318    -108.342 -41.523-494.362  1.00  0.00           N  
ATOM    984  CA  TYR A 318    -108.856 -41.243-493.026  1.00  0.00           C  
ATOM    985  C   TYR A 318    -109.392 -39.809-493.016  1.00  0.00           C  
ATOM    986  O   TYR A 318    -110.471 -39.546-492.491  1.00  0.00           O  
ATOM    987  CB  TYR A 318    -107.751 -41.382-491.975  1.00  0.00           C  
ATOM    988  CG  TYR A 318    -108.153 -40.874-490.605  1.00  0.00           C  
ATOM    989  CD1 TYR A 318    -108.971 -41.630-489.762  1.00  0.00           C  
ATOM    990  CD2 TYR A 318    -107.747 -39.619-490.169  1.00  0.00           C  
ATOM    991  CE1 TYR A 318    -109.372 -41.138-488.513  1.00  0.00           C  
ATOM    992  CE2 TYR A 318    -108.140 -39.119-488.935  1.00  0.00           C  
ATOM    993  CZ  TYR A 318    -108.949 -39.879-488.108  1.00  0.00           C  
ATOM    994  OH  TYR A 318    -109.308 -39.376-486.876  1.00  0.00           O  
ATOM    995  N   LEU A 334    -108.634 -38.889-493.606  1.00  0.00           N  
ATOM    996  CA  LEU A 334    -109.038 -37.480-493.657  1.00  0.00           C  
ATOM    997  C   LEU A 334    -110.283 -37.228-494.497  1.00  0.00           C  
ATOM    998  O   LEU A 334    -111.121 -36.396-494.144  1.00  0.00           O  
ATOM    999  CB  LEU A 334    -107.917 -36.595-494.225  1.00  0.00           C  
ATOM   1000  CG  LEU A 334    -106.750 -36.029-493.406  1.00  0.00           C  
ATOM   1001  CD1 LEU A 334    -107.052 -36.069-491.907  1.00  0.00           C  
ATOM   1002  CD2 LEU A 334    -105.506 -36.808-493.732  1.00  0.00           C  
ATOM   1003  N   TRP A 336    -110.397 -37.946-495.612  1.00  0.00           N  
ATOM   1004  CA  TRP A 336    -111.516 -37.769-496.534  1.00  0.00           C  
ATOM   1005  C   TRP A 336    -112.770 -38.590-496.295  1.00  0.00           C  
ATOM   1006  O   TRP A 336    -113.872 -38.081-496.459  1.00  0.00           O  
ATOM   1007  CB  TRP A 336    -111.041 -38.002-497.967  1.00  0.00           C  
ATOM   1008  CG  TRP A 336    -110.773 -36.738-498.727  1.00  0.00           C  
ATOM   1009  CD1 TRP A 336    -111.658 -36.044-499.504  1.00  0.00           C  
ATOM   1010  CD2 TRP A 336    -109.535 -36.022-498.792  1.00  0.00           C  
ATOM   1011  NE1 TRP A 336    -111.046 -34.944-500.054  1.00  0.00           N  
ATOM   1012  CE2 TRP A 336    -109.743 -34.904-499.634  1.00  0.00           C  
ATOM   1013  CE3 TRP A 336    -108.269 -36.216-498.222  1.00  0.00           C  
ATOM   1014  CZ2 TRP A 336    -108.732 -33.983-499.922  1.00  0.00           C  
ATOM   1015  CZ3 TRP A 336    -107.257 -35.296-498.508  1.00  0.00           C  
ATOM   1016  CH2 TRP A 336    -107.500 -34.191-499.354  1.00  0.00           C  
ATOM   1017  N   LYS A 407    -112.619 -39.853-495.921  1.00  0.00           N  
ATOM   1018  CA  LYS A 407    -113.785 -40.700-495.699  1.00  0.00           C  
ATOM   1019  C   LYS A 407    -114.124 -40.879-494.230  1.00  0.00           C  
ATOM   1020  O   LYS A 407    -113.356 -40.503-493.347  1.00  0.00           O  
ATOM   1021  CB  LYS A 407    -113.567 -42.071-496.333  1.00  0.00           C  
ATOM   1022  CG  LYS A 407    -113.338 -42.030-497.832  1.00  0.00           C  
ATOM   1023  CD  LYS A 407    -113.153 -43.441-498.379  1.00  0.00           C  
ATOM   1024  CE  LYS A 407    -114.449 -44.252-498.339  1.00  0.00           C  
ATOM   1025  NZ  LYS A 407    -115.450 -43.736-499.326  1.00  0.00           N  
ATOM   1026  N   ASP A 408    -115.289 -41.453-493.967  1.00  0.00           N  
ATOM   1027  CA  ASP A 408    -115.693 -41.680-492.592  1.00  0.00           C  
ATOM   1028  C   ASP A 408    -115.117 -43.020-492.185  1.00  0.00           C  
ATOM   1029  O   ASP A 408    -115.804 -44.045-492.200  1.00  0.00           O  
ATOM   1030  CB  ASP A 408    -117.215 -41.685-492.463  1.00  0.00           C  
ATOM   1031  CG  ASP A 408    -117.667 -41.918-491.037  1.00  0.00           C  
ATOM   1032  OD1 ASP A 408    -117.061 -41.316-490.120  1.00  0.00           O  
ATOM   1033  OD2 ASP A 408    -118.624 -42.698-490.833  1.00  0.00           O  
ATOM   1034  N   LEU A 418    -113.834 -42.998-491.841  1.00  0.00           N  
ATOM   1035  CA  LEU A 418    -113.131 -44.203-491.453  1.00  0.00           C  
ATOM   1036  C   LEU A 418    -112.407 -44.065-490.132  1.00  0.00           C  
ATOM   1037  O   LEU A 418    -112.097 -42.967-489.671  1.00  0.00           O  
ATOM   1038  CB  LEU A 418    -112.119 -44.596-492.534  1.00  0.00           C  
ATOM   1039  CG  LEU A 418    -112.660 -44.970-493.914  1.00  0.00           C  
ATOM   1040  CD1 LEU A 418    -111.501 -45.313-494.834  1.00  0.00           C  
ATOM   1041  CD2 LEU A 418    -113.603 -46.146-493.799  1.00  0.00           C  
ATOM   1042  N   THR A 419    -112.137 -45.211-489.532  1.00  0.00           N  
ATOM   1043  CA  THR A 419    -111.421 -45.275-488.281  1.00  0.00           C  
ATOM   1044  C   THR A 419    -109.978 -45.510-488.715  1.00  0.00           C  
ATOM   1045  O   THR A 419    -109.739 -46.016-489.815  1.00  0.00           O  
ATOM   1046  CB  THR A 419    -111.950 -46.454-487.442  1.00  0.00           C  
ATOM   1047  OG1 THR A 419    -112.078 -46.043-486.080  1.00  0.00           O  
ATOM   1048  CG2 THR A 419    -111.023 -47.656-487.528  1.00  0.00           C  
ATOM   1049  N   LEU A 420    -109.016 -45.126-487.884  1.00  0.00           N  
ATOM   1050  CA  LEU A 420    -107.616 -45.334-488.236  1.00  0.00           C  
ATOM   1051  C   LEU A 420    -107.334 -46.806-488.494  1.00  0.00           C  
ATOM   1052  O   LEU A 420    -106.613 -47.148-489.426  1.00  0.00           O  
ATOM   1053  CB  LEU A 420    -106.695 -44.814-487.135  1.00  0.00           C  
ATOM   1054  CG  LEU A 420    -106.563 -43.289-487.127  1.00  0.00           C  
ATOM   1055  CD1 LEU A 420    -105.679 -42.847-485.962  1.00  0.00           C  
ATOM   1056  CD2 LEU A 420    -105.978 -42.830-488.457  1.00  0.00           C  
ATOM   1057  N   ASP A 421    -107.911 -47.677-487.677  1.00  0.00           N  
ATOM   1058  CA  ASP A 421    -107.706 -49.099-487.861  1.00  0.00           C  
ATOM   1059  C   ASP A 421    -108.270 -49.564-489.205  1.00  0.00           C  
ATOM   1060  O   ASP A 421    -107.632 -50.349-489.908  1.00  0.00           O  
ATOM   1061  CB  ASP A 421    -108.339 -49.895-486.711  1.00  0.00           C  
ATOM   1062  CG  ASP A 421    -107.546 -49.784-485.409  1.00  0.00           C  
ATOM   1063  OD1 ASP A 421    -106.319 -49.531-485.467  1.00  0.00           O  
ATOM   1064  OD2 ASP A 421    -108.147 -49.971-484.326  1.00  0.00           O  
ATOM   1065  N   GLN A 422    -109.455 -49.087-489.572  1.00  0.00           N  
ATOM   1066  CA  GLN A 422    -110.037 -49.483-490.850  1.00  0.00           C  
ATOM   1067  C   GLN A 422    -109.113 -49.056-491.985  1.00  0.00           C  
ATOM   1068  O   GLN A 422    -108.676 -49.882-492.794  1.00  0.00           O  
ATOM   1069  CB  GLN A 422    -111.409 -48.838-491.053  1.00  0.00           C  
ATOM   1070  CG  GLN A 422    -112.451 -49.289-490.062  1.00  0.00           C  
ATOM   1071  CD  GLN A 422    -113.776 -48.597-490.276  1.00  0.00           C  
ATOM   1072  OE1 GLN A 422    -113.846 -47.365-490.331  1.00  0.00           O  
ATOM   1073  NE2 GLN A 422    -114.840 -49.384-490.394  1.00  0.00           N  
ATOM   1074  N   ALA A 423    -108.828 -47.757-492.027  1.00  0.00           N  
ATOM   1075  CA  ALA A 423    -107.964 -47.167-493.040  1.00  0.00           C  
ATOM   1076  C   ALA A 423    -106.673 -47.967-493.193  1.00  0.00           C  
ATOM   1077  O   ALA A 423    -106.311 -48.385-494.296  1.00  0.00           O  
ATOM   1078  CB  ALA A 423    -107.639 -45.722-492.663  1.00  0.00           C  
ATOM   1079  N   TYR A 424    -105.985 -48.172-492.076  1.00  0.00           N  
ATOM   1080  CA  TYR A 424    -104.743 -48.927-492.066  1.00  0.00           C  
ATOM   1081  C   TYR A 424    -104.994 -50.350-492.550  1.00  0.00           C  
ATOM   1082  O   TYR A 424    -104.187 -50.909-493.300  1.00  0.00           O  
ATOM   1083  CB  TYR A 424    -104.160 -48.955-490.653  1.00  0.00           C  
ATOM   1084  CG  TYR A 424    -102.973 -49.872-490.507  1.00  0.00           C  
ATOM   1085  CD1 TYR A 424    -101.767 -49.587-491.142  1.00  0.00           C  
ATOM   1086  CD2 TYR A 424    -103.069 -51.052-489.774  1.00  0.00           C  
ATOM   1087  CE1 TYR A 424    -100.689 -50.456-491.061  1.00  0.00           C  
ATOM   1088  CE2 TYR A 424    -101.993 -51.929-489.681  1.00  0.00           C  
ATOM   1089  CZ  TYR A 424    -100.808 -51.625-490.331  1.00  0.00           C  
ATOM   1090  OH  TYR A 424     -99.747 -52.497-490.262  1.00  0.00           O  
ATOM   1091  N   SER A 425    -106.109 -50.931-492.111  1.00  0.00           N  
ATOM   1092  CA  SER A 425    -106.474 -52.291-492.502  1.00  0.00           C  
ATOM   1093  C   SER A 425    -106.681 -52.395-494.007  1.00  0.00           C  
ATOM   1094  O   SER A 425    -106.309 -53.400-494.621  1.00  0.00           O  
ATOM   1095  CB  SER A 425    -107.763 -52.739-491.803  1.00  0.00           C  
ATOM   1096  OG  SER A 425    -107.499 -53.282-490.531  1.00  0.00           O  
ATOM   1097  N   TYR A 426    -107.283 -51.366-494.596  1.00  0.00           N  
ATOM   1098  CA  TYR A 426    -107.521 -51.385-496.033  1.00  0.00           C  
ATOM   1099  C   TYR A 426    -106.204 -51.293-496.781  1.00  0.00           C  
ATOM   1100  O   TYR A 426    -106.049 -51.887-497.852  1.00  0.00           O  
ATOM   1101  CB  TYR A 426    -108.460 -50.249-496.468  1.00  0.00           C  
ATOM   1102  CG  TYR A 426    -109.827 -50.317-495.819  1.00  0.00           C  
ATOM   1103  CD1 TYR A 426    -110.312 -51.520-495.284  1.00  0.00           C  
ATOM   1104  CD2 TYR A 426    -110.620 -49.175-495.700  1.00  0.00           C  
ATOM   1105  CE1 TYR A 426    -111.548 -51.577-494.639  1.00  0.00           C  
ATOM   1106  CE2 TYR A 426    -111.858 -49.221-495.060  1.00  0.00           C  
ATOM   1107  CZ  TYR A 426    -112.315 -50.424-494.530  1.00  0.00           C  
ATOM   1108  OH  TYR A 426    -113.533 -50.463-493.891  1.00  0.00           O  
ATOM   1109  N   ALA A 427    -105.250 -50.561-496.214  1.00  0.00           N  
ATOM   1110  CA  ALA A 427    -103.955 -50.432-496.858  1.00  0.00           C  
ATOM   1111  C   ALA A 427    -103.290 -51.795-496.910  1.00  0.00           C  
ATOM   1112  O   ALA A 427    -102.747 -52.188-497.942  1.00  0.00           O  
ATOM   1113  CB  ALA A 427    -103.074 -49.445-496.104  1.00  0.00           C  
ATOM   1114  N   VAL A 429    -103.351 -52.523-495.800  1.00  0.00           N  
ATOM   1115  CA  VAL A 429    -102.735 -53.841-495.728  1.00  0.00           C  
ATOM   1116  C   VAL A 429    -103.452 -54.853-496.613  1.00  0.00           C  
ATOM   1117  O   VAL A 429    -102.816 -55.699-497.256  1.00  0.00           O  
ATOM   1118  CB  VAL A 429    -102.706 -54.358-494.278  1.00  0.00           C  
ATOM   1119  CG1 VAL A 429    -102.156 -55.792-494.227  1.00  0.00           C  
ATOM   1120  CG2 VAL A 429    -101.857 -53.426-493.429  1.00  0.00           C  
ATOM   1121  N   GLU A 431    -104.775 -54.770-496.658  1.00  0.00           N  
ATOM   1122  CA  GLU A 431    -105.523 -55.697-497.490  1.00  0.00           C  
ATOM   1123  C   GLU A 431    -105.318 -55.388-498.968  1.00  0.00           C  
ATOM   1124  O   GLU A 431    -105.117 -56.300-499.770  1.00  0.00           O  
ATOM   1125  CB  GLU A 431    -107.011 -55.666-497.123  1.00  0.00           C  
ATOM   1126  CG  GLU A 431    -107.318 -56.437-495.857  1.00  0.00           C  
ATOM   1127  CD  GLU A 431    -106.910 -57.906-495.959  1.00  0.00           C  
ATOM   1128  OE1 GLU A 431    -107.511 -58.643-496.773  1.00  0.00           O  
ATOM   1129  OE2 GLU A 431    -105.979 -58.327-495.231  1.00  0.00           O  
ATOM   1130  N   ASN A 432    -105.347 -54.106-499.325  1.00  0.00           N  
ATOM   1131  CA  ASN A 432    -105.162 -53.707-500.716  1.00  0.00           C  
ATOM   1132  C   ASN A 432    -103.769 -54.068-501.188  1.00  0.00           C  
ATOM   1133  O   ASN A 432    -103.563 -54.344-502.374  1.00  0.00           O  
ATOM   1134  CB  ASN A 432    -105.374 -52.207-500.886  1.00  0.00           C  
ATOM   1135  CG  ASN A 432    -106.822 -51.806-500.763  1.00  0.00           C  
ATOM   1136  OD1 ASN A 432    -107.156 -50.632-500.877  1.00  0.00           O  
ATOM   1137  ND2 ASN A 432    -107.697 -52.781-500.529  1.00  0.00           N  
ATOM   1138  N   ALA A 433    -102.818 -54.060-500.252  1.00  0.00           N  
ATOM   1139  CA  ALA A 433    -101.430 -54.393-500.543  1.00  0.00           C  
ATOM   1140  C   ALA A 433    -101.336 -55.824-501.058  1.00  0.00           C  
ATOM   1141  O   ALA A 433    -100.490 -56.145-501.904  1.00  0.00           O  
ATOM   1142  CB  ALA A 433    -100.581 -54.234-499.290  1.00  0.00           C  
ATOM   1143  N   LYS A 434    -102.201 -56.687-500.544  1.00  0.00           N  
ATOM   1144  CA  LYS A 434    -102.210 -58.075-500.984  1.00  0.00           C  
ATOM   1145  C   LYS A 434    -102.612 -58.139-502.462  1.00  0.00           C  
ATOM   1146  O   LYS A 434    -102.064 -58.928-503.231  1.00  0.00           O  
ATOM   1147  CB  LYS A 434    -103.180 -58.884-500.129  1.00  0.00           C  
ATOM   1148  CG  LYS A 434    -102.760 -58.981-498.670  1.00  0.00           C  
ATOM   1149  CD  LYS A 434    -103.838 -59.657-497.825  1.00  0.00           C  
ATOM   1150  CE  LYS A 434    -103.352 -59.888-496.400  1.00  0.00           C  
ATOM   1151  NZ  LYS A 434    -104.448 -60.377-495.512  1.00  0.00           N  
ATOM   1152  N   ASP A 435    -103.564 -57.301-502.858  1.00  0.00           N  
ATOM   1153  CA  ASP A 435    -104.005 -57.273-504.248  1.00  0.00           C  
ATOM   1154  C   ASP A 435    -102.889 -56.721-505.123  1.00  0.00           C  
ATOM   1155  O   ASP A 435    -102.708 -57.152-506.266  1.00  0.00           O  
ATOM   1156  CB  ASP A 435    -105.258 -56.410-504.388  1.00  0.00           C  
ATOM   1157  CG  ASP A 435    -106.465 -57.052-503.754  1.00  0.00           C  
ATOM   1158  OD1 ASP A 435    -107.077 -57.924-504.409  1.00  0.00           O  
ATOM   1159  OD2 ASP A 435    -106.788 -56.700-502.595  1.00  0.00           O  
ATOM   1160  N   ILE A 436    -102.141 -55.762-504.585  1.00  0.00           N  
ATOM   1161  CA  ILE A 436    -101.037 -55.184-505.332  1.00  0.00           C  
ATOM   1162  C   ILE A 436     -99.931 -56.245-505.482  1.00  0.00           C  
ATOM   1163  O   ILE A 436     -99.402 -56.446-506.574  1.00  0.00           O  
ATOM   1164  CB  ILE A 436    -100.524 -53.907-504.626  1.00  0.00           C  
ATOM   1165  CG1 ILE A 436    -101.606 -52.817-504.729  1.00  0.00           C  
ATOM   1166  CG2 ILE A 436     -99.191 -53.443-505.237  1.00  0.00           C  
ATOM   1167  CD1 ILE A 436    -101.326 -51.562-503.899  1.00  0.00           C  
ATOM   1168  N   ILE A 437     -99.606 -56.939-504.392  1.00  0.00           N  
ATOM   1169  CA  ILE A 437     -98.599 -57.993-504.442  1.00  0.00           C  
ATOM   1170  C   ILE A 437     -99.026 -59.092-505.430  1.00  0.00           C  
ATOM   1171  O   ILE A 437     -98.193 -59.745-506.057  1.00  0.00           O  
ATOM   1172  CB  ILE A 437     -98.393 -58.617-503.052  1.00  0.00           C  
ATOM   1173  CG1 ILE A 437     -97.777 -57.585-502.103  1.00  0.00           C  
ATOM   1174  CG2 ILE A 437     -97.490 -59.828-503.148  1.00  0.00           C  
ATOM   1175  CD1 ILE A 437     -97.852 -57.981-500.631  1.00  0.00           C  
ATOM   1176  N   ALA A 438    -100.331 -59.290-505.566  1.00  0.00           N  
ATOM   1177  CA  ALA A 438    -100.864 -60.302-506.471  1.00  0.00           C  
ATOM   1178  C   ALA A 438    -100.526 -59.976-507.933  1.00  0.00           C  
ATOM   1179  O   ALA A 438    -100.603 -60.841-508.801  1.00  0.00           O  
ATOM   1180  CB  ALA A 438    -102.375 -60.419-506.281  1.00  0.00           C  
ATOM   1181  N   CYS A 439    -100.151 -58.728-508.200  1.00  0.00           N  
ATOM   1182  CA  CYS A 439     -99.790 -58.329-509.553  1.00  0.00           C  
ATOM   1183  C   CYS A 439     -98.390 -58.829-509.945  1.00  0.00           C  
ATOM   1184  O   CYS A 439     -97.949 -58.656-511.086  1.00  0.00           O  
ATOM   1185  CB  CYS A 439     -99.885 -56.806-509.706  1.00  0.00           C  
ATOM   1186  SG  CYS A 439    -101.596 -56.158-509.664  1.00  0.00           S  
ATOM   1187  N   GLY A 444     -97.688 -59.442-508.995  1.00  0.00           N  
ATOM   1188  CA  GLY A 444     -96.379 -60.001-509.295  1.00  0.00           C  
ATOM   1189  C   GLY A 444     -95.100 -59.235-509.006  1.00  0.00           C  
ATOM   1190  O   GLY A 444     -94.025 -59.697-509.391  1.00  0.00           O  
ATOM   1191  N   PHE A 445     -95.190 -58.086-508.345  1.00  0.00           N  
ATOM   1192  CA  PHE A 445     -94.000 -57.297-508.027  1.00  0.00           C  
ATOM   1193  C   PHE A 445     -92.953 -58.103-507.257  1.00  0.00           C  
ATOM   1194  O   PHE A 445     -93.280 -58.924-506.401  1.00  0.00           O  
ATOM   1195  CB  PHE A 445     -94.385 -56.059-507.219  1.00  0.00           C  
ATOM   1196  CG  PHE A 445     -95.271 -55.109-507.966  1.00  0.00           C  
ATOM   1197  CD1 PHE A 445     -96.613 -54.970-507.621  1.00  0.00           C  
ATOM   1198  CD2 PHE A 445     -94.771 -54.375-509.040  1.00  0.00           C  
ATOM   1199  CE1 PHE A 445     -97.449 -54.117-508.332  1.00  0.00           C  
ATOM   1200  CE2 PHE A 445     -95.598 -53.518-509.761  1.00  0.00           C  
ATOM   1201  CZ  PHE A 445     -96.946 -53.388-509.404  1.00  0.00           C  
ATOM   1202  N   ASP A 460     -91.688 -57.855-507.572  1.00  0.00           N  
ATOM   1203  CA  ASP A 460     -90.580 -58.554-506.939  1.00  0.00           C  
ATOM   1204  C   ASP A 460     -90.392 -58.116-505.485  1.00  0.00           C  
ATOM   1205  O   ASP A 460     -90.109 -56.952-505.201  1.00  0.00           O  
ATOM   1206  CB  ASP A 460     -89.296 -58.307-507.743  1.00  0.00           C  
ATOM   1207  CG  ASP A 460     -88.150 -59.205-507.315  1.00  0.00           C  
ATOM   1208  OD1 ASP A 460     -87.249 -59.426-508.143  1.00  0.00           O  
ATOM   1209  OD2 ASP A 460     -88.129 -59.684-506.164  1.00  0.00           O  
ATOM   1210  N   ILE A 461     -90.541 -59.070-504.576  1.00  0.00           N  
ATOM   1211  CA  ILE A 461     -90.402 -58.819-503.151  1.00  0.00           C  
ATOM   1212  C   ILE A 461     -89.050 -58.177-502.785  1.00  0.00           C  
ATOM   1213  O   ILE A 461     -88.932 -57.508-501.754  1.00  0.00           O  
ATOM   1214  CB  ILE A 461     -90.601 -60.155-502.359  1.00  0.00           C  
ATOM   1215  CG1 ILE A 461     -90.811 -59.866-500.874  1.00  0.00           C  
ATOM   1216  CG2 ILE A 461     -89.397 -61.097-502.568  1.00  0.00           C  
ATOM   1217  CD1 ILE A 461     -91.225 -61.093-500.092  1.00  0.00           C  
ATOM   1218  N   ASN A 463     -88.040 -58.372-503.633  1.00  0.00           N  
ATOM   1219  CA  ASN A 463     -86.715 -57.812-503.378  1.00  0.00           C  
ATOM   1220  C   ASN A 463     -86.465 -56.476-504.078  1.00  0.00           C  
ATOM   1221  O   ASN A 463     -85.392 -55.882-503.938  1.00  0.00           O  
ATOM   1222  CB  ASN A 463     -85.634 -58.807-503.797  1.00  0.00           C  
ATOM   1223  CG  ASN A 463     -85.595 -60.026-502.906  1.00  0.00           C  
ATOM   1224  OD1 ASN A 463     -85.459 -59.913-501.682  1.00  0.00           O  
ATOM   1225  ND2 ASN A 463     -85.711 -61.205-503.508  1.00  0.00           N  
ATOM   1226  N   LYS A 471     -87.455 -55.994-504.819  1.00  0.00           N  
ATOM   1227  CA  LYS A 471     -87.291 -54.742-505.535  1.00  0.00           C  
ATOM   1228  C   LYS A 471     -88.400 -53.754-505.245  1.00  0.00           C  
ATOM   1229  O   LYS A 471     -88.430 -52.675-505.837  1.00  0.00           O  
ATOM   1230  CB  LYS A 471     -87.257 -54.994-507.041  1.00  0.00           C  
ATOM   1231  CG  LYS A 471     -86.225 -56.010-507.485  1.00  0.00           C  
ATOM   1232  CD  LYS A 471     -86.328 -56.288-508.976  1.00  0.00           C  
ATOM   1233  CE  LYS A 471     -85.341 -57.372-509.383  1.00  0.00           C  
ATOM   1234  NZ  LYS A 471     -85.478 -57.776-510.809  1.00  0.00           N  
ATOM   1235  N   THR A 472     -89.315 -54.101-504.346  1.00  0.00           N  
ATOM   1236  CA  THR A 472     -90.400 -53.177-504.074  1.00  0.00           C  
ATOM   1237  C   THR A 472     -90.833 -53.052-502.613  1.00  0.00           C  
ATOM   1238  O   THR A 472     -90.952 -54.027-501.871  1.00  0.00           O  
ATOM   1239  CB  THR A 472     -91.620 -53.476-505.025  1.00  0.00           C  
ATOM   1240  OG1 THR A 472     -92.847 -53.483-504.286  1.00  0.00           O  
ATOM   1241  CG2 THR A 472     -91.439 -54.795-505.749  1.00  0.00           C  
ATOM   1242  N   PHE A 473     -91.028 -51.807-502.210  1.00  0.00           N  
ATOM   1243  CA  PHE A 473     -91.434 -51.458-500.859  1.00  0.00           C  
ATOM   1244  C   PHE A 473     -92.842 -50.847-500.914  1.00  0.00           C  
ATOM   1245  O   PHE A 473     -93.062 -49.793-501.524  1.00  0.00           O  
ATOM   1246  CB  PHE A 473     -90.404 -50.462-500.289  1.00  0.00           C  
ATOM   1247  CG  PHE A 473     -90.797 -49.821-498.978  1.00  0.00           C  
ATOM   1248  CD1 PHE A 473     -91.173 -50.594-497.881  1.00  0.00           C  
ATOM   1249  CD2 PHE A 473     -90.739 -48.431-498.830  1.00  0.00           C  
ATOM   1250  CE1 PHE A 473     -91.486 -49.987-496.642  1.00  0.00           C  
ATOM   1251  CE2 PHE A 473     -91.049 -47.811-497.594  1.00  0.00           C  
ATOM   1252  CZ  PHE A 473     -91.423 -48.594-496.501  1.00  0.00           C  
ATOM   1253  N   ILE A 474     -93.802 -51.536-500.309  1.00  0.00           N  
ATOM   1254  CA  ILE A 474     -95.174 -51.046-500.271  1.00  0.00           C  
ATOM   1255  C   ILE A 474     -95.336 -50.510-498.855  1.00  0.00           C  
ATOM   1256  O   ILE A 474     -95.158 -51.245-497.882  1.00  0.00           O  
ATOM   1257  CB  ILE A 474     -96.193 -52.189-500.533  1.00  0.00           C  
ATOM   1258  CG1 ILE A 474     -95.913 -52.834-501.897  1.00  0.00           C  
ATOM   1259  CG2 ILE A 474     -97.622 -51.641-500.485  1.00  0.00           C  
ATOM   1260  CD1 ILE A 474     -96.748 -54.067-502.181  1.00  0.00           C  
ATOM   1261  N   PHE A 475     -95.662 -49.229-498.731  1.00  0.00           N  
ATOM   1262  CA  PHE A 475     -95.775 -48.645-497.404  1.00  0.00           C  
ATOM   1263  C   PHE A 475     -97.065 -47.922-497.065  1.00  0.00           C  
ATOM   1264  O   PHE A 475     -97.722 -47.332-497.927  1.00  0.00           O  
ATOM   1265  CB  PHE A 475     -94.606 -47.677-497.153  1.00  0.00           C  
ATOM   1266  CG  PHE A 475     -94.629 -46.448-498.029  1.00  0.00           C  
ATOM   1267  CD1 PHE A 475     -94.168 -46.499-499.345  1.00  0.00           C  
ATOM   1268  CD2 PHE A 475     -95.140 -45.241-497.548  1.00  0.00           C  
ATOM   1269  CE1 PHE A 475     -94.218 -45.364-500.169  1.00  0.00           C  
ATOM   1270  CE2 PHE A 475     -95.193 -44.096-498.372  1.00  0.00           C  
ATOM   1271  CZ  PHE A 475     -94.734 -44.161-499.675  1.00  0.00           C  
ATOM   1272  N   SER A 476     -97.401 -47.985-495.781  1.00  0.00           N  
ATOM   1273  CA  SER A 476     -98.559 -47.314-495.215  1.00  0.00           C  
ATOM   1274  C   SER A 476     -98.058 -45.942-494.760  1.00  0.00           C  
ATOM   1275  O   SER A 476     -97.012 -45.854-494.104  1.00  0.00           O  
ATOM   1276  CB  SER A 476     -99.067 -48.087-493.996  1.00  0.00           C  
ATOM   1277  OG  SER A 476     -99.527 -47.199-492.989  1.00  0.00           O  
ATOM   1278  N   ASP A 477     -98.777 -44.879-495.109  1.00  0.00           N  
ATOM   1279  CA  ASP A 477     -98.350 -43.549-494.698  1.00  0.00           C  
ATOM   1280  C   ASP A 477     -98.323 -43.498-493.171  1.00  0.00           C  
ATOM   1281  O   ASP A 477     -97.315 -43.116-492.567  1.00  0.00           O  
ATOM   1282  CB  ASP A 477     -99.295 -42.467-495.232  1.00  0.00           C  
ATOM   1283  CG  ASP A 477     -98.931 -42.002-496.632  1.00  0.00           C  
ATOM   1284  OD1 ASP A 477     -97.799 -42.266-497.074  1.00  0.00           O  
ATOM   1285  OD2 ASP A 477     -99.771 -41.354-497.293  1.00  0.00           O  
ATOM   1286  N   LEU A 478     -99.432 -43.906-492.560  1.00  0.00           N  
ATOM   1287  CA  LEU A 478     -99.564 -43.915-491.112  1.00  0.00           C  
ATOM   1288  C   LEU A 478     -98.406 -44.630-490.429  1.00  0.00           C  
ATOM   1289  O   LEU A 478     -97.891 -44.163-489.420  1.00  0.00           O  
ATOM   1290  CB  LEU A 478    -100.885 -44.573-490.714  1.00  0.00           C  
ATOM   1291  CG  LEU A 478    -102.110 -43.761-491.134  1.00  0.00           C  
ATOM   1292  CD1 LEU A 478    -103.368 -44.588-490.971  1.00  0.00           C  
ATOM   1293  CD2 LEU A 478    -102.178 -42.480-490.301  1.00  0.00           C  
ATOM   1294  N   ASP A 479     -97.993 -45.752-490.994  1.00  0.00           N  
ATOM   1295  CA  ASP A 479     -96.904 -46.536-490.442  1.00  0.00           C  
ATOM   1296  C   ASP A 479     -95.514 -45.961-490.711  1.00  0.00           C  
ATOM   1297  O   ASP A 479     -94.729 -45.726-489.793  1.00  0.00           O  
ATOM   1298  CB  ASP A 479     -96.966 -47.946-491.013  1.00  0.00           C  
ATOM   1299  CG  ASP A 479     -96.976 -49.000-489.943  1.00  0.00           C  
ATOM   1300  OD1 ASP A 479     -97.969 -49.067-489.183  1.00  0.00           O  
ATOM   1301  OD2 ASP A 479     -95.984 -49.756-489.856  1.00  0.00           O  
ATOM   1302  N   TYR A 482     -95.221 -45.728-491.982  1.00  0.00           N  
ATOM   1303  CA  TYR A 482     -93.909 -45.244-492.389  1.00  0.00           C  
ATOM   1304  C   TYR A 482     -93.503 -43.862-491.890  1.00  0.00           C  
ATOM   1305  O   TYR A 482     -92.328 -43.627-491.624  1.00  0.00           O  
ATOM   1306  CB  TYR A 482     -93.784 -45.313-493.921  1.00  0.00           C  
ATOM   1307  CG  TYR A 482     -92.368 -45.135-494.424  1.00  0.00           C  
ATOM   1308  CD1 TYR A 482     -91.330 -45.937-493.940  1.00  0.00           C  
ATOM   1309  CD2 TYR A 482     -92.058 -44.147-495.359  1.00  0.00           C  
ATOM   1310  CE1 TYR A 482     -90.011 -45.755-494.373  1.00  0.00           C  
ATOM   1311  CE2 TYR A 482     -90.746 -43.956-495.801  1.00  0.00           C  
ATOM   1312  CZ  TYR A 482     -89.729 -44.762-495.305  1.00  0.00           C  
ATOM   1313  OH  TYR A 482     -88.440 -44.584-495.753  1.00  0.00           O  
ATOM   1314  N   MET A 489     -94.465 -42.954-491.755  1.00  0.00           N  
ATOM   1315  CA  MET A 489     -94.170 -41.604-491.280  1.00  0.00           C  
ATOM   1316  C   MET A 489     -93.370 -41.670-489.975  1.00  0.00           C  
ATOM   1317  O   MET A 489     -92.437 -40.896-489.762  1.00  0.00           O  
ATOM   1318  CB  MET A 489     -95.475 -40.841-491.043  1.00  0.00           C  
ATOM   1319  CG  MET A 489     -95.307 -39.345-490.818  1.00  0.00           C  
ATOM   1320  SD  MET A 489     -94.617 -38.494-492.257  1.00  0.00           S  
ATOM   1321  CE  MET A 489     -96.096 -38.362-493.303  1.00  0.00           C  
ATOM   1322  N   GLY A 490     -93.733 -42.615-489.115  1.00  0.00           N  
ATOM   1323  CA  GLY A 490     -93.058 -42.751-487.840  1.00  0.00           C  
ATOM   1324  C   GLY A 490     -91.862 -43.679-487.829  1.00  0.00           C  
ATOM   1325  O   GLY A 490     -91.456 -44.145-486.770  1.00  0.00           O  
ATOM   1326  N   MET A 491     -91.299 -43.975-488.993  1.00  0.00           N  
ATOM   1327  CA  MET A 491     -90.131 -44.840-489.025  1.00  0.00           C  
ATOM   1328  C   MET A 491     -89.227 -44.557-490.210  1.00  0.00           C  
ATOM   1329  O   MET A 491     -88.699 -45.468-490.855  1.00  0.00           O  
ATOM   1330  CB  MET A 491     -90.536 -46.321-488.976  1.00  0.00           C  
ATOM   1331  CG  MET A 491     -91.630 -46.746-489.925  1.00  0.00           C  
ATOM   1332  SD  MET A 491     -92.017 -48.498-489.663  1.00  0.00           S  
ATOM   1333  CE  MET A 491     -93.162 -48.402-488.294  1.00  0.00           C  
ATOM   1334  N   SER A 492     -89.055 -43.267-490.479  1.00  0.00           N  
ATOM   1335  CA  SER A 492     -88.202 -42.789-491.555  1.00  0.00           C  
ATOM   1336  C   SER A 492     -87.501 -41.494-491.124  1.00  0.00           C  
ATOM   1337  O   SER A 492     -88.146 -40.518-490.717  1.00  0.00           O  
ATOM   1338  CB  SER A 492     -89.016 -42.538-492.830  1.00  0.00           C  
ATOM   1339  OG  SER A 492     -88.215 -41.888-493.805  1.00  0.00           O  
ATOM   1340  N   SER A 493     -86.176 -41.498-491.210  1.00  0.00           N  
ATOM   1341  CA  SER A 493     -85.403 -40.332-490.836  1.00  0.00           C  
ATOM   1342  C   SER A 493     -85.446 -39.271-491.928  1.00  0.00           C  
ATOM   1343  O   SER A 493     -84.847 -38.209-491.777  1.00  0.00           O  
ATOM   1344  CB  SER A 493     -83.955 -40.728-490.567  1.00  0.00           C  
ATOM   1345  OG  SER A 493     -83.362 -41.297-491.720  1.00  0.00           O  
ATOM   1346  N   GLY A 494     -86.164 -39.539-493.020  1.00  0.00           N  
ATOM   1347  CA  GLY A 494     -86.222 -38.560-494.095  1.00  0.00           C  
ATOM   1348  C   GLY A 494     -87.564 -38.220-494.727  1.00  0.00           C  
ATOM   1349  O   GLY A 494     -87.684 -37.192-495.398  1.00  0.00           O  
ATOM   1350  N   PHE A 495     -88.579 -39.052-494.513  1.00  0.00           N  
ATOM   1351  CA  PHE A 495     -89.886 -38.809-495.124  1.00  0.00           C  
ATOM   1352  C   PHE A 495     -90.552 -37.526-494.643  1.00  0.00           C  
ATOM   1353  O   PHE A 495     -90.790 -36.603-495.433  1.00  0.00           O  
ATOM   1354  CB  PHE A 495     -90.820 -39.998-494.880  1.00  0.00           C  
ATOM   1355  CG  PHE A 495     -92.053 -39.992-495.751  1.00  0.00           C  
ATOM   1356  CD1 PHE A 495     -91.956 -40.211-497.120  1.00  0.00           C  
ATOM   1357  CD2 PHE A 495     -93.307 -39.749-495.210  1.00  0.00           C  
ATOM   1358  CE1 PHE A 495     -93.094 -40.184-497.936  1.00  0.00           C  
ATOM   1359  CE2 PHE A 495     -94.445 -39.722-496.022  1.00  0.00           C  
ATOM   1360  CZ  PHE A 495     -94.336 -39.938-497.380  1.00  0.00           C  
ATOM   1361  N   TYR A 496     -90.857 -37.468-493.351  1.00  0.00           N  
ATOM   1362  CA  TYR A 496     -91.491 -36.288-492.785  1.00  0.00           C  
ATOM   1363  C   TYR A 496     -90.677 -35.026-493.070  1.00  0.00           C  
ATOM   1364  O   TYR A 496     -91.242 -33.965-493.330  1.00  0.00           O  
ATOM   1365  CB  TYR A 496     -91.690 -36.450-491.276  1.00  0.00           C  
ATOM   1366  CG  TYR A 496     -92.320 -35.233-490.633  1.00  0.00           C  
ATOM   1367  CD1 TYR A 496     -93.606 -34.819-490.986  1.00  0.00           C  
ATOM   1368  CD2 TYR A 496     -91.611 -34.468-489.707  1.00  0.00           C  
ATOM   1369  CE1 TYR A 496     -94.167 -33.673-490.441  1.00  0.00           C  
ATOM   1370  CE2 TYR A 496     -92.159 -33.321-489.152  1.00  0.00           C  
ATOM   1371  CZ  TYR A 496     -93.437 -32.923-489.525  1.00  0.00           C  
ATOM   1372  OH  TYR A 496     -93.957 -31.757-489.003  1.00  0.00           O  
ATOM   1373  N   LYS A 498     -89.354 -35.135-493.021  1.00  0.00           N  
ATOM   1374  CA  LYS A 498     -88.513 -33.975-493.303  1.00  0.00           C  
ATOM   1375  C   LYS A 498     -88.856 -33.357-494.660  1.00  0.00           C  
ATOM   1376  O   LYS A 498     -89.001 -32.136-494.768  1.00  0.00           O  
ATOM   1377  CB  LYS A 498     -87.029 -34.354-493.250  1.00  0.00           C  
ATOM   1378  CG  LYS A 498     -86.465 -34.341-491.837  1.00  0.00           C  
ATOM   1379  CD  LYS A 498     -85.056 -34.898-491.757  1.00  0.00           C  
ATOM   1380  CE  LYS A 498     -84.690 -35.149-490.295  1.00  0.00           C  
ATOM   1381  NZ  LYS A 498     -83.458 -35.981-490.122  1.00  0.00           N  
ATOM   1382  N   ASN A 499     -88.987 -34.192-495.691  1.00  0.00           N  
ATOM   1383  CA  ASN A 499     -89.339 -33.688-497.016  1.00  0.00           C  
ATOM   1384  C   ASN A 499     -90.761 -33.140-497.012  1.00  0.00           C  
ATOM   1385  O   ASN A 499     -91.042 -32.114-497.640  1.00  0.00           O  
ATOM   1386  CB  ASN A 499     -89.211 -34.784-498.075  1.00  0.00           C  
ATOM   1387  CG  ASN A 499     -87.776 -35.057-498.447  1.00  0.00           C  
ATOM   1388  OD1 ASN A 499     -86.943 -34.149-498.425  1.00  0.00           O  
ATOM   1389  ND2 ASN A 499     -87.476 -36.302-498.806  1.00  0.00           N  
ATOM   1390  N   VAL A 500     -91.655 -33.828-496.305  1.00  0.00           N  
ATOM   1391  CA  VAL A 500     -93.035 -33.380-496.218  1.00  0.00           C  
ATOM   1392  C   VAL A 500     -93.075 -31.924-495.743  1.00  0.00           C  
ATOM   1393  O   VAL A 500     -93.806 -31.100-496.300  1.00  0.00           O  
ATOM   1394  CB  VAL A 500     -93.847 -34.268-495.249  1.00  0.00           C  
ATOM   1395  CG1 VAL A 500     -95.159 -33.604-494.895  1.00  0.00           C  
ATOM   1396  CG2 VAL A 500     -94.114 -35.611-495.895  1.00  0.00           C  
ATOM   1397  N   VAL A 501     -92.278 -31.606-494.728  1.00  0.00           N  
ATOM   1398  CA  VAL A 501     -92.234 -30.244-494.209  1.00  0.00           C  
ATOM   1399  C   VAL A 501     -91.643 -29.278-495.231  1.00  0.00           C  
ATOM   1400  O   VAL A 501     -92.205 -28.210-495.460  1.00  0.00           O  
ATOM   1401  CB  VAL A 501     -91.416 -30.150-492.895  1.00  0.00           C  
ATOM   1402  CG1 VAL A 501     -91.490 -28.734-492.334  1.00  0.00           C  
ATOM   1403  CG2 VAL A 501     -91.960 -31.127-491.873  1.00  0.00           C  
ATOM   1404  N   LYS A 502     -90.518 -29.639-495.843  1.00  0.00           N  
ATOM   1405  CA  LYS A 502     -89.907 -28.767-496.849  1.00  0.00           C  
ATOM   1406  C   LYS A 502     -90.943 -28.404-497.899  1.00  0.00           C  
ATOM   1407  O   LYS A 502     -91.074 -27.248-498.296  1.00  0.00           O  
ATOM   1408  CB  LYS A 502     -88.747 -29.456-497.560  1.00  0.00           C  
ATOM   1409  CG  LYS A 502     -87.469 -29.534-496.771  1.00  0.00           C  
ATOM   1410  CD  LYS A 502     -86.371 -30.188-497.602  1.00  0.00           C  
ATOM   1411  CE  LYS A 502     -85.084 -30.293-496.807  1.00  0.00           C  
ATOM   1412  NZ  LYS A 502     -83.995 -30.876-497.626  1.00  0.00           N  
ATOM   1413  N   ILE A 503     -91.682 -29.408-498.345  1.00  0.00           N  
ATOM   1414  CA  ILE A 503     -92.695 -29.194-499.360  1.00  0.00           C  
ATOM   1415  C   ILE A 503     -93.827 -28.318-498.836  1.00  0.00           C  
ATOM   1416  O   ILE A 503     -94.310 -27.421-499.533  1.00  0.00           O  
ATOM   1417  CB  ILE A 503     -93.247 -30.539-499.834  1.00  0.00           C  
ATOM   1418  CG1 ILE A 503     -92.113 -31.352-500.451  1.00  0.00           C  
ATOM   1419  CG2 ILE A 503     -94.370 -30.323-500.839  1.00  0.00           C  
ATOM   1420  CD1 ILE A 503     -92.427 -32.817-500.597  1.00  0.00           C  
ATOM   1421  N   GLN A 504     -94.235 -28.572-497.597  1.00  0.00           N  
ATOM   1422  CA  GLN A 504     -95.318 -27.812-496.983  1.00  0.00           C  
ATOM   1423  C   GLN A 504     -95.024 -26.318-496.945  1.00  0.00           C  
ATOM   1424  O   GLN A 504     -95.939 -25.490-497.017  1.00  0.00           O  
ATOM   1425  CB  GLN A 504     -95.566 -28.296-495.557  1.00  0.00           C  
ATOM   1426  CG  GLN A 504     -96.055 -29.713-495.441  1.00  0.00           C  
ATOM   1427  CD  GLN A 504     -96.408 -30.050-494.010  1.00  0.00           C  
ATOM   1428  OE1 GLN A 504     -95.582 -29.911-493.107  1.00  0.00           O  
ATOM   1429  NE2 GLN A 504     -97.646 -30.482-493.791  1.00  0.00           N  
ATOM   1430  N   LYS A 505     -93.746 -25.983-496.814  1.00  0.00           N  
ATOM   1431  CA  LYS A 505     -93.332 -24.590-496.751  1.00  0.00           C  
ATOM   1432  C   LYS A 505     -93.381 -23.930-498.127  1.00  0.00           C  
ATOM   1433  O   LYS A 505     -93.612 -22.731-498.246  1.00  0.00           O  
ATOM   1434  CB  LYS A 505     -91.912 -24.492-496.188  1.00  0.00           C  
ATOM   1435  CG  LYS A 505     -91.413 -23.067-496.052  1.00  0.00           C  
ATOM   1436  CD  LYS A 505     -90.034 -23.015-495.443  1.00  0.00           C  
ATOM   1437  CE  LYS A 505     -89.652 -21.582-495.085  1.00  0.00           C  
ATOM   1438  NZ  LYS A 505     -88.300 -21.497-494.472  1.00  0.00           N  
ATOM   1439  N   HIS A 506     -93.190 -24.728-499.167  1.00  0.00           N  
ATOM   1440  CA  HIS A 506     -93.170 -24.200-500.519  1.00  0.00           C  
ATOM   1441  C   HIS A 506     -94.458 -24.352-501.320  1.00  0.00           C  
ATOM   1442  O   HIS A 506     -94.428 -24.384-502.543  1.00  0.00           O  
ATOM   1443  CB  HIS A 506     -91.984 -24.824-501.249  1.00  0.00           C  
ATOM   1444  CG  HIS A 506     -90.673 -24.527-500.593  1.00  0.00           C  
ATOM   1445  ND1 HIS A 506     -89.957 -23.378-500.848  1.00  0.00           N  
ATOM   1446  CD2 HIS A 506     -89.989 -25.188-499.631  1.00  0.00           C  
ATOM   1447  CE1 HIS A 506     -88.889 -23.343-500.071  1.00  0.00           C  
ATOM   1448  NE2 HIS A 506     -88.886 -24.430-499.321  1.00  0.00           N  
ATOM   1449  N   VAL A 845     -95.589 -24.434-500.628  1.00  0.00           N  
ATOM   1450  CA  VAL A 845     -96.895 -24.553-501.278  1.00  0.00           C  
ATOM   1451  C   VAL A 845     -97.913 -23.812-500.415  1.00  0.00           C  
ATOM   1452  O   VAL A 845     -98.057 -24.123-499.231  1.00  0.00           O  
ATOM   1453  CB  VAL A 845     -97.350 -26.033-501.410  1.00  0.00           C  
ATOM   1454  CG1 VAL A 845     -98.718 -26.096-502.097  1.00  0.00           C  
ATOM   1455  CG2 VAL A 845     -96.316 -26.841-502.198  1.00  0.00           C  
ATOM   1456  N   THR A 846     -98.615 -22.839-500.997  1.00  0.00           N  
ATOM   1457  CA  THR A 846     -99.599 -22.065-500.241  1.00  0.00           C  
ATOM   1458  C   THR A 846    -101.004 -22.622-500.368  1.00  0.00           C  
ATOM   1459  O   THR A 846    -101.295 -23.445-501.243  1.00  0.00           O  
ATOM   1460  CB  THR A 846     -99.663 -20.586-500.695  1.00  0.00           C  
ATOM   1461  OG1 THR A 846    -100.312 -20.502-501.972  1.00  0.00           O  
ATOM   1462  CG2 THR A 846     -98.269 -19.992-500.792  1.00  0.00           C  
ATOM   1463  N   PHE A1087    -101.878 -22.150-499.489  1.00  0.00           N  
ATOM   1464  CA  PHE A1087    -103.262 -22.581-499.494  1.00  0.00           C  
ATOM   1465  C   PHE A1087    -103.923 -22.159-500.803  1.00  0.00           C  
ATOM   1466  O   PHE A1087    -104.725 -22.902-501.370  1.00  0.00           O  
ATOM   1467  CB  PHE A1087    -104.006 -21.980-498.301  1.00  0.00           C  
ATOM   1468  CG  PHE A1087    -105.452 -22.359-498.241  1.00  0.00           C  
ATOM   1469  CD1 PHE A1087    -105.834 -23.693-498.242  1.00  0.00           C  
ATOM   1470  CD2 PHE A1087    -106.438 -21.380-498.191  1.00  0.00           C  
ATOM   1471  CE1 PHE A1087    -107.181 -24.052-498.193  1.00  0.00           C  
ATOM   1472  CE2 PHE A1087    -107.794 -21.727-498.141  1.00  0.00           C  
ATOM   1473  CZ  PHE A1087    -108.163 -23.069-498.142  1.00  0.00           C  
ATOM   1474  N   ASN A1088    -103.590 -20.965-501.285  1.00  0.00           N  
ATOM   1475  CA  ASN A1088    -104.164 -20.503-502.545  1.00  0.00           C  
ATOM   1476  C   ASN A1088    -103.788 -21.477-503.651  1.00  0.00           C  
ATOM   1477  O   ASN A1088    -104.628 -21.853-504.461  1.00  0.00           O  
ATOM   1478  CB  ASN A1088    -103.662 -19.100-502.914  1.00  0.00           C  
ATOM   1479  CG  ASN A1088    -104.434 -17.996-502.214  1.00  0.00           C  
ATOM   1480  OD1 ASN A1088    -105.663 -17.912-502.320  1.00  0.00           O  
ATOM   1481  ND2 ASN A1088    -103.714 -17.137-501.498  1.00  0.00           N  
ATOM   1482  N   GLN A1094    -102.523 -21.884-503.675  1.00  0.00           N  
ATOM   1483  CA  GLN A1094    -102.055 -22.821-504.681  1.00  0.00           C  
ATOM   1484  C   GLN A1094    -102.859 -24.116-504.641  1.00  0.00           C  
ATOM   1485  O   GLN A1094    -103.288 -24.610-505.680  1.00  0.00           O  
ATOM   1486  CB  GLN A1094    -100.580 -23.147-504.471  1.00  0.00           C  
ATOM   1487  CG  GLN A1094     -99.640 -21.976-504.620  1.00  0.00           C  
ATOM   1488  CD  GLN A1094     -98.193 -22.384-504.423  1.00  0.00           C  
ATOM   1489  OE1 GLN A1094     -97.679 -23.242-505.140  1.00  0.00           O  
ATOM   1490  NE2 GLN A1094     -97.529 -21.777-503.447  1.00  0.00           N  
ATOM   1491  N   VAL A1164    -103.068 -24.667-503.448  1.00  0.00           N  
ATOM   1492  CA  VAL A1164    -103.814 -25.917-503.341  1.00  0.00           C  
ATOM   1493  C   VAL A1164    -105.316 -25.735-503.532  1.00  0.00           C  
ATOM   1494  O   VAL A1164    -106.026 -26.692-503.834  1.00  0.00           O  
ATOM   1495  CB  VAL A1164    -103.555 -26.647-501.981  1.00  0.00           C  
ATOM   1496  CG1 VAL A1164    -102.077 -26.953-501.835  1.00  0.00           C  
ATOM   1497  CG2 VAL A1164    -104.053 -25.806-500.811  1.00  0.00           C  
ATOM   1498  N   LYS A1165    -105.804 -24.512-503.351  1.00  0.00           N  
ATOM   1499  CA  LYS A1165    -107.229 -24.250-503.533  1.00  0.00           C  
ATOM   1500  C   LYS A1165    -107.497 -24.284-505.038  1.00  0.00           C  
ATOM   1501  O   LYS A1165    -108.531 -24.778-505.498  1.00  0.00           O  
ATOM   1502  CB  LYS A1165    -107.606 -22.882-502.953  1.00  0.00           C  
ATOM   1503  N   GLY A1166    -106.541 -23.774-505.804  1.00  0.00           N  
ATOM   1504  CA  GLY A1166    -106.694 -23.757-507.240  1.00  0.00           C  
ATOM   1505  C   GLY A1166    -106.369 -25.082-507.900  1.00  0.00           C  
ATOM   1506  O   GLY A1166    -106.977 -25.437-508.911  1.00  0.00           O  
ATOM   1507  N   ILE A1168    -105.414 -25.821-507.346  1.00  0.00           N  
ATOM   1508  CA  ILE A1168    -105.038 -27.102-507.929  1.00  0.00           C  
ATOM   1509  C   ILE A1168    -106.004 -28.243-507.601  1.00  0.00           C  
ATOM   1510  O   ILE A1168    -106.309 -29.060-508.473  1.00  0.00           O  
ATOM   1511  CB  ILE A1168    -103.624 -27.526-507.486  1.00  0.00           C  
ATOM   1512  CG1 ILE A1168    -102.593 -26.505-507.974  1.00  0.00           C  
ATOM   1513  CG2 ILE A1168    -103.293 -28.907-508.042  1.00  0.00           C  
ATOM   1514  CD1 ILE A1168    -101.175 -26.817-507.526  1.00  0.00           C  
ATOM   1515  N   PHE A1169    -106.496 -28.296-506.363  1.00  0.00           N  
ATOM   1516  CA  PHE A1169    -107.392 -29.382-505.956  1.00  0.00           C  
ATOM   1517  C   PHE A1169    -108.821 -28.975-505.608  1.00  0.00           C  
ATOM   1518  O   PHE A1169    -109.687 -29.832-505.422  1.00  0.00           O  
ATOM   1519  CB  PHE A1169    -106.798 -30.138-504.761  1.00  0.00           C  
ATOM   1520  CG  PHE A1169    -105.376 -30.586-504.965  1.00  0.00           C  
ATOM   1521  CD1 PHE A1169    -104.315 -29.801-504.525  1.00  0.00           C  
ATOM   1522  CD2 PHE A1169    -105.096 -31.796-505.596  1.00  0.00           C  
ATOM   1523  CE1 PHE A1169    -102.998 -30.214-504.709  1.00  0.00           C  
ATOM   1524  CE2 PHE A1169    -103.780 -32.216-505.783  1.00  0.00           C  
ATOM   1525  CZ  PHE A1169    -102.731 -31.424-505.338  1.00  0.00           C  
ATOM   1526  N   GLY A1170    -109.065 -27.676-505.494  1.00  0.00           N  
ATOM   1527  CA  GLY A1170    -110.401 -27.219-505.166  1.00  0.00           C  
ATOM   1528  C   GLY A1170    -110.769 -27.242-503.692  1.00  0.00           C  
ATOM   1529  O   GLY A1170    -111.933 -27.463-503.350  1.00  0.00           O  
ATOM   1530  N   PHE A1171    -109.796 -27.019-502.815  1.00  0.00           N  
ATOM   1531  CA  PHE A1171    -110.075 -27.001-501.379  1.00  0.00           C  
ATOM   1532  C   PHE A1171    -110.761 -25.690-501.017  1.00  0.00           C  
ATOM   1533  O   PHE A1171    -110.665 -24.710-501.749  1.00  0.00           O  
ATOM   1534  CB  PHE A1171    -108.786 -27.103-500.553  1.00  0.00           C  
ATOM   1535  CG  PHE A1171    -108.014 -28.367-500.768  1.00  0.00           C  
ATOM   1536  CD1 PHE A1171    -108.670 -29.583-500.932  1.00  0.00           C  
ATOM   1537  CD2 PHE A1171    -106.624 -28.347-500.770  1.00  0.00           C  
ATOM   1538  CE1 PHE A1171    -107.949 -30.766-501.096  1.00  0.00           C  
ATOM   1539  CE2 PHE A1171    -105.893 -29.521-500.932  1.00  0.00           C  
ATOM   1540  CZ  PHE A1171    -106.558 -30.736-501.097  1.00  0.00           C  
ATOM   1541  N   THR A1177    -111.437 -25.675-499.874  1.00  0.00           N  
ATOM   1542  CA  THR A1177    -112.116 -24.477-499.404  1.00  0.00           C  
ATOM   1543  C   THR A1177    -111.778 -24.252-497.935  1.00  0.00           C  
ATOM   1544  O   THR A1177    -111.126 -25.090-497.307  1.00  0.00           O  
ATOM   1545  CB  THR A1177    -113.643 -24.608-499.540  1.00  0.00           C  
ATOM   1546  OG1 THR A1177    -114.113 -25.676-498.706  1.00  0.00           O  
ATOM   1547  CG2 THR A1177    -114.017 -24.900-500.984  1.00  0.00           C  
ATOM   1548  N   ASP A1178    -112.231 -23.120-497.401  1.00  0.00           N  
ATOM   1549  CA  ASP A1178    -112.012 -22.747-496.008  1.00  0.00           C  
ATOM   1550  C   ASP A1178    -112.618 -23.751-495.036  1.00  0.00           C  
ATOM   1551  O   ASP A1178    -112.125 -23.918-493.918  1.00  0.00           O  
ATOM   1552  CB  ASP A1178    -112.640 -21.381-495.734  1.00  0.00           C  
ATOM   1553  CG  ASP A1178    -111.935 -20.265-496.456  1.00  0.00           C  
ATOM   1554  OD1 ASP A1178    -111.374 -20.532-497.540  1.00  0.00           O  
ATOM   1555  OD2 ASP A1178    -111.952 -19.123-495.946  1.00  0.00           O  
ATOM   1556  N   SER A1179    -113.690 -24.411-495.460  1.00  0.00           N  
ATOM   1557  CA  SER A1179    -114.376 -25.373-494.607  1.00  0.00           C  
ATOM   1558  C   SER A1179    -113.739 -26.761-494.506  1.00  0.00           C  
ATOM   1559  O   SER A1179    -114.153 -27.568-493.675  1.00  0.00           O  
ATOM   1560  CB  SER A1179    -115.832 -25.508-495.056  1.00  0.00           C  
ATOM   1561  OG  SER A1179    -115.908 -25.842-496.429  1.00  0.00           O  
ATOM   1562  N   ASP A1192    -112.746 -27.046-495.347  1.00  0.00           N  
ATOM   1563  CA  ASP A1192    -112.070 -28.344-495.304  1.00  0.00           C  
ATOM   1564  C   ASP A1192    -111.137 -28.422-494.087  1.00  0.00           C  
ATOM   1565  O   ASP A1192    -110.622 -27.395-493.627  1.00  0.00           O  
ATOM   1566  CB  ASP A1192    -111.257 -28.577-496.585  1.00  0.00           C  
ATOM   1567  CG  ASP A1192    -112.128 -28.742-497.816  1.00  0.00           C  
ATOM   1568  OD1 ASP A1192    -113.255 -29.269-497.683  1.00  0.00           O  
ATOM   1569  OD2 ASP A1192    -111.676 -28.364-498.923  1.00  0.00           O  
ATOM   1570  N   CYS A1193    -110.925 -29.632-493.567  1.00  0.00           N  
ATOM   1571  CA  CYS A1193    -110.055 -29.818-492.409  1.00  0.00           C  
ATOM   1572  C   CYS A1193    -108.617 -29.531-492.823  1.00  0.00           C  
ATOM   1573  O   CYS A1193    -108.258 -29.707-493.985  1.00  0.00           O  
ATOM   1574  CB  CYS A1193    -110.173 -31.245-491.854  1.00  0.00           C  
ATOM   1575  SG  CYS A1193    -109.461 -32.565-492.880  1.00  0.00           S  
ATOM   1576  N   ILE A1194    -107.797 -29.085-491.879  1.00  0.00           N  
ATOM   1577  CA  ILE A1194    -106.408 -28.761-492.188  1.00  0.00           C  
ATOM   1578  C   ILE A1194    -105.595 -29.941-492.722  1.00  0.00           C  
ATOM   1579  O   ILE A1194    -104.611 -29.748-493.448  1.00  0.00           O  
ATOM   1580  CB  ILE A1194    -105.696 -28.151-490.962  1.00  0.00           C  
ATOM   1581  CG1 ILE A1194    -105.837 -29.082-489.752  1.00  0.00           C  
ATOM   1582  CG2 ILE A1194    -106.279 -26.772-490.665  1.00  0.00           C  
ATOM   1583  CD1 ILE A1194    -105.225 -28.531-488.481  1.00  0.00           C  
ATOM   1584  N   GLY A1195    -106.007 -31.156-492.369  1.00  0.00           N  
ATOM   1585  CA  GLY A1195    -105.311 -32.338-492.842  1.00  0.00           C  
ATOM   1586  C   GLY A1195    -105.378 -32.429-494.361  1.00  0.00           C  
ATOM   1587  O   GLY A1195    -104.377 -32.710-495.022  1.00  0.00           O  
ATOM   1588  N   LYS A1196    -106.561 -32.192-494.920  1.00  0.00           N  
ATOM   1589  CA  LYS A1196    -106.737 -32.234-496.370  1.00  0.00           C  
ATOM   1590  C   LYS A1196    -105.861 -31.179-497.041  1.00  0.00           C  
ATOM   1591  O   LYS A1196    -105.145 -31.453-498.008  1.00  0.00           O  
ATOM   1592  CB  LYS A1196    -108.195 -31.956-496.744  1.00  0.00           C  
ATOM   1593  CG  LYS A1196    -109.184 -33.046-496.388  1.00  0.00           C  
ATOM   1594  CD  LYS A1196    -110.576 -32.639-496.837  1.00  0.00           C  
ATOM   1595  CE  LYS A1196    -111.606 -33.715-496.552  1.00  0.00           C  
ATOM   1596  NZ  LYS A1196    -112.955 -33.249-496.983  1.00  0.00           N  
ATOM   1597  N   ILE A1198    -105.930 -29.964-496.514  1.00  0.00           N  
ATOM   1598  CA  ILE A1198    -105.168 -28.857-497.056  1.00  0.00           C  
ATOM   1599  C   ILE A1198    -103.679 -29.151-497.181  1.00  0.00           C  
ATOM   1600  O   ILE A1198    -103.057 -28.798-498.185  1.00  0.00           O  
ATOM   1601  CB  ILE A1198    -105.391 -27.585-496.204  1.00  0.00           C  
ATOM   1602  CG1 ILE A1198    -106.824 -27.085-496.418  1.00  0.00           C  
ATOM   1603  CG2 ILE A1198    -104.375 -26.506-496.570  1.00  0.00           C  
ATOM   1604  CD1 ILE A1198    -107.266 -26.042-495.421  1.00  0.00           C  
ATOM   1605  N   SER A1199    -103.096 -29.808-496.187  1.00  0.00           N  
ATOM   1606  CA  SER A1199    -101.674 -30.088-496.273  1.00  0.00           C  
ATOM   1607  C   SER A1199    -101.337 -31.464-496.850  1.00  0.00           C  
ATOM   1608  O   SER A1199    -100.170 -31.753-497.129  1.00  0.00           O  
ATOM   1609  CB  SER A1199    -101.013 -29.917-494.897  1.00  0.00           C  
ATOM   1610  OG  SER A1199    -101.423 -30.928-493.991  1.00  0.00           O  
ATOM   1611  N   PHE A1200    -102.342 -32.306-497.059  1.00  0.00           N  
ATOM   1612  CA  PHE A1200    -102.072 -33.646-497.584  1.00  0.00           C  
ATOM   1613  C   PHE A1200    -101.174 -33.753-498.817  1.00  0.00           C  
ATOM   1614  O   PHE A1200    -100.236 -34.554-498.834  1.00  0.00           O  
ATOM   1615  CB  PHE A1200    -103.361 -34.398-497.894  1.00  0.00           C  
ATOM   1616  CG  PHE A1200    -103.120 -35.712-498.581  1.00  0.00           C  
ATOM   1617  CD1 PHE A1200    -102.548 -36.776-497.890  1.00  0.00           C  
ATOM   1618  CD2 PHE A1200    -103.383 -35.861-499.940  1.00  0.00           C  
ATOM   1619  CE1 PHE A1200    -102.234 -37.966-498.540  1.00  0.00           C  
ATOM   1620  CE2 PHE A1200    -103.072 -37.046-500.598  1.00  0.00           C  
ATOM   1621  CZ  PHE A1200    -102.495 -38.100-499.894  1.00  0.00           C  
ATOM   1622  N   PRO A1201    -101.461 -32.973-499.877  1.00  0.00           N  
ATOM   1623  CA  PRO A1201    -100.650 -33.021-501.103  1.00  0.00           C  
ATOM   1624  C   PRO A1201     -99.139 -33.171-500.890  1.00  0.00           C  
ATOM   1625  O   PRO A1201     -98.458 -33.820-501.687  1.00  0.00           O  
ATOM   1626  CB  PRO A1201    -101.029 -31.724-501.811  1.00  0.00           C  
ATOM   1627  CG  PRO A1201    -102.490 -31.605-501.473  1.00  0.00           C  
ATOM   1628  CD  PRO A1201    -102.524 -31.956-499.990  1.00  0.00           C  
ATOM   1629  N   ALA A1202     -98.618 -32.577-499.819  1.00  0.00           N  
ATOM   1630  CA  ALA A1202     -97.192 -32.681-499.513  1.00  0.00           C  
ATOM   1631  C   ALA A1202     -96.822 -34.133-499.219  1.00  0.00           C  
ATOM   1632  O   ALA A1202     -95.715 -34.574-499.534  1.00  0.00           O  
ATOM   1633  CB  ALA A1202     -96.840 -31.804-498.318  1.00  0.00           C  
ATOM   1634  N   ILE A1203     -97.745 -34.871-498.609  1.00  0.00           N  
ATOM   1635  CA  ILE A1203     -97.499 -36.269-498.294  1.00  0.00           C  
ATOM   1636  C   ILE A1203     -97.325 -37.055-499.590  1.00  0.00           C  
ATOM   1637  O   ILE A1203     -96.354 -37.797-499.756  1.00  0.00           O  
ATOM   1638  CB  ILE A1203     -98.674 -36.902-497.508  1.00  0.00           C  
ATOM   1639  CG1 ILE A1203     -98.956 -36.110-496.217  1.00  0.00           C  
ATOM   1640  CG2 ILE A1203     -98.365 -38.362-497.213  1.00  0.00           C  
ATOM   1641  CD1 ILE A1203     -97.779 -35.962-495.304  1.00  0.00           C  
ATOM   1642  N   GLN A1204     -98.269 -36.892-500.511  1.00  0.00           N  
ATOM   1643  CA  GLN A1204     -98.206 -37.605-501.776  1.00  0.00           C  
ATOM   1644  C   GLN A1204     -97.037 -37.147-502.662  1.00  0.00           C  
ATOM   1645  O   GLN A1204     -96.540 -37.913-503.498  1.00  0.00           O  
ATOM   1646  CB  GLN A1204     -99.534 -37.467-502.529  1.00  0.00           C  
ATOM   1647  CG  GLN A1204     -99.546 -38.192-503.875  1.00  0.00           C  
ATOM   1648  CD  GLN A1204    -100.946 -38.504-504.384  1.00  0.00           C  
ATOM   1649  OE1 GLN A1204    -101.910 -38.456-503.626  1.00  0.00           O  
ATOM   1650  NE2 GLN A1204    -101.063 -38.809-505.673  1.00  0.00           N  
ATOM   1651  N   ALA A1205     -96.591 -35.910-502.470  1.00  0.00           N  
ATOM   1652  CA  ALA A1205     -95.478 -35.379-503.250  1.00  0.00           C  
ATOM   1653  C   ALA A1205     -94.141 -35.928-502.751  1.00  0.00           C  
ATOM   1654  O   ALA A1205     -93.225 -36.175-503.542  1.00  0.00           O  
ATOM   1655  CB  ALA A1205     -95.467 -33.854-503.172  1.00  0.00           C  
ATOM   1656  N   ALA A1206     -94.060 -36.133-501.437  1.00  0.00           N  
ATOM   1657  CA  ALA A1206     -92.854 -36.611-500.763  1.00  0.00           C  
ATOM   1658  C   ALA A1206     -92.135 -37.845-501.297  1.00  0.00           C  
ATOM   1659  O   ALA A1206     -90.904 -37.869-501.351  1.00  0.00           O  
ATOM   1660  CB  ALA A1206     -93.151 -36.814-499.285  1.00  0.00           C  
ATOM   1661  N   PRO A1207     -92.876 -38.893-501.685  1.00  0.00           N  
ATOM   1662  CA  PRO A1207     -92.148 -40.068-502.182  1.00  0.00           C  
ATOM   1663  C   PRO A1207     -91.443 -39.909-503.523  1.00  0.00           C  
ATOM   1664  O   PRO A1207     -90.810 -40.839-504.017  1.00  0.00           O  
ATOM   1665  CB  PRO A1207     -93.203 -41.177-502.165  1.00  0.00           C  
ATOM   1666  CG  PRO A1207     -94.497 -40.451-502.199  1.00  0.00           C  
ATOM   1667  CD  PRO A1207     -94.288 -39.204-501.410  1.00  0.00           C  
ATOM   1668  N   SER A1208     -91.526 -38.708-504.082  1.00  0.00           N  
ATOM   1669  CA  SER A1208     -90.900 -38.405-505.356  1.00  0.00           C  
ATOM   1670  C   SER A1208     -89.410 -38.150-505.162  1.00  0.00           C  
ATOM   1671  O   SER A1208     -88.634 -38.111-506.121  1.00  0.00           O  
ATOM   1672  CB  SER A1208     -91.550 -37.163-505.975  1.00  0.00           C  
ATOM   1673  OG  SER A1208     -92.962 -37.299-506.048  1.00  0.00           O  
ATOM   1674  N   PHE A1209     -89.006 -37.984-503.913  1.00  0.00           N  
ATOM   1675  CA  PHE A1209     -87.610 -37.708-503.624  1.00  0.00           C  
ATOM   1676  C   PHE A1209     -86.934 -38.864-502.906  1.00  0.00           C  
ATOM   1677  O   PHE A1209     -87.327 -39.256-501.804  1.00  0.00           O  
ATOM   1678  CB  PHE A1209     -87.536 -36.419-502.828  1.00  0.00           C  
ATOM   1679  CG  PHE A1209     -88.320 -35.308-503.453  1.00  0.00           C  
ATOM   1680  CD1 PHE A1209     -88.001 -34.857-504.728  1.00  0.00           C  
ATOM   1681  CD2 PHE A1209     -89.399 -34.738-502.789  1.00  0.00           C  
ATOM   1682  CE1 PHE A1209     -88.743 -33.856-505.335  1.00  0.00           C  
ATOM   1683  CE2 PHE A1209     -90.151 -33.736-503.384  1.00  0.00           C  
ATOM   1684  CZ  PHE A1209     -89.823 -33.291-504.662  1.00  0.00           C  
ATOM   1685  N   SER A1210     -85.909 -39.407-503.553  1.00  0.00           N  
ATOM   1686  CA  SER A1210     -85.188 -40.554-503.030  1.00  0.00           C  
ATOM   1687  C   SER A1210     -84.797 -40.554-501.556  1.00  0.00           C  
ATOM   1688  O   SER A1210     -84.861 -41.601-500.917  1.00  0.00           O  
ATOM   1689  CB  SER A1210     -83.950 -40.830-503.896  1.00  0.00           C  
ATOM   1690  OG  SER A1210     -83.172 -39.669-504.080  1.00  0.00           O  
ATOM   1691  N   ASN A1211     -84.409 -39.414-500.991  1.00  0.00           N  
ATOM   1692  CA  ASN A1211     -83.998 -39.447-499.588  1.00  0.00           C  
ATOM   1693  C   ASN A1211     -85.144 -39.571-498.590  1.00  0.00           C  
ATOM   1694  O   ASN A1211     -84.938 -39.440-497.386  1.00  0.00           O  
ATOM   1695  CB  ASN A1211     -83.089 -38.258-499.235  1.00  0.00           C  
ATOM   1696  CG  ASN A1211     -83.813 -36.932-499.227  1.00  0.00           C  
ATOM   1697  OD1 ASN A1211     -83.218 -35.909-498.901  1.00  0.00           O  
ATOM   1698  ND2 ASN A1211     -85.094 -36.936-499.586  1.00  0.00           N  
ATOM   1699  N   SER A1280     -86.349 -39.828-499.101  1.00  0.00           N  
ATOM   1700  CA  SER A1280     -87.516 -40.040-498.249  1.00  0.00           C  
ATOM   1701  C   SER A1280     -87.437 -41.481-497.772  1.00  0.00           C  
ATOM   1702  O   SER A1280     -88.058 -41.846-496.780  1.00  0.00           O  
ATOM   1703  CB  SER A1280     -88.825 -39.864-499.021  1.00  0.00           C  
ATOM   1704  OG  SER A1280     -89.090 -38.507-499.285  1.00  0.00           O  
ATOM   1705  N   PHE A1281     -86.674 -42.296-498.497  1.00  0.00           N  
ATOM   1706  CA  PHE A1281     -86.499 -43.702-498.155  1.00  0.00           C  
ATOM   1707  C   PHE A1281     -85.017 -43.989-497.889  1.00  0.00           C  
ATOM   1708  O   PHE A1281     -84.344 -44.650-498.684  1.00  0.00           O  
ATOM   1709  CB  PHE A1281     -87.021 -44.595-499.294  1.00  0.00           C  
ATOM   1710  CG  PHE A1281     -88.397 -44.213-499.781  1.00  0.00           C  
ATOM   1711  CD1 PHE A1281     -88.556 -43.290-500.813  1.00  0.00           C  
ATOM   1712  CD2 PHE A1281     -89.538 -44.742-499.178  1.00  0.00           C  
ATOM   1713  CE1 PHE A1281     -89.833 -42.898-501.238  1.00  0.00           C  
ATOM   1714  CE2 PHE A1281     -90.812 -44.357-499.592  1.00  0.00           C  
ATOM   1715  CZ  PHE A1281     -90.960 -43.432-500.626  1.00  0.00           C  
ATOM   1716  N   PRO A1282     -84.492 -43.496-496.758  1.00  0.00           N  
ATOM   1717  CA  PRO A1282     -83.085 -43.711-496.415  1.00  0.00           C  
ATOM   1718  C   PRO A1282     -82.679 -45.173-496.390  1.00  0.00           C  
ATOM   1719  O   PRO A1282     -81.557 -45.508-496.767  1.00  0.00           O  
ATOM   1720  CB  PRO A1282     -82.950 -43.040-495.046  1.00  0.00           C  
ATOM   1721  CG  PRO A1282     -84.323 -43.155-494.474  1.00  0.00           C  
ATOM   1722  CD  PRO A1282     -85.189 -42.801-495.662  1.00  0.00           C  
ATOM   1723  N   GLN A1283     -83.584 -46.045-495.957  1.00  0.00           N  
ATOM   1724  CA  GLN A1283     -83.267 -47.465-495.905  1.00  0.00           C  
ATOM   1725  C   GLN A1283     -83.177 -48.071-497.296  1.00  0.00           C  
ATOM   1726  O   GLN A1283     -82.875 -49.253-497.443  1.00  0.00           O  
ATOM   1727  CB  GLN A1283     -84.297 -48.226-495.062  1.00  0.00           C  
ATOM   1728  CG  GLN A1283     -85.705 -47.666-495.131  1.00  0.00           C  
ATOM   1729  CD  GLN A1283     -86.059 -46.797-493.925  1.00  0.00           C  
ATOM   1730  OE1 GLN A1283     -86.124 -47.278-492.789  1.00  0.00           O  
ATOM   1731  NE2 GLN A1283     -86.295 -45.509-494.173  1.00  0.00           N  
ATOM   1732  N   ILE A1284     -83.432 -47.261-498.320  1.00  0.00           N  
ATOM   1733  CA  ILE A1284     -83.357 -47.734-499.698  1.00  0.00           C  
ATOM   1734  C   ILE A1284     -82.278 -47.002-500.486  1.00  0.00           C  
ATOM   1735  O   ILE A1284     -81.472 -47.629-501.169  1.00  0.00           O  
ATOM   1736  CB  ILE A1284     -84.697 -47.538-500.463  1.00  0.00           C  
ATOM   1737  CG1 ILE A1284     -85.813 -48.349-499.808  1.00  0.00           C  
ATOM   1738  CG2 ILE A1284     -84.535 -47.965-501.919  1.00  0.00           C  
ATOM   1739  CD1 ILE A1284     -87.168 -48.128-500.457  1.00  0.00           C  
ATOM   1740  N   PHE A1285     -82.266 -45.675-500.389  1.00  0.00           N  
ATOM   1741  CA  PHE A1285     -81.299 -44.868-501.131  1.00  0.00           C  
ATOM   1742  C   PHE A1285     -80.217 -44.182-500.281  1.00  0.00           C  
ATOM   1743  O   PHE A1285     -79.379 -43.435-500.806  1.00  0.00           O  
ATOM   1744  CB  PHE A1285     -82.057 -43.837-501.969  1.00  0.00           C  
ATOM   1745  CG  PHE A1285     -83.068 -44.449-502.899  1.00  0.00           C  
ATOM   1746  CD1 PHE A1285     -84.411 -44.078-502.839  1.00  0.00           C  
ATOM   1747  CD2 PHE A1285     -82.684 -45.423-503.823  1.00  0.00           C  
ATOM   1748  CE1 PHE A1285     -85.359 -44.668-503.681  1.00  0.00           C  
ATOM   1749  CE2 PHE A1285     -83.622 -46.017-504.668  1.00  0.00           C  
ATOM   1750  CZ  PHE A1285     -84.963 -45.637-504.594  1.00  0.00           C  
ATOM   1751  N   ARG A1286     -80.240 -44.443-498.976  1.00  0.00           N  
ATOM   1752  CA  ARG A1286     -79.260 -43.886-498.044  1.00  0.00           C  
ATOM   1753  C   ARG A1286     -78.805 -42.456-498.343  1.00  0.00           C  
ATOM   1754  O   ARG A1286     -77.757 -42.228-498.964  1.00  0.00           O  
ATOM   1755  CB  ARG A1286     -78.037 -44.814-497.963  1.00  0.00           C  
ATOM   1756  N   ASP A1287     -79.606 -41.497-497.899  1.00  0.00           N  
ATOM   1757  CA  ASP A1287     -79.303 -40.077-498.060  1.00  0.00           C  
ATOM   1758  C   ASP A1287     -79.066 -39.487-499.449  1.00  0.00           C  
ATOM   1759  O   ASP A1287     -78.937 -38.271-499.575  1.00  0.00           O  
ATOM   1760  CB  ASP A1287     -78.144 -39.698-497.131  1.00  0.00           C  
ATOM   1761  CG  ASP A1287     -78.609 -39.467-495.695  1.00  0.00           C  
ATOM   1762  OD1 ASP A1287     -79.308 -38.456-495.457  1.00  0.00           O  
ATOM   1763  OD2 ASP A1287     -78.296 -40.295-494.810  1.00  0.00           O  
ATOM   1764  N   ARG A1288     -79.009 -40.315-500.488  1.00  0.00           N  
ATOM   1765  CA  ARG A1288     -78.829 -39.783-501.837  1.00  0.00           C  
ATOM   1766  C   ARG A1288     -80.082 -39.009-502.263  1.00  0.00           C  
ATOM   1767  O   ARG A1288     -81.206 -39.440-502.009  1.00  0.00           O  
ATOM   1768  CB  ARG A1288     -78.556 -40.912-502.828  1.00  0.00           C  
ATOM   1769  CG  ARG A1288     -77.236 -41.597-502.595  1.00  0.00           C  
ATOM   1770  CD  ARG A1288     -76.840 -42.429-503.788  1.00  0.00           C  
ATOM   1771  NE  ARG A1288     -76.806 -41.656-505.029  1.00  0.00           N  
ATOM   1772  CZ  ARG A1288     -76.401 -42.152-506.198  1.00  0.00           C  
ATOM   1773  NH1 ARG A1288     -75.996 -43.416-506.280  1.00  0.00           N  
ATOM   1774  NH2 ARG A1288     -76.410 -41.396-507.289  1.00  0.00           N  
ATOM   1775  N   THR A1289     -79.889 -37.869-502.914  1.00  0.00           N  
ATOM   1776  CA  THR A1289     -81.017 -37.048-503.342  1.00  0.00           C  
ATOM   1777  C   THR A1289     -81.019 -36.856-504.850  1.00  0.00           C  
ATOM   1778  O   THR A1289     -81.708 -35.981-505.368  1.00  0.00           O  
ATOM   1779  CB  THR A1289     -80.947 -35.646-502.714  1.00  0.00           C  
ATOM   1780  OG1 THR A1289     -79.915 -34.888-503.359  1.00  0.00           O  
ATOM   1781  CG2 THR A1289     -80.627 -35.739-501.234  1.00  0.00           C  
ATOM   1782  N   ASP A1290     -80.270 -37.684-505.562  1.00  0.00           N  
ATOM   1783  CA  ASP A1290     -80.173 -37.513-507.001  1.00  0.00           C  
ATOM   1784  C   ASP A1290     -80.827 -38.558-507.894  1.00  0.00           C  
ATOM   1785  O   ASP A1290     -80.822 -38.395-509.112  1.00  0.00           O  
ATOM   1786  CB  ASP A1290     -78.695 -37.393-507.382  1.00  0.00           C  
ATOM   1787  CG  ASP A1290     -77.912 -38.662-507.079  1.00  0.00           C  
ATOM   1788  OD1 ASP A1290     -77.969 -39.149-505.925  1.00  0.00           O  
ATOM   1789  OD2 ASP A1290     -77.240 -39.172-508.000  1.00  0.00           O  
ATOM   1790  N   ILE A1291     -81.379 -39.624-507.324  1.00  0.00           N  
ATOM   1791  CA  ILE A1291     -81.989 -40.653-508.162  1.00  0.00           C  
ATOM   1792  C   ILE A1291     -83.277 -40.204-508.854  1.00  0.00           C  
ATOM   1793  O   ILE A1291     -84.217 -39.760-508.199  1.00  0.00           O  
ATOM   1794  CB  ILE A1291     -82.278 -41.952-507.366  1.00  0.00           C  
ATOM   1795  CG1 ILE A1291     -80.977 -42.553-506.831  1.00  0.00           C  
ATOM   1796  CG2 ILE A1291     -82.919 -42.986-508.278  1.00  0.00           C  
ATOM   1797  CD1 ILE A1291     -80.307 -41.744-505.769  1.00  0.00           C  
ATOM   1798  N   GLN A1292     -83.296 -40.320-510.183  1.00  0.00           N  
ATOM   1799  CA  GLN A1292     -84.452 -39.956-511.011  1.00  0.00           C  
ATOM   1800  C   GLN A1292     -85.666 -40.765-510.567  1.00  0.00           C  
ATOM   1801  O   GLN A1292     -85.565 -41.969-510.298  1.00  0.00           O  
ATOM   1802  CB  GLN A1292     -84.181 -40.297-512.484  1.00  0.00           C  
ATOM   1803  CG  GLN A1292     -84.215 -39.142-513.492  1.00  0.00           C  
ATOM   1804  CD  GLN A1292     -85.564 -38.475-513.613  1.00  0.00           C  
ATOM   1805  OE1 GLN A1292     -86.602 -39.128-513.547  1.00  0.00           O  
ATOM   1806  NE2 GLN A1292     -85.555 -37.164-513.816  1.00  0.00           N  
ATOM   1807  N   CYS A1293     -86.815 -40.112-510.503  1.00  0.00           N  
ATOM   1808  CA  CYS A1293     -88.033 -40.799-510.124  1.00  0.00           C  
ATOM   1809  C   CYS A1293     -89.038 -40.785-511.274  1.00  0.00           C  
ATOM   1810  O   CYS A1293     -89.266 -39.744-511.898  1.00  0.00           O  
ATOM   1811  CB  CYS A1293     -88.652 -40.136-508.898  1.00  0.00           C  
ATOM   1812  SG  CYS A1293     -90.214 -40.868-508.380  1.00  0.00           S  
ATOM   1813  N   LEU A1294     -89.624 -41.948-511.556  1.00  0.00           N  
ATOM   1814  CA  LEU A1294     -90.629 -42.071-512.613  1.00  0.00           C  
ATOM   1815  C   LEU A1294     -91.952 -42.487-511.982  1.00  0.00           C  
ATOM   1816  O   LEU A1294     -92.046 -43.526-511.338  1.00  0.00           O  
ATOM   1817  CB  LEU A1294     -90.206 -43.111-513.654  1.00  0.00           C  
ATOM   1818  CG  LEU A1294     -91.239 -43.431-514.743  1.00  0.00           C  
ATOM   1819  CD1 LEU A1294     -91.680 -42.158-515.450  1.00  0.00           C  
ATOM   1820  CD2 LEU A1294     -90.637 -44.425-515.726  1.00  0.00           C  
ATOM   1821  N   ILE A1295     -92.976 -41.671-512.180  1.00  0.00           N  
ATOM   1822  CA  ILE A1295     -94.280 -41.949-511.600  1.00  0.00           C  
ATOM   1823  C   ILE A1295     -95.358 -42.360-512.600  1.00  0.00           C  
ATOM   1824  O   ILE A1295     -95.912 -41.518-513.323  1.00  0.00           O  
ATOM   1825  CB  ILE A1295     -94.827 -40.718-510.841  1.00  0.00           C  
ATOM   1826  CG1 ILE A1295     -93.796 -40.211-509.832  1.00  0.00           C  
ATOM   1827  CG2 ILE A1295     -96.129 -41.074-510.144  1.00  0.00           C  
ATOM   1828  CD1 ILE A1295     -94.219 -38.916-509.147  1.00  0.00           C  
ATOM   1829  N   PRO A1296     -95.650 -43.666-512.678  1.00  0.00           N  
ATOM   1830  CA  PRO A1296     -96.697 -44.079-513.611  1.00  0.00           C  
ATOM   1831  C   PRO A1296     -98.011 -43.946-512.835  1.00  0.00           C  
ATOM   1832  O   PRO A1296     -98.117 -44.443-511.714  1.00  0.00           O  
ATOM   1833  CB  PRO A1296     -96.323 -45.529-513.935  1.00  0.00           C  
ATOM   1834  CG  PRO A1296     -95.663 -45.992-512.706  1.00  0.00           C  
ATOM   1835  CD  PRO A1296     -94.819 -44.813-512.278  1.00  0.00           C  
ATOM   1836  N   CYS A1297     -98.992 -43.250-513.410  1.00  0.00           N  
ATOM   1837  CA  CYS A1297    -100.273 -43.054-512.734  1.00  0.00           C  
ATOM   1838  C   CYS A1297    -101.438 -42.725-513.670  1.00  0.00           C  
ATOM   1839  O   CYS A1297    -101.248 -42.424-514.853  1.00  0.00           O  
ATOM   1840  CB  CYS A1297    -100.147 -41.923-511.722  1.00  0.00           C  
ATOM   1841  SG  CYS A1297     -99.759 -40.337-512.493  1.00  0.00           S  
ATOM   1842  N   ALA A1298    -102.649 -42.790-513.129  1.00  0.00           N  
ATOM   1843  CA  ALA A1298    -103.819 -42.459-513.916  1.00  0.00           C  
ATOM   1844  C   ALA A1298    -103.736 -40.952-514.062  1.00  0.00           C  
ATOM   1845  O   ALA A1298    -103.329 -40.246-513.138  1.00  0.00           O  
ATOM   1846  CB  ALA A1298    -105.096 -42.860-513.192  1.00  0.00           C  
ATOM   1847  N   ILE A1299    -104.110 -40.471-515.237  1.00  0.00           N  
ATOM   1848  CA  ILE A1299    -104.064 -39.055-515.549  1.00  0.00           C  
ATOM   1849  C   ILE A1299    -104.585 -38.138-514.428  1.00  0.00           C  
ATOM   1850  O   ILE A1299    -104.030 -37.067-514.178  1.00  0.00           O  
ATOM   1851  CB  ILE A1299    -104.841 -38.799-516.886  1.00  0.00           C  
ATOM   1852  CG1 ILE A1299    -104.139 -37.707-517.702  1.00  0.00           C  
ATOM   1853  CG2 ILE A1299    -106.303 -38.461-516.613  1.00  0.00           C  
ATOM   1854  CD1 ILE A1299    -104.052 -36.371-517.036  1.00  0.00           C  
ATOM   1855  N   ASP A1300    -105.627 -38.557-513.727  1.00  0.00           N  
ATOM   1856  CA  ASP A1300    -106.185 -37.704-512.686  1.00  0.00           C  
ATOM   1857  C   ASP A1300    -105.301 -37.470-511.456  1.00  0.00           C  
ATOM   1858  O   ASP A1300    -105.643 -36.672-510.588  1.00  0.00           O  
ATOM   1859  CB  ASP A1300    -107.560 -38.225-512.275  1.00  0.00           C  
ATOM   1860  CG  ASP A1300    -107.488 -39.489-511.474  1.00  0.00           C  
ATOM   1861  OD1 ASP A1300    -106.538 -40.276-511.652  1.00  0.00           O  
ATOM   1862  OD2 ASP A1300    -108.406 -39.699-510.662  1.00  0.00           O  
ATOM   1863  N   GLN A1301    -104.161 -38.143-511.382  1.00  0.00           N  
ATOM   1864  CA  GLN A1301    -103.265 -37.935-510.255  1.00  0.00           C  
ATOM   1865  C   GLN A1301    -102.254 -36.835-510.573  1.00  0.00           C  
ATOM   1866  O   GLN A1301    -101.599 -36.302-509.678  1.00  0.00           O  
ATOM   1867  CB  GLN A1301    -102.526 -39.228-509.916  1.00  0.00           C  
ATOM   1868  CG  GLN A1301    -103.410 -40.291-509.308  1.00  0.00           C  
ATOM   1869  CD  GLN A1301    -104.206 -39.771-508.119  1.00  0.00           C  
ATOM   1870  OE1 GLN A1301    -103.641 -39.309-507.121  1.00  0.00           O  
ATOM   1871  NE2 GLN A1301    -105.528 -39.840-508.223  1.00  0.00           N  
ATOM   1872  N   ASP A1302    -102.151 -36.491-511.856  1.00  0.00           N  
ATOM   1873  CA  ASP A1302    -101.211 -35.477-512.334  1.00  0.00           C  
ATOM   1874  C   ASP A1302    -101.139 -34.169-511.536  1.00  0.00           C  
ATOM   1875  O   ASP A1302    -100.054 -33.649-511.288  1.00  0.00           O  
ATOM   1876  CB  ASP A1302    -101.490 -35.158-513.808  1.00  0.00           C  
ATOM   1877  CG  ASP A1302    -100.428 -34.258-514.423  1.00  0.00           C  
ATOM   1878  OD1 ASP A1302    -100.777 -33.145-514.875  1.00  0.00           O  
ATOM   1879  OD2 ASP A1302     -99.244 -34.658-514.458  1.00  0.00           O  
ATOM   1880  N   PRO A1303    -102.282 -33.611-511.129  1.00  0.00           N  
ATOM   1881  CA  PRO A1303    -102.155 -32.362-510.372  1.00  0.00           C  
ATOM   1882  C   PRO A1303    -101.286 -32.422-509.107  1.00  0.00           C  
ATOM   1883  O   PRO A1303    -100.752 -31.399-508.676  1.00  0.00           O  
ATOM   1884  CB  PRO A1303    -103.611 -31.958-510.097  1.00  0.00           C  
ATOM   1885  CG  PRO A1303    -104.401 -33.218-510.330  1.00  0.00           C  
ATOM   1886  CD  PRO A1303    -103.686 -33.898-511.456  1.00  0.00           C  
ATOM   1887  N   TYR A1304    -101.134 -33.602-508.515  1.00  0.00           N  
ATOM   1888  CA  TYR A1304    -100.295 -33.732-507.325  1.00  0.00           C  
ATOM   1889  C   TYR A1304     -98.833 -33.579-507.719  1.00  0.00           C  
ATOM   1890  O   TYR A1304     -98.034 -32.958-507.009  1.00  0.00           O  
ATOM   1891  CB  TYR A1304    -100.453 -35.112-506.665  1.00  0.00           C  
ATOM   1892  CG  TYR A1304    -101.726 -35.306-505.880  1.00  0.00           C  
ATOM   1893  CD1 TYR A1304    -102.856 -35.852-506.475  1.00  0.00           C  
ATOM   1894  CD2 TYR A1304    -101.806 -34.916-504.541  1.00  0.00           C  
ATOM   1895  CE1 TYR A1304    -104.040 -36.006-505.761  1.00  0.00           C  
ATOM   1896  CE2 TYR A1304    -102.983 -35.062-503.815  1.00  0.00           C  
ATOM   1897  CZ  TYR A1304    -104.099 -35.608-504.431  1.00  0.00           C  
ATOM   1898  OH  TYR A1304    -105.276 -35.751-503.728  1.00  0.00           O  
ATOM   1899  N   PHE A1306     -98.488 -34.145-508.869  1.00  0.00           N  
ATOM   1900  CA  PHE A1306     -97.113 -34.125-509.328  1.00  0.00           C  
ATOM   1901  C   PHE A1306     -96.769 -32.928-510.200  1.00  0.00           C  
ATOM   1902  O   PHE A1306     -95.595 -32.631-510.442  1.00  0.00           O  
ATOM   1903  CB  PHE A1306     -96.821 -35.465-509.996  1.00  0.00           C  
ATOM   1904  CG  PHE A1306     -97.201 -36.636-509.127  1.00  0.00           C  
ATOM   1905  CD1 PHE A1306     -98.159 -37.563-509.544  1.00  0.00           C  
ATOM   1906  CD2 PHE A1306     -96.650 -36.771-507.849  1.00  0.00           C  
ATOM   1907  CE1 PHE A1306     -98.562 -38.602-508.697  1.00  0.00           C  
ATOM   1908  CE2 PHE A1306     -97.048 -37.801-507.004  1.00  0.00           C  
ATOM   1909  CZ  PHE A1306     -98.003 -38.716-507.426  1.00  0.00           C  
ATOM   1910  N   ARG A1310     -97.799 -32.227-510.652  1.00  0.00           N  
ATOM   1911  CA  ARG A1310     -97.580 -31.028-511.436  1.00  0.00           C  
ATOM   1912  C   ARG A1310     -97.058 -30.081-510.352  1.00  0.00           C  
ATOM   1913  O   ARG A1310     -96.120 -29.312-510.563  1.00  0.00           O  
ATOM   1914  CB  ARG A1310     -98.906 -30.523-512.013  1.00  0.00           C  
ATOM   1915  CG  ARG A1310     -98.766 -29.619-513.233  1.00  0.00           C  
ATOM   1916  CD  ARG A1310    -100.131 -29.165-513.735  1.00  0.00           C  
ATOM   1917  NE  ARG A1310    -101.041 -30.296-513.919  1.00  0.00           N  
ATOM   1918  CZ  ARG A1310    -102.243 -30.396-513.351  1.00  0.00           C  
ATOM   1919  NH1 ARG A1310    -102.691 -29.427-512.555  1.00  0.00           N  
ATOM   1920  NH2 ARG A1310    -102.995 -31.469-513.576  1.00  0.00           N  
ATOM   1921  N   MET A1312     -97.667 -30.186-509.172  1.00  0.00           N  
ATOM   1922  CA  MET A1312     -97.292 -29.388-508.011  1.00  0.00           C  
ATOM   1923  C   MET A1312     -95.908 -29.813-507.526  1.00  0.00           C  
ATOM   1924  O   MET A1312     -95.075 -28.975-507.185  1.00  0.00           O  
ATOM   1925  CB  MET A1312     -98.306 -29.591-506.882  1.00  0.00           C  
ATOM   1926  CG  MET A1312     -97.894 -28.969-505.560  1.00  0.00           C  
ATOM   1927  SD  MET A1312     -98.585 -29.818-504.109  1.00  0.00           S  
ATOM   1928  CE  MET A1312     -99.981 -28.773-503.771  1.00  0.00           C  
ATOM   1929  N   THR A1314     -95.672 -31.120-507.497  1.00  0.00           N  
ATOM   1930  CA  THR A1314     -94.397 -31.655-507.050  1.00  0.00           C  
ATOM   1931  C   THR A1314     -93.251 -31.175-507.930  1.00  0.00           C  
ATOM   1932  O   THR A1314     -92.218 -30.732-507.426  1.00  0.00           O  
ATOM   1933  CB  THR A1314     -94.425 -33.191-507.035  1.00  0.00           C  
ATOM   1934  OG1 THR A1314     -95.473 -33.634-506.161  1.00  0.00           O  
ATOM   1935  CG2 THR A1314     -93.098 -33.744-506.547  1.00  0.00           C  
ATOM   1936  N   ARG A1316     -93.431 -31.259-509.245  1.00  0.00           N  
ATOM   1937  CA  ARG A1316     -92.403 -30.812-510.180  1.00  0.00           C  
ATOM   1938  C   ARG A1316     -92.098 -29.333-509.969  1.00  0.00           C  
ATOM   1939  O   ARG A1316     -90.969 -28.883-510.167  1.00  0.00           O  
ATOM   1940  CB  ARG A1316     -92.862 -31.032-511.620  1.00  0.00           C  
ATOM   1941  CG  ARG A1316     -92.920 -32.485-512.039  1.00  0.00           C  
ATOM   1942  CD  ARG A1316     -93.741 -32.639-513.309  1.00  0.00           C  
ATOM   1943  NE  ARG A1316     -93.195 -31.884-514.434  1.00  0.00           N  
ATOM   1944  CZ  ARG A1316     -92.017 -32.134-515.002  1.00  0.00           C  
ATOM   1945  NH1 ARG A1316     -91.251 -33.123-514.548  1.00  0.00           N  
ATOM   1946  NH2 ARG A1316     -91.612 -31.398-516.032  1.00  0.00           N  
ATOM   1947  N   ASP A1317     -93.107 -28.580-509.556  1.00  0.00           N  
ATOM   1948  CA  ASP A1317     -92.938 -27.152-509.324  1.00  0.00           C  
ATOM   1949  C   ASP A1317     -92.052 -26.825-508.128  1.00  0.00           C  
ATOM   1950  O   ASP A1317     -91.265 -25.878-508.181  1.00  0.00           O  
ATOM   1951  CB  ASP A1317     -94.293 -26.493-509.122  1.00  0.00           C  
ATOM   1952  CG  ASP A1317     -94.538 -25.376-510.101  1.00  0.00           C  
ATOM   1953  OD1 ASP A1317     -94.660 -25.666-511.316  1.00  0.00           O  
ATOM   1954  OD2 ASP A1317     -94.603 -24.207-509.652  1.00  0.00           O  
ATOM   1955  N   VAL A1318     -92.178 -27.603-507.052  1.00  0.00           N  
ATOM   1956  CA  VAL A1318     -91.386 -27.357-505.848  1.00  0.00           C  
ATOM   1957  C   VAL A1318     -90.019 -28.036-505.839  1.00  0.00           C  
ATOM   1958  O   VAL A1318     -89.092 -27.554-505.194  1.00  0.00           O  
ATOM   1959  CB  VAL A1318     -92.153 -27.791-504.554  1.00  0.00           C  
ATOM   1960  CG1 VAL A1318     -93.478 -27.060-504.458  1.00  0.00           C  
ATOM   1961  CG2 VAL A1318     -92.380 -29.288-504.548  1.00  0.00           C  
ATOM   1962  N   ALA A1319     -89.896 -29.150-506.552  1.00  0.00           N  
ATOM   1963  CA  ALA A1319     -88.641 -29.899-506.588  1.00  0.00           C  
ATOM   1964  C   ALA A1319     -87.401 -29.009-506.656  1.00  0.00           C  
ATOM   1965  O   ALA A1319     -86.527 -29.074-505.784  1.00  0.00           O  
ATOM   1966  CB  ALA A1319     -88.645 -30.885-507.761  1.00  0.00           C  
ATOM   1967  N   PRO A1321     -87.311 -28.159-507.690  1.00  0.00           N  
ATOM   1968  CA  PRO A1321     -86.158 -27.267-507.845  1.00  0.00           C  
ATOM   1969  C   PRO A1321     -86.003 -26.281-506.689  1.00  0.00           C  
ATOM   1970  O   PRO A1321     -84.897 -26.055-506.186  1.00  0.00           O  
ATOM   1971  CB  PRO A1321     -86.442 -26.574-509.178  1.00  0.00           C  
ATOM   1972  CG  PRO A1321     -87.932 -26.503-509.201  1.00  0.00           C  
ATOM   1973  CD  PRO A1321     -88.334 -27.877-508.716  1.00  0.00           C  
ATOM   1974  N   ARG A1322     -87.119 -25.703-506.264  1.00  0.00           N  
ATOM   1975  CA  ARG A1322     -87.108 -24.744-505.177  1.00  0.00           C  
ATOM   1976  C   ARG A1322     -86.548 -25.358-503.897  1.00  0.00           C  
ATOM   1977  O   ARG A1322     -86.218 -24.635-502.958  1.00  0.00           O  
ATOM   1978  CB  ARG A1322     -88.522 -24.203-504.956  1.00  0.00           C  
ATOM   1979  CG  ARG A1322     -89.254 -23.969-506.271  1.00  0.00           C  
ATOM   1980  CD  ARG A1322     -90.118 -22.713-506.291  1.00  0.00           C  
ATOM   1981  NE  ARG A1322     -91.265 -22.769-505.390  1.00  0.00           N  
ATOM   1982  CZ  ARG A1322     -91.307 -22.193-504.191  1.00  0.00           C  
ATOM   1983  NH1 ARG A1322     -90.262 -21.513-503.734  1.00  0.00           N  
ATOM   1984  NH2 ARG A1322     -92.405 -22.278-503.452  1.00  0.00           N  
ATOM   1985  N   ILE A1323     -86.426 -26.685-503.853  1.00  0.00           N  
ATOM   1986  CA  ILE A1323     -85.878 -27.331-502.660  1.00  0.00           C  
ATOM   1987  C   ILE A1323     -84.686 -28.232-502.954  1.00  0.00           C  
ATOM   1988  O   ILE A1323     -84.357 -29.119-502.163  1.00  0.00           O  
ATOM   1989  CB  ILE A1323     -86.946 -28.144-501.886  1.00  0.00           C  
ATOM   1990  CG1 ILE A1323     -87.449 -29.314-502.735  1.00  0.00           C  
ATOM   1991  CG2 ILE A1323     -88.092 -27.222-501.478  1.00  0.00           C  
ATOM   1992  CD1 ILE A1323     -88.425 -30.218-502.014  1.00  0.00           C  
ATOM   1993  N   GLY A1341     -84.055 -28.001-504.102  1.00  0.00           N  
ATOM   1994  CA  GLY A1341     -82.867 -28.747-504.485  1.00  0.00           C  
ATOM   1995  C   GLY A1341     -82.999 -30.193-504.908  1.00  0.00           C  
ATOM   1996  O   GLY A1341     -82.007 -30.935-504.907  1.00  0.00           O  
ATOM   1997  N   TYR A1342     -84.207 -30.605-505.274  1.00  0.00           N  
ATOM   1998  CA  TYR A1342     -84.431 -31.980-505.702  1.00  0.00           C  
ATOM   1999  C   TYR A1342     -84.834 -32.023-507.167  1.00  0.00           C  
ATOM   2000  O   TYR A1342     -85.389 -31.059-507.696  1.00  0.00           O  
ATOM   2001  CB  TYR A1342     -85.540 -32.635-504.878  1.00  0.00           C  
ATOM   2002  CG  TYR A1342     -85.245 -32.818-503.406  1.00  0.00           C  
ATOM   2003  CD1 TYR A1342     -83.963 -33.122-502.962  1.00  0.00           C  
ATOM   2004  CD2 TYR A1342     -86.272 -32.763-502.461  1.00  0.00           C  
ATOM   2005  CE1 TYR A1342     -83.710 -33.376-501.611  1.00  0.00           C  
ATOM   2006  CE2 TYR A1342     -86.033 -33.012-501.114  1.00  0.00           C  
ATOM   2007  CZ  TYR A1342     -84.751 -33.322-500.695  1.00  0.00           C  
ATOM   2008  OH  TYR A1342     -84.511 -33.608-499.370  1.00  0.00           O  
ATOM   2009  N   PRO A1344     -84.553 -33.145-507.846  1.00  0.00           N  
ATOM   2010  CA  PRO A1344     -84.908 -33.291-509.258  1.00  0.00           C  
ATOM   2011  C   PRO A1344     -86.415 -33.455-509.436  1.00  0.00           C  
ATOM   2012  O   PRO A1344     -87.113 -33.924-508.531  1.00  0.00           O  
ATOM   2013  CB  PRO A1344     -84.143 -34.540-509.675  1.00  0.00           C  
ATOM   2014  CG  PRO A1344     -84.109 -35.343-508.423  1.00  0.00           C  
ATOM   2015  CD  PRO A1344     -83.776 -34.308-507.381  1.00  0.00           C  
ATOM   2016  N   LYS A1345     -86.919 -33.050-510.596  1.00  0.00           N  
ATOM   2017  CA  LYS A1345     -88.339 -33.186-510.879  1.00  0.00           C  
ATOM   2018  C   LYS A1345     -88.615 -34.640-511.209  1.00  0.00           C  
ATOM   2019  O   LYS A1345     -87.785 -35.323-511.814  1.00  0.00           O  
ATOM   2020  CB  LYS A1345     -88.753 -32.342-512.079  1.00  0.00           C  
ATOM   2021  CG  LYS A1345     -88.639 -30.848-511.878  1.00  0.00           C  
ATOM   2022  CD  LYS A1345     -89.150 -30.106-513.111  1.00  0.00           C  
ATOM   2023  CE  LYS A1345     -89.055 -28.604-512.941  1.00  0.00           C  
ATOM   2024  NZ  LYS A1345     -89.619 -27.911-514.122  1.00  0.00           N  
ATOM   2025  N   PRO A1347     -89.772 -35.146-510.779  1.00  0.00           N  
ATOM   2026  CA  PRO A1347     -90.092 -36.539-511.082  1.00  0.00           C  
ATOM   2027  C   PRO A1347     -90.724 -36.592-512.465  1.00  0.00           C  
ATOM   2028  O   PRO A1347     -91.377 -35.640-512.893  1.00  0.00           O  
ATOM   2029  CB  PRO A1347     -91.084 -36.905-509.986  1.00  0.00           C  
ATOM   2030  CG  PRO A1347     -91.821 -35.606-509.779  1.00  0.00           C  
ATOM   2031  CD  PRO A1347     -90.690 -34.600-509.763  1.00  0.00           C  
ATOM   2032  N   ALA A1348     -90.522 -37.702-513.160  1.00  0.00           N  
ATOM   2033  CA  ALA A1348     -91.094 -37.891-514.483  1.00  0.00           C  
ATOM   2034  C   ALA A1348     -92.472 -38.533-514.322  1.00  0.00           C  
ATOM   2035  O   ALA A1348     -92.759 -39.146-513.296  1.00  0.00           O  
ATOM   2036  CB  ALA A1348     -90.187 -38.784-515.316  1.00  0.00           C  
ATOM   2037  N   LEU A1349     -93.315 -38.399-515.342  1.00  0.00           N  
ATOM   2038  CA  LEU A1349     -94.659 -38.957-515.307  1.00  0.00           C  
ATOM   2039  C   LEU A1349     -95.061 -39.769-516.530  1.00  0.00           C  
ATOM   2040  O   LEU A1349     -94.615 -39.507-517.644  1.00  0.00           O  
ATOM   2041  CB  LEU A1349     -95.678 -37.838-515.118  1.00  0.00           C  
ATOM   2042  CG  LEU A1349     -95.789 -37.274-513.702  1.00  0.00           C  
ATOM   2043  CD1 LEU A1349     -96.717 -36.084-513.704  1.00  0.00           C  
ATOM   2044  CD2 LEU A1349     -96.321 -38.352-512.764  1.00  0.00           C  
ATOM   2045  N   LEU A1350     -95.907 -40.767-516.296  1.00  0.00           N  
ATOM   2046  CA  LEU A1350     -96.460 -41.619-517.346  1.00  0.00           C  
ATOM   2047  C   LEU A1350     -97.937 -41.737-516.986  1.00  0.00           C  
ATOM   2048  O   LEU A1350     -98.302 -42.384-516.000  1.00  0.00           O  
ATOM   2049  CB  LEU A1350     -95.788 -42.990-517.364  1.00  0.00           C  
ATOM   2050  CG  LEU A1350     -94.388 -43.008-517.989  1.00  0.00           C  
ATOM   2051  CD1 LEU A1350     -93.737 -44.378-517.807  1.00  0.00           C  
ATOM   2052  CD2 LEU A1350     -94.501 -42.653-519.463  1.00  0.00           C  
ATOM   2053  N   HIS A1351     -98.770 -41.074-517.784  1.00  0.00           N  
ATOM   2054  CA  HIS A1351    -100.207 -41.030-517.569  1.00  0.00           C  
ATOM   2055  C   HIS A1351    -100.985 -42.080-518.336  1.00  0.00           C  
ATOM   2056  O   HIS A1351    -100.676 -42.388-519.488  1.00  0.00           O  
ATOM   2057  CB  HIS A1351    -100.753 -39.658-517.973  1.00  0.00           C  
ATOM   2058  CG  HIS A1351    -100.039 -38.499-517.346  1.00  0.00           C  
ATOM   2059  ND1 HIS A1351     -99.970 -38.311-515.980  1.00  0.00           N  
ATOM   2060  CD2 HIS A1351     -99.406 -37.439-517.901  1.00  0.00           C  
ATOM   2061  CE1 HIS A1351     -99.327 -37.186-515.723  1.00  0.00           C  
ATOM   2062  NE2 HIS A1351     -98.975 -36.637-516.872  1.00  0.00           N  
ATOM   2063  N   SER A1352    -102.015 -42.616-517.691  1.00  0.00           N  
ATOM   2064  CA  SER A1352    -102.877 -43.598-518.331  1.00  0.00           C  
ATOM   2065  C   SER A1352    -104.289 -43.027-518.379  1.00  0.00           C  
ATOM   2066  O   SER A1352    -104.661 -42.178-517.563  1.00  0.00           O  
ATOM   2067  CB  SER A1352    -102.899 -44.908-517.555  1.00  0.00           C  
ATOM   2068  OG  SER A1352    -103.591 -44.758-516.331  1.00  0.00           O  
ATOM   2069  N   THR A1356    -105.060 -43.485-519.356  1.00  0.00           N  
ATOM   2070  CA  THR A1356    -106.439 -43.060-519.508  1.00  0.00           C  
ATOM   2071  C   THR A1356    -107.267 -43.733-518.414  1.00  0.00           C  
ATOM   2072  O   THR A1356    -106.750 -44.529-517.625  1.00  0.00           O  
ATOM   2073  CB  THR A1356    -107.002 -43.485-520.887  1.00  0.00           C  
ATOM   2074  OG1 THR A1356    -106.790 -44.889-521.076  1.00  0.00           O  
ATOM   2075  CG2 THR A1356    -106.316 -42.719-522.009  1.00  0.00           C  
ATOM   2076  N   PHE A1360    -108.553 -43.414-518.365  1.00  0.00           N  
ATOM   2077  CA  PHE A1360    -109.439 -44.008-517.368  1.00  0.00           C  
ATOM   2078  C   PHE A1360    -109.999 -45.320-517.878  1.00  0.00           C  
ATOM   2079  O   PHE A1360    -110.277 -45.459-519.071  1.00  0.00           O  
ATOM   2080  CB  PHE A1360    -110.628 -43.088-517.065  1.00  0.00           C  
ATOM   2081  CG  PHE A1360    -110.249 -41.795-516.429  1.00  0.00           C  
ATOM   2082  CD1 PHE A1360    -109.719 -41.770-515.147  1.00  0.00           C  
ATOM   2083  CD2 PHE A1360    -110.391 -40.600-517.123  1.00  0.00           C  
ATOM   2084  CE1 PHE A1360    -109.330 -40.572-514.561  1.00  0.00           C  
ATOM   2085  CE2 PHE A1360    -110.004 -39.393-516.548  1.00  0.00           C  
ATOM   2086  CZ  PHE A1360    -109.471 -39.380-515.262  1.00  0.00           C  
ATOM   2087  N   PHE A1361    -110.146 -46.286-516.978  1.00  0.00           N  
ATOM   2088  CA  PHE A1361    -110.753 -47.550-517.351  1.00  0.00           C  
ATOM   2089  C   PHE A1361    -112.247 -47.191-517.335  1.00  0.00           C  
ATOM   2090  O   PHE A1361    -112.774 -46.703-516.331  1.00  0.00           O  
ATOM   2091  CB  PHE A1361    -110.458 -48.634-516.323  1.00  0.00           C  
ATOM   2092  CG  PHE A1361    -110.832 -50.007-516.784  1.00  0.00           C  
ATOM   2093  CD1 PHE A1361    -110.034 -50.685-517.700  1.00  0.00           C  
ATOM   2094  CD2 PHE A1361    -112.008 -50.606-516.338  1.00  0.00           C  
ATOM   2095  CE1 PHE A1361    -110.403 -51.945-518.173  1.00  0.00           C  
ATOM   2096  CE2 PHE A1361    -112.393 -51.864-516.800  1.00  0.00           C  
ATOM   2097  CZ  PHE A1361    -111.592 -52.539-517.720  1.00  0.00           C  
ATOM   2098  N   PRO A1365    -112.942 -47.421-518.455  1.00  0.00           N  
ATOM   2099  CA  PRO A1365    -114.371 -47.122-518.620  1.00  0.00           C  
ATOM   2100  C   PRO A1365    -115.351 -47.738-517.640  1.00  0.00           C  
ATOM   2101  O   PRO A1365    -115.189 -48.877-517.209  1.00  0.00           O  
ATOM   2102  CB  PRO A1365    -114.670 -47.595-520.047  1.00  0.00           C  
ATOM   2103  CG  PRO A1365    -113.331 -47.551-520.722  1.00  0.00           C  
ATOM   2104  CD  PRO A1365    -112.410 -48.081-519.657  1.00  0.00           C  
ATOM   2105  N   ALA A1366    -116.383 -46.967-517.311  1.00  0.00           N  
ATOM   2106  CA  ALA A1366    -117.449 -47.446-516.444  1.00  0.00           C  
ATOM   2107  C   ALA A1366    -118.262 -48.373-517.349  1.00  0.00           C  
ATOM   2108  O   ALA A1366    -118.322 -48.164-518.563  1.00  0.00           O  
ATOM   2109  CB  ALA A1366    -118.312 -46.284-515.983  1.00  0.00           C  
ATOM   2110  N   LEU A1368    -118.884 -49.394-516.776  1.00  0.00           N  
ATOM   2111  CA  LEU A1368    -119.670 -50.314-517.583  1.00  0.00           C  
ATOM   2112  C   LEU A1368    -120.681 -49.662-518.533  1.00  0.00           C  
ATOM   2113  O   LEU A1368    -120.857 -50.136-519.660  1.00  0.00           O  
ATOM   2114  CB  LEU A1368    -120.396 -51.316-516.684  1.00  0.00           C  
ATOM   2115  CG  LEU A1368    -119.588 -52.557-516.301  1.00  0.00           C  
ATOM   2116  CD1 LEU A1368    -120.272 -53.319-515.156  1.00  0.00           C  
ATOM   2117  CD2 LEU A1368    -119.435 -53.439-517.530  1.00  0.00           C  
ATOM   2118  N   GLN A1369    -121.333 -48.582-518.111  1.00  0.00           N  
ATOM   2119  CA  GLN A1369    -122.335 -47.965-518.973  1.00  0.00           C  
ATOM   2120  C   GLN A1369    -121.866 -46.978-520.018  1.00  0.00           C  
ATOM   2121  O   GLN A1369    -122.681 -46.434-520.765  1.00  0.00           O  
ATOM   2122  CB  GLN A1369    -123.460 -47.315-518.153  1.00  0.00           C  
ATOM   2123  CG  GLN A1369    -123.117 -46.905-516.751  1.00  0.00           C  
ATOM   2124  CD  GLN A1369    -122.882 -48.093-515.848  1.00  0.00           C  
ATOM   2125  OE1 GLN A1369    -123.650 -49.057-515.850  1.00  0.00           O  
ATOM   2126  NE2 GLN A1369    -121.817 -48.030-515.064  1.00  0.00           N  
ATOM   2127  N   GLY A1370    -120.567 -46.743-520.095  1.00  0.00           N  
ATOM   2128  CA  GLY A1370    -120.093 -45.812-521.093  1.00  0.00           C  
ATOM   2129  C   GLY A1370    -118.810 -45.119-520.708  1.00  0.00           C  
ATOM   2130  O   GLY A1370    -118.600 -44.780-519.541  1.00  0.00           O  
ATOM   2131  N   ALA A1373    -117.957 -44.898-521.704  1.00  0.00           N  
ATOM   2132  CA  ALA A1373    -116.673 -44.246-521.490  1.00  0.00           C  
ATOM   2133  C   ALA A1373    -116.811 -42.788-521.049  1.00  0.00           C  
ATOM   2134  O   ALA A1373    -115.806 -42.092-520.894  1.00  0.00           O  
ATOM   2135  CB  ALA A1373    -115.827 -44.338-522.764  1.00  0.00           C  
ATOM   2136  N   GLN A1412    -118.048 -42.328-520.855  1.00  0.00           N  
ATOM   2137  CA  GLN A1412    -118.286 -40.947-520.417  1.00  0.00           C  
ATOM   2138  C   GLN A1412    -117.795 -40.797-518.981  1.00  0.00           C  
ATOM   2139  O   GLN A1412    -117.376 -39.714-518.568  1.00  0.00           O  
ATOM   2140  CB  GLN A1412    -119.778 -40.581-520.466  1.00  0.00           C  
ATOM   2141  CG  GLN A1412    -120.473 -40.910-521.768  1.00  0.00           C  
ATOM   2142  CD  GLN A1412    -120.787 -42.383-521.884  1.00  0.00           C  
ATOM   2143  OE1 GLN A1412    -121.590 -42.918-521.122  1.00  0.00           O  
ATOM   2144  NE2 GLN A1412    -120.146 -43.051-522.831  1.00  0.00           N  
ATOM   2145  N   THR A1413    -117.861 -41.894-518.229  1.00  0.00           N  
ATOM   2146  CA  THR A1413    -117.422 -41.919-516.836  1.00  0.00           C  
ATOM   2147  C   THR A1413    -116.391 -43.024-516.671  1.00  0.00           C  
ATOM   2148  O   THR A1413    -116.356 -43.974-517.455  1.00  0.00           O  
ATOM   2149  CB  THR A1413    -118.593 -42.230-515.872  1.00  0.00           C  
ATOM   2150  OG1 THR A1413    -119.640 -41.277-516.067  1.00  0.00           O  
ATOM   2151  CG2 THR A1413    -118.129 -42.167-514.419  1.00  0.00           C  
ATOM   2152  N   LYS A1414    -115.545 -42.895-515.656  1.00  0.00           N  
ATOM   2153  CA  LYS A1414    -114.557 -43.920-515.393  1.00  0.00           C  
ATOM   2154  C   LYS A1414    -115.212 -44.891-514.426  1.00  0.00           C  
ATOM   2155  O   LYS A1414    -116.182 -44.550-513.747  1.00  0.00           O  
ATOM   2156  CB  LYS A1414    -113.299 -43.320-514.764  1.00  0.00           C  
ATOM   2157  CG  LYS A1414    -113.483 -42.778-513.356  1.00  0.00           C  
ATOM   2158  CD  LYS A1414    -112.143 -42.353-512.759  1.00  0.00           C  
ATOM   2159  CE  LYS A1414    -112.291 -41.815-511.337  1.00  0.00           C  
ATOM   2160  NZ  LYS A1414    -112.739 -42.860-510.375  1.00  0.00           N  
ATOM   2161  N   MET A1415    -114.704 -46.111-514.381  1.00  0.00           N  
ATOM   2162  CA  MET A1415    -115.250 -47.093-513.469  1.00  0.00           C  
ATOM   2163  C   MET A1415    -114.977 -46.571-512.056  1.00  0.00           C  
ATOM   2164  O   MET A1415    -113.870 -46.123-511.763  1.00  0.00           O  
ATOM   2165  CB  MET A1415    -114.556 -48.436-513.684  1.00  0.00           C  
ATOM   2166  CG  MET A1415    -114.979 -49.497-512.700  1.00  0.00           C  
ATOM   2167  SD  MET A1415    -114.346 -51.149-513.051  1.00  0.00           S  
ATOM   2168  CE  MET A1415    -115.312 -51.575-514.530  1.00  0.00           C  
ATOM   2169  N   SER A1416    -115.980 -46.602-511.184  1.00  0.00           N  
ATOM   2170  CA  SER A1416    -115.774 -46.126-509.820  1.00  0.00           C  
ATOM   2171  C   SER A1416    -116.611 -46.892-508.812  1.00  0.00           C  
ATOM   2172  O   SER A1416    -117.815 -47.070-508.996  1.00  0.00           O  
ATOM   2173  CB  SER A1416    -116.092 -44.629-509.711  1.00  0.00           C  
ATOM   2174  OG  SER A1416    -115.853 -44.143-508.403  1.00  0.00           O  
ATOM   2175  N   ALA A1440    -115.961 -47.345-507.745  1.00  0.00           N  
ATOM   2176  CA  ALA A1440    -116.645 -48.089-506.692  1.00  0.00           C  
ATOM   2177  C   ALA A1440    -117.821 -47.267-506.163  1.00  0.00           C  
ATOM   2178  O   ALA A1440    -118.793 -47.822-505.648  1.00  0.00           O  
ATOM   2179  CB  ALA A1440    -115.671 -48.416-505.563  1.00  0.00           C  
ATOM   2180  N   SER A1441    -117.731 -45.944-506.306  1.00  0.00           N  
ATOM   2181  CA  SER A1441    -118.786 -45.029-505.868  1.00  0.00           C  
ATOM   2182  C   SER A1441    -120.017 -45.324-506.712  1.00  0.00           C  
ATOM   2183  O   SER A1441    -120.964 -44.535-506.774  1.00  0.00           O  
ATOM   2184  CB  SER A1441    -118.361 -43.576-506.098  1.00  0.00           C  
ATOM   2185  OG  SER A1441    -117.000 -43.372-505.763  1.00  0.00           O  
ATOM   2186  N   ASP A1442    -119.980 -46.475-507.368  1.00  0.00           N  
ATOM   2187  CA  ASP A1442    -121.052 -46.910-508.235  1.00  0.00           C  
ATOM   2188  C   ASP A1442    -120.746 -48.353-508.645  1.00  0.00           C  
ATOM   2189  O   ASP A1442    -120.329 -48.614-509.768  1.00  0.00           O  
ATOM   2190  CB  ASP A1442    -121.088 -46.005-509.461  1.00  0.00           C  
ATOM   2191  CG  ASP A1442    -122.457 -45.907-510.058  1.00  0.00           C  
ATOM   2192  OD1 ASP A1442    -122.578 -45.340-511.166  1.00  0.00           O  
ATOM   2193  OD2 ASP A1442    -123.411 -46.392-509.412  1.00  0.00           O  
ATOM   2194  N   PRO A1449    -120.945 -49.310-507.723  1.00  0.00           N  
ATOM   2195  CA  PRO A1449    -120.698 -50.745-507.944  1.00  0.00           C  
ATOM   2196  C   PRO A1449    -121.295 -51.340-509.223  1.00  0.00           C  
ATOM   2197  O   PRO A1449    -120.780 -52.326-509.762  1.00  0.00           O  
ATOM   2198  CB  PRO A1449    -121.262 -51.390-506.675  1.00  0.00           C  
ATOM   2199  CG  PRO A1449    -122.300 -50.398-506.210  1.00  0.00           C  
ATOM   2200  CD  PRO A1449    -121.594 -49.091-506.419  1.00  0.00           C  
ATOM   2201  N   ASN A1450    -122.388 -50.746-509.694  1.00  0.00           N  
ATOM   2202  CA  ASN A1450    -123.054 -51.191-510.917  1.00  0.00           C  
ATOM   2203  C   ASN A1450    -122.207 -50.814-512.135  1.00  0.00           C  
ATOM   2204  O   ASN A1450    -122.392 -51.345-513.230  1.00  0.00           O  
ATOM   2205  CB  ASN A1450    -124.420 -50.523-511.022  1.00  0.00           C  
ATOM   2206  CG  ASN A1450    -124.363 -49.050-510.668  1.00  0.00           C  
ATOM   2207  OD1 ASN A1450    -124.232 -48.688-509.494  1.00  0.00           O  
ATOM   2208  ND2 ASN A1450    -124.437 -48.190-511.681  1.00  0.00           N  
ATOM   2209  N   SER A1452    -121.279 -49.885-511.932  1.00  0.00           N  
ATOM   2210  CA  SER A1452    -120.401 -49.436-512.998  1.00  0.00           C  
ATOM   2211  C   SER A1452    -119.075 -50.190-512.997  1.00  0.00           C  
ATOM   2212  O   SER A1452    -118.290 -50.063-513.940  1.00  0.00           O  
ATOM   2213  CB  SER A1452    -120.114 -47.935-512.857  1.00  0.00           C  
ATOM   2214  OG  SER A1452    -118.912 -47.688-512.145  1.00  0.00           O  
ATOM   2215  N   SER A1455    -118.822 -50.983-511.960  1.00  0.00           N  
ATOM   2216  CA  SER A1455    -117.551 -51.685-511.891  1.00  0.00           C  
ATOM   2217  C   SER A1455    -117.589 -53.190-511.710  1.00  0.00           C  
ATOM   2218  O   SER A1455    -118.590 -53.758-511.284  1.00  0.00           O  
ATOM   2219  CB  SER A1455    -116.672 -51.063-510.792  1.00  0.00           C  
ATOM   2220  OG  SER A1455    -117.295 -51.079-509.527  1.00  0.00           O  
ATOM   2221  N   ILE A1456    -116.473 -53.817-512.077  1.00  0.00           N  
ATOM   2222  CA  ILE A1456    -116.270 -55.260-511.960  1.00  0.00           C  
ATOM   2223  C   ILE A1456    -115.241 -55.359-510.834  1.00  0.00           C  
ATOM   2224  O   ILE A1456    -114.112 -54.872-510.972  1.00  0.00           O  
ATOM   2225  CB  ILE A1456    -115.628 -55.863-513.231  1.00  0.00           C  
ATOM   2226  CG1 ILE A1456    -116.469 -55.535-514.464  1.00  0.00           C  
ATOM   2227  CG2 ILE A1456    -115.452 -57.367-513.060  1.00  0.00           C  
ATOM   2228  CD1 ILE A1456    -117.689 -56.395-514.639  1.00  0.00           C  
ATOM   2229  N   PHE A1457    -115.624 -55.977-509.723  1.00  0.00           N  
ATOM   2230  CA  PHE A1457    -114.723 -56.087-508.583  1.00  0.00           C  
ATOM   2231  C   PHE A1457    -113.820 -57.300-508.628  1.00  0.00           C  
ATOM   2232  O   PHE A1457    -114.164 -58.324-509.224  1.00  0.00           O  
ATOM   2233  CB  PHE A1457    -115.522 -56.084-507.280  1.00  0.00           C  
ATOM   2234  CG  PHE A1457    -116.183 -54.771-506.992  1.00  0.00           C  
ATOM   2235  CD1 PHE A1457    -117.553 -54.607-507.182  1.00  0.00           C  
ATOM   2236  CD2 PHE A1457    -115.429 -53.683-506.552  1.00  0.00           C  
ATOM   2237  CE1 PHE A1457    -118.164 -53.377-506.937  1.00  0.00           C  
ATOM   2238  CE2 PHE A1457    -116.028 -52.446-506.303  1.00  0.00           C  
ATOM   2239  CZ  PHE A1457    -117.402 -52.294-506.496  1.00  0.00           C  
ATOM   2240  N   LEU A1458    -112.660 -57.172-507.994  1.00  0.00           N  
ATOM   2241  CA  LEU A1458    -111.687 -58.255-507.959  1.00  0.00           C  
ATOM   2242  C   LEU A1458    -112.185 -59.453-507.157  1.00  0.00           C  
ATOM   2243  O   LEU A1458    -111.603 -60.533-507.224  1.00  0.00           O  
ATOM   2244  CB  LEU A1458    -110.357 -57.741-507.395  1.00  0.00           C  
ATOM   2245  CG  LEU A1458    -109.753 -56.559-508.174  1.00  0.00           C  
ATOM   2246  CD1 LEU A1458    -108.458 -56.117-507.524  1.00  0.00           C  
ATOM   2247  CD2 LEU A1458    -109.513 -56.957-509.622  1.00  0.00           C  
ATOM   2248  N   THR A1459    -113.265 -59.262-506.403  1.00  0.00           N  
ATOM   2249  CA  THR A1459    -113.840 -60.348-505.619  1.00  0.00           C  
ATOM   2250  C   THR A1459    -115.135 -60.883-506.251  1.00  0.00           C  
ATOM   2251  O   THR A1459    -115.752 -61.817-505.726  1.00  0.00           O  
ATOM   2252  CB  THR A1459    -114.114 -59.911-504.151  1.00  0.00           C  
ATOM   2253  OG1 THR A1459    -114.758 -58.630-504.131  1.00  0.00           O  
ATOM   2254  CG2 THR A1459    -112.811 -59.830-503.369  1.00  0.00           C  
ATOM   2255  N   ASP A1460    -115.535 -60.298-507.381  1.00  0.00           N  
ATOM   2256  CA  ASP A1460    -116.741 -60.739-508.083  1.00  0.00           C  
ATOM   2257  C   ASP A1460    -116.577 -62.180-508.536  1.00  0.00           C  
ATOM   2258  O   ASP A1460    -115.494 -62.602-508.947  1.00  0.00           O  
ATOM   2259  CB  ASP A1460    -117.033 -59.878-509.324  1.00  0.00           C  
ATOM   2260  CG  ASP A1460    -117.711 -58.558-508.988  1.00  0.00           C  
ATOM   2261  OD1 ASP A1460    -118.215 -58.413-507.856  1.00  0.00           O  
ATOM   2262  OD2 ASP A1460    -117.758 -57.667-509.866  1.00  0.00           O  
ATOM   2263  N   THR A1461    -117.666 -62.929-508.470  1.00  0.00           N  
ATOM   2264  CA  THR A1461    -117.659 -64.323-508.887  1.00  0.00           C  
ATOM   2265  C   THR A1461    -117.700 -64.406-510.405  1.00  0.00           C  
ATOM   2266  O   THR A1461    -118.044 -63.438-511.080  1.00  0.00           O  
ATOM   2267  CB  THR A1461    -118.885 -65.046-508.339  1.00  0.00           C  
ATOM   2268  OG1 THR A1461    -120.068 -64.430-508.875  1.00  0.00           O  
ATOM   2269  CG2 THR A1461    -118.913 -64.948-506.812  1.00  0.00           C  
ATOM   2270  N   ALA A1462    -117.346 -65.566-510.938  1.00  0.00           N  
ATOM   2271  CA  ALA A1462    -117.372 -65.771-512.377  1.00  0.00           C  
ATOM   2272  C   ALA A1462    -118.762 -65.383-512.866  1.00  0.00           C  
ATOM   2273  O   ALA A1462    -118.922 -64.735-513.902  1.00  0.00           O  
ATOM   2274  CB  ALA A1462    -117.098 -67.238-512.696  1.00  0.00           C  
ATOM   2275  N   LYS A1463    -119.763 -65.783-512.087  1.00  0.00           N  
ATOM   2276  CA  LYS A1463    -121.164 -65.525-512.389  1.00  0.00           C  
ATOM   2277  C   LYS A1463    -121.488 -64.041-512.481  1.00  0.00           C  
ATOM   2278  O   LYS A1463    -122.101 -63.591-513.449  1.00  0.00           O  
ATOM   2279  CB  LYS A1463    -122.039 -66.173-511.314  1.00  0.00           C  
ATOM   2280  CG  LYS A1463    -123.273 -66.871-511.841  1.00  0.00           C  
ATOM   2281  CD  LYS A1463    -124.217 -65.903-512.513  1.00  0.00           C  
ATOM   2282  CE  LYS A1463    -125.333 -66.665-513.212  1.00  0.00           C  
ATOM   2283  NZ  LYS A1463    -126.284 -65.758-513.916  1.00  0.00           N  
ATOM   2284  N   GLN A1465    -121.078 -63.282-511.470  1.00  0.00           N  
ATOM   2285  CA  GLN A1465    -121.339 -61.849-511.435  1.00  0.00           C  
ATOM   2286  C   GLN A1465    -120.649 -61.095-512.577  1.00  0.00           C  
ATOM   2287  O   GLN A1465    -121.164 -60.086-513.067  1.00  0.00           O  
ATOM   2288  CB  GLN A1465    -120.900 -61.279-510.081  1.00  0.00           C  
ATOM   2289  CG  GLN A1465    -121.489 -62.019-508.886  1.00  0.00           C  
ATOM   2290  CD  GLN A1465    -120.941 -61.544-507.542  1.00  0.00           C  
ATOM   2291  OE1 GLN A1465    -119.729 -61.361-507.375  1.00  0.00           O  
ATOM   2292  NE2 GLN A1465    -121.833 -61.364-506.572  1.00  0.00           N  
ATOM   2293  N   ILE A1467    -119.485 -61.581-512.996  1.00  0.00           N  
ATOM   2294  CA  ILE A1467    -118.746 -60.945-514.079  1.00  0.00           C  
ATOM   2295  C   ILE A1467    -119.575 -61.064-515.358  1.00  0.00           C  
ATOM   2296  O   ILE A1467    -119.845 -60.066-516.044  1.00  0.00           O  
ATOM   2297  CB  ILE A1467    -117.356 -61.620-514.280  1.00  0.00           C  
ATOM   2298  CG1 ILE A1467    -116.509 -61.443-513.008  1.00  0.00           C  
ATOM   2299  CG2 ILE A1467    -116.652 -61.032-515.500  1.00  0.00           C  
ATOM   2300  CD1 ILE A1467    -115.315 -62.375-512.918  1.00  0.00           C  
ATOM   2301  N   LYS A1506    -119.985 -62.292-515.661  1.00  0.00           N  
ATOM   2302  CA  LYS A1506    -120.797 -62.564-516.837  1.00  0.00           C  
ATOM   2303  C   LYS A1506    -122.048 -61.682-516.832  1.00  0.00           C  
ATOM   2304  O   LYS A1506    -122.366 -61.024-517.824  1.00  0.00           O  
ATOM   2305  CB  LYS A1506    -121.203 -64.036-516.845  1.00  0.00           C  
ATOM   2306  CG  LYS A1506    -122.162 -64.436-517.962  1.00  0.00           C  
ATOM   2307  CD  LYS A1506    -122.587 -65.890-517.786  1.00  0.00           C  
ATOM   2308  CE  LYS A1506    -123.470 -66.378-518.926  1.00  0.00           C  
ATOM   2309  NZ  LYS A1506    -123.861 -67.815-518.745  1.00  0.00           N  
ATOM   2310  N   THR A1507    -122.741 -61.663-515.699  1.00  0.00           N  
ATOM   2311  CA  THR A1507    -123.963 -60.880-515.553  1.00  0.00           C  
ATOM   2312  C   THR A1507    -123.755 -59.379-515.731  1.00  0.00           C  
ATOM   2313  O   THR A1507    -124.555 -58.712-516.391  1.00  0.00           O  
ATOM   2314  CB  THR A1507    -124.612 -61.144-514.173  1.00  0.00           C  
ATOM   2315  OG1 THR A1507    -125.042 -62.509-514.108  1.00  0.00           O  
ATOM   2316  CG2 THR A1507    -125.810 -60.238-513.948  1.00  0.00           C  
ATOM   2317  N   LYS A1508    -122.691 -58.843-515.143  1.00  0.00           N  
ATOM   2318  CA  LYS A1508    -122.419 -57.416-515.263  1.00  0.00           C  
ATOM   2319  C   LYS A1508    -122.097 -57.027-516.701  1.00  0.00           C  
ATOM   2320  O   LYS A1508    -122.528 -55.971-517.180  1.00  0.00           O  
ATOM   2321  CB  LYS A1508    -121.266 -57.008-514.339  1.00  0.00           C  
ATOM   2322  CG  LYS A1508    -121.645 -57.005-512.870  1.00  0.00           C  
ATOM   2323  CD  LYS A1508    -120.608 -56.305-512.006  1.00  0.00           C  
ATOM   2324  CE  LYS A1508    -121.058 -56.270-510.556  1.00  0.00           C  
ATOM   2325  NZ  LYS A1508    -120.079 -55.562-509.691  1.00  0.00           N  
ATOM   2326  N   VAL A1509    -121.337 -57.883-517.384  1.00  0.00           N  
ATOM   2327  CA  VAL A1509    -120.962 -57.635-518.772  1.00  0.00           C  
ATOM   2328  C   VAL A1509    -122.180 -57.728-519.678  1.00  0.00           C  
ATOM   2329  O   VAL A1509    -122.448 -56.828-520.474  1.00  0.00           O  
ATOM   2330  CB  VAL A1509    -119.911 -58.664-519.268  1.00  0.00           C  
ATOM   2331  CG1 VAL A1509    -119.660 -58.489-520.788  1.00  0.00           C  
ATOM   2332  CG2 VAL A1509    -118.617 -58.504-518.470  1.00  0.00           C  
ATOM   2333  N   ASN A1510    -122.919 -58.821-519.554  1.00  0.00           N  
ATOM   2334  CA  ASN A1510    -124.091 -59.015-520.395  1.00  0.00           C  
ATOM   2335  C   ASN A1510    -125.172 -57.967-520.200  1.00  0.00           C  
ATOM   2336  O   ASN A1510    -125.743 -57.473-521.170  1.00  0.00           O  
ATOM   2337  CB  ASN A1510    -124.689 -60.410-520.179  1.00  0.00           C  
ATOM   2338  CG  ASN A1510    -123.922 -61.485-520.923  1.00  0.00           C  
ATOM   2339  OD1 ASN A1510    -123.361 -61.230-521.993  1.00  0.00           O  
ATOM   2340  ND2 ASN A1510    -123.907 -62.695-520.376  1.00  0.00           N  
ATOM   2341  N   LYS A1511    -125.429 -57.604-518.950  1.00  0.00           N  
ATOM   2342  CA  LYS A1511    -126.476 -56.640-518.653  1.00  0.00           C  
ATOM   2343  C   LYS A1511    -126.082 -55.172-518.632  1.00  0.00           C  
ATOM   2344  O   LYS A1511    -126.869 -54.322-519.035  1.00  0.00           O  
ATOM   2345  CB  LYS A1511    -127.132 -57.004-517.320  1.00  0.00           C  
ATOM   2346  CG  LYS A1511    -127.566 -58.466-517.250  1.00  0.00           C  
ATOM   2347  CD  LYS A1511    -128.202 -58.820-515.907  1.00  0.00           C  
ATOM   2348  CE  LYS A1511    -129.497 -58.045-515.654  1.00  0.00           C  
ATOM   2349  NZ  LYS A1511    -130.160 -58.491-514.390  1.00  0.00           N  
ATOM   2350  N   HIS A1516    -124.868 -54.862-518.189  1.00  0.00           N  
ATOM   2351  CA  HIS A1516    -124.468 -53.465-518.085  1.00  0.00           C  
ATOM   2352  C   HIS A1516    -123.449 -52.889-519.054  1.00  0.00           C  
ATOM   2353  O   HIS A1516    -123.361 -51.665-519.190  1.00  0.00           O  
ATOM   2354  CB  HIS A1516    -124.017 -53.198-516.659  1.00  0.00           C  
ATOM   2355  CG  HIS A1516    -125.095 -53.427-515.654  1.00  0.00           C  
ATOM   2356  ND1 HIS A1516    -126.206 -52.619-515.565  1.00  0.00           N  
ATOM   2357  CD2 HIS A1516    -125.261 -54.402-514.731  1.00  0.00           C  
ATOM   2358  CE1 HIS A1516    -127.013 -53.085-514.629  1.00  0.00           C  
ATOM   2359  NE2 HIS A1516    -126.462 -54.167-514.108  1.00  0.00           N  
ATOM   2360  N   ALA A1517    -122.681 -53.742-519.723  1.00  0.00           N  
ATOM   2361  CA  ALA A1517    -121.691 -53.243-520.668  1.00  0.00           C  
ATOM   2362  C   ALA A1517    -122.378 -52.536-521.840  1.00  0.00           C  
ATOM   2363  O   ALA A1517    -123.106 -53.153-522.612  1.00  0.00           O  
ATOM   2364  CB  ALA A1517    -120.821 -54.393-521.181  1.00  0.00           C  
ATOM   2365  N   PHE A1518    -122.148 -51.236-521.960  1.00  0.00           N  
ATOM   2366  CA  PHE A1518    -122.735 -50.464-523.037  1.00  0.00           C  
ATOM   2367  C   PHE A1518    -122.297 -51.048-524.388  1.00  0.00           C  
ATOM   2368  O   PHE A1518    -121.125 -51.388-524.586  1.00  0.00           O  
ATOM   2369  CB  PHE A1518    -122.294 -49.009-522.937  1.00  0.00           C  
ATOM   2370  CG  PHE A1518    -122.868 -48.145-524.004  1.00  0.00           C  
ATOM   2371  CD1 PHE A1518    -124.165 -47.668-523.900  1.00  0.00           C  
ATOM   2372  CD2 PHE A1518    -122.127 -47.847-525.145  1.00  0.00           C  
ATOM   2373  CE1 PHE A1518    -124.722 -46.908-524.913  1.00  0.00           C  
ATOM   2374  CE2 PHE A1518    -122.675 -47.086-526.168  1.00  0.00           C  
ATOM   2375  CZ  PHE A1518    -123.979 -46.614-526.051  1.00  0.00           C  
ATOM   2376  N   SER A1526    -123.241 -51.149-525.318  1.00  0.00           N  
ATOM   2377  CA  SER A1526    -122.967 -51.719-526.635  1.00  0.00           C  
ATOM   2378  C   SER A1526    -122.899 -50.700-527.766  1.00  0.00           C  
ATOM   2379  O   SER A1526    -123.723 -49.790-527.851  1.00  0.00           O  
ATOM   2380  CB  SER A1526    -124.024 -52.776-526.964  1.00  0.00           C  
ATOM   2381  OG  SER A1526    -123.887 -53.259-528.283  1.00  0.00           O  
ATOM   2382  N   GLY A1527    -121.900 -50.860-528.627  1.00  0.00           N  
ATOM   2383  CA  GLY A1527    -121.746 -49.963-529.753  1.00  0.00           C  
ATOM   2384  C   GLY A1527    -122.368 -50.619-530.965  1.00  0.00           C  
ATOM   2385  O   GLY A1527    -122.323 -50.085-532.075  1.00  0.00           O  
ATOM   2386  N   GLY A1528    -122.944 -51.798-530.740  1.00  0.00           N  
ATOM   2387  CA  GLY A1528    -123.584 -52.538-531.809  1.00  0.00           C  
ATOM   2388  C   GLY A1528    -124.978 -52.008-532.067  1.00  0.00           C  
ATOM   2389  O   GLY A1528    -125.446 -51.117-531.355  1.00  0.00           O  
ATOM   2390  N   ARG A1530    -125.637 -52.553-533.087  1.00  0.00           N  
ATOM   2391  CA  ARG A1530    -126.991 -52.139-533.447  1.00  0.00           C  
ATOM   2392  C   ARG A1530    -128.046 -52.777-532.543  1.00  0.00           C  
ATOM   2393  O   ARG A1530    -127.798 -53.810-531.918  1.00  0.00           O  
ATOM   2394  CB  ARG A1530    -127.285 -52.486-534.912  1.00  0.00           C  
ATOM   2395  CG  ARG A1530    -126.552 -51.626-535.928  1.00  0.00           C  
ATOM   2396  CD  ARG A1530    -126.643 -50.156-535.564  1.00  0.00           C  
ATOM   2397  NE  ARG A1530    -126.420 -49.292-536.714  1.00  0.00           N  
ATOM   2398  CZ  ARG A1530    -127.364 -48.964-537.594  1.00  0.00           C  
ATOM   2399  NH1 ARG A1530    -128.605 -49.423-537.451  1.00  0.00           N  
ATOM   2400  NH2 ARG A1530    -127.063 -48.189-538.630  1.00  0.00           N  
ATOM   2401  N   ASP A1531    -129.226 -52.162-532.505  1.00  0.00           N  
ATOM   2402  CA  ASP A1531    -130.337 -52.612-531.660  1.00  0.00           C  
ATOM   2403  C   ASP A1531    -130.893 -54.004-531.922  1.00  0.00           C  
ATOM   2404  O   ASP A1531    -131.261 -54.705-530.984  1.00  0.00           O  
ATOM   2405  CB  ASP A1531    -131.476 -51.588-531.716  1.00  0.00           C  
ATOM   2406  CG  ASP A1531    -131.084 -50.252-531.104  1.00  0.00           C  
ATOM   2407  OD1 ASP A1531    -131.871 -49.284-531.217  1.00  0.00           O  
ATOM   2408  OD2 ASP A1531    -129.985 -50.170-530.506  1.00  0.00           O  
ATOM   2409  N   THR A1532    -130.979 -54.400-533.187  1.00  0.00           N  
ATOM   2410  CA  THR A1532    -131.475 -55.730-533.527  1.00  0.00           C  
ATOM   2411  C   THR A1532    -130.338 -56.454-534.229  1.00  0.00           C  
ATOM   2412  O   THR A1532    -129.506 -55.817-534.874  1.00  0.00           O  
ATOM   2413  CB  THR A1532    -132.692 -55.659-534.482  1.00  0.00           C  
ATOM   2414  OG1 THR A1532    -132.315 -54.999-535.699  1.00  0.00           O  
ATOM   2415  CG2 THR A1532    -133.835 -54.896-533.828  1.00  0.00           C  
ATOM   2416  N   ILE A1533    -130.286 -57.775-534.107  1.00  0.00           N  
ATOM   2417  CA  ILE A1533    -129.217 -58.504-534.759  1.00  0.00           C  
ATOM   2418  C   ILE A1533    -129.263 -58.333-536.290  1.00  0.00           C  
ATOM   2419  O   ILE A1533    -128.219 -58.321-536.950  1.00  0.00           O  
ATOM   2420  CB  ILE A1533    -129.230 -60.005-534.364  1.00  0.00           C  
ATOM   2421  CG1 ILE A1533    -130.502 -60.689-534.849  1.00  0.00           C  
ATOM   2422  CG2 ILE A1533    -129.108 -60.134-532.845  1.00  0.00           C  
ATOM   2423  CD1 ILE A1533    -130.524 -62.182-534.554  1.00  0.00           C  
ATOM   2424  N   GLU A1534    -130.459 -58.177-536.853  1.00  0.00           N  
ATOM   2425  CA  GLU A1534    -130.577 -57.981-538.295  1.00  0.00           C  
ATOM   2426  C   GLU A1534    -129.843 -56.702-538.698  1.00  0.00           C  
ATOM   2427  O   GLU A1534    -129.100 -56.678-539.681  1.00  0.00           O  
ATOM   2428  CB  GLU A1534    -132.046 -57.863-538.744  1.00  0.00           C  
ATOM   2429  CG  GLU A1534    -132.149 -57.402-540.214  1.00  0.00           C  
ATOM   2430  CD  GLU A1534    -133.569 -57.165-540.707  1.00  0.00           C  
ATOM   2431  OE1 GLU A1534    -134.338 -56.480-539.996  1.00  0.00           O  
ATOM   2432  OE2 GLU A1534    -133.905 -57.650-541.815  1.00  0.00           O  
ATOM   2433  N   GLU A1535    -130.070 -55.633-537.946  1.00  0.00           N  
ATOM   2434  CA  GLU A1535    -129.419 -54.369-538.239  1.00  0.00           C  
ATOM   2435  C   GLU A1535    -127.925 -54.473-537.999  1.00  0.00           C  
ATOM   2436  O   GLU A1535    -127.127 -53.816-538.664  1.00  0.00           O  
ATOM   2437  CB  GLU A1535    -129.980 -53.258-537.360  1.00  0.00           C  
ATOM   2438  CG  GLU A1535    -131.331 -52.739-537.783  1.00  0.00           C  
ATOM   2439  CD  GLU A1535    -131.798 -51.618-536.887  1.00  0.00           C  
ATOM   2440  OE1 GLU A1535    -132.147 -51.893-535.720  1.00  0.00           O  
ATOM   2441  OE2 GLU A1535    -131.797 -50.459-537.344  1.00  0.00           O  
ATOM   2442  N   HIS A1540    -127.542 -55.293-537.035  1.00  0.00           N  
ATOM   2443  CA  HIS A1540    -126.131 -55.434-536.746  1.00  0.00           C  
ATOM   2444  C   HIS A1540    -125.440 -56.132-537.930  1.00  0.00           C  
ATOM   2445  O   HIS A1540    -124.349 -55.733-538.357  1.00  0.00           O  
ATOM   2446  CB  HIS A1540    -125.928 -56.228-535.451  1.00  0.00           C  
ATOM   2447  CG  HIS A1540    -124.538 -56.127-534.906  1.00  0.00           C  
ATOM   2448  ND1 HIS A1540    -124.055 -54.982-534.309  1.00  0.00           N  
ATOM   2449  CD2 HIS A1540    -123.510 -57.008-534.916  1.00  0.00           C  
ATOM   2450  CE1 HIS A1540    -122.791 -55.162-533.974  1.00  0.00           C  
ATOM   2451  NE2 HIS A1540    -122.435 -56.383-534.332  1.00  0.00           N  
ATOM   2452  N   ARG A1541    -126.080 -57.171-538.459  1.00  0.00           N  
ATOM   2453  CA  ARG A1541    -125.514 -57.884-539.593  1.00  0.00           C  
ATOM   2454  C   ARG A1541    -125.415 -56.939-540.785  1.00  0.00           C  
ATOM   2455  O   ARG A1541    -124.420 -56.944-541.520  1.00  0.00           O  
ATOM   2456  CB  ARG A1541    -126.382 -59.086-539.982  1.00  0.00           C  
ATOM   2457  CG  ARG A1541    -126.440 -60.210-538.952  1.00  0.00           C  
ATOM   2458  CD  ARG A1541    -125.057 -60.760-538.610  1.00  0.00           C  
ATOM   2459  NE  ARG A1541    -125.169 -61.995-537.839  1.00  0.00           N  
ATOM   2460  CZ  ARG A1541    -124.154 -62.619-537.247  1.00  0.00           C  
ATOM   2461  NH1 ARG A1541    -122.924 -62.123-537.326  1.00  0.00           N  
ATOM   2462  NH2 ARG A1541    -124.373 -63.750-536.583  1.00  0.00           N  
ATOM   2463  N   GLN A1542    -126.440 -56.113-540.964  1.00  0.00           N  
ATOM   2464  CA  GLN A1542    -126.459 -55.198-542.087  1.00  0.00           C  
ATOM   2465  C   GLN A1542    -125.504 -54.016-541.987  1.00  0.00           C  
ATOM   2466  O   GLN A1542    -124.768 -53.733-542.933  1.00  0.00           O  
ATOM   2467  CB  GLN A1542    -127.881 -54.677-542.340  1.00  0.00           C  
ATOM   2468  CG  GLN A1542    -127.962 -53.780-543.575  1.00  0.00           C  
ATOM   2469  CD  GLN A1542    -129.380 -53.467-544.002  1.00  0.00           C  
ATOM   2470  OE1 GLN A1542    -130.291 -54.286-543.836  1.00  0.00           O  
ATOM   2471  NE2 GLN A1542    -129.573 -52.287-544.584  1.00  0.00           N  
ATOM   2472  N   PHE A1543    -125.500 -53.327-540.855  1.00  0.00           N  
ATOM   2473  CA  PHE A1543    -124.639 -52.164-540.733  1.00  0.00           C  
ATOM   2474  C   PHE A1543    -123.359 -52.345-539.918  1.00  0.00           C  
ATOM   2475  O   PHE A1543    -122.421 -51.558-540.060  1.00  0.00           O  
ATOM   2476  CB  PHE A1543    -125.444 -50.991-540.175  1.00  0.00           C  
ATOM   2477  CG  PHE A1543    -126.707 -50.720-540.935  1.00  0.00           C  
ATOM   2478  CD1 PHE A1543    -127.927 -51.235-540.495  1.00  0.00           C  
ATOM   2479  CD2 PHE A1543    -126.678 -49.981-542.111  1.00  0.00           C  
ATOM   2480  CE1 PHE A1543    -129.097 -51.018-541.218  1.00  0.00           C  
ATOM   2481  CE2 PHE A1543    -127.843 -49.759-542.841  1.00  0.00           C  
ATOM   2482  CZ  PHE A1543    -129.055 -50.278-542.393  1.00  0.00           C  
ATOM   2483  N   GLY A1544    -123.315 -53.369-539.070  1.00  0.00           N  
ATOM   2484  CA  GLY A1544    -122.128 -53.593-538.258  1.00  0.00           C  
ATOM   2485  C   GLY A1544    -122.083 -52.700-537.028  1.00  0.00           C  
ATOM   2486  O   GLY A1544    -122.809 -51.707-536.952  1.00  0.00           O  
ATOM   2487  N   GLY A1545    -121.219 -53.048-536.071  1.00  0.00           N  
ATOM   2488  CA  GLY A1545    -121.098 -52.283-534.835  1.00  0.00           C  
ATOM   2489  C   GLY A1545    -120.013 -51.222-534.785  1.00  0.00           C  
ATOM   2490  O   GLY A1545    -119.118 -51.189-535.619  1.00  0.00           O  
ATOM   2491  N   ASN A1546    -120.104 -50.352-533.785  1.00  0.00           N  
ATOM   2492  CA  ASN A1546    -119.142 -49.274-533.594  1.00  0.00           C  
ATOM   2493  C   ASN A1546    -118.231 -49.538-532.389  1.00  0.00           C  
ATOM   2494  O   ASN A1546    -118.643 -49.388-531.237  1.00  0.00           O  
ATOM   2495  CB  ASN A1546    -119.883 -47.954-533.398  1.00  0.00           C  
ATOM   2496  CG  ASN A1546    -118.946 -46.765-533.310  1.00  0.00           C  
ATOM   2497  OD1 ASN A1546    -119.394 -45.625-533.193  1.00  0.00           O  
ATOM   2498  ND2 ASN A1546    -117.638 -47.022-533.365  1.00  0.00           N  
ATOM   2499  N   CYS A1547    -116.993 -49.928-532.672  1.00  0.00           N  
ATOM   2500  CA  CYS A1547    -116.011 -50.224-531.640  1.00  0.00           C  
ATOM   2501  C   CYS A1547    -115.612 -49.009-530.804  1.00  0.00           C  
ATOM   2502  O   CYS A1547    -115.194 -49.157-529.657  1.00  0.00           O  
ATOM   2503  CB  CYS A1547    -114.747 -50.816-532.269  1.00  0.00           C  
ATOM   2504  SG  CYS A1547    -114.872 -52.517-532.872  1.00  0.00           S  
ATOM   2505  N   ASP A1548    -115.744 -47.811-531.362  1.00  0.00           N  
ATOM   2506  CA  ASP A1548    -115.347 -46.611-530.640  1.00  0.00           C  
ATOM   2507  C   ASP A1548    -116.153 -46.277-529.402  1.00  0.00           C  
ATOM   2508  O   ASP A1548    -115.677 -45.537-528.541  1.00  0.00           O  
ATOM   2509  CB  ASP A1548    -115.347 -45.395-531.567  1.00  0.00           C  
ATOM   2510  CG  ASP A1548    -114.333 -45.520-532.680  1.00  0.00           C  
ATOM   2511  OD1 ASP A1548    -113.246 -46.088-532.429  1.00  0.00           O  
ATOM   2512  OD2 ASP A1548    -114.619 -45.045-533.801  1.00  0.00           O  
ATOM   2513  N   VAL A1549    -117.363 -46.809-529.298  1.00  0.00           N  
ATOM   2514  CA  VAL A1549    -118.190 -46.512-528.141  1.00  0.00           C  
ATOM   2515  C   VAL A1549    -118.603 -47.777-527.410  1.00  0.00           C  
ATOM   2516  O   VAL A1549    -119.304 -47.720-526.399  1.00  0.00           O  
ATOM   2517  CB  VAL A1549    -119.452 -45.729-528.553  1.00  0.00           C  
ATOM   2518  CG1 VAL A1549    -119.053 -44.423-529.241  1.00  0.00           C  
ATOM   2519  CG2 VAL A1549    -120.316 -46.579-529.482  1.00  0.00           C  
ATOM   2520  N   ASP A1563    -118.163 -48.923-527.914  1.00  0.00           N  
ATOM   2521  CA  ASP A1563    -118.506 -50.185-527.279  1.00  0.00           C  
ATOM   2522  C   ASP A1563    -117.557 -50.476-526.105  1.00  0.00           C  
ATOM   2523  O   ASP A1563    -116.342 -50.683-526.280  1.00  0.00           O  
ATOM   2524  CB  ASP A1563    -118.467 -51.312-528.309  1.00  0.00           C  
ATOM   2525  CG  ASP A1563    -119.043 -52.592-527.772  1.00  0.00           C  
ATOM   2526  OD1 ASP A1563    -118.361 -53.254-526.964  1.00  0.00           O  
ATOM   2527  OD2 ASP A1563    -120.191 -52.925-528.140  1.00  0.00           O  
ATOM   2528  N   VAL A1569    -118.131 -50.478-524.906  1.00  0.00           N  
ATOM   2529  CA  VAL A1569    -117.383 -50.697-523.676  1.00  0.00           C  
ATOM   2530  C   VAL A1569    -116.702 -52.059-523.600  1.00  0.00           C  
ATOM   2531  O   VAL A1569    -115.607 -52.178-523.037  1.00  0.00           O  
ATOM   2532  CB  VAL A1569    -118.304 -50.492-522.450  1.00  0.00           C  
ATOM   2533  CG1 VAL A1569    -117.636 -51.017-521.182  1.00  0.00           C  
ATOM   2534  CG2 VAL A1569    -118.628 -49.009-522.304  1.00  0.00           C  
ATOM   2535  N   SER A1594    -117.339 -53.082-524.164  1.00  0.00           N  
ATOM   2536  CA  SER A1594    -116.763 -54.424-524.155  1.00  0.00           C  
ATOM   2537  C   SER A1594    -115.494 -54.473-525.007  1.00  0.00           C  
ATOM   2538  O   SER A1594    -114.507 -55.111-524.632  1.00  0.00           O  
ATOM   2539  CB  SER A1594    -117.769 -55.450-524.683  1.00  0.00           C  
ATOM   2540  OG  SER A1594    -118.804 -55.690-523.748  1.00  0.00           O  
ATOM   2541  N   PHE A1595    -115.518 -53.804-526.156  1.00  0.00           N  
ATOM   2542  CA  PHE A1595    -114.341 -53.797-527.004  1.00  0.00           C  
ATOM   2543  C   PHE A1595    -113.253 -53.005-526.292  1.00  0.00           C  
ATOM   2544  O   PHE A1595    -112.082 -53.393-526.310  1.00  0.00           O  
ATOM   2545  CB  PHE A1595    -114.631 -53.163-528.367  1.00  0.00           C  
ATOM   2546  CG  PHE A1595    -113.446 -53.184-529.299  1.00  0.00           C  
ATOM   2547  CD1 PHE A1595    -112.994 -54.388-529.844  1.00  0.00           C  
ATOM   2548  CD2 PHE A1595    -112.739 -52.016-529.575  1.00  0.00           C  
ATOM   2549  CE1 PHE A1595    -111.850 -54.430-530.644  1.00  0.00           C  
ATOM   2550  CE2 PHE A1595    -111.599 -52.047-530.371  1.00  0.00           C  
ATOM   2551  CZ  PHE A1595    -111.151 -53.261-530.906  1.00  0.00           C  
ATOM   2552  N   MET A1601    -113.640 -51.896-525.668  1.00  0.00           N  
ATOM   2553  CA  MET A1601    -112.679 -51.078-524.937  1.00  0.00           C  
ATOM   2554  C   MET A1601    -111.935 -51.916-523.892  1.00  0.00           C  
ATOM   2555  O   MET A1601    -110.721 -51.778-523.715  1.00  0.00           O  
ATOM   2556  CB  MET A1601    -113.387 -49.912-524.252  1.00  0.00           C  
ATOM   2557  CG  MET A1601    -113.715 -48.772-525.181  1.00  0.00           C  
ATOM   2558  SD  MET A1601    -114.756 -47.560-524.368  1.00  0.00           S  
ATOM   2559  CE  MET A1601    -115.591 -46.813-525.770  1.00  0.00           C  
ATOM   2560  N   TYR A1602    -112.665 -52.788-523.208  1.00  0.00           N  
ATOM   2561  CA  TYR A1602    -112.059 -53.633-522.196  1.00  0.00           C  
ATOM   2562  C   TYR A1602    -111.060 -54.603-522.813  1.00  0.00           C  
ATOM   2563  O   TYR A1602    -110.009 -54.869-522.227  1.00  0.00           O  
ATOM   2564  CB  TYR A1602    -113.137 -54.405-521.426  1.00  0.00           C  
ATOM   2565  CG  TYR A1602    -113.912 -53.570-520.420  1.00  0.00           C  
ATOM   2566  CD1 TYR A1602    -113.836 -52.174-520.424  1.00  0.00           C  
ATOM   2567  CD2 TYR A1602    -114.724 -54.178-519.469  1.00  0.00           C  
ATOM   2568  CE1 TYR A1602    -114.547 -51.409-519.502  1.00  0.00           C  
ATOM   2569  CE2 TYR A1602    -115.439 -53.425-518.544  1.00  0.00           C  
ATOM   2570  CZ  TYR A1602    -115.347 -52.046-518.565  1.00  0.00           C  
ATOM   2571  OH  TYR A1602    -116.058 -51.311-517.647  1.00  0.00           O  
ATOM   2572  N   LEU A1603    -111.386 -55.135-523.988  1.00  0.00           N  
ATOM   2573  CA  LEU A1603    -110.487 -56.066-524.660  1.00  0.00           C  
ATOM   2574  C   LEU A1603    -109.183 -55.334-524.974  1.00  0.00           C  
ATOM   2575  O   LEU A1603    -108.096 -55.912-524.938  1.00  0.00           O  
ATOM   2576  CB  LEU A1603    -111.126 -56.588-525.949  1.00  0.00           C  
ATOM   2577  CG  LEU A1603    -112.262 -57.595-525.775  1.00  0.00           C  
ATOM   2578  CD1 LEU A1603    -112.932 -57.842-527.119  1.00  0.00           C  
ATOM   2579  CD2 LEU A1603    -111.714 -58.892-525.196  1.00  0.00           C  
ATOM   2580  N   THR A1604    -109.310 -54.050-525.272  1.00  0.00           N  
ATOM   2581  CA  THR A1604    -108.168 -53.217-525.566  1.00  0.00           C  
ATOM   2582  C   THR A1604    -107.180 -53.196-524.406  1.00  0.00           C  
ATOM   2583  O   THR A1604    -105.972 -53.082-524.619  1.00  0.00           O  
ATOM   2584  CB  THR A1604    -108.626 -51.804-525.870  1.00  0.00           C  
ATOM   2585  OG1 THR A1604    -109.169 -51.774-527.195  1.00  0.00           O  
ATOM   2586  CG2 THR A1604    -107.488 -50.838-525.777  1.00  0.00           C  
ATOM   2587  N   PHE A1613    -107.691 -53.317-523.182  1.00  0.00           N  
ATOM   2588  CA  PHE A1613    -106.841 -53.308-521.994  1.00  0.00           C  
ATOM   2589  C   PHE A1613    -106.336 -54.685-521.613  1.00  0.00           C  
ATOM   2590  O   PHE A1613    -105.207 -54.836-521.139  1.00  0.00           O  
ATOM   2591  CB  PHE A1613    -107.594 -52.789-520.763  1.00  0.00           C  
ATOM   2592  CG  PHE A1613    -107.800 -51.314-520.737  1.00  0.00           C  
ATOM   2593  CD1 PHE A1613    -108.805 -50.723-521.488  1.00  0.00           C  
ATOM   2594  CD2 PHE A1613    -107.021 -50.514-519.911  1.00  0.00           C  
ATOM   2595  CE1 PHE A1613    -109.037 -49.356-521.413  1.00  0.00           C  
ATOM   2596  CE2 PHE A1613    -107.246 -49.143-519.828  1.00  0.00           C  
ATOM   2597  CZ  PHE A1613    -108.256 -48.562-520.579  1.00  0.00           C  
ATOM   2598  N   PHE A1614    -107.178 -55.691-521.809  1.00  0.00           N  
ATOM   2599  CA  PHE A1614    -106.825 -57.027-521.377  1.00  0.00           C  
ATOM   2600  C   PHE A1614    -106.483 -58.090-522.392  1.00  0.00           C  
ATOM   2601  O   PHE A1614    -105.911 -59.108-522.024  1.00  0.00           O  
ATOM   2602  CB  PHE A1614    -107.920 -57.531-520.435  1.00  0.00           C  
ATOM   2603  CG  PHE A1614    -108.087 -56.675-519.207  1.00  0.00           C  
ATOM   2604  CD1 PHE A1614    -107.006 -56.459-518.344  1.00  0.00           C  
ATOM   2605  CD2 PHE A1614    -109.305 -56.065-518.923  1.00  0.00           C  
ATOM   2606  CE1 PHE A1614    -107.135 -55.646-517.214  1.00  0.00           C  
ATOM   2607  CE2 PHE A1614    -109.451 -55.248-517.796  1.00  0.00           C  
ATOM   2608  CZ  PHE A1614    -108.363 -55.038-516.940  1.00  0.00           C  
ATOM   2609  N   LEU A1615    -106.827 -57.882-523.657  1.00  0.00           N  
ATOM   2610  CA  LEU A1615    -106.505 -58.871-524.687  1.00  0.00           C  
ATOM   2611  C   LEU A1615    -105.107 -58.530-525.194  1.00  0.00           C  
ATOM   2612  O   LEU A1615    -104.912 -57.517-525.869  1.00  0.00           O  
ATOM   2613  CB  LEU A1615    -107.529 -58.801-525.825  1.00  0.00           C  
ATOM   2614  CG  LEU A1615    -107.426 -59.881-526.904  1.00  0.00           C  
ATOM   2615  CD1 LEU A1615    -107.531 -61.270-526.268  1.00  0.00           C  
ATOM   2616  CD2 LEU A1615    -108.536 -59.674-527.932  1.00  0.00           C  
ATOM   2617  N   GLU A1616    -104.131 -59.367-524.855  1.00  0.00           N  
ATOM   2618  CA  GLU A1616    -102.751 -59.104-525.250  1.00  0.00           C  
ATOM   2619  C   GLU A1616    -102.436 -59.369-526.708  1.00  0.00           C  
ATOM   2620  O   GLU A1616    -101.706 -58.603-527.326  1.00  0.00           O  
ATOM   2621  CB  GLU A1616    -101.787 -59.891-524.365  1.00  0.00           C  
ATOM   2622  CG  GLU A1616    -101.684 -59.346-522.953  1.00  0.00           C  
ATOM   2623  CD  GLU A1616    -100.758 -60.167-522.067  1.00  0.00           C  
ATOM   2624  OE1 GLU A1616     -99.569 -60.344-522.433  1.00  0.00           O  
ATOM   2625  OE2 GLU A1616    -101.225 -60.632-521.003  1.00  0.00           O  
ATOM   2626  N   ASP A1618    -102.978 -60.454-527.250  1.00  0.00           N  
ATOM   2627  CA  ASP A1618    -102.756 -60.806-528.653  1.00  0.00           C  
ATOM   2628  C   ASP A1618    -103.252 -59.677-529.560  1.00  0.00           C  
ATOM   2629  O   ASP A1618    -104.450 -59.405-529.617  1.00  0.00           O  
ATOM   2630  CB  ASP A1618    -103.511 -62.090-528.991  1.00  0.00           C  
ATOM   2631  CG  ASP A1618    -103.295 -62.542-530.431  1.00  0.00           C  
ATOM   2632  OD1 ASP A1618    -103.345 -61.699-531.357  1.00  0.00           O  
ATOM   2633  OD2 ASP A1618    -103.091 -63.758-530.637  1.00  0.00           O  
ATOM   2634  N   ASP A1619    -102.333 -59.025-530.266  1.00  0.00           N  
ATOM   2635  CA  ASP A1619    -102.694 -57.931-531.158  1.00  0.00           C  
ATOM   2636  C   ASP A1619    -103.531 -58.352-532.366  1.00  0.00           C  
ATOM   2637  O   ASP A1619    -104.420 -57.614-532.800  1.00  0.00           O  
ATOM   2638  CB  ASP A1619    -101.441 -57.213-531.644  1.00  0.00           C  
ATOM   2639  CG  ASP A1619    -101.100 -56.012-530.801  1.00  0.00           C  
ATOM   2640  OD1 ASP A1619    -100.109 -55.323-531.123  1.00  0.00           O  
ATOM   2641  OD2 ASP A1619    -101.828 -55.751-529.821  1.00  0.00           O  
ATOM   2642  N   ASP A1620    -103.251 -59.529-532.912  1.00  0.00           N  
ATOM   2643  CA  ASP A1620    -104.003 -60.003-534.067  1.00  0.00           C  
ATOM   2644  C   ASP A1620    -105.420 -60.366-533.658  1.00  0.00           C  
ATOM   2645  O   ASP A1620    -106.385 -59.969-534.307  1.00  0.00           O  
ATOM   2646  CB  ASP A1620    -103.324 -61.219-534.693  1.00  0.00           C  
ATOM   2647  CG  ASP A1620    -101.917 -60.920-535.171  1.00  0.00           C  
ATOM   2648  OD1 ASP A1620    -101.714 -59.868-535.817  1.00  0.00           O  
ATOM   2649  OD2 ASP A1620    -101.013 -61.744-534.906  1.00  0.00           O  
ATOM   2650  N   LYS A1621    -105.541 -61.116-532.572  1.00  0.00           N  
ATOM   2651  CA  LYS A1621    -106.848 -61.523-532.082  1.00  0.00           C  
ATOM   2652  C   LYS A1621    -107.773 -60.312-531.880  1.00  0.00           C  
ATOM   2653  O   LYS A1621    -108.951 -60.350-532.240  1.00  0.00           O  
ATOM   2654  CB  LYS A1621    -106.689 -62.292-530.771  1.00  0.00           C  
ATOM   2655  CG  LYS A1621    -107.501 -63.566-530.714  1.00  0.00           C  
ATOM   2656  CD  LYS A1621    -108.980 -63.295-531.005  1.00  0.00           C  
ATOM   2657  CE  LYS A1621    -109.816 -64.568-530.878  1.00  0.00           C  
ATOM   2658  NZ  LYS A1621    -109.736 -65.160-529.504  1.00  0.00           N  
ATOM   2659  N   LEU A1622    -107.231 -59.240-531.313  1.00  0.00           N  
ATOM   2660  CA  LEU A1622    -107.996 -58.024-531.065  1.00  0.00           C  
ATOM   2661  C   LEU A1622    -108.448 -57.408-532.381  1.00  0.00           C  
ATOM   2662  O   LEU A1622    -109.606 -57.034-532.538  1.00  0.00           O  
ATOM   2663  CB  LEU A1622    -107.141 -57.005-530.295  1.00  0.00           C  
ATOM   2664  CG  LEU A1622    -107.781 -55.649-529.956  1.00  0.00           C  
ATOM   2665  CD1 LEU A1622    -108.857 -55.833-528.887  1.00  0.00           C  
ATOM   2666  CD2 LEU A1622    -106.715 -54.685-529.467  1.00  0.00           C  
ATOM   2667  N   GLU A1632    -107.513 -57.304-533.318  1.00  0.00           N  
ATOM   2668  CA  GLU A1632    -107.777 -56.730-534.628  1.00  0.00           C  
ATOM   2669  C   GLU A1632    -108.880 -57.479-535.374  1.00  0.00           C  
ATOM   2670  O   GLU A1632    -109.745 -56.863-535.985  1.00  0.00           O  
ATOM   2671  CB  GLU A1632    -106.488 -56.722-535.456  1.00  0.00           C  
ATOM   2672  CG  GLU A1632    -106.626 -56.199-536.889  1.00  0.00           C  
ATOM   2673  CD  GLU A1632    -107.211 -54.796-536.967  1.00  0.00           C  
ATOM   2674  OE1 GLU A1632    -107.278 -54.108-535.925  1.00  0.00           O  
ATOM   2675  OE2 GLU A1632    -107.599 -54.376-538.082  1.00  0.00           O  
ATOM   2676  N   GLN A1635    -108.846 -58.806-535.321  1.00  0.00           N  
ATOM   2677  CA  GLN A1635    -109.855 -59.605-535.993  1.00  0.00           C  
ATOM   2678  C   GLN A1635    -111.216 -59.223-535.420  1.00  0.00           C  
ATOM   2679  O   GLN A1635    -112.146 -58.883-536.158  1.00  0.00           O  
ATOM   2680  CB  GLN A1635    -109.584 -61.092-535.772  1.00  0.00           C  
ATOM   2681  CG  GLN A1635    -110.584 -62.026-536.457  1.00  0.00           C  
ATOM   2682  CD  GLN A1635    -110.583 -61.917-537.986  1.00  0.00           C  
ATOM   2683  OE1 GLN A1635    -110.754 -60.835-538.551  1.00  0.00           O  
ATOM   2684  NE2 GLN A1635    -110.402 -63.049-538.657  1.00  0.00           N  
ATOM   2685  N   ILE A1636    -111.318 -59.257-534.095  1.00  0.00           N  
ATOM   2686  CA  ILE A1636    -112.556 -58.910-533.415  1.00  0.00           C  
ATOM   2687  C   ILE A1636    -113.037 -57.516-533.816  1.00  0.00           C  
ATOM   2688  O   ILE A1636    -114.231 -57.305-534.033  1.00  0.00           O  
ATOM   2689  CB  ILE A1636    -112.378 -59.012-531.882  1.00  0.00           C  
ATOM   2690  CG1 ILE A1636    -112.159 -60.481-531.511  1.00  0.00           C  
ATOM   2691  CG2 ILE A1636    -113.607 -58.455-531.150  1.00  0.00           C  
ATOM   2692  CD1 ILE A1636    -111.847 -60.719-530.051  1.00  0.00           C  
ATOM   2693  N   ARG A1637    -112.118 -56.568-533.934  1.00  0.00           N  
ATOM   2694  CA  ARG A1637    -112.512 -55.228-534.341  1.00  0.00           C  
ATOM   2695  C   ARG A1637    -113.154 -55.317-535.724  1.00  0.00           C  
ATOM   2696  O   ARG A1637    -114.273 -54.849-535.932  1.00  0.00           O  
ATOM   2697  CB  ARG A1637    -111.303 -54.295-534.410  1.00  0.00           C  
ATOM   2698  CG  ARG A1637    -111.679 -52.853-534.731  1.00  0.00           C  
ATOM   2699  CD  ARG A1637    -110.473 -52.023-535.141  1.00  0.00           C  
ATOM   2700  NE  ARG A1637    -109.892 -52.511-536.390  1.00  0.00           N  
ATOM   2701  CZ  ARG A1637    -110.488 -52.437-537.582  1.00  0.00           C  
ATOM   2702  NH1 ARG A1637    -111.690 -51.884-537.701  1.00  0.00           N  
ATOM   2703  NH2 ARG A1637    -109.887 -52.929-538.659  1.00  0.00           N  
ATOM   2704  N   LYS A1638    -112.438 -55.936-536.661  1.00  0.00           N  
ATOM   2705  CA  LYS A1638    -112.920 -56.086-538.031  1.00  0.00           C  
ATOM   2706  C   LYS A1638    -114.288 -56.765-538.108  1.00  0.00           C  
ATOM   2707  O   LYS A1638    -115.207 -56.247-538.748  1.00  0.00           O  
ATOM   2708  CB  LYS A1638    -111.915 -56.889-538.872  1.00  0.00           C  
ATOM   2709  CG  LYS A1638    -110.702 -56.109-539.392  1.00  0.00           C  
ATOM   2710  CD  LYS A1638    -109.899 -56.992-540.366  1.00  0.00           C  
ATOM   2711  CE  LYS A1638    -108.786 -56.246-541.106  1.00  0.00           C  
ATOM   2712  NZ  LYS A1638    -107.649 -55.829-540.233  1.00  0.00           N  
ATOM   2713  N   ASP A1639    -114.404 -57.923-537.455  1.00  0.00           N  
ATOM   2714  CA  ASP A1639    -115.635 -58.704-537.442  1.00  0.00           C  
ATOM   2715  C   ASP A1639    -116.806 -57.993-536.772  1.00  0.00           C  
ATOM   2716  O   ASP A1639    -117.956 -58.125-537.208  1.00  0.00           O  
ATOM   2717  CB  ASP A1639    -115.398 -60.059-536.761  1.00  0.00           C  
ATOM   2718  CG  ASP A1639    -114.608 -61.024-537.633  1.00  0.00           C  
ATOM   2719  OD1 ASP A1639    -114.389 -60.722-538.819  1.00  0.00           O  
ATOM   2720  OD2 ASP A1639    -114.212 -62.096-537.140  1.00  0.00           O  
ATOM   2721  N   TYR A1640    -116.526 -57.248-535.708  1.00  0.00           N  
ATOM   2722  CA  TYR A1640    -117.588 -56.523-535.031  1.00  0.00           C  
ATOM   2723  C   TYR A1640    -118.029 -55.377-535.940  1.00  0.00           C  
ATOM   2724  O   TYR A1640    -119.221 -55.148-536.137  1.00  0.00           O  
ATOM   2725  CB  TYR A1640    -117.104 -55.968-533.694  1.00  0.00           C  
ATOM   2726  CG  TYR A1640    -118.224 -55.519-532.784  1.00  0.00           C  
ATOM   2727  CD1 TYR A1640    -119.176 -56.431-532.324  1.00  0.00           C  
ATOM   2728  CD2 TYR A1640    -118.321 -54.189-532.355  1.00  0.00           C  
ATOM   2729  CE1 TYR A1640    -120.194 -56.037-531.457  1.00  0.00           C  
ATOM   2730  CE2 TYR A1640    -119.339 -53.783-531.484  1.00  0.00           C  
ATOM   2731  CZ  TYR A1640    -120.265 -54.716-531.039  1.00  0.00           C  
ATOM   2732  OH  TYR A1640    -121.240 -54.349-530.148  1.00  0.00           O  
ATOM   2733  N   THR A1641    -117.060 -54.672-536.506  1.00  0.00           N  
ATOM   2734  CA  THR A1641    -117.351 -53.546-537.389  1.00  0.00           C  
ATOM   2735  C   THR A1641    -118.107 -53.979-538.650  1.00  0.00           C  
ATOM   2736  O   THR A1641    -118.934 -53.234-539.166  1.00  0.00           O  
ATOM   2737  CB  THR A1641    -116.041 -52.811-537.788  1.00  0.00           C  
ATOM   2738  OG1 THR A1641    -115.379 -52.338-536.602  1.00  0.00           O  
ATOM   2739  CG2 THR A1641    -116.336 -51.632-538.694  1.00  0.00           C  
ATOM   2740  N   SER A1642    -117.846 -55.189-539.132  1.00  0.00           N  
ATOM   2741  CA  SER A1642    -118.525 -55.672-540.336  1.00  0.00           C  
ATOM   2742  C   SER A1642    -119.849 -56.378-540.028  1.00  0.00           C  
ATOM   2743  O   SER A1642    -120.575 -56.754-540.945  1.00  0.00           O  
ATOM   2744  CB  SER A1642    -117.636 -56.653-541.094  1.00  0.00           C  
ATOM   2745  OG  SER A1642    -117.670 -57.917-540.448  1.00  0.00           O  
ATOM   2746  N   GLY A1662    -120.153 -56.572-538.748  1.00  0.00           N  
ATOM   2747  CA  GLY A1662    -121.386 -57.247-538.378  1.00  0.00           C  
ATOM   2748  C   GLY A1662    -121.200 -58.754-538.352  1.00  0.00           C  
ATOM   2749  O   GLY A1662    -122.125 -59.510-538.042  1.00  0.00           O  
ATOM   2750  N   ALA A1663    -119.992 -59.195-538.686  1.00  0.00           N  
ATOM   2751  CA  ALA A1663    -119.664 -60.615-538.700  1.00  0.00           C  
ATOM   2752  C   ALA A1663    -119.783 -61.180-537.279  1.00  0.00           C  
ATOM   2753  O   ALA A1663    -120.009 -62.374-537.075  1.00  0.00           O  
ATOM   2754  CB  ALA A1663    -118.247 -60.801-539.233  1.00  0.00           C  
ATOM   2755  N   MET A1664    -119.621 -60.297-536.301  1.00  0.00           N  
ATOM   2756  CA  MET A1664    -119.719 -60.670-534.899  1.00  0.00           C  
ATOM   2757  C   MET A1664    -120.799 -59.814-534.238  1.00  0.00           C  
ATOM   2758  O   MET A1664    -120.780 -58.587-534.355  1.00  0.00           O  
ATOM   2759  CB  MET A1664    -118.376 -60.449-534.198  1.00  0.00           C  
ATOM   2760  CG  MET A1664    -118.401 -60.772-532.719  1.00  0.00           C  
ATOM   2761  SD  MET A1664    -116.860 -60.358-531.896  1.00  0.00           S  
ATOM   2762  CE  MET A1664    -116.251 -62.008-531.431  1.00  0.00           C  
ATOM   2763  N   LEU A1810    -121.736 -60.476-533.558  1.00  0.00           N  
ATOM   2764  CA  LEU A1810    -122.839 -59.805-532.865  1.00  0.00           C  
ATOM   2765  C   LEU A1810    -122.339 -59.352-531.502  1.00  0.00           C  
ATOM   2766  O   LEU A1810    -121.404 -59.943-530.963  1.00  0.00           O  
ATOM   2767  CB  LEU A1810    -124.018 -60.767-532.683  1.00  0.00           C  
ATOM   2768  CG  LEU A1810    -124.576 -61.401-533.958  1.00  0.00           C  
ATOM   2769  CD1 LEU A1810    -125.713 -62.362-533.633  1.00  0.00           C  
ATOM   2770  CD2 LEU A1810    -125.041 -60.286-534.889  1.00  0.00           C  
ATOM   2771  N   THR A1812    -122.962 -58.322-530.935  1.00  0.00           N  
ATOM   2772  CA  THR A1812    -122.506 -57.837-529.643  1.00  0.00           C  
ATOM   2773  C   THR A1812    -122.558 -58.946-528.602  1.00  0.00           C  
ATOM   2774  O   THR A1812    -121.699 -59.015-527.722  1.00  0.00           O  
ATOM   2775  CB  THR A1812    -123.298 -56.575-529.152  1.00  0.00           C  
ATOM   2776  OG1 THR A1812    -124.049 -56.895-527.973  1.00  0.00           O  
ATOM   2777  CG2 THR A1812    -124.198 -56.040-530.229  1.00  0.00           C  
ATOM   2778  N   GLY A1813    -123.542 -59.829-528.714  1.00  0.00           N  
ATOM   2779  CA  GLY A1813    -123.632 -60.925-527.769  1.00  0.00           C  
ATOM   2780  C   GLY A1813    -122.370 -61.774-527.795  1.00  0.00           C  
ATOM   2781  O   GLY A1813    -121.918 -62.267-526.759  1.00  0.00           O  
ATOM   2782  N   GLU A1814    -121.793 -61.944-528.984  1.00  0.00           N  
ATOM   2783  CA  GLU A1814    -120.569 -62.735-529.149  1.00  0.00           C  
ATOM   2784  C   GLU A1814    -119.356 -61.964-528.637  1.00  0.00           C  
ATOM   2785  O   GLU A1814    -118.460 -62.537-528.015  1.00  0.00           O  
ATOM   2786  CB  GLU A1814    -120.379 -63.107-530.623  1.00  0.00           C  
ATOM   2787  CG  GLU A1814    -121.478 -64.024-531.135  1.00  0.00           C  
ATOM   2788  CD  GLU A1814    -121.321 -64.405-532.594  1.00  0.00           C  
ATOM   2789  OE1 GLU A1814    -121.309 -63.499-533.468  1.00  0.00           O  
ATOM   2790  OE2 GLU A1814    -121.221 -65.625-532.860  1.00  0.00           O  
ATOM   2791  N   LEU A1815    -119.339 -60.663-528.906  1.00  0.00           N  
ATOM   2792  CA  LEU A1815    -118.268 -59.799-528.452  1.00  0.00           C  
ATOM   2793  C   LEU A1815    -118.296 -59.904-526.923  1.00  0.00           C  
ATOM   2794  O   LEU A1815    -117.260 -60.105-526.277  1.00  0.00           O  
ATOM   2795  CB  LEU A1815    -118.553 -58.359-528.873  1.00  0.00           C  
ATOM   2796  CG  LEU A1815    -117.400 -57.358-528.983  1.00  0.00           C  
ATOM   2797  CD1 LEU A1815    -117.906 -55.984-528.570  1.00  0.00           C  
ATOM   2798  CD2 LEU A1815    -116.233 -57.782-528.117  1.00  0.00           C  
ATOM   2799  N   LYS A1816    -119.498 -59.772-526.362  1.00  0.00           N  
ATOM   2800  CA  LYS A1816    -119.720 -59.862-524.925  1.00  0.00           C  
ATOM   2801  C   LYS A1816    -119.141 -61.177-524.397  1.00  0.00           C  
ATOM   2802  O   LYS A1816    -118.390 -61.193-523.420  1.00  0.00           O  
ATOM   2803  CB  LYS A1816    -121.218 -59.830-524.635  1.00  0.00           C  
ATOM   2804  CG  LYS A1816    -121.710 -58.678-523.781  1.00  0.00           C  
ATOM   2805  CD  LYS A1816    -121.724 -57.377-524.534  1.00  0.00           C  
ATOM   2806  CE  LYS A1816    -122.437 -56.285-523.736  1.00  0.00           C  
ATOM   2807  NZ  LYS A1816    -123.861 -56.601-523.438  1.00  0.00           N  
ATOM   2808  N   LYS A1817    -119.499 -62.279-525.052  1.00  0.00           N  
ATOM   2809  CA  LYS A1817    -119.024 -63.600-524.659  1.00  0.00           C  
ATOM   2810  C   LYS A1817    -117.499 -63.610-524.671  1.00  0.00           C  
ATOM   2811  O   LYS A1817    -116.855 -64.124-523.755  1.00  0.00           O  
ATOM   2812  CB  LYS A1817    -119.548 -64.665-525.632  1.00  0.00           C  
ATOM   2813  CG  LYS A1817    -119.736 -66.031-524.988  1.00  0.00           C  
ATOM   2814  CD  LYS A1817    -119.021 -67.155-525.725  1.00  0.00           C  
ATOM   2815  CE  LYS A1817    -119.694 -67.498-527.038  1.00  0.00           C  
ATOM   2816  NZ  LYS A1817    -119.044 -68.689-527.669  1.00  0.00           N  
ATOM   2817  N   ALA A1818    -116.924 -63.030-525.719  1.00  0.00           N  
ATOM   2818  CA  ALA A1818    -115.477 -62.976-525.858  1.00  0.00           C  
ATOM   2819  C   ALA A1818    -114.843 -62.284-524.647  1.00  0.00           C  
ATOM   2820  O   ALA A1818    -113.893 -62.805-524.054  1.00  0.00           O  
ATOM   2821  CB  ALA A1818    -115.105 -62.244-527.147  1.00  0.00           C  
ATOM   2822  N   LEU A1819    -115.368 -61.116-524.280  1.00  0.00           N  
ATOM   2823  CA  LEU A1819    -114.831 -60.387-523.139  1.00  0.00           C  
ATOM   2824  C   LEU A1819    -114.953 -61.191-521.844  1.00  0.00           C  
ATOM   2825  O   LEU A1819    -114.004 -61.285-521.064  1.00  0.00           O  
ATOM   2826  CB  LEU A1819    -115.550 -59.051-522.963  1.00  0.00           C  
ATOM   2827  CG  LEU A1819    -115.103 -58.267-521.725  1.00  0.00           C  
ATOM   2828  CD1 LEU A1819    -113.617 -57.959-521.808  1.00  0.00           C  
ATOM   2829  CD2 LEU A1819    -115.899 -56.984-521.625  1.00  0.00           C  
ATOM   2830  N   ILE A1820    -116.126 -61.765-521.619  1.00  0.00           N  
ATOM   2831  CA  ILE A1820    -116.352 -62.549-520.422  1.00  0.00           C  
ATOM   2832  C   ILE A1820    -115.328 -63.672-520.321  1.00  0.00           C  
ATOM   2833  O   ILE A1820    -114.839 -63.978-519.234  1.00  0.00           O  
ATOM   2834  CB  ILE A1820    -117.787 -63.139-520.410  1.00  0.00           C  
ATOM   2835  CG1 ILE A1820    -118.817 -62.001-520.376  1.00  0.00           C  
ATOM   2836  CG2 ILE A1820    -117.969 -64.050-519.203  1.00  0.00           C  
ATOM   2837  CD1 ILE A1820    -120.248 -62.463-520.541  1.00  0.00           C  
ATOM   2838  N   GLU A1821    -114.996 -64.280-521.456  1.00  0.00           N  
ATOM   2839  CA  GLU A1821    -114.023 -65.369-521.472  1.00  0.00           C  
ATOM   2840  C   GLU A1821    -112.611 -64.877-521.169  1.00  0.00           C  
ATOM   2841  O   GLU A1821    -111.708 -65.671-520.898  1.00  0.00           O  
ATOM   2842  CB  GLU A1821    -114.060 -66.093-522.818  1.00  0.00           C  
ATOM   2843  CG  GLU A1821    -115.321 -66.934-522.983  1.00  0.00           C  
ATOM   2844  CD  GLU A1821    -115.456 -67.570-524.357  1.00  0.00           C  
ATOM   2845  OE1 GLU A1821    -116.474 -68.270-524.571  1.00  0.00           O  
ATOM   2846  OE2 GLU A1821    -114.557 -67.367-525.211  1.00  0.00           O  
ATOM   2847  N   VAL A1822    -112.430 -63.561-521.209  1.00  0.00           N  
ATOM   2848  CA  VAL A1822    -111.142 -62.963-520.909  1.00  0.00           C  
ATOM   2849  C   VAL A1822    -111.084 -62.512-519.448  1.00  0.00           C  
ATOM   2850  O   VAL A1822    -110.125 -62.817-518.749  1.00  0.00           O  
ATOM   2851  CB  VAL A1822    -110.857 -61.755-521.833  1.00  0.00           C  
ATOM   2852  CG1 VAL A1822    -109.700 -60.928-521.288  1.00  0.00           C  
ATOM   2853  CG2 VAL A1822    -110.523 -62.249-523.229  1.00  0.00           C  
ATOM   2854  N   LEU A1823    -112.113 -61.805-518.986  1.00  0.00           N  
ATOM   2855  CA  LEU A1823    -112.134 -61.315-517.611  1.00  0.00           C  
ATOM   2856  C   LEU A1823    -112.194 -62.383-516.525  1.00  0.00           C  
ATOM   2857  O   LEU A1823    -111.475 -62.289-515.537  1.00  0.00           O  
ATOM   2858  CB  LEU A1823    -113.290 -60.332-517.403  1.00  0.00           C  
ATOM   2859  CG  LEU A1823    -113.175 -58.978-518.103  1.00  0.00           C  
ATOM   2860  CD1 LEU A1823    -114.419 -58.155-517.814  1.00  0.00           C  
ATOM   2861  CD2 LEU A1823    -111.930 -58.243-517.625  1.00  0.00           C  
ATOM   2862  N   GLN A1824    -113.042 -63.392-516.695  1.00  0.00           N  
ATOM   2863  CA  GLN A1824    -113.161 -64.437-515.677  1.00  0.00           C  
ATOM   2864  C   GLN A1824    -111.824 -65.094-515.337  1.00  0.00           C  
ATOM   2865  O   GLN A1824    -111.481 -65.251-514.165  1.00  0.00           O  
ATOM   2866  CB  GLN A1824    -114.183 -65.498-516.104  1.00  0.00           C  
ATOM   2867  CG  GLN A1824    -115.618 -64.978-516.162  1.00  0.00           C  
ATOM   2868  CD  GLN A1824    -116.597 -65.996-516.734  1.00  0.00           C  
ATOM   2869  OE1 GLN A1824    -116.261 -66.748-517.651  1.00  0.00           O  
ATOM   2870  NE2 GLN A1824    -117.819 -66.009-516.207  1.00  0.00           N  
ATOM   2871  N   PRO A1825    -111.055 -65.506-516.350  1.00  0.00           N  
ATOM   2872  CA  PRO A1825    -109.781 -66.123-515.975  1.00  0.00           C  
ATOM   2873  C   PRO A1825    -108.838 -65.092-515.336  1.00  0.00           C  
ATOM   2874  O   PRO A1825    -108.129 -65.389-514.371  1.00  0.00           O  
ATOM   2875  CB  PRO A1825    -109.266 -66.692-517.301  1.00  0.00           C  
ATOM   2876  CG  PRO A1825    -109.879 -65.803-518.326  1.00  0.00           C  
ATOM   2877  CD  PRO A1825    -111.284 -65.594-517.802  1.00  0.00           C  
ATOM   2878  N   LEU A1826    -108.854 -63.872-515.863  1.00  0.00           N  
ATOM   2879  CA  LEU A1826    -108.019 -62.803-515.337  1.00  0.00           C  
ATOM   2880  C   LEU A1826    -108.296 -62.558-513.851  1.00  0.00           C  
ATOM   2881  O   LEU A1826    -107.373 -62.474-513.036  1.00  0.00           O  
ATOM   2882  CB  LEU A1826    -108.272 -61.516-516.126  1.00  0.00           C  
ATOM   2883  CG  LEU A1826    -107.527 -60.245-515.692  1.00  0.00           C  
ATOM   2884  CD1 LEU A1826    -107.448 -59.302-516.866  1.00  0.00           C  
ATOM   2885  CD2 LEU A1826    -108.226 -59.573-514.508  1.00  0.00           C  
ATOM   2886  N   ILE A1827    -109.573 -62.442-513.507  1.00  0.00           N  
ATOM   2887  CA  ILE A1827    -109.974 -62.179-512.132  1.00  0.00           C  
ATOM   2888  C   ILE A1827    -109.805 -63.387-511.233  1.00  0.00           C  
ATOM   2889  O   ILE A1827    -109.372 -63.261-510.086  1.00  0.00           O  
ATOM   2890  CB  ILE A1827    -111.424 -61.658-512.090  1.00  0.00           C  
ATOM   2891  CG1 ILE A1827    -111.444 -60.219-512.622  1.00  0.00           C  
ATOM   2892  CG2 ILE A1827    -111.980 -61.723-510.680  1.00  0.00           C  
ATOM   2893  CD1 ILE A1827    -112.823 -59.650-512.857  1.00  0.00           C  
ATOM   2894  N   ALA A1828    -110.125 -64.560-511.761  1.00  0.00           N  
ATOM   2895  CA  ALA A1828    -109.991 -65.791-510.997  1.00  0.00           C  
ATOM   2896  C   ALA A1828    -108.520 -66.013-510.684  1.00  0.00           C  
ATOM   2897  O   ALA A1828    -108.168 -66.448-509.581  1.00  0.00           O  
ATOM   2898  CB  ALA A1828    -110.542 -66.965-511.787  1.00  0.00           C  
ATOM   2899  N   GLU A1829    -107.660 -65.711-511.655  1.00  0.00           N  
ATOM   2900  CA  GLU A1829    -106.225 -65.872-511.456  1.00  0.00           C  
ATOM   2901  C   GLU A1829    -105.711 -64.883-510.416  1.00  0.00           C  
ATOM   2902  O   GLU A1829    -104.919 -65.244-509.542  1.00  0.00           O  
ATOM   2903  CB  GLU A1829    -105.485 -65.695-512.779  1.00  0.00           C  
ATOM   2904  CG  GLU A1829    -105.647 -66.902-513.696  1.00  0.00           C  
ATOM   2905  CD  GLU A1829    -105.143 -66.659-515.112  1.00  0.00           C  
ATOM   2906  OE1 GLU A1829    -105.243 -67.597-515.940  1.00  0.00           O  
ATOM   2907  OE2 GLU A1829    -104.654 -65.538-515.397  1.00  0.00           O  
ATOM   2908  N   HIS A1830    -106.167 -63.637-510.506  1.00  0.00           N  
ATOM   2909  CA  HIS A1830    -105.760 -62.637-509.542  1.00  0.00           C  
ATOM   2910  C   HIS A1830    -106.162 -63.109-508.138  1.00  0.00           C  
ATOM   2911  O   HIS A1830    -105.369 -63.023-507.201  1.00  0.00           O  
ATOM   2912  CB  HIS A1830    -106.410 -61.292-509.863  1.00  0.00           C  
ATOM   2913  CG  HIS A1830    -106.196 -60.248-508.811  1.00  0.00           C  
ATOM   2914  ND1 HIS A1830    -106.867 -60.255-507.607  1.00  0.00           N  
ATOM   2915  CD2 HIS A1830    -105.389 -59.161-508.782  1.00  0.00           C  
ATOM   2916  CE1 HIS A1830    -106.487 -59.217-506.883  1.00  0.00           C  
ATOM   2917  NE2 HIS A1830    -105.590 -58.537-507.572  1.00  0.00           N  
ATOM   2918  N   GLN A1831    -107.379 -63.627-507.999  1.00  0.00           N  
ATOM   2919  CA  GLN A1831    -107.834 -64.095-506.697  1.00  0.00           C  
ATOM   2920  C   GLN A1831    -106.929 -65.217-506.194  1.00  0.00           C  
ATOM   2921  O   GLN A1831    -106.586 -65.270-505.004  1.00  0.00           O  
ATOM   2922  CB  GLN A1831    -109.292 -64.581-506.769  1.00  0.00           C  
ATOM   2923  CG  GLN A1831    -110.268 -63.512-507.256  1.00  0.00           C  
ATOM   2924  CD  GLN A1831    -111.705 -64.013-507.409  1.00  0.00           C  
ATOM   2925  OE1 GLN A1831    -111.948 -65.190-507.708  1.00  0.00           O  
ATOM   2926  NE2 GLN A1831    -112.664 -63.107-507.228  1.00  0.00           N  
ATOM   2927  N   ALA A1832    -106.535 -66.106-507.102  1.00  0.00           N  
ATOM   2928  CA  ALA A1832    -105.670 -67.227-506.743  1.00  0.00           C  
ATOM   2929  C   ALA A1832    -104.330 -66.710-506.224  1.00  0.00           C  
ATOM   2930  O   ALA A1832    -103.819 -67.200-505.218  1.00  0.00           O  
ATOM   2931  CB  ALA A1832    -105.456 -68.144-507.951  1.00  0.00           C  
ATOM   2932  N   ARG A1833    -103.767 -65.724-506.917  1.00  0.00           N  
ATOM   2933  CA  ARG A1833    -102.496 -65.134-506.512  1.00  0.00           C  
ATOM   2934  C   ARG A1833    -102.651 -64.445-505.151  1.00  0.00           C  
ATOM   2935  O   ARG A1833    -101.807 -64.606-504.266  1.00  0.00           O  
ATOM   2936  CB  ARG A1833    -102.032 -64.100-507.540  1.00  0.00           C  
ATOM   2937  CG  ARG A1833    -101.854 -64.620-508.952  1.00  0.00           C  
ATOM   2938  CD  ARG A1833    -100.389 -64.763-509.308  1.00  0.00           C  
ATOM   2939  NE  ARG A1833     -99.790 -65.973-508.740  1.00  0.00           N  
ATOM   2940  CZ  ARG A1833     -98.489 -66.266-508.794  1.00  0.00           C  
ATOM   2941  NH1 ARG A1833     -97.636 -65.432-509.389  1.00  0.00           N  
ATOM   2942  NH2 ARG A1833     -98.042 -67.399-508.261  1.00  0.00           N  
ATOM   2943  N   ARG A1834    -103.731 -63.685-504.990  1.00  0.00           N  
ATOM   2944  CA  ARG A1834    -103.978 -62.964-503.743  1.00  0.00           C  
ATOM   2945  C   ARG A1834    -104.027 -63.902-502.551  1.00  0.00           C  
ATOM   2946  O   ARG A1834    -103.554 -63.567-501.462  1.00  0.00           O  
ATOM   2947  CB  ARG A1834    -105.292 -62.178-503.810  1.00  0.00           C  
ATOM   2948  CG  ARG A1834    -105.503 -61.238-502.636  1.00  0.00           C  
ATOM   2949  CD  ARG A1834    -106.873 -60.585-502.700  1.00  0.00           C  
ATOM   2950  NE  ARG A1834    -107.033 -59.523-501.705  1.00  0.00           N  
ATOM   2951  CZ  ARG A1834    -107.084 -59.718-500.389  1.00  0.00           C  
ATOM   2952  NH1 ARG A1834    -106.992 -60.944-499.881  1.00  0.00           N  
ATOM   2953  NH2 ARG A1834    -107.210 -58.678-499.577  1.00  0.00           N  
ATOM   2954  N   LYS A2014    -104.601 -65.080-502.754  1.00  0.00           N  
ATOM   2955  CA  LYS A2014    -104.707 -66.039-501.674  1.00  0.00           C  
ATOM   2956  C   LYS A2014    -103.329 -66.531-501.241  1.00  0.00           C  
ATOM   2957  O   LYS A2014    -103.142 -66.955-500.101  1.00  0.00           O  
ATOM   2958  CB  LYS A2014    -105.574 -67.223-502.094  1.00  0.00           C  
ATOM   2959  CG  LYS A2014    -105.992 -68.069-500.905  1.00  0.00           C  
ATOM   2960  CD  LYS A2014    -106.883 -69.238-501.287  1.00  0.00           C  
ATOM   2961  CE  LYS A2014    -107.310 -70.003-500.033  1.00  0.00           C  
ATOM   2962  NZ  LYS A2014    -107.999 -71.283-500.359  1.00  0.00           N  
ATOM   2963  N   GLU A2026    -102.361 -66.455-502.151  1.00  0.00           N  
ATOM   2964  CA  GLU A2026    -101.004 -66.907-501.862  1.00  0.00           C  
ATOM   2965  C   GLU A2026    -100.184 -65.955-501.007  1.00  0.00           C  
ATOM   2966  O   GLU A2026     -99.184 -66.371-500.431  1.00  0.00           O  
ATOM   2967  CB  GLU A2026    -100.234 -67.176-503.159  1.00  0.00           C  
ATOM   2968  CG  GLU A2026    -100.825 -68.277-504.027  1.00  0.00           C  
ATOM   2969  CD  GLU A2026     -99.935 -68.630-505.205  1.00  0.00           C  
ATOM   2970  OE1 GLU A2026     -99.481 -67.703-505.916  1.00  0.00           O  
ATOM   2971  OE2 GLU A2026     -99.692 -69.836-505.417  1.00  0.00           O  
ATOM   2972  N   VAL A2027    -100.573 -64.686-500.926  1.00  0.00           N  
ATOM   2973  CA  VAL A2027     -99.786 -63.771-500.115  1.00  0.00           C  
ATOM   2974  C   VAL A2027    -100.148 -63.941-498.645  1.00  0.00           C  
ATOM   2975  O   VAL A2027    -101.234 -63.574-498.189  1.00  0.00           O  
ATOM   2976  CB  VAL A2027     -99.921 -62.275-500.589  1.00  0.00           C  
ATOM   2977  CG1 VAL A2027    -100.513 -62.222-501.985  1.00  0.00           C  
ATOM   2978  CG2 VAL A2027    -100.720 -61.462-499.619  1.00  0.00           C  
ATOM   2979  N   THR A2039     -99.219 -64.548-497.917  1.00  0.00           N  
ATOM   2980  CA  THR A2039     -99.380 -64.816-496.496  1.00  0.00           C  
ATOM   2981  C   THR A2039     -99.053 -63.587-495.658  1.00  0.00           C  
ATOM   2982  O   THR A2039     -98.491 -62.609-496.155  1.00  0.00           O  
ATOM   2983  CB  THR A2039     -98.460 -65.958-496.068  1.00  0.00           C  
ATOM   2984  OG1 THR A2039     -97.100 -65.609-496.372  1.00  0.00           O  
ATOM   2985  CG2 THR A2039     -98.830 -67.240-496.812  1.00  0.00           C  
ATOM   2986  N   ASP A2040     -99.407 -63.644-494.380  1.00  0.00           N  
ATOM   2987  CA  ASP A2040     -99.144 -62.530-493.479  1.00  0.00           C  
ATOM   2988  C   ASP A2040     -97.660 -62.177-493.480  1.00  0.00           C  
ATOM   2989  O   ASP A2040     -97.295 -61.006-493.548  1.00  0.00           O  
ATOM   2990  CB  ASP A2040     -99.602 -62.874-492.056  1.00  0.00           C  
ATOM   2991  CG  ASP A2040    -101.049 -63.334-492.005  1.00  0.00           C  
ATOM   2992  OD1 ASP A2040    -101.875 -62.803-492.785  1.00  0.00           O  
ATOM   2993  OD2 ASP A2040    -101.362 -64.220-491.178  1.00  0.00           O  
ATOM   2994  N   GLU A2041     -96.807 -63.193-493.410  1.00  0.00           N  
ATOM   2995  CA  GLU A2041     -95.369 -62.968-493.413  1.00  0.00           C  
ATOM   2996  C   GLU A2041     -94.956 -62.247-494.699  1.00  0.00           C  
ATOM   2997  O   GLU A2041     -94.122 -61.341-494.670  1.00  0.00           O  
ATOM   2998  CB  GLU A2041     -94.622 -64.298-493.285  1.00  0.00           C  
ATOM   2999  N   ILE A2042     -95.551 -62.633-495.823  1.00  0.00           N  
ATOM   3000  CA  ILE A2042     -95.213 -62.006-497.091  1.00  0.00           C  
ATOM   3001  C   ILE A2042     -95.627 -60.533-497.140  1.00  0.00           C  
ATOM   3002  O   ILE A2042     -94.828 -59.678-497.524  1.00  0.00           O  
ATOM   3003  CB  ILE A2042     -95.839 -62.780-498.292  1.00  0.00           C  
ATOM   3004  CG1 ILE A2042     -95.209 -64.173-498.395  1.00  0.00           C  
ATOM   3005  CG2 ILE A2042     -95.631 -62.017-499.596  1.00  0.00           C  
ATOM   3006  CD1 ILE A2042     -93.686 -64.175-498.541  1.00  0.00           C  
ATOM   3007  N   VAL A2043     -96.860 -60.225-496.751  1.00  0.00           N  
ATOM   3008  CA  VAL A2043     -97.312 -58.831-496.775  1.00  0.00           C  
ATOM   3009  C   VAL A2043     -96.420 -58.013-495.859  1.00  0.00           C  
ATOM   3010  O   VAL A2043     -96.049 -56.884-496.177  1.00  0.00           O  
ATOM   3011  CB  VAL A2043     -98.755 -58.647-496.238  1.00  0.00           C  
ATOM   3012  CG1 VAL A2043     -99.391 -57.409-496.875  1.00  0.00           C  
ATOM   3013  CG2 VAL A2043     -99.572 -59.890-496.483  1.00  0.00           C  
ATOM   3014  N   LYS A2044     -96.091 -58.590-494.710  1.00  0.00           N  
ATOM   3015  CA  LYS A2044     -95.251 -57.902-493.742  1.00  0.00           C  
ATOM   3016  C   LYS A2044     -93.905 -57.512-494.352  1.00  0.00           C  
ATOM   3017  O   LYS A2044     -93.477 -56.364-494.238  1.00  0.00           O  
ATOM   3018  CB  LYS A2044     -95.031 -58.781-492.507  1.00  0.00           C  
ATOM   3019  CG  LYS A2044     -94.438 -58.032-491.321  1.00  0.00           C  
ATOM   3020  CD  LYS A2044     -94.193 -58.964-490.134  1.00  0.00           C  
ATOM   3021  CE  LYS A2044     -93.452 -58.257-488.995  1.00  0.00           C  
ATOM   3022  NZ  LYS A2044     -93.113 -59.179-487.863  1.00  0.00           N  
ATOM   3023  N   GLU A2047     -93.243 -58.458-495.011  1.00  0.00           N  
ATOM   3024  CA  GLU A2047     -91.958 -58.155-495.610  1.00  0.00           C  
ATOM   3025  C   GLU A2047     -92.080 -57.020-496.622  1.00  0.00           C  
ATOM   3026  O   GLU A2047     -91.319 -56.058-496.574  1.00  0.00           O  
ATOM   3027  CB  GLU A2047     -91.370 -59.389-496.297  1.00  0.00           C  
ATOM   3028  CG  GLU A2047     -89.936 -59.166-496.756  1.00  0.00           C  
ATOM   3029  CD  GLU A2047     -89.278 -60.417-497.286  1.00  0.00           C  
ATOM   3030  OE1 GLU A2047     -89.567 -61.507-496.755  1.00  0.00           O  
ATOM   3031  OE2 GLU A2047     -88.455 -60.306-498.223  1.00  0.00           O  
ATOM   3032  N   PHE A2048     -93.036 -57.137-497.537  1.00  0.00           N  
ATOM   3033  CA  PHE A2048     -93.238 -56.111-498.555  1.00  0.00           C  
ATOM   3034  C   PHE A2048     -93.391 -54.735-497.922  1.00  0.00           C  
ATOM   3035  O   PHE A2048     -92.932 -53.731-498.477  1.00  0.00           O  
ATOM   3036  CB  PHE A2048     -94.493 -56.418-499.387  1.00  0.00           C  
ATOM   3037  CG  PHE A2048     -94.232 -57.232-500.632  1.00  0.00           C  
ATOM   3038  CD1 PHE A2048     -93.793 -56.616-501.804  1.00  0.00           C  
ATOM   3039  CD2 PHE A2048     -94.491 -58.601-500.652  1.00  0.00           C  
ATOM   3040  CE1 PHE A2048     -93.623 -57.349-502.985  1.00  0.00           C  
ATOM   3041  CE2 PHE A2048     -94.326 -59.353-501.827  1.00  0.00           C  
ATOM   3042  CZ  PHE A2048     -93.892 -58.722-502.998  1.00  0.00           C  
ATOM   3043  N   MET A2049     -94.030 -54.697-496.753  1.00  0.00           N  
ATOM   3044  CA  MET A2049     -94.291 -53.438-496.067  1.00  0.00           C  
ATOM   3045  C   MET A2049     -93.257 -53.034-495.017  1.00  0.00           C  
ATOM   3046  O   MET A2049     -93.487 -52.123-494.224  1.00  0.00           O  
ATOM   3047  CB  MET A2049     -95.690 -53.480-495.442  1.00  0.00           C  
ATOM   3048  CG  MET A2049     -96.809 -53.570-496.483  1.00  0.00           C  
ATOM   3049  SD  MET A2049     -98.487 -53.539-495.783  1.00  0.00           S  
ATOM   3050  CE  MET A2049     -98.714 -51.802-495.501  1.00  0.00           C  
ATOM   3051  N   THR A2050     -92.112 -53.697-495.023  1.00  0.00           N  
ATOM   3052  CA  THR A2050     -91.078 -53.373-494.062  1.00  0.00           C  
ATOM   3053  C   THR A2050     -89.981 -52.536-494.689  1.00  0.00           C  
ATOM   3054  O   THR A2050     -89.355 -52.954-495.664  1.00  0.00           O  
ATOM   3055  CB  THR A2050     -90.435 -54.641-493.489  1.00  0.00           C  
ATOM   3056  OG1 THR A2050     -91.420 -55.387-492.772  1.00  0.00           O  
ATOM   3057  CG2 THR A2050     -89.285 -54.284-492.548  1.00  0.00           C  
ATOM   3058  N   PRO A2051     -89.741 -51.329-494.152  1.00  0.00           N  
ATOM   3059  CA  PRO A2051     -88.672 -50.528-494.756  1.00  0.00           C  
ATOM   3060  C   PRO A2051     -87.422 -51.396-494.700  1.00  0.00           C  
ATOM   3061  O   PRO A2051     -87.097 -51.955-493.663  1.00  0.00           O  
ATOM   3062  CB  PRO A2051     -88.613 -49.286-493.859  1.00  0.00           C  
ATOM   3063  CG  PRO A2051     -89.231 -49.744-492.568  1.00  0.00           C  
ATOM   3064  CD  PRO A2051     -90.347 -50.637-493.004  1.00  0.00           C  
ATOM   3065  N   ARG A2085     -86.746 -51.542-495.829  1.00  0.00           N  
ATOM   3066  CA  ARG A2085     -85.575 -52.399-495.881  1.00  0.00           C  
ATOM   3067  C   ARG A2085     -84.775 -52.102-497.126  1.00  0.00           C  
ATOM   3068  O   ARG A2085     -85.227 -51.373-498.007  1.00  0.00           O  
ATOM   3069  CB  ARG A2085     -86.020 -53.859-495.922  1.00  0.00           C  
ATOM   3070  CG  ARG A2085     -86.775 -54.221-497.209  1.00  0.00           C  
ATOM   3071  CD  ARG A2085     -87.519 -55.541-497.080  1.00  0.00           C  
ATOM   3072  NE  ARG A2085     -88.266 -55.900-498.286  1.00  0.00           N  
ATOM   3073  CZ  ARG A2085     -89.343 -55.261-498.738  1.00  0.00           C  
ATOM   3074  NH1 ARG A2085     -89.826 -54.208-498.095  1.00  0.00           N  
ATOM   3075  NH2 ARG A2085     -89.955 -55.690-499.833  1.00  0.00           N  
ATOM   3076  N   LYS A2086     -83.580 -52.670-497.199  1.00  0.00           N  
ATOM   3077  CA  LYS A2086     -82.752 -52.479-498.372  1.00  0.00           C  
ATOM   3078  C   LYS A2086     -83.324 -53.395-499.461  1.00  0.00           C  
ATOM   3079  O   LYS A2086     -83.750 -54.516-499.180  1.00  0.00           O  
ATOM   3080  CB  LYS A2086     -81.294 -52.845-498.069  1.00  0.00           C  
ATOM   3081  CG  LYS A2086     -80.358 -52.556-499.236  1.00  0.00           C  
ATOM   3082  CD  LYS A2086     -78.917 -52.962-498.957  1.00  0.00           C  
ATOM   3083  CE  LYS A2086     -78.023 -52.655-500.161  1.00  0.00           C  
ATOM   3084  NZ  LYS A2086     -76.599 -53.030-499.916  1.00  0.00           N  
ATOM   3085  N   LEU A2087     -83.344 -52.906-500.695  1.00  0.00           N  
ATOM   3086  CA  LEU A2087     -83.869 -53.673-501.817  1.00  0.00           C  
ATOM   3087  C   LEU A2087     -82.721 -54.065-502.735  1.00  0.00           C  
ATOM   3088  O   LEU A2087     -82.043 -53.189-503.257  1.00  0.00           O  
ATOM   3089  CB  LEU A2087     -84.884 -52.830-502.595  1.00  0.00           C  
ATOM   3090  CG  LEU A2087     -86.101 -52.337-501.806  1.00  0.00           C  
ATOM   3091  CD1 LEU A2087     -86.955 -51.423-502.667  1.00  0.00           C  
ATOM   3092  CD2 LEU A2087     -86.907 -53.531-501.329  1.00  0.00           C  
ATOM   3093  N   SER A2088     -82.510 -55.369-502.927  1.00  0.00           N  
ATOM   3094  CA  SER A2088     -81.440 -55.890-503.788  1.00  0.00           C  
ATOM   3095  C   SER A2088     -81.070 -54.941-504.922  1.00  0.00           C  
ATOM   3096  O   SER A2088     -81.459 -55.144-506.074  1.00  0.00           O  
ATOM   3097  CB  SER A2088     -81.845 -57.239-504.381  1.00  0.00           C  
ATOM   3098  OG  SER A2088     -82.102 -58.181-503.358  1.00  0.00           O  
ATOM   3099  N   PHE A2089     -80.302 -53.912-504.576  1.00  0.00           N  
ATOM   3100  CA  PHE A2089     -79.855 -52.884-505.510  1.00  0.00           C  
ATOM   3101  C   PHE A2089     -78.986 -51.905-504.712  1.00  0.00           C  
ATOM   3102  O   PHE A2089     -79.443 -51.307-503.733  1.00  0.00           O  
ATOM   3103  CB  PHE A2089     -81.059 -52.162-506.117  1.00  0.00           C  
ATOM   3104  N   ASP A2090     -77.734 -51.752-505.134  1.00  0.00           N  
ATOM   3105  CA  ASP A2090     -76.787 -50.875-504.450  1.00  0.00           C  
ATOM   3106  C   ASP A2090     -76.728 -49.465-505.052  1.00  0.00           C  
ATOM   3107  O   ASP A2090     -76.428 -49.295-506.237  1.00  0.00           O  
ATOM   3108  CB  ASP A2090     -75.392 -51.515-504.478  1.00  0.00           C  
ATOM   3109  CG  ASP A2090     -74.591 -51.232-503.218  1.00  0.00           C  
ATOM   3110  OD1 ASP A2090     -74.348 -50.043-502.917  1.00  0.00           O  
ATOM   3111  OD2 ASP A2090     -74.206 -52.204-502.528  1.00  0.00           O  
ATOM   3112  N   PHE A2091     -77.017 -48.460-504.225  1.00  0.00           N  
ATOM   3113  CA  PHE A2091     -76.993 -47.064-504.660  1.00  0.00           C  
ATOM   3114  C   PHE A2091     -76.091 -46.222-503.753  1.00  0.00           C  
ATOM   3115  O   PHE A2091     -76.439 -45.949-502.598  1.00  0.00           O  
ATOM   3116  CB  PHE A2091     -78.407 -46.463-504.653  1.00  0.00           C  
ATOM   3117  CG  PHE A2091     -79.400 -47.210-505.507  1.00  0.00           C  
ATOM   3118  CD1 PHE A2091     -80.009 -48.370-505.040  1.00  0.00           C  
ATOM   3119  CD2 PHE A2091     -79.727 -46.750-506.780  1.00  0.00           C  
ATOM   3120  CE1 PHE A2091     -80.929 -49.059-505.825  1.00  0.00           C  
ATOM   3121  CE2 PHE A2091     -80.647 -47.434-507.573  1.00  0.00           C  
ATOM   3122  CZ  PHE A2091     -81.248 -48.590-507.094  1.00  0.00           C  
ATOM   3123  N   GLN A2092     -74.938 -45.814-504.282  1.00  0.00           N  
ATOM   3124  CA  GLN A2092     -73.979 -44.994-503.538  1.00  0.00           C  
ATOM   3125  C   GLN A2092     -72.795 -44.600-504.420  1.00  0.00           C  
ATOM   3126  O   GLN A2092     -72.684 -45.039-505.566  1.00  0.00           O  
ATOM   3127  CB  GLN A2092     -73.483 -45.746-502.302  1.00  0.00           C  
HETATM 3128  PG  ATP A 502    -111.763 -47.546-504.124  1.00  0.00           P  
HETATM 3129  O1G ATP A 502    -110.417 -46.945-504.262  1.00  0.00           O  
HETATM 3130  O2G ATP A 502    -111.772 -49.136-504.381  1.00  0.00           O  
HETATM 3131  O3G ATP A 502    -112.393 -47.347-502.656  1.00  0.00           O  
HETATM 3132  PB  ATP A 502    -113.146 -45.333-505.140  1.00  0.00           P  
HETATM 3133  O1B ATP A 502    -113.022 -44.821-503.757  1.00  0.00           O  
HETATM 3134  O2B ATP A 502    -114.430 -45.135-505.852  1.00  0.00           O  
HETATM 3135  O3B ATP A 502    -112.831 -46.913-505.150  1.00  0.00           O  
HETATM 3136  PA  ATP A 502    -112.030 -43.196-506.537  1.00  0.00           P  
HETATM 3137  O1A ATP A 502    -113.142 -43.105-507.512  1.00  0.00           O  
HETATM 3138  O2A ATP A 502    -112.058 -42.308-505.353  1.00  0.00           O  
HETATM 3139  O3A ATP A 502    -111.953 -44.724-506.034  1.00  0.00           O  
HETATM 3140  O5' ATP A 502    -110.630 -43.029-507.317  1.00  0.00           O  
HETATM 3141  C5' ATP A 502    -109.397 -42.951-506.596  1.00  0.00           C  
HETATM 3142  C4' ATP A 502    -108.199 -43.166-507.525  1.00  0.00           C  
HETATM 3143  O4' ATP A 502    -108.440 -44.377-508.267  1.00  0.00           O  
HETATM 3144  C3' ATP A 502    -108.138 -42.042-508.563  1.00  0.00           C  
HETATM 3145  O3' ATP A 502    -106.830 -41.978-509.138  1.00  0.00           O  
HETATM 3146  C2' ATP A 502    -109.116 -42.591-509.599  1.00  0.00           C  
HETATM 3147  O2' ATP A 502    -108.904 -41.945-510.857  1.00  0.00           O  
HETATM 3148  C1' ATP A 502    -108.544 -44.007-509.653  1.00  0.00           C  
HETATM 3149  N9  ATP A 502    -109.454 -44.896-510.412  1.00  0.00           N  
HETATM 3150  C8  ATP A 502    -110.479 -45.585-509.910  1.00  0.00           C  
HETATM 3151  N7  ATP A 502    -111.100 -46.237-510.891  1.00  0.00           N  
HETATM 3152  C5  ATP A 502    -110.465 -45.966-512.028  1.00  0.00           C  
HETATM 3153  C6  ATP A 502    -110.647 -46.339-513.356  1.00  0.00           C  
HETATM 3154  N6  ATP A 502    -111.656 -47.138-513.696  1.00  0.00           N  
HETATM 3155  N1  ATP A 502    -109.804 -45.870-514.285  1.00  0.00           N  
HETATM 3156  C2  ATP A 502    -108.810 -45.062-513.957  1.00  0.00           C  
HETATM 3157  N3  ATP A 502    -108.607 -44.682-512.708  1.00  0.00           N  
HETATM 3158  C4  ATP A 502    -109.411 -45.113-511.725  1.00  0.00           C  
HETATM 3159  NH3 LTN A 501    -103.863 -40.317-503.753  1.00  0.00           N  
HETATM 3160  CA  LTN A 501    -104.163 -41.406-504.726  1.00  0.00           C  
HETATM 3161  CB  LTN A 501    -103.192 -42.583-504.463  1.00  0.00           C  
HETATM 3162  CG  LTN A 501    -101.731 -42.234-504.689  1.00  0.00           C  
HETATM 3163  CD2 LTN A 501    -101.101 -42.365-505.892  1.00  0.00           C  
HETATM 3164  CE2 LTN A 501     -99.770 -41.922-505.576  1.00  0.00           C  
HETATM 3165  CE3 LTN A 501    -101.448 -42.798-507.221  1.00  0.00           C  
HETATM 3166  CD1 LTN A 501    -100.892 -41.759-503.724  1.00  0.00           C  
HETATM 3167  NE1 LTN A 501     -99.720 -41.585-504.307  1.00  0.00           N  
HETATM 3168  CZ2 LTN A 501     -98.750 -41.908-506.609  1.00  0.00           C  
HETATM 3169  CZ3 LTN A 501    -100.442 -42.784-508.240  1.00  0.00           C  
HETATM 3170  CH2 LTN A 501     -99.096 -42.343-507.945  1.00  0.00           C  
HETATM 3171  C   LTN A 501    -105.572 -41.908-504.518  1.00  0.00           C  
HETATM 3172  O   LTN A 501    -106.371 -41.374-503.527  1.00  0.00           O  
HETATM 3173  N   LTN A 501    -106.045 -42.791-505.210  1.00  0.00           N  
TER
END
