# Supplementary material for: Backbone Brackets and Arginine Tweezers delineate Class I and Class II aminoacyl tRNA synthetases
Source: PLoS Comput Biol. 2018 Apr 16;14(4):e1006101. doi: 10.1371/journal.pcbi.1006101 (PMC5919687; doi:10.1371/journal.pcbi.1006101)
Supplement: S11 File — All structures of Class I aaRS with residues renumbered according to the MSA. (GZ) [file pcbi.1006101.s023.tar.gz › 2qui_B_renum.pdb]

ATOM      1  N   GLY B 180     -98.702  -2.421-467.057  1.00  0.00           N  
ATOM      2  CA  GLY B 180     -98.705  -3.030-468.424  1.00  0.00           C  
ATOM      3  C   GLY B 180    -100.071  -3.521-468.880  1.00  0.00           C  
ATOM      4  O   GLY B 180    -101.072  -2.808-468.756  1.00  0.00           O  
ATOM      5  N   ILE B 182    -100.114  -4.743-469.410  1.00  0.00           N  
ATOM      6  CA  ILE B 182    -101.359  -5.343-469.895  1.00  0.00           C  
ATOM      7  C   ILE B 182    -102.321  -5.720-468.770  1.00  0.00           C  
ATOM      8  O   ILE B 182    -101.900  -6.207-467.723  1.00  0.00           O  
ATOM      9  CB  ILE B 182    -101.077  -6.620-470.725  1.00  0.00           C  
ATOM     10  CG1 ILE B 182    -100.293  -6.258-471.991  1.00  0.00           C  
ATOM     11  CG2 ILE B 182    -102.389  -7.314-471.080  1.00  0.00           C  
ATOM     12  CD1 ILE B 182     -99.987  -7.441-472.892  1.00  0.00           C  
ATOM     13  N   ASP B 183    -103.614  -5.496-468.987  1.00  0.00           N  
ATOM     14  CA  ASP B 183    -104.602  -5.849-467.977  1.00  0.00           C  
ATOM     15  C   ASP B 183    -104.922  -7.331-468.121  1.00  0.00           C  
ATOM     16  O   ASP B 183    -105.636  -7.733-469.042  1.00  0.00           O  
ATOM     17  CB  ASP B 183    -105.884  -5.042-468.155  1.00  0.00           C  
ATOM     18  CG  ASP B 183    -106.862  -5.261-467.015  1.00  0.00           C  
ATOM     19  OD1 ASP B 183    -107.148  -6.434-466.685  1.00  0.00           O  
ATOM     20  OD2 ASP B 183    -107.343  -4.259-466.446  1.00  0.00           O  
ATOM     21  N   TYR B 184    -104.404  -8.138-467.201  1.00  0.00           N  
ATOM     22  CA  TYR B 184    -104.614  -9.577-467.255  1.00  0.00           C  
ATOM     23  C   TYR B 184    -105.982 -10.055-466.798  1.00  0.00           C  
ATOM     24  O   TYR B 184    -106.426 -11.130-467.192  1.00  0.00           O  
ATOM     25  CB  TYR B 184    -103.513 -10.291-466.475  1.00  0.00           C  
ATOM     26  CG  TYR B 184    -102.161 -10.153-467.130  1.00  0.00           C  
ATOM     27  CD1 TYR B 184    -101.241  -9.201-466.695  1.00  0.00           C  
ATOM     28  CD2 TYR B 184    -101.813 -10.953-468.215  1.00  0.00           C  
ATOM     29  CE1 TYR B 184    -100.000  -9.052-467.327  1.00  0.00           C  
ATOM     30  CE2 TYR B 184    -100.579 -10.812-468.854  1.00  0.00           C  
ATOM     31  CZ  TYR B 184     -99.680  -9.863-468.406  1.00  0.00           C  
ATOM     32  OH  TYR B 184     -98.464  -9.738-469.031  1.00  0.00           O  
ATOM     33  N   ASP B 185    -106.657  -9.266-465.973  1.00  0.00           N  
ATOM     34  CA  ASP B 185    -107.981  -9.660-465.524  1.00  0.00           C  
ATOM     35  C   ASP B 185    -108.935  -9.632-466.705  1.00  0.00           C  
ATOM     36  O   ASP B 185    -109.743 -10.542-466.878  1.00  0.00           O  
ATOM     37  CB  ASP B 185    -108.483  -8.727-464.423  1.00  0.00           C  
ATOM     38  CG  ASP B 185    -107.942  -9.096-463.054  1.00  0.00           C  
ATOM     39  OD1 ASP B 185    -108.300  -8.413-462.074  1.00  0.00           O  
ATOM     40  OD2 ASP B 185    -107.163 -10.070-462.955  1.00  0.00           O  
ATOM     41  N   LYS B 186    -108.834  -8.593-467.528  1.00  0.00           N  
ATOM     42  CA  LYS B 186    -109.702  -8.482-468.693  1.00  0.00           C  
ATOM     43  C   LYS B 186    -109.272  -9.495-469.748  1.00  0.00           C  
ATOM     44  O   LYS B 186    -110.020  -9.814-470.672  1.00  0.00           O  
ATOM     45  CB  LYS B 186    -109.658  -7.064-469.275  1.00  0.00           C  
ATOM     46  CG  LYS B 186    -110.655  -6.855-470.413  1.00  0.00           C  
ATOM     47  CD  LYS B 186    -110.898  -5.384-470.702  1.00  0.00           C  
ATOM     48  CE  LYS B 186    -112.092  -5.205-471.631  1.00  0.00           C  
ATOM     49  NZ  LYS B 186    -112.419  -3.770-471.859  1.00  0.00           N  
ATOM     50  N   LEU B 187    -108.059 -10.007-469.599  1.00  0.00           N  
ATOM     51  CA  LEU B 187    -107.547 -10.990-470.535  1.00  0.00           C  
ATOM     52  C   LEU B 187    -108.146 -12.347-470.173  1.00  0.00           C  
ATOM     53  O   LEU B 187    -108.562 -13.113-471.043  1.00  0.00           O  
ATOM     54  CB  LEU B 187    -106.024 -11.046-470.450  1.00  0.00           C  
ATOM     55  CG  LEU B 187    -105.298 -11.430-471.737  1.00  0.00           C  
ATOM     56  CD1 LEU B 187    -103.802 -11.473-471.476  1.00  0.00           C  
ATOM     57  CD2 LEU B 187    -105.804 -12.771-472.235  1.00  0.00           C  
ATOM     58  N   ILE B 188    -108.190 -12.632-468.876  1.00  0.00           N  
ATOM     59  CA  ILE B 188    -108.741 -13.884-468.383  1.00  0.00           C  
ATOM     60  C   ILE B 188    -110.182 -14.048-468.833  1.00  0.00           C  
ATOM     61  O   ILE B 188    -110.628 -15.153-469.148  1.00  0.00           O  
ATOM     62  CB  ILE B 188    -108.718 -13.933-466.850  1.00  0.00           C  
ATOM     63  CG1 ILE B 188    -107.273 -14.013-466.357  1.00  0.00           C  
ATOM     64  CG2 ILE B 188    -109.545 -15.114-466.355  1.00  0.00           C  
ATOM     65  CD1 ILE B 188    -107.141 -14.140-464.857  1.00  0.00           C  
ATOM     66  N   VAL B 189    -110.912 -12.939-468.856  1.00  0.00           N  
ATOM     67  CA  VAL B 189    -112.308 -12.972-469.253  1.00  0.00           C  
ATOM     68  C   VAL B 189    -112.453 -13.131-470.766  1.00  0.00           C  
ATOM     69  O   VAL B 189    -113.306 -13.884-471.231  1.00  0.00           O  
ATOM     70  CB  VAL B 189    -113.047 -11.699-468.774  1.00  0.00           C  
ATOM     71  CG1 VAL B 189    -112.513 -10.484-469.494  1.00  0.00           C  
ATOM     72  CG2 VAL B 189    -114.542 -11.851-468.993  1.00  0.00           C  
ATOM     73  N   ARG B 190    -111.619 -12.435-471.535  1.00  0.00           N  
ATOM     74  CA  ARG B 190    -111.673 -12.539-472.991  1.00  0.00           C  
ATOM     75  C   ARG B 190    -111.394 -13.977-473.406  1.00  0.00           C  
ATOM     76  O   ARG B 190    -112.063 -14.527-474.280  1.00  0.00           O  
ATOM     77  CB  ARG B 190    -110.648 -11.613-473.622  1.00  0.00           C  
ATOM     78  N   PHE B 191    -110.401 -14.580-472.760  1.00  0.00           N  
ATOM     79  CA  PHE B 191    -109.998 -15.957-473.036  1.00  0.00           C  
ATOM     80  C   PHE B 191    -110.919 -16.998-472.406  1.00  0.00           C  
ATOM     81  O   PHE B 191    -110.912 -18.160-472.810  1.00  0.00           O  
ATOM     82  CB  PHE B 191    -108.561 -16.179-472.553  1.00  0.00           C  
ATOM     83  CG  PHE B 191    -107.512 -15.692-473.518  1.00  0.00           C  
ATOM     84  CD1 PHE B 191    -107.766 -14.614-474.367  1.00  0.00           C  
ATOM     85  CD2 PHE B 191    -106.262 -16.306-473.571  1.00  0.00           C  
ATOM     86  CE1 PHE B 191    -106.791 -14.158-475.253  1.00  0.00           C  
ATOM     87  CE2 PHE B 191    -105.277 -15.857-474.453  1.00  0.00           C  
ATOM     88  CZ  PHE B 191    -105.542 -14.783-475.296  1.00  0.00           C  
ATOM     89  N   GLY B 195    -111.698 -16.584-471.411  1.00  0.00           N  
ATOM     90  CA  GLY B 195    -112.612 -17.504-470.761  1.00  0.00           C  
ATOM     91  C   GLY B 195    -111.942 -18.495-469.830  1.00  0.00           C  
ATOM     92  O   GLY B 195    -112.518 -19.535-469.497  1.00  0.00           O  
ATOM     93  N   SER B 196    -110.720 -18.185-469.409  1.00  0.00           N  
ATOM     94  CA  SER B 196    -110.002 -19.069-468.504  1.00  0.00           C  
ATOM     95  C   SER B 196    -110.415 -18.742-467.074  1.00  0.00           C  
ATOM     96  O   SER B 196    -111.399 -18.038-466.849  1.00  0.00           O  
ATOM     97  CB  SER B 196    -108.491 -18.895-468.662  1.00  0.00           C  
ATOM     98  OG  SER B 196    -108.083 -17.612-468.235  1.00  0.00           O  
ATOM     99  N   SER B 197    -109.659 -19.254-466.112  1.00  0.00           N  
ATOM    100  CA  SER B 197    -109.960 -19.019-464.710  1.00  0.00           C  
ATOM    101  C   SER B 197    -108.780 -18.397-463.990  1.00  0.00           C  
ATOM    102  O   SER B 197    -107.623 -18.728-464.258  1.00  0.00           O  
ATOM    103  CB  SER B 197    -110.328 -20.333-464.024  1.00  0.00           C  
ATOM    104  OG  SER B 197    -111.393 -20.968-464.704  1.00  0.00           O  
ATOM    105  N   LYS B 198    -109.082 -17.493-463.068  1.00  0.00           N  
ATOM    106  CA  LYS B 198    -108.046 -16.840-462.295  1.00  0.00           C  
ATOM    107  C   LYS B 198    -107.557 -17.750-461.170  1.00  0.00           C  
ATOM    108  O   LYS B 198    -108.326 -18.480-460.545  1.00  0.00           O  
ATOM    109  CB  LYS B 198    -108.561 -15.517-461.711  1.00  0.00           C  
ATOM    110  CG  LYS B 198    -107.576 -14.855-460.755  1.00  0.00           C  
ATOM    111  CD  LYS B 198    -107.371 -13.376-461.069  1.00  0.00           C  
ATOM    112  CE  LYS B 198    -106.127 -12.822-460.358  1.00  0.00           C  
ATOM    113  NZ  LYS B 198    -104.835 -13.472-460.805  1.00  0.00           N  
ATOM    114  N   ILE B 199    -106.255 -17.708-460.938  1.00  0.00           N  
ATOM    115  CA  ILE B 199    -105.644 -18.488-459.886  1.00  0.00           C  
ATOM    116  C   ILE B 199    -105.785 -17.667-458.610  1.00  0.00           C  
ATOM    117  O   ILE B 199    -105.090 -16.663-458.436  1.00  0.00           O  
ATOM    118  CB  ILE B 199    -104.151 -18.718-460.176  1.00  0.00           C  
ATOM    119  CG1 ILE B 199    -103.997 -19.615-461.411  1.00  0.00           C  
ATOM    120  CG2 ILE B 199    -103.467 -19.303-458.953  1.00  0.00           C  
ATOM    121  CD1 ILE B 199    -102.552 -19.891-461.795  1.00  0.00           C  
ATOM    122  N   ASP B 200    -106.698 -18.079-457.732  1.00  0.00           N  
ATOM    123  CA  ASP B 200    -106.914 -17.375-456.470  1.00  0.00           C  
ATOM    124  C   ASP B 200    -106.168 -18.043-455.315  1.00  0.00           C  
ATOM    125  O   ASP B 200    -105.478 -19.048-455.508  1.00  0.00           O  
ATOM    126  CB  ASP B 200    -108.408 -17.305-456.146  1.00  0.00           C  
ATOM    127  CG  ASP B 200    -109.096 -18.653-456.249  1.00  0.00           C  
ATOM    128  OD1 ASP B 200    -108.535 -19.656-455.754  1.00  0.00           O  
ATOM    129  OD2 ASP B 200    -110.210 -18.701-456.816  1.00  0.00           O  
ATOM    130  N   LYS B 201    -106.319 -17.485-454.117  1.00  0.00           N  
ATOM    131  CA  LYS B 201    -105.652 -18.008-452.928  1.00  0.00           C  
ATOM    132  C   LYS B 201    -106.127 -19.409-452.553  1.00  0.00           C  
ATOM    133  O   LYS B 201    -105.354 -20.218-452.046  1.00  0.00           O  
ATOM    134  CB  LYS B 201    -105.857 -17.057-451.743  1.00  0.00           C  
ATOM    135  CG  LYS B 201    -104.550 -16.599-451.098  1.00  0.00           C  
ATOM    136  CD  LYS B 201    -104.418 -17.072-449.650  1.00  0.00           C  
ATOM    137  CE  LYS B 201    -105.441 -16.386-448.726  1.00  0.00           C  
ATOM    138  NZ  LYS B 201    -105.382 -16.886-447.312  1.00  0.00           N  
ATOM    139  N   GLU B 202    -107.402 -19.688-452.797  1.00  0.00           N  
ATOM    140  CA  GLU B 202    -107.962 -21.000-452.497  1.00  0.00           C  
ATOM    141  C   GLU B 202    -107.129 -22.031-453.256  1.00  0.00           C  
ATOM    142  O   GLU B 202    -106.587 -22.972-452.672  1.00  0.00           O  
ATOM    143  CB  GLU B 202    -109.412 -21.077-452.979  1.00  0.00           C  
ATOM    144  CG  GLU B 202    -110.257 -19.856-452.634  1.00  0.00           C  
ATOM    145  CD  GLU B 202    -111.521 -19.752-453.490  1.00  0.00           C  
ATOM    146  OE1 GLU B 202    -112.367 -20.679-453.441  1.00  0.00           O  
ATOM    147  OE2 GLU B 202    -111.666 -18.739-454.217  1.00  0.00           O  
ATOM    148  N   LEU B 203    -107.022 -21.822-454.566  1.00  0.00           N  
ATOM    149  CA  LEU B 203    -106.279 -22.716-455.442  1.00  0.00           C  
ATOM    150  C   LEU B 203    -104.815 -22.850-455.041  1.00  0.00           C  
ATOM    151  O   LEU B 203    -104.236 -23.934-455.125  1.00  0.00           O  
ATOM    152  CB  LEU B 203    -106.377 -22.223-456.883  1.00  0.00           C  
ATOM    153  CG  LEU B 203    -105.771 -23.145-457.936  1.00  0.00           C  
ATOM    154  CD1 LEU B 203    -106.392 -24.529-457.804  1.00  0.00           C  
ATOM    155  CD2 LEU B 203    -106.005 -22.571-459.321  1.00  0.00           C  
ATOM    156  N   ILE B 204    -104.221 -21.748-454.601  1.00  0.00           N  
ATOM    157  CA  ILE B 204    -102.827 -21.752-454.194  1.00  0.00           C  
ATOM    158  C   ILE B 204    -102.625 -22.547-452.911  1.00  0.00           C  
ATOM    159  O   ILE B 204    -101.633 -23.255-452.753  1.00  0.00           O  
ATOM    160  CB  ILE B 204    -102.314 -20.308-454.006  1.00  0.00           C  
ATOM    161  CG1 ILE B 204    -102.375 -19.580-455.353  1.00  0.00           C  
ATOM    162  CG2 ILE B 204    -100.891 -20.313-453.446  1.00  0.00           C  
ATOM    163  CD1 ILE B 204    -101.830 -18.173-455.327  1.00  0.00           C  
ATOM    164  N   ASN B 205    -103.571 -22.428-451.990  1.00  0.00           N  
ATOM    165  CA  ASN B 205    -103.479 -23.156-450.734  1.00  0.00           C  
ATOM    166  C   ASN B 205    -103.617 -24.639-451.021  1.00  0.00           C  
ATOM    167  O   ASN B 205    -102.915 -25.470-450.440  1.00  0.00           O  
ATOM    168  CB  ASN B 205    -104.588 -22.726-449.772  1.00  0.00           C  
ATOM    169  CG  ASN B 205    -104.374 -21.335-449.216  1.00  0.00           C  
ATOM    170  OD1 ASN B 205    -103.244 -20.849-449.153  1.00  0.00           O  
ATOM    171  ND2 ASN B 205    -105.460 -20.692-448.788  1.00  0.00           N  
ATOM    172  N   ARG B 206    -104.533 -24.957-451.929  1.00  0.00           N  
ATOM    173  CA  ARG B 206    -104.797 -26.332-452.312  1.00  0.00           C  
ATOM    174  C   ARG B 206    -103.546 -27.012-452.863  1.00  0.00           C  
ATOM    175  O   ARG B 206    -103.282 -28.185-452.578  1.00  0.00           O  
ATOM    176  CB  ARG B 206    -105.925 -26.378-453.345  1.00  0.00           C  
ATOM    177  CG  ARG B 206    -106.366 -27.780-453.622  1.00  0.00           C  
ATOM    178  CD  ARG B 206    -107.592 -27.852-454.477  1.00  0.00           C  
ATOM    179  NE  ARG B 206    -107.966 -29.251-454.639  1.00  0.00           N  
ATOM    180  CZ  ARG B 206    -108.932 -29.683-455.437  1.00  0.00           C  
ATOM    181  NH1 ARG B 206    -109.636 -28.820-456.161  1.00  0.00           N  
ATOM    182  NH2 ARG B 206    -109.195 -30.979-455.500  1.00  0.00           N  
ATOM    183  N   ILE B 207    -102.778 -26.265-453.649  1.00  0.00           N  
ATOM    184  CA  ILE B 207    -101.545 -26.778-454.219  1.00  0.00           C  
ATOM    185  C   ILE B 207    -100.537 -27.017-453.100  1.00  0.00           C  
ATOM    186  O   ILE B 207     -99.788 -28.002-453.124  1.00  0.00           O  
ATOM    187  CB  ILE B 207    -100.968 -25.785-455.239  1.00  0.00           C  
ATOM    188  CG1 ILE B 207    -101.901 -25.705-456.450  1.00  0.00           C  
ATOM    189  CG2 ILE B 207     -99.562 -26.196-455.647  1.00  0.00           C  
ATOM    190  CD1 ILE B 207    -101.507 -24.652-457.462  1.00  0.00           C  
ATOM    191  N   GLU B 208    -100.511 -26.125-452.114  1.00  0.00           N  
ATOM    192  CA  GLU B 208     -99.586 -26.310-451.001  1.00  0.00           C  
ATOM    193  C   GLU B 208     -99.923 -27.603-450.250  1.00  0.00           C  
ATOM    194  O   GLU B 208     -99.035 -28.408-449.944  1.00  0.00           O  
ATOM    195  CB  GLU B 208     -99.637 -25.121-450.036  1.00  0.00           C  
ATOM    196  CG  GLU B 208     -98.657 -25.264-448.873  1.00  0.00           C  
ATOM    197  CD  GLU B 208     -98.562 -24.023-448.011  1.00  0.00           C  
ATOM    198  OE1 GLU B 208     -99.621 -23.425-447.719  1.00  0.00           O  
ATOM    199  OE2 GLU B 208     -97.431 -23.655-447.615  1.00  0.00           O  
ATOM    200  N   ARG B 209    -101.205 -27.804-449.954  1.00  0.00           N  
ATOM    201  CA  ARG B 209    -101.629 -29.015-449.257  1.00  0.00           C  
ATOM    202  C   ARG B 209    -101.272 -30.257-450.075  1.00  0.00           C  
ATOM    203  O   ARG B 209    -100.717 -31.227-449.548  1.00  0.00           O  
ATOM    204  CB  ARG B 209    -103.138 -28.998-449.013  1.00  0.00           C  
ATOM    205  CG  ARG B 209    -103.576 -28.152-447.838  1.00  0.00           C  
ATOM    206  CD  ARG B 209    -105.095 -28.161-447.695  1.00  0.00           C  
ATOM    207  NE  ARG B 209    -105.679 -26.875-448.070  1.00  0.00           N  
ATOM    208  CZ  ARG B 209    -106.532 -26.698-449.075  1.00  0.00           C  
ATOM    209  NH1 ARG B 209    -106.913 -27.733-449.817  1.00  0.00           N  
ATOM    210  NH2 ARG B 209    -106.996 -25.481-449.344  1.00  0.00           N  
ATOM    211  N   ALA B 210    -101.577 -30.210-451.369  1.00  0.00           N  
ATOM    212  CA  ALA B 210    -101.322 -31.333-452.252  1.00  0.00           C  
ATOM    213  C   ALA B 210     -99.846 -31.646-452.444  1.00  0.00           C  
ATOM    214  O   ALA B 210     -99.478 -32.782-452.728  1.00  0.00           O  
ATOM    215  CB  ALA B 210    -101.982 -31.079-453.601  1.00  0.00           C  
ATOM    216  N   THR B 211     -98.988 -30.652-452.277  1.00  0.00           N  
ATOM    217  CA  THR B 211     -97.559 -30.880-452.484  1.00  0.00           C  
ATOM    218  C   THR B 211     -96.725 -30.896-451.213  1.00  0.00           C  
ATOM    219  O   THR B 211     -95.589 -31.368-451.219  1.00  0.00           O  
ATOM    220  CB  THR B 211     -96.964 -29.807-453.422  1.00  0.00           C  
ATOM    221  OG1 THR B 211     -97.074 -28.516-452.801  1.00  0.00           O  
ATOM    222  CG2 THR B 211     -97.708 -29.794-454.751  1.00  0.00           C  
ATOM    223  N   GLY B 212     -97.292 -30.378-450.129  1.00  0.00           N  
ATOM    224  CA  GLY B 212     -96.570 -30.318-448.869  1.00  0.00           C  
ATOM    225  C   GLY B 212     -95.418 -29.329-448.949  1.00  0.00           C  
ATOM    226  O   GLY B 212     -94.502 -29.361-448.126  1.00  0.00           O  
ATOM    227  N   GLN B 214     -95.468 -28.449-449.947  1.00  0.00           N  
ATOM    228  CA  GLN B 214     -94.427 -27.452-450.165  1.00  0.00           C  
ATOM    229  C   GLN B 214     -95.007 -26.042-450.223  1.00  0.00           C  
ATOM    230  O   GLN B 214     -96.197 -25.847-450.494  1.00  0.00           O  
ATOM    231  CB  GLN B 214     -93.713 -27.729-451.490  1.00  0.00           C  
ATOM    232  CG  GLN B 214     -92.917 -29.016-451.548  1.00  0.00           C  
ATOM    233  CD  GLN B 214     -91.578 -28.878-450.870  1.00  0.00           C  
ATOM    234  OE1 GLN B 214     -91.505 -28.681-449.662  1.00  0.00           O  
ATOM    235  NE2 GLN B 214     -90.506 -28.966-451.648  1.00  0.00           N  
ATOM    236  N   ARG B 215     -94.163 -25.052-449.967  1.00  0.00           N  
ATOM    237  CA  ARG B 215     -94.625 -23.680-450.042  1.00  0.00           C  
ATOM    238  C   ARG B 215     -94.742 -23.388-451.528  1.00  0.00           C  
ATOM    239  O   ARG B 215     -93.794 -23.615-452.283  1.00  0.00           O  
ATOM    240  CB  ARG B 215     -93.622 -22.718-449.415  1.00  0.00           C  
ATOM    241  CG  ARG B 215     -94.174 -21.317-449.354  1.00  0.00           C  
ATOM    242  CD  ARG B 215     -93.163 -20.303-448.889  1.00  0.00           C  
ATOM    243  NE  ARG B 215     -93.800 -19.001-448.713  1.00  0.00           N  
ATOM    244  CZ  ARG B 215     -93.142 -17.850-448.661  1.00  0.00           C  
ATOM    245  NH1 ARG B 215     -91.820 -17.839-448.773  1.00  0.00           N  
ATOM    246  NH2 ARG B 215     -93.808 -16.716-448.496  1.00  0.00           N  
ATOM    247  N   PRO B 216     -95.906 -22.891-451.971  1.00  0.00           N  
ATOM    248  CA  PRO B 216     -96.080 -22.597-453.397  1.00  0.00           C  
ATOM    249  C   PRO B 216     -95.085 -21.597-453.978  1.00  0.00           C  
ATOM    250  O   PRO B 216     -94.850 -20.530-453.413  1.00  0.00           O  
ATOM    251  CB  PRO B 216     -97.542 -22.145-453.492  1.00  0.00           C  
ATOM    252  CG  PRO B 216     -97.889 -21.722-452.095  1.00  0.00           C  
ATOM    253  CD  PRO B 216     -97.157 -22.686-451.224  1.00  0.00           C  
ATOM    254  N   HIS B 217     -94.496 -21.984-455.109  1.00  0.00           N  
ATOM    255  CA  HIS B 217     -93.507 -21.189-455.832  1.00  0.00           C  
ATOM    256  C   HIS B 217     -93.883 -19.713-455.846  1.00  0.00           C  
ATOM    257  O   HIS B 217     -95.070 -19.372-455.916  1.00  0.00           O  
ATOM    258  CB  HIS B 217     -93.384 -21.693-457.277  1.00  0.00           C  
ATOM    259  CG  HIS B 217     -92.233 -21.094-458.023  1.00  0.00           C  
ATOM    260  ND1 HIS B 217     -90.975 -21.657-458.025  1.00  0.00           N  
ATOM    261  CD2 HIS B 217     -92.130 -19.943-458.731  1.00  0.00           C  
ATOM    262  CE1 HIS B 217     -90.146 -20.880-458.698  1.00  0.00           C  
ATOM    263  NE2 HIS B 217     -90.821 -19.833-459.136  1.00  0.00           N  
ATOM    264  N   HIS B 218     -92.884 -18.832-455.797  1.00  0.00           N  
ATOM    265  CA  HIS B 218     -93.194 -17.407-455.804  1.00  0.00           C  
ATOM    266  C   HIS B 218     -93.931 -16.912-457.054  1.00  0.00           C  
ATOM    267  O   HIS B 218     -94.628 -15.900-456.981  1.00  0.00           O  
ATOM    268  CB  HIS B 218     -91.942 -16.553-455.562  1.00  0.00           C  
ATOM    269  CG  HIS B 218     -90.802 -16.849-456.482  1.00  0.00           C  
ATOM    270  ND1 HIS B 218     -89.908 -17.873-456.253  1.00  0.00           N  
ATOM    271  CD2 HIS B 218     -90.383 -16.228-457.609  1.00  0.00           C  
ATOM    272  CE1 HIS B 218     -88.983 -17.866-457.197  1.00  0.00           C  
ATOM    273  NE2 HIS B 218     -89.248 -16.877-458.032  1.00  0.00           N  
ATOM    274  N   PHE B 219     -93.803 -17.598-458.193  1.00  0.00           N  
ATOM    275  CA  PHE B 219     -94.533 -17.128-459.376  1.00  0.00           C  
ATOM    276  C   PHE B 219     -96.025 -17.179-459.045  1.00  0.00           C  
ATOM    277  O   PHE B 219     -96.813 -16.338-459.480  1.00  0.00           O  
ATOM    278  CB  PHE B 219     -94.267 -18.002-460.607  1.00  0.00           C  
ATOM    279  CG  PHE B 219     -92.885 -17.868-461.176  1.00  0.00           C  
ATOM    280  CD1 PHE B 219     -92.036 -16.844-460.770  1.00  0.00           C  
ATOM    281  CD2 PHE B 219     -92.434 -18.771-462.139  1.00  0.00           C  
ATOM    282  CE1 PHE B 219     -90.762 -16.721-461.314  1.00  0.00           C  
ATOM    283  CE2 PHE B 219     -91.160 -18.658-462.691  1.00  0.00           C  
ATOM    284  CZ  PHE B 219     -90.323 -17.632-462.278  1.00  0.00           C  
ATOM    285  N   LEU B 220     -96.399 -18.184-458.265  1.00  0.00           N  
ATOM    286  CA  LEU B 220     -97.777 -18.361-457.854  1.00  0.00           C  
ATOM    287  C   LEU B 220     -98.170 -17.310-456.821  1.00  0.00           C  
ATOM    288  O   LEU B 220     -99.215 -16.662-456.943  1.00  0.00           O  
ATOM    289  CB  LEU B 220     -97.964 -19.764-457.278  1.00  0.00           C  
ATOM    290  CG  LEU B 220     -97.976 -20.889-458.317  1.00  0.00           C  
ATOM    291  CD1 LEU B 220     -97.938 -22.244-457.620  1.00  0.00           C  
ATOM    292  CD2 LEU B 220     -99.227 -20.752-459.188  1.00  0.00           C  
ATOM    293  N   ARG B 221     -97.324 -17.131-455.811  1.00  0.00           N  
ATOM    294  CA  ARG B 221     -97.606 -16.151-454.765  1.00  0.00           C  
ATOM    295  C   ARG B 221     -97.717 -14.726-455.313  1.00  0.00           C  
ATOM    296  O   ARG B 221     -98.551 -13.945-454.851  1.00  0.00           O  
ATOM    297  CB  ARG B 221     -96.522 -16.188-453.686  1.00  0.00           C  
ATOM    298  CG  ARG B 221     -96.332 -17.547-453.037  1.00  0.00           C  
ATOM    299  CD  ARG B 221     -95.548 -17.428-451.729  1.00  0.00           C  
ATOM    300  NE  ARG B 221     -94.234 -16.800-451.898  1.00  0.00           N  
ATOM    301  CZ  ARG B 221     -93.122 -17.458-452.210  1.00  0.00           C  
ATOM    302  NH1 ARG B 221     -93.150 -18.774-452.396  1.00  0.00           N  
ATOM    303  NH2 ARG B 221     -91.977 -16.802-452.325  1.00  0.00           N  
ATOM    304  N   ARG B 222     -96.897 -14.401-456.314  1.00  0.00           N  
ATOM    305  CA  ARG B 222     -96.880 -13.062-456.889  1.00  0.00           C  
ATOM    306  C   ARG B 222     -97.710 -12.827-458.154  1.00  0.00           C  
ATOM    307  O   ARG B 222     -97.578 -11.790-458.794  1.00  0.00           O  
ATOM    308  CB  ARG B 222     -95.429 -12.657-457.131  1.00  0.00           C  
ATOM    309  CG  ARG B 222     -94.594 -12.763-455.873  1.00  0.00           C  
ATOM    310  CD  ARG B 222     -93.122 -12.659-456.176  1.00  0.00           C  
ATOM    311  NE  ARG B 222     -92.313 -12.889-454.986  1.00  0.00           N  
ATOM    312  CZ  ARG B 222     -90.985 -12.920-454.985  1.00  0.00           C  
ATOM    313  NH1 ARG B 222     -90.316 -12.740-456.118  1.00  0.00           N  
ATOM    314  NH2 ARG B 222     -90.325 -13.114-453.847  1.00  0.00           N  
ATOM    315  N   GLY B 224     -98.562 -13.778-458.517  1.00  0.00           N  
ATOM    316  CA  GLY B 224     -99.400 -13.598-459.689  1.00  0.00           C  
ATOM    317  C   GLY B 224     -98.743 -13.710-461.057  1.00  0.00           C  
ATOM    318  O   GLY B 224     -99.377 -13.394-462.064  1.00  0.00           O  
ATOM    319  N   ILE B 225     -97.484 -14.142-461.110  1.00  0.00           N  
ATOM    320  CA  ILE B 225     -96.796 -14.295-462.392  1.00  0.00           C  
ATOM    321  C   ILE B 225     -97.501 -15.414-463.161  1.00  0.00           C  
ATOM    322  O   ILE B 225     -97.671 -15.334-464.379  1.00  0.00           O  
ATOM    323  CB  ILE B 225     -95.297 -14.575-462.177  1.00  0.00           C  
ATOM    324  CG1 ILE B 225     -94.613 -13.262-461.775  1.00  0.00           C  
ATOM    325  CG2 ILE B 225     -94.674 -15.155-463.433  1.00  0.00           C  
ATOM    326  CD1 ILE B 225     -93.190 -13.397-461.318  1.00  0.00           C  
ATOM    327  N   PHE B 226     -97.901 -16.464-462.449  1.00  0.00           N  
ATOM    328  CA  PHE B 226     -98.697 -17.520-463.061  1.00  0.00           C  
ATOM    329  C   PHE B 226    -100.043 -17.198-462.420  1.00  0.00           C  
ATOM    330  O   PHE B 226    -100.317 -17.539-461.264  1.00  0.00           O  
ATOM    331  CB  PHE B 226     -98.184 -18.914-462.696  1.00  0.00           C  
ATOM    332  CG  PHE B 226     -97.319 -19.517-463.768  1.00  0.00           C  
ATOM    333  CD1 PHE B 226     -95.945 -19.305-463.775  1.00  0.00           C  
ATOM    334  CD2 PHE B 226     -97.898 -20.213-464.829  1.00  0.00           C  
ATOM    335  CE1 PHE B 226     -95.159 -19.768-464.823  1.00  0.00           C  
ATOM    336  CE2 PHE B 226     -97.128 -20.681-465.878  1.00  0.00           C  
ATOM    337  CZ  PHE B 226     -95.749 -20.458-465.881  1.00  0.00           C  
ATOM    338  N   PHE B 227    -100.861 -16.495-463.193  1.00  0.00           N  
ATOM    339  CA  PHE B 227    -102.143 -15.984-462.743  1.00  0.00           C  
ATOM    340  C   PHE B 227    -103.398 -16.672-463.241  1.00  0.00           C  
ATOM    341  O   PHE B 227    -104.465 -16.511-462.646  1.00  0.00           O  
ATOM    342  CB  PHE B 227    -102.241 -14.528-463.175  1.00  0.00           C  
ATOM    343  CG  PHE B 227    -102.365 -14.367-464.661  1.00  0.00           C  
ATOM    344  CD1 PHE B 227    -101.300 -14.693-465.497  1.00  0.00           C  
ATOM    345  CD2 PHE B 227    -103.570 -13.965-465.233  1.00  0.00           C  
ATOM    346  CE1 PHE B 227    -101.432 -14.630-466.886  1.00  0.00           C  
ATOM    347  CE2 PHE B 227    -103.719 -13.896-466.621  1.00  0.00           C  
ATOM    348  CZ  PHE B 227    -102.648 -14.231-467.452  1.00  0.00           C  
ATOM    349  N   SER B 228    -103.292 -17.396-464.347  1.00  0.00           N  
ATOM    350  CA  SER B 228    -104.465 -18.032-464.927  1.00  0.00           C  
ATOM    351  C   SER B 228    -104.340 -19.538-465.120  1.00  0.00           C  
ATOM    352  O   SER B 228    -103.233 -20.084-465.236  1.00  0.00           O  
ATOM    353  CB  SER B 228    -104.780 -17.357-466.269  1.00  0.00           C  
ATOM    354  OG  SER B 228    -105.847 -17.999-466.943  1.00  0.00           O  
ATOM    355  N   HIS B 229    -105.490 -20.205-465.162  1.00  0.00           N  
ATOM    356  CA  HIS B 229    -105.505 -21.642-465.357  1.00  0.00           C  
ATOM    357  C   HIS B 229    -106.772 -22.150-466.032  1.00  0.00           C  
ATOM    358  O   HIS B 229    -107.739 -21.412-466.238  1.00  0.00           O  
ATOM    359  CB  HIS B 229    -105.351 -22.372-464.018  1.00  0.00           C  
ATOM    360  CG  HIS B 229    -106.644 -22.580-463.290  1.00  0.00           C  
ATOM    361  ND1 HIS B 229    -107.206 -21.621-462.473  1.00  0.00           N  
ATOM    362  CD2 HIS B 229    -107.496 -23.633-463.272  1.00  0.00           C  
ATOM    363  CE1 HIS B 229    -108.346 -22.075-461.982  1.00  0.00           C  
ATOM    364  NE2 HIS B 229    -108.544 -23.294-462.451  1.00  0.00           N  
ATOM    365  N   ARG B 230    -106.727 -23.435-466.371  1.00  0.00           N  
ATOM    366  CA  ARG B 230    -107.838 -24.160-466.965  1.00  0.00           C  
ATOM    367  C   ARG B 230    -107.823 -25.549-466.314  1.00  0.00           C  
ATOM    368  O   ARG B 230    -106.845 -26.286-466.435  1.00  0.00           O  
ATOM    369  CB  ARG B 230    -107.667 -24.283-468.485  1.00  0.00           C  
ATOM    370  CG  ARG B 230    -107.856 -22.971-469.247  1.00  0.00           C  
ATOM    371  CD  ARG B 230    -108.082 -23.230-470.722  1.00  0.00           C  
ATOM    372  NE  ARG B 230    -109.164 -22.406-471.263  1.00  0.00           N  
ATOM    373  CZ  ARG B 230    -109.012 -21.177-471.747  1.00  0.00           C  
ATOM    374  NH1 ARG B 230    -107.820 -20.609-471.768  1.00  0.00           N  
ATOM    375  NH2 ARG B 230    -110.057 -20.515-472.213  1.00  0.00           N  
ATOM    376  N   ASP B 231    -108.881 -25.881-465.582  1.00  0.00           N  
ATOM    377  CA  ASP B 231    -108.997 -27.189-464.932  1.00  0.00           C  
ATOM    378  C   ASP B 231    -107.934 -27.566-463.891  1.00  0.00           C  
ATOM    379  O   ASP B 231    -107.766 -28.751-463.594  1.00  0.00           O  
ATOM    380  CB  ASP B 231    -109.025 -28.301-465.994  1.00  0.00           C  
ATOM    381  CG  ASP B 231    -110.248 -28.239-466.882  1.00  0.00           C  
ATOM    382  OD1 ASP B 231    -111.194 -27.500-466.542  1.00  0.00           O  
ATOM    383  OD2 ASP B 231    -110.270 -28.944-467.918  1.00  0.00           O  
ATOM    384  N   MET B 232    -107.212 -26.605-463.324  1.00  0.00           N  
ATOM    385  CA  MET B 232    -106.193 -26.986-462.341  1.00  0.00           C  
ATOM    386  C   MET B 232    -106.785 -27.768-461.166  1.00  0.00           C  
ATOM    387  O   MET B 232    -106.083 -28.537-460.501  1.00  0.00           O  
ATOM    388  CB  MET B 232    -105.436 -25.769-461.816  1.00  0.00           C  
ATOM    389  CG  MET B 232    -104.256 -26.146-460.906  1.00  0.00           C  
ATOM    390  SD  MET B 232    -103.073 -27.243-461.739  1.00  0.00           S  
ATOM    391  CE  MET B 232    -102.002 -27.709-460.398  1.00  0.00           C  
ATOM    392  N   ASN B 233    -108.077 -27.573-460.912  1.00  0.00           N  
ATOM    393  CA  ASN B 233    -108.738 -28.288-459.830  1.00  0.00           C  
ATOM    394  C   ASN B 233    -108.911 -29.762-460.211  1.00  0.00           C  
ATOM    395  O   ASN B 233    -108.825 -30.640-459.346  1.00  0.00           O  
ATOM    396  CB  ASN B 233    -110.087 -27.640-459.498  1.00  0.00           C  
ATOM    397  CG  ASN B 233    -109.934 -26.322-458.728  1.00  0.00           C  
ATOM    398  OD1 ASN B 233    -109.366 -26.288-457.629  1.00  0.00           O  
ATOM    399  ND2 ASN B 233    -110.441 -25.232-459.306  1.00  0.00           N  
ATOM    400  N   GLN B 234    -109.135 -30.040-461.498  1.00  0.00           N  
ATOM    401  CA  GLN B 234    -109.273 -31.427-461.948  1.00  0.00           C  
ATOM    402  C   GLN B 234    -107.935 -32.118-461.671  1.00  0.00           C  
ATOM    403  O   GLN B 234    -107.888 -33.233-461.154  1.00  0.00           O  
ATOM    404  CB  GLN B 234    -109.569 -31.504-463.454  1.00  0.00           C  
ATOM    405  CG  GLN B 234    -110.517 -30.442-463.965  1.00  0.00           C  
ATOM    406  CD  GLN B 234    -111.873 -30.474-463.283  1.00  0.00           C  
ATOM    407  OE1 GLN B 234    -112.570 -29.451-463.214  1.00  0.00           O  
ATOM    408  NE2 GLN B 234    -112.265 -31.650-462.786  1.00  0.00           N  
ATOM    409  N   VAL B 235    -106.847 -31.441-462.016  1.00  0.00           N  
ATOM    410  CA  VAL B 235    -105.519 -31.986-461.795  1.00  0.00           C  
ATOM    411  C   VAL B 235    -105.283 -32.278-460.314  1.00  0.00           C  
ATOM    412  O   VAL B 235    -104.781 -33.340-459.961  1.00  0.00           O  
ATOM    413  CB  VAL B 235    -104.418 -31.014-462.296  1.00  0.00           C  
ATOM    414  CG1 VAL B 235    -103.046 -31.594-462.018  1.00  0.00           C  
ATOM    415  CG2 VAL B 235    -104.579 -30.760-463.791  1.00  0.00           C  
ATOM    416  N   LEU B 236    -105.632 -31.334-459.449  1.00  0.00           N  
ATOM    417  CA  LEU B 236    -105.438 -31.535-458.017  1.00  0.00           C  
ATOM    418  C   LEU B 236    -106.321 -32.676-457.502  1.00  0.00           C  
ATOM    419  O   LEU B 236    -105.880 -33.496-456.697  1.00  0.00           O  
ATOM    420  CB  LEU B 236    -105.724 -30.234-457.258  1.00  0.00           C  
ATOM    421  CG  LEU B 236    -104.700 -29.129-457.553  1.00  0.00           C  
ATOM    422  CD1 LEU B 236    -105.222 -27.785-457.082  1.00  0.00           C  
ATOM    423  CD2 LEU B 236    -103.380 -29.469-456.889  1.00  0.00           C  
ATOM    424  N   ASP B 237    -107.565 -32.729-457.974  1.00  0.00           N  
ATOM    425  CA  ASP B 237    -108.475 -33.796-457.580  1.00  0.00           C  
ATOM    426  C   ASP B 237    -107.846 -35.142-457.914  1.00  0.00           C  
ATOM    427  O   ASP B 237    -107.829 -36.062-457.094  1.00  0.00           O  
ATOM    428  CB  ASP B 237    -109.802 -33.673-458.324  1.00  0.00           C  
ATOM    429  CG  ASP B 237    -110.874 -32.994-457.495  1.00  0.00           C  
ATOM    430  OD1 ASP B 237    -110.768 -31.770-457.262  1.00  0.00           O  
ATOM    431  OD2 ASP B 237    -111.825 -33.690-457.067  1.00  0.00           O  
ATOM    432  N   ALA B 238    -107.324 -35.246-459.130  1.00  0.00           N  
ATOM    433  CA  ALA B 238    -106.698 -36.477-459.576  1.00  0.00           C  
ATOM    434  C   ALA B 238    -105.478 -36.825-458.730  1.00  0.00           C  
ATOM    435  O   ALA B 238    -105.331 -37.959-458.277  1.00  0.00           O  
ATOM    436  CB  ALA B 238    -106.302 -36.358-461.045  1.00  0.00           C  
ATOM    437  N   TYR B 240    -104.606 -35.848-458.510  1.00  0.00           N  
ATOM    438  CA  TYR B 240    -103.398 -36.079-457.733  1.00  0.00           C  
ATOM    439  C   TYR B 240    -103.718 -36.532-456.307  1.00  0.00           C  
ATOM    440  O   TYR B 240    -103.086 -37.453-455.779  1.00  0.00           O  
ATOM    441  CB  TYR B 240    -102.557 -34.809-457.683  1.00  0.00           C  
ATOM    442  CG  TYR B 240    -101.156 -35.035-457.178  1.00  0.00           C  
ATOM    443  CD1 TYR B 240    -100.194 -35.627-457.990  1.00  0.00           C  
ATOM    444  CD2 TYR B 240    -100.786 -34.654-455.883  1.00  0.00           C  
ATOM    445  CE1 TYR B 240     -98.896 -35.831-457.532  1.00  0.00           C  
ATOM    446  CE2 TYR B 240     -99.495 -34.855-455.415  1.00  0.00           C  
ATOM    447  CZ  TYR B 240     -98.555 -35.442-456.245  1.00  0.00           C  
ATOM    448  OH  TYR B 240     -97.264 -35.628-455.800  1.00  0.00           O  
ATOM    449  N   GLU B 241    -104.704 -35.884-455.692  1.00  0.00           N  
ATOM    450  CA  GLU B 241    -105.099 -36.213-454.331  1.00  0.00           C  
ATOM    451  C   GLU B 241    -105.726 -37.606-454.254  1.00  0.00           C  
ATOM    452  O   GLU B 241    -105.675 -38.261-453.214  1.00  0.00           O  
ATOM    453  CB  GLU B 241    -106.038 -35.122-453.786  1.00  0.00           C  
ATOM    454  CG  GLU B 241    -105.342 -33.749-453.750  1.00  0.00           C  
ATOM    455  CD  GLU B 241    -106.216 -32.595-453.275  1.00  0.00           C  
ATOM    456  OE1 GLU B 241    -107.349 -32.435-453.779  1.00  0.00           O  
ATOM    457  OE2 GLU B 241    -105.748 -31.825-452.407  1.00  0.00           O  
ATOM    458  N   ASN B 243    -106.296 -38.071-455.361  1.00  0.00           N  
ATOM    459  CA  ASN B 243    -106.885 -39.402-455.393  1.00  0.00           C  
ATOM    460  C   ASN B 243    -105.864 -40.410-455.897  1.00  0.00           C  
ATOM    461  O   ASN B 243    -106.208 -41.537-456.239  1.00  0.00           O  
ATOM    462  CB  ASN B 243    -108.119 -39.421-456.285  1.00  0.00           C  
ATOM    463  CG  ASN B 243    -109.317 -38.791-455.615  1.00  0.00           C  
ATOM    464  OD1 ASN B 243    -109.820 -39.303-454.614  1.00  0.00           O  
ATOM    465  ND2 ASN B 243    -109.777 -37.669-456.154  1.00  0.00           N  
ATOM    466  N   LYS B 244    -104.604 -39.985-455.933  1.00  0.00           N  
ATOM    467  CA  LYS B 244    -103.488 -40.816-456.385  1.00  0.00           C  
ATOM    468  C   LYS B 244    -103.527 -41.186-457.877  1.00  0.00           C  
ATOM    469  O   LYS B 244    -102.881 -42.132-458.305  1.00  0.00           O  
ATOM    470  CB  LYS B 244    -103.386 -42.086-455.533  1.00  0.00           C  
ATOM    471  CG  LYS B 244    -103.604 -41.868-454.037  1.00  0.00           C  
ATOM    472  CD  LYS B 244    -102.674 -40.821-453.425  1.00  0.00           C  
ATOM    473  CE  LYS B 244    -101.248 -41.320-453.301  1.00  0.00           C  
ATOM    474  NZ  LYS B 244    -100.370 -40.323-452.627  1.00  0.00           N  
ATOM    475  N   LYS B 245    -104.300 -40.450-458.665  1.00  0.00           N  
ATOM    476  CA  LYS B 245    -104.343 -40.684-460.106  1.00  0.00           C  
ATOM    477  C   LYS B 245    -103.069 -40.015-460.647  1.00  0.00           C  
ATOM    478  O   LYS B 245    -102.489 -39.155-459.984  1.00  0.00           O  
ATOM    479  CB  LYS B 245    -105.578 -40.022-460.716  1.00  0.00           C  
ATOM    480  CG  LYS B 245    -106.883 -40.713-460.394  1.00  0.00           C  
ATOM    481  CD  LYS B 245    -106.974 -42.046-461.122  1.00  0.00           C  
ATOM    482  CE  LYS B 245    -108.356 -42.673-460.974  1.00  0.00           C  
ATOM    483  NZ  LYS B 245    -108.431 -43.994-461.675  1.00  0.00           N  
ATOM    484  N   PRO B 265    -102.608 -40.401-461.843  1.00  0.00           N  
ATOM    485  CA  PRO B 265    -101.387 -39.757-462.352  1.00  0.00           C  
ATOM    486  C   PRO B 265    -101.636 -38.590-463.310  1.00  0.00           C  
ATOM    487  O   PRO B 265    -102.756 -38.371-463.761  1.00  0.00           O  
ATOM    488  CB  PRO B 265    -100.674 -40.907-463.055  1.00  0.00           C  
ATOM    489  CG  PRO B 265    -101.841 -41.626-463.700  1.00  0.00           C  
ATOM    490  CD  PRO B 265    -102.915 -41.627-462.606  1.00  0.00           C  
ATOM    491  N   PHE B 266    -100.584 -37.835-463.605  1.00  0.00           N  
ATOM    492  CA  PHE B 266    -100.685 -36.742-464.565  1.00  0.00           C  
ATOM    493  C   PHE B 266     -99.288 -36.412-465.047  1.00  0.00           C  
ATOM    494  O   PHE B 266     -98.311 -36.779-464.404  1.00  0.00           O  
ATOM    495  CB  PHE B 266    -101.396 -35.512-463.954  1.00  0.00           C  
ATOM    496  CG  PHE B 266    -100.493 -34.556-463.205  1.00  0.00           C  
ATOM    497  CD1 PHE B 266     -99.704 -33.626-463.895  1.00  0.00           C  
ATOM    498  CD2 PHE B 266    -100.478 -34.542-461.806  1.00  0.00           C  
ATOM    499  CE1 PHE B 266     -98.916 -32.693-463.205  1.00  0.00           C  
ATOM    500  CE2 PHE B 266     -99.694 -33.615-461.102  1.00  0.00           C  
ATOM    501  CZ  PHE B 266     -98.909 -32.686-461.805  1.00  0.00           C  
ATOM    502  N   TYR B 267     -99.182 -35.765-466.201  1.00  0.00           N  
ATOM    503  CA  TYR B 267     -97.866 -35.406-466.707  1.00  0.00           C  
ATOM    504  C   TYR B 267     -97.810 -33.960-467.193  1.00  0.00           C  
ATOM    505  O   TYR B 267     -98.842 -33.345-467.503  1.00  0.00           O  
ATOM    506  CB  TYR B 267     -97.413 -36.364-467.822  1.00  0.00           C  
ATOM    507  CG  TYR B 267     -98.105 -36.204-469.160  1.00  0.00           C  
ATOM    508  CD1 TYR B 267     -99.404 -36.675-469.370  1.00  0.00           C  
ATOM    509  CD2 TYR B 267     -97.439 -35.604-470.233  1.00  0.00           C  
ATOM    510  CE1 TYR B 267    -100.022 -36.554-470.632  1.00  0.00           C  
ATOM    511  CE2 TYR B 267     -98.040 -35.479-471.483  1.00  0.00           C  
ATOM    512  CZ  TYR B 267     -99.330 -35.954-471.682  1.00  0.00           C  
ATOM    513  OH  TYR B 267     -99.904 -35.820-472.932  1.00  0.00           O  
ATOM    514  N   LEU B 268     -96.592 -33.424-467.232  1.00  0.00           N  
ATOM    515  CA  LEU B 268     -96.370 -32.056-467.664  1.00  0.00           C  
ATOM    516  C   LEU B 268     -95.989 -31.942-469.127  1.00  0.00           C  
ATOM    517  O   LEU B 268     -95.247 -32.770-469.666  1.00  0.00           O  
ATOM    518  CB  LEU B 268     -95.277 -31.408-466.816  1.00  0.00           C  
ATOM    519  CG  LEU B 268     -95.644 -31.208-465.347  1.00  0.00           C  
ATOM    520  CD1 LEU B 268     -94.421 -30.742-464.598  1.00  0.00           C  
ATOM    521  CD2 LEU B 268     -96.788 -30.208-465.232  1.00  0.00           C  
ATOM    522  N   TYR B 269     -96.513 -30.906-469.766  1.00  0.00           N  
ATOM    523  CA  TYR B 269     -96.200 -30.645-471.154  1.00  0.00           C  
ATOM    524  C   TYR B 269     -96.010 -29.152-471.400  1.00  0.00           C  
ATOM    525  O   TYR B 269     -96.914 -28.347-471.163  1.00  0.00           O  
ATOM    526  CB  TYR B 269     -97.300 -31.207-472.083  1.00  0.00           C  
ATOM    527  CG  TYR B 269     -97.293 -30.614-473.480  1.00  0.00           C  
ATOM    528  CD1 TYR B 269     -96.088 -30.314-474.129  1.00  0.00           C  
ATOM    529  CD2 TYR B 269     -98.489 -30.300-474.132  1.00  0.00           C  
ATOM    530  CE1 TYR B 269     -96.074 -29.702-475.384  1.00  0.00           C  
ATOM    531  CE2 TYR B 269     -98.487 -29.689-475.397  1.00  0.00           C  
ATOM    532  CZ  TYR B 269     -97.274 -29.390-476.009  1.00  0.00           C  
ATOM    533  OH  TYR B 269     -97.255 -28.761-477.234  1.00  0.00           O  
ATOM    534  N   THR B 270     -94.809 -28.792-471.844  1.00  0.00           N  
ATOM    535  CA  THR B 270     -94.502 -27.413-472.195  1.00  0.00           C  
ATOM    536  C   THR B 270     -93.579 -27.477-473.422  1.00  0.00           C  
ATOM    537  O   THR B 270     -93.202 -28.572-473.860  1.00  0.00           O  
ATOM    538  CB  THR B 270     -93.854 -26.624-471.008  1.00  0.00           C  
ATOM    539  OG1 THR B 270     -93.941 -25.218-471.279  1.00  0.00           O  
ATOM    540  CG2 THR B 270     -92.393 -27.017-470.797  1.00  0.00           C  
ATOM    541  N   GLY B 272     -93.239 -26.328-473.999  1.00  0.00           N  
ATOM    542  CA  GLY B 272     -92.390 -26.362-475.174  1.00  0.00           C  
ATOM    543  C   GLY B 272     -91.583 -25.117-475.483  1.00  0.00           C  
ATOM    544  O   GLY B 272     -91.767 -24.057-474.871  1.00  0.00           O  
ATOM    545  N   ARG B 273     -90.692 -25.261-476.461  1.00  0.00           N  
ATOM    546  CA  ARG B 273     -89.808 -24.191-476.900  1.00  0.00           C  
ATOM    547  C   ARG B 273     -89.790 -24.041-478.425  1.00  0.00           C  
ATOM    548  O   ARG B 273     -89.676 -25.031-479.164  1.00  0.00           O  
ATOM    549  CB  ARG B 273     -88.390 -24.474-476.382  1.00  0.00           C  
ATOM    550  CG  ARG B 273     -87.246 -23.759-477.105  1.00  0.00           C  
ATOM    551  CD  ARG B 273     -87.331 -22.240-477.018  1.00  0.00           C  
ATOM    552  NE  ARG B 273     -86.182 -21.611-477.667  1.00  0.00           N  
ATOM    553  CZ  ARG B 273     -86.113 -20.326-478.010  1.00  0.00           C  
ATOM    554  NH1 ARG B 273     -87.131 -19.510-477.770  1.00  0.00           N  
ATOM    555  NH2 ARG B 273     -85.020 -19.858-478.596  1.00  0.00           N  
ATOM    556  N   GLY B 274     -89.919 -22.797-478.884  1.00  0.00           N  
ATOM    557  CA  GLY B 274     -89.868 -22.509-480.308  1.00  0.00           C  
ATOM    558  C   GLY B 274     -88.461 -22.012-480.588  1.00  0.00           C  
ATOM    559  O   GLY B 274     -88.211 -20.821-480.465  1.00  0.00           O  
ATOM    560  N   PRO B 275     -87.524 -22.898-480.973  1.00  0.00           N  
ATOM    561  CA  PRO B 275     -86.119 -22.586-481.265  1.00  0.00           C  
ATOM    562  C   PRO B 275     -85.842 -21.676-482.452  1.00  0.00           C  
ATOM    563  O   PRO B 275     -85.322 -22.121-483.475  1.00  0.00           O  
ATOM    564  CB  PRO B 275     -85.499 -23.966-481.441  1.00  0.00           C  
ATOM    565  CG  PRO B 275     -86.602 -24.718-482.102  1.00  0.00           C  
ATOM    566  CD  PRO B 275     -87.819 -24.304-481.310  1.00  0.00           C  
ATOM    567  N   SER B 276     -86.165 -20.396-482.292  1.00  0.00           N  
ATOM    568  CA  SER B 276     -85.970 -19.399-483.338  1.00  0.00           C  
ATOM    569  C   SER B 276     -84.490 -19.111-483.583  1.00  0.00           C  
ATOM    570  O   SER B 276     -84.101 -18.676-484.667  1.00  0.00           O  
ATOM    571  CB  SER B 276     -86.696 -18.112-482.956  1.00  0.00           C  
ATOM    572  OG  SER B 276     -88.071 -18.366-482.721  1.00  0.00           O  
ATOM    573  N   SER B 277     -83.667 -19.352-482.570  1.00  0.00           N  
ATOM    574  CA  SER B 277     -82.236 -19.138-482.697  1.00  0.00           C  
ATOM    575  C   SER B 277     -81.544 -19.633-481.441  1.00  0.00           C  
ATOM    576  O   SER B 277     -82.196 -20.130-480.520  1.00  0.00           O  
ATOM    577  CB  SER B 277     -81.925 -17.653-482.888  1.00  0.00           C  
ATOM    578  OG  SER B 277     -81.921 -16.967-481.650  1.00  0.00           O  
ATOM    579  N   GLU B 278     -80.221 -19.489-481.412  1.00  0.00           N  
ATOM    580  CA  GLU B 278     -79.421 -19.904-480.270  1.00  0.00           C  
ATOM    581  C   GLU B 278     -79.512 -18.880-479.160  1.00  0.00           C  
ATOM    582  O   GLU B 278     -79.172 -19.163-478.014  1.00  0.00           O  
ATOM    583  CB  GLU B 278     -77.958 -20.050-480.667  1.00  0.00           C  
ATOM    584  CG  GLU B 278     -77.596 -21.369-481.303  1.00  0.00           C  
ATOM    585  CD  GLU B 278     -76.176 -21.363-481.834  1.00  0.00           C  
ATOM    586  OE1 GLU B 278     -75.972 -20.877-482.971  1.00  0.00           O  
ATOM    587  OE2 GLU B 278     -75.265 -21.826-481.107  1.00  0.00           O  
ATOM    588  N   ALA B 279     -79.971 -17.684-479.505  1.00  0.00           N  
ATOM    589  CA  ALA B 279     -80.077 -16.609-478.532  1.00  0.00           C  
ATOM    590  C   ALA B 279     -81.320 -16.674-477.650  1.00  0.00           C  
ATOM    591  O   ALA B 279     -82.404 -16.230-478.042  1.00  0.00           O  
ATOM    592  CB  ALA B 279     -80.019 -15.264-479.246  1.00  0.00           C  
ATOM    593  N   MET B 280     -81.157 -17.232-476.455  1.00  0.00           N  
ATOM    594  CA  MET B 280     -82.260 -17.310-475.507  1.00  0.00           C  
ATOM    595  C   MET B 280     -82.037 -16.296-474.398  1.00  0.00           C  
ATOM    596  O   MET B 280     -80.895 -15.974-474.037  1.00  0.00           O  
ATOM    597  CB  MET B 280     -82.385 -18.709-474.908  1.00  0.00           C  
ATOM    598  CG  MET B 280     -83.065 -19.701-475.829  1.00  0.00           C  
ATOM    599  SD  MET B 280     -83.398 -21.249-475.002  1.00  0.00           S  
ATOM    600  CE  MET B 280     -81.868 -21.988-475.164  1.00  0.00           C  
ATOM    601  N   HIS B 281     -83.133 -15.780-473.864  1.00  0.00           N  
ATOM    602  CA  HIS B 281     -83.031 -14.800-472.805  1.00  0.00           C  
ATOM    603  C   HIS B 281     -83.803 -15.202-471.555  1.00  0.00           C  
ATOM    604  O   HIS B 281     -84.572 -16.168-471.543  1.00  0.00           O  
ATOM    605  CB  HIS B 281     -83.504 -13.438-473.309  1.00  0.00           C  
ATOM    606  CG  HIS B 281     -84.913 -13.438-473.802  1.00  0.00           C  
ATOM    607  ND1 HIS B 281     -85.257 -13.033-475.072  1.00  0.00           N  
ATOM    608  CD2 HIS B 281     -86.072 -13.774-473.188  1.00  0.00           C  
ATOM    609  CE1 HIS B 281     -86.567 -13.117-475.220  1.00  0.00           C  
ATOM    610  NE2 HIS B 281     -87.085 -13.565-474.091  1.00  0.00           N  
ATOM    611  N   VAL B 282     -83.579 -14.432-470.504  1.00  0.00           N  
ATOM    612  CA  VAL B 282     -84.189 -14.654-469.209  1.00  0.00           C  
ATOM    613  C   VAL B 282     -85.715 -14.823-469.264  1.00  0.00           C  
ATOM    614  O   VAL B 282     -86.299 -15.513-468.433  1.00  0.00           O  
ATOM    615  CB  VAL B 282     -83.786 -13.496-468.270  1.00  0.00           C  
ATOM    616  CG1 VAL B 282     -84.793 -12.355-468.352  1.00  0.00           C  
ATOM    617  CG2 VAL B 282     -83.598 -14.014-466.884  1.00  0.00           C  
ATOM    618  N   GLY B 283     -86.362 -14.209-470.245  1.00  0.00           N  
ATOM    619  CA  GLY B 283     -87.806 -14.347-470.351  1.00  0.00           C  
ATOM    620  C   GLY B 283     -88.212 -15.748-470.793  1.00  0.00           C  
ATOM    621  O   GLY B 283     -89.276 -16.249-470.425  1.00  0.00           O  
ATOM    622  N   HIS B 284     -87.356 -16.381-471.589  1.00  0.00           N  
ATOM    623  CA  HIS B 284     -87.609 -17.730-472.080  1.00  0.00           C  
ATOM    624  C   HIS B 284     -87.573 -18.773-470.957  1.00  0.00           C  
ATOM    625  O   HIS B 284     -88.216 -19.815-471.048  1.00  0.00           O  
ATOM    626  CB  HIS B 284     -86.566 -18.102-473.141  1.00  0.00           C  
ATOM    627  CG  HIS B 284     -86.685 -17.318-474.411  1.00  0.00           C  
ATOM    628  ND1 HIS B 284     -85.587 -16.900-475.133  1.00  0.00           N  
ATOM    629  CD2 HIS B 284     -87.772 -16.903-475.105  1.00  0.00           C  
ATOM    630  CE1 HIS B 284     -85.992 -16.261-476.216  1.00  0.00           C  
ATOM    631  NE2 HIS B 284     -87.313 -16.249-476.222  1.00  0.00           N  
ATOM    632  N   LEU B 285     -86.826 -18.487-469.899  1.00  0.00           N  
ATOM    633  CA  LEU B 285     -86.695 -19.420-468.789  1.00  0.00           C  
ATOM    634  C   LEU B 285     -87.880 -19.512-467.825  1.00  0.00           C  
ATOM    635  O   LEU B 285     -88.046 -20.525-467.138  1.00  0.00           O  
ATOM    636  CB  LEU B 285     -85.424 -19.091-467.994  1.00  0.00           C  
ATOM    637  CG  LEU B 285     -84.107 -19.759-468.415  1.00  0.00           C  
ATOM    638  CD1 LEU B 285     -83.948 -19.698-469.909  1.00  0.00           C  
ATOM    639  CD2 LEU B 285     -82.940 -19.078-467.726  1.00  0.00           C  
ATOM    640  N   ILE B 286     -88.708 -18.474-467.777  1.00  0.00           N  
ATOM    641  CA  ILE B 286     -89.829 -18.456-466.843  1.00  0.00           C  
ATOM    642  C   ILE B 286     -90.660 -19.734-466.796  1.00  0.00           C  
ATOM    643  O   ILE B 286     -90.755 -20.371-465.744  1.00  0.00           O  
ATOM    644  CB  ILE B 286     -90.778 -17.253-467.104  1.00  0.00           C  
ATOM    645  CG1 ILE B 286     -89.976 -15.945-467.111  1.00  0.00           C  
ATOM    646  CG2 ILE B 286     -91.881 -17.217-466.039  1.00  0.00           C  
ATOM    647  CD1 ILE B 286     -89.086 -15.746-465.885  1.00  0.00           C  
ATOM    648  N   PRO B 288     -91.277 -20.128-467.925  1.00  0.00           N  
ATOM    649  CA  PRO B 288     -92.080 -21.354-467.878  1.00  0.00           C  
ATOM    650  C   PRO B 288     -91.279 -22.606-467.524  1.00  0.00           C  
ATOM    651  O   PRO B 288     -91.810 -23.556-466.956  1.00  0.00           O  
ATOM    652  CB  PRO B 288     -92.716 -21.409-469.271  1.00  0.00           C  
ATOM    653  CG  PRO B 288     -91.767 -20.626-470.131  1.00  0.00           C  
ATOM    654  CD  PRO B 288     -91.359 -19.484-469.248  1.00  0.00           C  
ATOM    655  N   PHE B 289     -89.993 -22.598-467.834  1.00  0.00           N  
ATOM    656  CA  PHE B 289     -89.162 -23.745-467.536  1.00  0.00           C  
ATOM    657  C   PHE B 289     -88.800 -23.790-466.072  1.00  0.00           C  
ATOM    658  O   PHE B 289     -88.818 -24.859-465.451  1.00  0.00           O  
ATOM    659  CB  PHE B 289     -87.921 -23.719-468.419  1.00  0.00           C  
ATOM    660  CG  PHE B 289     -88.219 -24.021-469.854  1.00  0.00           C  
ATOM    661  CD1 PHE B 289     -88.454 -25.334-470.265  1.00  0.00           C  
ATOM    662  CD2 PHE B 289     -88.336 -22.996-470.786  1.00  0.00           C  
ATOM    663  CE1 PHE B 289     -88.805 -25.619-471.590  1.00  0.00           C  
ATOM    664  CE2 PHE B 289     -88.689 -23.276-472.118  1.00  0.00           C  
ATOM    665  CZ  PHE B 289     -88.923 -24.588-472.518  1.00  0.00           C  
ATOM    666  N   ILE B 290     -88.477 -22.629-465.513  1.00  0.00           N  
ATOM    667  CA  ILE B 290     -88.146 -22.550-464.100  1.00  0.00           C  
ATOM    668  C   ILE B 290     -89.355 -23.067-463.318  1.00  0.00           C  
ATOM    669  O   ILE B 290     -89.210 -23.866-462.397  1.00  0.00           O  
ATOM    670  CB  ILE B 290     -87.847 -21.084-463.672  1.00  0.00           C  
ATOM    671  CG1 ILE B 290     -86.564 -20.593-464.353  1.00  0.00           C  
ATOM    672  CG2 ILE B 290     -87.698 -20.994-462.158  1.00  0.00           C  
ATOM    673  CD1 ILE B 290     -86.276 -19.124-464.147  1.00  0.00           C  
ATOM    674  N   PHE B 291     -90.547 -22.620-463.710  1.00  0.00           N  
ATOM    675  CA  PHE B 291     -91.791 -23.016-463.052  1.00  0.00           C  
ATOM    676  C   PHE B 291     -92.115 -24.499-463.247  1.00  0.00           C  
ATOM    677  O   PHE B 291     -92.471 -25.194-462.289  1.00  0.00           O  
ATOM    678  CB  PHE B 291     -92.944 -22.165-463.584  1.00  0.00           C  
ATOM    679  CG  PHE B 291     -94.253 -22.388-462.875  1.00  0.00           C  
ATOM    680  CD1 PHE B 291     -94.363 -22.184-461.502  1.00  0.00           C  
ATOM    681  CD2 PHE B 291     -95.397 -22.733-463.592  1.00  0.00           C  
ATOM    682  CE1 PHE B 291     -95.593 -22.314-460.859  1.00  0.00           C  
ATOM    683  CE2 PHE B 291     -96.634 -22.864-462.955  1.00  0.00           C  
ATOM    684  CZ  PHE B 291     -96.733 -22.655-461.592  1.00  0.00           C  
ATOM    685  N   THR B 292     -91.993 -24.980-464.483  1.00  0.00           N  
ATOM    686  CA  THR B 292     -92.276 -26.375-464.779  1.00  0.00           C  
ATOM    687  C   THR B 292     -91.327 -27.303-464.020  1.00  0.00           C  
ATOM    688  O   THR B 292     -91.729 -28.373-463.562  1.00  0.00           O  
ATOM    689  CB  THR B 292     -92.190 -26.647-466.297  1.00  0.00           C  
ATOM    690  OG1 THR B 292     -93.219 -25.906-466.960  1.00  0.00           O  
ATOM    691  CG2 THR B 292     -92.389 -28.133-466.603  1.00  0.00           C  
ATOM    692  N   LYS B 293     -90.073 -26.884-463.872  1.00  0.00           N  
ATOM    693  CA  LYS B 293     -89.087 -27.680-463.150  1.00  0.00           C  
ATOM    694  C   LYS B 293     -89.541 -27.813-461.702  1.00  0.00           C  
ATOM    695  O   LYS B 293     -89.412 -28.873-461.085  1.00  0.00           O  
ATOM    696  CB  LYS B 293     -87.714 -27.001-463.213  1.00  0.00           C  
ATOM    697  CG  LYS B 293     -86.550 -27.847-462.694  1.00  0.00           C  
ATOM    698  CD  LYS B 293     -86.412 -27.759-461.186  1.00  0.00           C  
ATOM    699  CE  LYS B 293     -85.212 -28.567-460.675  1.00  0.00           C  
ATOM    700  NZ  LYS B 293     -85.359 -30.039-460.890  1.00  0.00           N  
ATOM    701  N   TRP B 294     -90.079 -26.727-461.166  1.00  0.00           N  
ATOM    702  CA  TRP B 294     -90.562 -26.725-459.798  1.00  0.00           C  
ATOM    703  C   TRP B 294     -91.760 -27.676-459.668  1.00  0.00           C  
ATOM    704  O   TRP B 294     -91.845 -28.450-458.715  1.00  0.00           O  
ATOM    705  CB  TRP B 294     -90.969 -25.303-459.380  1.00  0.00           C  
ATOM    706  CG  TRP B 294     -91.508 -25.242-457.978  1.00  0.00           C  
ATOM    707  CD1 TRP B 294     -90.789 -25.307-456.815  1.00  0.00           C  
ATOM    708  CD2 TRP B 294     -92.888 -25.165-457.592  1.00  0.00           C  
ATOM    709  NE1 TRP B 294     -91.639 -25.280-455.730  1.00  0.00           N  
ATOM    710  CE2 TRP B 294     -92.930 -25.193-456.179  1.00  0.00           C  
ATOM    711  CE3 TRP B 294     -94.089 -25.077-458.302  1.00  0.00           C  
ATOM    712  CZ2 TRP B 294     -94.120 -25.137-455.467  1.00  0.00           C  
ATOM    713  CZ3 TRP B 294     -95.279 -25.020-457.591  1.00  0.00           C  
ATOM    714  CH2 TRP B 294     -95.283 -25.051-456.183  1.00  0.00           C  
ATOM    715  N   LEU B 295     -92.682 -27.599-460.628  1.00  0.00           N  
ATOM    716  CA  LEU B 295     -93.869 -28.447-460.644  1.00  0.00           C  
ATOM    717  C   LEU B 295     -93.469 -29.920-460.687  1.00  0.00           C  
ATOM    718  O   LEU B 295     -94.099 -30.764-460.053  1.00  0.00           O  
ATOM    719  CB  LEU B 295     -94.731 -28.124-461.864  1.00  0.00           C  
ATOM    720  CG  LEU B 295     -95.414 -26.753-461.905  1.00  0.00           C  
ATOM    721  CD1 LEU B 295     -95.978 -26.514-463.294  1.00  0.00           C  
ATOM    722  CD2 LEU B 295     -96.518 -26.691-460.846  1.00  0.00           C  
ATOM    723  N   GLN B 296     -92.408 -30.218-461.429  1.00  0.00           N  
ATOM    724  CA  GLN B 296     -91.927 -31.582-461.551  1.00  0.00           C  
ATOM    725  C   GLN B 296     -91.393 -32.118-460.225  1.00  0.00           C  
ATOM    726  O   GLN B 296     -91.709 -33.241-459.831  1.00  0.00           O  
ATOM    727  CB  GLN B 296     -90.845 -31.663-462.631  1.00  0.00           C  
ATOM    728  CG  GLN B 296     -90.233 -33.044-462.776  1.00  0.00           C  
ATOM    729  CD  GLN B 296     -89.302 -33.156-463.965  1.00  0.00           C  
ATOM    730  OE1 GLN B 296     -89.670 -33.701-465.004  1.00  0.00           O  
ATOM    731  NE2 GLN B 296     -88.089 -32.634-463.819  1.00  0.00           N  
ATOM    732  N   ASP B 297     -90.586 -31.324-459.530  1.00  0.00           N  
ATOM    733  CA  ASP B 297     -90.045 -31.771-458.251  1.00  0.00           C  
ATOM    734  C   ASP B 297     -91.147 -31.883-457.219  1.00  0.00           C  
ATOM    735  O   ASP B 297     -91.228 -32.848-456.470  1.00  0.00           O  
ATOM    736  CB  ASP B 297     -89.010 -30.786-457.713  1.00  0.00           C  
ATOM    737  CG  ASP B 297     -87.814 -30.647-458.608  1.00  0.00           C  
ATOM    738  OD1 ASP B 297     -87.400 -31.659-459.218  1.00  0.00           O  
ATOM    739  OD2 ASP B 297     -87.277 -29.523-458.685  1.00  0.00           O  
ATOM    740  N   VAL B 298     -91.997 -30.872-457.199  1.00  0.00           N  
ATOM    741  CA  VAL B 298     -93.088 -30.768-456.250  1.00  0.00           C  
ATOM    742  C   VAL B 298     -94.180 -31.834-456.339  1.00  0.00           C  
ATOM    743  O   VAL B 298     -94.666 -32.305-455.311  1.00  0.00           O  
ATOM    744  CB  VAL B 298     -93.675 -29.336-456.342  1.00  0.00           C  
ATOM    745  CG1 VAL B 298     -95.179 -29.354-456.309  1.00  0.00           C  
ATOM    746  CG2 VAL B 298     -93.105 -28.496-455.218  1.00  0.00           C  
ATOM    747  N   PHE B 299     -94.574 -32.212-457.549  1.00  0.00           N  
ATOM    748  CA  PHE B 299     -95.597 -33.243-457.700  1.00  0.00           C  
ATOM    749  C   PHE B 299     -94.965 -34.590-458.005  1.00  0.00           C  
ATOM    750  O   PHE B 299     -95.584 -35.636-457.809  1.00  0.00           O  
ATOM    751  CB  PHE B 299     -96.572 -32.899-458.822  1.00  0.00           C  
ATOM    752  CG  PHE B 299     -97.519 -31.784-458.488  1.00  0.00           C  
ATOM    753  CD1 PHE B 299     -97.227 -30.471-458.850  1.00  0.00           C  
ATOM    754  CD2 PHE B 299     -98.716 -32.048-457.818  1.00  0.00           C  
ATOM    755  CE1 PHE B 299     -98.116 -29.433-458.551  1.00  0.00           C  
ATOM    756  CE2 PHE B 299     -99.610 -31.020-457.516  1.00  0.00           C  
ATOM    757  CZ  PHE B 299     -99.309 -29.707-457.884  1.00  0.00           C  
ATOM    758  N   ASN B 300     -93.726 -34.549-458.484  1.00  0.00           N  
ATOM    759  CA  ASN B 300     -92.984 -35.750-458.851  1.00  0.00           C  
ATOM    760  C   ASN B 300     -93.702 -36.472-459.994  1.00  0.00           C  
ATOM    761  O   ASN B 300     -94.199 -37.592-459.839  1.00  0.00           O  
ATOM    762  CB  ASN B 300     -92.847 -36.688-457.654  1.00  0.00           C  
ATOM    763  CG  ASN B 300     -91.908 -37.840-457.936  1.00  0.00           C  
ATOM    764  OD1 ASN B 300     -91.778 -38.759-457.135  1.00  0.00           O  
ATOM    765  ND2 ASN B 300     -91.240 -37.789-459.082  1.00  0.00           N  
ATOM    766  N   VAL B 306     -93.740 -35.818-461.147  1.00  0.00           N  
ATOM    767  CA  VAL B 306     -94.409 -36.357-462.316  1.00  0.00           C  
ATOM    768  C   VAL B 306     -93.522 -36.291-463.548  1.00  0.00           C  
ATOM    769  O   VAL B 306     -92.572 -35.505-463.609  1.00  0.00           O  
ATOM    770  CB  VAL B 306     -95.693 -35.565-462.622  1.00  0.00           C  
ATOM    771  CG1 VAL B 306     -96.714 -35.756-461.502  1.00  0.00           C  
ATOM    772  CG2 VAL B 306     -95.353 -34.086-462.778  1.00  0.00           C  
ATOM    773  N   PRO B 307     -93.821 -37.129-464.550  1.00  0.00           N  
ATOM    774  CA  PRO B 307     -93.066 -37.176-465.804  1.00  0.00           C  
ATOM    775  C   PRO B 307     -93.325 -35.909-466.621  1.00  0.00           C  
ATOM    776  O   PRO B 307     -94.417 -35.334-466.573  1.00  0.00           O  
ATOM    777  CB  PRO B 307     -93.599 -38.434-466.479  1.00  0.00           C  
ATOM    778  CG  PRO B 307     -95.016 -38.494-465.986  1.00  0.00           C  
ATOM    779  CD  PRO B 307     -94.855 -38.176-464.521  1.00  0.00           C  
ATOM    780  N   LEU B 308     -92.315 -35.486-467.373  1.00  0.00           N  
ATOM    781  CA  LEU B 308     -92.399 -34.271-468.168  1.00  0.00           C  
ATOM    782  C   LEU B 308     -92.005 -34.467-469.621  1.00  0.00           C  
ATOM    783  O   LEU B 308     -91.019 -35.139-469.931  1.00  0.00           O  
ATOM    784  CB  LEU B 308     -91.500 -33.195-467.552  1.00  0.00           C  
ATOM    785  CG  LEU B 308     -91.134 -31.983-468.412  1.00  0.00           C  
ATOM    786  CD1 LEU B 308     -92.378 -31.162-468.744  1.00  0.00           C  
ATOM    787  CD2 LEU B 308     -90.110 -31.153-467.662  1.00  0.00           C  
ATOM    788  N   VAL B 309     -92.771 -33.834-470.499  1.00  0.00           N  
ATOM    789  CA  VAL B 309     -92.559 -33.898-471.936  1.00  0.00           C  
ATOM    790  C   VAL B 309     -92.358 -32.461-472.462  1.00  0.00           C  
ATOM    791  O   VAL B 309     -93.194 -31.584-472.227  1.00  0.00           O  
ATOM    792  CB  VAL B 309     -93.795 -34.600-472.590  1.00  0.00           C  
ATOM    793  CG1 VAL B 309     -94.170 -33.944-473.894  1.00  0.00           C  
ATOM    794  CG2 VAL B 309     -93.502 -36.084-472.784  1.00  0.00           C  
ATOM    795  N   ILE B 310     -91.251 -32.226-473.165  1.00  0.00           N  
ATOM    796  CA  ILE B 310     -90.933 -30.893-473.693  1.00  0.00           C  
ATOM    797  C   ILE B 310     -90.759 -30.876-475.209  1.00  0.00           C  
ATOM    798  O   ILE B 310     -89.820 -31.463-475.741  1.00  0.00           O  
ATOM    799  CB  ILE B 310     -89.636 -30.346-473.053  1.00  0.00           C  
ATOM    800  CG1 ILE B 310     -89.806 -30.273-471.538  1.00  0.00           C  
ATOM    801  CG2 ILE B 310     -89.298 -28.968-473.628  1.00  0.00           C  
ATOM    802  CD1 ILE B 310     -88.533 -29.944-470.802  1.00  0.00           C  
ATOM    803  N   GLN B 311     -91.653 -30.173-475.898  1.00  0.00           N  
ATOM    804  CA  GLN B 311     -91.611 -30.103-477.353  1.00  0.00           C  
ATOM    805  C   GLN B 311     -90.731 -28.990-477.924  1.00  0.00           C  
ATOM    806  O   GLN B 311     -90.878 -27.819-477.567  1.00  0.00           O  
ATOM    807  CB  GLN B 311     -93.034 -29.961-477.899  1.00  0.00           C  
ATOM    808  CG  GLN B 311     -93.119 -29.813-479.407  1.00  0.00           C  
ATOM    809  CD  GLN B 311     -94.554 -29.686-479.899  1.00  0.00           C  
ATOM    810  OE1 GLN B 311     -95.286 -28.763-479.509  1.00  0.00           O  
ATOM    811  NE2 GLN B 311     -94.968 -30.616-480.758  1.00  0.00           N  
ATOM    812  N   MET B 312     -89.813 -29.378-478.806  1.00  0.00           N  
ATOM    813  CA  MET B 312     -88.915 -28.441-479.478  1.00  0.00           C  
ATOM    814  C   MET B 312     -89.431 -28.325-480.912  1.00  0.00           C  
ATOM    815  O   MET B 312     -89.151 -29.183-481.747  1.00  0.00           O  
ATOM    816  CB  MET B 312     -87.483 -28.982-479.496  1.00  0.00           C  
ATOM    817  CG  MET B 312     -86.927 -29.351-478.133  1.00  0.00           C  
ATOM    818  SD  MET B 312     -86.875 -27.949-477.024  1.00  0.00           S  
ATOM    819  CE  MET B 312     -85.424 -27.137-477.648  1.00  0.00           C  
ATOM    820  N   THR B 313     -90.175 -27.260-481.191  1.00  0.00           N  
ATOM    821  CA  THR B 313     -90.771 -27.052-482.504  1.00  0.00           C  
ATOM    822  C   THR B 313     -89.871 -26.551-483.650  1.00  0.00           C  
ATOM    823  O   THR B 313     -90.123 -25.500-484.239  1.00  0.00           O  
ATOM    824  CB  THR B 313     -91.997 -26.118-482.372  1.00  0.00           C  
ATOM    825  OG1 THR B 313     -91.591 -24.839-481.859  1.00  0.00           O  
ATOM    826  CG2 THR B 313     -93.008 -26.728-481.411  1.00  0.00           C  
ATOM    827  N   ASP B 314     -88.839 -27.311-483.990  1.00  0.00           N  
ATOM    828  CA  ASP B 314     -87.954 -26.910-485.081  1.00  0.00           C  
ATOM    829  C   ASP B 314     -88.709 -26.801-486.407  1.00  0.00           C  
ATOM    830  O   ASP B 314     -88.352 -26.004-487.267  1.00  0.00           O  
ATOM    831  CB  ASP B 314     -86.790 -27.896-485.232  1.00  0.00           C  
ATOM    832  CG  ASP B 314     -87.193 -29.328-484.953  1.00  0.00           C  
ATOM    833  OD1 ASP B 314     -88.405 -29.638-485.002  1.00  0.00           O  
ATOM    834  OD2 ASP B 314     -86.290 -30.146-484.693  1.00  0.00           O  
ATOM    835  N   ASP B 315     -89.752 -27.604-486.576  1.00  0.00           N  
ATOM    836  CA  ASP B 315     -90.536 -27.556-487.802  1.00  0.00           C  
ATOM    837  C   ASP B 315     -91.349 -26.267-487.896  1.00  0.00           C  
ATOM    838  O   ASP B 315     -91.536 -25.709-488.980  1.00  0.00           O  
ATOM    839  CB  ASP B 315     -91.466 -28.777-487.892  1.00  0.00           C  
ATOM    840  CG  ASP B 315     -92.318 -28.985-486.631  1.00  0.00           C  
ATOM    841  OD1 ASP B 315     -92.091 -28.317-485.590  1.00  0.00           O  
ATOM    842  OD2 ASP B 315     -93.220 -29.850-486.690  1.00  0.00           O  
ATOM    843  N   GLU B 316     -91.836 -25.801-486.752  1.00  0.00           N  
ATOM    844  CA  GLU B 316     -92.619 -24.579-486.704  1.00  0.00           C  
ATOM    845  C   GLU B 316     -91.747 -23.398-487.118  1.00  0.00           C  
ATOM    846  O   GLU B 316     -92.175 -22.519-487.872  1.00  0.00           O  
ATOM    847  CB  GLU B 316     -93.148 -24.353-485.290  1.00  0.00           C  
ATOM    848  CG  GLU B 316     -93.672 -22.950-485.057  1.00  0.00           C  
ATOM    849  CD  GLU B 316     -94.124 -22.715-483.635  1.00  0.00           C  
ATOM    850  OE1 GLU B 316     -93.688 -23.461-482.727  1.00  0.00           O  
ATOM    851  OE2 GLU B 316     -94.908 -21.765-483.430  1.00  0.00           O  
ATOM    852  N   LYS B 317     -90.516 -23.381-486.622  1.00  0.00           N  
ATOM    853  CA  LYS B 317     -89.622 -22.295-486.952  1.00  0.00           C  
ATOM    854  C   LYS B 317     -89.201 -22.392-488.402  1.00  0.00           C  
ATOM    855  O   LYS B 317     -89.084 -21.379-489.077  1.00  0.00           O  
ATOM    856  CB  LYS B 317     -88.413 -22.294-486.009  1.00  0.00           C  
ATOM    857  CG  LYS B 317     -88.803 -22.047-484.551  1.00  0.00           C  
ATOM    858  CD  LYS B 317     -89.709 -20.820-484.413  1.00  0.00           C  
ATOM    859  CE  LYS B 317     -90.408 -20.792-483.060  1.00  0.00           C  
ATOM    860  NZ  LYS B 317     -91.393 -19.675-482.909  1.00  0.00           N  
ATOM    861  N   TYR B 318     -88.988 -23.608-488.889  1.00  0.00           N  
ATOM    862  CA  TYR B 318     -88.614 -23.788-490.286  1.00  0.00           C  
ATOM    863  C   TYR B 318     -89.722 -23.209-491.157  1.00  0.00           C  
ATOM    864  O   TYR B 318     -89.457 -22.550-492.154  1.00  0.00           O  
ATOM    865  CB  TYR B 318     -88.436 -25.272-490.624  1.00  0.00           C  
ATOM    866  CG  TYR B 318     -88.285 -25.519-492.112  1.00  0.00           C  
ATOM    867  CD1 TYR B 318     -87.109 -25.178-492.786  1.00  0.00           C  
ATOM    868  CD2 TYR B 318     -89.344 -26.038-492.858  1.00  0.00           C  
ATOM    869  CE1 TYR B 318     -86.996 -25.344-494.168  1.00  0.00           C  
ATOM    870  CE2 TYR B 318     -89.244 -26.205-494.237  1.00  0.00           C  
ATOM    871  CZ  TYR B 318     -88.070 -25.856-494.887  1.00  0.00           C  
ATOM    872  OH  TYR B 318     -87.983 -26.014-496.254  1.00  0.00           O  
ATOM    873  N   LEU B 334     -90.967 -23.458-490.772  1.00  0.00           N  
ATOM    874  CA  LEU B 334     -92.108 -22.961-491.528  1.00  0.00           C  
ATOM    875  C   LEU B 334     -92.264 -21.445-491.482  1.00  0.00           C  
ATOM    876  O   LEU B 334     -92.567 -20.821-492.496  1.00  0.00           O  
ATOM    877  CB  LEU B 334     -93.405 -23.606-491.022  1.00  0.00           C  
ATOM    878  CG  LEU B 334     -93.929 -24.919-491.624  1.00  0.00           C  
ATOM    879  CD1 LEU B 334     -92.891 -25.572-492.520  1.00  0.00           C  
ATOM    880  CD2 LEU B 334     -94.333 -25.850-490.491  1.00  0.00           C  
ATOM    881  N   TRP B 336     -92.054 -20.856-490.307  1.00  0.00           N  
ATOM    882  CA  TRP B 336     -92.213 -19.414-490.119  1.00  0.00           C  
ATOM    883  C   TRP B 336     -90.983 -18.553-490.356  1.00  0.00           C  
ATOM    884  O   TRP B 336     -91.106 -17.404-490.769  1.00  0.00           O  
ATOM    885  CB  TRP B 336     -92.730 -19.134-488.707  1.00  0.00           C  
ATOM    886  CG  TRP B 336     -94.202 -18.940-488.627  1.00  0.00           C  
ATOM    887  CD1 TRP B 336     -94.884 -17.766-488.770  1.00  0.00           C  
ATOM    888  CD2 TRP B 336     -95.188 -19.953-488.405  1.00  0.00           C  
ATOM    889  NE1 TRP B 336     -96.237 -17.985-488.650  1.00  0.00           N  
ATOM    890  CE2 TRP B 336     -96.451 -19.320-488.426  1.00  0.00           C  
ATOM    891  CE3 TRP B 336     -95.127 -21.336-488.191  1.00  0.00           C  
ATOM    892  CZ2 TRP B 336     -97.648 -20.024-488.241  1.00  0.00           C  
ATOM    893  CZ3 TRP B 336     -96.320 -22.038-488.005  1.00  0.00           C  
ATOM    894  CH2 TRP B 336     -97.562 -21.379-488.032  1.00  0.00           C  
ATOM    895  N   LYS B 407     -89.804 -19.093-490.078  1.00  0.00           N  
ATOM    896  CA  LYS B 407     -88.570 -18.339-490.244  1.00  0.00           C  
ATOM    897  C   LYS B 407     -87.782 -18.706-491.493  1.00  0.00           C  
ATOM    898  O   LYS B 407     -87.980 -19.760-492.096  1.00  0.00           O  
ATOM    899  CB  LYS B 407     -87.665 -18.517-489.017  1.00  0.00           C  
ATOM    900  CG  LYS B 407     -87.794 -17.434-487.958  1.00  0.00           C  
ATOM    901  CD  LYS B 407     -89.107 -17.516-487.201  1.00  0.00           C  
ATOM    902  CE  LYS B 407     -89.304 -16.276-486.330  1.00  0.00           C  
ATOM    903  NZ  LYS B 407     -88.089 -15.955-485.515  1.00  0.00           N  
ATOM    904  N   ASP B 408     -86.878 -17.813-491.867  1.00  0.00           N  
ATOM    905  CA  ASP B 408     -86.034 -18.014-493.025  1.00  0.00           C  
ATOM    906  C   ASP B 408     -84.866 -18.853-492.531  1.00  0.00           C  
ATOM    907  O   ASP B 408     -83.773 -18.347-492.293  1.00  0.00           O  
ATOM    908  CB  ASP B 408     -85.553 -16.655-493.547  1.00  0.00           C  
ATOM    909  CG  ASP B 408     -84.972 -16.728-494.952  1.00  0.00           C  
ATOM    910  OD1 ASP B 408     -84.727 -15.650-495.539  1.00  0.00           O  
ATOM    911  OD2 ASP B 408     -84.756 -17.849-495.469  1.00  0.00           O  
ATOM    912  N   LEU B 418     -85.120 -20.142-492.352  1.00  0.00           N  
ATOM    913  CA  LEU B 418     -84.100 -21.063-491.882  1.00  0.00           C  
ATOM    914  C   LEU B 418     -84.174 -22.344-492.686  1.00  0.00           C  
ATOM    915  O   LEU B 418     -85.179 -22.619-493.339  1.00  0.00           O  
ATOM    916  CB  LEU B 418     -84.332 -21.415-490.414  1.00  0.00           C  
ATOM    917  CG  LEU B 418     -84.360 -20.322-489.355  1.00  0.00           C  
ATOM    918  CD1 LEU B 418     -84.805 -20.943-488.043  1.00  0.00           C  
ATOM    919  CD2 LEU B 418     -82.986 -19.683-489.215  1.00  0.00           C  
ATOM    920  N   THR B 419     -83.108 -23.130-492.627  1.00  0.00           N  
ATOM    921  CA  THR B 419     -83.074 -24.403-493.316  1.00  0.00           C  
ATOM    922  C   THR B 419     -83.411 -25.450-492.263  1.00  0.00           C  
ATOM    923  O   THR B 419     -83.218 -25.211-491.068  1.00  0.00           O  
ATOM    924  CB  THR B 419     -81.680 -24.697-493.874  1.00  0.00           C  
ATOM    925  OG1 THR B 419     -80.765 -24.916-492.793  1.00  0.00           O  
ATOM    926  CG2 THR B 419     -81.196 -23.526-494.715  1.00  0.00           C  
ATOM    927  N   LEU B 420     -83.917 -26.601-492.693  1.00  0.00           N  
ATOM    928  CA  LEU B 420     -84.256 -27.652-491.747  1.00  0.00           C  
ATOM    929  C   LEU B 420     -83.115 -27.894-490.777  1.00  0.00           C  
ATOM    930  O   LEU B 420     -83.335 -28.058-489.582  1.00  0.00           O  
ATOM    931  CB  LEU B 420     -84.570 -28.967-492.463  1.00  0.00           C  
ATOM    932  CG  LEU B 420     -85.997 -29.238-492.926  1.00  0.00           C  
ATOM    933  CD1 LEU B 420     -86.131 -30.725-493.210  1.00  0.00           C  
ATOM    934  CD2 LEU B 420     -86.988 -28.837-491.853  1.00  0.00           C  
ATOM    935  N   ASP B 421     -81.895 -27.922-491.297  1.00  0.00           N  
ATOM    936  CA  ASP B 421     -80.733 -28.166-490.458  1.00  0.00           C  
ATOM    937  C   ASP B 421     -80.511 -27.079-489.415  1.00  0.00           C  
ATOM    938  O   ASP B 421     -80.125 -27.376-488.287  1.00  0.00           O  
ATOM    939  CB  ASP B 421     -79.486 -28.335-491.324  1.00  0.00           C  
ATOM    940  CG  ASP B 421     -79.421 -29.699-491.975  1.00  0.00           C  
ATOM    941  OD1 ASP B 421     -79.275 -30.700-491.239  1.00  0.00           O  
ATOM    942  OD2 ASP B 421     -79.524 -29.774-493.216  1.00  0.00           O  
ATOM    943  N   GLN B 422     -80.748 -25.825-489.781  1.00  0.00           N  
ATOM    944  CA  GLN B 422     -80.575 -24.744-488.821  1.00  0.00           C  
ATOM    945  C   GLN B 422     -81.613 -24.930-487.727  1.00  0.00           C  
ATOM    946  O   GLN B 422     -81.278 -25.025-486.542  1.00  0.00           O  
ATOM    947  CB  GLN B 422     -80.787 -23.379-489.473  1.00  0.00           C  
ATOM    948  CG  GLN B 422     -79.693 -22.938-490.411  1.00  0.00           C  
ATOM    949  CD  GLN B 422     -79.941 -21.543-490.944  1.00  0.00           C  
ATOM    950  OE1 GLN B 422     -80.892 -21.307-491.695  1.00  0.00           O  
ATOM    951  NE2 GLN B 422     -79.094 -20.603-490.544  1.00  0.00           N  
ATOM    952  N   ALA B 423     -82.877 -24.976-488.140  1.00  0.00           N  
ATOM    953  CA  ALA B 423     -83.983 -25.149-487.209  1.00  0.00           C  
ATOM    954  C   ALA B 423     -83.665 -26.282-486.238  1.00  0.00           C  
ATOM    955  O   ALA B 423     -83.766 -26.130-485.019  1.00  0.00           O  
ATOM    956  CB  ALA B 423     -85.267 -25.446-487.977  1.00  0.00           C  
ATOM    957  N   TYR B 424     -83.261 -27.419-486.783  1.00  0.00           N  
ATOM    958  CA  TYR B 424     -82.930 -28.560-485.952  1.00  0.00           C  
ATOM    959  C   TYR B 424     -81.773 -28.254-485.007  1.00  0.00           C  
ATOM    960  O   TYR B 424     -81.836 -28.562-483.822  1.00  0.00           O  
ATOM    961  CB  TYR B 424     -82.568 -29.767-486.818  1.00  0.00           C  
ATOM    962  CG  TYR B 424     -82.226 -30.978-485.995  1.00  0.00           C  
ATOM    963  CD1 TYR B 424     -83.183 -31.582-485.187  1.00  0.00           C  
ATOM    964  CD2 TYR B 424     -80.932 -31.486-485.973  1.00  0.00           C  
ATOM    965  CE1 TYR B 424     -82.859 -32.657-484.374  1.00  0.00           C  
ATOM    966  CE2 TYR B 424     -80.599 -32.560-485.162  1.00  0.00           C  
ATOM    967  CZ  TYR B 424     -81.566 -33.137-484.366  1.00  0.00           C  
ATOM    968  OH  TYR B 424     -81.235 -34.182-483.535  1.00  0.00           O  
ATOM    969  N   SER B 425     -80.714 -27.650-485.534  1.00  0.00           N  
ATOM    970  CA  SER B 425     -79.551 -27.329-484.714  1.00  0.00           C  
ATOM    971  C   SER B 425     -79.912 -26.419-483.535  1.00  0.00           C  
ATOM    972  O   SER B 425     -79.396 -26.590-482.433  1.00  0.00           O  
ATOM    973  CB  SER B 425     -78.463 -26.673-485.573  1.00  0.00           C  
ATOM    974  OG  SER B 425     -78.909 -25.437-486.108  1.00  0.00           O  
ATOM    975  N   TYR B 426     -80.796 -25.454-483.764  1.00  0.00           N  
ATOM    976  CA  TYR B 426     -81.205 -24.557-482.691  1.00  0.00           C  
ATOM    977  C   TYR B 426     -81.875 -25.355-481.589  1.00  0.00           C  
ATOM    978  O   TYR B 426     -81.592 -25.156-480.402  1.00  0.00           O  
ATOM    979  CB  TYR B 426     -82.169 -23.492-483.209  1.00  0.00           C  
ATOM    980  CG  TYR B 426     -81.547 -22.569-484.224  1.00  0.00           C  
ATOM    981  CD1 TYR B 426     -80.161 -22.485-484.355  1.00  0.00           C  
ATOM    982  CD2 TYR B 426     -82.338 -21.778-485.054  1.00  0.00           C  
ATOM    983  CE1 TYR B 426     -79.575 -21.644-485.290  1.00  0.00           C  
ATOM    984  CE2 TYR B 426     -81.762 -20.930-485.994  1.00  0.00           C  
ATOM    985  CZ  TYR B 426     -80.379 -20.874-486.108  1.00  0.00           C  
ATOM    986  OH  TYR B 426     -79.798 -20.078-487.064  1.00  0.00           O  
ATOM    987  N   ALA B 427     -82.756 -26.266-481.990  1.00  0.00           N  
ATOM    988  CA  ALA B 427     -83.466 -27.107-481.037  1.00  0.00           C  
ATOM    989  C   ALA B 427     -82.478 -27.824-480.121  1.00  0.00           C  
ATOM    990  O   ALA B 427     -82.635 -27.826-478.902  1.00  0.00           O  
ATOM    991  CB  ALA B 427     -84.331 -28.120-481.776  1.00  0.00           C  
ATOM    992  N   VAL B 429     -81.451 -28.422-480.711  1.00  0.00           N  
ATOM    993  CA  VAL B 429     -80.455 -29.136-479.926  1.00  0.00           C  
ATOM    994  C   VAL B 429     -79.730 -28.192-478.976  1.00  0.00           C  
ATOM    995  O   VAL B 429     -79.509 -28.516-477.807  1.00  0.00           O  
ATOM    996  CB  VAL B 429     -79.428 -29.834-480.838  1.00  0.00           C  
ATOM    997  CG1 VAL B 429     -78.359 -30.526-479.994  1.00  0.00           C  
ATOM    998  CG2 VAL B 429     -80.135 -30.848-481.716  1.00  0.00           C  
ATOM    999  N   GLU B 431     -79.363 -27.018-479.472  1.00  0.00           N  
ATOM   1000  CA  GLU B 431     -78.671 -26.053-478.635  1.00  0.00           C  
ATOM   1001  C   GLU B 431     -79.561 -25.565-477.504  1.00  0.00           C  
ATOM   1002  O   GLU B 431     -79.142 -25.541-476.350  1.00  0.00           O  
ATOM   1003  CB  GLU B 431     -78.177 -24.873-479.476  1.00  0.00           C  
ATOM   1004  CG  GLU B 431     -76.883 -25.182-480.210  1.00  0.00           C  
ATOM   1005  CD  GLU B 431     -75.808 -25.680-479.262  1.00  0.00           C  
ATOM   1006  OE1 GLU B 431     -75.412 -24.912-478.354  1.00  0.00           O  
ATOM   1007  OE2 GLU B 431     -75.371 -26.843-479.417  1.00  0.00           O  
ATOM   1008  N   ASN B 432     -80.792 -25.187-477.835  1.00  0.00           N  
ATOM   1009  CA  ASN B 432     -81.728 -24.702-476.830  1.00  0.00           C  
ATOM   1010  C   ASN B 432     -81.994 -25.764-475.776  1.00  0.00           C  
ATOM   1011  O   ASN B 432     -82.281 -25.443-474.623  1.00  0.00           O  
ATOM   1012  CB  ASN B 432     -83.045 -24.282-477.477  1.00  0.00           C  
ATOM   1013  CG  ASN B 432     -82.904 -23.042-478.344  1.00  0.00           C  
ATOM   1014  OD1 ASN B 432     -83.877 -22.587-478.948  1.00  0.00           O  
ATOM   1015  ND2 ASN B 432     -81.694 -22.485-478.406  1.00  0.00           N  
ATOM   1016  N   ALA B 433     -81.887 -27.030-476.173  1.00  0.00           N  
ATOM   1017  CA  ALA B 433     -82.102 -28.142-475.255  1.00  0.00           C  
ATOM   1018  C   ALA B 433     -81.104 -28.095-474.091  1.00  0.00           C  
ATOM   1019  O   ALA B 433     -81.424 -28.506-472.974  1.00  0.00           O  
ATOM   1020  CB  ALA B 433     -81.980 -29.466-476.002  1.00  0.00           C  
ATOM   1021  N   LYS B 434     -79.898 -27.593-474.358  1.00  0.00           N  
ATOM   1022  CA  LYS B 434     -78.869 -27.480-473.324  1.00  0.00           C  
ATOM   1023  C   LYS B 434     -79.304 -26.482-472.254  1.00  0.00           C  
ATOM   1024  O   LYS B 434     -79.239 -26.760-471.058  1.00  0.00           O  
ATOM   1025  CB  LYS B 434     -77.543 -27.028-473.935  1.00  0.00           C  
ATOM   1026  CG  LYS B 434     -76.923 -28.043-474.869  1.00  0.00           C  
ATOM   1027  CD  LYS B 434     -75.575 -27.576-475.389  1.00  0.00           C  
ATOM   1028  CE  LYS B 434     -74.921 -28.650-476.245  1.00  0.00           C  
ATOM   1029  NZ  LYS B 434     -73.568 -28.237-476.712  1.00  0.00           N  
ATOM   1030  N   ASP B 435     -79.755 -25.314-472.684  1.00  0.00           N  
ATOM   1031  CA  ASP B 435     -80.199 -24.316-471.728  1.00  0.00           C  
ATOM   1032  C   ASP B 435     -81.377 -24.835-470.923  1.00  0.00           C  
ATOM   1033  O   ASP B 435     -81.469 -24.607-469.716  1.00  0.00           O  
ATOM   1034  CB  ASP B 435     -80.592 -23.029-472.445  1.00  0.00           C  
ATOM   1035  CG  ASP B 435     -79.413 -22.355-473.091  1.00  0.00           C  
ATOM   1036  OD1 ASP B 435     -79.097 -22.689-474.250  1.00  0.00           O  
ATOM   1037  OD2 ASP B 435     -78.791 -21.503-472.429  1.00  0.00           O  
ATOM   1038  N   ILE B 436     -82.279 -25.535-471.600  1.00  0.00           N  
ATOM   1039  CA  ILE B 436     -83.450 -26.093-470.946  1.00  0.00           C  
ATOM   1040  C   ILE B 436     -83.019 -27.118-469.902  1.00  0.00           C  
ATOM   1041  O   ILE B 436     -83.514 -27.110-468.773  1.00  0.00           O  
ATOM   1042  CB  ILE B 436     -84.394 -26.722-471.994  1.00  0.00           C  
ATOM   1043  CG1 ILE B 436     -84.910 -25.611-472.916  1.00  0.00           C  
ATOM   1044  CG2 ILE B 436     -85.533 -27.474-471.308  1.00  0.00           C  
ATOM   1045  CD1 ILE B 436     -85.962 -26.035-473.896  1.00  0.00           C  
ATOM   1046  N   ILE B 437     -82.084 -27.989-470.275  1.00  0.00           N  
ATOM   1047  CA  ILE B 437     -81.583 -28.998-469.351  1.00  0.00           C  
ATOM   1048  C   ILE B 437     -80.869 -28.315-468.176  1.00  0.00           C  
ATOM   1049  O   ILE B 437     -80.937 -28.785-467.038  1.00  0.00           O  
ATOM   1050  CB  ILE B 437     -80.598 -29.958-470.055  1.00  0.00           C  
ATOM   1051  CG1 ILE B 437     -81.327 -30.737-471.154  1.00  0.00           C  
ATOM   1052  CG2 ILE B 437     -79.989 -30.931-469.042  1.00  0.00           C  
ATOM   1053  CD1 ILE B 437     -80.400 -31.533-472.064  1.00  0.00           C  
ATOM   1054  N   ALA B 438     -80.199 -27.198-468.463  1.00  0.00           N  
ATOM   1055  CA  ALA B 438     -79.462 -26.433-467.452  1.00  0.00           C  
ATOM   1056  C   ALA B 438     -80.360 -25.942-466.324  1.00  0.00           C  
ATOM   1057  O   ALA B 438     -79.870 -25.503-465.284  1.00  0.00           O  
ATOM   1058  CB  ALA B 438     -78.750 -25.250-468.101  1.00  0.00           C  
ATOM   1059  N   CYS B 439     -81.671 -26.005-466.530  1.00  0.00           N  
ATOM   1060  CA  CYS B 439     -82.603 -25.587-465.497  1.00  0.00           C  
ATOM   1061  C   CYS B 439     -82.720 -26.710-464.460  1.00  0.00           C  
ATOM   1062  O   CYS B 439     -83.443 -26.591-463.471  1.00  0.00           O  
ATOM   1063  CB  CYS B 439     -83.968 -25.268-466.104  1.00  0.00           C  
ATOM   1064  SG  CYS B 439     -83.954 -23.875-467.262  1.00  0.00           S  
ATOM   1065  N   GLY B 444     -82.018 -27.811-464.707  1.00  0.00           N  
ATOM   1066  CA  GLY B 444     -82.004 -28.913-463.757  1.00  0.00           C  
ATOM   1067  C   GLY B 444     -83.058 -30.005-463.792  1.00  0.00           C  
ATOM   1068  O   GLY B 444     -83.272 -30.667-462.771  1.00  0.00           O  
ATOM   1069  N   PHE B 445     -83.711 -30.219-464.934  1.00  0.00           N  
ATOM   1070  CA  PHE B 445     -84.728 -31.269-465.007  1.00  0.00           C  
ATOM   1071  C   PHE B 445     -84.118 -32.645-464.784  1.00  0.00           C  
ATOM   1072  O   PHE B 445     -82.991 -32.911-465.192  1.00  0.00           O  
ATOM   1073  CB  PHE B 445     -85.455 -31.249-466.355  1.00  0.00           C  
ATOM   1074  CG  PHE B 445     -86.274 -30.008-466.583  1.00  0.00           C  
ATOM   1075  CD1 PHE B 445     -85.789 -28.970-467.386  1.00  0.00           C  
ATOM   1076  CD2 PHE B 445     -87.523 -29.867-465.986  1.00  0.00           C  
ATOM   1077  CE1 PHE B 445     -86.532 -27.818-467.590  1.00  0.00           C  
ATOM   1078  CE2 PHE B 445     -88.273 -28.716-466.184  1.00  0.00           C  
ATOM   1079  CZ  PHE B 445     -87.777 -27.689-466.990  1.00  0.00           C  
ATOM   1080  N   ASP B 460     -84.871 -33.516-464.128  1.00  0.00           N  
ATOM   1081  CA  ASP B 460     -84.410 -34.869-463.852  1.00  0.00           C  
ATOM   1082  C   ASP B 460     -84.414 -35.686-465.152  1.00  0.00           C  
ATOM   1083  O   ASP B 460     -85.467 -35.916-465.746  1.00  0.00           O  
ATOM   1084  CB  ASP B 460     -85.338 -35.517-462.824  1.00  0.00           C  
ATOM   1085  CG  ASP B 460     -84.770 -36.789-462.249  1.00  0.00           C  
ATOM   1086  OD1 ASP B 460     -84.052 -37.506-462.980  1.00  0.00           O  
ATOM   1087  OD2 ASP B 460     -85.055 -37.079-461.069  1.00  0.00           O  
ATOM   1088  N   ILE B 461     -83.242 -36.140-465.585  1.00  0.00           N  
ATOM   1089  CA  ILE B 461     -83.142 -36.909-466.822  1.00  0.00           C  
ATOM   1090  C   ILE B 461     -83.960 -38.209-466.810  1.00  0.00           C  
ATOM   1091  O   ILE B 461     -84.303 -38.735-467.870  1.00  0.00           O  
ATOM   1092  CB  ILE B 461     -81.662 -37.232-467.160  1.00  0.00           C  
ATOM   1093  CG1 ILE B 461     -81.552 -37.644-468.630  1.00  0.00           C  
ATOM   1094  CG2 ILE B 461     -81.130 -38.338-466.242  1.00  0.00           C  
ATOM   1095  CD1 ILE B 461     -80.130 -37.693-469.149  1.00  0.00           C  
ATOM   1096  N   ASN B 463     -84.270 -38.725-465.624  1.00  0.00           N  
ATOM   1097  CA  ASN B 463     -85.062 -39.948-465.522  1.00  0.00           C  
ATOM   1098  C   ASN B 463     -86.542 -39.616-465.590  1.00  0.00           C  
ATOM   1099  O   ASN B 463     -87.383 -40.513-465.667  1.00  0.00           O  
ATOM   1100  CB  ASN B 463     -84.821 -40.664-464.188  1.00  0.00           C  
ATOM   1101  CG  ASN B 463     -83.391 -41.113-464.008  1.00  0.00           C  
ATOM   1102  OD1 ASN B 463     -82.796 -41.713-464.900  1.00  0.00           O  
ATOM   1103  ND2 ASN B 463     -82.834 -40.835-462.835  1.00  0.00           N  
ATOM   1104  N   LYS B 471     -86.864 -38.328-465.547  1.00  0.00           N  
ATOM   1105  CA  LYS B 471     -88.258 -37.913-465.542  1.00  0.00           C  
ATOM   1106  C   LYS B 471     -88.675 -36.995-466.680  1.00  0.00           C  
ATOM   1107  O   LYS B 471     -89.817 -36.535-466.727  1.00  0.00           O  
ATOM   1108  CB  LYS B 471     -88.573 -37.229-464.208  1.00  0.00           C  
ATOM   1109  CG  LYS B 471     -88.154 -38.043-462.997  1.00  0.00           C  
ATOM   1110  CD  LYS B 471     -88.470 -37.341-461.675  1.00  0.00           C  
ATOM   1111  CE  LYS B 471     -87.980 -38.185-460.497  1.00  0.00           C  
ATOM   1112  NZ  LYS B 471     -88.325 -37.620-459.159  1.00  0.00           N  
ATOM   1113  N   THR B 472     -87.773 -36.710-467.605  1.00  0.00           N  
ATOM   1114  CA  THR B 472     -88.180 -35.818-468.659  1.00  0.00           C  
ATOM   1115  C   THR B 472     -87.657 -36.141-470.042  1.00  0.00           C  
ATOM   1116  O   THR B 472     -86.479 -36.434-470.242  1.00  0.00           O  
ATOM   1117  CB  THR B 472     -87.884 -34.323-468.260  1.00  0.00           C  
ATOM   1118  OG1 THR B 472     -87.078 -33.688-469.256  1.00  0.00           O  
ATOM   1119  CG2 THR B 472     -87.188 -34.244-466.913  1.00  0.00           C  
ATOM   1120  N   PHE B 473     -88.583 -36.100-470.994  1.00  0.00           N  
ATOM   1121  CA  PHE B 473     -88.304 -36.361-472.395  1.00  0.00           C  
ATOM   1122  C   PHE B 473     -88.359 -35.038-473.166  1.00  0.00           C  
ATOM   1123  O   PHE B 473     -89.371 -34.337-473.152  1.00  0.00           O  
ATOM   1124  CB  PHE B 473     -89.345 -37.352-472.944  1.00  0.00           C  
ATOM   1125  CG  PHE B 473     -89.221 -37.626-474.424  1.00  0.00           C  
ATOM   1126  CD1 PHE B 473     -87.990 -37.950-474.991  1.00  0.00           C  
ATOM   1127  CD2 PHE B 473     -90.348 -37.583-475.247  1.00  0.00           C  
ATOM   1128  CE1 PHE B 473     -87.876 -38.228-476.360  1.00  0.00           C  
ATOM   1129  CE2 PHE B 473     -90.251 -37.860-476.624  1.00  0.00           C  
ATOM   1130  CZ  PHE B 473     -89.014 -38.182-477.180  1.00  0.00           C  
ATOM   1131  N   ILE B 474     -87.252 -34.687-473.811  1.00  0.00           N  
ATOM   1132  CA  ILE B 474     -87.184 -33.466-474.610  1.00  0.00           C  
ATOM   1133  C   ILE B 474     -87.053 -33.944-476.050  1.00  0.00           C  
ATOM   1134  O   ILE B 474     -86.167 -34.742-476.372  1.00  0.00           O  
ATOM   1135  CB  ILE B 474     -85.957 -32.609-474.253  1.00  0.00           C  
ATOM   1136  CG1 ILE B 474     -85.909 -32.365-472.744  1.00  0.00           C  
ATOM   1137  CG2 ILE B 474     -86.031 -31.286-474.994  1.00  0.00           C  
ATOM   1138  CD1 ILE B 474     -84.685 -31.593-472.279  1.00  0.00           C  
ATOM   1139  N   PHE B 475     -87.924 -33.464-476.926  1.00  0.00           N  
ATOM   1140  CA  PHE B 475     -87.876 -33.927-478.301  1.00  0.00           C  
ATOM   1141  C   PHE B 475     -87.982 -32.860-479.372  1.00  0.00           C  
ATOM   1142  O   PHE B 475     -88.583 -31.805-479.177  1.00  0.00           O  
ATOM   1143  CB  PHE B 475     -88.992 -34.947-478.538  1.00  0.00           C  
ATOM   1144  CG  PHE B 475     -90.373 -34.366-478.420  1.00  0.00           C  
ATOM   1145  CD1 PHE B 475     -90.968 -34.190-477.169  1.00  0.00           C  
ATOM   1146  CD2 PHE B 475     -91.081 -33.993-479.562  1.00  0.00           C  
ATOM   1147  CE1 PHE B 475     -92.260 -33.651-477.055  1.00  0.00           C  
ATOM   1148  CE2 PHE B 475     -92.368 -33.454-479.465  1.00  0.00           C  
ATOM   1149  CZ  PHE B 475     -92.963 -33.283-478.206  1.00  0.00           C  
ATOM   1150  N   SER B 476     -87.389 -33.175-480.515  1.00  0.00           N  
ATOM   1151  CA  SER B 476     -87.423 -32.323-481.689  1.00  0.00           C  
ATOM   1152  C   SER B 476     -88.624 -32.838-482.477  1.00  0.00           C  
ATOM   1153  O   SER B 476     -88.834 -34.048-482.557  1.00  0.00           O  
ATOM   1154  CB  SER B 476     -86.150 -32.518-482.511  1.00  0.00           C  
ATOM   1155  OG  SER B 476     -86.444 -32.485-483.895  1.00  0.00           O  
ATOM   1156  N   ASP B 477     -89.422 -31.936-483.033  1.00  0.00           N  
ATOM   1157  CA  ASP B 477     -90.578 -32.356-483.811  1.00  0.00           C  
ATOM   1158  C   ASP B 477     -90.092 -33.133-485.034  1.00  0.00           C  
ATOM   1159  O   ASP B 477     -90.632 -34.184-485.369  1.00  0.00           O  
ATOM   1160  CB  ASP B 477     -91.407 -31.151-484.270  1.00  0.00           C  
ATOM   1161  CG  ASP B 477     -92.412 -30.684-483.221  1.00  0.00           C  
ATOM   1162  OD1 ASP B 477     -92.739 -31.459-482.297  1.00  0.00           O  
ATOM   1163  OD2 ASP B 477     -92.894 -29.540-483.333  1.00  0.00           O  
ATOM   1164  N   LEU B 478     -89.063 -32.608-485.688  1.00  0.00           N  
ATOM   1165  CA  LEU B 478     -88.497 -33.239-486.873  1.00  0.00           C  
ATOM   1166  C   LEU B 478     -88.003 -34.659-486.606  1.00  0.00           C  
ATOM   1167  O   LEU B 478     -88.183 -35.555-487.428  1.00  0.00           O  
ATOM   1168  CB  LEU B 478     -87.343 -32.391-487.407  1.00  0.00           C  
ATOM   1169  CG  LEU B 478     -87.757 -30.985-487.844  1.00  0.00           C  
ATOM   1170  CD1 LEU B 478     -86.520 -30.156-488.193  1.00  0.00           C  
ATOM   1171  CD2 LEU B 478     -88.720 -31.086-489.025  1.00  0.00           C  
ATOM   1172  N   ASP B 479     -87.380 -34.861-485.454  1.00  0.00           N  
ATOM   1173  CA  ASP B 479     -86.856 -36.169-485.106  1.00  0.00           C  
ATOM   1174  C   ASP B 479     -87.934 -37.137-484.680  1.00  0.00           C  
ATOM   1175  O   ASP B 479     -88.129 -38.185-485.287  1.00  0.00           O  
ATOM   1176  CB  ASP B 479     -85.838 -36.036-483.977  1.00  0.00           C  
ATOM   1177  CG  ASP B 479     -84.417 -36.175-484.462  1.00  0.00           C  
ATOM   1178  OD1 ASP B 479     -84.086 -35.606-485.527  1.00  0.00           O  
ATOM   1179  OD2 ASP B 479     -83.626 -36.851-483.773  1.00  0.00           O  
ATOM   1180  N   TYR B 482     -88.631 -36.768-483.622  1.00  0.00           N  
ATOM   1181  CA  TYR B 482     -89.666 -37.605-483.052  1.00  0.00           C  
ATOM   1182  C   TYR B 482     -90.742 -38.031-484.041  1.00  0.00           C  
ATOM   1183  O   TYR B 482     -91.139 -39.196-484.054  1.00  0.00           O  
ATOM   1184  CB  TYR B 482     -90.289 -36.890-481.856  1.00  0.00           C  
ATOM   1185  CG  TYR B 482     -91.092 -37.794-480.965  1.00  0.00           C  
ATOM   1186  CD1 TYR B 482     -90.539 -38.970-480.453  1.00  0.00           C  
ATOM   1187  CD2 TYR B 482     -92.404 -37.473-480.623  1.00  0.00           C  
ATOM   1188  CE1 TYR B 482     -91.280 -39.806-479.622  1.00  0.00           C  
ATOM   1189  CE2 TYR B 482     -93.152 -38.295-479.797  1.00  0.00           C  
ATOM   1190  CZ  TYR B 482     -92.590 -39.460-479.300  1.00  0.00           C  
ATOM   1191  OH  TYR B 482     -93.348 -40.280-478.492  1.00  0.00           O  
ATOM   1192  N   MET B 489     -91.209 -37.101-484.868  1.00  0.00           N  
ATOM   1193  CA  MET B 489     -92.241 -37.417-485.852  1.00  0.00           C  
ATOM   1194  C   MET B 489     -91.827 -38.634-486.672  1.00  0.00           C  
ATOM   1195  O   MET B 489     -92.628 -39.525-486.933  1.00  0.00           O  
ATOM   1196  CB  MET B 489     -92.461 -36.235-486.801  1.00  0.00           C  
ATOM   1197  CG  MET B 489     -93.670 -36.382-487.720  1.00  0.00           C  
ATOM   1198  SD  MET B 489     -95.248 -36.312-486.814  1.00  0.00           S  
ATOM   1199  CE  MET B 489     -95.479 -34.520-486.624  1.00  0.00           C  
ATOM   1200  N   GLY B 490     -90.557 -38.664-487.058  1.00  0.00           N  
ATOM   1201  CA  GLY B 490     -90.045 -39.750-487.862  1.00  0.00           C  
ATOM   1202  C   GLY B 490     -89.717 -41.032-487.137  1.00  0.00           C  
ATOM   1203  O   GLY B 490     -89.283 -41.990-487.769  1.00  0.00           O  
ATOM   1204  N   MET B 491     -89.910 -41.081-485.826  1.00  0.00           N  
ATOM   1205  CA  MET B 491     -89.600 -42.312-485.113  1.00  0.00           C  
ATOM   1206  C   MET B 491     -90.631 -42.721-484.070  1.00  0.00           C  
ATOM   1207  O   MET B 491     -90.429 -43.681-483.329  1.00  0.00           O  
ATOM   1208  CB  MET B 491     -88.205 -42.222-484.484  1.00  0.00           C  
ATOM   1209  CG  MET B 491     -87.988 -41.054-483.545  1.00  0.00           C  
ATOM   1210  SD  MET B 491     -86.282 -41.021-482.907  1.00  0.00           S  
ATOM   1211  CE  MET B 491     -85.490 -39.912-484.100  1.00  0.00           C  
ATOM   1212  N   SER B 492     -91.749 -42.008-484.025  1.00  0.00           N  
ATOM   1213  CA  SER B 492     -92.791 -42.331-483.064  1.00  0.00           C  
ATOM   1214  C   SER B 492     -93.945 -43.110-483.673  1.00  0.00           C  
ATOM   1215  O   SER B 492     -94.484 -42.741-484.721  1.00  0.00           O  
ATOM   1216  CB  SER B 492     -93.346 -41.066-482.419  1.00  0.00           C  
ATOM   1217  OG  SER B 492     -94.459 -41.401-481.613  1.00  0.00           O  
ATOM   1218  N   SER B 493     -94.339 -44.182-482.995  1.00  0.00           N  
ATOM   1219  CA  SER B 493     -95.440 -45.005-483.467  1.00  0.00           C  
ATOM   1220  C   SER B 493     -96.798 -44.360-483.151  1.00  0.00           C  
ATOM   1221  O   SER B 493     -97.832 -44.800-483.653  1.00  0.00           O  
ATOM   1222  CB  SER B 493     -95.367 -46.388-482.822  1.00  0.00           C  
ATOM   1223  OG  SER B 493     -95.639 -46.311-481.433  1.00  0.00           O  
ATOM   1224  N   GLY B 494     -96.801 -43.317-482.327  1.00  0.00           N  
ATOM   1225  CA  GLY B 494     -98.062 -42.687-481.990  1.00  0.00           C  
ATOM   1226  C   GLY B 494     -98.223 -41.199-482.242  1.00  0.00           C  
ATOM   1227  O   GLY B 494     -99.351 -40.714-482.339  1.00  0.00           O  
ATOM   1228  N   PHE B 495     -97.120 -40.469-482.358  1.00  0.00           N  
ATOM   1229  CA  PHE B 495     -97.196 -39.025-482.559  1.00  0.00           C  
ATOM   1230  C   PHE B 495     -97.953 -38.604-483.826  1.00  0.00           C  
ATOM   1231  O   PHE B 495     -98.952 -37.881-483.746  1.00  0.00           O  
ATOM   1232  CB  PHE B 495     -95.782 -38.421-482.552  1.00  0.00           C  
ATOM   1233  CG  PHE B 495     -95.755 -36.926-482.320  1.00  0.00           C  
ATOM   1234  CD1 PHE B 495     -96.427 -36.363-481.239  1.00  0.00           C  
ATOM   1235  CD2 PHE B 495     -95.045 -36.085-483.172  1.00  0.00           C  
ATOM   1236  CE1 PHE B 495     -96.396 -34.985-481.008  1.00  0.00           C  
ATOM   1237  CE2 PHE B 495     -95.005 -34.704-482.949  1.00  0.00           C  
ATOM   1238  CZ  PHE B 495     -95.685 -34.155-481.864  1.00  0.00           C  
ATOM   1239  N   TYR B 496     -97.482 -39.056-484.985  1.00  0.00           N  
ATOM   1240  CA  TYR B 496     -98.118 -38.720-486.252  1.00  0.00           C  
ATOM   1241  C   TYR B 496     -99.587 -39.118-486.296  1.00  0.00           C  
ATOM   1242  O   TYR B 496    -100.422 -38.381-486.825  1.00  0.00           O  
ATOM   1243  CB  TYR B 496     -97.399 -39.395-487.423  1.00  0.00           C  
ATOM   1244  CG  TYR B 496     -97.994 -39.005-488.760  1.00  0.00           C  
ATOM   1245  CD1 TYR B 496     -98.031 -37.669-489.153  1.00  0.00           C  
ATOM   1246  CD2 TYR B 496     -98.555 -39.960-489.615  1.00  0.00           C  
ATOM   1247  CE1 TYR B 496     -98.607 -37.287-490.349  1.00  0.00           C  
ATOM   1248  CE2 TYR B 496     -99.139 -39.584-490.828  1.00  0.00           C  
ATOM   1249  CZ  TYR B 496     -99.161 -38.239-491.185  1.00  0.00           C  
ATOM   1250  OH  TYR B 496     -99.741 -37.819-492.364  1.00  0.00           O  
ATOM   1251  N   LYS B 498     -99.896 -40.295-485.761  1.00  0.00           N  
ATOM   1252  CA  LYS B 498    -101.269 -40.768-485.744  1.00  0.00           C  
ATOM   1253  C   LYS B 498    -102.167 -39.796-485.002  1.00  0.00           C  
ATOM   1254  O   LYS B 498    -103.288 -39.536-485.440  1.00  0.00           O  
ATOM   1255  CB  LYS B 498    -101.342 -42.166-485.129  1.00  0.00           C  
ATOM   1256  CG  LYS B 498    -100.700 -43.201-486.042  1.00  0.00           C  
ATOM   1257  CD  LYS B 498    -100.553 -44.578-485.415  1.00  0.00           C  
ATOM   1258  CE  LYS B 498     -99.696 -45.481-486.316  1.00  0.00           C  
ATOM   1259  NZ  LYS B 498     -99.391 -46.805-485.698  1.00  0.00           N  
ATOM   1260  N   ASN B 499    -101.687 -39.237-483.894  1.00  0.00           N  
ATOM   1261  CA  ASN B 499    -102.508 -38.283-483.163  1.00  0.00           C  
ATOM   1262  C   ASN B 499    -102.628 -36.969-483.925  1.00  0.00           C  
ATOM   1263  O   ASN B 499    -103.673 -36.324-483.906  1.00  0.00           O  
ATOM   1264  CB  ASN B 499    -101.944 -38.013-481.770  1.00  0.00           C  
ATOM   1265  CG  ASN B 499    -102.485 -38.971-480.729  1.00  0.00           C  
ATOM   1266  OD1 ASN B 499    -103.592 -39.509-480.866  1.00  0.00           O  
ATOM   1267  ND2 ASN B 499    -101.720 -39.171-479.671  1.00  0.00           N  
ATOM   1268  N   VAL B 500    -101.557 -36.572-484.597  1.00  0.00           N  
ATOM   1269  CA  VAL B 500    -101.571 -35.342-485.374  1.00  0.00           C  
ATOM   1270  C   VAL B 500    -102.633 -35.449-486.469  1.00  0.00           C  
ATOM   1271  O   VAL B 500    -103.405 -34.511-486.699  1.00  0.00           O  
ATOM   1272  CB  VAL B 500    -100.196 -35.083-486.021  1.00  0.00           C  
ATOM   1273  CG1 VAL B 500    -100.250 -33.832-486.894  1.00  0.00           C  
ATOM   1274  CG2 VAL B 500     -99.143 -34.930-484.940  1.00  0.00           C  
ATOM   1275  N   VAL B 501    -102.674 -36.596-487.138  1.00  0.00           N  
ATOM   1276  CA  VAL B 501    -103.651 -36.816-488.195  1.00  0.00           C  
ATOM   1277  C   VAL B 501    -105.077 -36.789-487.636  1.00  0.00           C  
ATOM   1278  O   VAL B 501    -105.960 -36.167-488.228  1.00  0.00           O  
ATOM   1279  CB  VAL B 501    -103.391 -38.158-488.924  1.00  0.00           C  
ATOM   1280  CG1 VAL B 501    -104.517 -38.459-489.905  1.00  0.00           C  
ATOM   1281  CG2 VAL B 501    -102.071 -38.082-489.669  1.00  0.00           C  
ATOM   1282  N   LYS B 502    -105.305 -37.458-486.504  1.00  0.00           N  
ATOM   1283  CA  LYS B 502    -106.635 -37.459-485.885  1.00  0.00           C  
ATOM   1284  C   LYS B 502    -107.035 -36.010-485.634  1.00  0.00           C  
ATOM   1285  O   LYS B 502    -108.147 -35.599-485.937  1.00  0.00           O  
ATOM   1286  CB  LYS B 502    -106.636 -38.219-484.544  1.00  0.00           C  
ATOM   1287  CG  LYS B 502    -106.460 -39.728-484.664  1.00  0.00           C  
ATOM   1288  CD  LYS B 502    -106.392 -40.449-483.310  1.00  0.00           C  
ATOM   1289  CE  LYS B 502    -107.739 -40.489-482.612  1.00  0.00           C  
ATOM   1290  NZ  LYS B 502    -107.728 -41.403-481.429  1.00  0.00           N  
ATOM   1291  N   ILE B 503    -106.108 -35.238-485.085  1.00  0.00           N  
ATOM   1292  CA  ILE B 503    -106.366 -33.838-484.785  1.00  0.00           C  
ATOM   1293  C   ILE B 503    -106.648 -33.045-486.059  1.00  0.00           C  
ATOM   1294  O   ILE B 503    -107.594 -32.259-486.114  1.00  0.00           O  
ATOM   1295  CB  ILE B 503    -105.169 -33.226-484.020  1.00  0.00           C  
ATOM   1296  CG1 ILE B 503    -105.001 -33.954-482.684  1.00  0.00           C  
ATOM   1297  CG2 ILE B 503    -105.382 -31.738-483.793  1.00  0.00           C  
ATOM   1298  CD1 ILE B 503    -103.713 -33.626-481.945  1.00  0.00           C  
ATOM   1299  N   GLN B 504    -105.841 -33.262-487.091  1.00  0.00           N  
ATOM   1300  CA  GLN B 504    -106.036 -32.551-488.353  1.00  0.00           C  
ATOM   1301  C   GLN B 504    -107.415 -32.790-488.944  1.00  0.00           C  
ATOM   1302  O   GLN B 504    -108.005 -31.900-489.562  1.00  0.00           O  
ATOM   1303  CB  GLN B 504    -104.995 -32.985-489.375  1.00  0.00           C  
ATOM   1304  CG  GLN B 504    -103.590 -32.611-489.017  1.00  0.00           C  
ATOM   1305  CD  GLN B 504    -102.624 -33.020-490.095  1.00  0.00           C  
ATOM   1306  OE1 GLN B 504    -102.619 -34.165-490.536  1.00  0.00           O  
ATOM   1307  NE2 GLN B 504    -101.799 -32.085-490.527  1.00  0.00           N  
ATOM   1308  N   LYS B 505    -107.915 -34.006-488.758  1.00  0.00           N  
ATOM   1309  CA  LYS B 505    -109.214 -34.404-489.276  1.00  0.00           C  
ATOM   1310  C   LYS B 505    -110.353 -33.632-488.621  1.00  0.00           C  
ATOM   1311  O   LYS B 505    -111.423 -33.492-489.210  1.00  0.00           O  
ATOM   1312  CB  LYS B 505    -109.395 -35.908-489.048  1.00  0.00           C  
ATOM   1313  CG  LYS B 505    -110.772 -36.500-489.371  1.00  0.00           C  
ATOM   1314  CD  LYS B 505    -110.991 -36.670-490.856  1.00  0.00           C  
ATOM   1315  CE  LYS B 505    -112.282 -37.438-491.138  1.00  0.00           C  
ATOM   1316  NZ  LYS B 505    -112.246 -38.818-490.572  1.00  0.00           N  
ATOM   1317  N   HIS B 506    -110.114 -33.099-487.423  1.00  0.00           N  
ATOM   1318  CA  HIS B 506    -111.159 -32.391-486.686  1.00  0.00           C  
ATOM   1319  C   HIS B 506    -111.003 -30.884-486.501  1.00  0.00           C  
ATOM   1320  O   HIS B 506    -111.666 -30.289-485.655  1.00  0.00           O  
ATOM   1321  CB  HIS B 506    -111.345 -33.086-485.339  1.00  0.00           C  
ATOM   1322  CG  HIS B 506    -111.659 -34.544-485.475  1.00  0.00           C  
ATOM   1323  ND1 HIS B 506    -112.944 -35.018-485.618  1.00  0.00           N  
ATOM   1324  CD2 HIS B 506    -110.847 -35.620-485.605  1.00  0.00           C  
ATOM   1325  CE1 HIS B 506    -112.911 -36.321-485.833  1.00  0.00           C  
ATOM   1326  NE2 HIS B 506    -111.649 -36.711-485.831  1.00  0.00           N  
ATOM   1327  N   VAL B 845    -110.133 -30.266-487.292  1.00  0.00           N  
ATOM   1328  CA  VAL B 845    -109.934 -28.820-487.229  1.00  0.00           C  
ATOM   1329  C   VAL B 845    -109.994 -28.305-488.663  1.00  0.00           C  
ATOM   1330  O   VAL B 845    -109.274 -28.794-489.536  1.00  0.00           O  
ATOM   1331  CB  VAL B 845    -108.559 -28.437-486.611  1.00  0.00           C  
ATOM   1332  CG1 VAL B 845    -108.390 -26.922-486.612  1.00  0.00           C  
ATOM   1333  CG2 VAL B 845    -108.450 -28.973-485.189  1.00  0.00           C  
ATOM   1334  N   THR B 846    -110.866 -27.328-488.908  1.00  0.00           N  
ATOM   1335  CA  THR B 846    -111.013 -26.764-490.244  1.00  0.00           C  
ATOM   1336  C   THR B 846    -110.170 -25.517-490.399  1.00  0.00           C  
ATOM   1337  O   THR B 846    -109.770 -24.892-489.415  1.00  0.00           O  
ATOM   1338  CB  THR B 846    -112.475 -26.379-490.555  1.00  0.00           C  
ATOM   1339  OG1 THR B 846    -112.874 -25.284-489.722  1.00  0.00           O  
ATOM   1340  CG2 THR B 846    -113.392 -27.549-490.308  1.00  0.00           C  
ATOM   1341  N   PHE B1087    -109.917 -25.161-491.652  1.00  0.00           N  
ATOM   1342  CA  PHE B1087    -109.131 -23.986-491.965  1.00  0.00           C  
ATOM   1343  C   PHE B1087    -109.775 -22.742-491.365  1.00  0.00           C  
ATOM   1344  O   PHE B1087    -109.085 -21.864-490.840  1.00  0.00           O  
ATOM   1345  CB  PHE B1087    -109.009 -23.817-493.474  1.00  0.00           C  
ATOM   1346  CG  PHE B1087    -108.247 -22.597-493.873  1.00  0.00           C  
ATOM   1347  CD1 PHE B1087    -106.907 -22.458-493.529  1.00  0.00           C  
ATOM   1348  CD2 PHE B1087    -108.870 -21.572-494.568  1.00  0.00           C  
ATOM   1349  CE1 PHE B1087    -106.195 -21.314-493.869  1.00  0.00           C  
ATOM   1350  CE2 PHE B1087    -108.164 -20.423-494.913  1.00  0.00           C  
ATOM   1351  CZ  PHE B1087    -106.821 -20.294-494.561  1.00  0.00           C  
ATOM   1352  N   ASN B1088    -111.099 -22.664-491.455  1.00  0.00           N  
ATOM   1353  CA  ASN B1088    -111.820 -21.525-490.907  1.00  0.00           C  
ATOM   1354  C   ASN B1088    -111.516 -21.412-489.431  1.00  0.00           C  
ATOM   1355  O   ASN B1088    -111.286 -20.315-488.918  1.00  0.00           O  
ATOM   1356  CB  ASN B1088    -113.322 -21.688-491.121  1.00  0.00           C  
ATOM   1357  CG  ASN B1088    -113.774 -21.146-492.460  1.00  0.00           C  
ATOM   1358  OD1 ASN B1088    -114.781 -21.594-493.021  1.00  0.00           O  
ATOM   1359  ND2 ASN B1088    -113.037 -20.163-492.979  1.00  0.00           N  
ATOM   1360  N   GLN B1094    -111.505 -22.553-488.750  1.00  0.00           N  
ATOM   1361  CA  GLN B1094    -111.217 -22.565-487.326  1.00  0.00           C  
ATOM   1362  C   GLN B1094    -109.852 -21.939-487.027  1.00  0.00           C  
ATOM   1363  O   GLN B1094    -109.755 -21.025-486.204  1.00  0.00           O  
ATOM   1364  CB  GLN B1094    -111.272 -23.995-486.777  1.00  0.00           C  
ATOM   1365  CG  GLN B1094    -112.642 -24.645-486.865  1.00  0.00           C  
ATOM   1366  CD  GLN B1094    -112.697 -25.991-486.165  1.00  0.00           C  
ATOM   1367  OE1 GLN B1094    -112.530 -26.074-484.947  1.00  0.00           O  
ATOM   1368  NE2 GLN B1094    -112.932 -27.054-486.931  1.00  0.00           N  
ATOM   1369  N   VAL B1164    -108.801 -22.411-487.696  1.00  0.00           N  
ATOM   1370  CA  VAL B1164    -107.473 -21.864-487.448  1.00  0.00           C  
ATOM   1371  C   VAL B1164    -107.356 -20.448-487.970  1.00  0.00           C  
ATOM   1372  O   VAL B1164    -106.555 -19.656-487.479  1.00  0.00           O  
ATOM   1373  CB  VAL B1164    -106.359 -22.728-488.079  1.00  0.00           C  
ATOM   1374  CG1 VAL B1164    -106.365 -24.110-487.446  1.00  0.00           C  
ATOM   1375  CG2 VAL B1164    -106.537 -22.811-489.585  1.00  0.00           C  
ATOM   1376  N   LYS B1165    -108.164 -20.128-488.971  1.00  0.00           N  
ATOM   1377  CA  LYS B1165    -108.148 -18.792-489.542  1.00  0.00           C  
ATOM   1378  C   LYS B1165    -108.551 -17.807-488.447  1.00  0.00           C  
ATOM   1379  O   LYS B1165    -107.883 -16.797-488.222  1.00  0.00           O  
ATOM   1380  CB  LYS B1165    -109.134 -18.722-490.705  1.00  0.00           C  
ATOM   1381  CG  LYS B1165    -108.663 -17.880-491.868  1.00  0.00           C  
ATOM   1382  CD  LYS B1165    -109.503 -18.171-493.100  1.00  0.00           C  
ATOM   1383  CE  LYS B1165    -108.996 -17.406-494.311  1.00  0.00           C  
ATOM   1384  NZ  LYS B1165    -109.754 -17.759-495.550  1.00  0.00           N  
ATOM   1385  N   GLY B1166    -109.636 -18.128-487.749  1.00  0.00           N  
ATOM   1386  CA  GLY B1166    -110.117 -17.263-486.689  1.00  0.00           C  
ATOM   1387  C   GLY B1166    -109.362 -17.334-485.371  1.00  0.00           C  
ATOM   1388  O   GLY B1166    -109.509 -16.455-484.517  1.00  0.00           O  
ATOM   1389  N   ILE B1168    -108.551 -18.369-485.192  1.00  0.00           N  
ATOM   1390  CA  ILE B1168    -107.801 -18.517-483.954  1.00  0.00           C  
ATOM   1391  C   ILE B1168    -106.392 -17.956-484.062  1.00  0.00           C  
ATOM   1392  O   ILE B1168    -105.912 -17.306-483.136  1.00  0.00           O  
ATOM   1393  CB  ILE B1168    -107.702 -19.997-483.529  1.00  0.00           C  
ATOM   1394  CG1 ILE B1168    -109.094 -20.552-483.236  1.00  0.00           C  
ATOM   1395  CG2 ILE B1168    -106.827 -20.127-482.300  1.00  0.00           C  
ATOM   1396  CD1 ILE B1168    -109.108 -22.045-482.968  1.00  0.00           C  
ATOM   1397  N   PHE B1169    -105.734 -18.195-485.192  1.00  0.00           N  
ATOM   1398  CA  PHE B1169    -104.366 -17.726-485.371  1.00  0.00           C  
ATOM   1399  C   PHE B1169    -104.204 -16.622-486.400  1.00  0.00           C  
ATOM   1400  O   PHE B1169    -103.117 -16.059-486.546  1.00  0.00           O  
ATOM   1401  CB  PHE B1169    -103.466 -18.906-485.730  1.00  0.00           C  
ATOM   1402  CG  PHE B1169    -103.606 -20.067-484.791  1.00  0.00           C  
ATOM   1403  CD1 PHE B1169    -104.470 -21.118-485.087  1.00  0.00           C  
ATOM   1404  CD2 PHE B1169    -102.909 -20.090-483.581  1.00  0.00           C  
ATOM   1405  CE1 PHE B1169    -104.640 -22.175-484.190  1.00  0.00           C  
ATOM   1406  CE2 PHE B1169    -103.072 -21.145-482.677  1.00  0.00           C  
ATOM   1407  CZ  PHE B1169    -103.938 -22.188-482.982  1.00  0.00           C  
ATOM   1408  N   GLY B1170    -105.283 -16.313-487.110  1.00  0.00           N  
ATOM   1409  CA  GLY B1170    -105.227 -15.268-488.113  1.00  0.00           C  
ATOM   1410  C   GLY B1170    -104.527 -15.679-489.391  1.00  0.00           C  
ATOM   1411  O   GLY B1170    -103.865 -14.862-490.032  1.00  0.00           O  
ATOM   1412  N   PHE B1171    -104.664 -16.945-489.768  1.00  0.00           N  
ATOM   1413  CA  PHE B1171    -104.036 -17.424-490.994  1.00  0.00           C  
ATOM   1414  C   PHE B1171    -104.783 -16.883-492.212  1.00  0.00           C  
ATOM   1415  O   PHE B1171    -105.985 -16.646-492.153  1.00  0.00           O  
ATOM   1416  CB  PHE B1171    -104.033 -18.956-491.042  1.00  0.00           C  
ATOM   1417  CG  PHE B1171    -103.182 -19.607-489.984  1.00  0.00           C  
ATOM   1418  CD1 PHE B1171    -102.030 -18.986-489.512  1.00  0.00           C  
ATOM   1419  CD2 PHE B1171    -103.501 -20.875-489.506  1.00  0.00           C  
ATOM   1420  CE1 PHE B1171    -101.209 -19.624-488.583  1.00  0.00           C  
ATOM   1421  CE2 PHE B1171    -102.688 -21.515-488.584  1.00  0.00           C  
ATOM   1422  CZ  PHE B1171    -101.541 -20.891-488.122  1.00  0.00           C  
ATOM   1423  N   THR B1177    -104.062 -16.695-493.313  1.00  0.00           N  
ATOM   1424  CA  THR B1177    -104.645 -16.187-494.559  1.00  0.00           C  
ATOM   1425  C   THR B1177    -104.416 -17.209-495.677  1.00  0.00           C  
ATOM   1426  O   THR B1177    -103.672 -18.173-495.492  1.00  0.00           O  
ATOM   1427  CB  THR B1177    -103.987 -14.849-494.976  1.00  0.00           C  
ATOM   1428  OG1 THR B1177    -102.633 -15.086-495.385  1.00  0.00           O  
ATOM   1429  CG2 THR B1177    -103.981 -13.873-493.807  1.00  0.00           C  
ATOM   1430  N   ASP B1178    -105.038 -16.991-496.835  1.00  0.00           N  
ATOM   1431  CA  ASP B1178    -104.895 -17.912-497.961  1.00  0.00           C  
ATOM   1432  C   ASP B1178    -103.485 -17.930-498.528  1.00  0.00           C  
ATOM   1433  O   ASP B1178    -103.118 -18.854-499.250  1.00  0.00           O  
ATOM   1434  CB  ASP B1178    -105.859 -17.557-499.096  1.00  0.00           C  
ATOM   1435  CG  ASP B1178    -107.315 -17.584-498.669  1.00  0.00           C  
ATOM   1436  OD1 ASP B1178    -107.652 -18.315-497.709  1.00  0.00           O  
ATOM   1437  OD2 ASP B1178    -108.129 -16.879-499.312  1.00  0.00           O  
ATOM   1438  N   SER B1179    -102.692 -16.914-498.210  1.00  0.00           N  
ATOM   1439  CA  SER B1179    -101.329 -16.838-498.731  1.00  0.00           C  
ATOM   1440  C   SER B1179    -100.274 -17.536-497.874  1.00  0.00           C  
ATOM   1441  O   SER B1179     -99.100 -17.586-498.248  1.00  0.00           O  
ATOM   1442  CB  SER B1179    -100.932 -15.375-498.947  1.00  0.00           C  
ATOM   1443  OG  SER B1179    -101.089 -14.625-497.754  1.00  0.00           O  
ATOM   1444  N   ASP B1192    -100.675 -18.061-496.722  1.00  0.00           N  
ATOM   1445  CA  ASP B1192     -99.730 -18.767-495.863  1.00  0.00           C  
ATOM   1446  C   ASP B1192     -99.479 -20.150-496.468  1.00  0.00           C  
ATOM   1447  O   ASP B1192    -100.326 -20.667-497.207  1.00  0.00           O  
ATOM   1448  CB  ASP B1192    -100.302 -18.920-494.450  1.00  0.00           C  
ATOM   1449  CG  ASP B1192    -100.372 -17.602-493.697  1.00  0.00           C  
ATOM   1450  OD1 ASP B1192     -99.336 -16.905-493.632  1.00  0.00           O  
ATOM   1451  OD2 ASP B1192    -101.455 -17.271-493.161  1.00  0.00           O  
ATOM   1452  N   CYS B1193     -98.327 -20.751-496.178  1.00  0.00           N  
ATOM   1453  CA  CYS B1193     -98.064 -22.078-496.716  1.00  0.00           C  
ATOM   1454  C   CYS B1193     -98.899 -23.116-495.960  1.00  0.00           C  
ATOM   1455  O   CYS B1193     -99.265 -22.913-494.801  1.00  0.00           O  
ATOM   1456  CB  CYS B1193     -96.570 -22.421-496.650  1.00  0.00           C  
ATOM   1457  SG  CYS B1193     -95.842 -22.500-495.013  1.00  0.00           S  
ATOM   1458  N   ILE B1194     -99.217 -24.219-496.632  1.00  0.00           N  
ATOM   1459  CA  ILE B1194    -100.032 -25.278-496.037  1.00  0.00           C  
ATOM   1460  C   ILE B1194     -99.424 -25.861-494.766  1.00  0.00           C  
ATOM   1461  O   ILE B1194    -100.129 -26.462-493.953  1.00  0.00           O  
ATOM   1462  CB  ILE B1194    -100.267 -26.425-497.035  1.00  0.00           C  
ATOM   1463  CG1 ILE B1194     -98.929 -27.028-497.453  1.00  0.00           C  
ATOM   1464  CG2 ILE B1194    -101.019 -25.907-498.258  1.00  0.00           C  
ATOM   1465  CD1 ILE B1194     -99.070 -28.167-498.416  1.00  0.00           C  
ATOM   1466  N   GLY B1195     -98.114 -25.685-494.607  1.00  0.00           N  
ATOM   1467  CA  GLY B1195     -97.435 -26.187-493.427  1.00  0.00           C  
ATOM   1468  C   GLY B1195     -97.898 -25.446-492.187  1.00  0.00           C  
ATOM   1469  O   GLY B1195     -98.140 -26.052-491.140  1.00  0.00           O  
ATOM   1470  N   LYS B1196     -98.027 -24.130-492.308  1.00  0.00           N  
ATOM   1471  CA  LYS B1196     -98.468 -23.309-491.191  1.00  0.00           C  
ATOM   1472  C   LYS B1196     -99.921 -23.606-490.853  1.00  0.00           C  
ATOM   1473  O   LYS B1196    -100.293 -23.677-489.683  1.00  0.00           O  
ATOM   1474  CB  LYS B1196     -98.343 -21.822-491.528  1.00  0.00           C  
ATOM   1475  CG  LYS B1196     -96.926 -21.291-491.640  1.00  0.00           C  
ATOM   1476  CD  LYS B1196     -96.973 -19.812-491.994  1.00  0.00           C  
ATOM   1477  CE  LYS B1196     -95.595 -19.193-492.096  1.00  0.00           C  
ATOM   1478  NZ  LYS B1196     -95.713 -17.734-492.374  1.00  0.00           N  
ATOM   1479  N   ILE B1198    -100.744 -23.775-491.881  1.00  0.00           N  
ATOM   1480  CA  ILE B1198    -102.158 -24.037-491.668  1.00  0.00           C  
ATOM   1481  C   ILE B1198    -102.386 -25.209-490.728  1.00  0.00           C  
ATOM   1482  O   ILE B1198    -103.203 -25.133-489.812  1.00  0.00           O  
ATOM   1483  CB  ILE B1198    -102.892 -24.351-492.991  1.00  0.00           C  
ATOM   1484  CG1 ILE B1198    -102.677 -23.223-494.008  1.00  0.00           C  
ATOM   1485  CG2 ILE B1198    -104.374 -24.561-492.717  1.00  0.00           C  
ATOM   1486  CD1 ILE B1198    -103.074 -21.865-493.515  1.00  0.00           C  
ATOM   1487  N   SER B1199    -101.652 -26.290-490.944  1.00  0.00           N  
ATOM   1488  CA  SER B1199    -101.832 -27.477-490.128  1.00  0.00           C  
ATOM   1489  C   SER B1199    -100.912 -27.603-488.916  1.00  0.00           C  
ATOM   1490  O   SER B1199    -101.094 -28.498-488.091  1.00  0.00           O  
ATOM   1491  CB  SER B1199    -101.690 -28.715-491.009  1.00  0.00           C  
ATOM   1492  OG  SER B1199    -100.405 -28.744-491.594  1.00  0.00           O  
ATOM   1493  N   PHE B1200     -99.936 -26.713-488.787  1.00  0.00           N  
ATOM   1494  CA  PHE B1200     -99.029 -26.825-487.654  1.00  0.00           C  
ATOM   1495  C   PHE B1200     -99.727 -26.937-486.296  1.00  0.00           C  
ATOM   1496  O   PHE B1200     -99.325 -27.737-485.450  1.00  0.00           O  
ATOM   1497  CB  PHE B1200     -98.043 -25.660-487.588  1.00  0.00           C  
ATOM   1498  CG  PHE B1200     -97.206 -25.685-486.341  1.00  0.00           C  
ATOM   1499  CD1 PHE B1200     -96.186 -26.627-486.193  1.00  0.00           C  
ATOM   1500  CD2 PHE B1200     -97.531 -24.872-485.254  1.00  0.00           C  
ATOM   1501  CE1 PHE B1200     -95.515 -26.766-484.985  1.00  0.00           C  
ATOM   1502  CE2 PHE B1200     -96.860 -25.009-484.039  1.00  0.00           C  
ATOM   1503  CZ  PHE B1200     -95.854 -25.957-483.905  1.00  0.00           C  
ATOM   1504  N   PRO B1201    -100.772 -26.130-486.063  1.00  0.00           N  
ATOM   1505  CA  PRO B1201    -101.478 -26.190-484.781  1.00  0.00           C  
ATOM   1506  C   PRO B1201    -101.718 -27.605-484.255  1.00  0.00           C  
ATOM   1507  O   PRO B1201    -101.655 -27.842-483.050  1.00  0.00           O  
ATOM   1508  CB  PRO B1201    -102.767 -25.434-485.075  1.00  0.00           C  
ATOM   1509  CG  PRO B1201    -102.294 -24.355-485.994  1.00  0.00           C  
ATOM   1510  CD  PRO B1201    -101.392 -25.124-486.949  1.00  0.00           C  
ATOM   1511  N   ALA B1202    -101.983 -28.542-485.159  1.00  0.00           N  
ATOM   1512  CA  ALA B1202    -102.220 -29.924-484.762  1.00  0.00           C  
ATOM   1513  C   ALA B1202    -100.962 -30.556-484.153  1.00  0.00           C  
ATOM   1514  O   ALA B1202    -101.062 -31.476-483.339  1.00  0.00           O  
ATOM   1515  CB  ALA B1202    -102.693 -30.740-485.957  1.00  0.00           C  
ATOM   1516  N   ILE B1203     -99.788 -30.063-484.548  1.00  0.00           N  
ATOM   1517  CA  ILE B1203     -98.522 -30.578-484.028  1.00  0.00           C  
ATOM   1518  C   ILE B1203     -98.330 -30.130-482.568  1.00  0.00           C  
ATOM   1519  O   ILE B1203     -97.947 -30.924-481.708  1.00  0.00           O  
ATOM   1520  CB  ILE B1203     -97.305 -30.053-484.839  1.00  0.00           C  
ATOM   1521  CG1 ILE B1203     -97.494 -30.293-486.347  1.00  0.00           C  
ATOM   1522  CG2 ILE B1203     -96.038 -30.724-484.345  1.00  0.00           C  
ATOM   1523  CD1 ILE B1203     -97.237 -31.698-486.816  1.00  0.00           C  
ATOM   1524  N   GLN B1204     -98.582 -28.852-482.294  1.00  0.00           N  
ATOM   1525  CA  GLN B1204     -98.430 -28.334-480.941  1.00  0.00           C  
ATOM   1526  C   GLN B1204     -99.489 -28.943-480.022  1.00  0.00           C  
ATOM   1527  O   GLN B1204     -99.286 -29.058-478.809  1.00  0.00           O  
ATOM   1528  CB  GLN B1204     -98.529 -26.798-480.931  1.00  0.00           C  
ATOM   1529  CG  GLN B1204     -98.608 -26.202-479.526  1.00  0.00           C  
ATOM   1530  CD  GLN B1204     -97.905 -24.859-479.373  1.00  0.00           C  
ATOM   1531  OE1 GLN B1204     -97.177 -24.431-480.271  1.00  0.00           O  
ATOM   1532  NE2 GLN B1204     -98.127 -24.185-478.249  1.00  0.00           N  
ATOM   1533  N   ALA B1205    -100.608 -29.355-480.607  1.00  0.00           N  
ATOM   1534  CA  ALA B1205    -101.695 -29.949-479.837  1.00  0.00           C  
ATOM   1535  C   ALA B1205    -101.420 -31.402-479.423  1.00  0.00           C  
ATOM   1536  O   ALA B1205    -101.668 -31.792-478.279  1.00  0.00           O  
ATOM   1537  CB  ALA B1205    -102.980 -29.881-480.644  1.00  0.00           C  
ATOM   1538  N   ALA B1206    -100.891 -32.183-480.364  1.00  0.00           N  
ATOM   1539  CA  ALA B1206    -100.604 -33.609-480.180  1.00  0.00           C  
ATOM   1540  C   ALA B1206     -99.973 -34.088-478.865  1.00  0.00           C  
ATOM   1541  O   ALA B1206    -100.397 -35.099-478.296  1.00  0.00           O  
ATOM   1542  CB  ALA B1206     -99.769 -34.107-481.363  1.00  0.00           C  
ATOM   1543  N   PRO B1207     -98.943 -33.386-478.368  1.00  0.00           N  
ATOM   1544  CA  PRO B1207     -98.346 -33.862-477.110  1.00  0.00           C  
ATOM   1545  C   PRO B1207     -99.236 -33.741-475.871  1.00  0.00           C  
ATOM   1546  O   PRO B1207     -98.839 -34.111-474.772  1.00  0.00           O  
ATOM   1547  CB  PRO B1207     -97.045 -33.061-477.011  1.00  0.00           C  
ATOM   1548  CG  PRO B1207     -97.299 -31.852-477.848  1.00  0.00           C  
ATOM   1549  CD  PRO B1207     -98.162 -32.293-478.971  1.00  0.00           C  
ATOM   1550  N   SER B1208    -100.450 -33.241-476.060  1.00  0.00           N  
ATOM   1551  CA  SER B1208    -101.391 -33.100-474.959  1.00  0.00           C  
ATOM   1552  C   SER B1208    -101.992 -34.456-474.605  1.00  0.00           C  
ATOM   1553  O   SER B1208    -102.634 -34.617-473.567  1.00  0.00           O  
ATOM   1554  CB  SER B1208    -102.529 -32.154-475.349  1.00  0.00           C  
ATOM   1555  OG  SER B1208    -102.049 -30.845-475.580  1.00  0.00           O  
ATOM   1556  N   PHE B1209    -101.774 -35.431-475.477  1.00  0.00           N  
ATOM   1557  CA  PHE B1209    -102.347 -36.749-475.286  1.00  0.00           C  
ATOM   1558  C   PHE B1209    -101.295 -37.812-475.091  1.00  0.00           C  
ATOM   1559  O   PHE B1209    -100.456 -38.046-475.967  1.00  0.00           O  
ATOM   1560  CB  PHE B1209    -103.226 -37.071-476.488  1.00  0.00           C  
ATOM   1561  CG  PHE B1209    -104.157 -35.953-476.851  1.00  0.00           C  
ATOM   1562  CD1 PHE B1209    -105.177 -35.574-475.985  1.00  0.00           C  
ATOM   1563  CD2 PHE B1209    -104.012 -35.270-478.054  1.00  0.00           C  
ATOM   1564  CE1 PHE B1209    -106.043 -34.534-476.313  1.00  0.00           C  
ATOM   1565  CE2 PHE B1209    -104.877 -34.227-478.388  1.00  0.00           C  
ATOM   1566  CZ  PHE B1209    -105.893 -33.863-477.514  1.00  0.00           C  
ATOM   1567  N   SER B1210    -101.371 -38.461-473.933  1.00  0.00           N  
ATOM   1568  CA  SER B1210    -100.439 -39.504-473.524  1.00  0.00           C  
ATOM   1569  C   SER B1210    -100.045 -40.558-474.559  1.00  0.00           C  
ATOM   1570  O   SER B1210     -98.898 -41.001-474.571  1.00  0.00           O  
ATOM   1571  CB  SER B1210    -100.975 -40.196-472.265  1.00  0.00           C  
ATOM   1572  OG  SER B1210    -102.343 -40.521-472.414  1.00  0.00           O  
ATOM   1573  N   ASN B1211    -100.956 -40.976-475.433  1.00  0.00           N  
ATOM   1574  CA  ASN B1211    -100.534 -41.992-476.387  1.00  0.00           C  
ATOM   1575  C   ASN B1211     -99.696 -41.449-477.551  1.00  0.00           C  
ATOM   1576  O   ASN B1211     -99.525 -42.104-478.569  1.00  0.00           O  
ATOM   1577  CB  ASN B1211    -101.719 -42.858-476.860  1.00  0.00           C  
ATOM   1578  CG  ASN B1211    -102.588 -42.188-477.905  1.00  0.00           C  
ATOM   1579  OD1 ASN B1211    -103.405 -42.851-478.536  1.00  0.00           O  
ATOM   1580  ND2 ASN B1211    -102.432 -40.887-478.088  1.00  0.00           N  
ATOM   1581  N   SER B1280     -99.167 -40.239-477.379  1.00  0.00           N  
ATOM   1582  CA  SER B1280     -98.256 -39.641-478.364  1.00  0.00           C  
ATOM   1583  C   SER B1280     -96.879 -40.078-477.865  1.00  0.00           C  
ATOM   1584  O   SER B1280     -95.870 -39.924-478.550  1.00  0.00           O  
ATOM   1585  CB  SER B1280     -98.311 -38.107-478.352  1.00  0.00           C  
ATOM   1586  OG  SER B1280     -99.405 -37.599-479.097  1.00  0.00           O  
ATOM   1587  N   PHE B1281     -96.868 -40.638-476.657  1.00  0.00           N  
ATOM   1588  CA  PHE B1281     -95.647 -41.097-476.007  1.00  0.00           C  
ATOM   1589  C   PHE B1281     -95.810 -42.528-475.474  1.00  0.00           C  
ATOM   1590  O   PHE B1281     -95.691 -42.780-474.270  1.00  0.00           O  
ATOM   1591  CB  PHE B1281     -95.292 -40.128-474.872  1.00  0.00           C  
ATOM   1592  CG  PHE B1281     -95.169 -38.701-475.326  1.00  0.00           C  
ATOM   1593  CD1 PHE B1281     -94.027 -38.265-475.996  1.00  0.00           C  
ATOM   1594  CD2 PHE B1281     -96.223 -37.808-475.150  1.00  0.00           C  
ATOM   1595  CE1 PHE B1281     -93.938 -36.960-476.490  1.00  0.00           C  
ATOM   1596  CE2 PHE B1281     -96.147 -36.499-475.641  1.00  0.00           C  
ATOM   1597  CZ  PHE B1281     -95.006 -36.076-476.312  1.00  0.00           C  
ATOM   1598  N   PRO B1282     -96.079 -43.485-476.382  1.00  0.00           N  
ATOM   1599  CA  PRO B1282     -96.269 -44.905-476.079  1.00  0.00           C  
ATOM   1600  C   PRO B1282     -95.178 -45.454-475.176  1.00  0.00           C  
ATOM   1601  O   PRO B1282     -95.460 -46.200-474.245  1.00  0.00           O  
ATOM   1602  CB  PRO B1282     -96.229 -45.559-477.460  1.00  0.00           C  
ATOM   1603  CG  PRO B1282     -96.798 -44.518-478.333  1.00  0.00           C  
ATOM   1604  CD  PRO B1282     -96.147 -43.258-477.838  1.00  0.00           C  
ATOM   1605  N   GLN B1283     -93.932 -45.090-475.475  1.00  0.00           N  
ATOM   1606  CA  GLN B1283     -92.779 -45.548-474.705  1.00  0.00           C  
ATOM   1607  C   GLN B1283     -92.876 -45.157-473.247  1.00  0.00           C  
ATOM   1608  O   GLN B1283     -92.497 -45.922-472.371  1.00  0.00           O  
ATOM   1609  CB  GLN B1283     -91.475 -44.970-475.253  1.00  0.00           C  
ATOM   1610  CG  GLN B1283     -91.583 -44.298-476.601  1.00  0.00           C  
ATOM   1611  CD  GLN B1283     -92.261 -42.946-476.539  1.00  0.00           C  
ATOM   1612  OE1 GLN B1283     -91.723 -41.987-475.984  1.00  0.00           O  
ATOM   1613  NE2 GLN B1283     -93.450 -42.864-477.115  1.00  0.00           N  
ATOM   1614  N   ILE B1284     -93.385 -43.962-472.978  1.00  0.00           N  
ATOM   1615  CA  ILE B1284     -93.470 -43.526-471.602  1.00  0.00           C  
ATOM   1616  C   ILE B1284     -94.781 -43.888-470.869  1.00  0.00           C  
ATOM   1617  O   ILE B1284     -94.737 -44.297-469.708  1.00  0.00           O  
ATOM   1618  CB  ILE B1284     -93.086 -41.983-471.483  1.00  0.00           C  
ATOM   1619  CG1 ILE B1284     -94.018 -41.262-470.528  1.00  0.00           C  
ATOM   1620  CG2 ILE B1284     -93.032 -41.322-472.837  1.00  0.00           C  
ATOM   1621  CD1 ILE B1284     -93.723 -41.578-469.088  1.00  0.00           C  
ATOM   1622  N   PHE B1285     -95.934 -43.795-471.524  1.00  0.00           N  
ATOM   1623  CA  PHE B1285     -97.178 -44.130-470.826  1.00  0.00           C  
ATOM   1624  C   PHE B1285     -97.799 -45.500-471.144  1.00  0.00           C  
ATOM   1625  O   PHE B1285     -98.963 -45.763-470.808  1.00  0.00           O  
ATOM   1626  CB  PHE B1285     -98.205 -43.018-471.042  1.00  0.00           C  
ATOM   1627  CG  PHE B1285     -97.714 -41.669-470.621  1.00  0.00           C  
ATOM   1628  CD1 PHE B1285     -97.277 -40.746-471.563  1.00  0.00           C  
ATOM   1629  CD2 PHE B1285     -97.656 -41.327-469.273  1.00  0.00           C  
ATOM   1630  CE1 PHE B1285     -96.791 -39.503-471.170  1.00  0.00           C  
ATOM   1631  CE2 PHE B1285     -97.168 -40.082-468.871  1.00  0.00           C  
ATOM   1632  CZ  PHE B1285     -96.737 -39.172-469.822  1.00  0.00           C  
ATOM   1633  N   ARG B1286     -97.009 -46.363-471.782  1.00  0.00           N  
ATOM   1634  CA  ARG B1286     -97.424 -47.721-472.141  1.00  0.00           C  
ATOM   1635  C   ARG B1286     -98.776 -47.795-472.857  1.00  0.00           C  
ATOM   1636  O   ARG B1286     -99.651 -48.581-472.490  1.00  0.00           O  
ATOM   1637  CB  ARG B1286     -97.430 -48.601-470.882  1.00  0.00           C  
ATOM   1638  CG  ARG B1286     -97.622 -50.092-471.138  1.00  0.00           C  
ATOM   1639  CD  ARG B1286     -97.166 -50.925-469.938  1.00  0.00           C  
ATOM   1640  NE  ARG B1286     -95.708 -50.953-469.823  1.00  0.00           N  
ATOM   1641  CZ  ARG B1286     -95.041 -51.246-468.706  1.00  0.00           C  
ATOM   1642  NH1 ARG B1286     -95.702 -51.538-467.591  1.00  0.00           N  
ATOM   1643  NH2 ARG B1286     -93.710 -51.238-468.704  1.00  0.00           N  
ATOM   1644  N   ASP B1287     -98.931 -46.965-473.882  1.00  0.00           N  
ATOM   1645  CA  ASP B1287    -100.146 -46.923-474.689  1.00  0.00           C  
ATOM   1646  C   ASP B1287    -101.398 -46.420-473.963  1.00  0.00           C  
ATOM   1647  O   ASP B1287    -102.495 -46.426-474.533  1.00  0.00           O  
ATOM   1648  CB  ASP B1287    -100.403 -48.298-475.315  1.00  0.00           C  
ATOM   1649  N   ARG B1288    -101.240 -45.985-472.713  1.00  0.00           N  
ATOM   1650  CA  ARG B1288    -102.363 -45.442-471.954  1.00  0.00           C  
ATOM   1651  C   ARG B1288    -102.885 -44.212-472.707  1.00  0.00           C  
ATOM   1652  O   ARG B1288    -102.119 -43.470-473.317  1.00  0.00           O  
ATOM   1653  CB  ARG B1288    -101.920 -45.070-470.539  1.00  0.00           C  
ATOM   1654  CG  ARG B1288    -101.825 -46.261-469.595  1.00  0.00           C  
ATOM   1655  CD  ARG B1288    -103.189 -46.635-469.061  1.00  0.00           C  
ATOM   1656  NE  ARG B1288    -103.647 -45.666-468.072  1.00  0.00           N  
ATOM   1657  CZ  ARG B1288    -103.174 -45.574-466.832  1.00  0.00           C  
ATOM   1658  NH1 ARG B1288    -102.224 -46.401-466.415  1.00  0.00           N  
ATOM   1659  NH2 ARG B1288    -103.648 -44.646-466.007  1.00  0.00           N  
ATOM   1660  N   THR B1289    -104.191 -43.997-472.627  1.00  0.00           N  
ATOM   1661  CA  THR B1289    -104.872 -42.938-473.351  1.00  0.00           C  
ATOM   1662  C   THR B1289    -105.611 -41.940-472.454  1.00  0.00           C  
ATOM   1663  O   THR B1289    -106.149 -40.934-472.927  1.00  0.00           O  
ATOM   1664  CB  THR B1289    -105.879 -43.614-474.316  1.00  0.00           C  
ATOM   1665  OG1 THR B1289    -105.655 -43.153-475.651  1.00  0.00           O  
ATOM   1666  CG2 THR B1289    -107.323 -43.352-473.888  1.00  0.00           C  
ATOM   1667  N   ASP B1290    -105.622 -42.217-471.157  1.00  0.00           N  
ATOM   1668  CA  ASP B1290    -106.348 -41.387-470.202  1.00  0.00           C  
ATOM   1669  C   ASP B1290    -105.498 -40.658-469.158  1.00  0.00           C  
ATOM   1670  O   ASP B1290    -105.987 -40.364-468.071  1.00  0.00           O  
ATOM   1671  CB  ASP B1290    -107.345 -42.271-469.464  1.00  0.00           C  
ATOM   1672  CG  ASP B1290    -106.658 -43.426-468.744  1.00  0.00           C  
ATOM   1673  OD1 ASP B1290    -107.346 -44.184-468.029  1.00  0.00           O  
ATOM   1674  OD2 ASP B1290    -105.422 -43.576-468.895  1.00  0.00           O  
ATOM   1675  N   ILE B1291    -104.241 -40.366-469.456  1.00  0.00           N  
ATOM   1676  CA  ILE B1291    -103.424 -39.683-468.461  1.00  0.00           C  
ATOM   1677  C   ILE B1291    -103.659 -38.179-468.493  1.00  0.00           C  
ATOM   1678  O   ILE B1291    -103.490 -37.549-469.531  1.00  0.00           O  
ATOM   1679  CB  ILE B1291    -101.929 -39.928-468.690  1.00  0.00           C  
ATOM   1680  CG1 ILE B1291    -101.666 -41.422-468.920  1.00  0.00           C  
ATOM   1681  CG2 ILE B1291    -101.139 -39.387-467.503  1.00  0.00           C  
ATOM   1682  CD1 ILE B1291    -102.042 -42.332-467.774  1.00  0.00           C  
ATOM   1683  N   GLN B1292    -104.062 -37.614-467.358  1.00  0.00           N  
ATOM   1684  CA  GLN B1292    -104.298 -36.173-467.242  1.00  0.00           C  
ATOM   1685  C   GLN B1292    -103.027 -35.402-467.620  1.00  0.00           C  
ATOM   1686  O   GLN B1292    -101.922 -35.755-467.199  1.00  0.00           O  
ATOM   1687  CB  GLN B1292    -104.694 -35.812-465.806  1.00  0.00           C  
ATOM   1688  CG  GLN B1292    -104.790 -34.315-465.523  1.00  0.00           C  
ATOM   1689  CD  GLN B1292    -105.999 -33.664-466.173  1.00  0.00           C  
ATOM   1690  OE1 GLN B1292    -107.144 -33.958-465.819  1.00  0.00           O  
ATOM   1691  NE2 GLN B1292    -105.751 -32.773-467.128  1.00  0.00           N  
ATOM   1692  N   CYS B1293    -103.202 -34.344-468.406  1.00  0.00           N  
ATOM   1693  CA  CYS B1293    -102.091 -33.521-468.858  1.00  0.00           C  
ATOM   1694  C   CYS B1293    -102.193 -32.060-468.402  1.00  0.00           C  
ATOM   1695  O   CYS B1293    -103.224 -31.405-468.602  1.00  0.00           O  
ATOM   1696  CB  CYS B1293    -102.005 -33.574-470.386  1.00  0.00           C  
ATOM   1697  SG  CYS B1293    -100.707 -32.530-471.107  1.00  0.00           S  
ATOM   1698  N   LEU B1294    -101.114 -31.562-467.794  1.00  0.00           N  
ATOM   1699  CA  LEU B1294    -101.046 -30.176-467.321  1.00  0.00           C  
ATOM   1700  C   LEU B1294    -100.016 -29.410-468.153  1.00  0.00           C  
ATOM   1701  O   LEU B1294     -98.848 -29.799-468.239  1.00  0.00           O  
ATOM   1702  CB  LEU B1294    -100.658 -30.125-465.837  1.00  0.00           C  
ATOM   1703  CG  LEU B1294    -100.487 -28.732-465.219  1.00  0.00           C  
ATOM   1704  CD1 LEU B1294    -101.763 -27.922-465.402  1.00  0.00           C  
ATOM   1705  CD2 LEU B1294    -100.149 -28.863-463.740  1.00  0.00           C  
ATOM   1706  N   ILE B1295    -100.461 -28.316-468.758  1.00  0.00           N  
ATOM   1707  CA  ILE B1295     -99.600 -27.508-469.611  1.00  0.00           C  
ATOM   1708  C   ILE B1295     -99.275 -26.107-469.096  1.00  0.00           C  
ATOM   1709  O   ILE B1295    -100.099 -25.198-469.187  1.00  0.00           O  
ATOM   1710  CB  ILE B1295    -100.227 -27.323-471.003  1.00  0.00           C  
ATOM   1711  CG1 ILE B1295    -100.502 -28.682-471.639  1.00  0.00           C  
ATOM   1712  CG2 ILE B1295     -99.314 -26.456-471.879  1.00  0.00           C  
ATOM   1713  CD1 ILE B1295    -101.244 -28.574-472.966  1.00  0.00           C  
ATOM   1714  N   PRO B1296     -98.073 -25.920-468.537  1.00  0.00           N  
ATOM   1715  CA  PRO B1296     -97.695 -24.593-468.043  1.00  0.00           C  
ATOM   1716  C   PRO B1296     -97.135 -23.787-469.222  1.00  0.00           C  
ATOM   1717  O   PRO B1296     -96.246 -24.256-469.940  1.00  0.00           O  
ATOM   1718  CB  PRO B1296     -96.648 -24.909-466.973  1.00  0.00           C  
ATOM   1719  CG  PRO B1296     -96.025 -26.158-467.466  1.00  0.00           C  
ATOM   1720  CD  PRO B1296     -97.197 -26.960-467.971  1.00  0.00           C  
ATOM   1721  N   CYS B1297     -97.655 -22.581-469.432  1.00  0.00           N  
ATOM   1722  CA  CYS B1297     -97.204 -21.771-470.559  1.00  0.00           C  
ATOM   1723  C   CYS B1297     -97.594 -20.299-470.435  1.00  0.00           C  
ATOM   1724  O   CYS B1297     -98.377 -19.931-469.564  1.00  0.00           O  
ATOM   1725  CB  CYS B1297     -97.812 -22.331-471.847  1.00  0.00           C  
ATOM   1726  SG  CYS B1297     -99.639 -22.334-471.843  1.00  0.00           S  
ATOM   1727  N   ALA B1298     -97.042 -19.467-471.314  1.00  0.00           N  
ATOM   1728  CA  ALA B1298     -97.365 -18.043-471.341  1.00  0.00           C  
ATOM   1729  C   ALA B1298     -98.718 -17.946-472.048  1.00  0.00           C  
ATOM   1730  O   ALA B1298     -98.956 -18.676-473.014  1.00  0.00           O  
ATOM   1731  CB  ALA B1298     -96.306 -17.288-472.119  1.00  0.00           C  
ATOM   1732  N   ILE B1299     -99.601 -17.062-471.576  1.00  0.00           N  
ATOM   1733  CA  ILE B1299    -100.937 -16.937-472.174  1.00  0.00           C  
ATOM   1734  C   ILE B1299    -100.983 -16.811-473.679  1.00  0.00           C  
ATOM   1735  O   ILE B1299    -102.009 -17.106-474.279  1.00  0.00           O  
ATOM   1736  CB  ILE B1299    -101.763 -15.737-471.617  1.00  0.00           C  
ATOM   1737  CG1 ILE B1299    -100.833 -14.702-470.990  1.00  0.00           C  
ATOM   1738  CG2 ILE B1299    -102.870 -16.244-470.702  1.00  0.00           C  
ATOM   1739  CD1 ILE B1299     -99.855 -14.091-471.981  1.00  0.00           C  
ATOM   1740  N   ASP B1300     -99.902 -16.364-474.303  1.00  0.00           N  
ATOM   1741  CA  ASP B1300     -99.924 -16.240-475.757  1.00  0.00           C  
ATOM   1742  C   ASP B1300     -99.963 -17.618-476.438  1.00  0.00           C  
ATOM   1743  O   ASP B1300    -100.199 -17.719-477.638  1.00  0.00           O  
ATOM   1744  CB  ASP B1300     -98.722 -15.421-476.258  1.00  0.00           C  
ATOM   1745  CG  ASP B1300     -97.391 -16.082-475.964  1.00  0.00           C  
ATOM   1746  OD1 ASP B1300     -96.386 -15.671-476.571  1.00  0.00           O  
ATOM   1747  OD2 ASP B1300     -97.342 -17.005-475.127  1.00  0.00           O  
ATOM   1748  N   GLN B1301     -99.739 -18.677-475.668  1.00  0.00           N  
ATOM   1749  CA  GLN B1301     -99.770 -20.030-476.215  1.00  0.00           C  
ATOM   1750  C   GLN B1301    -101.154 -20.633-476.050  1.00  0.00           C  
ATOM   1751  O   GLN B1301    -101.468 -21.657-476.646  1.00  0.00           O  
ATOM   1752  CB  GLN B1301     -98.746 -20.926-475.513  1.00  0.00           C  
ATOM   1753  CG  GLN B1301     -97.311 -20.542-475.786  1.00  0.00           C  
ATOM   1754  CD  GLN B1301     -97.049 -20.356-477.264  1.00  0.00           C  
ATOM   1755  OE1 GLN B1301     -97.227 -21.273-478.063  1.00  0.00           O  
ATOM   1756  NE2 GLN B1301     -96.631 -19.158-477.637  1.00  0.00           N  
ATOM   1757  N   ASP B1302    -101.988 -19.983-475.251  1.00  0.00           N  
ATOM   1758  CA  ASP B1302    -103.331 -20.483-475.001  1.00  0.00           C  
ATOM   1759  C   ASP B1302    -104.182 -20.821-476.225  1.00  0.00           C  
ATOM   1760  O   ASP B1302    -104.841 -21.856-476.254  1.00  0.00           O  
ATOM   1761  CB  ASP B1302    -104.110 -19.504-474.131  1.00  0.00           C  
ATOM   1762  CG  ASP B1302    -105.407 -20.096-473.638  1.00  0.00           C  
ATOM   1763  OD1 ASP B1302    -105.339 -21.081-472.876  1.00  0.00           O  
ATOM   1764  OD2 ASP B1302    -106.487 -19.593-474.019  1.00  0.00           O  
ATOM   1765  N   PRO B1303    -104.211 -19.941-477.237  1.00  0.00           N  
ATOM   1766  CA  PRO B1303    -105.040 -20.294-478.397  1.00  0.00           C  
ATOM   1767  C   PRO B1303    -104.833 -21.735-478.886  1.00  0.00           C  
ATOM   1768  O   PRO B1303    -105.797 -22.431-479.219  1.00  0.00           O  
ATOM   1769  CB  PRO B1303    -104.678 -19.217-479.441  1.00  0.00           C  
ATOM   1770  CG  PRO B1303    -103.468 -18.495-478.867  1.00  0.00           C  
ATOM   1771  CD  PRO B1303    -103.637 -18.594-477.384  1.00  0.00           C  
ATOM   1772  N   TYR B1304    -103.584 -22.187-478.907  1.00  0.00           N  
ATOM   1773  CA  TYR B1304    -103.286 -23.551-479.324  1.00  0.00           C  
ATOM   1774  C   TYR B1304    -104.044 -24.563-478.476  1.00  0.00           C  
ATOM   1775  O   TYR B1304    -104.507 -25.591-478.963  1.00  0.00           O  
ATOM   1776  CB  TYR B1304    -101.796 -23.856-479.170  1.00  0.00           C  
ATOM   1777  CG  TYR B1304    -100.906 -23.224-480.206  1.00  0.00           C  
ATOM   1778  CD1 TYR B1304    -100.171 -22.070-479.918  1.00  0.00           C  
ATOM   1779  CD2 TYR B1304    -100.780 -23.794-481.475  1.00  0.00           C  
ATOM   1780  CE1 TYR B1304     -99.327 -21.501-480.873  1.00  0.00           C  
ATOM   1781  CE2 TYR B1304     -99.945 -23.240-482.429  1.00  0.00           C  
ATOM   1782  CZ  TYR B1304     -99.221 -22.098-482.126  1.00  0.00           C  
ATOM   1783  OH  TYR B1304     -98.379 -21.571-483.074  1.00  0.00           O  
ATOM   1784  N   PHE B1306    -104.176 -24.268-477.195  1.00  0.00           N  
ATOM   1785  CA  PHE B1306    -104.820 -25.206-476.313  1.00  0.00           C  
ATOM   1786  C   PHE B1306    -106.319 -25.076-476.141  1.00  0.00           C  
ATOM   1787  O   PHE B1306    -106.982 -26.020-475.699  1.00  0.00           O  
ATOM   1788  CB  PHE B1306    -104.045 -25.205-475.006  1.00  0.00           C  
ATOM   1789  CG  PHE B1306    -102.595 -25.518-475.214  1.00  0.00           C  
ATOM   1790  CD1 PHE B1306    -102.227 -26.674-475.916  1.00  0.00           C  
ATOM   1791  CD2 PHE B1306    -101.602 -24.629-474.817  1.00  0.00           C  
ATOM   1792  CE1 PHE B1306    -100.893 -26.934-476.226  1.00  0.00           C  
ATOM   1793  CE2 PHE B1306    -100.265 -24.878-475.121  1.00  0.00           C  
ATOM   1794  CZ  PHE B1306     -99.911 -26.039-475.832  1.00  0.00           C  
ATOM   1795  N   ARG B1310    -106.866 -23.921-476.503  1.00  0.00           N  
ATOM   1796  CA  ARG B1310    -108.308 -23.774-476.442  1.00  0.00           C  
ATOM   1797  C   ARG B1310    -108.727 -24.739-477.538  1.00  0.00           C  
ATOM   1798  O   ARG B1310    -109.677 -25.508-477.387  1.00  0.00           O  
ATOM   1799  CB  ARG B1310    -108.750 -22.354-476.803  1.00  0.00           C  
ATOM   1800  CG  ARG B1310    -108.619 -21.344-475.675  1.00  0.00           C  
ATOM   1801  CD  ARG B1310    -109.532 -20.150-475.909  1.00  0.00           C  
ATOM   1802  NE  ARG B1310    -109.234 -19.443-477.156  1.00  0.00           N  
ATOM   1803  CZ  ARG B1310    -108.227 -18.584-477.322  1.00  0.00           C  
ATOM   1804  NH1 ARG B1310    -107.399 -18.307-476.316  1.00  0.00           N  
ATOM   1805  NH2 ARG B1310    -108.046 -17.996-478.501  1.00  0.00           N  
ATOM   1806  N   MET B1312    -107.974 -24.703-478.636  1.00  0.00           N  
ATOM   1807  CA  MET B1312    -108.224 -25.571-479.781  1.00  0.00           C  
ATOM   1808  C   MET B1312    -108.059 -27.042-479.387  1.00  0.00           C  
ATOM   1809  O   MET B1312    -108.898 -27.883-479.694  1.00  0.00           O  
ATOM   1810  CB  MET B1312    -107.254 -25.242-480.913  1.00  0.00           C  
ATOM   1811  CG  MET B1312    -107.482 -26.070-482.162  1.00  0.00           C  
ATOM   1812  SD  MET B1312    -105.939 -26.483-482.988  1.00  0.00           S  
ATOM   1813  CE  MET B1312    -105.880 -25.232-484.161  1.00  0.00           C  
ATOM   1814  N   THR B1314    -106.970 -27.347-478.702  1.00  0.00           N  
ATOM   1815  CA  THR B1314    -106.725 -28.710-478.281  1.00  0.00           C  
ATOM   1816  C   THR B1314    -107.839 -29.193-477.351  1.00  0.00           C  
ATOM   1817  O   THR B1314    -108.341 -30.309-477.505  1.00  0.00           O  
ATOM   1818  CB  THR B1314    -105.352 -28.814-477.592  1.00  0.00           C  
ATOM   1819  OG1 THR B1314    -104.347 -28.355-478.502  1.00  0.00           O  
ATOM   1820  CG2 THR B1314    -105.041 -30.251-477.201  1.00  0.00           C  
ATOM   1821  N   ARG B1316    -108.235 -28.355-476.396  1.00  0.00           N  
ATOM   1822  CA  ARG B1316    -109.308 -28.713-475.465  1.00  0.00           C  
ATOM   1823  C   ARG B1316    -110.618 -28.926-476.229  1.00  0.00           C  
ATOM   1824  O   ARG B1316    -111.436 -29.770-475.871  1.00  0.00           O  
ATOM   1825  CB  ARG B1316    -109.507 -27.607-474.418  1.00  0.00           C  
ATOM   1826  CG  ARG B1316    -108.402 -27.490-473.382  1.00  0.00           C  
ATOM   1827  CD  ARG B1316    -108.597 -26.252-472.519  1.00  0.00           C  
ATOM   1828  NE  ARG B1316    -109.858 -26.282-471.782  1.00  0.00           N  
ATOM   1829  CZ  ARG B1316    -110.073 -27.000-470.680  1.00  0.00           C  
ATOM   1830  NH1 ARG B1316    -109.104 -27.758-470.171  1.00  0.00           N  
ATOM   1831  NH2 ARG B1316    -111.264 -26.966-470.090  1.00  0.00           N  
ATOM   1832  N   ASP B1317    -110.804 -28.150-477.286  1.00  0.00           N  
ATOM   1833  CA  ASP B1317    -112.002 -28.229-478.104  1.00  0.00           C  
ATOM   1834  C   ASP B1317    -112.143 -29.554-478.857  1.00  0.00           C  
ATOM   1835  O   ASP B1317    -113.233 -30.120-478.921  1.00  0.00           O  
ATOM   1836  CB  ASP B1317    -112.006 -27.076-479.110  1.00  0.00           C  
ATOM   1837  CG  ASP B1317    -113.330 -26.943-479.841  1.00  0.00           C  
ATOM   1838  OD1 ASP B1317    -114.308 -26.482-479.210  1.00  0.00           O  
ATOM   1839  OD2 ASP B1317    -113.395 -27.307-481.039  1.00  0.00           O  
ATOM   1840  N   VAL B1318    -111.044 -30.048-479.426  1.00  0.00           N  
ATOM   1841  CA  VAL B1318    -111.082 -31.294-480.185  1.00  0.00           C  
ATOM   1842  C   VAL B1318    -110.888 -32.560-479.361  1.00  0.00           C  
ATOM   1843  O   VAL B1318    -111.323 -33.631-479.773  1.00  0.00           O  
ATOM   1844  CB  VAL B1318    -110.020 -31.305-481.315  1.00  0.00           C  
ATOM   1845  CG1 VAL B1318    -110.163 -30.066-482.187  1.00  0.00           C  
ATOM   1846  CG2 VAL B1318    -108.634 -31.374-480.726  1.00  0.00           C  
ATOM   1847  N   ALA B1319    -110.233 -32.452-478.209  1.00  0.00           N  
ATOM   1848  CA  ALA B1319    -109.988 -33.628-477.363  1.00  0.00           C  
ATOM   1849  C   ALA B1319    -111.193 -34.581-477.253  1.00  0.00           C  
ATOM   1850  O   ALA B1319    -111.085 -35.764-477.571  1.00  0.00           O  
ATOM   1851  CB  ALA B1319    -109.529 -33.188-475.963  1.00  0.00           C  
ATOM   1852  N   PRO B1321    -112.355 -34.075-476.802  1.00  0.00           N  
ATOM   1853  CA  PRO B1321    -113.547 -34.925-476.669  1.00  0.00           C  
ATOM   1854  C   PRO B1321    -113.927 -35.569-478.001  1.00  0.00           C  
ATOM   1855  O   PRO B1321    -114.300 -36.742-478.062  1.00  0.00           O  
ATOM   1856  CB  PRO B1321    -114.619 -33.949-476.182  1.00  0.00           C  
ATOM   1857  CG  PRO B1321    -113.830 -32.888-475.476  1.00  0.00           C  
ATOM   1858  CD  PRO B1321    -112.655 -32.691-476.396  1.00  0.00           C  
ATOM   1859  N   ARG B1322    -113.820 -34.793-479.070  1.00  0.00           N  
ATOM   1860  CA  ARG B1322    -114.152 -35.281-480.394  1.00  0.00           C  
ATOM   1861  C   ARG B1322    -113.291 -36.441-480.903  1.00  0.00           C  
ATOM   1862  O   ARG B1322    -113.624 -37.067-481.913  1.00  0.00           O  
ATOM   1863  CB  ARG B1322    -114.134 -34.118-481.386  1.00  0.00           C  
ATOM   1864  CG  ARG B1322    -115.351 -33.215-481.226  1.00  0.00           C  
ATOM   1865  CD  ARG B1322    -115.493 -32.248-482.378  1.00  0.00           C  
ATOM   1866  NE  ARG B1322    -114.575 -31.124-482.263  1.00  0.00           N  
ATOM   1867  CZ  ARG B1322    -114.077 -30.476-483.309  1.00  0.00           C  
ATOM   1868  NH1 ARG B1322    -114.416 -30.859-484.536  1.00  0.00           N  
ATOM   1869  NH2 ARG B1322    -113.245 -29.451-483.135  1.00  0.00           N  
ATOM   1870  N   ILE B1323    -112.192 -36.740-480.216  1.00  0.00           N  
ATOM   1871  CA  ILE B1323    -111.346 -37.852-480.632  1.00  0.00           C  
ATOM   1872  C   ILE B1323    -111.079 -38.806-479.477  1.00  0.00           C  
ATOM   1873  O   ILE B1323    -110.115 -39.580-479.499  1.00  0.00           O  
ATOM   1874  CB  ILE B1323    -110.004 -37.378-481.233  1.00  0.00           C  
ATOM   1875  CG1 ILE B1323    -109.230 -36.534-480.219  1.00  0.00           C  
ATOM   1876  CG2 ILE B1323    -110.265 -36.601-482.503  1.00  0.00           C  
ATOM   1877  CD1 ILE B1323    -107.836 -36.173-480.674  1.00  0.00           C  
ATOM   1878  N   GLY B1341    -111.941 -38.728-478.465  1.00  0.00           N  
ATOM   1879  CA  GLY B1341    -111.854 -39.611-477.311  1.00  0.00           C  
ATOM   1880  C   GLY B1341    -110.751 -39.425-476.287  1.00  0.00           C  
ATOM   1881  O   GLY B1341    -110.330 -40.394-475.653  1.00  0.00           O  
ATOM   1882  N   TYR B1342    -110.289 -38.195-476.099  1.00  0.00           N  
ATOM   1883  CA  TYR B1342    -109.228 -37.949-475.134  1.00  0.00           C  
ATOM   1884  C   TYR B1342    -109.649 -36.877-474.151  1.00  0.00           C  
ATOM   1885  O   TYR B1342    -110.551 -36.089-474.424  1.00  0.00           O  
ATOM   1886  CB  TYR B1342    -107.957 -37.464-475.828  1.00  0.00           C  
ATOM   1887  CG  TYR B1342    -107.351 -38.390-476.859  1.00  0.00           C  
ATOM   1888  CD1 TYR B1342    -107.268 -39.769-476.641  1.00  0.00           C  
ATOM   1889  CD2 TYR B1342    -106.768 -37.872-478.012  1.00  0.00           C  
ATOM   1890  CE1 TYR B1342    -106.607 -40.608-477.552  1.00  0.00           C  
ATOM   1891  CE2 TYR B1342    -106.106 -38.691-478.920  1.00  0.00           C  
ATOM   1892  CZ  TYR B1342    -106.024 -40.056-478.686  1.00  0.00           C  
ATOM   1893  OH  TYR B1342    -105.326 -40.845-479.570  1.00  0.00           O  
ATOM   1894  N   PRO B1344    -109.003 -36.843-472.979  1.00  0.00           N  
ATOM   1895  CA  PRO B1344    -109.335 -35.829-471.980  1.00  0.00           C  
ATOM   1896  C   PRO B1344    -108.690 -34.517-472.411  1.00  0.00           C  
ATOM   1897  O   PRO B1344    -107.674 -34.518-473.111  1.00  0.00           O  
ATOM   1898  CB  PRO B1344    -108.694 -36.379-470.713  1.00  0.00           C  
ATOM   1899  CG  PRO B1344    -107.477 -37.067-471.241  1.00  0.00           C  
ATOM   1900  CD  PRO B1344    -108.038 -37.815-472.433  1.00  0.00           C  
ATOM   1901  N   LYS B1345    -109.283 -33.406-471.995  1.00  0.00           N  
ATOM   1902  CA  LYS B1345    -108.757 -32.086-472.311  1.00  0.00           C  
ATOM   1903  C   LYS B1345    -107.533 -31.801-471.443  1.00  0.00           C  
ATOM   1904  O   LYS B1345    -107.459 -32.242-470.301  1.00  0.00           O  
ATOM   1905  CB  LYS B1345    -109.811 -31.023-472.021  1.00  0.00           C  
ATOM   1906  CG  LYS B1345    -111.107 -31.227-472.741  1.00  0.00           C  
ATOM   1907  CD  LYS B1345    -112.134 -30.227-472.272  1.00  0.00           C  
ATOM   1908  CE  LYS B1345    -113.410 -30.357-473.078  1.00  0.00           C  
ATOM   1909  NZ  LYS B1345    -114.499 -29.532-472.493  1.00  0.00           N  
ATOM   1910  N   PRO B1347    -106.548 -31.069-471.980  1.00  0.00           N  
ATOM   1911  CA  PRO B1347    -105.368 -30.772-471.161  1.00  0.00           C  
ATOM   1912  C   PRO B1347    -105.641 -29.572-470.246  1.00  0.00           C  
ATOM   1913  O   PRO B1347    -106.405 -28.669-470.601  1.00  0.00           O  
ATOM   1914  CB  PRO B1347    -104.294 -30.472-472.200  1.00  0.00           C  
ATOM   1915  CG  PRO B1347    -105.083 -29.813-473.298  1.00  0.00           C  
ATOM   1916  CD  PRO B1347    -106.331 -30.688-473.388  1.00  0.00           C  
ATOM   1917  N   ALA B1348    -105.040 -29.584-469.061  1.00  0.00           N  
ATOM   1918  CA  ALA B1348    -105.206 -28.490-468.110  1.00  0.00           C  
ATOM   1919  C   ALA B1348    -104.120 -27.457-468.390  1.00  0.00           C  
ATOM   1920  O   ALA B1348    -103.085 -27.775-468.985  1.00  0.00           O  
ATOM   1921  CB  ALA B1348    -105.094 -29.001-466.682  1.00  0.00           C  
ATOM   1922  N   LEU B1349    -104.353 -26.228-467.944  1.00  0.00           N  
ATOM   1923  CA  LEU B1349    -103.417 -25.143-468.185  1.00  0.00           C  
ATOM   1924  C   LEU B1349    -103.107 -24.250-466.994  1.00  0.00           C  
ATOM   1925  O   LEU B1349    -103.933 -24.053-466.102  1.00  0.00           O  
ATOM   1926  CB  LEU B1349    -103.949 -24.273-469.324  1.00  0.00           C  
ATOM   1927  CG  LEU B1349    -103.964 -24.988-470.670  1.00  0.00           C  
ATOM   1928  CD1 LEU B1349    -105.014 -24.396-471.577  1.00  0.00           C  
ATOM   1929  CD2 LEU B1349    -102.582 -24.891-471.288  1.00  0.00           C  
ATOM   1930  N   LEU B1350    -101.887 -23.725-467.005  1.00  0.00           N  
ATOM   1931  CA  LEU B1350    -101.383 -22.789-466.013  1.00  0.00           C  
ATOM   1932  C   LEU B1350    -100.721 -21.709-466.885  1.00  0.00           C  
ATOM   1933  O   LEU B1350     -99.750 -21.976-467.591  1.00  0.00           O  
ATOM   1934  CB  LEU B1350    -100.365 -23.467-465.086  1.00  0.00           C  
ATOM   1935  CG  LEU B1350    -100.941 -24.361-463.972  1.00  0.00           C  
ATOM   1936  CD1 LEU B1350     -99.837 -25.149-463.257  1.00  0.00           C  
ATOM   1937  CD2 LEU B1350    -101.689 -23.489-462.982  1.00  0.00           C  
ATOM   1938  N   HIS B1351    -101.277 -20.502-466.859  1.00  0.00           N  
ATOM   1939  CA  HIS B1351    -100.766 -19.399-467.675  1.00  0.00           C  
ATOM   1940  C   HIS B1351     -99.859 -18.435-466.925  1.00  0.00           C  
ATOM   1941  O   HIS B1351    -100.122 -18.072-465.775  1.00  0.00           O  
ATOM   1942  CB  HIS B1351    -101.916 -18.574-468.254  1.00  0.00           C  
ATOM   1943  CG  HIS B1351    -102.932 -19.371-469.008  1.00  0.00           C  
ATOM   1944  ND1 HIS B1351    -102.617 -20.127-470.116  1.00  0.00           N  
ATOM   1945  CD2 HIS B1351    -104.275 -19.469-468.857  1.00  0.00           C  
ATOM   1946  CE1 HIS B1351    -103.721 -20.651-470.618  1.00  0.00           C  
ATOM   1947  NE2 HIS B1351    -104.741 -20.267-469.873  1.00  0.00           N  
ATOM   1948  N   SER B1352     -98.791 -18.011-467.591  1.00  0.00           N  
ATOM   1949  CA  SER B1352     -97.882 -17.044-467.002  1.00  0.00           C  
ATOM   1950  C   SER B1352     -98.068 -15.740-467.774  1.00  0.00           C  
ATOM   1951  O   SER B1352     -98.510 -15.745-468.927  1.00  0.00           O  
ATOM   1952  CB  SER B1352     -96.432 -17.504-467.116  1.00  0.00           C  
ATOM   1953  OG  SER B1352     -95.972 -17.409-468.447  1.00  0.00           O  
ATOM   1954  N   THR B1356     -97.749 -14.631-467.119  1.00  0.00           N  
ATOM   1955  CA  THR B1356     -97.842 -13.295-467.707  1.00  0.00           C  
ATOM   1956  C   THR B1356     -96.705 -13.120-468.714  1.00  0.00           C  
ATOM   1957  O   THR B1356     -95.785 -13.932-468.763  1.00  0.00           O  
ATOM   1958  CB  THR B1356     -97.653 -12.199-466.628  1.00  0.00           C  
ATOM   1959  OG1 THR B1356     -96.441 -12.461-465.904  1.00  0.00           O  
ATOM   1960  CG2 THR B1356     -98.823 -12.169-465.659  1.00  0.00           C  
ATOM   1961  N   PHE B1360     -96.771 -12.058-469.506  1.00  0.00           N  
ATOM   1962  CA  PHE B1360     -95.718 -11.762-470.473  1.00  0.00           C  
ATOM   1963  C   PHE B1360     -94.527 -11.209-469.695  1.00  0.00           C  
ATOM   1964  O   PHE B1360     -94.696 -10.339-468.840  1.00  0.00           O  
ATOM   1965  CB  PHE B1360     -96.156 -10.667-471.444  1.00  0.00           C  
ATOM   1966  CG  PHE B1360     -97.244 -11.065-472.385  1.00  0.00           C  
ATOM   1967  CD1 PHE B1360     -96.964 -11.843-473.503  1.00  0.00           C  
ATOM   1968  CD2 PHE B1360     -98.545 -10.613-472.186  1.00  0.00           C  
ATOM   1969  CE1 PHE B1360     -97.963 -12.162-474.416  1.00  0.00           C  
ATOM   1970  CE2 PHE B1360     -99.556 -10.927-473.093  1.00  0.00           C  
ATOM   1971  CZ  PHE B1360     -99.263 -11.701-474.211  1.00  0.00           C  
ATOM   1972  N   PHE B1361     -93.331 -11.707-469.979  1.00  0.00           N  
ATOM   1973  CA  PHE B1361     -92.143 -11.186-469.318  1.00  0.00           C  
ATOM   1974  C   PHE B1361     -91.909  -9.862-470.038  1.00  0.00           C  
ATOM   1975  O   PHE B1361     -91.898  -9.812-471.266  1.00  0.00           O  
ATOM   1976  CB  PHE B1361     -90.945 -12.103-469.531  1.00  0.00           C  
ATOM   1977  CG  PHE B1361     -89.739 -11.703-468.740  1.00  0.00           C  
ATOM   1978  CD1 PHE B1361     -89.578 -12.142-467.429  1.00  0.00           C  
ATOM   1979  CD2 PHE B1361     -88.771 -10.872-469.299  1.00  0.00           C  
ATOM   1980  CE1 PHE B1361     -88.468 -11.763-466.681  1.00  0.00           C  
ATOM   1981  CE2 PHE B1361     -87.660 -10.485-468.563  1.00  0.00           C  
ATOM   1982  CZ  PHE B1361     -87.507 -10.933-467.247  1.00  0.00           C  
ATOM   1983  N   PRO B1365     -91.707  -8.775-469.286  1.00  0.00           N  
ATOM   1984  CA  PRO B1365     -91.488  -7.450-469.872  1.00  0.00           C  
ATOM   1985  C   PRO B1365     -90.157  -7.226-470.575  1.00  0.00           C  
ATOM   1986  O   PRO B1365     -89.129  -7.760-470.163  1.00  0.00           O  
ATOM   1987  CB  PRO B1365     -91.635  -6.532-468.673  1.00  0.00           C  
ATOM   1988  CG  PRO B1365     -90.949  -7.343-467.599  1.00  0.00           C  
ATOM   1989  CD  PRO B1365     -91.530  -8.733-467.820  1.00  0.00           C  
ATOM   1990  N   ALA B1366     -90.193  -6.425-471.637  1.00  0.00           N  
ATOM   1991  CA  ALA B1366     -88.991  -6.060-472.379  1.00  0.00           C  
ATOM   1992  C   ALA B1366     -88.334  -4.934-471.572  1.00  0.00           C  
ATOM   1993  O   ALA B1366     -89.021  -4.203-470.853  1.00  0.00           O  
ATOM   1994  CB  ALA B1366     -89.364  -5.558-473.776  1.00  0.00           C  
ATOM   1995  N   LEU B1368     -87.019  -4.793-471.690  1.00  0.00           N  
ATOM   1996  CA  LEU B1368     -86.296  -3.763-470.955  1.00  0.00           C  
ATOM   1997  C   LEU B1368     -86.822  -2.338-471.108  1.00  0.00           C  
ATOM   1998  O   LEU B1368     -86.862  -1.593-470.133  1.00  0.00           O  
ATOM   1999  CB  LEU B1368     -84.818  -3.786-471.331  1.00  0.00           C  
ATOM   2000  CG  LEU B1368     -83.994  -4.872-470.654  1.00  0.00           C  
ATOM   2001  CD1 LEU B1368     -82.543  -4.741-471.070  1.00  0.00           C  
ATOM   2002  CD2 LEU B1368     -84.123  -4.733-469.145  1.00  0.00           C  
ATOM   2003  N   GLN B1369     -87.224  -1.954-472.317  1.00  0.00           N  
ATOM   2004  CA  GLN B1369     -87.720  -0.600-472.532  1.00  0.00           C  
ATOM   2005  C   GLN B1369     -89.159  -0.378-472.103  1.00  0.00           C  
ATOM   2006  O   GLN B1369     -89.731   0.680-472.357  1.00  0.00           O  
ATOM   2007  CB  GLN B1369     -87.547  -0.169-473.999  1.00  0.00           C  
ATOM   2008  CG  GLN B1369     -87.280  -1.283-474.993  1.00  0.00           C  
ATOM   2009  CD  GLN B1369     -85.936  -1.953-474.769  1.00  0.00           C  
ATOM   2010  OE1 GLN B1369     -84.901  -1.290-474.691  1.00  0.00           O  
ATOM   2011  NE2 GLN B1369     -85.946  -3.279-474.670  1.00  0.00           N  
ATOM   2012  N   GLY B1370     -89.748  -1.366-471.444  1.00  0.00           N  
ATOM   2013  CA  GLY B1370     -91.116  -1.207-470.992  1.00  0.00           C  
ATOM   2014  C   GLY B1370     -92.041  -2.380-471.254  1.00  0.00           C  
ATOM   2015  O   GLY B1370     -91.900  -3.103-472.245  1.00  0.00           O  
ATOM   2016  N   ALA B1373     -92.989  -2.576-470.342  1.00  0.00           N  
ATOM   2017  CA  ALA B1373     -93.972  -3.641-470.472  1.00  0.00           C  
ATOM   2018  C   ALA B1373     -94.924  -3.207-471.586  1.00  0.00           C  
ATOM   2019  O   ALA B1373     -95.803  -3.960-472.004  1.00  0.00           O  
ATOM   2020  CB  ALA B1373     -94.733  -3.822-469.160  1.00  0.00           C  
ATOM   2021  N   GLN B1412     -94.737  -1.975-472.053  1.00  0.00           N  
ATOM   2022  CA  GLN B1412     -95.548  -1.426-473.130  1.00  0.00           C  
ATOM   2023  C   GLN B1412     -95.164  -2.159-474.411  1.00  0.00           C  
ATOM   2024  O   GLN B1412     -96.013  -2.740-475.094  1.00  0.00           O  
ATOM   2025  CB  GLN B1412     -95.275   0.073-473.281  1.00  0.00           C  
ATOM   2026  N   THR B1413     -93.868  -2.130-474.713  1.00  0.00           N  
ATOM   2027  CA  THR B1413     -93.306  -2.771-475.899  1.00  0.00           C  
ATOM   2028  C   THR B1413     -93.158  -4.290-475.745  1.00  0.00           C  
ATOM   2029  O   THR B1413     -93.362  -4.843-474.660  1.00  0.00           O  
ATOM   2030  CB  THR B1413     -91.923  -2.137-476.254  1.00  0.00           C  
ATOM   2031  OG1 THR B1413     -91.118  -3.082-476.973  1.00  0.00           O  
ATOM   2032  CG2 THR B1413     -91.192  -1.692-474.991  1.00  0.00           C  
ATOM   2033  N   LYS B1414     -92.817  -4.954-476.847  1.00  0.00           N  
ATOM   2034  CA  LYS B1414     -92.631  -6.402-476.865  1.00  0.00           C  
ATOM   2035  C   LYS B1414     -91.148  -6.726-477.000  1.00  0.00           C  
ATOM   2036  O   LYS B1414     -90.399  -5.996-477.656  1.00  0.00           O  
ATOM   2037  CB  LYS B1414     -93.410  -7.019-478.029  1.00  0.00           C  
ATOM   2038  N   MET B1415     -90.726  -7.819-476.372  1.00  0.00           N  
ATOM   2039  CA  MET B1415     -89.329  -8.227-476.427  1.00  0.00           C  
ATOM   2040  C   MET B1415     -88.945  -8.669-477.824  1.00  0.00           C  
ATOM   2041  O   MET B1415     -89.562  -8.261-478.802  1.00  0.00           O  
ATOM   2042  CB  MET B1415     -89.063  -9.378-475.465  1.00  0.00           C  
ATOM   2043  CG  MET B1415     -89.181  -9.015-474.020  1.00  0.00           C  
ATOM   2044  SD  MET B1415     -88.367 -10.264-473.056  1.00  0.00           S  
ATOM   2045  CE  MET B1415     -89.729 -11.380-472.774  1.00  0.00           C  
ATOM   2046  N   SER B1416     -87.921  -9.513-477.898  1.00  0.00           N  
ATOM   2047  CA  SER B1416     -87.426 -10.043-479.159  1.00  0.00           C  
ATOM   2048  C   SER B1416     -86.030 -10.605-478.967  1.00  0.00           C  
ATOM   2049  O   SER B1416     -85.154  -9.935-478.422  1.00  0.00           O  
ATOM   2050  CB  SER B1416     -87.372  -8.953-480.233  1.00  0.00           C  
ATOM   2051  OG  SER B1416     -86.934  -9.483-481.473  1.00  0.00           O  
ATOM   2052  N   ALA B1440     -85.827 -11.840-479.411  1.00  0.00           N  
ATOM   2053  CA  ALA B1440     -84.522 -12.474-479.305  1.00  0.00           C  
ATOM   2054  C   ALA B1440     -83.612 -11.767-480.303  1.00  0.00           C  
ATOM   2055  O   ALA B1440     -82.422 -12.072-480.409  1.00  0.00           O  
ATOM   2056  CB  ALA B1440     -84.627 -13.962-479.633  1.00  0.00           C  
ATOM   2057  N   SER B1441     -84.190 -10.814-481.030  1.00  0.00           N  
ATOM   2058  CA  SER B1441     -83.459 -10.043-482.029  1.00  0.00           C  
ATOM   2059  C   SER B1441     -82.519  -9.043-481.357  1.00  0.00           C  
ATOM   2060  O   SER B1441     -81.325  -9.314-481.205  1.00  0.00           O  
ATOM   2061  CB  SER B1441     -84.438  -9.298-482.940  1.00  0.00           C  
ATOM   2062  OG  SER B1441     -85.416 -10.181-483.462  1.00  0.00           O  
ATOM   2063  N   ASP B1442     -83.061  -7.894-480.956  1.00  0.00           N  
ATOM   2064  CA  ASP B1442     -82.275  -6.849-480.300  1.00  0.00           C  
ATOM   2065  C   ASP B1442     -81.795  -7.261-478.917  1.00  0.00           C  
ATOM   2066  O   ASP B1442     -82.588  -7.404-477.991  1.00  0.00           O  
ATOM   2067  CB  ASP B1442     -83.094  -5.563-480.198  1.00  0.00           C  
ATOM   2068  CG  ASP B1442     -84.572  -5.830-480.011  1.00  0.00           C  
ATOM   2069  OD1 ASP B1442     -85.187  -6.453-480.907  1.00  0.00           O  
ATOM   2070  OD2 ASP B1442     -85.119  -5.415-478.970  1.00  0.00           O  
ATOM   2071  N   PRO B1449     -80.478  -7.450-478.762  1.00  0.00           N  
ATOM   2072  CA  PRO B1449     -79.889  -7.851-477.484  1.00  0.00           C  
ATOM   2073  C   PRO B1449     -80.167  -6.874-476.352  1.00  0.00           C  
ATOM   2074  O   PRO B1449     -79.852  -7.148-475.197  1.00  0.00           O  
ATOM   2075  CB  PRO B1449     -78.400  -7.975-477.810  1.00  0.00           C  
ATOM   2076  CG  PRO B1449     -78.213  -6.990-478.912  1.00  0.00           C  
ATOM   2077  CD  PRO B1449     -79.430  -7.230-479.772  1.00  0.00           C  
ATOM   2078  N   ASN B1450     -80.760  -5.734-476.683  1.00  0.00           N  
ATOM   2079  CA  ASN B1450     -81.087  -4.736-475.674  1.00  0.00           C  
ATOM   2080  C   ASN B1450     -82.572  -4.822-475.322  1.00  0.00           C  
ATOM   2081  O   ASN B1450     -83.128  -3.931-474.678  1.00  0.00           O  
ATOM   2082  CB  ASN B1450     -80.730  -3.343-476.190  1.00  0.00           C  
ATOM   2083  CG  ASN B1450     -79.226  -3.116-476.267  1.00  0.00           C  
ATOM   2084  OD1 ASN B1450     -78.763  -2.164-476.898  1.00  0.00           O  
ATOM   2085  ND2 ASN B1450     -78.456  -3.987-475.614  1.00  0.00           N  
ATOM   2086  N   SER B1452     -83.198  -5.915-475.754  1.00  0.00           N  
ATOM   2087  CA  SER B1452     -84.613  -6.179-475.508  1.00  0.00           C  
ATOM   2088  C   SER B1452     -84.753  -6.769-474.110  1.00  0.00           C  
ATOM   2089  O   SER B1452     -85.752  -6.549-473.425  1.00  0.00           O  
ATOM   2090  CB  SER B1452     -85.146  -7.165-476.548  1.00  0.00           C  
ATOM   2091  OG  SER B1452     -86.555  -7.272-476.475  1.00  0.00           O  
ATOM   2092  N   SER B1455     -83.752  -7.543-473.707  1.00  0.00           N  
ATOM   2093  CA  SER B1455     -83.724  -8.133-472.372  1.00  0.00           C  
ATOM   2094  C   SER B1455     -82.333  -8.683-472.091  1.00  0.00           C  
ATOM   2095  O   SER B1455     -81.405  -8.440-472.855  1.00  0.00           O  
ATOM   2096  CB  SER B1455     -84.790  -9.238-472.201  1.00  0.00           C  
ATOM   2097  OG  SER B1455     -84.536 -10.379-472.991  1.00  0.00           O  
ATOM   2098  N   ILE B1456     -82.195  -9.403-470.982  1.00  0.00           N  
ATOM   2099  CA  ILE B1456     -80.918  -9.981-470.594  1.00  0.00           C  
ATOM   2100  C   ILE B1456     -80.809 -11.390-471.161  1.00  0.00           C  
ATOM   2101  O   ILE B1456     -81.560 -12.288-470.776  1.00  0.00           O  
ATOM   2102  CB  ILE B1456     -80.776 -10.011-469.047  1.00  0.00           C  
ATOM   2103  CG1 ILE B1456     -80.600  -8.586-468.522  1.00  0.00           C  
ATOM   2104  CG2 ILE B1456     -79.576 -10.849-468.628  1.00  0.00           C  
ATOM   2105  CD1 ILE B1456     -81.763  -7.676-468.814  1.00  0.00           C  
ATOM   2106  N   PHE B1457     -79.876 -11.575-472.087  1.00  0.00           N  
ATOM   2107  CA  PHE B1457     -79.673 -12.870-472.716  1.00  0.00           C  
ATOM   2108  C   PHE B1457     -78.795 -13.797-471.891  1.00  0.00           C  
ATOM   2109  O   PHE B1457     -77.899 -13.358-471.174  1.00  0.00           O  
ATOM   2110  CB  PHE B1457     -79.107 -12.675-474.120  1.00  0.00           C  
ATOM   2111  CG  PHE B1457     -80.147 -12.262-475.121  1.00  0.00           C  
ATOM   2112  CD1 PHE B1457     -80.798 -13.215-475.902  1.00  0.00           C  
ATOM   2113  CD2 PHE B1457     -80.518 -10.927-475.247  1.00  0.00           C  
ATOM   2114  CE1 PHE B1457     -81.806 -12.845-476.794  1.00  0.00           C  
ATOM   2115  CE2 PHE B1457     -81.525 -10.544-476.135  1.00  0.00           C  
ATOM   2116  CZ  PHE B1457     -82.171 -11.505-476.911  1.00  0.00           C  
ATOM   2117  N   LEU B1458     -79.074 -15.089-472.001  1.00  0.00           N  
ATOM   2118  CA  LEU B1458     -78.363 -16.104-471.249  1.00  0.00           C  
ATOM   2119  C   LEU B1458     -76.858 -16.196-471.507  1.00  0.00           C  
ATOM   2120  O   LEU B1458     -76.157 -16.935-470.822  1.00  0.00           O  
ATOM   2121  CB  LEU B1458     -79.029 -17.465-471.487  1.00  0.00           C  
ATOM   2122  CG  LEU B1458     -80.545 -17.557-471.230  1.00  0.00           C  
ATOM   2123  CD1 LEU B1458     -80.962 -19.023-471.304  1.00  0.00           C  
ATOM   2124  CD2 LEU B1458     -80.914 -16.967-469.870  1.00  0.00           C  
ATOM   2125  N   THR B1459     -76.353 -15.460-472.490  1.00  0.00           N  
ATOM   2126  CA  THR B1459     -74.920 -15.504-472.763  1.00  0.00           C  
ATOM   2127  C   THR B1459     -74.221 -14.220-472.336  1.00  0.00           C  
ATOM   2128  O   THR B1459     -72.998 -14.118-472.417  1.00  0.00           O  
ATOM   2129  CB  THR B1459     -74.636 -15.765-474.260  1.00  0.00           C  
ATOM   2130  OG1 THR B1459     -75.481 -14.935-475.067  1.00  0.00           O  
ATOM   2131  CG2 THR B1459     -74.879 -17.235-474.598  1.00  0.00           C  
ATOM   2132  N   ASP B1460     -75.000 -13.249-471.870  1.00  0.00           N  
ATOM   2133  CA  ASP B1460     -74.450 -11.974-471.433  1.00  0.00           C  
ATOM   2134  C   ASP B1460     -73.431 -12.133-470.317  1.00  0.00           C  
ATOM   2135  O   ASP B1460     -73.534 -13.036-469.489  1.00  0.00           O  
ATOM   2136  CB  ASP B1460     -75.560 -11.042-470.952  1.00  0.00           C  
ATOM   2137  CG  ASP B1460     -76.457 -10.579-472.072  1.00  0.00           C  
ATOM   2138  OD1 ASP B1460     -76.044 -10.680-473.249  1.00  0.00           O  
ATOM   2139  OD2 ASP B1460     -77.568 -10.096-471.772  1.00  0.00           O  
ATOM   2140  N   THR B1461     -72.448 -11.239-470.305  1.00  0.00           N  
ATOM   2141  CA  THR B1461     -71.396 -11.242-469.291  1.00  0.00           C  
ATOM   2142  C   THR B1461     -71.832 -10.368-468.124  1.00  0.00           C  
ATOM   2143  O   THR B1461     -72.775  -9.583-468.241  1.00  0.00           O  
ATOM   2144  CB  THR B1461     -70.092 -10.660-469.841  1.00  0.00           C  
ATOM   2145  OG1 THR B1461     -70.296  -9.282-470.174  1.00  0.00           O  
ATOM   2146  CG2 THR B1461     -69.659 -11.404-471.087  1.00  0.00           C  
ATOM   2147  N   ALA B1462     -71.138 -10.501-467.001  1.00  0.00           N  
ATOM   2148  CA  ALA B1462     -71.453  -9.711-465.816  1.00  0.00           C  
ATOM   2149  C   ALA B1462     -71.551  -8.233-466.186  1.00  0.00           C  
ATOM   2150  O   ALA B1462     -72.487  -7.536-465.800  1.00  0.00           O  
ATOM   2151  CB  ALA B1462     -70.372  -9.915-464.764  1.00  0.00           C  
ATOM   2152  N   LYS B1463     -70.573  -7.770-466.953  1.00  0.00           N  
ATOM   2153  CA  LYS B1463     -70.509  -6.383-467.380  1.00  0.00           C  
ATOM   2154  C   LYS B1463     -71.704  -5.982-468.249  1.00  0.00           C  
ATOM   2155  O   LYS B1463     -72.279  -4.907-468.067  1.00  0.00           O  
ATOM   2156  CB  LYS B1463     -69.194  -6.161-468.135  1.00  0.00           C  
ATOM   2157  CG  LYS B1463     -68.777  -4.709-468.319  1.00  0.00           C  
ATOM   2158  CD  LYS B1463     -67.364  -4.649-468.893  1.00  0.00           C  
ATOM   2159  CE  LYS B1463     -66.859  -3.222-469.058  1.00  0.00           C  
ATOM   2160  NZ  LYS B1463     -65.470  -3.214-469.608  1.00  0.00           N  
ATOM   2161  N   GLN B1465     -72.076  -6.851-469.186  1.00  0.00           N  
ATOM   2162  CA  GLN B1465     -73.193  -6.587-470.089  1.00  0.00           C  
ATOM   2163  C   GLN B1465     -74.541  -6.449-469.376  1.00  0.00           C  
ATOM   2164  O   GLN B1465     -75.405  -5.671-469.795  1.00  0.00           O  
ATOM   2165  CB  GLN B1465     -73.289  -7.698-471.137  1.00  0.00           C  
ATOM   2166  CG  GLN B1465     -72.084  -7.797-472.066  1.00  0.00           C  
ATOM   2167  CD  GLN B1465     -72.254  -8.871-473.130  1.00  0.00           C  
ATOM   2168  OE1 GLN B1465     -72.268 -10.069-472.829  1.00  0.00           O  
ATOM   2169  NE2 GLN B1465     -72.394  -8.444-474.380  1.00  0.00           N  
ATOM   2170  N   ILE B1467     -74.720  -7.219-468.309  1.00  0.00           N  
ATOM   2171  CA  ILE B1467     -75.957  -7.188-467.537  1.00  0.00           C  
ATOM   2172  C   ILE B1467     -76.077  -5.843-466.835  1.00  0.00           C  
ATOM   2173  O   ILE B1467     -77.138  -5.215-466.833  1.00  0.00           O  
ATOM   2174  CB  ILE B1467     -75.972  -8.329-466.493  1.00  0.00           C  
ATOM   2175  CG1 ILE B1467     -76.045  -9.678-467.218  1.00  0.00           C  
ATOM   2176  CG2 ILE B1467     -77.132  -8.140-465.513  1.00  0.00           C  
ATOM   2177  CD1 ILE B1467     -75.812 -10.867-466.321  1.00  0.00           C  
ATOM   2178  N   LYS B1506     -74.973  -5.406-466.240  1.00  0.00           N  
ATOM   2179  CA  LYS B1506     -74.930  -4.129-465.547  1.00  0.00           C  
ATOM   2180  C   LYS B1506     -75.251  -3.006-466.533  1.00  0.00           C  
ATOM   2181  O   LYS B1506     -76.072  -2.129-466.252  1.00  0.00           O  
ATOM   2182  CB  LYS B1506     -73.539  -3.923-464.947  1.00  0.00           C  
ATOM   2183  CG  LYS B1506     -73.350  -2.603-464.240  1.00  0.00           C  
ATOM   2184  CD  LYS B1506     -72.010  -2.580-463.538  1.00  0.00           C  
ATOM   2185  CE  LYS B1506     -71.695  -1.205-462.976  1.00  0.00           C  
ATOM   2186  NZ  LYS B1506     -70.377  -1.211-462.282  1.00  0.00           N  
ATOM   2187  N   THR B1507     -74.608  -3.052-467.695  1.00  0.00           N  
ATOM   2188  CA  THR B1507     -74.807  -2.051-468.731  1.00  0.00           C  
ATOM   2189  C   THR B1507     -76.265  -2.005-469.171  1.00  0.00           C  
ATOM   2190  O   THR B1507     -76.893  -0.943-469.180  1.00  0.00           O  
ATOM   2191  CB  THR B1507     -73.927  -2.360-469.963  1.00  0.00           C  
ATOM   2192  OG1 THR B1507     -72.564  -2.506-469.549  1.00  0.00           O  
ATOM   2193  CG2 THR B1507     -74.033  -1.247-471.003  1.00  0.00           C  
ATOM   2194  N   LYS B1508     -76.799  -3.165-469.540  1.00  0.00           N  
ATOM   2195  CA  LYS B1508     -78.182  -3.257-469.994  1.00  0.00           C  
ATOM   2196  C   LYS B1508     -79.186  -2.684-469.003  1.00  0.00           C  
ATOM   2197  O   LYS B1508     -80.021  -1.852-469.370  1.00  0.00           O  
ATOM   2198  CB  LYS B1508     -78.550  -4.713-470.309  1.00  0.00           C  
ATOM   2199  CG  LYS B1508     -77.877  -5.260-471.563  1.00  0.00           C  
ATOM   2200  CD  LYS B1508     -78.436  -6.613-471.992  1.00  0.00           C  
ATOM   2201  CE  LYS B1508     -77.735  -7.105-473.258  1.00  0.00           C  
ATOM   2202  NZ  LYS B1508     -78.170  -8.469-473.672  1.00  0.00           N  
ATOM   2203  N   VAL B1509     -79.105  -3.120-467.749  1.00  0.00           N  
ATOM   2204  CA  VAL B1509     -80.045  -2.642-466.745  1.00  0.00           C  
ATOM   2205  C   VAL B1509     -79.969  -1.132-466.567  1.00  0.00           C  
ATOM   2206  O   VAL B1509     -80.982  -0.433-466.657  1.00  0.00           O  
ATOM   2207  CB  VAL B1509     -79.816  -3.329-465.381  1.00  0.00           C  
ATOM   2208  CG1 VAL B1509     -80.819  -2.804-464.363  1.00  0.00           C  
ATOM   2209  CG2 VAL B1509     -79.960  -4.837-465.529  1.00  0.00           C  
ATOM   2210  N   ASN B1510     -78.766  -0.629-466.325  1.00  0.00           N  
ATOM   2211  CA  ASN B1510     -78.573   0.802-466.132  1.00  0.00           C  
ATOM   2212  C   ASN B1510     -79.009   1.624-467.340  1.00  0.00           C  
ATOM   2213  O   ASN B1510     -79.812   2.557-467.219  1.00  0.00           O  
ATOM   2214  CB  ASN B1510     -77.107   1.090-465.812  1.00  0.00           C  
ATOM   2215  CG  ASN B1510     -76.731   0.668-464.413  1.00  0.00           C  
ATOM   2216  OD1 ASN B1510     -75.556   0.490-464.097  1.00  0.00           O  
ATOM   2217  ND2 ASN B1510     -77.732   0.511-463.559  1.00  0.00           N  
ATOM   2218  N   LYS B1511     -78.497   1.264-468.509  1.00  0.00           N  
ATOM   2219  CA  LYS B1511     -78.822   1.999-469.718  1.00  0.00           C  
ATOM   2220  C   LYS B1511     -80.210   1.750-470.312  1.00  0.00           C  
ATOM   2221  O   LYS B1511     -80.838   2.682-470.814  1.00  0.00           O  
ATOM   2222  CB  LYS B1511     -77.747   1.737-470.781  1.00  0.00           C  
ATOM   2223  N   HIS B1516     -80.712   0.520-470.238  1.00  0.00           N  
ATOM   2224  CA  HIS B1516     -82.001   0.228-470.863  1.00  0.00           C  
ATOM   2225  C   HIS B1516     -83.232  -0.099-470.038  1.00  0.00           C  
ATOM   2226  O   HIS B1516     -84.341  -0.032-470.567  1.00  0.00           O  
ATOM   2227  CB  HIS B1516     -81.811  -0.880-471.897  1.00  0.00           C  
ATOM   2228  CG  HIS B1516     -80.792  -0.550-472.940  1.00  0.00           C  
ATOM   2229  ND1 HIS B1516     -81.019   0.380-473.933  1.00  0.00           N  
ATOM   2230  CD2 HIS B1516     -79.521  -0.986-473.112  1.00  0.00           C  
ATOM   2231  CE1 HIS B1516     -79.930   0.502-474.671  1.00  0.00           C  
ATOM   2232  NE2 HIS B1516     -79.006  -0.315-474.194  1.00  0.00           N  
ATOM   2233  N   ALA B1517     -83.070  -0.458-468.770  1.00  0.00           N  
ATOM   2234  CA  ALA B1517     -84.241  -0.791-467.962  1.00  0.00           C  
ATOM   2235  C   ALA B1517     -85.148   0.421-467.754  1.00  0.00           C  
ATOM   2236  O   ALA B1517     -84.790   1.358-467.042  1.00  0.00           O  
ATOM   2237  CB  ALA B1517     -83.807  -1.363-466.620  1.00  0.00           C  
ATOM   2238  N   PHE B1518     -86.320   0.402-468.384  1.00  0.00           N  
ATOM   2239  CA  PHE B1518     -87.274   1.501-468.266  1.00  0.00           C  
ATOM   2240  C   PHE B1518     -87.511   1.824-466.788  1.00  0.00           C  
ATOM   2241  O   PHE B1518     -87.734   0.926-465.976  1.00  0.00           O  
ATOM   2242  CB  PHE B1518     -88.593   1.125-468.930  1.00  0.00           C  
ATOM   2243  CG  PHE B1518     -89.625   2.202-468.852  1.00  0.00           C  
ATOM   2244  CD1 PHE B1518     -89.584   3.288-469.722  1.00  0.00           C  
ATOM   2245  CD2 PHE B1518     -90.625   2.153-467.882  1.00  0.00           C  
ATOM   2246  CE1 PHE B1518     -90.523   4.310-469.628  1.00  0.00           C  
ATOM   2247  CE2 PHE B1518     -91.570   3.170-467.777  1.00  0.00           C  
ATOM   2248  CZ  PHE B1518     -91.520   4.251-468.652  1.00  0.00           C  
ATOM   2249  N   SER B1526     -87.475   3.109-466.444  1.00  0.00           N  
ATOM   2250  CA  SER B1526     -87.639   3.517-465.055  1.00  0.00           C  
ATOM   2251  C   SER B1526     -89.001   4.032-464.639  1.00  0.00           C  
ATOM   2252  O   SER B1526     -89.635   4.812-465.344  1.00  0.00           O  
ATOM   2253  CB  SER B1526     -86.594   4.576-464.687  1.00  0.00           C  
ATOM   2254  OG  SER B1526     -86.777   5.039-463.355  1.00  0.00           O  
ATOM   2255  N   GLY B1527     -89.426   3.585-463.462  1.00  0.00           N  
ATOM   2256  CA  GLY B1527     -90.687   4.016-462.899  1.00  0.00           C  
ATOM   2257  C   GLY B1527     -90.392   5.137-461.915  1.00  0.00           C  
ATOM   2258  O   GLY B1527     -91.281   5.596-461.189  1.00  0.00           O  
ATOM   2259  N   GLY B1528     -89.130   5.568-461.886  1.00  0.00           N  
ATOM   2260  CA  GLY B1528     -88.734   6.651-461.007  1.00  0.00           C  
ATOM   2261  C   GLY B1528     -89.235   7.968-461.570  1.00  0.00           C  
ATOM   2262  O   GLY B1528     -89.643   8.038-462.737  1.00  0.00           O  
ATOM   2263  N   ARG B1530     -89.223   9.013-460.747  1.00  0.00           N  
ATOM   2264  CA  ARG B1530     -89.678  10.333-461.180  1.00  0.00           C  
ATOM   2265  C   ARG B1530     -88.637  11.030-462.062  1.00  0.00           C  
ATOM   2266  O   ARG B1530     -87.461  10.662-462.063  1.00  0.00           O  
ATOM   2267  CB  ARG B1530     -89.995  11.213-459.966  1.00  0.00           C  
ATOM   2268  CG  ARG B1530     -91.129  10.694-459.084  1.00  0.00           C  
ATOM   2269  CD  ARG B1530     -92.451  10.607-459.837  1.00  0.00           C  
ATOM   2270  NE  ARG B1530     -93.506  10.039-459.003  1.00  0.00           N  
ATOM   2271  CZ  ARG B1530     -94.785   9.948-459.360  1.00  0.00           C  
ATOM   2272  NH1 ARG B1530     -95.183  10.390-460.545  1.00  0.00           N  
ATOM   2273  NH2 ARG B1530     -95.669   9.417-458.526  1.00  0.00           N  
ATOM   2274  N   ASP B1531     -89.077  12.035-462.812  1.00  0.00           N  
ATOM   2275  CA  ASP B1531     -88.183  12.773-463.697  1.00  0.00           C  
ATOM   2276  C   ASP B1531     -87.002  13.385-462.961  1.00  0.00           C  
ATOM   2277  O   ASP B1531     -85.899  13.443-463.502  1.00  0.00           O  
ATOM   2278  CB  ASP B1531     -88.946  13.872-464.439  1.00  0.00           C  
ATOM   2279  CG  ASP B1531     -90.008  13.314-465.372  1.00  0.00           C  
ATOM   2280  OD1 ASP B1531     -89.869  12.144-465.799  1.00  0.00           O  
ATOM   2281  OD2 ASP B1531     -90.970  14.046-465.691  1.00  0.00           O  
ATOM   2282  N   THR B1532     -87.228  13.837-461.731  1.00  0.00           N  
ATOM   2283  CA  THR B1532     -86.153  14.435-460.947  1.00  0.00           C  
ATOM   2284  C   THR B1532     -86.061  13.829-459.550  1.00  0.00           C  
ATOM   2285  O   THR B1532     -87.014  13.210-459.065  1.00  0.00           O  
ATOM   2286  CB  THR B1532     -86.337  15.962-460.823  1.00  0.00           C  
ATOM   2287  OG1 THR B1532     -87.477  16.252-460.002  1.00  0.00           O  
ATOM   2288  CG2 THR B1532     -86.542  16.572-462.200  1.00  0.00           C  
ATOM   2289  N   ILE B1533     -84.911  14.013-458.907  1.00  0.00           N  
ATOM   2290  CA  ILE B1533     -84.694  13.478-457.572  1.00  0.00           C  
ATOM   2291  C   ILE B1533     -85.580  14.138-456.537  1.00  0.00           C  
ATOM   2292  O   ILE B1533     -85.938  13.522-455.538  1.00  0.00           O  
ATOM   2293  CB  ILE B1533     -83.227  13.620-457.147  1.00  0.00           C  
ATOM   2294  CG1 ILE B1533     -82.349  12.799-458.094  1.00  0.00           C  
ATOM   2295  CG2 ILE B1533     -83.044  13.135-455.707  1.00  0.00           C  
ATOM   2296  CD1 ILE B1533     -80.870  12.822-457.754  1.00  0.00           C  
ATOM   2297  N   GLU B1534     -85.942  15.393-456.781  1.00  0.00           N  
ATOM   2298  CA  GLU B1534     -86.807  16.126-455.858  1.00  0.00           C  
ATOM   2299  C   GLU B1534     -88.206  15.535-455.918  1.00  0.00           C  
ATOM   2300  O   GLU B1534     -88.822  15.278-454.886  1.00  0.00           O  
ATOM   2301  CB  GLU B1534     -86.849  17.620-456.214  1.00  0.00           C  
ATOM   2302  CG  GLU B1534     -85.537  18.357-455.956  1.00  0.00           C  
ATOM   2303  CD  GLU B1534     -84.413  17.954-456.920  1.00  0.00           C  
ATOM   2304  OE1 GLU B1534     -83.227  18.190-456.586  1.00  0.00           O  
ATOM   2305  OE2 GLU B1534     -84.710  17.415-458.014  1.00  0.00           O  
ATOM   2306  N   GLU B1535     -88.699  15.321-457.133  1.00  0.00           N  
ATOM   2307  CA  GLU B1535     -90.019  14.735-457.329  1.00  0.00           C  
ATOM   2308  C   GLU B1535     -90.062  13.344-456.719  1.00  0.00           C  
ATOM   2309  O   GLU B1535     -91.065  12.935-456.130  1.00  0.00           O  
ATOM   2310  CB  GLU B1535     -90.330  14.603-458.814  1.00  0.00           C  
ATOM   2311  CG  GLU B1535     -90.746  15.873-459.496  1.00  0.00           C  
ATOM   2312  CD  GLU B1535     -90.660  15.744-460.991  1.00  0.00           C  
ATOM   2313  OE1 GLU B1535     -89.532  15.529-461.482  1.00  0.00           O  
ATOM   2314  OE2 GLU B1535     -91.705  15.847-461.671  1.00  0.00           O  
ATOM   2315  N   HIS B1540     -88.958  12.620-456.876  1.00  0.00           N  
ATOM   2316  CA  HIS B1540     -88.858  11.257-456.383  1.00  0.00           C  
ATOM   2317  C   HIS B1540     -88.942  11.187-454.870  1.00  0.00           C  
ATOM   2318  O   HIS B1540     -89.623  10.325-454.327  1.00  0.00           O  
ATOM   2319  CB  HIS B1540     -87.552  10.619-456.859  1.00  0.00           C  
ATOM   2320  CG  HIS B1540     -87.551   9.121-456.790  1.00  0.00           C  
ATOM   2321  ND1 HIS B1540     -88.177   8.332-457.732  1.00  0.00           N  
ATOM   2322  CD2 HIS B1540     -87.018   8.269-455.881  1.00  0.00           C  
ATOM   2323  CE1 HIS B1540     -88.029   7.060-457.407  1.00  0.00           C  
ATOM   2324  NE2 HIS B1540     -87.330   6.995-456.287  1.00  0.00           N  
ATOM   2325  N   ARG B1541     -88.250  12.094-454.191  1.00  0.00           N  
ATOM   2326  CA  ARG B1541     -88.256  12.113-452.735  1.00  0.00           C  
ATOM   2327  C   ARG B1541     -89.612  12.465-452.137  1.00  0.00           C  
ATOM   2328  O   ARG B1541     -89.942  12.019-451.041  1.00  0.00           O  
ATOM   2329  CB  ARG B1541     -87.216  13.104-452.215  1.00  0.00           C  
ATOM   2330  CG  ARG B1541     -85.781  12.753-452.573  1.00  0.00           C  
ATOM   2331  CD  ARG B1541     -85.379  11.399-452.022  1.00  0.00           C  
ATOM   2332  NE  ARG B1541     -83.948  11.182-452.164  1.00  0.00           N  
ATOM   2333  CZ  ARG B1541     -83.330  10.046-451.862  1.00  0.00           C  
ATOM   2334  NH1 ARG B1541     -84.025   9.013-451.402  1.00  0.00           N  
ATOM   2335  NH2 ARG B1541     -82.013   9.945-452.007  1.00  0.00           N  
ATOM   2336  N   GLN B1542     -90.396  13.264-452.849  1.00  0.00           N  
ATOM   2337  CA  GLN B1542     -91.708  13.673-452.356  1.00  0.00           C  
ATOM   2338  C   GLN B1542     -92.852  12.756-452.812  1.00  0.00           C  
ATOM   2339  O   GLN B1542     -93.714  12.381-452.010  1.00  0.00           O  
ATOM   2340  CB  GLN B1542     -91.978  15.130-452.781  1.00  0.00           C  
ATOM   2341  CG  GLN B1542     -93.365  15.708-452.437  1.00  0.00           C  
ATOM   2342  CD  GLN B1542     -93.761  15.521-450.977  1.00  0.00           C  
ATOM   2343  OE1 GLN B1542     -92.936  15.668-450.072  1.00  0.00           O  
ATOM   2344  NE2 GLN B1542     -95.035  15.203-450.743  1.00  0.00           N  
ATOM   2345  N   PHE B1543     -92.845  12.379-454.088  1.00  0.00           N  
ATOM   2346  CA  PHE B1543     -93.908  11.536-454.633  1.00  0.00           C  
ATOM   2347  C   PHE B1543     -93.543  10.070-454.885  1.00  0.00           C  
ATOM   2348  O   PHE B1543     -94.407   9.266-455.227  1.00  0.00           O  
ATOM   2349  CB  PHE B1543     -94.471  12.195-455.900  1.00  0.00           C  
ATOM   2350  CG  PHE B1543     -94.906  13.617-455.677  1.00  0.00           C  
ATOM   2351  CD1 PHE B1543     -94.071  14.682-456.027  1.00  0.00           C  
ATOM   2352  CD2 PHE B1543     -96.107  13.894-455.019  1.00  0.00           C  
ATOM   2353  CE1 PHE B1543     -94.422  15.999-455.718  1.00  0.00           C  
ATOM   2354  CE2 PHE B1543     -96.468  15.207-454.704  1.00  0.00           C  
ATOM   2355  CZ  PHE B1543     -95.623  16.262-455.053  1.00  0.00           C  
ATOM   2356  N   GLY B1544     -92.270   9.731-454.709  1.00  0.00           N  
ATOM   2357  CA  GLY B1544     -91.823   8.355-454.870  1.00  0.00           C  
ATOM   2358  C   GLY B1544     -91.879   7.694-456.233  1.00  0.00           C  
ATOM   2359  O   GLY B1544     -92.452   8.228-457.179  1.00  0.00           O  
ATOM   2360  N   GLY B1545     -91.268   6.515-456.323  1.00  0.00           N  
ATOM   2361  CA  GLY B1545     -91.251   5.758-457.566  1.00  0.00           C  
ATOM   2362  C   GLY B1545     -92.487   4.891-457.757  1.00  0.00           C  
ATOM   2363  O   GLY B1545     -93.260   4.677-456.818  1.00  0.00           O  
ATOM   2364  N   ASN B1546     -92.682   4.398-458.977  1.00  0.00           N  
ATOM   2365  CA  ASN B1546     -93.834   3.556-459.304  1.00  0.00           C  
ATOM   2366  C   ASN B1546     -93.385   2.181-459.770  1.00  0.00           C  
ATOM   2367  O   ASN B1546     -92.900   2.013-460.892  1.00  0.00           O  
ATOM   2368  CB  ASN B1546     -94.676   4.215-460.392  1.00  0.00           C  
ATOM   2369  CG  ASN B1546     -95.889   3.394-460.767  1.00  0.00           C  
ATOM   2370  OD1 ASN B1546     -96.757   3.866-461.490  1.00  0.00           O  
ATOM   2371  ND2 ASN B1546     -95.958   2.159-460.280  1.00  0.00           N  
ATOM   2372  N   CYS B1547     -93.576   1.199-458.894  1.00  0.00           N  
ATOM   2373  CA  CYS B1547     -93.179  -0.179-459.158  1.00  0.00           C  
ATOM   2374  C   CYS B1547     -93.976  -0.899-460.235  1.00  0.00           C  
ATOM   2375  O   CYS B1547     -93.478  -1.842-460.849  1.00  0.00           O  
ATOM   2376  CB  CYS B1547     -93.239  -0.982-457.862  1.00  0.00           C  
ATOM   2377  SG  CYS B1547     -91.994  -0.503-456.655  1.00  0.00           S  
ATOM   2378  N   ASP B1548     -95.207  -0.462-460.467  1.00  0.00           N  
ATOM   2379  CA  ASP B1548     -96.046  -1.099-461.468  1.00  0.00           C  
ATOM   2380  C   ASP B1548     -95.570  -0.910-462.914  1.00  0.00           C  
ATOM   2381  O   ASP B1548     -95.942  -1.682-463.796  1.00  0.00           O  
ATOM   2382  CB  ASP B1548     -97.484  -0.608-461.320  1.00  0.00           C  
ATOM   2383  CG  ASP B1548     -98.100  -1.018-459.997  1.00  0.00           C  
ATOM   2384  OD1 ASP B1548     -97.926  -2.190-459.597  1.00  0.00           O  
ATOM   2385  OD2 ASP B1548     -98.763  -0.176-459.357  1.00  0.00           O  
ATOM   2386  N   VAL B1549     -94.745   0.103-463.162  1.00  0.00           N  
ATOM   2387  CA  VAL B1549     -94.245   0.339-464.511  1.00  0.00           C  
ATOM   2388  C   VAL B1549     -92.728   0.190-464.604  1.00  0.00           C  
ATOM   2389  O   VAL B1549     -92.175   0.126-465.708  1.00  0.00           O  
ATOM   2390  CB  VAL B1549     -94.622   1.754-465.022  1.00  0.00           C  
ATOM   2391  CG1 VAL B1549     -96.128   1.940-464.974  1.00  0.00           C  
ATOM   2392  CG2 VAL B1549     -93.911   2.819-464.196  1.00  0.00           C  
ATOM   2393  N   ASP B1563     -92.059   0.128-463.455  1.00  0.00           N  
ATOM   2394  CA  ASP B1563     -90.604   0.010-463.433  1.00  0.00           C  
ATOM   2395  C   ASP B1563     -90.144  -1.404-463.771  1.00  0.00           C  
ATOM   2396  O   ASP B1563     -90.334  -2.344-462.996  1.00  0.00           O  
ATOM   2397  CB  ASP B1563     -90.058   0.436-462.065  1.00  0.00           C  
ATOM   2398  CG  ASP B1563     -88.549   0.563-462.059  1.00  0.00           C  
ATOM   2399  OD1 ASP B1563     -87.866  -0.485-462.094  1.00  0.00           O  
ATOM   2400  OD2 ASP B1563     -88.045   1.711-462.034  1.00  0.00           O  
ATOM   2401  N   VAL B1569     -89.522  -1.541-464.935  1.00  0.00           N  
ATOM   2402  CA  VAL B1569     -89.054  -2.834-465.406  1.00  0.00           C  
ATOM   2403  C   VAL B1569     -88.043  -3.523-464.494  1.00  0.00           C  
ATOM   2404  O   VAL B1569     -88.106  -4.742-464.319  1.00  0.00           O  
ATOM   2405  CB  VAL B1569     -88.499  -2.709-466.845  1.00  0.00           C  
ATOM   2406  CG1 VAL B1569     -87.848  -4.003-467.280  1.00  0.00           C  
ATOM   2407  CG2 VAL B1569     -89.643  -2.366-467.796  1.00  0.00           C  
ATOM   2408  N   SER B1594     -87.116  -2.772-463.908  1.00  0.00           N  
ATOM   2409  CA  SER B1594     -86.145  -3.395-463.006  1.00  0.00           C  
ATOM   2410  C   SER B1594     -86.885  -4.064-461.844  1.00  0.00           C  
ATOM   2411  O   SER B1594     -86.535  -5.170-461.424  1.00  0.00           O  
ATOM   2412  CB  SER B1594     -85.159  -2.359-462.459  1.00  0.00           C  
ATOM   2413  OG  SER B1594     -84.343  -1.833-463.492  1.00  0.00           O  
ATOM   2414  N   PHE B1595     -87.915  -3.395-461.327  1.00  0.00           N  
ATOM   2415  CA  PHE B1595     -88.675  -3.974-460.231  1.00  0.00           C  
ATOM   2416  C   PHE B1595     -89.452  -5.204-460.690  1.00  0.00           C  
ATOM   2417  O   PHE B1595     -89.530  -6.206-459.975  1.00  0.00           O  
ATOM   2418  CB  PHE B1595     -89.658  -2.979-459.625  1.00  0.00           C  
ATOM   2419  CG  PHE B1595     -90.351  -3.520-458.415  1.00  0.00           C  
ATOM   2420  CD1 PHE B1595     -89.646  -3.717-457.231  1.00  0.00           C  
ATOM   2421  CD2 PHE B1595     -91.674  -3.927-458.476  1.00  0.00           C  
ATOM   2422  CE1 PHE B1595     -90.249  -4.318-456.131  1.00  0.00           C  
ATOM   2423  CE2 PHE B1595     -92.283  -4.530-457.377  1.00  0.00           C  
ATOM   2424  CZ  PHE B1595     -91.568  -4.725-456.207  1.00  0.00           C  
ATOM   2425  N   MET B1601     -90.045  -5.117-461.874  1.00  0.00           N  
ATOM   2426  CA  MET B1601     -90.784  -6.246-462.416  1.00  0.00           C  
ATOM   2427  C   MET B1601     -89.819  -7.431-462.482  1.00  0.00           C  
ATOM   2428  O   MET B1601     -90.168  -8.552-462.102  1.00  0.00           O  
ATOM   2429  CB  MET B1601     -91.333  -5.895-463.795  1.00  0.00           C  
ATOM   2430  CG  MET B1601     -92.469  -4.881-463.737  1.00  0.00           C  
ATOM   2431  SD  MET B1601     -93.097  -4.390-465.357  1.00  0.00           S  
ATOM   2432  CE  MET B1601     -92.338  -2.830-465.555  1.00  0.00           C  
ATOM   2433  N   TYR B1602     -88.597  -7.174-462.946  1.00  0.00           N  
ATOM   2434  CA  TYR B1602     -87.576  -8.215-463.017  1.00  0.00           C  
ATOM   2435  C   TYR B1602     -87.377  -8.858-461.640  1.00  0.00           C  
ATOM   2436  O   TYR B1602     -87.293 -10.084-461.510  1.00  0.00           O  
ATOM   2437  CB  TYR B1602     -86.246  -7.623-463.488  1.00  0.00           C  
ATOM   2438  CG  TYR B1602     -85.952  -7.811-464.962  1.00  0.00           C  
ATOM   2439  CD1 TYR B1602     -86.811  -7.309-465.943  1.00  0.00           C  
ATOM   2440  CD2 TYR B1602     -84.806  -8.491-465.374  1.00  0.00           C  
ATOM   2441  CE1 TYR B1602     -86.536  -7.481-467.298  1.00  0.00           C  
ATOM   2442  CE2 TYR B1602     -84.518  -8.667-466.724  1.00  0.00           C  
ATOM   2443  CZ  TYR B1602     -85.385  -8.162-467.680  1.00  0.00           C  
ATOM   2444  OH  TYR B1602     -85.091  -8.344-469.012  1.00  0.00           O  
ATOM   2445  N   LEU B1603     -87.302  -8.026-460.608  1.00  0.00           N  
ATOM   2446  CA  LEU B1603     -87.104  -8.532-459.261  1.00  0.00           C  
ATOM   2447  C   LEU B1603     -88.226  -9.464-458.806  1.00  0.00           C  
ATOM   2448  O   LEU B1603     -87.956 -10.454-458.123  1.00  0.00           O  
ATOM   2449  CB  LEU B1603     -86.934  -7.365-458.276  1.00  0.00           C  
ATOM   2450  CG  LEU B1603     -85.592  -6.627-458.374  1.00  0.00           C  
ATOM   2451  CD1 LEU B1603     -85.622  -5.364-457.547  1.00  0.00           C  
ATOM   2452  CD2 LEU B1603     -84.484  -7.528-457.897  1.00  0.00           C  
ATOM   2453  N   THR B1604     -89.473  -9.166-459.178  1.00  0.00           N  
ATOM   2454  CA  THR B1604     -90.590 -10.023-458.768  1.00  0.00           C  
ATOM   2455  C   THR B1604     -90.416 -11.436-459.331  1.00  0.00           C  
ATOM   2456  O   THR B1604     -90.897 -12.402-458.743  1.00  0.00           O  
ATOM   2457  CB  THR B1604     -91.980  -9.476-459.229  1.00  0.00           C  
ATOM   2458  OG1 THR B1604     -92.063  -9.505-460.657  1.00  0.00           O  
ATOM   2459  CG2 THR B1604     -92.198  -8.055-458.736  1.00  0.00           C  
ATOM   2460  N   PHE B1613     -89.725 -11.549-460.464  1.00  0.00           N  
ATOM   2461  CA  PHE B1613     -89.480 -12.846-461.093  1.00  0.00           C  
ATOM   2462  C   PHE B1613     -88.271 -13.571-460.496  1.00  0.00           C  
ATOM   2463  O   PHE B1613     -88.269 -14.797-460.412  1.00  0.00           O  
ATOM   2464  CB  PHE B1613     -89.198 -12.710-462.603  1.00  0.00           C  
ATOM   2465  CG  PHE B1613     -90.402 -12.392-463.447  1.00  0.00           C  
ATOM   2466  CD1 PHE B1613     -90.789 -11.073-463.672  1.00  0.00           C  
ATOM   2467  CD2 PHE B1613     -91.120 -13.414-464.069  1.00  0.00           C  
ATOM   2468  CE1 PHE B1613     -91.873 -10.773-464.512  1.00  0.00           C  
ATOM   2469  CE2 PHE B1613     -92.201 -13.129-464.906  1.00  0.00           C  
ATOM   2470  CZ  PHE B1613     -92.579 -11.806-465.131  1.00  0.00           C  
ATOM   2471  N   PHE B1614     -87.246 -12.827-460.082  1.00  0.00           N  
ATOM   2472  CA  PHE B1614     -86.026 -13.469-459.598  1.00  0.00           C  
ATOM   2473  C   PHE B1614     -85.548 -13.285-458.169  1.00  0.00           C  
ATOM   2474  O   PHE B1614     -84.586 -13.941-457.765  1.00  0.00           O  
ATOM   2475  CB  PHE B1614     -84.868 -13.106-460.522  1.00  0.00           C  
ATOM   2476  CG  PHE B1614     -85.172 -13.298-461.968  1.00  0.00           C  
ATOM   2477  CD1 PHE B1614     -85.349 -12.198-462.803  1.00  0.00           C  
ATOM   2478  CD2 PHE B1614     -85.298 -14.576-462.500  1.00  0.00           C  
ATOM   2479  CE1 PHE B1614     -85.649 -12.369-464.159  1.00  0.00           C  
ATOM   2480  CE2 PHE B1614     -85.595 -14.760-463.848  1.00  0.00           C  
ATOM   2481  CZ  PHE B1614     -85.771 -13.650-464.681  1.00  0.00           C  
ATOM   2482  N   LEU B1615     -86.175 -12.396-457.407  1.00  0.00           N  
ATOM   2483  CA  LEU B1615     -85.755 -12.196-456.028  1.00  0.00           C  
ATOM   2484  C   LEU B1615     -86.567 -13.152-455.165  1.00  0.00           C  
ATOM   2485  O   LEU B1615     -87.755 -12.939-454.941  1.00  0.00           O  
ATOM   2486  CB  LEU B1615     -86.009 -10.752-455.593  1.00  0.00           C  
ATOM   2487  CG  LEU B1615     -84.953 -10.076-454.708  1.00  0.00           C  
ATOM   2488  CD1 LEU B1615     -85.587  -8.848-454.056  1.00  0.00           C  
ATOM   2489  CD2 LEU B1615     -84.422 -11.040-453.639  1.00  0.00           C  
ATOM   2490  N   GLU B1616     -85.915 -14.212-454.700  1.00  0.00           N  
ATOM   2491  CA  GLU B1616     -86.556 -15.229-453.866  1.00  0.00           C  
ATOM   2492  C   GLU B1616     -87.237 -14.664-452.620  1.00  0.00           C  
ATOM   2493  O   GLU B1616     -88.454 -14.779-452.447  1.00  0.00           O  
ATOM   2494  CB  GLU B1616     -85.517 -16.254-453.397  1.00  0.00           C  
ATOM   2495  CG  GLU B1616     -84.845 -17.076-454.490  1.00  0.00           C  
ATOM   2496  CD  GLU B1616     -85.724 -18.202-455.005  1.00  0.00           C  
ATOM   2497  OE1 GLU B1616     -86.639 -18.635-454.269  1.00  0.00           O  
ATOM   2498  OE2 GLU B1616     -85.487 -18.664-456.140  1.00  0.00           O  
ATOM   2499  N   ASP B1618     -86.423 -14.072-451.753  1.00  0.00           N  
ATOM   2500  CA  ASP B1618     -86.877 -13.517-450.484  1.00  0.00           C  
ATOM   2501  C   ASP B1618     -88.014 -12.491-450.574  1.00  0.00           C  
ATOM   2502  O   ASP B1618     -87.843 -11.387-451.093  1.00  0.00           O  
ATOM   2503  CB  ASP B1618     -85.663 -12.941-449.740  1.00  0.00           C  
ATOM   2504  CG  ASP B1618     -86.007 -12.436-448.351  1.00  0.00           C  
ATOM   2505  OD1 ASP B1618     -86.856 -13.051-447.668  1.00  0.00           O  
ATOM   2506  OD2 ASP B1618     -85.408 -11.425-447.937  1.00  0.00           O  
ATOM   2507  N   ASP B1619     -89.176 -12.873-450.050  1.00  0.00           N  
ATOM   2508  CA  ASP B1619     -90.353 -12.016-450.072  1.00  0.00           C  
ATOM   2509  C   ASP B1619     -90.178 -10.714-449.304  1.00  0.00           C  
ATOM   2510  O   ASP B1619     -90.515  -9.640-449.808  1.00  0.00           O  
ATOM   2511  CB  ASP B1619     -91.566 -12.754-449.500  1.00  0.00           C  
ATOM   2512  CG  ASP B1619     -92.074 -13.853-450.416  1.00  0.00           C  
ATOM   2513  OD1 ASP B1619     -92.342 -13.577-451.605  1.00  0.00           O  
ATOM   2514  OD2 ASP B1619     -92.213 -14.994-449.937  1.00  0.00           O  
ATOM   2515  N   ASP B1620     -89.662 -10.810-448.082  1.00  0.00           N  
ATOM   2516  CA  ASP B1620     -89.476  -9.621-447.265  1.00  0.00           C  
ATOM   2517  C   ASP B1620     -88.523  -8.637-447.920  1.00  0.00           C  
ATOM   2518  O   ASP B1620     -88.758  -7.430-447.898  1.00  0.00           O  
ATOM   2519  CB  ASP B1620     -88.959  -9.993-445.874  1.00  0.00           C  
ATOM   2520  CG  ASP B1620     -89.976 -10.774-445.064  1.00  0.00           C  
ATOM   2521  OD1 ASP B1620     -91.182 -10.714-445.384  1.00  0.00           O  
ATOM   2522  OD2 ASP B1620     -89.568 -11.442-444.093  1.00  0.00           O  
ATOM   2523  N   LYS B1621     -87.449  -9.160-448.501  1.00  0.00           N  
ATOM   2524  CA  LYS B1621     -86.459  -8.327-449.169  1.00  0.00           C  
ATOM   2525  C   LYS B1621     -87.127  -7.604-450.345  1.00  0.00           C  
ATOM   2526  O   LYS B1621     -86.923  -6.413-450.546  1.00  0.00           O  
ATOM   2527  CB  LYS B1621     -85.299  -9.204-449.658  1.00  0.00           C  
ATOM   2528  CG  LYS B1621     -83.923  -8.548-449.611  1.00  0.00           C  
ATOM   2529  CD  LYS B1621     -83.848  -7.337-450.524  1.00  0.00           C  
ATOM   2530  CE  LYS B1621     -82.453  -6.725-450.515  1.00  0.00           C  
ATOM   2531  NZ  LYS B1621     -81.428  -7.676-451.023  1.00  0.00           N  
ATOM   2532  N   LEU B1622     -87.933  -8.332-451.112  1.00  0.00           N  
ATOM   2533  CA  LEU B1622     -88.643  -7.751-452.250  1.00  0.00           C  
ATOM   2534  C   LEU B1622     -89.601  -6.642-451.791  1.00  0.00           C  
ATOM   2535  O   LEU B1622     -89.677  -5.588-452.413  1.00  0.00           O  
ATOM   2536  CB  LEU B1622     -89.439  -8.834-452.992  1.00  0.00           C  
ATOM   2537  CG  LEU B1622     -90.314  -8.398-454.174  1.00  0.00           C  
ATOM   2538  CD1 LEU B1622     -89.433  -8.083-455.366  1.00  0.00           C  
ATOM   2539  CD2 LEU B1622     -91.301  -9.502-454.540  1.00  0.00           C  
ATOM   2540  N   GLU B1632     -90.332  -6.891-450.710  1.00  0.00           N  
ATOM   2541  CA  GLU B1632     -91.286  -5.917-450.184  1.00  0.00           C  
ATOM   2542  C   GLU B1632     -90.572  -4.675-449.660  1.00  0.00           C  
ATOM   2543  O   GLU B1632     -91.089  -3.567-449.750  1.00  0.00           O  
ATOM   2544  CB  GLU B1632     -92.126  -6.548-449.066  1.00  0.00           C  
ATOM   2545  CG  GLU B1632     -93.005  -5.564-448.309  1.00  0.00           C  
ATOM   2546  CD  GLU B1632     -94.034  -4.860-449.200  1.00  0.00           C  
ATOM   2547  OE1 GLU B1632     -94.690  -3.905-448.717  1.00  0.00           O  
ATOM   2548  OE2 GLU B1632     -94.195  -5.263-450.375  1.00  0.00           O  
ATOM   2549  N   GLN B1635     -89.379  -4.866-449.119  1.00  0.00           N  
ATOM   2550  CA  GLN B1635     -88.596  -3.761-448.586  1.00  0.00           C  
ATOM   2551  C   GLN B1635     -88.214  -2.829-449.729  1.00  0.00           C  
ATOM   2552  O   GLN B1635     -88.367  -1.608-449.629  1.00  0.00           O  
ATOM   2553  CB  GLN B1635     -87.343  -4.304-447.892  1.00  0.00           C  
ATOM   2554  CG  GLN B1635     -86.359  -3.247-447.426  1.00  0.00           C  
ATOM   2555  CD  GLN B1635     -85.109  -3.209-448.287  1.00  0.00           C  
ATOM   2556  OE1 GLN B1635     -84.422  -4.225-448.442  1.00  0.00           O  
ATOM   2557  NE2 GLN B1635     -84.804  -2.039-448.854  1.00  0.00           N  
ATOM   2558  N   ILE B1636     -87.715  -3.414-450.817  1.00  0.00           N  
ATOM   2559  CA  ILE B1636     -87.327  -2.643-451.992  1.00  0.00           C  
ATOM   2560  C   ILE B1636     -88.557  -1.933-452.571  1.00  0.00           C  
ATOM   2561  O   ILE B1636     -88.481  -0.766-452.963  1.00  0.00           O  
ATOM   2562  CB  ILE B1636     -86.705  -3.551-453.075  1.00  0.00           C  
ATOM   2563  CG1 ILE B1636     -85.395  -4.160-452.559  1.00  0.00           C  
ATOM   2564  CG2 ILE B1636     -86.475  -2.757-454.347  1.00  0.00           C  
ATOM   2565  CD1 ILE B1636     -84.820  -5.253-453.452  1.00  0.00           C  
ATOM   2566  N   ARG B1637     -89.688  -2.640-452.611  1.00  0.00           N  
ATOM   2567  CA  ARG B1637     -90.924  -2.069-453.128  1.00  0.00           C  
ATOM   2568  C   ARG B1637     -91.367  -0.861-452.290  1.00  0.00           C  
ATOM   2569  O   ARG B1637     -91.675   0.197-452.833  1.00  0.00           O  
ATOM   2570  CB  ARG B1637     -92.052  -3.109-453.137  1.00  0.00           C  
ATOM   2571  CG  ARG B1637     -93.335  -2.587-453.819  1.00  0.00           C  
ATOM   2572  CD  ARG B1637     -94.609  -3.286-453.349  1.00  0.00           C  
ATOM   2573  NE  ARG B1637     -94.893  -3.003-451.944  1.00  0.00           N  
ATOM   2574  CZ  ARG B1637     -95.142  -1.790-451.451  1.00  0.00           C  
ATOM   2575  NH1 ARG B1637     -95.150  -0.732-452.253  1.00  0.00           N  
ATOM   2576  NH2 ARG B1637     -95.373  -1.630-450.149  1.00  0.00           N  
ATOM   2577  N   LYS B1638     -91.408  -1.036-450.970  1.00  0.00           N  
ATOM   2578  CA  LYS B1638     -91.815   0.021-450.050  1.00  0.00           C  
ATOM   2579  C   LYS B1638     -90.902   1.239-450.176  1.00  0.00           C  
ATOM   2580  O   LYS B1638     -91.370   2.367-450.296  1.00  0.00           O  
ATOM   2581  CB  LYS B1638     -91.765  -0.486-448.603  1.00  0.00           C  
ATOM   2582  CG  LYS B1638     -92.908   0.008-447.713  1.00  0.00           C  
ATOM   2583  CD  LYS B1638     -93.069   1.517-447.742  1.00  0.00           C  
ATOM   2584  CE  LYS B1638     -94.312   1.971-446.967  1.00  0.00           C  
ATOM   2585  NZ  LYS B1638     -95.598   1.473-447.551  1.00  0.00           N  
ATOM   2586  N   ASP B1639     -89.597   0.997-450.156  1.00  0.00           N  
ATOM   2587  CA  ASP B1639     -88.613   2.067-450.243  1.00  0.00           C  
ATOM   2588  C   ASP B1639     -88.579   2.807-451.572  1.00  0.00           C  
ATOM   2589  O   ASP B1639     -88.305   4.005-451.611  1.00  0.00           O  
ATOM   2590  CB  ASP B1639     -87.226   1.513-449.914  1.00  0.00           C  
ATOM   2591  CG  ASP B1639     -87.148   0.966-448.497  1.00  0.00           C  
ATOM   2592  OD1 ASP B1639     -88.118   1.169-447.728  1.00  0.00           O  
ATOM   2593  OD2 ASP B1639     -86.121   0.342-448.152  1.00  0.00           O  
ATOM   2594  N   TYR B1640     -88.849   2.106-452.663  1.00  0.00           N  
ATOM   2595  CA  TYR B1640     -88.844   2.764-453.951  1.00  0.00           C  
ATOM   2596  C   TYR B1640     -90.119   3.603-454.062  1.00  0.00           C  
ATOM   2597  O   TYR B1640     -90.078   4.739-454.533  1.00  0.00           O  
ATOM   2598  CB  TYR B1640     -88.778   1.733-455.078  1.00  0.00           C  
ATOM   2599  CG  TYR B1640     -88.494   2.319-456.449  1.00  0.00           C  
ATOM   2600  CD1 TYR B1640     -87.336   3.058-456.689  1.00  0.00           C  
ATOM   2601  CD2 TYR B1640     -89.359   2.086-457.522  1.00  0.00           C  
ATOM   2602  CE1 TYR B1640     -87.043   3.543-457.971  1.00  0.00           C  
ATOM   2603  CE2 TYR B1640     -89.076   2.567-458.809  1.00  0.00           C  
ATOM   2604  CZ  TYR B1640     -87.916   3.288-459.028  1.00  0.00           C  
ATOM   2605  OH  TYR B1640     -87.606   3.703-460.306  1.00  0.00           O  
ATOM   2606  N   THR B1641     -91.243   3.054-453.608  1.00  0.00           N  
ATOM   2607  CA  THR B1641     -92.505   3.776-453.678  1.00  0.00           C  
ATOM   2608  C   THR B1641     -92.479   5.012-452.788  1.00  0.00           C  
ATOM   2609  O   THR B1641     -92.992   6.067-453.168  1.00  0.00           O  
ATOM   2610  CB  THR B1641     -93.695   2.886-453.261  1.00  0.00           C  
ATOM   2611  OG1 THR B1641     -93.681   1.687-454.037  1.00  0.00           O  
ATOM   2612  CG2 THR B1641     -95.020   3.602-453.509  1.00  0.00           C  
ATOM   2613  N   SER B1642     -91.880   4.877-451.608  1.00  0.00           N  
ATOM   2614  CA  SER B1642     -91.781   5.988-450.660  1.00  0.00           C  
ATOM   2615  C   SER B1642     -90.762   7.015-451.146  1.00  0.00           C  
ATOM   2616  O   SER B1642     -90.695   8.130-450.627  1.00  0.00           O  
ATOM   2617  CB  SER B1642     -91.335   5.487-449.290  1.00  0.00           C  
ATOM   2618  OG  SER B1642     -89.947   5.194-449.304  1.00  0.00           O  
ATOM   2619  N   GLY B1662     -89.955   6.625-452.126  1.00  0.00           N  
ATOM   2620  CA  GLY B1662     -88.956   7.531-452.653  1.00  0.00           C  
ATOM   2621  C   GLY B1662     -87.637   7.458-451.907  1.00  0.00           C  
ATOM   2622  O   GLY B1662     -86.647   8.067-452.326  1.00  0.00           O  
ATOM   2623  N   ALA B1663     -87.611   6.716-450.805  1.00  0.00           N  
ATOM   2624  CA  ALA B1663     -86.387   6.579-450.023  1.00  0.00           C  
ATOM   2625  C   ALA B1663     -85.303   5.974-450.897  1.00  0.00           C  
ATOM   2626  O   ALA B1663     -84.119   6.278-450.736  1.00  0.00           O  
ATOM   2627  CB  ALA B1663     -86.631   5.702-448.809  1.00  0.00           C  
ATOM   2628  N   MET B1664     -85.719   5.120-451.828  1.00  0.00           N  
ATOM   2629  CA  MET B1664     -84.789   4.475-452.746  1.00  0.00           C  
ATOM   2630  C   MET B1664     -84.864   5.092-454.146  1.00  0.00           C  
ATOM   2631  O   MET B1664     -85.943   5.189-454.738  1.00  0.00           O  
ATOM   2632  CB  MET B1664     -85.081   2.972-452.837  1.00  0.00           C  
ATOM   2633  CG  MET B1664     -84.022   2.200-453.605  1.00  0.00           C  
ATOM   2634  SD  MET B1664     -84.430   0.462-453.871  1.00  0.00           S  
ATOM   2635  CE  MET B1664     -83.911  -0.276-452.329  1.00  0.00           C  
ATOM   2636  N   LEU B1810     -83.713   5.510-454.667  1.00  0.00           N  
ATOM   2637  CA  LEU B1810     -83.634   6.100-455.998  1.00  0.00           C  
ATOM   2638  C   LEU B1810     -83.572   4.958-456.991  1.00  0.00           C  
ATOM   2639  O   LEU B1810     -83.196   3.846-456.625  1.00  0.00           O  
ATOM   2640  CB  LEU B1810     -82.377   6.962-456.126  1.00  0.00           C  
ATOM   2641  CG  LEU B1810     -82.271   8.149-455.164  1.00  0.00           C  
ATOM   2642  CD1 LEU B1810     -80.999   8.922-455.461  1.00  0.00           C  
ATOM   2643  CD2 LEU B1810     -83.494   9.045-455.316  1.00  0.00           C  
ATOM   2644  N   THR B1812     -83.923   5.216-458.247  1.00  0.00           N  
ATOM   2645  CA  THR B1812     -83.898   4.144-459.228  1.00  0.00           C  
ATOM   2646  C   THR B1812     -82.488   3.585-459.444  1.00  0.00           C  
ATOM   2647  O   THR B1812     -82.322   2.421-459.823  1.00  0.00           O  
ATOM   2648  CB  THR B1812     -84.516   4.586-460.576  1.00  0.00           C  
ATOM   2649  OG1 THR B1812     -83.525   4.515-461.603  1.00  0.00           O  
ATOM   2650  CG2 THR B1812     -85.077   5.986-460.484  1.00  0.00           C  
ATOM   2651  N   GLY B1813     -81.471   4.400-459.184  1.00  0.00           N  
ATOM   2652  CA  GLY B1813     -80.108   3.927-459.352  1.00  0.00           C  
ATOM   2653  C   GLY B1813     -79.808   2.807-458.371  1.00  0.00           C  
ATOM   2654  O   GLY B1813     -79.146   1.821-458.705  1.00  0.00           O  
ATOM   2655  N   GLU B1814     -80.309   2.965-457.150  1.00  0.00           N  
ATOM   2656  CA  GLU B1814     -80.112   1.982-456.087  1.00  0.00           C  
ATOM   2657  C   GLU B1814     -80.905   0.724-456.419  1.00  0.00           C  
ATOM   2658  O   GLU B1814     -80.445  -0.398-456.201  1.00  0.00           O  
ATOM   2659  CB  GLU B1814     -80.593   2.555-454.751  1.00  0.00           C  
ATOM   2660  CG  GLU B1814     -80.195   1.733-453.533  1.00  0.00           C  
ATOM   2661  CD  GLU B1814     -80.833   2.239-452.240  1.00  0.00           C  
ATOM   2662  OE1 GLU B1814     -80.789   3.465-451.983  1.00  0.00           O  
ATOM   2663  OE2 GLU B1814     -81.373   1.405-451.475  1.00  0.00           O  
ATOM   2664  N   LEU B1815     -82.110   0.925-456.945  1.00  0.00           N  
ATOM   2665  CA  LEU B1815     -82.966  -0.183-457.330  1.00  0.00           C  
ATOM   2666  C   LEU B1815     -82.223  -0.977-458.391  1.00  0.00           C  
ATOM   2667  O   LEU B1815     -82.068  -2.195-458.267  1.00  0.00           O  
ATOM   2668  CB  LEU B1815     -84.287   0.342-457.890  1.00  0.00           C  
ATOM   2669  CG  LEU B1815     -85.303  -0.682-458.399  1.00  0.00           C  
ATOM   2670  CD1 LEU B1815     -85.633  -1.677-457.307  1.00  0.00           C  
ATOM   2671  CD2 LEU B1815     -86.558   0.036-458.849  1.00  0.00           C  
ATOM   2672  N   LYS B1816     -81.751  -0.276-459.421  1.00  0.00           N  
ATOM   2673  CA  LYS B1816     -81.007  -0.902-460.506  1.00  0.00           C  
ATOM   2674  C   LYS B1816     -79.913  -1.803-459.938  1.00  0.00           C  
ATOM   2675  O   LYS B1816     -79.782  -2.967-460.329  1.00  0.00           O  
ATOM   2676  CB  LYS B1816     -80.364   0.167-461.391  1.00  0.00           C  
ATOM   2677  CG  LYS B1816     -80.926   0.285-462.814  1.00  0.00           C  
ATOM   2678  CD  LYS B1816     -82.282   0.952-462.839  1.00  0.00           C  
ATOM   2679  CE  LYS B1816     -82.765   1.151-464.265  1.00  0.00           C  
ATOM   2680  NZ  LYS B1816     -81.835   1.986-465.068  1.00  0.00           N  
ATOM   2681  N   LYS B1817     -79.127  -1.247-459.018  1.00  0.00           N  
ATOM   2682  CA  LYS B1817     -78.036  -1.972-458.368  1.00  0.00           C  
ATOM   2683  C   LYS B1817     -78.536  -3.284-457.760  1.00  0.00           C  
ATOM   2684  O   LYS B1817     -77.875  -4.316-457.854  1.00  0.00           O  
ATOM   2685  CB  LYS B1817     -77.418  -1.109-457.260  1.00  0.00           C  
ATOM   2686  CG  LYS B1817     -76.043  -0.517-457.553  1.00  0.00           C  
ATOM   2687  CD  LYS B1817     -75.531   0.227-456.312  1.00  0.00           C  
ATOM   2688  CE  LYS B1817     -74.054   0.627-456.404  1.00  0.00           C  
ATOM   2689  NZ  LYS B1817     -73.753   1.606-457.495  1.00  0.00           N  
ATOM   2690  N   ALA B1818     -79.703  -3.237-457.126  1.00  0.00           N  
ATOM   2691  CA  ALA B1818     -80.277  -4.425-456.507  1.00  0.00           C  
ATOM   2692  C   ALA B1818     -80.522  -5.526-457.546  1.00  0.00           C  
ATOM   2693  O   ALA B1818     -80.102  -6.667-457.355  1.00  0.00           O  
ATOM   2694  CB  ALA B1818     -81.576  -4.066-455.797  1.00  0.00           C  
ATOM   2695  N   LEU B1819     -81.194  -5.182-458.645  1.00  0.00           N  
ATOM   2696  CA  LEU B1819     -81.466  -6.156-459.693  1.00  0.00           C  
ATOM   2697  C   LEU B1819     -80.182  -6.745-460.264  1.00  0.00           C  
ATOM   2698  O   LEU B1819     -80.080  -7.959-460.468  1.00  0.00           O  
ATOM   2699  CB  LEU B1819     -82.269  -5.524-460.826  1.00  0.00           C  
ATOM   2700  CG  LEU B1819     -82.448  -6.456-462.031  1.00  0.00           C  
ATOM   2701  CD1 LEU B1819     -83.186  -7.716-461.602  1.00  0.00           C  
ATOM   2702  CD2 LEU B1819     -83.196  -5.737-463.145  1.00  0.00           C  
ATOM   2703  N   ILE B1820     -79.198  -5.891-460.523  1.00  0.00           N  
ATOM   2704  CA  ILE B1820     -77.935  -6.365-461.075  1.00  0.00           C  
ATOM   2705  C   ILE B1820     -77.268  -7.395-460.167  1.00  0.00           C  
ATOM   2706  O   ILE B1820     -76.704  -8.383-460.644  1.00  0.00           O  
ATOM   2707  CB  ILE B1820     -76.965  -5.193-461.338  1.00  0.00           C  
ATOM   2708  CG1 ILE B1820     -77.567  -4.274-462.404  1.00  0.00           C  
ATOM   2709  CG2 ILE B1820     -75.615  -5.725-461.811  1.00  0.00           C  
ATOM   2710  CD1 ILE B1820     -76.735  -3.080-462.731  1.00  0.00           C  
ATOM   2711  N   GLU B1821     -77.338  -7.170-458.859  1.00  0.00           N  
ATOM   2712  CA  GLU B1821     -76.744  -8.102-457.910  1.00  0.00           C  
ATOM   2713  C   GLU B1821     -77.490  -9.433-457.921  1.00  0.00           C  
ATOM   2714  O   GLU B1821     -76.937 -10.470-457.553  1.00  0.00           O  
ATOM   2715  CB  GLU B1821     -76.763  -7.508-456.500  1.00  0.00           C  
ATOM   2716  CG  GLU B1821     -75.622  -6.538-456.217  1.00  0.00           C  
ATOM   2717  CD  GLU B1821     -75.816  -5.769-454.917  1.00  0.00           C  
ATOM   2718  OE1 GLU B1821     -76.054  -6.414-453.868  1.00  0.00           O  
ATOM   2719  OE2 GLU B1821     -75.728  -4.518-454.945  1.00  0.00           O  
ATOM   2720  N   VAL B1822     -78.751  -9.397-458.337  1.00  0.00           N  
ATOM   2721  CA  VAL B1822     -79.562 -10.604-458.404  1.00  0.00           C  
ATOM   2722  C   VAL B1822     -79.319 -11.347-459.722  1.00  0.00           C  
ATOM   2723  O   VAL B1822     -79.134 -12.562-459.729  1.00  0.00           O  
ATOM   2724  CB  VAL B1822     -81.072 -10.272-458.289  1.00  0.00           C  
ATOM   2725  CG1 VAL B1822     -81.906 -11.495-458.630  1.00  0.00           C  
ATOM   2726  CG2 VAL B1822     -81.400  -9.814-456.881  1.00  0.00           C  
ATOM   2727  N   LEU B1823     -79.306 -10.605-460.828  1.00  0.00           N  
ATOM   2728  CA  LEU B1823     -79.113 -11.186-462.156  1.00  0.00           C  
ATOM   2729  C   LEU B1823     -77.754 -11.827-462.460  1.00  0.00           C  
ATOM   2730  O   LEU B1823     -77.698 -12.965-462.929  1.00  0.00           O  
ATOM   2731  CB  LEU B1823     -79.424 -10.140-463.236  1.00  0.00           C  
ATOM   2732  CG  LEU B1823     -80.907  -9.817-463.436  1.00  0.00           C  
ATOM   2733  CD1 LEU B1823     -81.082  -8.724-464.483  1.00  0.00           C  
ATOM   2734  CD2 LEU B1823     -81.636 -11.085-463.858  1.00  0.00           C  
ATOM   2735  N   GLN B1824     -76.666 -11.110-462.199  1.00  0.00           N  
ATOM   2736  CA  GLN B1824     -75.337 -11.639-462.491  1.00  0.00           C  
ATOM   2737  C   GLN B1824     -75.118 -13.052-461.963  1.00  0.00           C  
ATOM   2738  O   GLN B1824     -74.683 -13.934-462.701  1.00  0.00           O  
ATOM   2739  CB  GLN B1824     -74.259 -10.681-461.965  1.00  0.00           C  
ATOM   2740  CG  GLN B1824     -74.282  -9.337-462.686  1.00  0.00           C  
ATOM   2741  CD  GLN B1824     -73.222  -8.371-462.202  1.00  0.00           C  
ATOM   2742  OE1 GLN B1824     -73.086  -8.133-461.002  1.00  0.00           O  
ATOM   2743  NE2 GLN B1824     -72.473  -7.793-463.140  1.00  0.00           N  
ATOM   2744  N   PRO B1825     -75.416 -13.294-460.677  1.00  0.00           N  
ATOM   2745  CA  PRO B1825     -75.203 -14.662-460.191  1.00  0.00           C  
ATOM   2746  C   PRO B1825     -76.120 -15.673-460.889  1.00  0.00           C  
ATOM   2747  O   PRO B1825     -75.722 -16.813-461.136  1.00  0.00           O  
ATOM   2748  CB  PRO B1825     -75.469 -14.544-458.684  1.00  0.00           C  
ATOM   2749  CG  PRO B1825     -76.409 -13.373-458.584  1.00  0.00           C  
ATOM   2750  CD  PRO B1825     -75.850 -12.398-459.590  1.00  0.00           C  
ATOM   2751  N   LEU B1826     -77.338 -15.244-461.220  1.00  0.00           N  
ATOM   2752  CA  LEU B1826     -78.306 -16.113-461.892  1.00  0.00           C  
ATOM   2753  C   LEU B1826     -77.843 -16.525-463.290  1.00  0.00           C  
ATOM   2754  O   LEU B1826     -77.917 -17.701-463.648  1.00  0.00           O  
ATOM   2755  CB  LEU B1826     -79.679 -15.425-461.974  1.00  0.00           C  
ATOM   2756  CG  LEU B1826     -80.851 -16.168-462.652  1.00  0.00           C  
ATOM   2757  CD1 LEU B1826     -82.162 -15.603-462.133  1.00  0.00           C  
ATOM   2758  CD2 LEU B1826     -80.795 -16.044-464.179  1.00  0.00           C  
ATOM   2759  N   ILE B1827     -77.371 -15.565-464.081  1.00  0.00           N  
ATOM   2760  CA  ILE B1827     -76.899 -15.880-465.425  1.00  0.00           C  
ATOM   2761  C   ILE B1827     -75.608 -16.689-465.335  1.00  0.00           C  
ATOM   2762  O   ILE B1827     -75.415 -17.673-466.056  1.00  0.00           O  
ATOM   2763  CB  ILE B1827     -76.653 -14.596-466.262  1.00  0.00           C  
ATOM   2764  CG1 ILE B1827     -77.942 -14.193-466.982  1.00  0.00           C  
ATOM   2765  CG2 ILE B1827     -75.552 -14.830-467.290  1.00  0.00           C  
ATOM   2766  CD1 ILE B1827     -79.061 -13.843-466.074  1.00  0.00           C  
ATOM   2767  N   ALA B1828     -74.730 -16.270-464.437  1.00  0.00           N  
ATOM   2768  CA  ALA B1828     -73.475 -16.959-464.241  1.00  0.00           C  
ATOM   2769  C   ALA B1828     -73.751 -18.433-463.951  1.00  0.00           C  
ATOM   2770  O   ALA B1828     -73.221 -19.317-464.621  1.00  0.00           O  
ATOM   2771  CB  ALA B1828     -72.723 -16.328-463.085  1.00  0.00           C  
ATOM   2772  N   GLU B1829     -74.590 -18.685-462.951  1.00  0.00           N  
ATOM   2773  CA  GLU B1829     -74.943 -20.045-462.547  1.00  0.00           C  
ATOM   2774  C   GLU B1829     -75.473 -20.841-463.738  1.00  0.00           C  
ATOM   2775  O   GLU B1829     -75.078 -21.987-463.964  1.00  0.00           O  
ATOM   2776  CB  GLU B1829     -76.008 -20.000-461.448  1.00  0.00           C  
ATOM   2777  CG  GLU B1829     -75.787 -20.946-460.272  1.00  0.00           C  
ATOM   2778  CD  GLU B1829     -75.730 -22.421-460.674  1.00  0.00           C  
ATOM   2779  OE1 GLU B1829     -74.708 -22.846-461.266  1.00  0.00           O  
ATOM   2780  OE2 GLU B1829     -76.707 -23.157-460.396  1.00  0.00           O  
ATOM   2781  N   HIS B1830     -76.368 -20.231-464.505  1.00  0.00           N  
ATOM   2782  CA  HIS B1830     -76.938 -20.909-465.656  1.00  0.00           C  
ATOM   2783  C   HIS B1830     -75.887 -21.235-466.715  1.00  0.00           C  
ATOM   2784  O   HIS B1830     -75.893 -22.325-467.296  1.00  0.00           O  
ATOM   2785  CB  HIS B1830     -78.049 -20.065-466.268  1.00  0.00           C  
ATOM   2786  CG  HIS B1830     -78.640 -20.664-467.503  1.00  0.00           C  
ATOM   2787  ND1 HIS B1830     -78.013 -20.609-468.730  1.00  0.00           N  
ATOM   2788  CD2 HIS B1830     -79.789 -21.350-467.697  1.00  0.00           C  
ATOM   2789  CE1 HIS B1830     -78.753 -21.233-469.627  1.00  0.00           C  
ATOM   2790  NE2 HIS B1830     -79.836 -21.692-469.026  1.00  0.00           N  
ATOM   2791  N   GLN B1831     -74.984 -20.293-466.960  1.00  0.00           N  
ATOM   2792  CA  GLN B1831     -73.933 -20.496-467.948  1.00  0.00           C  
ATOM   2793  C   GLN B1831     -73.009 -21.638-467.522  1.00  0.00           C  
ATOM   2794  O   GLN B1831     -72.521 -22.400-468.357  1.00  0.00           O  
ATOM   2795  CB  GLN B1831     -73.123 -19.209-468.128  1.00  0.00           C  
ATOM   2796  CG  GLN B1831     -73.960 -18.009-468.551  1.00  0.00           C  
ATOM   2797  CD  GLN B1831     -73.136 -16.744-468.721  1.00  0.00           C  
ATOM   2798  OE1 GLN B1831     -72.244 -16.457-467.915  1.00  0.00           O  
ATOM   2799  NE2 GLN B1831     -73.441 -15.969-469.762  1.00  0.00           N  
ATOM   2800  N   ALA B1832     -72.783 -21.755-466.218  1.00  0.00           N  
ATOM   2801  CA  ALA B1832     -71.920 -22.794-465.679  1.00  0.00           C  
ATOM   2802  C   ALA B1832     -72.551 -24.176-465.780  1.00  0.00           C  
ATOM   2803  O   ALA B1832     -71.870 -25.148-466.115  1.00  0.00           O  
ATOM   2804  CB  ALA B1832     -71.580 -22.488-464.234  1.00  0.00           C  
ATOM   2805  N   ARG B1833     -73.844 -24.268-465.478  1.00  0.00           N  
ATOM   2806  CA  ARG B1833     -74.545 -25.546-465.557  1.00  0.00           C  
ATOM   2807  C   ARG B1833     -74.726 -25.938-467.017  1.00  0.00           C  
ATOM   2808  O   ARG B1833     -74.738 -27.122-467.361  1.00  0.00           O  
ATOM   2809  CB  ARG B1833     -75.909 -25.465-464.865  1.00  0.00           C  
ATOM   2810  CG  ARG B1833     -75.838 -25.395-463.339  1.00  0.00           C  
ATOM   2811  CD  ARG B1833     -77.208 -25.107-462.733  1.00  0.00           C  
ATOM   2812  NE  ARG B1833     -77.813 -23.912-463.328  1.00  0.00           N  
ATOM   2813  CZ  ARG B1833     -78.943 -23.343-462.913  1.00  0.00           C  
ATOM   2814  NH1 ARG B1833     -79.612 -23.853-461.885  1.00  0.00           N  
ATOM   2815  NH2 ARG B1833     -79.408 -22.264-463.533  1.00  0.00           N  
ATOM   2816  N   ARG B1834     -74.856 -24.939-467.878  1.00  0.00           N  
ATOM   2817  CA  ARG B1834     -75.026 -25.207-469.290  1.00  0.00           C  
ATOM   2818  C   ARG B1834     -73.764 -25.848-469.834  1.00  0.00           C  
ATOM   2819  O   ARG B1834     -73.821 -26.737-470.677  1.00  0.00           O  
ATOM   2820  CB  ARG B1834     -75.305 -23.917-470.048  1.00  0.00           C  
ATOM   2821  CG  ARG B1834     -75.578 -24.140-471.510  1.00  0.00           C  
ATOM   2822  CD  ARG B1834     -75.899 -22.855-472.217  1.00  0.00           C  
ATOM   2823  NE  ARG B1834     -76.465 -23.138-473.527  1.00  0.00           N  
ATOM   2824  CZ  ARG B1834     -75.810 -23.739-474.516  1.00  0.00           C  
ATOM   2825  NH1 ARG B1834     -74.545 -24.118-474.347  1.00  0.00           N  
ATOM   2826  NH2 ARG B1834     -76.427 -23.974-475.670  1.00  0.00           N  
ATOM   2827  N   LYS B2014     -72.616 -25.399-469.346  1.00  0.00           N  
ATOM   2828  CA  LYS B2014     -71.353 -25.948-469.811  1.00  0.00           C  
ATOM   2829  C   LYS B2014     -71.254 -27.414-469.408  1.00  0.00           C  
ATOM   2830  O   LYS B2014     -70.577 -28.203-470.061  1.00  0.00           O  
ATOM   2831  CB  LYS B2014     -70.180 -25.159-469.227  1.00  0.00           C  
ATOM   2832  CG  LYS B2014     -68.900 -25.288-470.038  1.00  0.00           C  
ATOM   2833  CD  LYS B2014     -67.793 -24.402-469.487  1.00  0.00           C  
ATOM   2834  CE  LYS B2014     -66.563 -24.418-470.393  1.00  0.00           C  
ATOM   2835  NZ  LYS B2014     -65.480 -23.515-469.894  1.00  0.00           N  
ATOM   2836  N   GLU B2026     -71.944 -27.772-468.332  1.00  0.00           N  
ATOM   2837  CA  GLU B2026     -71.950 -29.143-467.834  1.00  0.00           C  
ATOM   2838  C   GLU B2026     -72.768 -30.080-468.725  1.00  0.00           C  
ATOM   2839  O   GLU B2026     -72.656 -31.301-468.608  1.00  0.00           O  
ATOM   2840  CB  GLU B2026     -72.546 -29.196-466.430  1.00  0.00           C  
ATOM   2841  CG  GLU B2026     -71.802 -28.438-465.362  1.00  0.00           C  
ATOM   2842  CD  GLU B2026     -72.686 -28.178-464.145  1.00  0.00           C  
ATOM   2843  OE1 GLU B2026     -73.397 -29.114-463.710  1.00  0.00           O  
ATOM   2844  OE2 GLU B2026     -72.674 -27.039-463.623  1.00  0.00           O  
ATOM   2845  N   VAL B2027     -73.606 -29.519-469.592  1.00  0.00           N  
ATOM   2846  CA  VAL B2027     -74.431 -30.347-470.465  1.00  0.00           C  
ATOM   2847  C   VAL B2027     -73.636 -30.879-471.649  1.00  0.00           C  
ATOM   2848  O   VAL B2027     -73.397 -30.160-472.623  1.00  0.00           O  
ATOM   2849  CB  VAL B2027     -75.655 -29.576-471.011  1.00  0.00           C  
ATOM   2850  CG1 VAL B2027     -76.514 -30.505-471.851  1.00  0.00           C  
ATOM   2851  CG2 VAL B2027     -76.464 -28.999-469.870  1.00  0.00           C  
ATOM   2852  N   THR B2039     -73.241 -32.146-471.558  1.00  0.00           N  
ATOM   2853  CA  THR B2039     -72.469 -32.810-472.608  1.00  0.00           C  
ATOM   2854  C   THR B2039     -73.356 -33.272-473.756  1.00  0.00           C  
ATOM   2855  O   THR B2039     -74.573 -33.425-473.600  1.00  0.00           O  
ATOM   2856  CB  THR B2039     -71.754 -34.052-472.069  1.00  0.00           C  
ATOM   2857  OG1 THR B2039     -72.730 -35.041-471.720  1.00  0.00           O  
ATOM   2858  CG2 THR B2039     -70.932 -33.704-470.837  1.00  0.00           C  
ATOM   2859  N   ASP B2040     -72.736 -33.504-474.908  1.00  0.00           N  
ATOM   2860  CA  ASP B2040     -73.464 -33.966-476.082  1.00  0.00           C  
ATOM   2861  C   ASP B2040     -74.284 -35.211-475.753  1.00  0.00           C  
ATOM   2862  O   ASP B2040     -75.451 -35.316-476.120  1.00  0.00           O  
ATOM   2863  CB  ASP B2040     -72.486 -34.277-477.216  1.00  0.00           C  
ATOM   2864  CG  ASP B2040     -71.876 -33.026-477.818  1.00  0.00           C  
ATOM   2865  OD1 ASP B2040     -72.640 -32.191-478.354  1.00  0.00           O  
ATOM   2866  OD2 ASP B2040     -70.634 -32.878-477.754  1.00  0.00           O  
ATOM   2867  N   GLU B2041     -73.665 -36.149-475.050  1.00  0.00           N  
ATOM   2868  CA  GLU B2041     -74.329 -37.389-474.674  1.00  0.00           C  
ATOM   2869  C   GLU B2041     -75.564 -37.133-473.821  1.00  0.00           C  
ATOM   2870  O   GLU B2041     -76.599 -37.781-474.004  1.00  0.00           O  
ATOM   2871  CB  GLU B2041     -73.352 -38.308-473.929  1.00  0.00           C  
ATOM   2872  CG  GLU B2041     -72.098 -37.605-473.420  1.00  0.00           C  
ATOM   2873  CD  GLU B2041     -71.193 -37.108-474.547  1.00  0.00           C  
ATOM   2874  OE1 GLU B2041     -70.636 -37.957-475.279  1.00  0.00           O  
ATOM   2875  OE2 GLU B2041     -71.045 -35.870-474.702  1.00  0.00           O  
ATOM   2876  N   ILE B2042     -75.453 -36.186-472.894  1.00  0.00           N  
ATOM   2877  CA  ILE B2042     -76.568 -35.850-472.020  1.00  0.00           C  
ATOM   2878  C   ILE B2042     -77.750 -35.348-472.840  1.00  0.00           C  
ATOM   2879  O   ILE B2042     -78.880 -35.804-472.662  1.00  0.00           O  
ATOM   2880  CB  ILE B2042     -76.159 -34.783-470.991  1.00  0.00           C  
ATOM   2881  CG1 ILE B2042     -75.135 -35.380-470.026  1.00  0.00           C  
ATOM   2882  CG2 ILE B2042     -77.383 -34.279-470.233  1.00  0.00           C  
ATOM   2883  CD1 ILE B2042     -74.558 -34.386-469.052  1.00  0.00           C  
ATOM   2884  N   VAL B2043     -77.485 -34.416-473.746  1.00  0.00           N  
ATOM   2885  CA  VAL B2043     -78.535 -33.876-474.587  1.00  0.00           C  
ATOM   2886  C   VAL B2043     -79.192 -35.012-475.361  1.00  0.00           C  
ATOM   2887  O   VAL B2043     -80.414 -35.071-475.493  1.00  0.00           O  
ATOM   2888  CB  VAL B2043     -77.972 -32.871-475.598  1.00  0.00           C  
ATOM   2889  CG1 VAL B2043     -79.111 -32.209-476.355  1.00  0.00           C  
ATOM   2890  CG2 VAL B2043     -77.125 -31.836-474.885  1.00  0.00           C  
ATOM   2891  N   LYS B2044     -78.370 -35.922-475.867  1.00  0.00           N  
ATOM   2892  CA  LYS B2044     -78.876 -37.045-476.635  1.00  0.00           C  
ATOM   2893  C   LYS B2044     -79.784 -37.949-475.811  1.00  0.00           C  
ATOM   2894  O   LYS B2044     -80.845 -38.361-476.282  1.00  0.00           O  
ATOM   2895  CB  LYS B2044     -77.722 -37.864-477.206  1.00  0.00           C  
ATOM   2896  CG  LYS B2044     -78.186 -38.952-478.155  1.00  0.00           C  
ATOM   2897  CD  LYS B2044     -77.029 -39.755-478.709  1.00  0.00           C  
ATOM   2898  CE  LYS B2044     -77.524 -40.849-479.650  1.00  0.00           C  
ATOM   2899  NZ  LYS B2044     -76.397 -41.637-480.232  1.00  0.00           N  
ATOM   2900  N   GLU B2047     -79.378 -38.262-474.585  1.00  0.00           N  
ATOM   2901  CA  GLU B2047     -80.200 -39.124-473.746  1.00  0.00           C  
ATOM   2902  C   GLU B2047     -81.560 -38.482-473.479  1.00  0.00           C  
ATOM   2903  O   GLU B2047     -82.589 -39.154-473.517  1.00  0.00           O  
ATOM   2904  CB  GLU B2047     -79.508 -39.431-472.415  1.00  0.00           C  
ATOM   2905  CG  GLU B2047     -80.189 -40.588-471.671  1.00  0.00           C  
ATOM   2906  CD  GLU B2047     -79.538 -40.930-470.342  1.00  0.00           C  
ATOM   2907  OE1 GLU B2047     -78.286 -40.923-470.268  1.00  0.00           O  
ATOM   2908  OE2 GLU B2047     -80.280 -41.224-469.376  1.00  0.00           O  
ATOM   2909  N   PHE B2048     -81.551 -37.180-473.206  1.00  0.00           N  
ATOM   2910  CA  PHE B2048     -82.776 -36.426-472.951  1.00  0.00           C  
ATOM   2911  C   PHE B2048     -83.692 -36.465-474.171  1.00  0.00           C  
ATOM   2912  O   PHE B2048     -84.911 -36.481-474.036  1.00  0.00           O  
ATOM   2913  CB  PHE B2048     -82.448 -34.955-472.631  1.00  0.00           C  
ATOM   2914  CG  PHE B2048     -82.303 -34.660-471.162  1.00  0.00           C  
ATOM   2915  CD1 PHE B2048     -83.426 -34.524-470.353  1.00  0.00           C  
ATOM   2916  CD2 PHE B2048     -81.045 -34.521-470.587  1.00  0.00           C  
ATOM   2917  CE1 PHE B2048     -83.299 -34.253-468.985  1.00  0.00           C  
ATOM   2918  CE2 PHE B2048     -80.903 -34.252-469.224  1.00  0.00           C  
ATOM   2919  CZ  PHE B2048     -82.034 -34.118-468.421  1.00  0.00           C  
ATOM   2920  N   MET B2049     -83.097 -36.482-475.360  1.00  0.00           N  
ATOM   2921  CA  MET B2049     -83.873 -36.475-476.592  1.00  0.00           C  
ATOM   2922  C   MET B2049     -84.133 -37.850-477.176  1.00  0.00           C  
ATOM   2923  O   MET B2049     -84.755 -37.977-478.228  1.00  0.00           O  
ATOM   2924  CB  MET B2049     -83.187 -35.595-477.634  1.00  0.00           C  
ATOM   2925  CG  MET B2049     -82.925 -34.175-477.149  1.00  0.00           C  
ATOM   2926  SD  MET B2049     -82.608 -33.002-478.479  1.00  0.00           S  
ATOM   2927  CE  MET B2049     -80.919 -33.455-478.901  1.00  0.00           C  
ATOM   2928  N   THR B2050     -83.658 -38.880-476.490  1.00  0.00           N  
ATOM   2929  CA  THR B2050     -83.871 -40.242-476.955  1.00  0.00           C  
ATOM   2930  C   THR B2050     -85.187 -40.764-476.405  1.00  0.00           C  
ATOM   2931  O   THR B2050     -85.378 -40.828-475.189  1.00  0.00           O  
ATOM   2932  CB  THR B2050     -82.758 -41.175-476.478  1.00  0.00           C  
ATOM   2933  OG1 THR B2050     -81.532 -40.813-477.119  1.00  0.00           O  
ATOM   2934  CG2 THR B2050     -83.103 -42.628-476.800  1.00  0.00           C  
ATOM   2935  N   PRO B2051     -86.124 -41.127-477.291  1.00  0.00           N  
ATOM   2936  CA  PRO B2051     -87.394 -41.637-476.767  1.00  0.00           C  
ATOM   2937  C   PRO B2051     -87.115 -42.886-475.947  1.00  0.00           C  
ATOM   2938  O   PRO B2051     -86.421 -43.789-476.401  1.00  0.00           O  
ATOM   2939  CB  PRO B2051     -88.221 -41.899-478.030  1.00  0.00           C  
ATOM   2940  CG  PRO B2051     -87.188 -41.986-479.137  1.00  0.00           C  
ATOM   2941  CD  PRO B2051     -86.165 -40.974-478.754  1.00  0.00           C  
ATOM   2942  N   ARG B2085     -87.638 -42.921-474.727  1.00  0.00           N  
ATOM   2943  CA  ARG B2085     -87.407 -44.045-473.837  1.00  0.00           C  
ATOM   2944  C   ARG B2085     -88.437 -44.085-472.738  1.00  0.00           C  
ATOM   2945  O   ARG B2085     -89.232 -43.157-472.572  1.00  0.00           O  
ATOM   2946  CB  ARG B2085     -86.038 -43.908-473.181  1.00  0.00           C  
ATOM   2947  CG  ARG B2085     -85.918 -42.676-472.294  1.00  0.00           C  
ATOM   2948  CD  ARG B2085     -84.648 -41.912-472.627  1.00  0.00           C  
ATOM   2949  NE  ARG B2085     -84.776 -40.478-472.380  1.00  0.00           N  
ATOM   2950  CZ  ARG B2085     -84.642 -39.931-471.186  1.00  0.00           C  
ATOM   2951  NH1 ARG B2085     -84.375 -40.704-470.149  1.00  0.00           N  
ATOM   2952  NH2 ARG B2085     -84.771 -38.627-471.023  1.00  0.00           N  
ATOM   2953  N   LYS B2086     -88.422 -45.175-471.982  1.00  0.00           N  
ATOM   2954  CA  LYS B2086     -89.326 -45.290-470.858  1.00  0.00           C  
ATOM   2955  C   LYS B2086     -88.700 -44.381-469.799  1.00  0.00           C  
ATOM   2956  O   LYS B2086     -87.473 -44.292-469.691  1.00  0.00           O  
ATOM   2957  CB  LYS B2086     -89.386 -46.735-470.349  1.00  0.00           C  
ATOM   2958  CG  LYS B2086     -90.277 -46.888-469.129  1.00  0.00           C  
ATOM   2959  CD  LYS B2086     -90.384 -48.323-468.643  1.00  0.00           C  
ATOM   2960  CE  LYS B2086     -91.298 -48.400-467.418  1.00  0.00           C  
ATOM   2961  NZ  LYS B2086     -91.501 -49.795-466.918  1.00  0.00           N  
ATOM   2962  N   LEU B2087     -89.530 -43.673-469.045  1.00  0.00           N  
ATOM   2963  CA  LEU B2087     -89.011 -42.806-467.998  1.00  0.00           C  
ATOM   2964  C   LEU B2087     -89.147 -43.560-466.679  1.00  0.00           C  
ATOM   2965  O   LEU B2087     -89.679 -44.667-466.655  1.00  0.00           O  
ATOM   2966  CB  LEU B2087     -89.776 -41.477-467.971  1.00  0.00           C  
ATOM   2967  CG  LEU B2087     -89.536 -40.535-469.165  1.00  0.00           C  
ATOM   2968  CD1 LEU B2087     -90.342 -39.269-468.990  1.00  0.00           C  
ATOM   2969  CD2 LEU B2087     -88.059 -40.182-469.276  1.00  0.00           C  
ATOM   2970  N   SER B2088     -88.660 -42.977-465.590  1.00  0.00           N  
ATOM   2971  CA  SER B2088     -88.721 -43.634-464.288  1.00  0.00           C  
ATOM   2972  C   SER B2088     -90.083 -43.582-463.617  1.00  0.00           C  
ATOM   2973  O   SER B2088     -90.199 -43.170-462.467  1.00  0.00           O  
ATOM   2974  CB  SER B2088     -87.670 -43.039-463.348  1.00  0.00           C  
ATOM   2975  OG  SER B2088     -86.367 -43.381-463.779  1.00  0.00           O  
ATOM   2976  N   PHE B2089     -91.110 -43.984-464.351  1.00  0.00           N  
ATOM   2977  CA  PHE B2089     -92.475 -44.033-463.840  1.00  0.00           C  
ATOM   2978  C   PHE B2089     -93.107 -45.245-464.492  1.00  0.00           C  
ATOM   2979  O   PHE B2089     -92.847 -45.524-465.666  1.00  0.00           O  
ATOM   2980  CB  PHE B2089     -93.281 -42.792-464.230  1.00  0.00           C  
ATOM   2981  CG  PHE B2089     -92.803 -41.530-463.591  1.00  0.00           C  
ATOM   2982  CD1 PHE B2089     -91.822 -40.753-464.201  1.00  0.00           C  
ATOM   2983  CD2 PHE B2089     -93.327 -41.117-462.372  1.00  0.00           C  
ATOM   2984  CE1 PHE B2089     -91.368 -39.575-463.604  1.00  0.00           C  
ATOM   2985  CE2 PHE B2089     -92.880 -39.943-461.764  1.00  0.00           C  
ATOM   2986  CZ  PHE B2089     -91.899 -39.171-462.382  1.00  0.00           C  
ATOM   2987  N   ASP B2090     -93.929 -45.970-463.745  1.00  0.00           N  
ATOM   2988  CA  ASP B2090     -94.563 -47.145-464.312  1.00  0.00           C  
ATOM   2989  C   ASP B2090     -96.030 -46.896-464.586  1.00  0.00           C  
ATOM   2990  O   ASP B2090     -96.740 -46.326-463.762  1.00  0.00           O  
ATOM   2991  CB  ASP B2090     -94.430 -48.341-463.372  1.00  0.00           C  
ATOM   2992  CG  ASP B2090     -94.725 -49.663-464.067  1.00  0.00           C  
ATOM   2993  OD1 ASP B2090     -95.008 -50.656-463.358  1.00  0.00           O  
ATOM   2994  OD2 ASP B2090     -94.662 -49.709-465.320  1.00  0.00           O  
ATOM   2995  N   PHE B2091     -96.474 -47.315-465.762  1.00  0.00           N  
ATOM   2996  CA  PHE B2091     -97.866 -47.169-466.143  1.00  0.00           C  
ATOM   2997  C   PHE B2091     -98.372 -48.514-466.616  1.00  0.00           C  
ATOM   2998  O   PHE B2091     -97.751 -49.172-467.452  1.00  0.00           O  
ATOM   2999  CB  PHE B2091     -98.024 -46.105-467.229  1.00  0.00           C  
ATOM   3000  CG  PHE B2091     -97.752 -44.713-466.737  1.00  0.00           C  
ATOM   3001  CD1 PHE B2091     -96.476 -44.165-466.822  1.00  0.00           C  
ATOM   3002  CD2 PHE B2091     -98.759 -43.974-466.118  1.00  0.00           C  
ATOM   3003  CE1 PHE B2091     -96.206 -42.903-466.294  1.00  0.00           C  
ATOM   3004  CE2 PHE B2091     -98.496 -42.711-465.586  1.00  0.00           C  
ATOM   3005  CZ  PHE B2091     -97.219 -42.176-465.673  1.00  0.00           C  
ATOM   3006  N   GLN B2092     -99.494 -48.930-466.048  1.00  0.00           N  
ATOM   3007  CA  GLN B2092    -100.084 -50.214-466.376  1.00  0.00           C  
ATOM   3008  C   GLN B2092    -101.309 -50.051-467.250  1.00  0.00           C  
ATOM   3009  O   GLN B2092    -102.104 -49.132-467.072  1.00  0.00           O  
ATOM   3010  CB  GLN B2092    -100.433 -50.962-465.089  1.00  0.00           C  
ATOM   3011  CG  GLN B2092     -99.211 -51.245-464.235  1.00  0.00           C  
ATOM   3012  CD  GLN B2092     -98.280 -52.265-464.879  1.00  0.00           C  
ATOM   3013  OE1 GLN B2092     -97.074 -52.262-464.639  1.00  0.00           O  
ATOM   3014  NE2 GLN B2092     -98.844 -53.151-465.690  1.00  0.00           N  
ATOM   3015  N   HIS B 472    -101.450 -50.963-468.200  1.00  0.00           N  
ATOM   3016  CA  HIS B 472    -102.562 -50.931-469.125  1.00  0.00           C  
ATOM   3017  C   HIS B 472    -102.906 -52.368-469.505  1.00  0.00           C  
ATOM   3018  O   HIS B 472    -102.184 -53.008-470.265  1.00  0.00           O  
ATOM   3019  CB  HIS B 472    -102.159 -50.107-470.357  1.00  0.00           C  
ATOM   3020  CG  HIS B 472    -103.277 -49.857-471.317  1.00  0.00           C  
ATOM   3021  ND1 HIS B 472    -104.579 -49.665-470.909  1.00  0.00           N  
ATOM   3022  CD2 HIS B 472    -103.280 -49.725-472.664  1.00  0.00           C  
ATOM   3023  CE1 HIS B 472    -105.338 -49.427-471.964  1.00  0.00           C  
ATOM   3024  NE2 HIS B 472    -104.574 -49.456-473.041  1.00  0.00           N  
ATOM   3025  N   HIS B 473    -104.006 -52.874-468.958  1.00  0.00           N  
ATOM   3026  CA  HIS B 473    -104.429 -54.238-469.241  1.00  0.00           C  
ATOM   3027  C   HIS B 473    -105.709 -54.307-470.056  1.00  0.00           C  
ATOM   3028  O   HIS B 473    -106.578 -53.437-469.954  1.00  0.00           O  
ATOM   3029  CB  HIS B 473    -104.615 -55.009-467.937  1.00  0.00           C  
ATOM   3030  CG  HIS B 473    -103.430 -54.932-467.031  1.00  0.00           C  
ATOM   3031  ND1 HIS B 473    -103.430 -54.192-465.867  1.00  0.00           N  
ATOM   3032  CD2 HIS B 473    -102.187 -55.454-467.148  1.00  0.00           C  
ATOM   3033  CE1 HIS B 473    -102.235 -54.260-465.308  1.00  0.00           C  
ATOM   3034  NE2 HIS B 473    -101.462 -55.018-466.065  1.00  0.00           N  
ATOM   3035  N   HIS B 474    -105.810 -55.362-470.860  1.00  0.00           N  
ATOM   3036  CA  HIS B 474    -106.968 -55.608-471.718  1.00  0.00           C  
ATOM   3037  C   HIS B 474    -106.771 -56.954-472.405  1.00  0.00           C  
ATOM   3038  O   HIS B 474    -105.833 -57.681-472.082  1.00  0.00           O  
ATOM   3039  CB  HIS B 474    -107.078 -54.499-472.759  1.00  0.00           C  
ATOM   3040  CG  HIS B 474    -105.793 -54.221-473.472  1.00  0.00           C  
ATOM   3041  ND1 HIS B 474    -105.575 -53.065-474.188  1.00  0.00           N  
ATOM   3042  CD2 HIS B 474    -104.653 -54.947-473.571  1.00  0.00           C  
ATOM   3043  CE1 HIS B 474    -104.354 -53.087-474.694  1.00  0.00           C  
ATOM   3044  NE2 HIS B 474    -103.774 -54.218-474.334  1.00  0.00           N  
ATOM   3045  N   HIS B 475    -107.651 -57.280-473.350  1.00  0.00           N  
ATOM   3046  CA  HIS B 475    -107.564 -58.538-474.096  1.00  0.00           C  
ATOM   3047  C   HIS B 475    -107.871 -58.351-475.575  1.00  0.00           C  
ATOM   3048  O   HIS B 475    -108.610 -59.138-476.166  1.00  0.00           O  
ATOM   3049  CB  HIS B 475    -108.523 -59.573-473.505  1.00  0.00           C  
ATOM   3050  CG  HIS B 475    -107.941 -60.352-472.369  1.00  0.00           C  
ATOM   3051  ND1 HIS B 475    -108.705 -60.840-471.331  1.00  0.00           N  
ATOM   3052  CD2 HIS B 475    -106.670 -60.749-472.121  1.00  0.00           C  
ATOM   3053  CE1 HIS B 475    -107.929 -61.503-470.492  1.00  0.00           C  
ATOM   3054  NE2 HIS B 475    -106.690 -61.463-470.948  1.00  0.00           N  
HETATM 3055  NH3 LTN B 478     -95.022 -22.710-480.105  1.00  0.00           N  
HETATM 3056  CA  LTN B 478     -94.256 -22.203-478.934  1.00  0.00           C  
HETATM 3057  CB  LTN B 478     -93.479 -23.370-478.270  1.00  0.00           C  
HETATM 3058  CG  LTN B 478     -94.349 -24.489-477.730  1.00  0.00           C  
HETATM 3059  CD2 LTN B 478     -94.969 -24.457-476.518  1.00  0.00           C  
HETATM 3060  CE2 LTN B 478     -95.641 -25.734-476.501  1.00  0.00           C  
HETATM 3061  CE3 LTN B 478     -95.076 -23.542-475.409  1.00  0.00           C  
HETATM 3062  CD1 LTN B 478     -94.597 -25.654-478.404  1.00  0.00           C  
HETATM 3063  NE1 LTN B 478     -95.380 -26.373-477.625  1.00  0.00           N  
HETATM 3064  CZ2 LTN B 478     -96.442 -26.111-475.349  1.00  0.00           C  
HETATM 3065  CZ3 LTN B 478     -95.868 -23.916-474.271  1.00  0.00           C  
HETATM 3066  CH2 LTN B 478     -96.550 -25.190-474.233  1.00  0.00           C  
HETATM 3067  C   LTN B 478     -93.233 -21.177-479.365  1.00  0.00           C  
HETATM 3068  O   LTN B 478     -93.086 -20.832-480.697  1.00  0.00           O  
HETATM 3069  N   LTN B 478     -92.509 -20.625-478.558  1.00  0.00           N  
TER
END
