# Supplementary material for: Backbone Brackets and Arginine Tweezers delineate Class I and Class II aminoacyl tRNA synthetases
Source: PLoS Comput Biol. 2018 Apr 16;14(4):e1006101. doi: 10.1371/journal.pcbi.1006101 (PMC5919687; doi:10.1371/journal.pcbi.1006101)
Supplement: S11 File — All structures of Class I aaRS with residues renumbered according to the MSA. (GZ) [file pcbi.1006101.s023.tar.gz › 2quj_A_renum.pdb]

ATOM      1  N   TRP A 171     -10.891 102.442-188.994  1.00  0.00           N  
ATOM      2  CA  TRP A 171      -9.465 102.056-189.159  1.00  0.00           C  
ATOM      3  C   TRP A 171      -8.712 103.031-190.041  1.00  0.00           C  
ATOM      4  O   TRP A 171      -8.826 102.987-191.265  1.00  0.00           O  
ATOM      5  N   THR A 172      -7.942 103.916-189.415  1.00  0.00           N  
ATOM      6  CA  THR A 172      -7.175 104.897-190.162  1.00  0.00           C  
ATOM      7  C   THR A 172      -5.952 105.382-189.401  1.00  0.00           C  
ATOM      8  O   THR A 172      -4.856 105.460-189.956  1.00  0.00           O  
ATOM      9  N   VAL A 173      -6.146 105.708-188.127  1.00  0.00           N  
ATOM     10  CA  VAL A 173      -5.047 106.181-187.301  1.00  0.00           C  
ATOM     11  C   VAL A 173      -4.779 105.268-186.117  1.00  0.00           C  
ATOM     12  O   VAL A 173      -5.646 105.069-185.260  1.00  0.00           O  
ATOM     13  N   GLN A 174      -3.570 104.716-186.066  1.00  0.00           N  
ATOM     14  CA  GLN A 174      -3.206 103.814-184.986  1.00  0.00           C  
ATOM     15  C   GLN A 174      -3.062 102.381-185.478  1.00  0.00           C  
ATOM     16  O   GLN A 174      -2.639 101.498-184.731  1.00  0.00           O  
ATOM     17  N   THR A 175      -3.419 102.154-186.742  1.00  0.00           N  
ATOM     18  CA  THR A 175      -3.321 100.825-187.324  1.00  0.00           C  
ATOM     19  C   THR A 175      -1.882 100.443-187.618  1.00  0.00           C  
ATOM     20  O   THR A 175      -1.614  99.504-188.369  1.00  0.00           O  
ATOM     21  N   SER A 176      -0.956 101.190-187.026  1.00  0.00           N  
ATOM     22  CA  SER A 176       0.475 100.951-187.189  1.00  0.00           C  
ATOM     23  C   SER A 176       1.081 100.599-185.827  1.00  0.00           C  
ATOM     24  O   SER A 176       1.997  99.778-185.731  1.00  0.00           O  
ATOM     25  CB  SER A 176       1.151 102.200-187.766  1.00  0.00           C  
ATOM     26  OG  SER A 176       0.815 103.356-187.014  1.00  0.00           O  
ATOM     27  N   SER A 177       0.550 101.224-184.779  1.00  0.00           N  
ATOM     28  CA  SER A 177       1.009 100.995-183.411  1.00  0.00           C  
ATOM     29  C   SER A 177       0.655  99.588-182.938  1.00  0.00           C  
ATOM     30  O   SER A 177      -0.418  99.067-183.250  1.00  0.00           O  
ATOM     31  CB  SER A 177       0.375 102.022-182.467  1.00  0.00           C  
ATOM     32  OG  SER A 177       0.752 101.786-181.122  1.00  0.00           O  
ATOM     33  N   ALA A 178       1.560  98.981-182.178  1.00  0.00           N  
ATOM     34  CA  ALA A 178       1.341  97.638-181.660  1.00  0.00           C  
ATOM     35  C   ALA A 178       0.249  97.644-180.594  1.00  0.00           C  
ATOM     36  O   ALA A 178      -0.315  96.598-180.266  1.00  0.00           O  
ATOM     37  CB  ALA A 178       2.640  97.085-181.084  1.00  0.00           C  
ATOM     38  N   LYS A 179      -0.048  98.827-180.059  1.00  0.00           N  
ATOM     39  CA  LYS A 179      -1.079  98.983-179.031  1.00  0.00           C  
ATOM     40  C   LYS A 179      -2.472  98.986-179.657  1.00  0.00           C  
ATOM     41  O   LYS A 179      -3.477  99.092-178.955  1.00  0.00           O  
ATOM     42  CB  LYS A 179      -0.882 100.297-178.267  1.00  0.00           C  
ATOM     43  CG  LYS A 179       0.488 100.477-177.641  1.00  0.00           C  
ATOM     44  CD  LYS A 179       0.658 101.901-177.125  1.00  0.00           C  
ATOM     45  CE  LYS A 179       2.076 102.154-176.623  1.00  0.00           C  
ATOM     46  NZ  LYS A 179       2.306 103.583-176.238  1.00  0.00           N  
ATOM     47  N   GLY A 180      -2.522  98.872-180.980  1.00  0.00           N  
ATOM     48  CA  GLY A 180      -3.795  98.874-181.674  1.00  0.00           C  
ATOM     49  C   GLY A 180      -4.217 100.292-181.999  1.00  0.00           C  
ATOM     50  O   GLY A 180      -3.424 101.228-181.867  1.00  0.00           O  
ATOM     51  N   ILE A 182      -5.467 100.454-182.421  1.00  0.00           N  
ATOM     52  CA  ILE A 182      -6.001 101.769-182.769  1.00  0.00           C  
ATOM     53  C   ILE A 182      -6.149 102.679-181.558  1.00  0.00           C  
ATOM     54  O   ILE A 182      -6.343 102.210-180.436  1.00  0.00           O  
ATOM     55  CB  ILE A 182      -7.385 101.636-183.465  1.00  0.00           C  
ATOM     56  CG1 ILE A 182      -7.189 101.114-184.890  1.00  0.00           C  
ATOM     57  CG2 ILE A 182      -8.121 102.972-183.458  1.00  0.00           C  
ATOM     58  CD1 ILE A 182      -8.445 101.093-185.723  1.00  0.00           C  
ATOM     59  N   ASP A 183      -6.033 103.983-181.792  1.00  0.00           N  
ATOM     60  CA  ASP A 183      -6.197 104.964-180.727  1.00  0.00           C  
ATOM     61  C   ASP A 183      -7.682 105.303-180.767  1.00  0.00           C  
ATOM     62  O   ASP A 183      -8.111 106.113-181.587  1.00  0.00           O  
ATOM     63  CB  ASP A 183      -5.381 106.222-181.017  1.00  0.00           C  
ATOM     64  CG  ASP A 183      -5.432 107.224-179.879  1.00  0.00           C  
ATOM     65  OD1 ASP A 183      -6.509 107.400-179.267  1.00  0.00           O  
ATOM     66  OD2 ASP A 183      -4.395 107.850-179.595  1.00  0.00           O  
ATOM     67  N   TYR A 184      -8.467 104.686-179.889  1.00  0.00           N  
ATOM     68  CA  TYR A 184      -9.906 104.919-179.894  1.00  0.00           C  
ATOM     69  C   TYR A 184     -10.374 106.264-179.376  1.00  0.00           C  
ATOM     70  O   TYR A 184     -11.409 106.764-179.813  1.00  0.00           O  
ATOM     71  CB  TYR A 184     -10.623 103.793-179.155  1.00  0.00           C  
ATOM     72  CG  TYR A 184     -10.428 102.458-179.820  1.00  0.00           C  
ATOM     73  CD1 TYR A 184      -9.454 101.572-179.369  1.00  0.00           C  
ATOM     74  CD2 TYR A 184     -11.202 102.084-180.918  1.00  0.00           C  
ATOM     75  CE1 TYR A 184      -9.258 100.337-179.993  1.00  0.00           C  
ATOM     76  CE2 TYR A 184     -11.014 100.848-181.554  1.00  0.00           C  
ATOM     77  CZ  TYR A 184     -10.042  99.980-181.081  1.00  0.00           C  
ATOM     78  OH  TYR A 184      -9.867  98.747-181.667  1.00  0.00           O  
ATOM     79  N   ASP A 185      -9.627 106.863-178.456  1.00  0.00           N  
ATOM     80  CA  ASP A 185     -10.025 108.162-177.934  1.00  0.00           C  
ATOM     81  C   ASP A 185      -9.846 109.234-178.992  1.00  0.00           C  
ATOM     82  O   ASP A 185     -10.517 110.260-178.971  1.00  0.00           O  
ATOM     83  CB  ASP A 185      -9.234 108.497-176.675  1.00  0.00           C  
ATOM     84  CG  ASP A 185      -9.848 107.878-175.434  1.00  0.00           C  
ATOM     85  OD1 ASP A 185     -10.165 106.667-175.466  1.00  0.00           O  
ATOM     86  OD2 ASP A 185     -10.021 108.600-174.430  1.00  0.00           O  
ATOM     87  N   LYS A 186      -8.949 108.972-179.934  1.00  0.00           N  
ATOM     88  CA  LYS A 186      -8.676 109.892-181.029  1.00  0.00           C  
ATOM     89  C   LYS A 186      -9.663 109.589-182.155  1.00  0.00           C  
ATOM     90  O   LYS A 186      -9.916 110.422-183.024  1.00  0.00           O  
ATOM     91  CB  LYS A 186      -7.237 109.699-181.521  1.00  0.00           C  
ATOM     92  CG  LYS A 186      -6.816 110.618-182.657  1.00  0.00           C  
ATOM     93  CD  LYS A 186      -5.332 110.455-182.972  1.00  0.00           C  
ATOM     94  CE  LYS A 186      -4.468 110.789-181.753  1.00  0.00           C  
ATOM     95  NZ  LYS A 186      -3.001 110.679-182.024  1.00  0.00           N  
ATOM     96  N   LEU A 187     -10.220 108.385-182.127  1.00  0.00           N  
ATOM     97  CA  LEU A 187     -11.186 107.967-183.130  1.00  0.00           C  
ATOM     98  C   LEU A 187     -12.539 108.566-182.748  1.00  0.00           C  
ATOM     99  O   LEU A 187     -13.329 108.964-183.611  1.00  0.00           O  
ATOM    100  CB  LEU A 187     -11.269 106.441-183.168  1.00  0.00           C  
ATOM    101  CG  LEU A 187     -11.550 105.802-184.524  1.00  0.00           C  
ATOM    102  CD1 LEU A 187     -11.674 104.296-184.367  1.00  0.00           C  
ATOM    103  CD2 LEU A 187     -12.818 106.386-185.104  1.00  0.00           C  
ATOM    104  N   ILE A 188     -12.803 108.628-181.445  1.00  0.00           N  
ATOM    105  CA  ILE A 188     -14.049 109.193-180.950  1.00  0.00           C  
ATOM    106  C   ILE A 188     -14.173 110.638-181.412  1.00  0.00           C  
ATOM    107  O   ILE A 188     -15.223 111.056-181.897  1.00  0.00           O  
ATOM    108  CB  ILE A 188     -14.111 109.177-179.408  1.00  0.00           C  
ATOM    109  CG1 ILE A 188     -14.231 107.738-178.901  1.00  0.00           C  
ATOM    110  CG2 ILE A 188     -15.284 110.015-178.928  1.00  0.00           C  
ATOM    111  CD1 ILE A 188     -14.343 107.620-177.393  1.00  0.00           C  
ATOM    112  N   VAL A 189     -13.095 111.401-181.263  1.00  0.00           N  
ATOM    113  CA  VAL A 189     -13.108 112.802-181.656  1.00  0.00           C  
ATOM    114  C   VAL A 189     -13.328 112.962-183.157  1.00  0.00           C  
ATOM    115  O   VAL A 189     -14.072 113.838-183.589  1.00  0.00           O  
ATOM    116  CB  VAL A 189     -11.796 113.517-181.250  1.00  0.00           C  
ATOM    117  CG1 VAL A 189     -10.621 112.883-181.957  1.00  0.00           C  
ATOM    118  CG2 VAL A 189     -11.883 115.004-181.577  1.00  0.00           C  
ATOM    119  N   ARG A 190     -12.683 112.114-183.950  1.00  0.00           N  
ATOM    120  CA  ARG A 190     -12.838 112.180-185.394  1.00  0.00           C  
ATOM    121  C   ARG A 190     -14.289 111.923-185.778  1.00  0.00           C  
ATOM    122  O   ARG A 190     -14.911 112.730-186.467  1.00  0.00           O  
ATOM    123  CB  ARG A 190     -11.959 111.137-186.080  1.00  0.00           C  
ATOM    124  CG  ARG A 190     -12.044 111.209-187.590  1.00  0.00           C  
ATOM    125  CD  ARG A 190     -11.295 110.073-188.277  1.00  0.00           C  
ATOM    126  NE  ARG A 190     -11.145 110.344-189.706  1.00  0.00           N  
ATOM    127  CZ  ARG A 190     -10.455 111.372-190.200  1.00  0.00           C  
ATOM    128  NH1 ARG A 190      -9.854 112.221-189.372  1.00  0.00           N  
ATOM    129  NH2 ARG A 190     -10.373 111.560-191.513  1.00  0.00           N  
ATOM    130  N   PHE A 191     -14.818 110.788-185.325  1.00  0.00           N  
ATOM    131  CA  PHE A 191     -16.194 110.385-185.612  1.00  0.00           C  
ATOM    132  C   PHE A 191     -17.254 111.273-184.962  1.00  0.00           C  
ATOM    133  O   PHE A 191     -18.435 111.179-185.296  1.00  0.00           O  
ATOM    134  CB  PHE A 191     -16.412 108.931-185.176  1.00  0.00           C  
ATOM    135  CG  PHE A 191     -15.852 107.910-186.137  1.00  0.00           C  
ATOM    136  CD1 PHE A 191     -15.053 108.300-187.212  1.00  0.00           C  
ATOM    137  CD2 PHE A 191     -16.136 106.553-185.971  1.00  0.00           C  
ATOM    138  CE1 PHE A 191     -14.547 107.356-188.109  1.00  0.00           C  
ATOM    139  CE2 PHE A 191     -15.635 105.599-186.862  1.00  0.00           C  
ATOM    140  CZ  PHE A 191     -14.840 106.002-187.934  1.00  0.00           C  
ATOM    141  N   GLY A 195     -16.838 112.126-184.031  1.00  0.00           N  
ATOM    142  CA  GLY A 195     -17.782 113.005-183.369  1.00  0.00           C  
ATOM    143  C   GLY A 195     -18.719 112.298-182.406  1.00  0.00           C  
ATOM    144  O   GLY A 195     -19.764 112.834-182.044  1.00  0.00           O  
ATOM    145  N   SER A 196     -18.357 111.093-181.984  1.00  0.00           N  
ATOM    146  CA  SER A 196     -19.194 110.348-181.053  1.00  0.00           C  
ATOM    147  C   SER A 196     -18.879 110.781-179.627  1.00  0.00           C  
ATOM    148  O   SER A 196     -18.078 111.690-179.409  1.00  0.00           O  
ATOM    149  CB  SER A 196     -18.941 108.854-181.193  1.00  0.00           C  
ATOM    150  OG  SER A 196     -17.623 108.544-180.791  1.00  0.00           O  
ATOM    151  N   SER A 197     -19.507 110.127-178.660  1.00  0.00           N  
ATOM    152  CA  SER A 197     -19.285 110.458-177.260  1.00  0.00           C  
ATOM    153  C   SER A 197     -18.665 109.286-176.527  1.00  0.00           C  
ATOM    154  O   SER A 197     -19.032 108.135-176.753  1.00  0.00           O  
ATOM    155  CB  SER A 197     -20.606 110.827-176.589  1.00  0.00           C  
ATOM    156  OG  SER A 197     -21.256 111.865-177.298  1.00  0.00           O  
ATOM    157  N   LYS A 198     -17.719 109.583-175.647  1.00  0.00           N  
ATOM    158  CA  LYS A 198     -17.066 108.538-174.882  1.00  0.00           C  
ATOM    159  C   LYS A 198     -17.955 108.043-173.744  1.00  0.00           C  
ATOM    160  O   LYS A 198     -18.672 108.820-173.111  1.00  0.00           O  
ATOM    161  CB  LYS A 198     -15.735 109.041-174.311  1.00  0.00           C  
ATOM    162  CG  LYS A 198     -15.054 108.007-173.423  1.00  0.00           C  
ATOM    163  CD  LYS A 198     -13.573 108.271-173.248  1.00  0.00           C  
ATOM    164  CE  LYS A 198     -12.882 107.041-172.666  1.00  0.00           C  
ATOM    165  NZ  LYS A 198     -13.055 105.829-173.537  1.00  0.00           N  
ATOM    166  N   ILE A 199     -17.917 106.740-173.502  1.00  0.00           N  
ATOM    167  CA  ILE A 199     -18.693 106.158-172.424  1.00  0.00           C  
ATOM    168  C   ILE A 199     -17.852 106.311-171.162  1.00  0.00           C  
ATOM    169  O   ILE A 199     -16.835 105.628-171.012  1.00  0.00           O  
ATOM    170  CB  ILE A 199     -18.946 104.656-172.652  1.00  0.00           C  
ATOM    171  CG1 ILE A 199     -19.785 104.443-173.916  1.00  0.00           C  
ATOM    172  CG2 ILE A 199     -19.634 104.060-171.434  1.00  0.00           C  
ATOM    173  CD1 ILE A 199     -20.095 102.982-174.195  1.00  0.00           C  
ATOM    174  N   ASP A 200     -18.260 107.212-170.268  1.00  0.00           N  
ATOM    175  CA  ASP A 200     -17.538 107.435-169.016  1.00  0.00           C  
ATOM    176  C   ASP A 200     -18.223 106.725-167.854  1.00  0.00           C  
ATOM    177  O   ASP A 200     -19.212 106.020-168.051  1.00  0.00           O  
ATOM    178  CB  ASP A 200     -17.428 108.932-168.705  1.00  0.00           C  
ATOM    179  CG  ASP A 200     -18.778 109.634-168.682  1.00  0.00           C  
ATOM    180  OD1 ASP A 200     -19.800 108.979-168.378  1.00  0.00           O  
ATOM    181  OD2 ASP A 200     -18.812 110.854-168.953  1.00  0.00           O  
ATOM    182  N   LYS A 201     -17.695 106.922-166.646  1.00  0.00           N  
ATOM    183  CA  LYS A 201     -18.243 106.299-165.442  1.00  0.00           C  
ATOM    184  C   LYS A 201     -19.675 106.707-165.128  1.00  0.00           C  
ATOM    185  O   LYS A 201     -20.466 105.888-164.663  1.00  0.00           O  
ATOM    186  CB  LYS A 201     -17.353 106.606-164.232  1.00  0.00           C  
ATOM    187  CG  LYS A 201     -16.116 105.725-164.134  1.00  0.00           C  
ATOM    188  CD  LYS A 201     -16.489 104.252-163.928  1.00  0.00           C  
ATOM    189  CE  LYS A 201     -17.265 104.040-162.627  1.00  0.00           C  
ATOM    190  NZ  LYS A 201     -17.567 102.601-162.374  1.00  0.00           N  
ATOM    191  N   GLU A 202     -20.006 107.970-165.368  1.00  0.00           N  
ATOM    192  CA  GLU A 202     -21.363 108.447-165.112  1.00  0.00           C  
ATOM    193  C   GLU A 202     -22.356 107.590-165.899  1.00  0.00           C  
ATOM    194  O   GLU A 202     -23.288 107.008-165.332  1.00  0.00           O  
ATOM    195  CB  GLU A 202     -21.501 109.910-165.538  1.00  0.00           C  
ATOM    196  CG  GLU A 202     -20.610 110.870-164.770  1.00  0.00           C  
ATOM    197  CD  GLU A 202     -20.658 112.292-165.321  1.00  0.00           C  
ATOM    198  OE1 GLU A 202     -20.180 113.218-164.625  1.00  0.00           O  
ATOM    199  OE2 GLU A 202     -21.164 112.484-166.451  1.00  0.00           O  
ATOM    200  N   LEU A 203     -22.132 107.505-167.206  1.00  0.00           N  
ATOM    201  CA  LEU A 203     -22.995 106.737-168.092  1.00  0.00           C  
ATOM    202  C   LEU A 203     -23.087 105.281-167.665  1.00  0.00           C  
ATOM    203  O   LEU A 203     -24.162 104.678-167.694  1.00  0.00           O  
ATOM    204  CB  LEU A 203     -22.477 106.815-169.527  1.00  0.00           C  
ATOM    205  CG  LEU A 203     -23.415 106.185-170.551  1.00  0.00           C  
ATOM    206  CD1 LEU A 203     -24.788 106.848-170.460  1.00  0.00           C  
ATOM    207  CD2 LEU A 203     -22.828 106.340-171.943  1.00  0.00           C  
ATOM    208  N   ILE A 204     -21.951 104.717-167.277  1.00  0.00           N  
ATOM    209  CA  ILE A 204     -21.906 103.331-166.842  1.00  0.00           C  
ATOM    210  C   ILE A 204     -22.733 103.157-165.571  1.00  0.00           C  
ATOM    211  O   ILE A 204     -23.515 102.218-165.459  1.00  0.00           O  
ATOM    212  CB  ILE A 204     -20.452 102.885-166.590  1.00  0.00           C  
ATOM    213  CG1 ILE A 204     -19.658 102.993-167.897  1.00  0.00           C  
ATOM    214  CG2 ILE A 204     -20.422 101.457-166.034  1.00  0.00           C  
ATOM    215  CD1 ILE A 204     -18.206 102.599-167.787  1.00  0.00           C  
ATOM    216  N   ASN A 205     -22.573 104.073-164.622  1.00  0.00           N  
ATOM    217  CA  ASN A 205     -23.325 103.981-163.377  1.00  0.00           C  
ATOM    218  C   ASN A 205     -24.814 104.164-163.619  1.00  0.00           C  
ATOM    219  O   ASN A 205     -25.641 103.567-162.927  1.00  0.00           O  
ATOM    220  CB  ASN A 205     -22.836 105.020-162.368  1.00  0.00           C  
ATOM    221  CG  ASN A 205     -21.420 104.756-161.917  1.00  0.00           C  
ATOM    222  OD1 ASN A 205     -20.982 103.605-161.859  1.00  0.00           O  
ATOM    223  ND2 ASN A 205     -20.694 105.818-161.584  1.00  0.00           N  
ATOM    224  N   ARG A 206     -25.158 104.990-164.600  1.00  0.00           N  
ATOM    225  CA  ARG A 206     -26.559 105.212-164.918  1.00  0.00           C  
ATOM    226  C   ARG A 206     -27.181 103.927-165.477  1.00  0.00           C  
ATOM    227  O   ARG A 206     -28.346 103.622-165.217  1.00  0.00           O  
ATOM    228  CB  ARG A 206     -26.697 106.346-165.931  1.00  0.00           C  
ATOM    229  CG  ARG A 206     -28.128 106.744-166.166  1.00  0.00           C  
ATOM    230  CD  ARG A 206     -28.232 107.941-167.067  1.00  0.00           C  
ATOM    231  NE  ARG A 206     -29.624 108.347-167.227  1.00  0.00           N  
ATOM    232  CZ  ARG A 206     -30.024 109.273-168.085  1.00  0.00           C  
ATOM    233  NH1 ARG A 206     -29.137 109.884-168.865  1.00  0.00           N  
ATOM    234  NH2 ARG A 206     -31.306 109.600-168.150  1.00  0.00           N  
ATOM    235  N   ILE A 207     -26.402 103.174-166.245  1.00  0.00           N  
ATOM    236  CA  ILE A 207     -26.891 101.925-166.807  1.00  0.00           C  
ATOM    237  C   ILE A 207     -27.128 100.958-165.655  1.00  0.00           C  
ATOM    238  O   ILE A 207     -28.136 100.243-165.618  1.00  0.00           O  
ATOM    239  CB  ILE A 207     -25.872 101.329-167.801  1.00  0.00           C  
ATOM    240  CG1 ILE A 207     -25.793 102.226-169.041  1.00  0.00           C  
ATOM    241  CG2 ILE A 207     -26.250  99.895-168.153  1.00  0.00           C  
ATOM    242  CD1 ILE A 207     -24.746 101.812-170.050  1.00  0.00           C  
ATOM    243  N   GLU A 208     -26.200 100.944-164.705  1.00  0.00           N  
ATOM    244  CA  GLU A 208     -26.342 100.074-163.547  1.00  0.00           C  
ATOM    245  C   GLU A 208     -27.611 100.404-162.763  1.00  0.00           C  
ATOM    246  O   GLU A 208     -28.398  99.511-162.438  1.00  0.00           O  
ATOM    247  CB  GLU A 208     -25.131 100.196-162.627  1.00  0.00           C  
ATOM    248  CG  GLU A 208     -25.272  99.397-161.339  1.00  0.00           C  
ATOM    249  CD  GLU A 208     -23.955  99.213-160.612  1.00  0.00           C  
ATOM    250  OE1 GLU A 208     -23.201 100.201-160.475  1.00  0.00           O  
ATOM    251  OE2 GLU A 208     -23.677  98.076-160.173  1.00  0.00           O  
ATOM    252  N   ARG A 209     -27.818 101.682-162.464  1.00  0.00           N  
ATOM    253  CA  ARG A 209     -29.001 102.083-161.717  1.00  0.00           C  
ATOM    254  C   ARG A 209     -30.293 101.794-162.482  1.00  0.00           C  
ATOM    255  O   ARG A 209     -31.287 101.365-161.890  1.00  0.00           O  
ATOM    256  CB  ARG A 209     -28.911 103.567-161.334  1.00  0.00           C  
ATOM    257  CG  ARG A 209     -27.852 103.829-160.254  1.00  0.00           C  
ATOM    258  CD  ARG A 209     -27.842 105.269-159.716  1.00  0.00           C  
ATOM    259  NE  ARG A 209     -27.001 106.185-160.485  1.00  0.00           N  
ATOM    260  CZ  ARG A 209     -27.384 106.816-161.591  1.00  0.00           C  
ATOM    261  NH1 ARG A 209     -28.611 106.634-162.071  1.00  0.00           N  
ATOM    262  NH2 ARG A 209     -26.543 107.634-162.214  1.00  0.00           N  
ATOM    263  N   ALA A 210     -30.266 102.000-163.798  1.00  0.00           N  
ATOM    264  CA  ALA A 210     -31.436 101.776-164.642  1.00  0.00           C  
ATOM    265  C   ALA A 210     -31.781 100.311-164.849  1.00  0.00           C  
ATOM    266  O   ALA A 210     -32.933  99.973-165.092  1.00  0.00           O  
ATOM    267  CB  ALA A 210     -31.224 102.436-165.992  1.00  0.00           C  
ATOM    268  N   THR A 211     -30.790  99.439-164.746  1.00  0.00           N  
ATOM    269  CA  THR A 211     -31.015  98.015-164.964  1.00  0.00           C  
ATOM    270  C   THR A 211     -30.983  97.177-163.691  1.00  0.00           C  
ATOM    271  O   THR A 211     -31.420  96.027-163.688  1.00  0.00           O  
ATOM    272  CB  THR A 211     -29.953  97.448-165.912  1.00  0.00           C  
ATOM    273  OG1 THR A 211     -28.667  97.544-165.280  1.00  0.00           O  
ATOM    274  CG2 THR A 211     -29.926  98.235-167.225  1.00  0.00           C  
ATOM    275  N   GLY A 212     -30.459  97.749-162.614  1.00  0.00           N  
ATOM    276  CA  GLY A 212     -30.364  97.008-161.367  1.00  0.00           C  
ATOM    277  C   GLY A 212     -29.429  95.822-161.537  1.00  0.00           C  
ATOM    278  O   GLY A 212     -29.557  94.805-160.854  1.00  0.00           O  
ATOM    279  N   GLN A 214     -28.482  95.959-162.460  1.00  0.00           N  
ATOM    280  CA  GLN A 214     -27.518  94.904-162.751  1.00  0.00           C  
ATOM    281  C   GLN A 214     -26.106  95.478-162.787  1.00  0.00           C  
ATOM    282  O   GLN A 214     -25.919  96.682-162.969  1.00  0.00           O  
ATOM    283  CB  GLN A 214     -27.832  94.279-164.110  1.00  0.00           C  
ATOM    284  CG  GLN A 214     -29.125  93.500-164.170  1.00  0.00           C  
ATOM    285  CD  GLN A 214     -28.988  92.140-163.535  1.00  0.00           C  
ATOM    286  OE1 GLN A 214     -28.682  92.026-162.351  1.00  0.00           O  
ATOM    287  NE2 GLN A 214     -29.204  91.092-164.327  1.00  0.00           N  
ATOM    288  N   ARG A 215     -25.112  94.621-162.601  1.00  0.00           N  
ATOM    289  CA  ARG A 215     -23.742  95.093-162.661  1.00  0.00           C  
ATOM    290  C   ARG A 215     -23.436  95.235-164.141  1.00  0.00           C  
ATOM    291  O   ARG A 215     -23.615  94.294-164.910  1.00  0.00           O  
ATOM    292  CB  ARG A 215     -22.781  94.086-162.041  1.00  0.00           C  
ATOM    293  CG  ARG A 215     -21.370  94.623-161.939  1.00  0.00           C  
ATOM    294  CD  ARG A 215     -20.387  93.538-161.569  1.00  0.00           C  
ATOM    295  NE  ARG A 215     -19.043  94.081-161.392  1.00  0.00           N  
ATOM    296  CZ  ARG A 215     -17.941  93.342-161.354  1.00  0.00           C  
ATOM    297  NH1 ARG A 215     -18.030  92.023-161.484  1.00  0.00           N  
ATOM    298  NH2 ARG A 215     -16.758  93.919-161.189  1.00  0.00           N  
ATOM    299  N   PRO A 216     -22.985  96.424-164.564  1.00  0.00           N  
ATOM    300  CA  PRO A 216     -22.681  96.613-165.982  1.00  0.00           C  
ATOM    301  C   PRO A 216     -21.718  95.575-166.543  1.00  0.00           C  
ATOM    302  O   PRO A 216     -20.695  95.258-165.939  1.00  0.00           O  
ATOM    303  CB  PRO A 216     -22.150  98.047-166.041  1.00  0.00           C  
ATOM    304  CG  PRO A 216     -21.772  98.367-164.629  1.00  0.00           C  
ATOM    305  CD  PRO A 216     -22.799  97.672-163.810  1.00  0.00           C  
ATOM    306  N   HIS A 217     -22.081  95.035-167.699  1.00  0.00           N  
ATOM    307  CA  HIS A 217     -21.298  94.012-168.381  1.00  0.00           C  
ATOM    308  C   HIS A 217     -19.825  94.405-168.428  1.00  0.00           C  
ATOM    309  O   HIS A 217     -19.490  95.587-168.578  1.00  0.00           O  
ATOM    310  CB  HIS A 217     -21.862  93.806-169.793  1.00  0.00           C  
ATOM    311  CG  HIS A 217     -21.301  92.618-170.509  1.00  0.00           C  
ATOM    312  ND1 HIS A 217     -20.081  92.642-171.154  1.00  0.00           N  
ATOM    313  CD2 HIS A 217     -21.789  91.365-170.674  1.00  0.00           C  
ATOM    314  CE1 HIS A 217     -19.845  91.456-171.686  1.00  0.00           C  
ATOM    315  NE2 HIS A 217     -20.866  90.663-171.410  1.00  0.00           N  
ATOM    316  N   HIS A 218     -18.944  93.415-168.300  1.00  0.00           N  
ATOM    317  CA  HIS A 218     -17.517  93.706-168.316  1.00  0.00           C  
ATOM    318  C   HIS A 218     -17.012  94.429-169.568  1.00  0.00           C  
ATOM    319  O   HIS A 218     -16.022  95.162-169.483  1.00  0.00           O  
ATOM    320  CB  HIS A 218     -16.673  92.442-168.045  1.00  0.00           C  
ATOM    321  CG  HIS A 218     -16.888  91.321-169.015  1.00  0.00           C  
ATOM    322  ND1 HIS A 218     -17.908  90.403-168.879  1.00  0.00           N  
ATOM    323  CD2 HIS A 218     -16.189  90.948-170.113  1.00  0.00           C  
ATOM    324  CE1 HIS A 218     -17.823  89.508-169.849  1.00  0.00           C  
ATOM    325  NE2 HIS A 218     -16.788  89.816-170.610  1.00  0.00           N  
ATOM    326  N   PHE A 219     -17.666  94.256-170.720  1.00  0.00           N  
ATOM    327  CA  PHE A 219     -17.195  94.974-171.911  1.00  0.00           C  
ATOM    328  C   PHE A 219     -17.279  96.456-171.582  1.00  0.00           C  
ATOM    329  O   PHE A 219     -16.440  97.251-172.007  1.00  0.00           O  
ATOM    330  CB  PHE A 219     -18.061  94.694-173.145  1.00  0.00           C  
ATOM    331  CG  PHE A 219     -17.895  93.318-173.723  1.00  0.00           C  
ATOM    332  CD1 PHE A 219     -16.839  92.501-173.337  1.00  0.00           C  
ATOM    333  CD2 PHE A 219     -18.797  92.850-174.678  1.00  0.00           C  
ATOM    334  CE1 PHE A 219     -16.679  91.233-173.891  1.00  0.00           C  
ATOM    335  CE2 PHE A 219     -18.654  91.585-175.247  1.00  0.00           C  
ATOM    336  CZ  PHE A 219     -17.590  90.770-174.853  1.00  0.00           C  
ATOM    337  N   LEU A 220     -18.305  96.817-170.818  1.00  0.00           N  
ATOM    338  CA  LEU A 220     -18.508  98.201-170.406  1.00  0.00           C  
ATOM    339  C   LEU A 220     -17.492  98.598-169.336  1.00  0.00           C  
ATOM    340  O   LEU A 220     -16.837  99.638-169.441  1.00  0.00           O  
ATOM    341  CB  LEU A 220     -19.923  98.390-169.862  1.00  0.00           C  
ATOM    342  CG  LEU A 220     -21.066  98.529-170.873  1.00  0.00           C  
ATOM    343  CD1 LEU A 220     -22.415  98.558-170.137  1.00  0.00           C  
ATOM    344  CD2 LEU A 220     -20.871  99.802-171.683  1.00  0.00           C  
ATOM    345  N   ARG A 221     -17.355  97.764-168.308  1.00  0.00           N  
ATOM    346  CA  ARG A 221     -16.407  98.062-167.236  1.00  0.00           C  
ATOM    347  C   ARG A 221     -14.967  98.193-167.758  1.00  0.00           C  
ATOM    348  O   ARG A 221     -14.207  99.023-167.267  1.00  0.00           O  
ATOM    349  CB  ARG A 221     -16.445  96.975-166.150  1.00  0.00           C  
ATOM    350  CG  ARG A 221     -17.815  96.719-165.530  1.00  0.00           C  
ATOM    351  CD  ARG A 221     -17.698  95.905-164.237  1.00  0.00           C  
ATOM    352  NE  ARG A 221     -17.028  94.615-164.422  1.00  0.00           N  
ATOM    353  CZ  ARG A 221     -17.647  93.482-164.746  1.00  0.00           C  
ATOM    354  NH1 ARG A 221     -18.963  93.456-164.929  1.00  0.00           N  
ATOM    355  NH2 ARG A 221     -16.948  92.366-164.884  1.00  0.00           N  
ATOM    356  N   ARG A 222     -14.616  97.400-168.768  1.00  0.00           N  
ATOM    357  CA  ARG A 222     -13.263  97.395-169.310  1.00  0.00           C  
ATOM    358  C   ARG A 222     -12.966  98.238-170.553  1.00  0.00           C  
ATOM    359  O   ARG A 222     -11.886  98.118-171.135  1.00  0.00           O  
ATOM    360  CB  ARG A 222     -12.842  95.949-169.569  1.00  0.00           C  
ATOM    361  CG  ARG A 222     -12.821  95.112-168.310  1.00  0.00           C  
ATOM    362  CD  ARG A 222     -12.753  93.645-168.634  1.00  0.00           C  
ATOM    363  NE  ARG A 222     -12.874  92.820-167.439  1.00  0.00           N  
ATOM    364  CZ  ARG A 222     -12.902  91.493-167.460  1.00  0.00           C  
ATOM    365  NH1 ARG A 222     -12.817  90.854-168.614  1.00  0.00           N  
ATOM    366  NH2 ARG A 222     -13.014  90.802-166.329  1.00  0.00           N  
ATOM    367  N   GLY A 224     -13.905  99.082-170.969  1.00  0.00           N  
ATOM    368  CA  GLY A 224     -13.661  99.923-172.128  1.00  0.00           C  
ATOM    369  C   GLY A 224     -13.718  99.255-173.493  1.00  0.00           C  
ATOM    370  O   GLY A 224     -13.215  99.808-174.475  1.00  0.00           O  
ATOM    371  N   ILE A 225     -14.307  98.065-173.571  1.00  0.00           N  
ATOM    372  CA  ILE A 225     -14.424  97.387-174.858  1.00  0.00           C  
ATOM    373  C   ILE A 225     -15.535  98.102-175.627  1.00  0.00           C  
ATOM    374  O   ILE A 225     -15.399  98.374-176.822  1.00  0.00           O  
ATOM    375  CB  ILE A 225     -14.694  95.890-174.662  1.00  0.00           C  
ATOM    376  CG1 ILE A 225     -13.430  95.247-174.068  1.00  0.00           C  
ATOM    377  CG2 ILE A 225     -15.054  95.239-175.990  1.00  0.00           C  
ATOM    378  CD1 ILE A 225     -13.571  93.798-173.670  1.00  0.00           C  
ATOM    379  N   PHE A 226     -16.644  98.404-174.959  1.00  0.00           N  
ATOM    380  CA  PHE A 226     -17.667  99.207-175.619  1.00  0.00           C  
ATOM    381  C   PHE A 226     -17.365 100.556-174.979  1.00  0.00           C  
ATOM    382  O   PHE A 226     -17.751 100.834-173.843  1.00  0.00           O  
ATOM    383  CB  PHE A 226     -19.084  98.720-175.321  1.00  0.00           C  
ATOM    384  CG  PHE A 226     -19.625  97.801-176.381  1.00  0.00           C  
ATOM    385  CD1 PHE A 226     -19.347  96.437-176.344  1.00  0.00           C  
ATOM    386  CD2 PHE A 226     -20.346  98.315-177.462  1.00  0.00           C  
ATOM    387  CE1 PHE A 226     -19.768  95.593-177.364  1.00  0.00           C  
ATOM    388  CE2 PHE A 226     -20.772  97.485-178.487  1.00  0.00           C  
ATOM    389  CZ  PHE A 226     -20.482  96.115-178.439  1.00  0.00           C  
ATOM    390  N   PHE A 227     -16.629 101.372-175.726  1.00  0.00           N  
ATOM    391  CA  PHE A 227     -16.150 102.668-175.262  1.00  0.00           C  
ATOM    392  C   PHE A 227     -16.867 103.915-175.767  1.00  0.00           C  
ATOM    393  O   PHE A 227     -16.807 104.963-175.130  1.00  0.00           O  
ATOM    394  CB  PHE A 227     -14.682 102.799-175.654  1.00  0.00           C  
ATOM    395  CG  PHE A 227     -14.477 102.889-177.136  1.00  0.00           C  
ATOM    396  CD1 PHE A 227     -14.691 101.784-177.941  1.00  0.00           C  
ATOM    397  CD2 PHE A 227     -14.163 104.101-177.737  1.00  0.00           C  
ATOM    398  CE1 PHE A 227     -14.604 101.882-179.326  1.00  0.00           C  
ATOM    399  CE2 PHE A 227     -14.075 104.213-179.120  1.00  0.00           C  
ATOM    400  CZ  PHE A 227     -14.296 103.106-179.917  1.00  0.00           C  
ATOM    401  N   SER A 228     -17.521 103.819-176.917  1.00  0.00           N  
ATOM    402  CA  SER A 228     -18.173 104.986-177.486  1.00  0.00           C  
ATOM    403  C   SER A 228     -19.677 104.832-177.639  1.00  0.00           C  
ATOM    404  O   SER A 228     -20.192 103.716-177.631  1.00  0.00           O  
ATOM    405  CB  SER A 228     -17.540 105.287-178.848  1.00  0.00           C  
ATOM    406  OG  SER A 228     -18.134 106.420-179.450  1.00  0.00           O  
ATOM    407  N   HIS A 229     -20.379 105.955-177.775  1.00  0.00           N  
ATOM    408  CA  HIS A 229     -21.824 105.925-177.955  1.00  0.00           C  
ATOM    409  C   HIS A 229     -22.341 107.208-178.576  1.00  0.00           C  
ATOM    410  O   HIS A 229     -21.613 108.195-178.706  1.00  0.00           O  
ATOM    411  CB  HIS A 229     -22.554 105.742-176.624  1.00  0.00           C  
ATOM    412  CG  HIS A 229     -22.794 107.025-175.887  1.00  0.00           C  
ATOM    413  ND1 HIS A 229     -21.863 107.581-175.033  1.00  0.00           N  
ATOM    414  CD2 HIS A 229     -23.844 107.881-175.906  1.00  0.00           C  
ATOM    415  CE1 HIS A 229     -22.331 108.721-174.555  1.00  0.00           C  
ATOM    416  NE2 HIS A 229     -23.530 108.927-175.069  1.00  0.00           N  
ATOM    417  N   ARG A 230     -23.619 107.169-178.942  1.00  0.00           N  
ATOM    418  CA  ARG A 230     -24.334 108.314-179.494  1.00  0.00           C  
ATOM    419  C   ARG A 230     -25.746 108.230-178.891  1.00  0.00           C  
ATOM    420  O   ARG A 230     -26.446 107.233-179.076  1.00  0.00           O  
ATOM    421  CB  ARG A 230     -24.403 108.237-181.026  1.00  0.00           C  
ATOM    422  CG  ARG A 230     -23.095 107.824-181.693  1.00  0.00           C  
ATOM    423  CD  ARG A 230     -23.120 108.029-183.207  1.00  0.00           C  
ATOM    424  NE  ARG A 230     -22.619 109.350-183.565  1.00  0.00           N  
ATOM    425  CZ  ARG A 230     -21.491 109.576-184.237  1.00  0.00           C  
ATOM    426  NH1 ARG A 230     -20.732 108.570-184.642  1.00  0.00           N  
ATOM    427  NH2 ARG A 230     -21.109 110.820-184.483  1.00  0.00           N  
ATOM    428  N   ASP A 231     -26.138 109.248-178.130  1.00  0.00           N  
ATOM    429  CA  ASP A 231     -27.469 109.307-177.517  1.00  0.00           C  
ATOM    430  C   ASP A 231     -27.833 108.240-176.491  1.00  0.00           C  
ATOM    431  O   ASP A 231     -29.021 108.023-176.236  1.00  0.00           O  
ATOM    432  CB  ASP A 231     -28.558 109.291-178.600  1.00  0.00           C  
ATOM    433  CG  ASP A 231     -28.539 110.529-179.467  1.00  0.00           C  
ATOM    434  OD1 ASP A 231     -27.884 111.517-179.085  1.00  0.00           O  
ATOM    435  OD2 ASP A 231     -29.194 110.520-180.526  1.00  0.00           O  
ATOM    436  N   MET A 232     -26.851 107.573-175.892  1.00  0.00           N  
ATOM    437  CA  MET A 232     -27.183 106.545-174.912  1.00  0.00           C  
ATOM    438  C   MET A 232     -28.004 107.122-173.762  1.00  0.00           C  
ATOM    439  O   MET A 232     -28.863 106.436-173.202  1.00  0.00           O  
ATOM    440  CB  MET A 232     -25.929 105.868-174.367  1.00  0.00           C  
ATOM    441  CG  MET A 232     -26.241 104.657-173.501  1.00  0.00           C  
ATOM    442  SD  MET A 232     -27.300 103.454-174.367  1.00  0.00           S  
ATOM    443  CE  MET A 232     -27.799 102.403-172.987  1.00  0.00           C  
ATOM    444  N   ASN A 233     -27.749 108.382-173.413  1.00  0.00           N  
ATOM    445  CA  ASN A 233     -28.505 109.016-172.341  1.00  0.00           C  
ATOM    446  C   ASN A 233     -29.966 109.168-172.761  1.00  0.00           C  
ATOM    447  O   ASN A 233     -30.868 109.133-171.918  1.00  0.00           O  
ATOM    448  CB  ASN A 233     -27.899 110.371-171.980  1.00  0.00           C  
ATOM    449  CG  ASN A 233     -26.663 110.241-171.092  1.00  0.00           C  
ATOM    450  OD1 ASN A 233     -26.744 109.788-169.945  1.00  0.00           O  
ATOM    451  ND2 ASN A 233     -25.513 110.635-171.623  1.00  0.00           N  
ATOM    452  N   GLN A 234     -30.201 109.326-174.065  1.00  0.00           N  
ATOM    453  CA  GLN A 234     -31.562 109.439-174.579  1.00  0.00           C  
ATOM    454  C   GLN A 234     -32.283 108.105-174.371  1.00  0.00           C  
ATOM    455  O   GLN A 234     -33.438 108.068-173.957  1.00  0.00           O  
ATOM    456  CB  GLN A 234     -31.541 109.793-176.065  1.00  0.00           C  
ATOM    457  CG  GLN A 234     -30.806 111.092-176.349  1.00  0.00           C  
ATOM    458  CD  GLN A 234     -31.396 112.268-175.582  1.00  0.00           C  
ATOM    459  OE1 GLN A 234     -30.668 113.114-175.056  1.00  0.00           O  
ATOM    460  NE2 GLN A 234     -32.725 112.329-175.521  1.00  0.00           N  
ATOM    461  N   VAL A 235     -31.589 107.006-174.652  1.00  0.00           N  
ATOM    462  CA  VAL A 235     -32.169 105.679-174.473  1.00  0.00           C  
ATOM    463  C   VAL A 235     -32.508 105.471-172.999  1.00  0.00           C  
ATOM    464  O   VAL A 235     -33.586 104.974-172.657  1.00  0.00           O  
ATOM    465  CB  VAL A 235     -31.183 104.568-174.920  1.00  0.00           C  
ATOM    466  CG1 VAL A 235     -31.777 103.192-174.639  1.00  0.00           C  
ATOM    467  CG2 VAL A 235     -30.876 104.708-176.410  1.00  0.00           C  
ATOM    468  N   LEU A 236     -31.578 105.856-172.129  1.00  0.00           N  
ATOM    469  CA  LEU A 236     -31.774 105.708-170.693  1.00  0.00           C  
ATOM    470  C   LEU A 236     -32.923 106.572-170.189  1.00  0.00           C  
ATOM    471  O   LEU A 236     -33.717 106.127-169.360  1.00  0.00           O  
ATOM    472  CB  LEU A 236     -30.484 106.044-169.943  1.00  0.00           C  
ATOM    473  CG  LEU A 236     -29.375 105.003-170.129  1.00  0.00           C  
ATOM    474  CD1 LEU A 236     -28.083 105.516-169.524  1.00  0.00           C  
ATOM    475  CD2 LEU A 236     -29.792 103.691-169.486  1.00  0.00           C  
ATOM    476  N   ASP A 237     -33.015 107.804-170.681  1.00  0.00           N  
ATOM    477  CA  ASP A 237     -34.105 108.673-170.271  1.00  0.00           C  
ATOM    478  C   ASP A 237     -35.420 107.992-170.623  1.00  0.00           C  
ATOM    479  O   ASP A 237     -36.326 107.891-169.789  1.00  0.00           O  
ATOM    480  CB  ASP A 237     -34.033 110.031-170.975  1.00  0.00           C  
ATOM    481  CG  ASP A 237     -33.135 111.018-170.251  1.00  0.00           C  
ATOM    482  OD1 ASP A 237     -31.904 110.979-170.453  1.00  0.00           O  
ATOM    483  OD2 ASP A 237     -33.660 111.831-169.461  1.00  0.00           O  
ATOM    484  N   ALA A 238     -35.514 107.514-171.858  1.00  0.00           N  
ATOM    485  CA  ALA A 238     -36.723 106.847-172.324  1.00  0.00           C  
ATOM    486  C   ALA A 238     -37.049 105.647-171.452  1.00  0.00           C  
ATOM    487  O   ALA A 238     -38.175 105.496-170.989  1.00  0.00           O  
ATOM    488  CB  ALA A 238     -36.556 106.409-173.776  1.00  0.00           C  
ATOM    489  N   TYR A 240     -36.058 104.798-171.220  1.00  0.00           N  
ATOM    490  CA  TYR A 240     -36.258 103.609-170.408  1.00  0.00           C  
ATOM    491  C   TYR A 240     -36.721 103.934-168.982  1.00  0.00           C  
ATOM    492  O   TYR A 240     -37.556 103.220-168.419  1.00  0.00           O  
ATOM    493  CB  TYR A 240     -34.969 102.790-170.349  1.00  0.00           C  
ATOM    494  CG  TYR A 240     -35.161 101.426-169.737  1.00  0.00           C  
ATOM    495  CD1 TYR A 240     -35.798 100.415-170.447  1.00  0.00           C  
ATOM    496  CD2 TYR A 240     -34.716 101.147-168.440  1.00  0.00           C  
ATOM    497  CE1 TYR A 240     -35.988  99.159-169.895  1.00  0.00           C  
ATOM    498  CE2 TYR A 240     -34.903  99.890-167.872  1.00  0.00           C  
ATOM    499  CZ  TYR A 240     -35.541  98.898-168.610  1.00  0.00           C  
ATOM    500  OH  TYR A 240     -35.724  97.632-168.082  1.00  0.00           O  
ATOM    501  N   GLU A 241     -36.176 105.004-168.403  1.00  0.00           N  
ATOM    502  CA  GLU A 241     -36.535 105.401-167.042  1.00  0.00           C  
ATOM    503  C   GLU A 241     -37.932 106.022-166.973  1.00  0.00           C  
ATOM    504  O   GLU A 241     -38.571 106.007-165.920  1.00  0.00           O  
ATOM    505  CB  GLU A 241     -35.488 106.373-166.478  1.00  0.00           C  
ATOM    506  CG  GLU A 241     -34.088 105.761-166.376  1.00  0.00           C  
ATOM    507  CD  GLU A 241     -33.033 106.723-165.841  1.00  0.00           C  
ATOM    508  OE1 GLU A 241     -32.955 107.869-166.335  1.00  0.00           O  
ATOM    509  OE2 GLU A 241     -32.268 106.324-164.933  1.00  0.00           O  
ATOM    510  N   ASN A 243     -38.400 106.567-168.095  1.00  0.00           N  
ATOM    511  CA  ASN A 243     -39.731 107.163-168.156  1.00  0.00           C  
ATOM    512  C   ASN A 243     -40.699 106.123-168.691  1.00  0.00           C  
ATOM    513  O   ASN A 243     -41.787 106.444-169.165  1.00  0.00           O  
ATOM    514  CB  ASN A 243     -39.737 108.397-169.055  1.00  0.00           C  
ATOM    515  CG  ASN A 243     -38.973 109.548-168.451  1.00  0.00           C  
ATOM    516  OD1 ASN A 243     -39.269 109.991-167.342  1.00  0.00           O  
ATOM    517  ND2 ASN A 243     -37.979 110.041-169.176  1.00  0.00           N  
ATOM    518  N   LYS A 244     -40.272 104.869-168.612  1.00  0.00           N  
ATOM    519  CA  LYS A 244     -41.064 103.730-169.051  1.00  0.00           C  
ATOM    520  C   LYS A 244     -41.375 103.693-170.549  1.00  0.00           C  
ATOM    521  O   LYS A 244     -42.186 102.884-170.989  1.00  0.00           O  
ATOM    522  CB  LYS A 244     -42.361 103.653-168.243  1.00  0.00           C  
ATOM    523  CG  LYS A 244     -42.187 103.905-166.744  1.00  0.00           C  
ATOM    524  CD  LYS A 244     -41.170 102.972-166.087  1.00  0.00           C  
ATOM    525  CE  LYS A 244     -41.620 101.526-166.153  1.00  0.00           C  
ATOM    526  NZ  LYS A 244     -40.676 100.603-165.471  1.00  0.00           N  
ATOM    527  N   LYS A 245     -40.735 104.562-171.329  1.00  0.00           N  
ATOM    528  CA  LYS A 245     -40.932 104.563-172.782  1.00  0.00           C  
ATOM    529  C   LYS A 245     -40.209 103.330-173.326  1.00  0.00           C  
ATOM    530  O   LYS A 245     -39.292 102.809-172.691  1.00  0.00           O  
ATOM    531  CB  LYS A 245     -40.306 105.804-173.428  1.00  0.00           C  
ATOM    532  CG  LYS A 245     -40.932 107.117-173.049  1.00  0.00           C  
ATOM    533  CD  LYS A 245     -42.290 107.299-173.703  1.00  0.00           C  
ATOM    534  CE  LYS A 245     -42.852 108.690-173.411  1.00  0.00           C  
ATOM    535  NZ  LYS A 245     -44.213 108.879-173.991  1.00  0.00           N  
ATOM    536  N   PRO A 265     -40.610 102.843-174.506  1.00  0.00           N  
ATOM    537  CA  PRO A 265     -39.937 101.661-175.059  1.00  0.00           C  
ATOM    538  C   PRO A 265     -38.792 102.010-176.007  1.00  0.00           C  
ATOM    539  O   PRO A 265     -38.657 103.153-176.464  1.00  0.00           O  
ATOM    540  CB  PRO A 265     -41.057 100.955-175.807  1.00  0.00           C  
ATOM    541  CG  PRO A 265     -41.790 102.128-176.408  1.00  0.00           C  
ATOM    542  CD  PRO A 265     -41.858 103.126-175.242  1.00  0.00           C  
ATOM    543  N   PHE A 266     -37.969 101.009-176.291  1.00  0.00           N  
ATOM    544  CA  PHE A 266     -36.878 101.157-177.232  1.00  0.00           C  
ATOM    545  C   PHE A 266     -36.568  99.747-177.676  1.00  0.00           C  
ATOM    546  O   PHE A 266     -36.946  98.796-176.995  1.00  0.00           O  
ATOM    547  CB  PHE A 266     -35.669 101.870-176.588  1.00  0.00           C  
ATOM    548  CG  PHE A 266     -34.752 100.982-175.774  1.00  0.00           C  
ATOM    549  CD1 PHE A 266     -33.788 100.185-176.395  1.00  0.00           C  
ATOM    550  CD2 PHE A 266     -34.801 101.004-174.378  1.00  0.00           C  
ATOM    551  CE1 PHE A 266     -32.883  99.428-175.641  1.00  0.00           C  
ATOM    552  CE2 PHE A 266     -33.903 100.252-173.616  1.00  0.00           C  
ATOM    553  CZ  PHE A 266     -32.941  99.462-174.250  1.00  0.00           C  
ATOM    554  N   TYR A 267     -35.941  99.590-178.838  1.00  0.00           N  
ATOM    555  CA  TYR A 267     -35.599  98.248-179.292  1.00  0.00           C  
ATOM    556  C   TYR A 267     -34.151  98.204-179.737  1.00  0.00           C  
ATOM    557  O   TYR A 267     -33.528  99.251-179.953  1.00  0.00           O  
ATOM    558  CB  TYR A 267     -36.527  97.769-180.421  1.00  0.00           C  
ATOM    559  CG  TYR A 267     -36.332  98.430-181.773  1.00  0.00           C  
ATOM    560  CD1 TYR A 267     -36.828  99.709-182.036  1.00  0.00           C  
ATOM    561  CD2 TYR A 267     -35.680  97.756-182.801  1.00  0.00           C  
ATOM    562  CE1 TYR A 267     -36.678 100.301-183.300  1.00  0.00           C  
ATOM    563  CE2 TYR A 267     -35.526  98.332-184.061  1.00  0.00           C  
ATOM    564  CZ  TYR A 267     -36.025  99.604-184.307  1.00  0.00           C  
ATOM    565  OH  TYR A 267     -35.847 100.167-185.562  1.00  0.00           O  
ATOM    566  N   LEU A 268     -33.616  96.989-179.840  1.00  0.00           N  
ATOM    567  CA  LEU A 268     -32.234  96.779-180.248  1.00  0.00           C  
ATOM    568  C   LEU A 268     -32.099  96.386-181.704  1.00  0.00           C  
ATOM    569  O   LEU A 268     -32.948  95.676-182.254  1.00  0.00           O  
ATOM    570  CB  LEU A 268     -31.594  95.689-179.400  1.00  0.00           C  
ATOM    571  CG  LEU A 268     -31.270  96.037-177.950  1.00  0.00           C  
ATOM    572  CD1 LEU A 268     -30.910  94.758-177.227  1.00  0.00           C  
ATOM    573  CD2 LEU A 268     -30.136  97.064-177.892  1.00  0.00           C  
ATOM    574  N   TYR A 269     -31.012  96.842-182.320  1.00  0.00           N  
ATOM    575  CA  TYR A 269     -30.744  96.522-183.708  1.00  0.00           C  
ATOM    576  C   TYR A 269     -29.250  96.395-184.010  1.00  0.00           C  
ATOM    577  O   TYR A 269     -28.489  97.359-183.890  1.00  0.00           O  
ATOM    578  CB  TYR A 269     -31.384  97.579-184.635  1.00  0.00           C  
ATOM    579  CG  TYR A 269     -30.792  97.630-186.033  1.00  0.00           C  
ATOM    580  CD1 TYR A 269     -30.440  96.455-186.709  1.00  0.00           C  
ATOM    581  CD2 TYR A 269     -30.534  98.852-186.657  1.00  0.00           C  
ATOM    582  CE1 TYR A 269     -29.831  96.493-187.966  1.00  0.00           C  
ATOM    583  CE2 TYR A 269     -29.926  98.905-187.930  1.00  0.00           C  
ATOM    584  CZ  TYR A 269     -29.576  97.718-188.568  1.00  0.00           C  
ATOM    585  OH  TYR A 269     -28.963  97.744-189.801  1.00  0.00           O  
ATOM    586  N   THR A 270     -28.846  95.191-184.401  1.00  0.00           N  
ATOM    587  CA  THR A 270     -27.473  94.916-184.787  1.00  0.00           C  
ATOM    588  C   THR A 270     -27.568  93.959-185.979  1.00  0.00           C  
ATOM    589  O   THR A 270     -28.658  93.487-186.316  1.00  0.00           O  
ATOM    590  CB  THR A 270     -26.643  94.287-183.613  1.00  0.00           C  
ATOM    591  OG1 THR A 270     -25.238  94.409-183.901  1.00  0.00           O  
ATOM    592  CG2 THR A 270     -27.003  92.813-183.408  1.00  0.00           C  
ATOM    593  N   GLY A 272     -26.451  93.692-186.642  1.00  0.00           N  
ATOM    594  CA  GLY A 272     -26.512  92.802-187.785  1.00  0.00           C  
ATOM    595  C   GLY A 272     -25.225  92.066-188.095  1.00  0.00           C  
ATOM    596  O   GLY A 272     -24.203  92.267-187.440  1.00  0.00           O  
ATOM    597  N   ARG A 273     -25.285  91.220-189.118  1.00  0.00           N  
ATOM    598  CA  ARG A 273     -24.149  90.414-189.529  1.00  0.00           C  
ATOM    599  C   ARG A 273     -24.085  90.248-191.050  1.00  0.00           C  
ATOM    600  O   ARG A 273     -25.100  90.009-191.713  1.00  0.00           O  
ATOM    601  CB  ARG A 273     -24.251  89.051-188.831  1.00  0.00           C  
ATOM    602  CG  ARG A 273     -23.569  87.877-189.526  1.00  0.00           C  
ATOM    603  CD  ARG A 273     -22.061  88.006-189.576  1.00  0.00           C  
ATOM    604  NE  ARG A 273     -21.484  86.836-190.231  1.00  0.00           N  
ATOM    605  CZ  ARG A 273     -20.210  86.723-190.591  1.00  0.00           C  
ATOM    606  NH1 ARG A 273     -19.361  87.718-190.365  1.00  0.00           N  
ATOM    607  NH2 ARG A 273     -19.784  85.614-191.174  1.00  0.00           N  
ATOM    608  N   GLY A 274     -22.882  90.398-191.596  1.00  0.00           N  
ATOM    609  CA  GLY A 274     -22.672  90.238-193.024  1.00  0.00           C  
ATOM    610  C   GLY A 274     -22.137  88.835-193.239  1.00  0.00           C  
ATOM    611  O   GLY A 274     -20.957  88.595-193.016  1.00  0.00           O  
ATOM    612  N   PRO A 275     -22.980  87.886-193.675  1.00  0.00           N  
ATOM    613  CA  PRO A 275     -22.588  86.490-193.910  1.00  0.00           C  
ATOM    614  C   PRO A 275     -21.653  86.242-195.093  1.00  0.00           C  
ATOM    615  O   PRO A 275     -22.070  85.717-196.124  1.00  0.00           O  
ATOM    616  CB  PRO A 275     -23.931  85.788-194.074  1.00  0.00           C  
ATOM    617  CG  PRO A 275     -24.749  86.837-194.767  1.00  0.00           C  
ATOM    618  CD  PRO A 275     -24.398  88.101-194.021  1.00  0.00           C  
ATOM    619  N   SER A 276     -20.386  86.602-194.925  1.00  0.00           N  
ATOM    620  CA  SER A 276     -19.384  86.423-195.975  1.00  0.00           C  
ATOM    621  C   SER A 276     -19.135  84.940-196.250  1.00  0.00           C  
ATOM    622  O   SER A 276     -18.778  84.556-197.369  1.00  0.00           O  
ATOM    623  CB  SER A 276     -18.082  87.103-195.560  1.00  0.00           C  
ATOM    624  OG  SER A 276     -18.343  88.409-195.073  1.00  0.00           O  
ATOM    625  N   SER A 277     -19.316  84.113-195.221  1.00  0.00           N  
ATOM    626  CA  SER A 277     -19.142  82.672-195.345  1.00  0.00           C  
ATOM    627  C   SER A 277     -19.631  81.998-194.077  1.00  0.00           C  
ATOM    628  O   SER A 277     -20.121  82.663-193.160  1.00  0.00           O  
ATOM    629  CB  SER A 277     -17.672  82.309-195.572  1.00  0.00           C  
ATOM    630  OG  SER A 277     -16.935  82.343-194.364  1.00  0.00           O  
ATOM    631  N   GLU A 278     -19.496  80.676-194.038  1.00  0.00           N  
ATOM    632  CA  GLU A 278     -19.902  79.880-192.888  1.00  0.00           C  
ATOM    633  C   GLU A 278     -18.884  80.034-191.763  1.00  0.00           C  
ATOM    634  O   GLU A 278     -19.153  79.666-190.621  1.00  0.00           O  
ATOM    635  CB  GLU A 278     -20.001  78.401-193.279  1.00  0.00           C  
ATOM    636  CG  GLU A 278     -21.268  78.027-194.033  1.00  0.00           C  
ATOM    637  CD  GLU A 278     -21.166  76.678-194.740  1.00  0.00           C  
ATOM    638  OE1 GLU A 278     -20.546  76.616-195.827  1.00  0.00           O  
ATOM    639  OE2 GLU A 278     -21.700  75.680-194.205  1.00  0.00           O  
ATOM    640  N   ALA A 279     -17.725  80.602-192.090  1.00  0.00           N  
ATOM    641  CA  ALA A 279     -16.648  80.771-191.121  1.00  0.00           C  
ATOM    642  C   ALA A 279     -16.694  82.005-190.223  1.00  0.00           C  
ATOM    643  O   ALA A 279     -16.208  83.083-190.592  1.00  0.00           O  
ATOM    644  CB  ALA A 279     -15.303  80.722-191.840  1.00  0.00           C  
ATOM    645  N   MET A 280     -17.259  81.839-189.034  1.00  0.00           N  
ATOM    646  CA  MET A 280     -17.318  82.931-188.079  1.00  0.00           C  
ATOM    647  C   MET A 280     -16.267  82.708-186.999  1.00  0.00           C  
ATOM    648  O   MET A 280     -15.970  81.566-186.625  1.00  0.00           O  
ATOM    649  CB  MET A 280     -18.704  83.028-187.448  1.00  0.00           C  
ATOM    650  CG  MET A 280     -19.721  83.657-188.362  1.00  0.00           C  
ATOM    651  SD  MET A 280     -21.228  84.080-187.501  1.00  0.00           S  
ATOM    652  CE  MET A 280     -22.027  82.576-187.611  1.00  0.00           C  
ATOM    653  N   HIS A 281     -15.692  83.796-186.502  1.00  0.00           N  
ATOM    654  CA  HIS A 281     -14.677  83.671-185.474  1.00  0.00           C  
ATOM    655  C   HIS A 281     -15.040  84.379-184.174  1.00  0.00           C  
ATOM    656  O   HIS A 281     -16.017  85.131-184.094  1.00  0.00           O  
ATOM    657  CB  HIS A 281     -13.340  84.191-185.999  1.00  0.00           C  
ATOM    658  CG  HIS A 281     -13.372  85.629-186.396  1.00  0.00           C  
ATOM    659  ND1 HIS A 281     -12.922  86.074-187.618  1.00  0.00           N  
ATOM    660  CD2 HIS A 281     -13.809  86.726-185.733  1.00  0.00           C  
ATOM    661  CE1 HIS A 281     -13.082  87.383-187.694  1.00  0.00           C  
ATOM    662  NE2 HIS A 281     -13.618  87.804-186.561  1.00  0.00           N  
ATOM    663  N   VAL A 282     -14.231  84.114-183.156  1.00  0.00           N  
ATOM    664  CA  VAL A 282     -14.402  84.682-181.829  1.00  0.00           C  
ATOM    665  C   VAL A 282     -14.687  86.182-181.838  1.00  0.00           C  
ATOM    666  O   VAL A 282     -15.416  86.686-180.986  1.00  0.00           O  
ATOM    667  CB  VAL A 282     -13.148  84.387-180.984  1.00  0.00           C  
ATOM    668  CG1 VAL A 282     -12.990  85.403-179.904  1.00  0.00           C  
ATOM    669  CG2 VAL A 282     -13.262  82.998-180.386  1.00  0.00           C  
ATOM    670  N   GLY A 283     -14.115  86.894-182.800  1.00  0.00           N  
ATOM    671  CA  GLY A 283     -14.344  88.326-182.872  1.00  0.00           C  
ATOM    672  C   GLY A 283     -15.780  88.694-183.211  1.00  0.00           C  
ATOM    673  O   GLY A 283     -16.290  89.714-182.754  1.00  0.00           O  
ATOM    674  N   HIS A 284     -16.437  87.859-184.009  1.00  0.00           N  
ATOM    675  CA  HIS A 284     -17.814  88.105-184.421  1.00  0.00           C  
ATOM    676  C   HIS A 284     -18.825  87.995-183.282  1.00  0.00           C  
ATOM    677  O   HIS A 284     -19.951  88.457-183.400  1.00  0.00           O  
ATOM    678  CB  HIS A 284     -18.196  87.126-185.531  1.00  0.00           C  
ATOM    679  CG  HIS A 284     -17.412  87.310-186.788  1.00  0.00           C  
ATOM    680  ND1 HIS A 284     -16.983  86.251-187.560  1.00  0.00           N  
ATOM    681  CD2 HIS A 284     -16.984  88.432-187.416  1.00  0.00           C  
ATOM    682  CE1 HIS A 284     -16.322  86.714-188.608  1.00  0.00           C  
ATOM    683  NE2 HIS A 284     -16.308  88.034-188.544  1.00  0.00           N  
ATOM    684  N   LEU A 285     -18.423  87.380-182.181  1.00  0.00           N  
ATOM    685  CA  LEU A 285     -19.318  87.205-181.050  1.00  0.00           C  
ATOM    686  C   LEU A 285     -19.431  88.447-180.177  1.00  0.00           C  
ATOM    687  O   LEU A 285     -20.481  88.691-179.584  1.00  0.00           O  
ATOM    688  CB  LEU A 285     -18.843  86.030-180.179  1.00  0.00           C  
ATOM    689  CG  LEU A 285     -19.014  84.588-180.670  1.00  0.00           C  
ATOM    690  CD1 LEU A 285     -20.463  84.182-180.570  1.00  0.00           C  
ATOM    691  CD2 LEU A 285     -18.529  84.467-182.101  1.00  0.00           C  
ATOM    692  N   ILE A 286     -18.358  89.229-180.106  1.00  0.00           N  
ATOM    693  CA  ILE A 286     -18.325  90.413-179.247  1.00  0.00           C  
ATOM    694  C   ILE A 286     -19.608  91.245-179.233  1.00  0.00           C  
ATOM    695  O   ILE A 286     -20.214  91.430-178.176  1.00  0.00           O  
ATOM    696  CB  ILE A 286     -17.111  91.326-179.590  1.00  0.00           C  
ATOM    697  CG1 ILE A 286     -15.810  90.523-179.490  1.00  0.00           C  
ATOM    698  CG2 ILE A 286     -17.055  92.518-178.630  1.00  0.00           C  
ATOM    699  CD1 ILE A 286     -15.605  89.830-178.142  1.00  0.00           C  
ATOM    700  N   PRO A 288     -20.048  91.750-180.401  1.00  0.00           N  
ATOM    701  CA  PRO A 288     -21.275  92.553-180.419  1.00  0.00           C  
ATOM    702  C   PRO A 288     -22.535  91.773-180.073  1.00  0.00           C  
ATOM    703  O   PRO A 288     -23.469  92.323-179.507  1.00  0.00           O  
ATOM    704  CB  PRO A 288     -21.301  93.106-181.842  1.00  0.00           C  
ATOM    705  CG  PRO A 288     -20.610  92.048-182.615  1.00  0.00           C  
ATOM    706  CD  PRO A 288     -19.447  91.690-181.747  1.00  0.00           C  
ATOM    707  N   PHE A 289     -22.564  90.491-180.410  1.00  0.00           N  
ATOM    708  CA  PHE A 289     -23.734  89.675-180.120  1.00  0.00           C  
ATOM    709  C   PHE A 289     -23.801  89.314-178.648  1.00  0.00           C  
ATOM    710  O   PHE A 289     -24.884  89.328-178.050  1.00  0.00           O  
ATOM    711  CB  PHE A 289     -23.726  88.417-180.989  1.00  0.00           C  
ATOM    712  CG  PHE A 289     -24.030  88.694-182.422  1.00  0.00           C  
ATOM    713  CD1 PHE A 289     -25.342  88.929-182.833  1.00  0.00           C  
ATOM    714  CD2 PHE A 289     -23.005  88.809-183.351  1.00  0.00           C  
ATOM    715  CE1 PHE A 289     -25.631  89.280-184.148  1.00  0.00           C  
ATOM    716  CE2 PHE A 289     -23.280  89.160-184.674  1.00  0.00           C  
ATOM    717  CZ  PHE A 289     -24.598  89.398-185.076  1.00  0.00           C  
ATOM    718  N   ILE A 290     -22.652  88.992-178.060  1.00  0.00           N  
ATOM    719  CA  ILE A 290     -22.624  88.660-176.639  1.00  0.00           C  
ATOM    720  C   ILE A 290     -23.129  89.894-175.890  1.00  0.00           C  
ATOM    721  O   ILE A 290     -23.945  89.787-174.973  1.00  0.00           O  
ATOM    722  CB  ILE A 290     -21.183  88.317-176.148  1.00  0.00           C  
ATOM    723  CG1 ILE A 290     -20.680  87.039-176.825  1.00  0.00           C  
ATOM    724  CG2 ILE A 290     -21.172  88.115-174.645  1.00  0.00           C  
ATOM    725  CD1 ILE A 290     -19.224  86.714-176.536  1.00  0.00           C  
ATOM    726  N   PHE A 291     -22.662  91.070-176.305  1.00  0.00           N  
ATOM    727  CA  PHE A 291     -23.060  92.315-175.651  1.00  0.00           C  
ATOM    728  C   PHE A 291     -24.542  92.627-175.855  1.00  0.00           C  
ATOM    729  O   PHE A 291     -25.225  93.074-174.932  1.00  0.00           O  
ATOM    730  CB  PHE A 291     -22.206  93.479-176.163  1.00  0.00           C  
ATOM    731  CG  PHE A 291     -22.404  94.760-175.398  1.00  0.00           C  
ATOM    732  CD1 PHE A 291     -22.251  94.790-174.014  1.00  0.00           C  
ATOM    733  CD2 PHE A 291     -22.724  95.943-176.063  1.00  0.00           C  
ATOM    734  CE1 PHE A 291     -22.413  95.982-173.299  1.00  0.00           C  
ATOM    735  CE2 PHE A 291     -22.887  97.140-175.363  1.00  0.00           C  
ATOM    736  CZ  PHE A 291     -22.732  97.161-173.977  1.00  0.00           C  
ATOM    737  N   THR A 292     -25.034  92.375-177.064  1.00  0.00           N  
ATOM    738  CA  THR A 292     -26.428  92.631-177.388  1.00  0.00           C  
ATOM    739  C   THR A 292     -27.361  91.707-176.615  1.00  0.00           C  
ATOM    740  O   THR A 292     -28.455  92.105-176.212  1.00  0.00           O  
ATOM    741  CB  THR A 292     -26.683  92.458-178.893  1.00  0.00           C  
ATOM    742  OG1 THR A 292     -25.931  93.442-179.610  1.00  0.00           O  
ATOM    743  CG2 THR A 292     -28.161  92.631-179.205  1.00  0.00           C  
ATOM    744  N   LYS A 293     -26.921  90.469-176.424  1.00  0.00           N  
ATOM    745  CA  LYS A 293     -27.691  89.484-175.685  1.00  0.00           C  
ATOM    746  C   LYS A 293     -27.795  89.967-174.238  1.00  0.00           C  
ATOM    747  O   LYS A 293     -28.831  89.801-173.584  1.00  0.00           O  
ATOM    748  CB  LYS A 293     -26.985  88.128-175.744  1.00  0.00           C  
ATOM    749  CG  LYS A 293     -27.800  86.954-175.223  1.00  0.00           C  
ATOM    750  CD  LYS A 293     -27.746  86.840-173.712  1.00  0.00           C  
ATOM    751  CE  LYS A 293     -28.513  85.603-173.227  1.00  0.00           C  
ATOM    752  NZ  LYS A 293     -29.980  85.666-173.519  1.00  0.00           N  
ATOM    753  N   TRP A 294     -26.722  90.574-173.744  1.00  0.00           N  
ATOM    754  CA  TRP A 294     -26.716  91.086-172.380  1.00  0.00           C  
ATOM    755  C   TRP A 294     -27.689  92.262-172.295  1.00  0.00           C  
ATOM    756  O   TRP A 294     -28.438  92.387-171.326  1.00  0.00           O  
ATOM    757  CB  TRP A 294     -25.308  91.554-171.972  1.00  0.00           C  
ATOM    758  CG  TRP A 294     -25.268  92.118-170.584  1.00  0.00           C  
ATOM    759  CD1 TRP A 294     -25.305  91.415-169.409  1.00  0.00           C  
ATOM    760  CD2 TRP A 294     -25.231  93.506-170.218  1.00  0.00           C  
ATOM    761  NE1 TRP A 294     -25.296  92.280-168.337  1.00  0.00           N  
ATOM    762  CE2 TRP A 294     -25.251  93.567-168.802  1.00  0.00           C  
ATOM    763  CE3 TRP A 294     -25.184  94.702-170.946  1.00  0.00           C  
ATOM    764  CZ2 TRP A 294     -25.225  94.778-168.101  1.00  0.00           C  
ATOM    765  CZ3 TRP A 294     -25.159  95.912-170.245  1.00  0.00           C  
ATOM    766  CH2 TRP A 294     -25.180  95.938-168.837  1.00  0.00           C  
ATOM    767  N   LEU A 295     -27.657  93.120-173.315  1.00  0.00           N  
ATOM    768  CA  LEU A 295     -28.535  94.287-173.385  1.00  0.00           C  
ATOM    769  C   LEU A 295     -30.004  93.878-173.408  1.00  0.00           C  
ATOM    770  O   LEU A 295     -30.850  94.541-172.811  1.00  0.00           O  
ATOM    771  CB  LEU A 295     -28.223  95.111-174.639  1.00  0.00           C  
ATOM    772  CG  LEU A 295     -26.895  95.875-174.646  1.00  0.00           C  
ATOM    773  CD1 LEU A 295     -26.725  96.591-175.978  1.00  0.00           C  
ATOM    774  CD2 LEU A 295     -26.873  96.876-173.484  1.00  0.00           C  
ATOM    775  N   GLN A 296     -30.300  92.783-174.102  1.00  0.00           N  
ATOM    776  CA  GLN A 296     -31.667  92.288-174.195  1.00  0.00           C  
ATOM    777  C   GLN A 296     -32.153  91.741-172.850  1.00  0.00           C  
ATOM    778  O   GLN A 296     -33.271  92.037-172.427  1.00  0.00           O  
ATOM    779  CB  GLN A 296     -31.762  91.199-175.266  1.00  0.00           C  
ATOM    780  CG  GLN A 296     -33.160  90.653-175.457  1.00  0.00           C  
ATOM    781  CD  GLN A 296     -33.227  89.619-176.559  1.00  0.00           C  
ATOM    782  OE1 GLN A 296     -33.922  89.807-177.564  1.00  0.00           O  
ATOM    783  NE2 GLN A 296     -32.502  88.515-176.378  1.00  0.00           N  
ATOM    784  N   ASP A 297     -31.324  90.941-172.180  1.00  0.00           N  
ATOM    785  CA  ASP A 297     -31.714  90.393-170.879  1.00  0.00           C  
ATOM    786  C   ASP A 297     -31.867  91.513-169.862  1.00  0.00           C  
ATOM    787  O   ASP A 297     -32.885  91.634-169.193  1.00  0.00           O  
ATOM    788  CB  ASP A 297     -30.672  89.402-170.354  1.00  0.00           C  
ATOM    789  CG  ASP A 297     -30.573  88.155-171.195  1.00  0.00           C  
ATOM    790  OD1 ASP A 297     -31.588  87.779-171.819  1.00  0.00           O  
ATOM    791  OD2 ASP A 297     -29.488  87.540-171.218  1.00  0.00           O  
ATOM    792  N   VAL A 298     -30.841  92.342-169.764  1.00  0.00           N  
ATOM    793  CA  VAL A 298     -30.820  93.446-168.817  1.00  0.00           C  
ATOM    794  C   VAL A 298     -31.921  94.496-168.971  1.00  0.00           C  
ATOM    795  O   VAL A 298     -32.511  94.919-167.977  1.00  0.00           O  
ATOM    796  CB  VAL A 298     -29.425  94.115-168.839  1.00  0.00           C  
ATOM    797  CG1 VAL A 298     -29.536  95.606-168.669  1.00  0.00           C  
ATOM    798  CG2 VAL A 298     -28.573  93.521-167.734  1.00  0.00           C  
ATOM    799  N   PHE A 299     -32.207  94.927-170.194  1.00  0.00           N  
ATOM    800  CA  PHE A 299     -33.250  95.929-170.379  1.00  0.00           C  
ATOM    801  C   PHE A 299     -34.612  95.333-170.692  1.00  0.00           C  
ATOM    802  O   PHE A 299     -35.642  95.981-170.493  1.00  0.00           O  
ATOM    803  CB  PHE A 299     -32.882  96.906-171.493  1.00  0.00           C  
ATOM    804  CG  PHE A 299     -31.806  97.873-171.116  1.00  0.00           C  
ATOM    805  CD1 PHE A 299     -30.475  97.605-171.422  1.00  0.00           C  
ATOM    806  CD2 PHE A 299     -32.127  99.071-170.478  1.00  0.00           C  
ATOM    807  CE1 PHE A 299     -29.471  98.518-171.105  1.00  0.00           C  
ATOM    808  CE2 PHE A 299     -31.133  99.997-170.154  1.00  0.00           C  
ATOM    809  CZ  PHE A 299     -29.798  99.719-170.470  1.00  0.00           C  
ATOM    810  N   ASN A 300     -34.604  94.098-171.186  1.00  0.00           N  
ATOM    811  CA  ASN A 300     -35.827  93.391-171.553  1.00  0.00           C  
ATOM    812  C   ASN A 300     -36.562  94.129-172.671  1.00  0.00           C  
ATOM    813  O   ASN A 300     -37.634  94.704-172.461  1.00  0.00           O  
ATOM    814  CB  ASN A 300     -36.749  93.251-170.350  1.00  0.00           C  
ATOM    815  CG  ASN A 300     -37.956  92.391-170.652  1.00  0.00           C  
ATOM    816  OD1 ASN A 300     -38.918  92.364-169.892  1.00  0.00           O  
ATOM    817  ND2 ASN A 300     -37.903  91.672-171.764  1.00  0.00           N  
ATOM    818  N   VAL A 306     -35.979  94.097-173.863  1.00  0.00           N  
ATOM    819  CA  VAL A 306     -36.548  94.778-175.015  1.00  0.00           C  
ATOM    820  C   VAL A 306     -36.428  93.913-176.263  1.00  0.00           C  
ATOM    821  O   VAL A 306     -35.591  93.017-176.326  1.00  0.00           O  
ATOM    822  CB  VAL A 306     -35.816  96.110-175.259  1.00  0.00           C  
ATOM    823  CG1 VAL A 306     -36.045  97.045-174.085  1.00  0.00           C  
ATOM    824  CG2 VAL A 306     -34.327  95.859-175.437  1.00  0.00           C  
ATOM    825  N   PRO A 307     -37.274  94.168-177.272  1.00  0.00           N  
ATOM    826  CA  PRO A 307     -37.214  93.380-178.505  1.00  0.00           C  
ATOM    827  C   PRO A 307     -35.924  93.674-179.257  1.00  0.00           C  
ATOM    828  O   PRO A 307     -35.350  94.761-179.137  1.00  0.00           O  
ATOM    829  CB  PRO A 307     -38.457  93.834-179.264  1.00  0.00           C  
ATOM    830  CG  PRO A 307     -38.585  95.266-178.842  1.00  0.00           C  
ATOM    831  CD  PRO A 307     -38.335  95.188-177.352  1.00  0.00           C  
ATOM    832  N   LEU A 308     -35.479  92.698-180.034  1.00  0.00           N  
ATOM    833  CA  LEU A 308     -34.246  92.799-180.794  1.00  0.00           C  
ATOM    834  C   LEU A 308     -34.453  92.428-182.253  1.00  0.00           C  
ATOM    835  O   LEU A 308     -35.150  91.461-182.574  1.00  0.00           O  
ATOM    836  CB  LEU A 308     -33.192  91.868-180.184  1.00  0.00           C  
ATOM    837  CG  LEU A 308     -31.926  91.570-180.995  1.00  0.00           C  
ATOM    838  CD1 LEU A 308     -31.123  92.849-181.197  1.00  0.00           C  
ATOM    839  CD2 LEU A 308     -31.098  90.528-180.270  1.00  0.00           C  
ATOM    840  N   VAL A 309     -33.820  93.194-183.130  1.00  0.00           N  
ATOM    841  CA  VAL A 309     -33.901  92.974-184.564  1.00  0.00           C  
ATOM    842  C   VAL A 309     -32.470  92.767-185.083  1.00  0.00           C  
ATOM    843  O   VAL A 309     -31.581  93.578-184.811  1.00  0.00           O  
ATOM    844  CB  VAL A 309     -34.592  94.197-185.231  1.00  0.00           C  
ATOM    845  CG1 VAL A 309     -33.969  94.507-186.564  1.00  0.00           C  
ATOM    846  CG2 VAL A 309     -36.089  93.920-185.381  1.00  0.00           C  
ATOM    847  N   ILE A 310     -32.248  91.678-185.818  1.00  0.00           N  
ATOM    848  CA  ILE A 310     -30.914  91.360-186.337  1.00  0.00           C  
ATOM    849  C   ILE A 310     -30.913  91.160-187.850  1.00  0.00           C  
ATOM    850  O   ILE A 310     -31.479  90.194-188.361  1.00  0.00           O  
ATOM    851  CB  ILE A 310     -30.353  90.077-185.675  1.00  0.00           C  
ATOM    852  CG1 ILE A 310     -30.300  90.253-184.156  1.00  0.00           C  
ATOM    853  CG2 ILE A 310     -28.968  89.762-186.223  1.00  0.00           C  
ATOM    854  CD1 ILE A 310     -29.838  89.013-183.420  1.00  0.00           C  
ATOM    855  N   GLN A 311     -30.252  92.066-188.558  1.00  0.00           N  
ATOM    856  CA  GLN A 311     -30.187  92.014-190.012  1.00  0.00           C  
ATOM    857  C   GLN A 311     -29.052  91.150-190.566  1.00  0.00           C  
ATOM    858  O   GLN A 311     -27.882  91.351-190.236  1.00  0.00           O  
ATOM    859  CB  GLN A 311     -30.066  93.442-190.564  1.00  0.00           C  
ATOM    860  CG  GLN A 311     -29.910  93.535-192.074  1.00  0.00           C  
ATOM    861  CD  GLN A 311     -29.851  94.972-192.562  1.00  0.00           C  
ATOM    862  OE1 GLN A 311     -29.038  95.772-192.087  1.00  0.00           O  
ATOM    863  NE2 GLN A 311     -30.713  95.310-193.520  1.00  0.00           N  
ATOM    864  N   MET A 312     -29.416  90.180-191.399  1.00  0.00           N  
ATOM    865  CA  MET A 312     -28.433  89.313-192.049  1.00  0.00           C  
ATOM    866  C   MET A 312     -28.369  89.865-193.477  1.00  0.00           C  
ATOM    867  O   MET A 312     -29.282  89.655-194.277  1.00  0.00           O  
ATOM    868  CB  MET A 312     -28.913  87.851-192.070  1.00  0.00           C  
ATOM    869  CG  MET A 312     -29.278  87.258-190.708  1.00  0.00           C  
ATOM    870  SD  MET A 312     -27.952  87.347-189.475  1.00  0.00           S  
ATOM    871  CE  MET A 312     -26.759  86.222-190.202  1.00  0.00           C  
ATOM    872  N   THR A 313     -27.295  90.577-193.791  1.00  0.00           N  
ATOM    873  CA  THR A 313     -27.148  91.196-195.102  1.00  0.00           C  
ATOM    874  C   THR A 313     -26.650  90.301-196.245  1.00  0.00           C  
ATOM    875  O   THR A 313     -25.588  90.543-196.818  1.00  0.00           O  
ATOM    876  CB  THR A 313     -26.237  92.446-194.998  1.00  0.00           C  
ATOM    877  OG1 THR A 313     -24.946  92.062-194.502  1.00  0.00           O  
ATOM    878  CG2 THR A 313     -26.853  93.472-194.041  1.00  0.00           C  
ATOM    879  N   ASP A 314     -27.422  89.280-196.595  1.00  0.00           N  
ATOM    880  CA  ASP A 314     -27.020  88.405-197.684  1.00  0.00           C  
ATOM    881  C   ASP A 314     -26.884  89.177-198.996  1.00  0.00           C  
ATOM    882  O   ASP A 314     -26.031  88.852-199.820  1.00  0.00           O  
ATOM    883  CB  ASP A 314     -28.010  87.241-197.868  1.00  0.00           C  
ATOM    884  CG  ASP A 314     -29.434  87.617-197.523  1.00  0.00           C  
ATOM    885  OD1 ASP A 314     -29.795  88.816-197.622  1.00  0.00           O  
ATOM    886  OD2 ASP A 314     -30.202  86.699-197.162  1.00  0.00           O  
ATOM    887  N   ASP A 315     -27.716  90.198-199.189  1.00  0.00           N  
ATOM    888  CA  ASP A 315     -27.659  90.999-200.415  1.00  0.00           C  
ATOM    889  C   ASP A 315     -26.369  91.811-200.501  1.00  0.00           C  
ATOM    890  O   ASP A 315     -25.807  92.000-201.580  1.00  0.00           O  
ATOM    891  CB  ASP A 315     -28.874  91.936-200.516  1.00  0.00           C  
ATOM    892  CG  ASP A 315     -29.119  92.731-199.241  1.00  0.00           C  
ATOM    893  OD1 ASP A 315     -28.333  92.591-198.270  1.00  0.00           O  
ATOM    894  OD2 ASP A 315     -30.112  93.499-199.219  1.00  0.00           O  
ATOM    895  N   GLU A 316     -25.908  92.301-199.360  1.00  0.00           N  
ATOM    896  CA  GLU A 316     -24.674  93.065-199.323  1.00  0.00           C  
ATOM    897  C   GLU A 316     -23.521  92.166-199.765  1.00  0.00           C  
ATOM    898  O   GLU A 316     -22.672  92.557-200.571  1.00  0.00           O  
ATOM    899  CB  GLU A 316     -24.409  93.569-197.905  1.00  0.00           C  
ATOM    900  CG  GLU A 316     -22.971  93.955-197.673  1.00  0.00           C  
ATOM    901  CD  GLU A 316     -22.724  94.466-196.276  1.00  0.00           C  
ATOM    902  OE1 GLU A 316     -23.345  93.947-195.323  1.00  0.00           O  
ATOM    903  OE2 GLU A 316     -21.895  95.386-196.135  1.00  0.00           O  
ATOM    904  N   LYS A 317     -23.499  90.952-199.233  1.00  0.00           N  
ATOM    905  CA  LYS A 317     -22.448  90.017-199.565  1.00  0.00           C  
ATOM    906  C   LYS A 317     -22.554  89.532-201.002  1.00  0.00           C  
ATOM    907  O   LYS A 317     -21.540  89.266-201.646  1.00  0.00           O  
ATOM    908  CB  LYS A 317     -22.460  88.854-198.573  1.00  0.00           C  
ATOM    909  CG  LYS A 317     -22.048  89.294-197.165  1.00  0.00           C  
ATOM    910  CD  LYS A 317     -20.708  90.018-197.194  1.00  0.00           C  
ATOM    911  CE  LYS A 317     -20.406  90.690-195.869  1.00  0.00           C  
ATOM    912  NZ  LYS A 317     -19.116  91.457-195.904  1.00  0.00           N  
ATOM    913  N   TYR A 318     -23.773  89.422-201.514  1.00  0.00           N  
ATOM    914  CA  TYR A 318     -23.946  89.005-202.897  1.00  0.00           C  
ATOM    915  C   TYR A 318     -23.381  90.117-203.770  1.00  0.00           C  
ATOM    916  O   TYR A 318     -22.754  89.861-204.795  1.00  0.00           O  
ATOM    917  CB  TYR A 318     -25.421  88.812-203.237  1.00  0.00           C  
ATOM    918  CG  TYR A 318     -25.660  88.665-204.726  1.00  0.00           C  
ATOM    919  CD1 TYR A 318     -25.410  87.457-205.375  1.00  0.00           C  
ATOM    920  CD2 TYR A 318     -26.093  89.752-205.491  1.00  0.00           C  
ATOM    921  CE1 TYR A 318     -25.586  87.333-206.753  1.00  0.00           C  
ATOM    922  CE2 TYR A 318     -26.270  89.640-206.872  1.00  0.00           C  
ATOM    923  CZ  TYR A 318     -26.015  88.427-207.496  1.00  0.00           C  
ATOM    924  OH  TYR A 318     -26.190  88.302-208.857  1.00  0.00           O  
ATOM    925  N   LEU A 334     -23.607  91.356-203.354  1.00  0.00           N  
ATOM    926  CA  LEU A 334     -23.123  92.509-204.094  1.00  0.00           C  
ATOM    927  C   LEU A 334     -21.605  92.593-204.091  1.00  0.00           C  
ATOM    928  O   LEU A 334     -20.977  92.609-205.144  1.00  0.00           O  
ATOM    929  CB  LEU A 334     -23.700  93.792-203.495  1.00  0.00           C  
ATOM    930  CG  LEU A 334     -24.905  94.449-204.181  1.00  0.00           C  
ATOM    931  CD1 LEU A 334     -25.847  93.401-204.762  1.00  0.00           C  
ATOM    932  CD2 LEU A 334     -25.620  95.325-203.160  1.00  0.00           C  
ATOM    933  N   TRP A 336     -21.027  92.630-202.894  1.00  0.00           N  
ATOM    934  CA  TRP A 336     -19.584  92.750-202.709  1.00  0.00           C  
ATOM    935  C   TRP A 336     -18.723  91.527-203.010  1.00  0.00           C  
ATOM    936  O   TRP A 336     -17.586  91.669-203.450  1.00  0.00           O  
ATOM    937  CB  TRP A 336     -19.297  93.207-201.280  1.00  0.00           C  
ATOM    938  CG  TRP A 336     -19.113  94.671-201.149  1.00  0.00           C  
ATOM    939  CD1 TRP A 336     -17.941  95.361-201.264  1.00  0.00           C  
ATOM    940  CD2 TRP A 336     -20.125  95.641-200.865  1.00  0.00           C  
ATOM    941  NE1 TRP A 336     -18.158  96.703-201.064  1.00  0.00           N  
ATOM    942  CE2 TRP A 336     -19.491  96.905-200.817  1.00  0.00           C  
ATOM    943  CE3 TRP A 336     -21.508  95.568-200.649  1.00  0.00           C  
ATOM    944  CZ2 TRP A 336     -20.191  98.086-200.559  1.00  0.00           C  
ATOM    945  CZ3 TRP A 336     -22.207  96.748-200.391  1.00  0.00           C  
ATOM    946  CH2 TRP A 336     -21.543  97.990-200.348  1.00  0.00           C  
ATOM    947  N   LYS A 407     -19.250  90.335-202.761  1.00  0.00           N  
ATOM    948  CA  LYS A 407     -18.476  89.124-202.994  1.00  0.00           C  
ATOM    949  C   LYS A 407     -18.844  88.331-204.240  1.00  0.00           C  
ATOM    950  O   LYS A 407     -19.833  88.610-204.912  1.00  0.00           O  
ATOM    951  CB  LYS A 407     -18.562  88.202-201.775  1.00  0.00           C  
ATOM    952  CG  LYS A 407     -17.656  88.593-200.623  1.00  0.00           C  
ATOM    953  CD  LYS A 407     -17.639  87.487-199.576  1.00  0.00           C  
ATOM    954  CE  LYS A 407     -16.408  87.573-198.696  1.00  0.00           C  
ATOM    955  NZ  LYS A 407     -15.175  87.410-199.513  1.00  0.00           N  
ATOM    956  N   ASP A 408     -18.028  87.327-204.526  1.00  0.00           N  
ATOM    957  CA  ASP A 408     -18.221  86.465-205.678  1.00  0.00           C  
ATOM    958  C   ASP A 408     -19.075  85.281-205.245  1.00  0.00           C  
ATOM    959  O   ASP A 408     -18.600  84.148-205.179  1.00  0.00           O  
ATOM    960  CB  ASP A 408     -16.857  85.989-206.183  1.00  0.00           C  
ATOM    961  CG  ASP A 408     -16.916  85.418-207.583  1.00  0.00           C  
ATOM    962  OD1 ASP A 408     -15.839  85.109-208.141  1.00  0.00           O  
ATOM    963  OD2 ASP A 408     -18.034  85.278-208.126  1.00  0.00           O  
ATOM    964  N   LEU A 418     -20.342  85.549-204.952  1.00  0.00           N  
ATOM    965  CA  LEU A 418     -21.250  84.507-204.502  1.00  0.00           C  
ATOM    966  C   LEU A 418     -22.546  84.531-205.288  1.00  0.00           C  
ATOM    967  O   LEU A 418     -22.838  85.502-205.980  1.00  0.00           O  
ATOM    968  CB  LEU A 418     -21.590  84.714-203.028  1.00  0.00           C  
ATOM    969  CG  LEU A 418     -20.451  84.892-202.033  1.00  0.00           C  
ATOM    970  CD1 LEU A 418     -21.015  85.418-200.725  1.00  0.00           C  
ATOM    971  CD2 LEU A 418     -19.737  83.571-201.826  1.00  0.00           C  
ATOM    972  N   THR A 419     -23.320  83.457-205.172  1.00  0.00           N  
ATOM    973  CA  THR A 419     -24.613  83.371-205.828  1.00  0.00           C  
ATOM    974  C   THR A 419     -25.628  83.671-204.729  1.00  0.00           C  
ATOM    975  O   THR A 419     -25.342  83.464-203.552  1.00  0.00           O  
ATOM    976  CB  THR A 419     -24.887  81.963-206.390  1.00  0.00           C  
ATOM    977  OG1 THR A 419     -25.034  81.024-205.318  1.00  0.00           O  
ATOM    978  CG2 THR A 419     -23.749  81.528-207.292  1.00  0.00           C  
ATOM    979  N   LEU A 420     -26.800  84.164-205.104  1.00  0.00           N  
ATOM    980  CA  LEU A 420     -27.823  84.483-204.121  1.00  0.00           C  
ATOM    981  C   LEU A 420     -28.085  83.329-203.162  1.00  0.00           C  
ATOM    982  O   LEU A 420     -28.269  83.547-201.966  1.00  0.00           O  
ATOM    983  CB  LEU A 420     -29.134  84.874-204.813  1.00  0.00           C  
ATOM    984  CG  LEU A 420     -29.190  86.216-205.538  1.00  0.00           C  
ATOM    985  CD1 LEU A 420     -30.602  86.434-206.049  1.00  0.00           C  
ATOM    986  CD2 LEU A 420     -28.794  87.338-204.604  1.00  0.00           C  
ATOM    987  N   ASP A 421     -28.110  82.106-203.680  1.00  0.00           N  
ATOM    988  CA  ASP A 421     -28.354  80.948-202.830  1.00  0.00           C  
ATOM    989  C   ASP A 421     -27.235  80.769-201.819  1.00  0.00           C  
ATOM    990  O   ASP A 421     -27.478  80.394-200.675  1.00  0.00           O  
ATOM    991  CB  ASP A 421     -28.503  79.679-203.673  1.00  0.00           C  
ATOM    992  CG  ASP A 421     -29.848  79.601-204.376  1.00  0.00           C  
ATOM    993  OD1 ASP A 421     -30.889  79.706-203.687  1.00  0.00           O  
ATOM    994  OD2 ASP A 421     -29.864  79.428-205.617  1.00  0.00           O  
ATOM    995  N   GLN A 422     -26.004  81.025-202.239  1.00  0.00           N  
ATOM    996  CA  GLN A 422     -24.881  80.900-201.330  1.00  0.00           C  
ATOM    997  C   GLN A 422     -25.064  81.924-200.226  1.00  0.00           C  
ATOM    998  O   GLN A 422     -25.234  81.575-199.051  1.00  0.00           O  
ATOM    999  CB  GLN A 422     -23.568  81.171-202.052  1.00  0.00           C  
ATOM   1000  CG  GLN A 422     -23.095  80.037-202.925  1.00  0.00           C  
ATOM   1001  CD  GLN A 422     -21.816  80.389-203.645  1.00  0.00           C  
ATOM   1002  OE1 GLN A 422     -21.815  81.202-204.567  1.00  0.00           O  
ATOM   1003  NE2 GLN A 422     -20.713  79.791-203.218  1.00  0.00           N  
ATOM   1004  N   ALA A 423     -25.036  83.194-200.620  1.00  0.00           N  
ATOM   1005  CA  ALA A 423     -25.197  84.299-199.685  1.00  0.00           C  
ATOM   1006  C   ALA A 423     -26.334  84.022-198.705  1.00  0.00           C  
ATOM   1007  O   ALA A 423     -26.182  84.216-197.504  1.00  0.00           O  
ATOM   1008  CB  ALA A 423     -25.457  85.601-200.451  1.00  0.00           C  
ATOM   1009  N   TYR A 424     -27.467  83.559-199.217  1.00  0.00           N  
ATOM   1010  CA  TYR A 424     -28.609  83.269-198.361  1.00  0.00           C  
ATOM   1011  C   TYR A 424     -28.350  82.118-197.397  1.00  0.00           C  
ATOM   1012  O   TYR A 424     -28.753  82.178-196.238  1.00  0.00           O  
ATOM   1013  CB  TYR A 424     -29.846  82.938-199.189  1.00  0.00           C  
ATOM   1014  CG  TYR A 424     -31.020  82.541-198.327  1.00  0.00           C  
ATOM   1015  CD1 TYR A 424     -31.650  83.470-197.499  1.00  0.00           C  
ATOM   1016  CD2 TYR A 424     -31.493  81.231-198.324  1.00  0.00           C  
ATOM   1017  CE1 TYR A 424     -32.727  83.101-196.694  1.00  0.00           C  
ATOM   1018  CE2 TYR A 424     -32.562  80.853-197.522  1.00  0.00           C  
ATOM   1019  CZ  TYR A 424     -33.173  81.790-196.713  1.00  0.00           C  
ATOM   1020  OH  TYR A 424     -34.225  81.412-195.919  1.00  0.00           O  
ATOM   1021  N   SER A 425     -27.700  81.062-197.875  1.00  0.00           N  
ATOM   1022  CA  SER A 425     -27.417  79.927-197.006  1.00  0.00           C  
ATOM   1023  C   SER A 425     -26.433  80.354-195.912  1.00  0.00           C  
ATOM   1024  O   SER A 425     -26.512  79.877-194.781  1.00  0.00           O  
ATOM   1025  CB  SER A 425     -26.838  78.760-197.810  1.00  0.00           C  
ATOM   1026  OG  SER A 425     -25.585  79.106-198.368  1.00  0.00           O  
ATOM   1027  N   TYR A 426     -25.512  81.254-196.254  1.00  0.00           N  
ATOM   1028  CA  TYR A 426     -24.548  81.749-195.276  1.00  0.00           C  
ATOM   1029  C   TYR A 426     -25.305  82.487-194.180  1.00  0.00           C  
ATOM   1030  O   TYR A 426     -24.938  82.427-193.005  1.00  0.00           O  
ATOM   1031  CB  TYR A 426     -23.552  82.707-195.923  1.00  0.00           C  
ATOM   1032  CG  TYR A 426     -22.572  82.051-196.859  1.00  0.00           C  
ATOM   1033  CD1 TYR A 426     -22.471  80.664-196.939  1.00  0.00           C  
ATOM   1034  CD2 TYR A 426     -21.725  82.823-197.655  1.00  0.00           C  
ATOM   1035  CE1 TYR A 426     -21.554  80.057-197.791  1.00  0.00           C  
ATOM   1036  CE2 TYR A 426     -20.800  82.231-198.510  1.00  0.00           C  
ATOM   1037  CZ  TYR A 426     -20.722  80.845-198.575  1.00  0.00           C  
ATOM   1038  OH  TYR A 426     -19.830  80.251-199.441  1.00  0.00           O  
ATOM   1039  N   ALA A 427     -26.365  83.181-194.580  1.00  0.00           N  
ATOM   1040  CA  ALA A 427     -27.198  83.921-193.644  1.00  0.00           C  
ATOM   1041  C   ALA A 427     -27.834  82.954-192.649  1.00  0.00           C  
ATOM   1042  O   ALA A 427     -27.836  83.187-191.444  1.00  0.00           O  
ATOM   1043  CB  ALA A 427     -28.279  84.681-194.398  1.00  0.00           C  
ATOM   1044  N   VAL A 429     -28.371  81.861-193.169  1.00  0.00           N  
ATOM   1045  CA  VAL A 429     -29.006  80.865-192.327  1.00  0.00           C  
ATOM   1046  C   VAL A 429     -28.010  80.174-191.399  1.00  0.00           C  
ATOM   1047  O   VAL A 429     -28.283  79.993-190.213  1.00  0.00           O  
ATOM   1048  CB  VAL A 429     -29.725  79.815-193.186  1.00  0.00           C  
ATOM   1049  CG1 VAL A 429     -30.185  78.646-192.313  1.00  0.00           C  
ATOM   1050  CG2 VAL A 429     -30.912  80.467-193.881  1.00  0.00           C  
ATOM   1051  N   GLU A 431     -26.858  79.787-191.934  1.00  0.00           N  
ATOM   1052  CA  GLU A 431     -25.860  79.132-191.110  1.00  0.00           C  
ATOM   1053  C   GLU A 431     -25.380  80.073-190.012  1.00  0.00           C  
ATOM   1054  O   GLU A 431     -25.385  79.707-188.832  1.00  0.00           O  
ATOM   1055  CB  GLU A 431     -24.688  78.651-191.966  1.00  0.00           C  
ATOM   1056  CG  GLU A 431     -25.008  77.380-192.749  1.00  0.00           C  
ATOM   1057  CD  GLU A 431     -25.624  76.284-191.873  1.00  0.00           C  
ATOM   1058  OE1 GLU A 431     -24.960  75.818-190.918  1.00  0.00           O  
ATOM   1059  OE2 GLU A 431     -26.782  75.888-192.139  1.00  0.00           O  
ATOM   1060  N   ASN A 432     -24.980  81.285-190.390  1.00  0.00           N  
ATOM   1061  CA  ASN A 432     -24.518  82.257-189.405  1.00  0.00           C  
ATOM   1062  C   ASN A 432     -25.601  82.515-188.364  1.00  0.00           C  
ATOM   1063  O   ASN A 432     -25.304  82.730-187.189  1.00  0.00           O  
ATOM   1064  CB  ASN A 432     -24.118  83.572-190.079  1.00  0.00           C  
ATOM   1065  CG  ASN A 432     -22.831  83.453-190.882  1.00  0.00           C  
ATOM   1066  OD1 ASN A 432     -22.269  84.455-191.328  1.00  0.00           O  
ATOM   1067  ND2 ASN A 432     -22.360  82.223-191.074  1.00  0.00           N  
ATOM   1068  N   ALA A 433     -26.859  82.480-188.801  1.00  0.00           N  
ATOM   1069  CA  ALA A 433     -27.993  82.694-187.914  1.00  0.00           C  
ATOM   1070  C   ALA A 433     -27.966  81.685-186.761  1.00  0.00           C  
ATOM   1071  O   ALA A 433     -28.365  81.998-185.635  1.00  0.00           O  
ATOM   1072  CB  ALA A 433     -29.298  82.564-188.693  1.00  0.00           C  
ATOM   1073  N   LYS A 434     -27.502  80.473-187.047  1.00  0.00           N  
ATOM   1074  CA  LYS A 434     -27.420  79.434-186.032  1.00  0.00           C  
ATOM   1075  C   LYS A 434     -26.428  79.834-184.939  1.00  0.00           C  
ATOM   1076  O   LYS A 434     -26.740  79.768-183.751  1.00  0.00           O  
ATOM   1077  CB  LYS A 434     -26.999  78.108-186.666  1.00  0.00           C  
ATOM   1078  CG  LYS A 434     -28.062  77.483-187.553  1.00  0.00           C  
ATOM   1079  CD  LYS A 434     -27.601  76.154-188.126  1.00  0.00           C  
ATOM   1080  CE  LYS A 434     -28.699  75.491-188.941  1.00  0.00           C  
ATOM   1081  NZ  LYS A 434     -28.256  74.195-189.536  1.00  0.00           N  
ATOM   1082  N   ASP A 435     -25.231  80.251-185.338  1.00  0.00           N  
ATOM   1083  CA  ASP A 435     -24.242  80.668-184.359  1.00  0.00           C  
ATOM   1084  C   ASP A 435     -24.767  81.824-183.516  1.00  0.00           C  
ATOM   1085  O   ASP A 435     -24.546  81.871-182.305  1.00  0.00           O  
ATOM   1086  CB  ASP A 435     -22.944  81.086-185.042  1.00  0.00           C  
ATOM   1087  CG  ASP A 435     -22.257  79.932-185.738  1.00  0.00           C  
ATOM   1088  OD1 ASP A 435     -22.610  79.638-186.900  1.00  0.00           O  
ATOM   1089  OD2 ASP A 435     -21.369  79.307-185.118  1.00  0.00           O  
ATOM   1090  N   ILE A 436     -25.467  82.753-184.160  1.00  0.00           N  
ATOM   1091  CA  ILE A 436     -26.021  83.912-183.470  1.00  0.00           C  
ATOM   1092  C   ILE A 436     -27.089  83.496-182.463  1.00  0.00           C  
ATOM   1093  O   ILE A 436     -27.146  84.032-181.354  1.00  0.00           O  
ATOM   1094  CB  ILE A 436     -26.608  84.921-184.490  1.00  0.00           C  
ATOM   1095  CG1 ILE A 436     -25.465  85.514-185.318  1.00  0.00           C  
ATOM   1096  CG2 ILE A 436     -27.394  86.010-183.773  1.00  0.00           C  
ATOM   1097  CD1 ILE A 436     -25.905  86.483-186.378  1.00  0.00           C  
ATOM   1098  N   ILE A 437     -27.939  82.547-182.853  1.00  0.00           N  
ATOM   1099  CA  ILE A 437     -28.983  82.050-181.964  1.00  0.00           C  
ATOM   1100  C   ILE A 437     -28.296  81.390-180.766  1.00  0.00           C  
ATOM   1101  O   ILE A 437     -28.726  81.548-179.617  1.00  0.00           O  
ATOM   1102  CB  ILE A 437     -29.879  81.012-182.691  1.00  0.00           C  
ATOM   1103  CG1 ILE A 437     -30.746  81.721-183.740  1.00  0.00           C  
ATOM   1104  CG2 ILE A 437     -30.755  80.260-181.691  1.00  0.00           C  
ATOM   1105  CD1 ILE A 437     -31.486  80.770-184.678  1.00  0.00           C  
ATOM   1106  N   ALA A 438     -27.209  80.670-181.046  1.00  0.00           N  
ATOM   1107  CA  ALA A 438     -26.440  79.971-180.021  1.00  0.00           C  
ATOM   1108  C   ALA A 438     -25.920  80.897-178.919  1.00  0.00           C  
ATOM   1109  O   ALA A 438     -25.485  80.425-177.867  1.00  0.00           O  
ATOM   1110  CB  ALA A 438     -25.280  79.225-180.659  1.00  0.00           C  
ATOM   1111  N   CYS A 439     -25.948  82.206-179.159  1.00  0.00           N  
ATOM   1112  CA  CYS A 439     -25.488  83.147-178.146  1.00  0.00           C  
ATOM   1113  C   CYS A 439     -26.534  83.287-177.052  1.00  0.00           C  
ATOM   1114  O   CYS A 439     -26.373  84.083-176.126  1.00  0.00           O  
ATOM   1115  CB  CYS A 439     -25.199  84.518-178.752  1.00  0.00           C  
ATOM   1116  SG  CYS A 439     -23.735  84.550-179.789  1.00  0.00           S  
ATOM   1117  N   GLY A 444     -27.622  82.533-177.183  1.00  0.00           N  
ATOM   1118  CA  GLY A 444     -28.655  82.555-176.159  1.00  0.00           C  
ATOM   1119  C   GLY A 444     -29.821  83.517-176.274  1.00  0.00           C  
ATOM   1120  O   GLY A 444     -30.572  83.672-175.312  1.00  0.00           O  
ATOM   1121  N   PHE A 445     -29.994  84.156-177.430  1.00  0.00           N  
ATOM   1122  CA  PHE A 445     -31.102  85.096-177.605  1.00  0.00           C  
ATOM   1123  C   PHE A 445     -32.470  84.455-177.378  1.00  0.00           C  
ATOM   1124  O   PHE A 445     -32.674  83.291-177.702  1.00  0.00           O  
ATOM   1125  CB  PHE A 445     -31.045  85.716-178.999  1.00  0.00           C  
ATOM   1126  CG  PHE A 445     -29.863  86.614-179.203  1.00  0.00           C  
ATOM   1127  CD1 PHE A 445     -28.806  86.225-180.019  1.00  0.00           C  
ATOM   1128  CD2 PHE A 445     -29.803  87.853-178.569  1.00  0.00           C  
ATOM   1129  CE1 PHE A 445     -27.707  87.057-180.207  1.00  0.00           C  
ATOM   1130  CE2 PHE A 445     -28.710  88.689-178.750  1.00  0.00           C  
ATOM   1131  CZ  PHE A 445     -27.659  88.292-179.572  1.00  0.00           C  
ATOM   1132  N   ASP A 460     -33.396  85.226-176.812  1.00  0.00           N  
ATOM   1133  CA  ASP A 460     -34.753  84.756-176.528  1.00  0.00           C  
ATOM   1134  C   ASP A 460     -35.612  84.787-177.801  1.00  0.00           C  
ATOM   1135  O   ASP A 460     -35.880  85.853-178.364  1.00  0.00           O  
ATOM   1136  CB  ASP A 460     -35.387  85.646-175.451  1.00  0.00           C  
ATOM   1137  CG  ASP A 460     -36.727  85.121-174.964  1.00  0.00           C  
ATOM   1138  OD1 ASP A 460     -37.267  84.189-175.594  1.00  0.00           O  
ATOM   1139  OD2 ASP A 460     -37.249  85.645-173.953  1.00  0.00           O  
ATOM   1140  N   ILE A 461     -36.061  83.614-178.234  1.00  0.00           N  
ATOM   1141  CA  ILE A 461     -36.866  83.495-179.445  1.00  0.00           C  
ATOM   1142  C   ILE A 461     -38.190  84.262-179.430  1.00  0.00           C  
ATOM   1143  O   ILE A 461     -38.798  84.467-180.479  1.00  0.00           O  
ATOM   1144  CB  ILE A 461     -37.148  82.006-179.771  1.00  0.00           C  
ATOM   1145  CG1 ILE A 461     -37.649  81.880-181.209  1.00  0.00           C  
ATOM   1146  CG2 ILE A 461     -38.156  81.431-178.785  1.00  0.00           C  
ATOM   1147  CD1 ILE A 461     -37.619  80.468-181.732  1.00  0.00           C  
ATOM   1148  N   ASN A 463     -38.640  84.687-178.255  1.00  0.00           N  
ATOM   1149  CA  ASN A 463     -39.889  85.438-178.166  1.00  0.00           C  
ATOM   1150  C   ASN A 463     -39.615  86.931-178.233  1.00  0.00           C  
ATOM   1151  O   ASN A 463     -40.541  87.741-178.356  1.00  0.00           O  
ATOM   1152  CB  ASN A 463     -40.609  85.132-176.849  1.00  0.00           C  
ATOM   1153  CG  ASN A 463     -40.923  83.656-176.686  1.00  0.00           C  
ATOM   1154  OD1 ASN A 463     -41.444  83.014-177.601  1.00  0.00           O  
ATOM   1155  ND2 ASN A 463     -40.614  83.112-175.515  1.00  0.00           N  
ATOM   1156  N   LYS A 471     -38.336  87.288-178.158  1.00  0.00           N  
ATOM   1157  CA  LYS A 471     -37.938  88.687-178.157  1.00  0.00           C  
ATOM   1158  C   LYS A 471     -37.019  89.103-179.300  1.00  0.00           C  
ATOM   1159  O   LYS A 471     -36.595  90.258-179.361  1.00  0.00           O  
ATOM   1160  CB  LYS A 471     -37.248  89.017-176.832  1.00  0.00           C  
ATOM   1161  CG  LYS A 471     -38.036  88.618-175.601  1.00  0.00           C  
ATOM   1162  CD  LYS A 471     -37.287  88.974-174.319  1.00  0.00           C  
ATOM   1163  CE  LYS A 471     -38.129  88.649-173.090  1.00  0.00           C  
ATOM   1164  NZ  LYS A 471     -37.504  89.126-171.817  1.00  0.00           N  
ATOM   1165  N   THR A 472     -36.697  88.189-180.203  1.00  0.00           N  
ATOM   1166  CA  THR A 472     -35.812  88.578-181.282  1.00  0.00           C  
ATOM   1167  C   THR A 472     -36.169  88.004-182.650  1.00  0.00           C  
ATOM   1168  O   THR A 472     -36.513  86.832-182.789  1.00  0.00           O  
ATOM   1169  CB  THR A 472     -34.315  88.279-180.907  1.00  0.00           C  
ATOM   1170  OG1 THR A 472     -33.720  87.417-181.879  1.00  0.00           O  
ATOM   1171  CG2 THR A 472     -34.215  87.634-179.534  1.00  0.00           C  
ATOM   1172  N   PHE A 473     -36.104  88.883-183.649  1.00  0.00           N  
ATOM   1173  CA  PHE A 473     -36.399  88.572-185.043  1.00  0.00           C  
ATOM   1174  C   PHE A 473     -35.111  88.666-185.847  1.00  0.00           C  
ATOM   1175  O   PHE A 473     -34.473  89.715-185.891  1.00  0.00           O  
ATOM   1176  CB  PHE A 473     -37.432  89.569-185.588  1.00  0.00           C  
ATOM   1177  CG  PHE A 473     -37.682  89.462-187.079  1.00  0.00           C  
ATOM   1178  CD1 PHE A 473     -38.004  88.243-187.666  1.00  0.00           C  
ATOM   1179  CD2 PHE A 473     -37.632  90.600-187.890  1.00  0.00           C  
ATOM   1180  CE1 PHE A 473     -38.275  88.155-189.035  1.00  0.00           C  
ATOM   1181  CE2 PHE A 473     -37.903  90.520-189.263  1.00  0.00           C  
ATOM   1182  CZ  PHE A 473     -38.225  89.299-189.836  1.00  0.00           C  
ATOM   1183  N   ILE A 474     -34.719  87.562-186.466  1.00  0.00           N  
ATOM   1184  CA  ILE A 474     -33.509  87.530-187.281  1.00  0.00           C  
ATOM   1185  C   ILE A 474     -33.989  87.434-188.720  1.00  0.00           C  
ATOM   1186  O   ILE A 474     -34.799  86.573-189.055  1.00  0.00           O  
ATOM   1187  CB  ILE A 474     -32.647  86.308-186.946  1.00  0.00           C  
ATOM   1188  CG1 ILE A 474     -32.380  86.271-185.437  1.00  0.00           C  
ATOM   1189  CG2 ILE A 474     -31.337  86.371-187.705  1.00  0.00           C  
ATOM   1190  CD1 ILE A 474     -31.609  85.069-184.982  1.00  0.00           C  
ATOM   1191  N   PHE A 475     -33.505  88.318-189.579  1.00  0.00           N  
ATOM   1192  CA  PHE A 475     -33.969  88.287-190.954  1.00  0.00           C  
ATOM   1193  C   PHE A 475     -32.906  88.395-192.007  1.00  0.00           C  
ATOM   1194  O   PHE A 475     -31.879  89.048-191.826  1.00  0.00           O  
ATOM   1195  CB  PHE A 475     -34.979  89.406-191.202  1.00  0.00           C  
ATOM   1196  CG  PHE A 475     -34.409  90.784-191.022  1.00  0.00           C  
ATOM   1197  CD1 PHE A 475     -34.206  91.308-189.745  1.00  0.00           C  
ATOM   1198  CD2 PHE A 475     -34.097  91.574-192.129  1.00  0.00           C  
ATOM   1199  CE1 PHE A 475     -33.706  92.600-189.570  1.00  0.00           C  
ATOM   1200  CE2 PHE A 475     -33.593  92.872-191.966  1.00  0.00           C  
ATOM   1201  CZ  PHE A 475     -33.399  93.385-190.681  1.00  0.00           C  
ATOM   1202  N   SER A 476     -33.182  87.735-193.123  1.00  0.00           N  
ATOM   1203  CA  SER A 476     -32.310  87.767-194.281  1.00  0.00           C  
ATOM   1204  C   SER A 476     -32.822  88.962-195.088  1.00  0.00           C  
ATOM   1205  O   SER A 476     -34.028  89.212-195.119  1.00  0.00           O  
ATOM   1206  CB  SER A 476     -32.479  86.481-195.078  1.00  0.00           C  
ATOM   1207  OG  SER A 476     -32.465  86.752-196.465  1.00  0.00           O  
ATOM   1208  N   ASP A 477     -31.924  89.722-195.711  1.00  0.00           N  
ATOM   1209  CA  ASP A 477     -32.367  90.865-196.514  1.00  0.00           C  
ATOM   1210  C   ASP A 477     -33.133  90.364-197.732  1.00  0.00           C  
ATOM   1211  O   ASP A 477     -34.236  90.829-198.023  1.00  0.00           O  
ATOM   1212  CB  ASP A 477     -31.182  91.721-196.978  1.00  0.00           C  
ATOM   1213  CG  ASP A 477     -30.779  92.776-195.954  1.00  0.00           C  
ATOM   1214  OD1 ASP A 477     -31.565  93.020-195.020  1.00  0.00           O  
ATOM   1215  OD2 ASP A 477     -29.684  93.371-196.093  1.00  0.00           O  
ATOM   1216  N   LEU A 478     -32.551  89.395-198.424  1.00  0.00           N  
ATOM   1217  CA  LEU A 478     -33.163  88.838-199.620  1.00  0.00           C  
ATOM   1218  C   LEU A 478     -34.562  88.293-199.355  1.00  0.00           C  
ATOM   1219  O   LEU A 478     -35.439  88.321-200.225  1.00  0.00           O  
ATOM   1220  CB  LEU A 478     -32.257  87.743-200.183  1.00  0.00           C  
ATOM   1221  CG  LEU A 478     -30.844  88.237-200.545  1.00  0.00           C  
ATOM   1222  CD1 LEU A 478     -29.990  87.066-200.990  1.00  0.00           C  
ATOM   1223  CD2 LEU A 478     -30.918  89.289-201.649  1.00  0.00           C  
ATOM   1224  N   ASP A 479     -34.779  87.827-198.134  1.00  0.00           N  
ATOM   1225  CA  ASP A 479     -36.058  87.256-197.742  1.00  0.00           C  
ATOM   1226  C   ASP A 479     -37.077  88.292-197.306  1.00  0.00           C  
ATOM   1227  O   ASP A 479     -38.142  88.426-197.897  1.00  0.00           O  
ATOM   1228  CB  ASP A 479     -35.834  86.280-196.592  1.00  0.00           C  
ATOM   1229  CG  ASP A 479     -36.272  84.880-196.923  1.00  0.00           C  
ATOM   1230  OD1 ASP A 479     -36.161  84.489-198.108  1.00  0.00           O  
ATOM   1231  OD2 ASP A 479     -36.709  84.169-195.992  1.00  0.00           O  
ATOM   1232  N   TYR A 482     -36.730  89.028-196.262  1.00  0.00           N  
ATOM   1233  CA  TYR A 482     -37.613  90.026-195.677  1.00  0.00           C  
ATOM   1234  C   TYR A 482     -38.030  91.172-196.594  1.00  0.00           C  
ATOM   1235  O   TYR A 482     -39.152  91.668-196.486  1.00  0.00           O  
ATOM   1236  CB  TYR A 482     -36.974  90.574-194.395  1.00  0.00           C  
ATOM   1237  CG  TYR A 482     -37.902  91.418-193.556  1.00  0.00           C  
ATOM   1238  CD1 TYR A 482     -39.122  90.916-193.100  1.00  0.00           C  
ATOM   1239  CD2 TYR A 482     -37.557  92.720-193.212  1.00  0.00           C  
ATOM   1240  CE1 TYR A 482     -39.970  91.689-192.327  1.00  0.00           C  
ATOM   1241  CE2 TYR A 482     -38.393  93.499-192.442  1.00  0.00           C  
ATOM   1242  CZ  TYR A 482     -39.599  92.985-192.000  1.00  0.00           C  
ATOM   1243  OH  TYR A 482     -40.425  93.788-191.233  1.00  0.00           O  
ATOM   1244  N   MET A 489     -37.140  91.607-197.482  1.00  0.00           N  
ATOM   1245  CA  MET A 489     -37.475  92.692-198.402  1.00  0.00           C  
ATOM   1246  C   MET A 489     -38.748  92.325-199.154  1.00  0.00           C  
ATOM   1247  O   MET A 489     -39.648  93.148-199.326  1.00  0.00           O  
ATOM   1248  CB  MET A 489     -36.368  92.894-199.434  1.00  0.00           C  
ATOM   1249  CG  MET A 489     -36.532  94.154-200.260  1.00  0.00           C  
ATOM   1250  SD  MET A 489     -36.294  95.615-199.210  1.00  0.00           S  
ATOM   1251  CE  MET A 489     -34.467  95.727-199.198  1.00  0.00           C  
ATOM   1252  N   GLY A 490     -38.801  91.065-199.580  1.00  0.00           N  
ATOM   1253  CA  GLY A 490     -39.921  90.560-200.342  1.00  0.00           C  
ATOM   1254  C   GLY A 490     -41.120  90.074-199.568  1.00  0.00           C  
ATOM   1255  O   GLY A 490     -41.976  89.391-200.126  1.00  0.00           O  
ATOM   1256  N   MET A 491     -41.195  90.388-198.283  1.00  0.00           N  
ATOM   1257  CA  MET A 491     -42.359  89.971-197.522  1.00  0.00           C  
ATOM   1258  C   MET A 491     -42.722  90.968-196.438  1.00  0.00           C  
ATOM   1259  O   MET A 491     -43.442  90.649-195.497  1.00  0.00           O  
ATOM   1260  CB  MET A 491     -42.170  88.560-196.946  1.00  0.00           C  
ATOM   1261  CG  MET A 491     -40.917  88.315-196.121  1.00  0.00           C  
ATOM   1262  SD  MET A 491     -40.929  86.620-195.416  1.00  0.00           S  
ATOM   1263  CE  MET A 491     -39.873  85.759-196.546  1.00  0.00           C  
ATOM   1264  N   SER A 492     -42.240  92.195-196.594  1.00  0.00           N  
ATOM   1265  CA  SER A 492     -42.523  93.237-195.623  1.00  0.00           C  
ATOM   1266  C   SER A 492     -43.258  94.422-196.232  1.00  0.00           C  
ATOM   1267  O   SER A 492     -42.854  94.964-197.265  1.00  0.00           O  
ATOM   1268  CB  SER A 492     -41.229  93.728-194.979  1.00  0.00           C  
ATOM   1269  OG  SER A 492     -41.491  94.832-194.131  1.00  0.00           O  
ATOM   1270  N   SER A 493     -44.334  94.834-195.574  1.00  0.00           N  
ATOM   1271  CA  SER A 493     -45.110  95.964-196.056  1.00  0.00           C  
ATOM   1272  C   SER A 493     -44.446  97.299-195.691  1.00  0.00           C  
ATOM   1273  O   SER A 493     -44.855  98.352-196.181  1.00  0.00           O  
ATOM   1274  CB  SER A 493     -46.521  95.919-195.469  1.00  0.00           C  
ATOM   1275  OG  SER A 493     -46.492  96.117-194.067  1.00  0.00           O  
ATOM   1276  N   GLY A 494     -43.430  97.271-194.833  1.00  0.00           N  
ATOM   1277  CA  GLY A 494     -42.796  98.526-194.474  1.00  0.00           C  
ATOM   1278  C   GLY A 494     -41.319  98.694-194.777  1.00  0.00           C  
ATOM   1279  O   GLY A 494     -40.831  99.817-194.897  1.00  0.00           O  
ATOM   1280  N   PHE A 495     -40.600  97.589-194.913  1.00  0.00           N  
ATOM   1281  CA  PHE A 495     -39.170  97.658-195.147  1.00  0.00           C  
ATOM   1282  C   PHE A 495     -38.735  98.380-196.422  1.00  0.00           C  
ATOM   1283  O   PHE A 495     -37.991  99.361-196.355  1.00  0.00           O  
ATOM   1284  CB  PHE A 495     -38.574  96.250-195.118  1.00  0.00           C  
ATOM   1285  CG  PHE A 495     -37.092  96.230-194.914  1.00  0.00           C  
ATOM   1286  CD1 PHE A 495     -36.533  96.754-193.756  1.00  0.00           C  
ATOM   1287  CD2 PHE A 495     -36.251  95.690-195.874  1.00  0.00           C  
ATOM   1288  CE1 PHE A 495     -35.154  96.740-193.557  1.00  0.00           C  
ATOM   1289  CE2 PHE A 495     -34.870  95.669-195.684  1.00  0.00           C  
ATOM   1290  CZ  PHE A 495     -34.322  96.197-194.523  1.00  0.00           C  
ATOM   1291  N   TYR A 496     -39.187  97.908-197.581  1.00  0.00           N  
ATOM   1292  CA  TYR A 496     -38.802  98.536-198.840  1.00  0.00           C  
ATOM   1293  C   TYR A 496     -39.213 100.004-198.916  1.00  0.00           C  
ATOM   1294  O   TYR A 496     -38.517 100.817-199.518  1.00  0.00           O  
ATOM   1295  CB  TYR A 496     -39.390  97.780-200.041  1.00  0.00           C  
ATOM   1296  CG  TYR A 496     -38.983  98.381-201.376  1.00  0.00           C  
ATOM   1297  CD1 TYR A 496     -37.639  98.497-201.726  1.00  0.00           C  
ATOM   1298  CD2 TYR A 496     -39.936  98.886-202.263  1.00  0.00           C  
ATOM   1299  CE1 TYR A 496     -37.254  99.110-202.916  1.00  0.00           C  
ATOM   1300  CE2 TYR A 496     -39.562  99.500-203.458  1.00  0.00           C  
ATOM   1301  CZ  TYR A 496     -38.217  99.613-203.775  1.00  0.00           C  
ATOM   1302  OH  TYR A 496     -37.828 100.265-204.927  1.00  0.00           O  
ATOM   1303  N   LYS A 498     -40.344 100.347-198.309  1.00  0.00           N  
ATOM   1304  CA  LYS A 498     -40.795 101.725-198.324  1.00  0.00           C  
ATOM   1305  C   LYS A 498     -39.804 102.629-197.613  1.00  0.00           C  
ATOM   1306  O   LYS A 498     -39.495 103.720-198.107  1.00  0.00           O  
ATOM   1307  CB  LYS A 498     -42.188 101.833-197.705  1.00  0.00           C  
ATOM   1308  CG  LYS A 498     -43.265 101.303-198.651  1.00  0.00           C  
ATOM   1309  CD  LYS A 498     -44.614 101.086-197.973  1.00  0.00           C  
ATOM   1310  CE  LYS A 498     -45.521 100.200-198.849  1.00  0.00           C  
ATOM   1311  NZ  LYS A 498     -46.786  99.772-198.169  1.00  0.00           N  
ATOM   1312  N   ASN A 499     -39.284 102.193-196.467  1.00  0.00           N  
ATOM   1313  CA  ASN A 499     -38.311 103.019-195.765  1.00  0.00           C  
ATOM   1314  C   ASN A 499     -37.004 103.093-196.535  1.00  0.00           C  
ATOM   1315  O   ASN A 499     -36.338 104.132-196.541  1.00  0.00           O  
ATOM   1316  CB  ASN A 499     -38.059 102.507-194.352  1.00  0.00           C  
ATOM   1317  CG  ASN A 499     -39.097 102.998-193.381  1.00  0.00           C  
ATOM   1318  OD1 ASN A 499     -39.575 104.131-193.498  1.00  0.00           O  
ATOM   1319  ND2 ASN A 499     -39.453 102.166-192.416  1.00  0.00           N  
ATOM   1320  N   VAL A 500     -36.634 102.001-197.191  1.00  0.00           N  
ATOM   1321  CA  VAL A 500     -35.406 102.000-197.971  1.00  0.00           C  
ATOM   1322  C   VAL A 500     -35.505 103.073-199.060  1.00  0.00           C  
ATOM   1323  O   VAL A 500     -34.553 103.824-199.289  1.00  0.00           O  
ATOM   1324  CB  VAL A 500     -35.164 100.626-198.620  1.00  0.00           C  
ATOM   1325  CG1 VAL A 500     -34.027 100.712-199.643  1.00  0.00           C  
ATOM   1326  CG2 VAL A 500     -34.825  99.610-197.534  1.00  0.00           C  
ATOM   1327  N   VAL A 501     -36.664 103.148-199.711  1.00  0.00           N  
ATOM   1328  CA  VAL A 501     -36.887 104.129-200.765  1.00  0.00           C  
ATOM   1329  C   VAL A 501     -36.890 105.549-200.200  1.00  0.00           C  
ATOM   1330  O   VAL A 501     -36.306 106.452-200.799  1.00  0.00           O  
ATOM   1331  CB  VAL A 501     -38.218 103.857-201.518  1.00  0.00           C  
ATOM   1332  CG1 VAL A 501     -38.406 104.862-202.642  1.00  0.00           C  
ATOM   1333  CG2 VAL A 501     -38.198 102.454-202.100  1.00  0.00           C  
ATOM   1334  N   LYS A 502     -37.536 105.749-199.051  1.00  0.00           N  
ATOM   1335  CA  LYS A 502     -37.567 107.072-198.433  1.00  0.00           C  
ATOM   1336  C   LYS A 502     -36.135 107.500-198.154  1.00  0.00           C  
ATOM   1337  O   LYS A 502     -35.764 108.648-198.380  1.00  0.00           O  
ATOM   1338  CB  LYS A 502     -38.355 107.062-197.112  1.00  0.00           C  
ATOM   1339  CG  LYS A 502     -39.844 106.826-197.275  1.00  0.00           C  
ATOM   1340  CD  LYS A 502     -40.600 106.751-195.945  1.00  0.00           C  
ATOM   1341  CE  LYS A 502     -40.791 108.114-195.311  1.00  0.00           C  
ATOM   1342  NZ  LYS A 502     -41.850 108.081-194.254  1.00  0.00           N  
ATOM   1343  N   ILE A 503     -35.328 106.567-197.662  1.00  0.00           N  
ATOM   1344  CA  ILE A 503     -33.939 106.873-197.350  1.00  0.00           C  
ATOM   1345  C   ILE A 503     -33.179 107.152-198.644  1.00  0.00           C  
ATOM   1346  O   ILE A 503     -32.440 108.132-198.741  1.00  0.00           O  
ATOM   1347  CB  ILE A 503     -33.277 105.699-196.578  1.00  0.00           C  
ATOM   1348  CG1 ILE A 503     -33.995 105.481-195.243  1.00  0.00           C  
ATOM   1349  CG2 ILE A 503     -31.805 105.994-196.331  1.00  0.00           C  
ATOM   1350  CD1 ILE A 503     -33.745 104.105-194.638  1.00  0.00           C  
ATOM   1351  N   GLN A 504     -33.373 106.297-199.642  1.00  0.00           N  
ATOM   1352  CA  GLN A 504     -32.703 106.472-200.930  1.00  0.00           C  
ATOM   1353  C   GLN A 504     -32.971 107.861-201.506  1.00  0.00           C  
ATOM   1354  O   GLN A 504     -32.119 108.446-202.180  1.00  0.00           O  
ATOM   1355  CB  GLN A 504     -33.175 105.417-201.931  1.00  0.00           C  
ATOM   1356  CG  GLN A 504     -32.679 104.003-201.663  1.00  0.00           C  
ATOM   1357  CD  GLN A 504     -33.067 103.040-202.776  1.00  0.00           C  
ATOM   1358  OE1 GLN A 504     -34.242 102.874-203.084  1.00  0.00           O  
ATOM   1359  NE2 GLN A 504     -32.075 102.407-203.385  1.00  0.00           N  
ATOM   1360  N   LYS A 505     -34.158 108.388-201.226  1.00  0.00           N  
ATOM   1361  CA  LYS A 505     -34.572 109.696-201.720  1.00  0.00           C  
ATOM   1362  C   LYS A 505     -33.796 110.852-201.086  1.00  0.00           C  
ATOM   1363  O   LYS A 505     -33.683 111.928-201.672  1.00  0.00           O  
ATOM   1364  CB  LYS A 505     -36.072 109.871-201.457  1.00  0.00           C  
ATOM   1365  CG  LYS A 505     -36.651 111.259-201.714  1.00  0.00           C  
ATOM   1366  CD  LYS A 505     -37.059 111.449-203.155  1.00  0.00           C  
ATOM   1367  CE  LYS A 505     -37.958 112.678-203.313  1.00  0.00           C  
ATOM   1368  NZ  LYS A 505     -39.200 112.589-202.475  1.00  0.00           N  
ATOM   1369  N   HIS A 506     -33.240 110.627-199.903  1.00  0.00           N  
ATOM   1370  CA  HIS A 506     -32.540 111.694-199.210  1.00  0.00           C  
ATOM   1371  C   HIS A 506     -31.045 111.496-199.006  1.00  0.00           C  
ATOM   1372  O   HIS A 506     -30.462 112.065-198.089  1.00  0.00           O  
ATOM   1373  CB  HIS A 506     -33.237 111.936-197.878  1.00  0.00           C  
ATOM   1374  CG  HIS A 506     -34.705 112.207-198.017  1.00  0.00           C  
ATOM   1375  ND1 HIS A 506     -35.214 113.471-198.214  1.00  0.00           N  
ATOM   1376  CD2 HIS A 506     -35.766 111.365-198.045  1.00  0.00           C  
ATOM   1377  CE1 HIS A 506     -36.525 113.401-198.357  1.00  0.00           C  
ATOM   1378  NE2 HIS A 506     -36.886 112.133-198.259  1.00  0.00           N  
ATOM   1379  N   VAL A 845     -30.427 110.694-199.866  1.00  0.00           N  
ATOM   1380  CA  VAL A 845     -28.990 110.445-199.799  1.00  0.00           C  
ATOM   1381  C   VAL A 845     -28.442 110.520-201.227  1.00  0.00           C  
ATOM   1382  O   VAL A 845     -28.881 109.784-202.109  1.00  0.00           O  
ATOM   1383  CB  VAL A 845     -28.671 109.040-199.197  1.00  0.00           C  
ATOM   1384  CG1 VAL A 845     -27.170 108.797-199.217  1.00  0.00           C  
ATOM   1385  CG2 VAL A 845     -29.201 108.936-197.766  1.00  0.00           C  
ATOM   1386  N   THR A 846     -27.484 111.407-201.455  1.00  0.00           N  
ATOM   1387  CA  THR A 846     -26.913 111.566-202.782  1.00  0.00           C  
ATOM   1388  C   THR A 846     -25.682 110.706-202.965  1.00  0.00           C  
ATOM   1389  O   THR A 846     -25.064 110.293-201.991  1.00  0.00           O  
ATOM   1390  CB  THR A 846     -26.512 113.026-203.044  1.00  0.00           C  
ATOM   1391  OG1 THR A 846     -25.496 113.417-202.109  1.00  0.00           O  
ATOM   1392  CG2 THR A 846     -27.716 113.939-202.894  1.00  0.00           C  
ATOM   1393  N   PHE A1087     -25.337 110.439-204.222  1.00  0.00           N  
ATOM   1394  CA  PHE A1087     -24.164 109.639-204.540  1.00  0.00           C  
ATOM   1395  C   PHE A1087     -22.939 110.280-203.898  1.00  0.00           C  
ATOM   1396  O   PHE A1087     -22.066 109.584-203.371  1.00  0.00           O  
ATOM   1397  CB  PHE A1087     -23.953 109.564-206.047  1.00  0.00           C  
ATOM   1398  CG  PHE A1087     -22.686 108.876-206.433  1.00  0.00           C  
ATOM   1399  CD1 PHE A1087     -22.586 107.490-206.376  1.00  0.00           C  
ATOM   1400  CD2 PHE A1087     -21.564 109.618-206.792  1.00  0.00           C  
ATOM   1401  CE1 PHE A1087     -21.388 106.847-206.667  1.00  0.00           C  
ATOM   1402  CE2 PHE A1087     -20.355 108.984-207.085  1.00  0.00           C  
ATOM   1403  CZ  PHE A1087     -20.270 107.590-207.020  1.00  0.00           C  
ATOM   1404  N   ASN A1088     -22.877 111.609-203.960  1.00  0.00           N  
ATOM   1405  CA  ASN A1088     -21.771 112.358-203.374  1.00  0.00           C  
ATOM   1406  C   ASN A1088     -21.667 112.002-201.908  1.00  0.00           C  
ATOM   1407  O   ASN A1088     -20.585 111.673-201.417  1.00  0.00           O  
ATOM   1408  CB  ASN A1088     -22.004 113.862-203.505  1.00  0.00           C  
ATOM   1409  CG  ASN A1088     -21.522 114.412-204.826  1.00  0.00           C  
ATOM   1410  OD1 ASN A1088     -21.883 115.528-205.212  1.00  0.00           O  
ATOM   1411  ND2 ASN A1088     -20.693 113.640-205.527  1.00  0.00           N  
ATOM   1412  N   GLN A1094     -22.799 112.069-201.210  1.00  0.00           N  
ATOM   1413  CA  GLN A1094     -22.825 111.744-199.796  1.00  0.00           C  
ATOM   1414  C   GLN A1094     -22.171 110.393-199.498  1.00  0.00           C  
ATOM   1415  O   GLN A1094     -21.284 110.317-198.654  1.00  0.00           O  
ATOM   1416  CB  GLN A1094     -24.261 111.752-199.261  1.00  0.00           C  
ATOM   1417  CG  GLN A1094     -24.913 113.126-199.217  1.00  0.00           C  
ATOM   1418  CD  GLN A1094     -26.303 113.087-198.603  1.00  0.00           C  
ATOM   1419  OE1 GLN A1094     -26.466 112.755-197.421  1.00  0.00           O  
ATOM   1420  NE2 GLN A1094     -27.316 113.420-199.402  1.00  0.00           N  
ATOM   1421  N   VAL A1164     -22.584 109.331-200.189  1.00  0.00           N  
ATOM   1422  CA  VAL A1164     -21.996 108.023-199.908  1.00  0.00           C  
ATOM   1423  C   VAL A1164     -20.606 107.874-200.491  1.00  0.00           C  
ATOM   1424  O   VAL A1164     -19.858 106.977-200.107  1.00  0.00           O  
ATOM   1425  CB  VAL A1164     -22.880 106.850-200.412  1.00  0.00           C  
ATOM   1426  CG1 VAL A1164     -24.248 106.929-199.767  1.00  0.00           C  
ATOM   1427  CG2 VAL A1164     -22.976 106.861-201.928  1.00  0.00           C  
ATOM   1428  N   LYS A1165     -20.258 108.753-201.419  1.00  0.00           N  
ATOM   1429  CA  LYS A1165     -18.940 108.702-202.028  1.00  0.00           C  
ATOM   1430  C   LYS A1165     -17.947 109.130-200.954  1.00  0.00           C  
ATOM   1431  O   LYS A1165     -16.915 108.493-200.754  1.00  0.00           O  
ATOM   1432  CB  LYS A1165     -18.878 109.655-203.218  1.00  0.00           C  
ATOM   1433  CG  LYS A1165     -17.712 109.409-204.145  1.00  0.00           C  
ATOM   1434  CD  LYS A1165     -17.799 110.318-205.359  1.00  0.00           C  
ATOM   1435  CE  LYS A1165     -16.761 109.939-206.411  1.00  0.00           C  
ATOM   1436  NZ  LYS A1165     -16.993 108.568-206.952  1.00  0.00           N  
ATOM   1437  N   GLY A1166     -18.289 110.203-200.247  1.00  0.00           N  
ATOM   1438  CA  GLY A1166     -17.427 110.706-199.195  1.00  0.00           C  
ATOM   1439  C   GLY A1166     -17.482 109.917-197.897  1.00  0.00           C  
ATOM   1440  O   GLY A1166     -16.603 110.060-197.041  1.00  0.00           O  
ATOM   1441  N   ILE A1168     -18.504 109.084-197.734  1.00  0.00           N  
ATOM   1442  CA  ILE A1168     -18.622 108.298-196.513  1.00  0.00           C  
ATOM   1443  C   ILE A1168     -18.012 106.914-196.662  1.00  0.00           C  
ATOM   1444  O   ILE A1168     -17.197 106.510-195.837  1.00  0.00           O  
ATOM   1445  CB  ILE A1168     -20.089 108.139-196.078  1.00  0.00           C  
ATOM   1446  CG1 ILE A1168     -20.670 109.500-195.708  1.00  0.00           C  
ATOM   1447  CG2 ILE A1168     -20.181 107.192-194.895  1.00  0.00           C  
ATOM   1448  CD1 ILE A1168     -22.147 109.461-195.397  1.00  0.00           C  
ATOM   1449  N   PHE A1169     -18.395 106.191-197.710  1.00  0.00           N  
ATOM   1450  CA  PHE A1169     -17.881 104.842-197.920  1.00  0.00           C  
ATOM   1451  C   PHE A1169     -16.809 104.749-199.001  1.00  0.00           C  
ATOM   1452  O   PHE A1169     -16.289 103.665-199.281  1.00  0.00           O  
ATOM   1453  CB  PHE A1169     -19.029 103.889-198.256  1.00  0.00           C  
ATOM   1454  CG  PHE A1169     -20.174 103.974-197.296  1.00  0.00           C  
ATOM   1455  CD1 PHE A1169     -21.185 104.910-197.483  1.00  0.00           C  
ATOM   1456  CD2 PHE A1169     -20.223 103.149-196.177  1.00  0.00           C  
ATOM   1457  CE1 PHE A1169     -22.224 105.027-196.571  1.00  0.00           C  
ATOM   1458  CE2 PHE A1169     -21.261 103.256-195.258  1.00  0.00           C  
ATOM   1459  CZ  PHE A1169     -22.263 104.198-195.454  1.00  0.00           C  
ATOM   1460  N   GLY A1170     -16.483 105.881-199.611  1.00  0.00           N  
ATOM   1461  CA  GLY A1170     -15.468 105.874-200.648  1.00  0.00           C  
ATOM   1462  C   GLY A1170     -15.877 105.176-201.932  1.00  0.00           C  
ATOM   1463  O   GLY A1170     -15.022 104.660-202.659  1.00  0.00           O  
ATOM   1464  N   PHE A1171     -17.178 105.141-202.215  1.00  0.00           N  
ATOM   1465  CA  PHE A1171     -17.653 104.511-203.446  1.00  0.00           C  
ATOM   1466  C   PHE A1171     -17.086 105.300-204.617  1.00  0.00           C  
ATOM   1467  O   PHE A1171     -16.601 106.417-204.449  1.00  0.00           O  
ATOM   1468  CB  PHE A1171     -19.186 104.532-203.547  1.00  0.00           C  
ATOM   1469  CG  PHE A1171     -19.884 103.671-202.530  1.00  0.00           C  
ATOM   1470  CD1 PHE A1171     -19.330 102.468-202.111  1.00  0.00           C  
ATOM   1471  CD2 PHE A1171     -21.121 104.046-202.023  1.00  0.00           C  
ATOM   1472  CE1 PHE A1171     -20.003 101.653-201.200  1.00  0.00           C  
ATOM   1473  CE2 PHE A1171     -21.798 103.236-201.115  1.00  0.00           C  
ATOM   1474  CZ  PHE A1171     -21.237 102.040-200.705  1.00  0.00           C  
ATOM   1475  N   THR A1177     -17.159 104.721-205.807  1.00  0.00           N  
ATOM   1476  CA  THR A1177     -16.658 105.389-206.990  1.00  0.00           C  
ATOM   1477  C   THR A1177     -17.560 105.106-208.190  1.00  0.00           C  
ATOM   1478  O   THR A1177     -18.384 104.186-208.160  1.00  0.00           O  
ATOM   1479  CB  THR A1177     -15.218 104.936-207.315  1.00  0.00           C  
ATOM   1480  OG1 THR A1177     -14.729 105.693-208.427  1.00  0.00           O  
ATOM   1481  CG2 THR A1177     -15.178 103.443-207.663  1.00  0.00           C  
ATOM   1482  N   ASP A1178     -17.391 105.904-209.241  1.00  0.00           N  
ATOM   1483  CA  ASP A1178     -18.171 105.778-210.468  1.00  0.00           C  
ATOM   1484  C   ASP A1178     -18.166 104.370-211.040  1.00  0.00           C  
ATOM   1485  O   ASP A1178     -19.087 103.978-211.759  1.00  0.00           O  
ATOM   1486  CB  ASP A1178     -17.635 106.752-211.520  1.00  0.00           C  
ATOM   1487  CG  ASP A1178     -17.941 108.198-211.183  1.00  0.00           C  
ATOM   1488  OD1 ASP A1178     -17.759 108.595-210.012  1.00  0.00           O  
ATOM   1489  OD2 ASP A1178     -18.359 108.944-212.093  1.00  0.00           O  
ATOM   1490  N   SER A1179     -17.136 103.603-210.709  1.00  0.00           N  
ATOM   1491  CA  SER A1179     -17.009 102.250-211.225  1.00  0.00           C  
ATOM   1492  C   SER A1179     -17.785 101.154-210.486  1.00  0.00           C  
ATOM   1493  O   SER A1179     -17.944 100.048-211.010  1.00  0.00           O  
ATOM   1494  CB  SER A1179     -15.533 101.869-211.280  1.00  0.00           C  
ATOM   1495  OG  SER A1179     -15.370 100.636-211.961  1.00  0.00           O  
ATOM   1496  N   ASP A1192     -18.262 101.445-209.280  1.00  0.00           N  
ATOM   1497  CA  ASP A1192     -19.002 100.453-208.500  1.00  0.00           C  
ATOM   1498  C   ASP A1192     -20.384 100.166-209.089  1.00  0.00           C  
ATOM   1499  O   ASP A1192     -20.954 101.009-209.786  1.00  0.00           O  
ATOM   1500  CB  ASP A1192     -19.156 100.926-207.049  1.00  0.00           C  
ATOM   1501  CG  ASP A1192     -17.826 101.025-206.316  1.00  0.00           C  
ATOM   1502  OD1 ASP A1192     -17.052 100.042-206.354  1.00  0.00           O  
ATOM   1503  OD2 ASP A1192     -17.559 102.080-205.699  1.00  0.00           O  
ATOM   1504  N   CYS A1193     -20.918  98.976-208.817  1.00  0.00           N  
ATOM   1505  CA  CYS A1193     -22.242  98.629-209.307  1.00  0.00           C  
ATOM   1506  C   CYS A1193     -23.258  99.463-208.535  1.00  0.00           C  
ATOM   1507  O   CYS A1193     -23.002  99.866-207.398  1.00  0.00           O  
ATOM   1508  CB  CYS A1193     -22.527  97.129-209.128  1.00  0.00           C  
ATOM   1509  SG  CYS A1193     -22.442  96.479-207.441  1.00  0.00           S  
ATOM   1510  N   ILE A1194     -24.401  99.740-209.157  1.00  0.00           N  
ATOM   1511  CA  ILE A1194     -25.429 100.549-208.515  1.00  0.00           C  
ATOM   1512  C   ILE A1194     -25.985  99.869-207.276  1.00  0.00           C  
ATOM   1513  O   ILE A1194     -26.555 100.525-206.404  1.00  0.00           O  
ATOM   1514  CB  ILE A1194     -26.580 100.880-209.491  1.00  0.00           C  
ATOM   1515  CG1 ILE A1194     -27.222  99.595-210.010  1.00  0.00           C  
ATOM   1516  CG2 ILE A1194     -26.044 101.725-210.652  1.00  0.00           C  
ATOM   1517  CD1 ILE A1194     -28.333  99.844-211.007  1.00  0.00           C  
ATOM   1518  N   GLY A1195     -25.813  98.552-207.199  1.00  0.00           N  
ATOM   1519  CA  GLY A1195     -26.287  97.829-206.035  1.00  0.00           C  
ATOM   1520  C   GLY A1195     -25.580  98.335-204.790  1.00  0.00           C  
ATOM   1521  O   GLY A1195     -26.205  98.543-203.744  1.00  0.00           O  
ATOM   1522  N   LYS A1196     -24.273  98.543-204.906  1.00  0.00           N  
ATOM   1523  CA  LYS A1196     -23.469  99.025-203.791  1.00  0.00           C  
ATOM   1524  C   LYS A1196     -23.793 100.468-203.431  1.00  0.00           C  
ATOM   1525  O   LYS A1196     -23.989 100.795-202.263  1.00  0.00           O  
ATOM   1526  CB  LYS A1196     -21.977  98.933-204.117  1.00  0.00           C  
ATOM   1527  CG  LYS A1196     -21.409  97.530-204.177  1.00  0.00           C  
ATOM   1528  CD  LYS A1196     -19.911  97.607-204.396  1.00  0.00           C  
ATOM   1529  CE  LYS A1196     -19.270  96.241-204.470  1.00  0.00           C  
ATOM   1530  NZ  LYS A1196     -17.795  96.390-204.534  1.00  0.00           N  
ATOM   1531  N   ILE A1198     -23.839 101.330-204.439  1.00  0.00           N  
ATOM   1532  CA  ILE A1198     -24.129 102.740-204.216  1.00  0.00           C  
ATOM   1533  C   ILE A1198     -25.310 102.926-203.277  1.00  0.00           C  
ATOM   1534  O   ILE A1198     -25.275 103.759-202.364  1.00  0.00           O  
ATOM   1535  CB  ILE A1198     -24.484 103.466-205.528  1.00  0.00           C  
ATOM   1536  CG1 ILE A1198     -23.345 103.322-206.542  1.00  0.00           C  
ATOM   1537  CG2 ILE A1198     -24.788 104.926-205.241  1.00  0.00           C  
ATOM   1538  CD1 ILE A1198     -22.037 103.812-206.041  1.00  0.00           C  
ATOM   1539  N   SER A1199     -26.355 102.143-203.489  1.00  0.00           N  
ATOM   1540  CA  SER A1199     -27.539 102.298-202.670  1.00  0.00           C  
ATOM   1541  C   SER A1199     -27.675 101.377-201.463  1.00  0.00           C  
ATOM   1542  O   SER A1199     -28.532 101.609-200.621  1.00  0.00           O  
ATOM   1543  CB  SER A1199     -28.783 102.177-203.554  1.00  0.00           C  
ATOM   1544  OG  SER A1199     -28.806 100.918-204.194  1.00  0.00           O  
ATOM   1545  N   PHE A1200     -26.841 100.348-201.356  1.00  0.00           N  
ATOM   1546  CA  PHE A1200     -26.968  99.447-200.218  1.00  0.00           C  
ATOM   1547  C   PHE A1200     -26.995 100.129-198.846  1.00  0.00           C  
ATOM   1548  O   PHE A1200     -27.688  99.667-197.936  1.00  0.00           O  
ATOM   1549  CB  PHE A1200     -25.867  98.392-200.201  1.00  0.00           C  
ATOM   1550  CG  PHE A1200     -25.894  97.545-198.959  1.00  0.00           C  
ATOM   1551  CD1 PHE A1200     -26.897  96.596-198.769  1.00  0.00           C  
ATOM   1552  CD2 PHE A1200     -24.986  97.770-197.923  1.00  0.00           C  
ATOM   1553  CE1 PHE A1200     -27.000  95.895-197.568  1.00  0.00           C  
ATOM   1554  CE2 PHE A1200     -25.084  97.069-196.718  1.00  0.00           C  
ATOM   1555  CZ  PHE A1200     -26.093  96.135-196.543  1.00  0.00           C  
ATOM   1556  N   PRO A1201     -26.230 101.220-198.667  1.00  0.00           N  
ATOM   1557  CA  PRO A1201     -26.247 101.880-197.360  1.00  0.00           C  
ATOM   1558  C   PRO A1201     -27.658 102.136-196.833  1.00  0.00           C  
ATOM   1559  O   PRO A1201     -27.877 102.187-195.624  1.00  0.00           O  
ATOM   1560  CB  PRO A1201     -25.474 103.163-197.625  1.00  0.00           C  
ATOM   1561  CG  PRO A1201     -24.426 102.697-198.587  1.00  0.00           C  
ATOM   1562  CD  PRO A1201     -25.221 101.831-199.550  1.00  0.00           C  
ATOM   1563  N   ALA A1202     -28.614 102.282-197.746  1.00  0.00           N  
ATOM   1564  CA  ALA A1202     -29.993 102.528-197.357  1.00  0.00           C  
ATOM   1565  C   ALA A1202     -30.604 101.277-196.731  1.00  0.00           C  
ATOM   1566  O   ALA A1202     -31.442 101.372-195.840  1.00  0.00           O  
ATOM   1567  CB  ALA A1202     -30.799 102.968-198.563  1.00  0.00           C  
ATOM   1568  N   ILE A1203     -30.177 100.107-197.199  1.00  0.00           N  
ATOM   1569  CA  ILE A1203     -30.679  98.844-196.673  1.00  0.00           C  
ATOM   1570  C   ILE A1203     -30.223  98.683-195.213  1.00  0.00           C  
ATOM   1571  O   ILE A1203     -30.979  98.220-194.360  1.00  0.00           O  
ATOM   1572  CB  ILE A1203     -30.139  97.642-197.484  1.00  0.00           C  
ATOM   1573  CG1 ILE A1203     -30.380  97.845-198.992  1.00  0.00           C  
ATOM   1574  CG2 ILE A1203     -30.799  96.356-197.006  1.00  0.00           C  
ATOM   1575  CD1 ILE A1203     -31.824  97.758-199.429  1.00  0.00           C  
ATOM   1576  N   GLN A1204     -28.989  99.071-194.919  1.00  0.00           N  
ATOM   1577  CA  GLN A1204     -28.493  98.936-193.555  1.00  0.00           C  
ATOM   1578  C   GLN A1204     -29.111  99.992-192.649  1.00  0.00           C  
ATOM   1579  O   GLN A1204     -29.222  99.797-191.433  1.00  0.00           O  
ATOM   1580  CB  GLN A1204     -26.963  99.044-193.501  1.00  0.00           C  
ATOM   1581  CG  GLN A1204     -26.450  98.921-192.071  1.00  0.00           C  
ATOM   1582  CD  GLN A1204     -25.077  98.286-191.953  1.00  0.00           C  
ATOM   1583  OE1 GLN A1204     -24.685  97.462-192.785  1.00  0.00           O  
ATOM   1584  NE2 GLN A1204     -24.354  98.637-190.895  1.00  0.00           N  
ATOM   1585  N   ALA A1205     -29.530 101.103-193.249  1.00  0.00           N  
ATOM   1586  CA  ALA A1205     -30.132 102.196-192.494  1.00  0.00           C  
ATOM   1587  C   ALA A1205     -31.572 101.909-192.069  1.00  0.00           C  
ATOM   1588  O   ALA A1205     -31.972 102.220-190.946  1.00  0.00           O  
ATOM   1589  CB  ALA A1205     -30.093 103.469-193.320  1.00  0.00           C  
ATOM   1590  N   ALA A1206     -32.333 101.306-192.978  1.00  0.00           N  
ATOM   1591  CA  ALA A1206     -33.746 100.997-192.775  1.00  0.00           C  
ATOM   1592  C   ALA A1206     -34.195 100.358-191.460  1.00  0.00           C  
ATOM   1593  O   ALA A1206     -35.212 100.757-190.895  1.00  0.00           O  
ATOM   1594  CB  ALA A1206     -34.246 100.156-193.949  1.00  0.00           C  
ATOM   1595  N   PRO A1207     -33.468  99.348-190.962  1.00  0.00           N  
ATOM   1596  CA  PRO A1207     -33.974  98.786-189.703  1.00  0.00           C  
ATOM   1597  C   PRO A1207     -33.871  99.689-188.479  1.00  0.00           C  
ATOM   1598  O   PRO A1207     -34.307  99.312-187.393  1.00  0.00           O  
ATOM   1599  CB  PRO A1207     -33.205  97.464-189.559  1.00  0.00           C  
ATOM   1600  CG  PRO A1207     -32.040  97.602-190.469  1.00  0.00           C  
ATOM   1601  CD  PRO A1207     -32.500  98.443-191.607  1.00  0.00           C  
ATOM   1602  N   SER A1208     -33.320 100.885-188.663  1.00  0.00           N  
ATOM   1603  CA  SER A1208     -33.181 101.843-187.571  1.00  0.00           C  
ATOM   1604  C   SER A1208     -34.531 102.460-187.234  1.00  0.00           C  
ATOM   1605  O   SER A1208     -34.677 103.162-186.231  1.00  0.00           O  
ATOM   1606  CB  SER A1208     -32.222 102.964-187.964  1.00  0.00           C  
ATOM   1607  OG  SER A1208     -30.919 102.463-188.181  1.00  0.00           O  
ATOM   1608  N   PHE A1209     -35.514 102.196-188.084  1.00  0.00           N  
ATOM   1609  CA  PHE A1209     -36.840 102.756-187.903  1.00  0.00           C  
ATOM   1610  C   PHE A1209     -37.870 101.669-187.686  1.00  0.00           C  
ATOM   1611  O   PHE A1209     -38.052 100.782-188.525  1.00  0.00           O  
ATOM   1612  CB  PHE A1209     -37.167 103.600-189.124  1.00  0.00           C  
ATOM   1613  CG  PHE A1209     -36.060 104.540-189.498  1.00  0.00           C  
ATOM   1614  CD1 PHE A1209     -35.621 105.508-188.590  1.00  0.00           C  
ATOM   1615  CD2 PHE A1209     -35.441 104.457-190.745  1.00  0.00           C  
ATOM   1616  CE1 PHE A1209     -34.587 106.379-188.922  1.00  0.00           C  
ATOM   1617  CE2 PHE A1209     -34.402 105.329-191.085  1.00  0.00           C  
ATOM   1618  CZ  PHE A1209     -33.976 106.291-190.170  1.00  0.00           C  
ATOM   1619  N   SER A1210     -38.541 101.755-186.545  1.00  0.00           N  
ATOM   1620  CA  SER A1210     -39.541 100.780-186.142  1.00  0.00           C  
ATOM   1621  C   SER A1210     -40.610 100.400-187.159  1.00  0.00           C  
ATOM   1622  O   SER A1210     -41.011  99.241-187.213  1.00  0.00           O  
ATOM   1623  CB  SER A1210     -40.212 101.240-184.846  1.00  0.00           C  
ATOM   1624  OG  SER A1210     -40.746 102.543-184.976  1.00  0.00           O  
ATOM   1625  N   ASN A1211     -41.081 101.336-187.977  1.00  0.00           N  
ATOM   1626  CA  ASN A1211     -42.127 100.957-188.928  1.00  0.00           C  
ATOM   1627  C   ASN A1211     -41.619 100.082-190.072  1.00  0.00           C  
ATOM   1628  O   ASN A1211     -42.352  99.810-191.023  1.00  0.00           O  
ATOM   1629  CB  ASN A1211     -42.901 102.189-189.456  1.00  0.00           C  
ATOM   1630  CG  ASN A1211     -42.099 103.038-190.434  1.00  0.00           C  
ATOM   1631  OD1 ASN A1211     -42.659 103.911-191.104  1.00  0.00           O  
ATOM   1632  ND2 ASN A1211     -40.794 102.795-190.517  1.00  0.00           N  
ATOM   1633  N   SER A1280     -40.365  99.638-189.971  1.00  0.00           N  
ATOM   1634  CA  SER A1280     -39.776  98.730-190.959  1.00  0.00           C  
ATOM   1635  C   SER A1280     -40.182  97.324-190.510  1.00  0.00           C  
ATOM   1636  O   SER A1280     -40.090  96.354-191.262  1.00  0.00           O  
ATOM   1637  CB  SER A1280     -38.248  98.824-190.965  1.00  0.00           C  
ATOM   1638  OG  SER A1280     -37.781  99.884-191.781  1.00  0.00           O  
ATOM   1639  N   PHE A1281     -40.634  97.233-189.264  1.00  0.00           N  
ATOM   1640  CA  PHE A1281     -41.078  95.973-188.684  1.00  0.00           C  
ATOM   1641  C   PHE A1281     -42.512  96.137-188.158  1.00  0.00           C  
ATOM   1642  O   PHE A1281     -42.751  96.128-186.946  1.00  0.00           O  
ATOM   1643  CB  PHE A1281     -40.134  95.576-187.551  1.00  0.00           C  
ATOM   1644  CG  PHE A1281     -38.698  95.491-187.975  1.00  0.00           C  
ATOM   1645  CD1 PHE A1281     -38.235  94.398-188.692  1.00  0.00           C  
ATOM   1646  CD2 PHE A1281     -37.825  96.539-187.720  1.00  0.00           C  
ATOM   1647  CE1 PHE A1281     -36.929  94.352-189.152  1.00  0.00           C  
ATOM   1648  CE2 PHE A1281     -36.507  96.499-188.178  1.00  0.00           C  
ATOM   1649  CZ  PHE A1281     -36.065  95.405-188.895  1.00  0.00           C  
ATOM   1650  N   PRO A1282     -43.481  96.301-189.077  1.00  0.00           N  
ATOM   1651  CA  PRO A1282     -44.908  96.473-188.781  1.00  0.00           C  
ATOM   1652  C   PRO A1282     -45.469  95.386-187.870  1.00  0.00           C  
ATOM   1653  O   PRO A1282     -46.227  95.679-186.946  1.00  0.00           O  
ATOM   1654  CB  PRO A1282     -45.557  96.420-190.165  1.00  0.00           C  
ATOM   1655  CG  PRO A1282     -44.504  96.987-191.047  1.00  0.00           C  
ATOM   1656  CD  PRO A1282     -43.245  96.337-190.533  1.00  0.00           C  
ATOM   1657  N   GLN A1283     -45.099  94.137-188.150  1.00  0.00           N  
ATOM   1658  CA  GLN A1283     -45.571  92.992-187.376  1.00  0.00           C  
ATOM   1659  C   GLN A1283     -45.147  93.071-185.922  1.00  0.00           C  
ATOM   1660  O   GLN A1283     -45.936  92.762-185.023  1.00  0.00           O  
ATOM   1661  CB  GLN A1283     -45.049  91.675-187.957  1.00  0.00           C  
ATOM   1662  CG  GLN A1283     -44.360  91.798-189.300  1.00  0.00           C  
ATOM   1663  CD  GLN A1283     -43.023  92.516-189.206  1.00  0.00           C  
ATOM   1664  OE1 GLN A1283     -42.092  92.043-188.546  1.00  0.00           O  
ATOM   1665  NE2 GLN A1283     -42.923  93.664-189.866  1.00  0.00           N  
ATOM   1666  N   ILE A1284     -43.908  93.488-185.680  1.00  0.00           N  
ATOM   1667  CA  ILE A1284     -43.439  93.561-184.309  1.00  0.00           C  
ATOM   1668  C   ILE A1284     -43.804  94.848-183.560  1.00  0.00           C  
ATOM   1669  O   ILE A1284     -44.080  94.794-182.365  1.00  0.00           O  
ATOM   1670  CB  ILE A1284     -41.883  93.245-184.220  1.00  0.00           C  
ATOM   1671  CG1 ILE A1284     -41.150  94.319-183.435  1.00  0.00           C  
ATOM   1672  CG2 ILE A1284     -41.284  93.044-185.589  1.00  0.00           C  
ATOM   1673  CD1 ILE A1284     -41.094  94.033-181.951  1.00  0.00           C  
ATOM   1674  N   PHE A1285     -43.860  95.989-184.242  1.00  0.00           N  
ATOM   1675  CA  PHE A1285     -44.181  97.240-183.542  1.00  0.00           C  
ATOM   1676  C   PHE A1285     -45.533  97.892-183.834  1.00  0.00           C  
ATOM   1677  O   PHE A1285     -45.756  99.054-183.484  1.00  0.00           O  
ATOM   1678  CB  PHE A1285     -43.076  98.274-183.777  1.00  0.00           C  
ATOM   1679  CG  PHE A1285     -41.721  97.821-183.329  1.00  0.00           C  
ATOM   1680  CD1 PHE A1285     -40.771  97.414-184.256  1.00  0.00           C  
ATOM   1681  CD2 PHE A1285     -41.391  97.799-181.977  1.00  0.00           C  
ATOM   1682  CE1 PHE A1285     -39.510  96.992-183.848  1.00  0.00           C  
ATOM   1683  CE2 PHE A1285     -40.135  97.378-181.561  1.00  0.00           C  
ATOM   1684  CZ  PHE A1285     -39.192  96.974-182.500  1.00  0.00           C  
ATOM   1685  N   ARG A1286     -46.430  97.147-184.473  1.00  0.00           N  
ATOM   1686  CA  ARG A1286     -47.773  97.638-184.794  1.00  0.00           C  
ATOM   1687  C   ARG A1286     -47.828  99.030-185.446  1.00  0.00           C  
ATOM   1688  O   ARG A1286     -48.503  99.938-184.952  1.00  0.00           O  
ATOM   1689  CB  ARG A1286     -48.646  97.604-183.528  1.00  0.00           C  
ATOM   1690  CG  ARG A1286     -50.087  98.070-183.726  1.00  0.00           C  
ATOM   1691  CD  ARG A1286     -50.989  97.617-182.580  1.00  0.00           C  
ATOM   1692  NE  ARG A1286     -51.140  96.162-182.562  1.00  0.00           N  
ATOM   1693  CZ  ARG A1286     -51.803  95.483-181.628  1.00  0.00           C  
ATOM   1694  NH1 ARG A1286     -52.388  96.123-180.622  1.00  0.00           N  
ATOM   1695  NH2 ARG A1286     -51.880  94.158-181.697  1.00  0.00           N  
ATOM   1696  N   ASP A1287     -47.111  99.183-186.557  1.00  0.00           N  
ATOM   1697  CA  ASP A1287     -47.082 100.433-187.318  1.00  0.00           C  
ATOM   1698  C   ASP A1287     -46.550 101.663-186.577  1.00  0.00           C  
ATOM   1699  O   ASP A1287     -46.560 102.771-187.123  1.00  0.00           O  
ATOM   1700  CB  ASP A1287     -48.474 100.723-187.887  1.00  0.00           C  
ATOM   1701  N   ARG A1288     -46.085 101.477-185.341  1.00  0.00           N  
ATOM   1702  CA  ARG A1288     -45.535 102.588-184.571  1.00  0.00           C  
ATOM   1703  C   ARG A1288     -44.323 103.169-185.304  1.00  0.00           C  
ATOM   1704  O   ARG A1288     -43.506 102.439-185.863  1.00  0.00           O  
ATOM   1705  CB  ARG A1288     -45.154 102.116-183.171  1.00  0.00           C  
ATOM   1706  CG  ARG A1288     -46.350 102.001-182.248  1.00  0.00           C  
ATOM   1707  CD  ARG A1288     -46.805 103.377-181.812  1.00  0.00           C  
ATOM   1708  NE  ARG A1288     -45.955 103.888-180.742  1.00  0.00           N  
ATOM   1709  CZ  ARG A1288     -45.975 103.430-179.493  1.00  0.00           C  
ATOM   1710  NH1 ARG A1288     -46.808 102.451-179.158  1.00  0.00           N  
ATOM   1711  NH2 ARG A1288     -45.164 103.946-178.577  1.00  0.00           N  
ATOM   1712  N   THR A1289     -44.206 104.490-185.278  1.00  0.00           N  
ATOM   1713  CA  THR A1289     -43.143 105.174-185.994  1.00  0.00           C  
ATOM   1714  C   THR A1289     -42.124 105.886-185.103  1.00  0.00           C  
ATOM   1715  O   THR A1289     -41.069 106.327-185.575  1.00  0.00           O  
ATOM   1716  CB  THR A1289     -43.783 106.210-186.957  1.00  0.00           C  
ATOM   1717  OG1 THR A1289     -43.140 106.142-188.230  1.00  0.00           O  
ATOM   1718  CG2 THR A1289     -43.667 107.628-186.398  1.00  0.00           C  
ATOM   1719  N   ASP A1290     -42.432 105.969-183.812  1.00  0.00           N  
ATOM   1720  CA  ASP A1290     -41.593 106.694-182.861  1.00  0.00           C  
ATOM   1721  C   ASP A1290     -40.821 105.890-181.812  1.00  0.00           C  
ATOM   1722  O   ASP A1290     -40.409 106.444-180.793  1.00  0.00           O  
ATOM   1723  CB  ASP A1290     -42.474 107.694-182.122  1.00  0.00           C  
ATOM   1724  CG  ASP A1290     -43.600 107.011-181.371  1.00  0.00           C  
ATOM   1725  OD1 ASP A1290     -44.270 107.686-180.561  1.00  0.00           O  
ATOM   1726  OD2 ASP A1290     -43.817 105.796-181.593  1.00  0.00           O  
ATOM   1727  N   ILE A1291     -40.610 104.606-182.041  1.00  0.00           N  
ATOM   1728  CA  ILE A1291     -39.911 103.808-181.048  1.00  0.00           C  
ATOM   1729  C   ILE A1291     -38.391 103.925-181.086  1.00  0.00           C  
ATOM   1730  O   ILE A1291     -37.756 103.583-182.085  1.00  0.00           O  
ATOM   1731  CB  ILE A1291     -40.330 102.349-181.171  1.00  0.00           C  
ATOM   1732  CG1 ILE A1291     -41.833 102.261-180.888  1.00  0.00           C  
ATOM   1733  CG2 ILE A1291     -39.509 101.478-180.212  1.00  0.00           C  
ATOM   1734  CD1 ILE A1291     -42.426 100.909-181.127  1.00  0.00           C  
ATOM   1735  N   GLN A1292     -37.820 104.418-179.988  1.00  0.00           N  
ATOM   1736  CA  GLN A1292     -36.372 104.586-179.859  1.00  0.00           C  
ATOM   1737  C   GLN A1292     -35.623 103.301-180.226  1.00  0.00           C  
ATOM   1738  O   GLN A1292     -35.998 102.201-179.810  1.00  0.00           O  
ATOM   1739  CB  GLN A1292     -36.010 104.994-178.427  1.00  0.00           C  
ATOM   1740  CG  GLN A1292     -34.515 105.063-178.143  1.00  0.00           C  
ATOM   1741  CD  GLN A1292     -33.836 106.262-178.781  1.00  0.00           C  
ATOM   1742  OE1 GLN A1292     -34.155 107.408-178.469  1.00  0.00           O  
ATOM   1743  NE2 GLN A1292     -32.885 106.001-179.673  1.00  0.00           N  
ATOM   1744  N   CYS A1293     -34.557 103.464-181.003  1.00  0.00           N  
ATOM   1745  CA  CYS A1293     -33.738 102.350-181.454  1.00  0.00           C  
ATOM   1746  C   CYS A1293     -32.285 102.459-180.975  1.00  0.00           C  
ATOM   1747  O   CYS A1293     -31.655 103.512-181.110  1.00  0.00           O  
ATOM   1748  CB  CYS A1293     -33.761 102.301-182.976  1.00  0.00           C  
ATOM   1749  SG  CYS A1293     -32.676 101.058-183.688  1.00  0.00           S  
ATOM   1750  N   LEU A1294     -31.754 101.370-180.425  1.00  0.00           N  
ATOM   1751  CA  LEU A1294     -30.368 101.354-179.950  1.00  0.00           C  
ATOM   1752  C   LEU A1294     -29.580 100.360-180.794  1.00  0.00           C  
ATOM   1753  O   LEU A1294     -29.945  99.190-180.888  1.00  0.00           O  
ATOM   1754  CB  LEU A1294     -30.300 100.954-178.465  1.00  0.00           C  
ATOM   1755  CG  LEU A1294     -28.902 100.868-177.838  1.00  0.00           C  
ATOM   1756  CD1 LEU A1294     -28.131 102.148-178.118  1.00  0.00           C  
ATOM   1757  CD2 LEU A1294     -29.016 100.636-176.340  1.00  0.00           C  
ATOM   1758  N   ILE A1295     -28.502 100.834-181.409  1.00  0.00           N  
ATOM   1759  CA  ILE A1295     -27.675  99.986-182.258  1.00  0.00           C  
ATOM   1760  C   ILE A1295     -26.286  99.663-181.701  1.00  0.00           C  
ATOM   1761  O   ILE A1295     -25.400 100.512-181.703  1.00  0.00           O  
ATOM   1762  CB  ILE A1295     -27.441 100.629-183.630  1.00  0.00           C  
ATOM   1763  CG1 ILE A1295     -28.768 101.060-184.260  1.00  0.00           C  
ATOM   1764  CG2 ILE A1295     -26.711  99.640-184.534  1.00  0.00           C  
ATOM   1765  CD1 ILE A1295     -28.584 101.771-185.615  1.00  0.00           C  
ATOM   1766  N   PRO A1296     -26.079  98.434-181.206  1.00  0.00           N  
ATOM   1767  CA  PRO A1296     -24.738  98.133-180.688  1.00  0.00           C  
ATOM   1768  C   PRO A1296     -23.897  97.555-181.829  1.00  0.00           C  
ATOM   1769  O   PRO A1296     -24.353  96.660-182.543  1.00  0.00           O  
ATOM   1770  CB  PRO A1296     -25.013  97.122-179.573  1.00  0.00           C  
ATOM   1771  CG  PRO A1296     -26.211  96.387-180.069  1.00  0.00           C  
ATOM   1772  CD  PRO A1296     -27.076  97.468-180.703  1.00  0.00           C  
ATOM   1773  N   CYS A1297     -22.680  98.068-182.006  1.00  0.00           N  
ATOM   1774  CA  CYS A1297     -21.816  97.599-183.084  1.00  0.00           C  
ATOM   1775  C   CYS A1297     -20.348  98.002-182.934  1.00  0.00           C  
ATOM   1776  O   CYS A1297     -19.994  98.821-182.086  1.00  0.00           O  
ATOM   1777  CB  CYS A1297     -22.335  98.152-184.409  1.00  0.00           C  
ATOM   1778  SG  CYS A1297     -22.386  99.973-184.453  1.00  0.00           S  
ATOM   1779  N   ALA A1298     -19.493  97.426-183.773  1.00  0.00           N  
ATOM   1780  CA  ALA A1298     -18.069  97.763-183.760  1.00  0.00           C  
ATOM   1781  C   ALA A1298     -18.006  99.121-184.455  1.00  0.00           C  
ATOM   1782  O   ALA A1298     -18.824  99.382-185.340  1.00  0.00           O  
ATOM   1783  CB  ALA A1298     -17.270  96.721-184.542  1.00  0.00           C  
ATOM   1784  N   ILE A1299     -17.064  99.983-184.072  1.00  0.00           N  
ATOM   1785  CA  ILE A1299     -16.997 101.310-184.685  1.00  0.00           C  
ATOM   1786  C   ILE A1299     -16.891 101.329-186.196  1.00  0.00           C  
ATOM   1787  O   ILE A1299     -17.225 102.336-186.811  1.00  0.00           O  
ATOM   1788  CB  ILE A1299     -15.829 102.183-184.139  1.00  0.00           C  
ATOM   1789  CG1 ILE A1299     -14.928 101.353-183.234  1.00  0.00           C  
ATOM   1790  CG2 ILE A1299     -16.383 103.429-183.442  1.00  0.00           C  
ATOM   1791  CD1 ILE A1299     -14.083 100.365-183.987  1.00  0.00           C  
ATOM   1792  N   ASP A1300     -16.433 100.242-186.805  1.00  0.00           N  
ATOM   1793  CA  ASP A1300     -16.309 100.229-188.261  1.00  0.00           C  
ATOM   1794  C   ASP A1300     -17.676 100.313-188.950  1.00  0.00           C  
ATOM   1795  O   ASP A1300     -17.752 100.501-190.162  1.00  0.00           O  
ATOM   1796  CB  ASP A1300     -15.550  98.982-188.745  1.00  0.00           C  
ATOM   1797  CG  ASP A1300     -16.285  97.692-188.446  1.00  0.00           C  
ATOM   1798  OD1 ASP A1300     -16.027  96.686-189.143  1.00  0.00           O  
ATOM   1799  OD2 ASP A1300     -17.113  97.673-187.509  1.00  0.00           O  
ATOM   1800  N   GLN A1301     -18.753 100.186-188.178  1.00  0.00           N  
ATOM   1801  CA  GLN A1301     -20.101 100.260-188.738  1.00  0.00           C  
ATOM   1802  C   GLN A1301     -20.709 101.645-188.559  1.00  0.00           C  
ATOM   1803  O   GLN A1301     -21.776 101.943-189.100  1.00  0.00           O  
ATOM   1804  CB  GLN A1301     -21.017  99.232-188.075  1.00  0.00           C  
ATOM   1805  CG  GLN A1301     -20.654  97.798-188.373  1.00  0.00           C  
ATOM   1806  CD  GLN A1301     -20.513  97.544-189.855  1.00  0.00           C  
ATOM   1807  OE1 GLN A1301     -21.450  97.751-190.623  1.00  0.00           O  
ATOM   1808  NE2 GLN A1301     -19.335  97.094-190.267  1.00  0.00           N  
ATOM   1809  N   ASP A1302     -20.024 102.496-187.809  1.00  0.00           N  
ATOM   1810  CA  ASP A1302     -20.533 103.833-187.553  1.00  0.00           C  
ATOM   1811  C   ASP A1302     -20.886 104.653-188.793  1.00  0.00           C  
ATOM   1812  O   ASP A1302     -21.939 105.291-188.834  1.00  0.00           O  
ATOM   1813  CB  ASP A1302     -19.555 104.627-186.693  1.00  0.00           C  
ATOM   1814  CG  ASP A1302     -20.148 105.932-186.222  1.00  0.00           C  
ATOM   1815  OD1 ASP A1302     -21.142 105.882-185.470  1.00  0.00           O  
ATOM   1816  OD2 ASP A1302     -19.642 107.002-186.613  1.00  0.00           O  
ATOM   1817  N   PRO A1303     -20.011 104.669-189.812  1.00  0.00           N  
ATOM   1818  CA  PRO A1303     -20.352 105.457-191.003  1.00  0.00           C  
ATOM   1819  C   PRO A1303     -21.799 105.237-191.472  1.00  0.00           C  
ATOM   1820  O   PRO A1303     -22.518 106.197-191.764  1.00  0.00           O  
ATOM   1821  CB  PRO A1303     -19.290 105.026-192.038  1.00  0.00           C  
ATOM   1822  CG  PRO A1303     -18.675 103.762-191.457  1.00  0.00           C  
ATOM   1823  CD  PRO A1303     -18.709 104.000-189.975  1.00  0.00           C  
ATOM   1824  N   TYR A1304     -22.232 103.981-191.518  1.00  0.00           N  
ATOM   1825  CA  TYR A1304     -23.599 103.678-191.921  1.00  0.00           C  
ATOM   1826  C   TYR A1304     -24.616 104.432-191.072  1.00  0.00           C  
ATOM   1827  O   TYR A1304     -25.643 104.893-191.568  1.00  0.00           O  
ATOM   1828  CB  TYR A1304     -23.906 102.190-191.766  1.00  0.00           C  
ATOM   1829  CG  TYR A1304     -23.298 101.292-192.810  1.00  0.00           C  
ATOM   1830  CD1 TYR A1304     -22.189 100.501-192.514  1.00  0.00           C  
ATOM   1831  CD2 TYR A1304     -23.846 101.210-194.088  1.00  0.00           C  
ATOM   1832  CE1 TYR A1304     -21.647  99.655-193.462  1.00  0.00           C  
ATOM   1833  CE2 TYR A1304     -23.308 100.362-195.041  1.00  0.00           C  
ATOM   1834  CZ  TYR A1304     -22.212  99.592-194.720  1.00  0.00           C  
ATOM   1835  OH  TYR A1304     -21.677  98.753-195.663  1.00  0.00           O  
ATOM   1836  N   PHE A1306     -24.333 104.564-189.787  1.00  0.00           N  
ATOM   1837  CA  PHE A1306     -25.289 105.203-188.921  1.00  0.00           C  
ATOM   1838  C   PHE A1306     -25.122 106.689-188.719  1.00  0.00           C  
ATOM   1839  O   PHE A1306     -26.048 107.361-188.262  1.00  0.00           O  
ATOM   1840  CB  PHE A1306     -25.358 104.406-187.625  1.00  0.00           C  
ATOM   1841  CG  PHE A1306     -25.682 102.956-187.867  1.00  0.00           C  
ATOM   1842  CD1 PHE A1306     -26.797 102.611-188.635  1.00  0.00           C  
ATOM   1843  CD2 PHE A1306     -24.843 101.947-187.422  1.00  0.00           C  
ATOM   1844  CE1 PHE A1306     -27.067 101.287-188.964  1.00  0.00           C  
ATOM   1845  CE2 PHE A1306     -25.108 100.611-187.747  1.00  0.00           C  
ATOM   1846  CZ  PHE A1306     -26.227 100.288-188.525  1.00  0.00           C  
ATOM   1847  N   ARG A1310     -23.956 107.217-189.068  1.00  0.00           N  
ATOM   1848  CA  ARG A1310     -23.790 108.657-188.982  1.00  0.00           C  
ATOM   1849  C   ARG A1310     -24.772 109.117-190.057  1.00  0.00           C  
ATOM   1850  O   ARG A1310     -25.530 110.068-189.865  1.00  0.00           O  
ATOM   1851  CB  ARG A1310     -22.365 109.087-189.348  1.00  0.00           C  
ATOM   1852  CG  ARG A1310     -21.347 108.930-188.224  1.00  0.00           C  
ATOM   1853  CD  ARG A1310     -20.095 109.768-188.491  1.00  0.00           C  
ATOM   1854  NE  ARG A1310     -19.420 109.384-189.734  1.00  0.00           N  
ATOM   1855  CZ  ARG A1310     -18.630 108.319-189.871  1.00  0.00           C  
ATOM   1856  NH1 ARG A1310     -18.396 107.515-188.838  1.00  0.00           N  
ATOM   1857  NH2 ARG A1310     -18.082 108.048-191.053  1.00  0.00           N  
ATOM   1858  N   MET A1312     -24.772 108.395-191.179  1.00  0.00           N  
ATOM   1859  CA  MET A1312     -25.654 108.685-192.309  1.00  0.00           C  
ATOM   1860  C   MET A1312     -27.124 108.525-191.905  1.00  0.00           C  
ATOM   1861  O   MET A1312     -27.950 109.395-192.151  1.00  0.00           O  
ATOM   1862  CB  MET A1312     -25.345 107.737-193.467  1.00  0.00           C  
ATOM   1863  CG  MET A1312     -26.161 107.996-194.723  1.00  0.00           C  
ATOM   1864  SD  MET A1312     -26.548 106.470-195.622  1.00  0.00           S  
ATOM   1865  CE  MET A1312     -25.176 106.345-196.644  1.00  0.00           C  
ATOM   1866  N   THR A1314     -27.444 107.404-191.277  1.00  0.00           N  
ATOM   1867  CA  THR A1314     -28.808 107.157-190.859  1.00  0.00           C  
ATOM   1868  C   THR A1314     -29.325 108.263-189.951  1.00  0.00           C  
ATOM   1869  O   THR A1314     -30.432 108.758-190.138  1.00  0.00           O  
ATOM   1870  CB  THR A1314     -28.911 105.808-190.150  1.00  0.00           C  
ATOM   1871  OG1 THR A1314     -28.465 104.781-191.043  1.00  0.00           O  
ATOM   1872  CG2 THR A1314     -30.341 105.525-189.746  1.00  0.00           C  
ATOM   1873  N   ARG A1316     -28.516 108.655-188.970  1.00  0.00           N  
ATOM   1874  CA  ARG A1316     -28.900 109.714-188.035  1.00  0.00           C  
ATOM   1875  C   ARG A1316     -29.163 111.032-188.765  1.00  0.00           C  
ATOM   1876  O   ARG A1316     -29.989 111.836-188.346  1.00  0.00           O  
ATOM   1877  CB  ARG A1316     -27.798 109.914-186.981  1.00  0.00           C  
ATOM   1878  CG  ARG A1316     -27.641 108.749-186.000  1.00  0.00           C  
ATOM   1879  CD  ARG A1316     -26.414 108.936-185.123  1.00  0.00           C  
ATOM   1880  NE  ARG A1316     -26.475 110.198-184.393  1.00  0.00           N  
ATOM   1881  CZ  ARG A1316     -27.187 110.390-183.285  1.00  0.00           C  
ATOM   1882  NH1 ARG A1316     -27.893 109.393-182.759  1.00  0.00           N  
ATOM   1883  NH2 ARG A1316     -27.222 111.594-182.721  1.00  0.00           N  
ATOM   1884  N   ASP A1317     -28.455 111.253-189.862  1.00  0.00           N  
ATOM   1885  CA  ASP A1317     -28.627 112.473-190.633  1.00  0.00           C  
ATOM   1886  C   ASP A1317     -29.972 112.531-191.349  1.00  0.00           C  
ATOM   1887  O   ASP A1317     -30.709 113.510-191.223  1.00  0.00           O  
ATOM   1888  CB  ASP A1317     -27.507 112.597-191.658  1.00  0.00           C  
ATOM   1889  CG  ASP A1317     -26.659 113.821-191.439  1.00  0.00           C  
ATOM   1890  OD1 ASP A1317     -26.051 113.932-190.348  1.00  0.00           O  
ATOM   1891  OD2 ASP A1317     -26.606 114.674-192.355  1.00  0.00           O  
ATOM   1892  N   VAL A1318     -30.289 111.475-192.094  1.00  0.00           N  
ATOM   1893  CA  VAL A1318     -31.534 111.425-192.845  1.00  0.00           C  
ATOM   1894  C   VAL A1318     -32.774 111.330-191.967  1.00  0.00           C  
ATOM   1895  O   VAL A1318     -33.813 111.893-192.309  1.00  0.00           O  
ATOM   1896  CB  VAL A1318     -31.545 110.232-193.840  1.00  0.00           C  
ATOM   1897  CG1 VAL A1318     -30.339 110.306-194.763  1.00  0.00           C  
ATOM   1898  CG2 VAL A1318     -31.538 108.917-193.086  1.00  0.00           C  
ATOM   1899  N   ALA A1319     -32.665 110.625-190.841  1.00  0.00           N  
ATOM   1900  CA  ALA A1319     -33.788 110.424-189.926  1.00  0.00           C  
ATOM   1901  C   ALA A1319     -34.763 111.600-189.805  1.00  0.00           C  
ATOM   1902  O   ALA A1319     -35.956 111.459-190.085  1.00  0.00           O  
ATOM   1903  CB  ALA A1319     -33.270 110.032-188.539  1.00  0.00           C  
ATOM   1904  N   PRO A1321     -34.271 112.780-189.394  1.00  0.00           N  
ATOM   1905  CA  PRO A1321     -35.138 113.957-189.248  1.00  0.00           C  
ATOM   1906  C   PRO A1321     -35.748 114.342-190.592  1.00  0.00           C  
ATOM   1907  O   PRO A1321     -36.926 114.688-190.684  1.00  0.00           O  
ATOM   1908  CB  PRO A1321     -34.183 115.038-188.745  1.00  0.00           C  
ATOM   1909  CG  PRO A1321     -33.027 114.256-188.160  1.00  0.00           C  
ATOM   1910  CD  PRO A1321     -32.869 113.138-189.135  1.00  0.00           C  
ATOM   1911  N   ARG A1322     -34.926 114.280-191.632  1.00  0.00           N  
ATOM   1912  CA  ARG A1322     -35.375 114.626-192.972  1.00  0.00           C  
ATOM   1913  C   ARG A1322     -36.573 113.799-193.431  1.00  0.00           C  
ATOM   1914  O   ARG A1322     -37.270 114.189-194.364  1.00  0.00           O  
ATOM   1915  CB  ARG A1322     -34.221 114.480-193.970  1.00  0.00           C  
ATOM   1916  CG  ARG A1322     -33.134 115.533-193.797  1.00  0.00           C  
ATOM   1917  CD  ARG A1322     -32.149 115.526-194.958  1.00  0.00           C  
ATOM   1918  NE  ARG A1322     -31.121 114.496-194.831  1.00  0.00           N  
ATOM   1919  CZ  ARG A1322     -30.294 114.147-195.813  1.00  0.00           C  
ATOM   1920  NH1 ARG A1322     -30.388 114.749-196.994  1.00  0.00           N  
ATOM   1921  NH2 ARG A1322     -29.373 113.207-195.620  1.00  0.00           N  
ATOM   1922  N   ILE A1323     -36.820 112.666-192.779  1.00  0.00           N  
ATOM   1923  CA  ILE A1323     -37.950 111.825-193.158  1.00  0.00           C  
ATOM   1924  C   ILE A1323     -38.908 111.541-192.013  1.00  0.00           C  
ATOM   1925  O   ILE A1323     -39.625 110.537-192.025  1.00  0.00           O  
ATOM   1926  CB  ILE A1323     -37.493 110.486-193.772  1.00  0.00           C  
ATOM   1927  CG1 ILE A1323     -36.671 109.679-192.763  1.00  0.00           C  
ATOM   1928  CG2 ILE A1323     -36.694 110.755-195.028  1.00  0.00           C  
ATOM   1929  CD1 ILE A1323     -36.312 108.282-193.258  1.00  0.00           C  
ATOM   1930  N   GLY A1341     -38.903 112.426-191.020  1.00  0.00           N  
ATOM   1931  CA  GLY A1341     -39.808 112.301-189.887  1.00  0.00           C  
ATOM   1932  C   GLY A1341     -39.602 111.224-188.836  1.00  0.00           C  
ATOM   1933  O   GLY A1341     -40.496 110.998-188.017  1.00  0.00           O  
ATOM   1934  N   TYR A1342     -38.444 110.565-188.835  1.00  0.00           N  
ATOM   1935  CA  TYR A1342     -38.175 109.510-187.852  1.00  0.00           C  
ATOM   1936  C   TYR A1342     -37.131 109.927-186.834  1.00  0.00           C  
ATOM   1937  O   TYR A1342     -36.312 110.803-187.096  1.00  0.00           O  
ATOM   1938  CB  TYR A1342     -37.654 108.255-188.538  1.00  0.00           C  
ATOM   1939  CG  TYR A1342     -38.570 107.636-189.559  1.00  0.00           C  
ATOM   1940  CD1 TYR A1342     -39.955 107.632-189.383  1.00  0.00           C  
ATOM   1941  CD2 TYR A1342     -38.043 106.987-190.671  1.00  0.00           C  
ATOM   1942  CE1 TYR A1342     -40.791 106.988-190.292  1.00  0.00           C  
ATOM   1943  CE2 TYR A1342     -38.864 106.341-191.575  1.00  0.00           C  
ATOM   1944  CZ  TYR A1342     -40.235 106.339-191.383  1.00  0.00           C  
ATOM   1945  OH  TYR A1342     -41.033 105.646-192.263  1.00  0.00           O  
ATOM   1946  N   PRO A1344     -37.133 109.289-185.657  1.00  0.00           N  
ATOM   1947  CA  PRO A1344     -36.147 109.627-184.626  1.00  0.00           C  
ATOM   1948  C   PRO A1344     -34.794 109.032-185.014  1.00  0.00           C  
ATOM   1949  O   PRO A1344     -34.726 108.103-185.824  1.00  0.00           O  
ATOM   1950  CB  PRO A1344     -36.721 108.974-183.380  1.00  0.00           C  
ATOM   1951  CG  PRO A1344     -37.355 107.740-183.932  1.00  0.00           C  
ATOM   1952  CD  PRO A1344     -38.062 108.253-185.174  1.00  0.00           C  
ATOM   1953  N   LYS A1345     -33.721 109.566-184.443  1.00  0.00           N  
ATOM   1954  CA  LYS A1345     -32.378 109.075-184.738  1.00  0.00           C  
ATOM   1955  C   LYS A1345     -32.026 107.850-183.891  1.00  0.00           C  
ATOM   1956  O   LYS A1345     -32.428 107.749-182.731  1.00  0.00           O  
ATOM   1957  CB  LYS A1345     -31.355 110.172-184.470  1.00  0.00           C  
ATOM   1958  CG  LYS A1345     -31.530 111.422-185.310  1.00  0.00           C  
ATOM   1959  CD  LYS A1345     -30.497 112.482-184.933  1.00  0.00           C  
ATOM   1960  CE  LYS A1345     -30.526 113.639-185.912  1.00  0.00           C  
ATOM   1961  NZ  LYS A1345     -29.562 114.703-185.529  1.00  0.00           N  
ATOM   1962  N   PRO A1347     -31.284 106.893-184.470  1.00  0.00           N  
ATOM   1963  CA  PRO A1347     -30.901 105.697-183.715  1.00  0.00           C  
ATOM   1964  C   PRO A1347     -29.703 105.986-182.807  1.00  0.00           C  
ATOM   1965  O   PRO A1347     -28.797 106.726-183.183  1.00  0.00           O  
ATOM   1966  CB  PRO A1347     -30.564 104.694-184.815  1.00  0.00           C  
ATOM   1967  CG  PRO A1347     -29.969 105.569-185.881  1.00  0.00           C  
ATOM   1968  CD  PRO A1347     -30.946 106.742-185.897  1.00  0.00           C  
ATOM   1969  N   ALA A1348     -29.710 105.420-181.604  1.00  0.00           N  
ATOM   1970  CA  ALA A1348     -28.599 105.613-180.680  1.00  0.00           C  
ATOM   1971  C   ALA A1348     -27.601 104.515-180.977  1.00  0.00           C  
ATOM   1972  O   ALA A1348     -27.951 103.497-181.582  1.00  0.00           O  
ATOM   1973  CB  ALA A1348     -29.067 105.496-179.257  1.00  0.00           C  
ATOM   1974  N   LEU A1349     -26.357 104.719-180.560  1.00  0.00           N  
ATOM   1975  CA  LEU A1349     -25.326 103.721-180.793  1.00  0.00           C  
ATOM   1976  C   LEU A1349     -24.452 103.432-179.591  1.00  0.00           C  
ATOM   1977  O   LEU A1349     -24.330 104.233-178.664  1.00  0.00           O  
ATOM   1978  CB  LEU A1349     -24.426 104.141-181.958  1.00  0.00           C  
ATOM   1979  CG  LEU A1349     -25.020 104.083-183.369  1.00  0.00           C  
ATOM   1980  CD1 LEU A1349     -26.039 105.199-183.588  1.00  0.00           C  
ATOM   1981  CD2 LEU A1349     -23.890 104.215-184.360  1.00  0.00           C  
ATOM   1982  N   LEU A1350     -23.855 102.251-179.622  1.00  0.00           N  
ATOM   1983  CA  LEU A1350     -22.924 101.804-178.603  1.00  0.00           C  
ATOM   1984  C   LEU A1350     -21.827 101.144-179.434  1.00  0.00           C  
ATOM   1985  O   LEU A1350     -22.055 100.105-180.064  1.00  0.00           O  
ATOM   1986  CB  LEU A1350     -23.585 100.809-177.651  1.00  0.00           C  
ATOM   1987  CG  LEU A1350     -24.454 101.464-176.565  1.00  0.00           C  
ATOM   1988  CD1 LEU A1350     -25.205 100.397-175.756  1.00  0.00           C  
ATOM   1989  CD2 LEU A1350     -23.560 102.316-175.657  1.00  0.00           C  
ATOM   1990  N   HIS A1351     -20.658 101.785-179.469  1.00  0.00           N  
ATOM   1991  CA  HIS A1351     -19.516 101.301-180.245  1.00  0.00           C  
ATOM   1992  C   HIS A1351     -18.556 100.420-179.452  1.00  0.00           C  
ATOM   1993  O   HIS A1351     -18.240 100.712-178.296  1.00  0.00           O  
ATOM   1994  CB  HIS A1351     -18.700 102.472-180.797  1.00  0.00           C  
ATOM   1995  CG  HIS A1351     -19.497 103.473-181.574  1.00  0.00           C  
ATOM   1996  ND1 HIS A1351     -20.275 103.129-182.658  1.00  0.00           N  
ATOM   1997  CD2 HIS A1351     -19.576 104.821-181.467  1.00  0.00           C  
ATOM   1998  CE1 HIS A1351     -20.796 104.221-183.188  1.00  0.00           C  
ATOM   1999  NE2 HIS A1351     -20.386 105.262-182.485  1.00  0.00           N  
ATOM   2000  N   SER A1352     -18.083  99.354-180.089  1.00  0.00           N  
ATOM   2001  CA  SER A1352     -17.113  98.464-179.467  1.00  0.00           C  
ATOM   2002  C   SER A1352     -15.809  98.611-180.243  1.00  0.00           C  
ATOM   2003  O   SER A1352     -15.805  99.049-181.394  1.00  0.00           O  
ATOM   2004  CB  SER A1352     -17.559  97.007-179.555  1.00  0.00           C  
ATOM   2005  OG  SER A1352     -17.411  96.525-180.878  1.00  0.00           O  
ATOM   2006  N   THR A1356     -14.710  98.235-179.601  1.00  0.00           N  
ATOM   2007  CA  THR A1356     -13.381  98.283-180.203  1.00  0.00           C  
ATOM   2008  C   THR A1356     -13.254  97.070-181.110  1.00  0.00           C  
ATOM   2009  O   THR A1356     -14.132  96.209-181.123  1.00  0.00           O  
ATOM   2010  CB  THR A1356     -12.288  98.147-179.138  1.00  0.00           C  
ATOM   2011  OG1 THR A1356     -12.488  96.913-178.433  1.00  0.00           O  
ATOM   2012  CG2 THR A1356     -12.332  99.307-178.161  1.00  0.00           C  
ATOM   2013  N   PHE A1360     -12.159  96.989-181.854  1.00  0.00           N  
ATOM   2014  CA  PHE A1360     -11.938  95.846-182.730  1.00  0.00           C  
ATOM   2015  C   PHE A1360     -11.306  94.708-181.950  1.00  0.00           C  
ATOM   2016  O   PHE A1360     -10.466  94.930-181.085  1.00  0.00           O  
ATOM   2017  CB  PHE A1360     -11.000  96.210-183.872  1.00  0.00           C  
ATOM   2018  CG  PHE A1360     -11.510  97.303-184.754  1.00  0.00           C  
ATOM   2019  CD1 PHE A1360     -12.630  97.103-185.554  1.00  0.00           C  
ATOM   2020  CD2 PHE A1360     -10.855  98.531-184.805  1.00  0.00           C  
ATOM   2021  CE1 PHE A1360     -13.088  98.106-186.396  1.00  0.00           C  
ATOM   2022  CE2 PHE A1360     -11.304  99.546-185.646  1.00  0.00           C  
ATOM   2023  CZ  PHE A1360     -12.422  99.335-186.445  1.00  0.00           C  
ATOM   2024  N   PHE A1361     -11.723  93.486-182.244  1.00  0.00           N  
ATOM   2025  CA  PHE A1361     -11.140  92.321-181.596  1.00  0.00           C  
ATOM   2026  C   PHE A1361      -9.842  92.152-182.386  1.00  0.00           C  
ATOM   2027  O   PHE A1361      -9.870  92.049-183.609  1.00  0.00           O  
ATOM   2028  CB  PHE A1361     -12.032  91.096-181.784  1.00  0.00           C  
ATOM   2029  CG  PHE A1361     -11.624  89.926-180.950  1.00  0.00           C  
ATOM   2030  CD1 PHE A1361     -12.003  89.848-179.618  1.00  0.00           C  
ATOM   2031  CD2 PHE A1361     -10.831  88.917-181.488  1.00  0.00           C  
ATOM   2032  CE1 PHE A1361     -11.601  88.781-178.824  1.00  0.00           C  
ATOM   2033  CE2 PHE A1361     -10.423  87.843-180.705  1.00  0.00           C  
ATOM   2034  CZ  PHE A1361     -10.808  87.774-179.366  1.00  0.00           C  
ATOM   2035  N   PRO A1365      -8.693  92.108-181.697  1.00  0.00           N  
ATOM   2036  CA  PRO A1365      -7.367  91.967-182.316  1.00  0.00           C  
ATOM   2037  C   PRO A1365      -7.123  90.693-183.101  1.00  0.00           C  
ATOM   2038  O   PRO A1365      -7.674  89.638-182.786  1.00  0.00           O  
ATOM   2039  CB  PRO A1365      -6.403  92.055-181.126  1.00  0.00           C  
ATOM   2040  CG  PRO A1365      -7.254  92.527-179.969  1.00  0.00           C  
ATOM   2041  CD  PRO A1365      -8.599  91.936-180.241  1.00  0.00           C  
ATOM   2042  N   ALA A1366      -6.280  90.798-184.121  1.00  0.00           N  
ATOM   2043  CA  ALA A1366      -5.904  89.644-184.924  1.00  0.00           C  
ATOM   2044  C   ALA A1366      -4.776  88.984-184.135  1.00  0.00           C  
ATOM   2045  O   ALA A1366      -4.058  89.659-183.397  1.00  0.00           O  
ATOM   2046  CB  ALA A1366      -5.395  90.089-186.294  1.00  0.00           C  
ATOM   2047  N   LEU A1368      -4.610  87.678-184.287  1.00  0.00           N  
ATOM   2048  CA  LEU A1368      -3.562  86.976-183.563  1.00  0.00           C  
ATOM   2049  C   LEU A1368      -2.174  87.610-183.671  1.00  0.00           C  
ATOM   2050  O   LEU A1368      -1.491  87.794-182.659  1.00  0.00           O  
ATOM   2051  CB  LEU A1368      -3.495  85.524-184.030  1.00  0.00           C  
ATOM   2052  CG  LEU A1368      -4.573  84.616-183.446  1.00  0.00           C  
ATOM   2053  CD1 LEU A1368      -4.590  83.298-184.178  1.00  0.00           C  
ATOM   2054  CD2 LEU A1368      -4.298  84.403-181.969  1.00  0.00           C  
ATOM   2055  N   GLN A1369      -1.758  87.954-184.886  1.00  0.00           N  
ATOM   2056  CA  GLN A1369      -0.437  88.535-185.074  1.00  0.00           C  
ATOM   2057  C   GLN A1369      -0.242  89.953-184.577  1.00  0.00           C  
ATOM   2058  O   GLN A1369       0.830  90.527-184.766  1.00  0.00           O  
ATOM   2059  CB  GLN A1369      -0.010  88.462-186.545  1.00  0.00           C  
ATOM   2060  CG  GLN A1369      -1.131  88.344-187.554  1.00  0.00           C  
ATOM   2061  CD  GLN A1369      -1.824  86.998-187.487  1.00  0.00           C  
ATOM   2062  OE1 GLN A1369      -1.180  85.951-187.364  1.00  0.00           O  
ATOM   2063  NE2 GLN A1369      -3.145  87.016-187.578  1.00  0.00           N  
ATOM   2064  N   GLY A1370      -1.249  90.532-183.940  1.00  0.00           N  
ATOM   2065  CA  GLY A1370      -1.080  91.889-183.458  1.00  0.00           C  
ATOM   2066  C   GLY A1370      -2.306  92.763-183.607  1.00  0.00           C  
ATOM   2067  O   GLY A1370      -3.074  92.620-184.560  1.00  0.00           O  
ATOM   2068  N   ALA A1373      -2.479  93.674-182.653  1.00  0.00           N  
ATOM   2069  CA  ALA A1373      -3.611  94.593-182.637  1.00  0.00           C  
ATOM   2070  C   ALA A1373      -3.517  95.630-183.751  1.00  0.00           C  
ATOM   2071  O   ALA A1373      -4.327  96.555-183.818  1.00  0.00           O  
ATOM   2072  CB  ALA A1373      -3.695  95.287-181.280  1.00  0.00           C  
ATOM   2073  N   GLN A1412      -2.523  95.480-184.621  1.00  0.00           N  
ATOM   2074  CA  GLN A1412      -2.348  96.409-185.733  1.00  0.00           C  
ATOM   2075  C   GLN A1412      -3.486  96.175-186.719  1.00  0.00           C  
ATOM   2076  O   GLN A1412      -3.966  97.098-187.382  1.00  0.00           O  
ATOM   2077  CB  GLN A1412      -1.008  96.157-186.428  1.00  0.00           C  
ATOM   2078  CG  GLN A1412       0.185  96.118-185.484  1.00  0.00           C  
ATOM   2079  CD  GLN A1412       0.837  94.753-185.437  1.00  0.00           C  
ATOM   2080  OE1 GLN A1412       1.258  94.220-186.466  1.00  0.00           O  
ATOM   2081  NE2 GLN A1412       0.927  94.176-184.242  1.00  0.00           N  
ATOM   2082  N   THR A1413      -3.917  94.922-186.790  1.00  0.00           N  
ATOM   2083  CA  THR A1413      -4.990  94.513-187.682  1.00  0.00           C  
ATOM   2084  C   THR A1413      -6.200  94.045-186.880  1.00  0.00           C  
ATOM   2085  O   THR A1413      -6.131  93.857-185.663  1.00  0.00           O  
ATOM   2086  CB  THR A1413      -4.542  93.345-188.579  1.00  0.00           C  
ATOM   2087  OG1 THR A1413      -3.219  93.596-189.067  1.00  0.00           O  
ATOM   2088  CG2 THR A1413      -5.487  93.188-189.757  1.00  0.00           C  
ATOM   2089  N   LYS A1414      -7.309  93.863-187.589  1.00  0.00           N  
ATOM   2090  CA  LYS A1414      -8.560  93.392-187.009  1.00  0.00           C  
ATOM   2091  C   LYS A1414      -8.693  91.915-187.382  1.00  0.00           C  
ATOM   2092  O   LYS A1414      -8.389  91.530-188.515  1.00  0.00           O  
ATOM   2093  CB  LYS A1414      -9.728  94.202-187.591  1.00  0.00           C  
ATOM   2094  CG  LYS A1414     -11.072  93.490-187.609  1.00  0.00           C  
ATOM   2095  CD  LYS A1414     -12.150  94.348-188.266  1.00  0.00           C  
ATOM   2096  CE  LYS A1414     -13.427  93.549-188.487  1.00  0.00           C  
ATOM   2097  NZ  LYS A1414     -14.585  94.394-188.902  1.00  0.00           N  
ATOM   2098  N   MET A1415      -9.120  91.086-186.432  1.00  0.00           N  
ATOM   2099  CA  MET A1415      -9.286  89.668-186.711  1.00  0.00           C  
ATOM   2100  C   MET A1415     -10.221  89.530-187.910  1.00  0.00           C  
ATOM   2101  O   MET A1415     -11.391  89.907-187.835  1.00  0.00           O  
ATOM   2102  CB  MET A1415      -9.875  88.950-185.501  1.00  0.00           C  
ATOM   2103  CG  MET A1415     -10.007  87.459-185.711  1.00  0.00           C  
ATOM   2104  SD  MET A1415     -10.420  86.483-184.243  1.00  0.00           S  
ATOM   2105  CE  MET A1415      -8.793  86.253-183.510  1.00  0.00           C  
ATOM   2106  N   SER A1416      -9.699  89.002-189.016  1.00  0.00           N  
ATOM   2107  CA  SER A1416     -10.489  88.840-190.236  1.00  0.00           C  
ATOM   2108  C   SER A1416     -10.629  87.386-190.668  1.00  0.00           C  
ATOM   2109  O   SER A1416      -9.649  86.645-190.724  1.00  0.00           O  
ATOM   2110  CB  SER A1416      -9.856  89.641-191.368  1.00  0.00           C  
ATOM   2111  OG  SER A1416      -8.514  89.238-191.562  1.00  0.00           O  
ATOM   2112  N   ALA A1440     -11.860  86.994-190.991  1.00  0.00           N  
ATOM   2113  CA  ALA A1440     -12.170  85.631-191.413  1.00  0.00           C  
ATOM   2114  C   ALA A1440     -11.397  85.173-192.645  1.00  0.00           C  
ATOM   2115  O   ALA A1440     -11.425  83.990-192.991  1.00  0.00           O  
ATOM   2116  CB  ALA A1440     -13.666  85.502-191.665  1.00  0.00           C  
ATOM   2117  N   SER A1441     -10.716  86.100-193.312  1.00  0.00           N  
ATOM   2118  CA  SER A1441      -9.947  85.751-194.501  1.00  0.00           C  
ATOM   2119  C   SER A1441      -8.639  85.037-194.137  1.00  0.00           C  
ATOM   2120  O   SER A1441      -8.236  84.089-194.814  1.00  0.00           O  
ATOM   2121  CB  SER A1441      -9.667  87.002-195.336  1.00  0.00           C  
ATOM   2122  OG  SER A1441      -9.076  88.019-194.552  1.00  0.00           O  
ATOM   2123  N   ASP A1442      -7.981  85.483-193.068  1.00  0.00           N  
ATOM   2124  CA  ASP A1442      -6.731  84.861-192.625  1.00  0.00           C  
ATOM   2125  C   ASP A1442      -7.077  83.735-191.651  1.00  0.00           C  
ATOM   2126  O   ASP A1442      -7.379  83.988-190.487  1.00  0.00           O  
ATOM   2127  CB  ASP A1442      -5.842  85.876-191.903  1.00  0.00           C  
ATOM   2128  CG  ASP A1442      -5.726  87.197-192.640  1.00  0.00           C  
ATOM   2129  OD1 ASP A1442      -6.773  87.781-192.988  1.00  0.00           O  
ATOM   2130  OD2 ASP A1442      -4.585  87.658-192.855  1.00  0.00           O  
ATOM   2131  N   PRO A1449      -7.019  82.477-192.111  1.00  0.00           N  
ATOM   2132  CA  PRO A1449      -7.339  81.325-191.260  1.00  0.00           C  
ATOM   2133  C   PRO A1449      -6.695  81.344-189.876  1.00  0.00           C  
ATOM   2134  O   PRO A1449      -7.340  80.998-188.884  1.00  0.00           O  
ATOM   2135  CB  PRO A1449      -6.878  80.136-192.102  1.00  0.00           C  
ATOM   2136  CG  PRO A1449      -5.764  80.717-192.927  1.00  0.00           C  
ATOM   2137  CD  PRO A1449      -6.354  82.038-193.347  1.00  0.00           C  
ATOM   2138  N   ASN A1450      -5.428  81.743-189.805  1.00  0.00           N  
ATOM   2139  CA  ASN A1450      -4.738  81.794-188.520  1.00  0.00           C  
ATOM   2140  C   ASN A1450      -4.537  83.211-187.987  1.00  0.00           C  
ATOM   2141  O   ASN A1450      -3.559  83.496-187.291  1.00  0.00           O  
ATOM   2142  CB  ASN A1450      -3.394  81.054-188.590  1.00  0.00           C  
ATOM   2143  CG  ASN A1450      -3.548  79.545-188.431  1.00  0.00           C  
ATOM   2144  OD1 ASN A1450      -4.170  78.882-189.261  1.00  0.00           O  
ATOM   2145  ND2 ASN A1450      -2.989  79.001-187.356  1.00  0.00           N  
ATOM   2146  N   SER A1452      -5.464  84.100-188.331  1.00  0.00           N  
ATOM   2147  CA  SER A1452      -5.423  85.470-187.836  1.00  0.00           C  
ATOM   2148  C   SER A1452      -6.544  85.486-186.819  1.00  0.00           C  
ATOM   2149  O   SER A1452      -6.689  86.416-186.024  1.00  0.00           O  
ATOM   2150  CB  SER A1452      -5.756  86.478-188.933  1.00  0.00           C  
ATOM   2151  OG  SER A1452      -7.154  86.523-189.173  1.00  0.00           O  
ATOM   2152  N   SER A1455      -7.329  84.416-186.860  1.00  0.00           N  
ATOM   2153  CA  SER A1455      -8.481  84.266-186.000  1.00  0.00           C  
ATOM   2154  C   SER A1455      -8.638  82.880-185.399  1.00  0.00           C  
ATOM   2155  O   SER A1455      -8.014  81.916-185.832  1.00  0.00           O  
ATOM   2156  CB  SER A1455      -9.741  84.608-186.798  1.00  0.00           C  
ATOM   2157  OG  SER A1455      -9.749  83.949-188.058  1.00  0.00           O  
ATOM   2158  N   ILE A1456      -9.484  82.810-184.380  1.00  0.00           N  
ATOM   2159  CA  ILE A1456      -9.805  81.564-183.718  1.00  0.00           C  
ATOM   2160  C   ILE A1456     -11.268  81.368-184.087  1.00  0.00           C  
ATOM   2161  O   ILE A1456     -12.160  81.963-183.480  1.00  0.00           O  
ATOM   2162  CB  ILE A1456      -9.672  81.685-182.198  1.00  0.00           C  
ATOM   2163  CG1 ILE A1456      -8.218  81.977-181.828  1.00  0.00           C  
ATOM   2164  CG2 ILE A1456     -10.138  80.400-181.534  1.00  0.00           C  
ATOM   2165  CD1 ILE A1456      -8.017  82.308-180.371  1.00  0.00           C  
ATOM   2166  N   PHE A1457     -11.504  80.556-185.110  1.00  0.00           N  
ATOM   2167  CA  PHE A1457     -12.854  80.295-185.582  1.00  0.00           C  
ATOM   2168  C   PHE A1457     -13.687  79.481-184.610  1.00  0.00           C  
ATOM   2169  O   PHE A1457     -13.166  78.661-183.858  1.00  0.00           O  
ATOM   2170  CB  PHE A1457     -12.795  79.606-186.944  1.00  0.00           C  
ATOM   2171  CG  PHE A1457     -12.302  80.501-188.036  1.00  0.00           C  
ATOM   2172  CD1 PHE A1457     -13.107  81.523-188.526  1.00  0.00           C  
ATOM   2173  CD2 PHE A1457     -11.022  80.348-188.557  1.00  0.00           C  
ATOM   2174  CE1 PHE A1457     -12.644  82.384-189.524  1.00  0.00           C  
ATOM   2175  CE2 PHE A1457     -10.549  81.204-189.557  1.00  0.00           C  
ATOM   2176  CZ  PHE A1457     -11.363  82.223-190.038  1.00  0.00           C  
ATOM   2177  N   LEU A1458     -14.993  79.722-184.635  1.00  0.00           N  
ATOM   2178  CA  LEU A1458     -15.923  79.042-183.751  1.00  0.00           C  
ATOM   2179  C   LEU A1458     -16.005  77.533-183.980  1.00  0.00           C  
ATOM   2180  O   LEU A1458     -16.634  76.819-183.205  1.00  0.00           O  
ATOM   2181  CB  LEU A1458     -17.311  79.667-183.898  1.00  0.00           C  
ATOM   2182  CG  LEU A1458     -17.400  81.172-183.647  1.00  0.00           C  
ATOM   2183  CD1 LEU A1458     -18.843  81.601-183.777  1.00  0.00           C  
ATOM   2184  CD2 LEU A1458     -16.859  81.511-182.268  1.00  0.00           C  
ATOM   2185  N   THR A1459     -15.371  77.048-185.041  1.00  0.00           N  
ATOM   2186  CA  THR A1459     -15.394  75.620-185.334  1.00  0.00           C  
ATOM   2187  C   THR A1459     -14.119  74.911-184.884  1.00  0.00           C  
ATOM   2188  O   THR A1459     -14.053  73.684-184.907  1.00  0.00           O  
ATOM   2189  CB  THR A1459     -15.576  75.358-186.845  1.00  0.00           C  
ATOM   2190  OG1 THR A1459     -14.667  76.183-187.580  1.00  0.00           O  
ATOM   2191  CG2 THR A1459     -17.010  75.649-187.278  1.00  0.00           C  
ATOM   2192  N   ASP A1460     -13.113  75.680-184.477  1.00  0.00           N  
ATOM   2193  CA  ASP A1460     -11.846  75.109-184.043  1.00  0.00           C  
ATOM   2194  C   ASP A1460     -11.962  74.123-182.888  1.00  0.00           C  
ATOM   2195  O   ASP A1460     -12.794  74.285-181.991  1.00  0.00           O  
ATOM   2196  CB  ASP A1460     -10.863  76.213-183.659  1.00  0.00           C  
ATOM   2197  CG  ASP A1460     -10.392  77.009-184.852  1.00  0.00           C  
ATOM   2198  OD1 ASP A1460     -10.447  76.475-185.989  1.00  0.00           O  
ATOM   2199  OD2 ASP A1460      -9.951  78.161-184.652  1.00  0.00           O  
ATOM   2200  N   THR A1461     -11.113  73.100-182.928  1.00  0.00           N  
ATOM   2201  CA  THR A1461     -11.071  72.071-181.892  1.00  0.00           C  
ATOM   2202  C   THR A1461     -10.169  72.565-180.774  1.00  0.00           C  
ATOM   2203  O   THR A1461      -9.378  73.501-180.963  1.00  0.00           O  
ATOM   2204  CB  THR A1461     -10.462  70.761-182.409  1.00  0.00           C  
ATOM   2205  OG1 THR A1461      -9.098  70.997-182.789  1.00  0.00           O  
ATOM   2206  CG2 THR A1461     -11.251  70.228-183.605  1.00  0.00           C  
ATOM   2207  N   ALA A1462     -10.282  71.926-179.615  1.00  0.00           N  
ATOM   2208  CA  ALA A1462      -9.474  72.299-178.467  1.00  0.00           C  
ATOM   2209  C   ALA A1462      -8.005  72.406-178.865  1.00  0.00           C  
ATOM   2210  O   ALA A1462      -7.336  73.393-178.546  1.00  0.00           O  
ATOM   2211  CB  ALA A1462      -9.650  71.272-177.356  1.00  0.00           C  
ATOM   2212  N   LYS A1463      -7.509  71.397-179.580  1.00  0.00           N  
ATOM   2213  CA  LYS A1463      -6.115  71.380-180.008  1.00  0.00           C  
ATOM   2214  C   LYS A1463      -5.761  72.555-180.918  1.00  0.00           C  
ATOM   2215  O   LYS A1463      -4.698  73.157-180.771  1.00  0.00           O  
ATOM   2216  CB  LYS A1463      -5.798  70.058-180.704  1.00  0.00           C  
ATOM   2217  N   GLN A1465      -6.647  72.880-181.856  1.00  0.00           N  
ATOM   2218  CA  GLN A1465      -6.410  73.990-182.776  1.00  0.00           C  
ATOM   2219  C   GLN A1465      -6.372  75.342-182.053  1.00  0.00           C  
ATOM   2220  O   GLN A1465      -5.684  76.271-182.491  1.00  0.00           O  
ATOM   2221  CB  GLN A1465      -7.497  74.031-183.847  1.00  0.00           C  
ATOM   2222  CG  GLN A1465      -7.565  72.796-184.725  1.00  0.00           C  
ATOM   2223  CD  GLN A1465      -8.736  72.844-185.682  1.00  0.00           C  
ATOM   2224  OE1 GLN A1465      -9.892  72.895-185.261  1.00  0.00           O  
ATOM   2225  NE2 GLN A1465      -8.446  72.833-186.977  1.00  0.00           N  
ATOM   2226  N   ILE A1467      -7.130  75.455-180.965  1.00  0.00           N  
ATOM   2227  CA  ILE A1467      -7.167  76.690-180.188  1.00  0.00           C  
ATOM   2228  C   ILE A1467      -5.829  76.821-179.475  1.00  0.00           C  
ATOM   2229  O   ILE A1467      -5.191  77.879-179.504  1.00  0.00           O  
ATOM   2230  CB  ILE A1467      -8.309  76.666-179.141  1.00  0.00           C  
ATOM   2231  CG1 ILE A1467      -9.667  76.636-179.853  1.00  0.00           C  
ATOM   2232  CG2 ILE A1467      -8.205  77.874-178.224  1.00  0.00           C  
ATOM   2233  CD1 ILE A1467     -10.837  76.357-178.930  1.00  0.00           C  
ATOM   2234  N   LYS A1506      -5.412  75.731-178.837  1.00  0.00           N  
ATOM   2235  CA  LYS A1506      -4.138  75.688-178.131  1.00  0.00           C  
ATOM   2236  C   LYS A1506      -3.003  76.054-179.080  1.00  0.00           C  
ATOM   2237  O   LYS A1506      -2.167  76.905-178.775  1.00  0.00           O  
ATOM   2238  CB  LYS A1506      -3.904  74.281-177.581  1.00  0.00           C  
ATOM   2239  CG  LYS A1506      -2.503  74.040-177.047  1.00  0.00           C  
ATOM   2240  CD  LYS A1506      -2.441  72.741-176.268  1.00  0.00           C  
ATOM   2241  CE  LYS A1506      -1.035  72.456-175.782  1.00  0.00           C  
ATOM   2242  NZ  LYS A1506      -1.008  71.250-174.906  1.00  0.00           N  
ATOM   2243  N   THR A1507      -2.997  75.404-180.240  1.00  0.00           N  
ATOM   2244  CA  THR A1507      -1.980  75.615-181.253  1.00  0.00           C  
ATOM   2245  C   THR A1507      -1.931  77.064-181.721  1.00  0.00           C  
ATOM   2246  O   THR A1507      -0.861  77.679-181.763  1.00  0.00           O  
ATOM   2247  CB  THR A1507      -2.238  74.692-182.463  1.00  0.00           C  
ATOM   2248  OG1 THR A1507      -2.328  73.336-182.007  1.00  0.00           O  
ATOM   2249  CG2 THR A1507      -1.121  74.806-183.484  1.00  0.00           C  
ATOM   2250  N   LYS A1508      -3.092  77.609-182.071  1.00  0.00           N  
ATOM   2251  CA  LYS A1508      -3.169  78.989-182.541  1.00  0.00           C  
ATOM   2252  C   LYS A1508      -2.631  79.992-181.532  1.00  0.00           C  
ATOM   2253  O   LYS A1508      -1.873  80.892-181.894  1.00  0.00           O  
ATOM   2254  CB  LYS A1508      -4.614  79.350-182.919  1.00  0.00           C  
ATOM   2255  CG  LYS A1508      -5.000  78.878-184.316  1.00  0.00           C  
ATOM   2256  CD  LYS A1508      -6.460  79.135-184.658  1.00  0.00           C  
ATOM   2257  CE  LYS A1508      -6.792  78.515-186.017  1.00  0.00           C  
ATOM   2258  NZ  LYS A1508      -8.232  78.620-186.414  1.00  0.00           N  
ATOM   2259  N   VAL A1509      -3.006  79.837-180.267  1.00  0.00           N  
ATOM   2260  CA  VAL A1509      -2.543  80.768-179.248  1.00  0.00           C  
ATOM   2261  C   VAL A1509      -1.034  80.704-179.046  1.00  0.00           C  
ATOM   2262  O   VAL A1509      -0.337  81.715-179.177  1.00  0.00           O  
ATOM   2263  CB  VAL A1509      -3.230  80.512-177.895  1.00  0.00           C  
ATOM   2264  CG1 VAL A1509      -2.764  81.550-176.876  1.00  0.00           C  
ATOM   2265  CG2 VAL A1509      -4.747  80.563-178.062  1.00  0.00           C  
ATOM   2266  N   ASN A1510      -0.533  79.514-178.732  1.00  0.00           N  
ATOM   2267  CA  ASN A1510       0.895  79.326-178.503  1.00  0.00           C  
ATOM   2268  C   ASN A1510       1.758  79.700-179.695  1.00  0.00           C  
ATOM   2269  O   ASN A1510       2.762  80.398-179.548  1.00  0.00           O  
ATOM   2270  CB  ASN A1510       1.192  77.878-178.120  1.00  0.00           C  
ATOM   2271  CG  ASN A1510       0.972  77.615-176.659  1.00  0.00           C  
ATOM   2272  OD1 ASN A1510      -0.153  77.642-176.178  1.00  0.00           O  
ATOM   2273  ND2 ASN A1510       2.057  77.371-175.934  1.00  0.00           N  
ATOM   2274  N   LYS A1511       1.363  79.241-180.876  1.00  0.00           N  
ATOM   2275  CA  LYS A1511       2.136  79.504-182.082  1.00  0.00           C  
ATOM   2276  C   LYS A1511       1.917  80.857-182.768  1.00  0.00           C  
ATOM   2277  O   LYS A1511       2.862  81.439-183.308  1.00  0.00           O  
ATOM   2278  CB  LYS A1511       1.902  78.370-183.089  1.00  0.00           C  
ATOM   2279  N   HIS A1516       0.692  81.377-182.732  1.00  0.00           N  
ATOM   2280  CA  HIS A1516       0.414  82.624-183.434  1.00  0.00           C  
ATOM   2281  C   HIS A1516       0.032  83.890-182.690  1.00  0.00           C  
ATOM   2282  O   HIS A1516       0.019  84.962-183.298  1.00  0.00           O  
ATOM   2283  CB  HIS A1516      -0.635  82.352-184.505  1.00  0.00           C  
ATOM   2284  CG  HIS A1516      -0.187  81.360-185.528  1.00  0.00           C  
ATOM   2285  ND1 HIS A1516       0.767  81.656-186.480  1.00  0.00           N  
ATOM   2286  CD2 HIS A1516      -0.515  80.058-185.713  1.00  0.00           C  
ATOM   2287  CE1 HIS A1516       1.008  80.579-187.205  1.00  0.00           C  
ATOM   2288  NE2 HIS A1516       0.245  79.595-186.760  1.00  0.00           N  
ATOM   2289  N   ALA A1517      -0.271  83.801-181.399  1.00  0.00           N  
ATOM   2290  CA  ALA A1517      -0.657  84.999-180.662  1.00  0.00           C  
ATOM   2291  C   ALA A1517       0.536  85.912-180.370  1.00  0.00           C  
ATOM   2292  O   ALA A1517       1.401  85.573-179.569  1.00  0.00           O  
ATOM   2293  CB  ALA A1517      -1.349  84.607-179.372  1.00  0.00           C  
ATOM   2294  N   PHE A1518       0.582  87.072-181.020  1.00  0.00           N  
ATOM   2295  CA  PHE A1518       1.677  88.017-180.815  1.00  0.00           C  
ATOM   2296  C   PHE A1518       1.959  88.208-179.325  1.00  0.00           C  
ATOM   2297  O   PHE A1518       1.049  88.446-178.536  1.00  0.00           O  
ATOM   2298  CB  PHE A1518       1.344  89.371-181.439  1.00  0.00           C  
ATOM   2299  CG  PHE A1518       2.460  90.370-181.338  1.00  0.00           C  
ATOM   2300  CD1 PHE A1518       3.570  90.282-182.176  1.00  0.00           C  
ATOM   2301  CD2 PHE A1518       2.427  91.375-180.376  1.00  0.00           C  
ATOM   2302  CE1 PHE A1518       4.635  91.186-182.055  1.00  0.00           C  
ATOM   2303  CE2 PHE A1518       3.489  92.282-180.246  1.00  0.00           C  
ATOM   2304  CZ  PHE A1518       4.592  92.185-181.087  1.00  0.00           C  
ATOM   2305  N   SER A1526       3.229  88.121-178.947  1.00  0.00           N  
ATOM   2306  CA  SER A1526       3.615  88.259-177.548  1.00  0.00           C  
ATOM   2307  C   SER A1526       4.138  89.617-177.135  1.00  0.00           C  
ATOM   2308  O   SER A1526       4.919  90.238-177.850  1.00  0.00           O  
ATOM   2309  CB  SER A1526       4.671  87.223-177.180  1.00  0.00           C  
ATOM   2310  OG  SER A1526       5.170  87.488-175.881  1.00  0.00           O  
ATOM   2311  N   GLY A1527       3.711  90.055-175.955  1.00  0.00           N  
ATOM   2312  CA  GLY A1527       4.158  91.328-175.426  1.00  0.00           C  
ATOM   2313  C   GLY A1527       5.335  91.103-174.494  1.00  0.00           C  
ATOM   2314  O   GLY A1527       5.852  92.046-173.878  1.00  0.00           O  
ATOM   2315  N   GLY A1528       5.758  89.845-174.387  1.00  0.00           N  
ATOM   2316  CA  GLY A1528       6.883  89.514-173.532  1.00  0.00           C  
ATOM   2317  C   GLY A1528       8.202  89.990-174.118  1.00  0.00           C  
ATOM   2318  O   GLY A1528       8.258  90.443-175.268  1.00  0.00           O  
ATOM   2319  N   ARG A1530       9.269  89.889-173.325  1.00  0.00           N  
ATOM   2320  CA  ARG A1530      10.594  90.310-173.769  1.00  0.00           C  
ATOM   2321  C   ARG A1530      11.252  89.230-174.624  1.00  0.00           C  
ATOM   2322  O   ARG A1530      10.878  88.063-174.559  1.00  0.00           O  
ATOM   2323  CB  ARG A1530      11.469  90.622-172.559  1.00  0.00           C  
ATOM   2324  CG  ARG A1530      10.885  91.677-171.639  1.00  0.00           C  
ATOM   2325  CD  ARG A1530      10.721  93.007-172.356  1.00  0.00           C  
ATOM   2326  NE  ARG A1530      10.132  94.022-171.489  1.00  0.00           N  
ATOM   2327  CZ  ARG A1530      10.000  95.305-171.822  1.00  0.00           C  
ATOM   2328  NH1 ARG A1530      10.417  95.733-173.011  1.00  0.00           N  
ATOM   2329  NH2 ARG A1530       9.444  96.160-170.971  1.00  0.00           N  
ATOM   2330  N   ASP A1531      12.238  89.619-175.424  1.00  0.00           N  
ATOM   2331  CA  ASP A1531      12.921  88.664-176.295  1.00  0.00           C  
ATOM   2332  C   ASP A1531      13.457  87.457-175.528  1.00  0.00           C  
ATOM   2333  O   ASP A1531      13.270  86.321-175.957  1.00  0.00           O  
ATOM   2334  CB  ASP A1531      14.057  89.351-177.052  1.00  0.00           C  
ATOM   2335  CG  ASP A1531      13.572  90.530-177.880  1.00  0.00           C  
ATOM   2336  OD1 ASP A1531      12.492  90.413-178.500  1.00  0.00           O  
ATOM   2337  OD2 ASP A1531      14.269  91.568-177.919  1.00  0.00           O  
ATOM   2338  N   THR A1532      14.108  87.705-174.396  1.00  0.00           N  
ATOM   2339  CA  THR A1532      14.661  86.625-173.583  1.00  0.00           C  
ATOM   2340  C   THR A1532      13.962  86.555-172.228  1.00  0.00           C  
ATOM   2341  O   THR A1532      13.348  87.529-171.778  1.00  0.00           O  
ATOM   2342  CB  THR A1532      16.164  86.827-173.336  1.00  0.00           C  
ATOM   2343  OG1 THR A1532      16.352  87.791-172.292  1.00  0.00           O  
ATOM   2344  CG2 THR A1532      16.841  87.329-174.605  1.00  0.00           C  
ATOM   2345  N   ILE A1533      14.067  85.405-171.574  1.00  0.00           N  
ATOM   2346  CA  ILE A1533      13.440  85.218-170.278  1.00  0.00           C  
ATOM   2347  C   ILE A1533      14.106  86.093-169.219  1.00  0.00           C  
ATOM   2348  O   ILE A1533      13.481  86.475-168.231  1.00  0.00           O  
ATOM   2349  CB  ILE A1533      13.498  83.737-169.852  1.00  0.00           C  
ATOM   2350  CG1 ILE A1533      12.754  83.539-168.532  1.00  0.00           C  
ATOM   2351  CG2 ILE A1533      14.941  83.293-169.713  1.00  0.00           C  
ATOM   2352  CD1 ILE A1533      12.576  82.082-168.145  1.00  0.00           C  
ATOM   2353  N   GLU A1534      15.376  86.415-169.433  1.00  0.00           N  
ATOM   2354  CA  GLU A1534      16.110  87.255-168.491  1.00  0.00           C  
ATOM   2355  C   GLU A1534      15.550  88.671-168.536  1.00  0.00           C  
ATOM   2356  O   GLU A1534      15.273  89.263-167.497  1.00  0.00           O  
ATOM   2357  CB  GLU A1534      17.604  87.261-168.833  1.00  0.00           C  
ATOM   2358  N   GLU A1535      15.388  89.212-169.741  1.00  0.00           N  
ATOM   2359  CA  GLU A1535      14.837  90.558-169.897  1.00  0.00           C  
ATOM   2360  C   GLU A1535      13.438  90.603-169.301  1.00  0.00           C  
ATOM   2361  O   GLU A1535      13.014  91.619-168.757  1.00  0.00           O  
ATOM   2362  CB  GLU A1535      14.732  90.933-171.373  1.00  0.00           C  
ATOM   2363  CG  GLU A1535      16.034  91.233-172.053  1.00  0.00           C  
ATOM   2364  CD  GLU A1535      15.888  91.247-173.555  1.00  0.00           C  
ATOM   2365  OE1 GLU A1535      15.605  90.169-174.121  1.00  0.00           O  
ATOM   2366  OE2 GLU A1535      16.048  92.326-174.170  1.00  0.00           O  
ATOM   2367  N   HIS A1540      12.727  89.486-169.418  1.00  0.00           N  
ATOM   2368  CA  HIS A1540      11.362  89.388-168.926  1.00  0.00           C  
ATOM   2369  C   HIS A1540      11.253  89.522-167.409  1.00  0.00           C  
ATOM   2370  O   HIS A1540      10.450  90.306-166.921  1.00  0.00           O  
ATOM   2371  CB  HIS A1540      10.729  88.067-169.381  1.00  0.00           C  
ATOM   2372  CG  HIS A1540       9.230  88.076-169.346  1.00  0.00           C  
ATOM   2373  ND1 HIS A1540       8.466  88.710-170.303  1.00  0.00           N  
ATOM   2374  CD2 HIS A1540       8.356  87.567-168.443  1.00  0.00           C  
ATOM   2375  CE1 HIS A1540       7.187  88.591-169.993  1.00  0.00           C  
ATOM   2376  NE2 HIS A1540       7.093  87.902-168.868  1.00  0.00           N  
ATOM   2377  N   ARG A1541      12.054  88.768-166.662  1.00  0.00           N  
ATOM   2378  CA  ARG A1541      12.000  88.842-165.204  1.00  0.00           C  
ATOM   2379  C   ARG A1541      12.442  90.210-164.710  1.00  0.00           C  
ATOM   2380  O   ARG A1541      12.032  90.661-163.643  1.00  0.00           O  
ATOM   2381  CB  ARG A1541      12.908  87.788-164.568  1.00  0.00           C  
ATOM   2382  CG  ARG A1541      12.636  86.357-164.989  1.00  0.00           C  
ATOM   2383  CD  ARG A1541      11.311  85.840-164.474  1.00  0.00           C  
ATOM   2384  NE  ARG A1541      11.220  84.397-164.659  1.00  0.00           N  
ATOM   2385  CZ  ARG A1541      10.139  83.676-164.396  1.00  0.00           C  
ATOM   2386  NH1 ARG A1541       9.046  84.271-163.939  1.00  0.00           N  
ATOM   2387  NH2 ARG A1541      10.153  82.360-164.579  1.00  0.00           N  
ATOM   2388  N   GLN A1542      13.287  90.869-165.487  1.00  0.00           N  
ATOM   2389  CA  GLN A1542      13.796  92.173-165.100  1.00  0.00           C  
ATOM   2390  C   GLN A1542      12.901  93.345-165.502  1.00  0.00           C  
ATOM   2391  O   GLN A1542      12.649  94.243-164.700  1.00  0.00           O  
ATOM   2392  CB  GLN A1542      15.191  92.372-165.694  1.00  0.00           C  
ATOM   2393  CG  GLN A1542      15.767  93.756-165.457  1.00  0.00           C  
ATOM   2394  CD  GLN A1542      16.391  93.904-164.088  1.00  0.00           C  
ATOM   2395  OE1 GLN A1542      17.313  93.164-163.739  1.00  0.00           O  
ATOM   2396  NE2 GLN A1542      15.901  94.868-163.303  1.00  0.00           N  
ATOM   2397  N   PHE A1543      12.414  93.342-166.737  1.00  0.00           N  
ATOM   2398  CA  PHE A1543      11.583  94.453-167.192  1.00  0.00           C  
ATOM   2399  C   PHE A1543      10.117  94.111-167.433  1.00  0.00           C  
ATOM   2400  O   PHE A1543       9.311  94.985-167.745  1.00  0.00           O  
ATOM   2401  CB  PHE A1543      12.216  95.075-168.437  1.00  0.00           C  
ATOM   2402  CG  PHE A1543      13.637  95.495-168.222  1.00  0.00           C  
ATOM   2403  CD1 PHE A1543      14.685  94.676-168.620  1.00  0.00           C  
ATOM   2404  CD2 PHE A1543      13.929  96.676-167.548  1.00  0.00           C  
ATOM   2405  CE1 PHE A1543      16.012  95.024-168.348  1.00  0.00           C  
ATOM   2406  CE2 PHE A1543      15.255  97.033-167.266  1.00  0.00           C  
ATOM   2407  CZ  PHE A1543      16.296  96.203-167.669  1.00  0.00           C  
ATOM   2408  N   GLY A1544       9.787  92.833-167.275  1.00  0.00           N  
ATOM   2409  CA  GLY A1544       8.420  92.373-167.425  1.00  0.00           C  
ATOM   2410  C   GLY A1544       7.792  92.460-168.795  1.00  0.00           C  
ATOM   2411  O   GLY A1544       8.330  93.088-169.711  1.00  0.00           O  
ATOM   2412  N   GLY A1545       6.636  91.817-168.927  1.00  0.00           N  
ATOM   2413  CA  GLY A1545       5.920  91.827-170.185  1.00  0.00           C  
ATOM   2414  C   GLY A1545       5.119  93.100-170.375  1.00  0.00           C  
ATOM   2415  O   GLY A1545       4.967  93.896-169.446  1.00  0.00           O  
ATOM   2416  N   ASN A1546       4.613  93.295-171.587  1.00  0.00           N  
ATOM   2417  CA  ASN A1546       3.818  94.471-171.909  1.00  0.00           C  
ATOM   2418  C   ASN A1546       2.423  94.060-172.359  1.00  0.00           C  
ATOM   2419  O   ASN A1546       2.236  93.567-173.471  1.00  0.00           O  
ATOM   2420  CB  ASN A1546       4.502  95.274-173.010  1.00  0.00           C  
ATOM   2421  CG  ASN A1546       3.746  96.529-173.367  1.00  0.00           C  
ATOM   2422  OD1 ASN A1546       4.191  97.306-174.205  1.00  0.00           O  
ATOM   2423  ND2 ASN A1546       2.596  96.738-172.735  1.00  0.00           N  
ATOM   2424  N   CYS A1547       1.450  94.286-171.481  1.00  0.00           N  
ATOM   2425  CA  CYS A1547       0.058  93.935-171.734  1.00  0.00           C  
ATOM   2426  C   CYS A1547      -0.644  94.742-172.822  1.00  0.00           C  
ATOM   2427  O   CYS A1547      -1.627  94.277-173.393  1.00  0.00           O  
ATOM   2428  CB  CYS A1547      -0.743  94.048-170.437  1.00  0.00           C  
ATOM   2429  SG  CYS A1547      -0.357  92.779-169.209  1.00  0.00           S  
ATOM   2430  N   ASP A1548      -0.149  95.940-173.110  1.00  0.00           N  
ATOM   2431  CA  ASP A1548      -0.771  96.783-174.123  1.00  0.00           C  
ATOM   2432  C   ASP A1548      -0.537  96.342-175.570  1.00  0.00           C  
ATOM   2433  O   ASP A1548      -1.218  96.808-176.486  1.00  0.00           O  
ATOM   2434  CB  ASP A1548      -0.317  98.230-173.947  1.00  0.00           C  
ATOM   2435  CG  ASP A1548      -0.794  98.831-172.634  1.00  0.00           C  
ATOM   2436  OD1 ASP A1548      -1.729  98.265-172.017  1.00  0.00           O  
ATOM   2437  OD2 ASP A1548      -0.244  99.877-172.224  1.00  0.00           O  
ATOM   2438  N   VAL A1549       0.417  95.443-175.781  1.00  0.00           N  
ATOM   2439  CA  VAL A1549       0.698  94.966-177.125  1.00  0.00           C  
ATOM   2440  C   VAL A1549       0.506  93.457-177.200  1.00  0.00           C  
ATOM   2441  O   VAL A1549       0.522  92.872-178.281  1.00  0.00           O  
ATOM   2442  CB  VAL A1549       2.144  95.301-177.546  1.00  0.00           C  
ATOM   2443  CG1 VAL A1549       2.404  96.789-177.369  1.00  0.00           C  
ATOM   2444  CG2 VAL A1549       3.127  94.483-176.728  1.00  0.00           C  
ATOM   2445  N   ASP A1563       0.318  92.827-176.049  1.00  0.00           N  
ATOM   2446  CA  ASP A1563       0.142  91.383-176.017  1.00  0.00           C  
ATOM   2447  C   ASP A1563      -1.273  90.981-176.407  1.00  0.00           C  
ATOM   2448  O   ASP A1563      -2.239  91.321-175.732  1.00  0.00           O  
ATOM   2449  CB  ASP A1563       0.481  90.842-174.625  1.00  0.00           C  
ATOM   2450  CG  ASP A1563       0.483  89.335-174.579  1.00  0.00           C  
ATOM   2451  OD1 ASP A1563      -0.617  88.732-174.563  1.00  0.00           O  
ATOM   2452  OD2 ASP A1563       1.591  88.754-174.577  1.00  0.00           O  
ATOM   2453  N   VAL A1569      -1.385  90.243-177.503  1.00  0.00           N  
ATOM   2454  CA  VAL A1569      -2.680  89.802-178.002  1.00  0.00           C  
ATOM   2455  C   VAL A1569      -3.391  88.840-177.055  1.00  0.00           C  
ATOM   2456  O   VAL A1569      -4.592  88.982-176.828  1.00  0.00           O  
ATOM   2457  CB  VAL A1569      -2.525  89.173-179.410  1.00  0.00           C  
ATOM   2458  CG1 VAL A1569      -3.803  88.482-179.838  1.00  0.00           C  
ATOM   2459  CG2 VAL A1569      -2.176  90.271-180.406  1.00  0.00           C  
ATOM   2460  N   SER A1594      -2.667  87.873-176.499  1.00  0.00           N  
ATOM   2461  CA  SER A1594      -3.270  86.923-175.563  1.00  0.00           C  
ATOM   2462  C   SER A1594      -3.947  87.642-174.390  1.00  0.00           C  
ATOM   2463  O   SER A1594      -5.035  87.259-173.960  1.00  0.00           O  
ATOM   2464  CB  SER A1594      -2.215  85.957-175.008  1.00  0.00           C  
ATOM   2465  OG  SER A1594      -1.844  84.979-175.964  1.00  0.00           O  
ATOM   2466  N   PHE A1595      -3.298  88.680-173.871  1.00  0.00           N  
ATOM   2467  CA  PHE A1595      -3.877  89.413-172.758  1.00  0.00           C  
ATOM   2468  C   PHE A1595      -5.120  90.185-173.184  1.00  0.00           C  
ATOM   2469  O   PHE A1595      -6.092  90.289-172.427  1.00  0.00           O  
ATOM   2470  CB  PHE A1595      -2.884  90.396-172.156  1.00  0.00           C  
ATOM   2471  CG  PHE A1595      -3.439  91.133-170.986  1.00  0.00           C  
ATOM   2472  CD1 PHE A1595      -3.657  90.475-169.779  1.00  0.00           C  
ATOM   2473  CD2 PHE A1595      -3.826  92.462-171.103  1.00  0.00           C  
ATOM   2474  CE1 PHE A1595      -4.256  91.127-168.707  1.00  0.00           C  
ATOM   2475  CE2 PHE A1595      -4.429  93.126-170.034  1.00  0.00           C  
ATOM   2476  CZ  PHE A1595      -4.644  92.457-168.836  1.00  0.00           C  
ATOM   2477  N   MET A1601      -5.084  90.738-174.392  1.00  0.00           N  
ATOM   2478  CA  MET A1601      -6.219  91.489-174.907  1.00  0.00           C  
ATOM   2479  C   MET A1601      -7.419  90.552-174.976  1.00  0.00           C  
ATOM   2480  O   MET A1601      -8.529  90.938-174.612  1.00  0.00           O  
ATOM   2481  CB  MET A1601      -5.894  92.059-176.288  1.00  0.00           C  
ATOM   2482  CG  MET A1601      -4.802  93.123-176.273  1.00  0.00           C  
ATOM   2483  SD  MET A1601      -4.223  93.536-177.936  1.00  0.00           S  
ATOM   2484  CE  MET A1601      -3.334  95.085-177.638  1.00  0.00           C  
ATOM   2485  N   TYR A1602      -7.196  89.318-175.425  1.00  0.00           N  
ATOM   2486  CA  TYR A1602      -8.277  88.341-175.502  1.00  0.00           C  
ATOM   2487  C   TYR A1602      -8.841  88.061-174.112  1.00  0.00           C  
ATOM   2488  O   TYR A1602     -10.056  87.910-173.945  1.00  0.00           O  
ATOM   2489  CB  TYR A1602      -7.787  87.034-176.123  1.00  0.00           C  
ATOM   2490  CG  TYR A1602      -7.590  87.113-177.617  1.00  0.00           C  
ATOM   2491  CD1 TYR A1602      -7.248  88.319-178.229  1.00  0.00           C  
ATOM   2492  CD2 TYR A1602      -7.711  85.981-178.420  1.00  0.00           C  
ATOM   2493  CE1 TYR A1602      -7.031  88.399-179.594  1.00  0.00           C  
ATOM   2494  CE2 TYR A1602      -7.487  86.049-179.792  1.00  0.00           C  
ATOM   2495  CZ  TYR A1602      -7.145  87.263-180.368  1.00  0.00           C  
ATOM   2496  OH  TYR A1602      -6.881  87.348-181.716  1.00  0.00           O  
ATOM   2497  N   LEU A1603      -7.965  87.991-173.115  1.00  0.00           N  
ATOM   2498  CA  LEU A1603      -8.423  87.730-171.757  1.00  0.00           C  
ATOM   2499  C   LEU A1603      -9.330  88.850-171.258  1.00  0.00           C  
ATOM   2500  O   LEU A1603     -10.291  88.586-170.546  1.00  0.00           O  
ATOM   2501  CB  LEU A1603      -7.234  87.552-170.803  1.00  0.00           C  
ATOM   2502  CG  LEU A1603      -6.526  86.194-170.835  1.00  0.00           C  
ATOM   2503  CD1 LEU A1603      -5.339  86.222-169.890  1.00  0.00           C  
ATOM   2504  CD2 LEU A1603      -7.491  85.093-170.434  1.00  0.00           C  
ATOM   2505  N   THR A1604      -9.039  90.093-171.628  1.00  0.00           N  
ATOM   2506  CA  THR A1604      -9.871  91.203-171.187  1.00  0.00           C  
ATOM   2507  C   THR A1604     -11.280  91.070-171.777  1.00  0.00           C  
ATOM   2508  O   THR A1604     -12.242  91.588-171.210  1.00  0.00           O  
ATOM   2509  CB  THR A1604      -9.288  92.578-171.605  1.00  0.00           C  
ATOM   2510  OG1 THR A1604      -9.287  92.680-173.031  1.00  0.00           O  
ATOM   2511  CG2 THR A1604      -7.872  92.747-171.096  1.00  0.00           C  
ATOM   2512  N   PHE A1613     -11.387  90.379-172.913  1.00  0.00           N  
ATOM   2513  CA  PHE A1613     -12.677  90.153-173.578  1.00  0.00           C  
ATOM   2514  C   PHE A1613     -13.423  88.949-173.002  1.00  0.00           C  
ATOM   2515  O   PHE A1613     -14.653  88.957-172.932  1.00  0.00           O  
ATOM   2516  CB  PHE A1613     -12.510  89.862-175.082  1.00  0.00           C  
ATOM   2517  CG  PHE A1613     -12.260  91.071-175.936  1.00  0.00           C  
ATOM   2518  CD1 PHE A1613     -10.977  91.591-176.079  1.00  0.00           C  
ATOM   2519  CD2 PHE A1613     -13.300  91.657-176.653  1.00  0.00           C  
ATOM   2520  CE1 PHE A1613     -10.732  92.675-176.932  1.00  0.00           C  
ATOM   2521  CE2 PHE A1613     -13.065  92.738-177.506  1.00  0.00           C  
ATOM   2522  CZ  PHE A1613     -11.778  93.245-177.646  1.00  0.00           C  
ATOM   2523  N   PHE A1614     -12.691  87.909-172.607  1.00  0.00           N  
ATOM   2524  CA  PHE A1614     -13.340  86.701-172.118  1.00  0.00           C  
ATOM   2525  C   PHE A1614     -13.131  86.231-170.690  1.00  0.00           C  
ATOM   2526  O   PHE A1614     -13.808  85.291-170.263  1.00  0.00           O  
ATOM   2527  CB  PHE A1614     -13.018  85.546-173.055  1.00  0.00           C  
ATOM   2528  CG  PHE A1614     -13.440  85.788-174.459  1.00  0.00           C  
ATOM   2529  CD1 PHE A1614     -12.496  86.045-175.443  1.00  0.00           C  
ATOM   2530  CD2 PHE A1614     -14.789  85.791-174.795  1.00  0.00           C  
ATOM   2531  CE1 PHE A1614     -12.887  86.302-176.742  1.00  0.00           C  
ATOM   2532  CE2 PHE A1614     -15.195  86.048-176.090  1.00  0.00           C  
ATOM   2533  CZ  PHE A1614     -14.240  86.305-177.069  1.00  0.00           C  
ATOM   2534  N   LEU A1615     -12.195  86.830-169.957  1.00  0.00           N  
ATOM   2535  CA  LEU A1615     -11.990  86.431-168.567  1.00  0.00           C  
ATOM   2536  C   LEU A1615     -13.027  87.231-167.789  1.00  0.00           C  
ATOM   2537  O   LEU A1615     -12.923  88.456-167.682  1.00  0.00           O  
ATOM   2538  CB  LEU A1615     -10.580  86.790-168.079  1.00  0.00           C  
ATOM   2539  CG  LEU A1615      -9.807  85.742-167.251  1.00  0.00           C  
ATOM   2540  CD1 LEU A1615      -8.726  86.452-166.460  1.00  0.00           C  
ATOM   2541  CD2 LEU A1615     -10.727  84.988-166.292  1.00  0.00           C  
ATOM   2542  N   GLU A1616     -14.033  86.542-167.261  1.00  0.00           N  
ATOM   2543  CA  GLU A1616     -15.105  87.208-166.524  1.00  0.00           C  
ATOM   2544  C   GLU A1616     -14.675  87.779-165.179  1.00  0.00           C  
ATOM   2545  O   GLU A1616     -15.040  88.906-164.831  1.00  0.00           O  
ATOM   2546  CB  GLU A1616     -16.278  86.246-166.311  1.00  0.00           C  
ATOM   2547  CG  GLU A1616     -16.829  85.628-167.598  1.00  0.00           C  
ATOM   2548  CD  GLU A1616     -18.315  85.883-167.791  1.00  0.00           C  
ATOM   2549  OE1 GLU A1616     -19.094  85.646-166.843  1.00  0.00           O  
ATOM   2550  OE2 GLU A1616     -18.709  86.314-168.896  1.00  0.00           O  
ATOM   2551  N   ASP A1618     -13.898  87.004-164.430  1.00  0.00           N  
ATOM   2552  CA  ASP A1618     -13.433  87.433-163.114  1.00  0.00           C  
ATOM   2553  C   ASP A1618     -12.412  88.576-163.158  1.00  0.00           C  
ATOM   2554  O   ASP A1618     -11.263  88.396-163.558  1.00  0.00           O  
ATOM   2555  CB  ASP A1618     -12.868  86.223-162.353  1.00  0.00           C  
ATOM   2556  CG  ASP A1618     -12.245  86.602-161.016  1.00  0.00           C  
ATOM   2557  OD1 ASP A1618     -12.741  87.546-160.357  1.00  0.00           O  
ATOM   2558  OD2 ASP A1618     -11.260  85.942-160.620  1.00  0.00           O  
ATOM   2559  N   ASP A1619     -12.855  89.756-162.743  1.00  0.00           N  
ATOM   2560  CA  ASP A1619     -12.011  90.941-162.719  1.00  0.00           C  
ATOM   2561  C   ASP A1619     -10.709  90.747-161.942  1.00  0.00           C  
ATOM   2562  O   ASP A1619      -9.635  91.114-162.424  1.00  0.00           O  
ATOM   2563  CB  ASP A1619     -12.788  92.117-162.116  1.00  0.00           C  
ATOM   2564  CG  ASP A1619     -13.749  92.760-163.109  1.00  0.00           C  
ATOM   2565  OD1 ASP A1619     -14.046  92.131-164.149  1.00  0.00           O  
ATOM   2566  OD2 ASP A1619     -14.212  93.893-162.845  1.00  0.00           O  
ATOM   2567  N   ASP A1620     -10.796  90.173-160.743  1.00  0.00           N  
ATOM   2568  CA  ASP A1620      -9.603  89.965-159.925  1.00  0.00           C  
ATOM   2569  C   ASP A1620      -8.543  89.108-160.591  1.00  0.00           C  
ATOM   2570  O   ASP A1620      -7.364  89.453-160.577  1.00  0.00           O  
ATOM   2571  CB  ASP A1620      -9.963  89.339-158.574  1.00  0.00           C  
ATOM   2572  CG  ASP A1620     -10.607  90.325-157.629  1.00  0.00           C  
ATOM   2573  OD1 ASP A1620     -10.528  91.547-157.882  1.00  0.00           O  
ATOM   2574  OD2 ASP A1620     -11.185  89.873-156.620  1.00  0.00           O  
ATOM   2575  N   LYS A1621      -8.955  87.984-161.162  1.00  0.00           N  
ATOM   2576  CA  LYS A1621      -8.000  87.106-161.815  1.00  0.00           C  
ATOM   2577  C   LYS A1621      -7.332  87.837-162.971  1.00  0.00           C  
ATOM   2578  O   LYS A1621      -6.129  87.704-163.185  1.00  0.00           O  
ATOM   2579  CB  LYS A1621      -8.687  85.844-162.333  1.00  0.00           C  
ATOM   2580  CG  LYS A1621      -7.706  84.803-162.857  1.00  0.00           C  
ATOM   2581  CD  LYS A1621      -8.423  83.545-163.320  1.00  0.00           C  
ATOM   2582  CE  LYS A1621      -7.446  82.397-163.519  1.00  0.00           C  
ATOM   2583  NZ  LYS A1621      -6.788  82.043-162.227  1.00  0.00           N  
ATOM   2584  N   LEU A1622      -8.119  88.609-163.715  1.00  0.00           N  
ATOM   2585  CA  LEU A1622      -7.588  89.358-164.849  1.00  0.00           C  
ATOM   2586  C   LEU A1622      -6.513  90.327-164.367  1.00  0.00           C  
ATOM   2587  O   LEU A1622      -5.465  90.467-164.993  1.00  0.00           O  
ATOM   2588  CB  LEU A1622      -8.707  90.141-165.546  1.00  0.00           C  
ATOM   2589  CG  LEU A1622      -8.336  90.959-166.787  1.00  0.00           C  
ATOM   2590  CD1 LEU A1622      -8.137  90.032-167.977  1.00  0.00           C  
ATOM   2591  CD2 LEU A1622      -9.440  91.959-167.088  1.00  0.00           C  
ATOM   2592  N   GLU A1632      -6.778  90.998-163.251  1.00  0.00           N  
ATOM   2593  CA  GLU A1632      -5.825  91.953-162.701  1.00  0.00           C  
ATOM   2594  C   GLU A1632      -4.558  91.254-162.221  1.00  0.00           C  
ATOM   2595  O   GLU A1632      -3.453  91.766-162.400  1.00  0.00           O  
ATOM   2596  CB  GLU A1632      -6.447  92.733-161.544  1.00  0.00           C  
ATOM   2597  CG  GLU A1632      -5.455  93.604-160.794  1.00  0.00           C  
ATOM   2598  CD  GLU A1632      -4.758  94.635-161.683  1.00  0.00           C  
ATOM   2599  OE1 GLU A1632      -3.727  95.196-161.236  1.00  0.00           O  
ATOM   2600  OE2 GLU A1632      -5.237  94.895-162.814  1.00  0.00           O  
ATOM   2601  N   GLN A1635      -4.719  90.082-161.621  1.00  0.00           N  
ATOM   2602  CA  GLN A1635      -3.577  89.333-161.129  1.00  0.00           C  
ATOM   2603  C   GLN A1635      -2.678  88.957-162.295  1.00  0.00           C  
ATOM   2604  O   GLN A1635      -1.459  89.104-162.221  1.00  0.00           O  
ATOM   2605  CB  GLN A1635      -4.046  88.080-160.392  1.00  0.00           C  
ATOM   2606  CG  GLN A1635      -2.934  87.099-160.048  1.00  0.00           C  
ATOM   2607  CD  GLN A1635      -3.073  85.787-160.808  1.00  0.00           C  
ATOM   2608  OE1 GLN A1635      -4.107  85.117-160.721  1.00  0.00           O  
ATOM   2609  NE2 GLN A1635      -2.034  85.417-161.556  1.00  0.00           N  
ATOM   2610  N   ILE A1636      -3.284  88.473-163.374  1.00  0.00           N  
ATOM   2611  CA  ILE A1636      -2.529  88.092-164.562  1.00  0.00           C  
ATOM   2612  C   ILE A1636      -1.850  89.323-165.139  1.00  0.00           C  
ATOM   2613  O   ILE A1636      -0.699  89.261-165.571  1.00  0.00           O  
ATOM   2614  CB  ILE A1636      -3.439  87.472-165.627  1.00  0.00           C  
ATOM   2615  CG1 ILE A1636      -4.012  86.151-165.106  1.00  0.00           C  
ATOM   2616  CG2 ILE A1636      -2.668  87.269-166.909  1.00  0.00           C  
ATOM   2617  CD1 ILE A1636      -5.082  85.554-165.989  1.00  0.00           C  
ATOM   2618  N   ARG A1637      -2.561  90.445-165.139  1.00  0.00           N  
ATOM   2619  CA  ARG A1637      -1.986  91.682-165.647  1.00  0.00           C  
ATOM   2620  C   ARG A1637      -0.769  92.061-164.795  1.00  0.00           C  
ATOM   2621  O   ARG A1637       0.317  92.283-165.323  1.00  0.00           O  
ATOM   2622  CB  ARG A1637      -3.011  92.824-165.603  1.00  0.00           C  
ATOM   2623  CG  ARG A1637      -2.508  94.103-166.282  1.00  0.00           C  
ATOM   2624  CD  ARG A1637      -3.112  95.360-165.683  1.00  0.00           C  
ATOM   2625  NE  ARG A1637      -2.695  95.543-164.293  1.00  0.00           N  
ATOM   2626  CZ  ARG A1637      -1.459  95.862-163.901  1.00  0.00           C  
ATOM   2627  NH1 ARG A1637      -0.488  96.045-164.787  1.00  0.00           N  
ATOM   2628  NH2 ARG A1637      -1.185  95.986-162.608  1.00  0.00           N  
ATOM   2629  N   LYS A1638      -0.955  92.125-163.477  1.00  0.00           N  
ATOM   2630  CA  LYS A1638       0.115  92.498-162.551  1.00  0.00           C  
ATOM   2631  C   LYS A1638       1.337  91.602-162.682  1.00  0.00           C  
ATOM   2632  O   LYS A1638       2.465  92.079-162.805  1.00  0.00           O  
ATOM   2633  CB  LYS A1638      -0.373  92.427-161.099  1.00  0.00           C  
ATOM   2634  CG  LYS A1638       0.187  93.524-160.183  1.00  0.00           C  
ATOM   2635  CD  LYS A1638       1.699  93.628-160.250  1.00  0.00           C  
ATOM   2636  CE  LYS A1638       2.238  94.848-159.479  1.00  0.00           C  
ATOM   2637  NZ  LYS A1638       1.814  96.157-160.066  1.00  0.00           N  
ATOM   2638  N   ASP A1639       1.101  90.299-162.649  1.00  0.00           N  
ATOM   2639  CA  ASP A1639       2.183  89.339-162.726  1.00  0.00           C  
ATOM   2640  C   ASP A1639       2.899  89.303-164.072  1.00  0.00           C  
ATOM   2641  O   ASP A1639       4.106  89.061-164.129  1.00  0.00           O  
ATOM   2642  CB  ASP A1639       1.663  87.952-162.353  1.00  0.00           C  
ATOM   2643  CG  ASP A1639       1.160  87.893-160.920  1.00  0.00           C  
ATOM   2644  OD1 ASP A1639       1.277  88.908-160.193  1.00  0.00           O  
ATOM   2645  OD2 ASP A1639       0.650  86.829-160.515  1.00  0.00           O  
ATOM   2646  N   TYR A1640       2.173  89.545-165.155  1.00  0.00           N  
ATOM   2647  CA  TYR A1640       2.818  89.532-166.453  1.00  0.00           C  
ATOM   2648  C   TYR A1640       3.713  90.757-166.564  1.00  0.00           C  
ATOM   2649  O   TYR A1640       4.829  90.672-167.074  1.00  0.00           O  
ATOM   2650  CB  TYR A1640       1.780  89.550-167.565  1.00  0.00           C  
ATOM   2651  CG  TYR A1640       2.353  89.238-168.926  1.00  0.00           C  
ATOM   2652  CD1 TYR A1640       3.032  88.044-169.160  1.00  0.00           C  
ATOM   2653  CD2 TYR A1640       2.171  90.115-169.997  1.00  0.00           C  
ATOM   2654  CE1 TYR A1640       3.510  87.721-170.426  1.00  0.00           C  
ATOM   2655  CE2 TYR A1640       2.643  89.802-171.269  1.00  0.00           C  
ATOM   2656  CZ  TYR A1640       3.304  88.603-171.476  1.00  0.00           C  
ATOM   2657  OH  TYR A1640       3.716  88.272-172.743  1.00  0.00           O  
ATOM   2658  N   THR A1641       3.221  91.889-166.065  1.00  0.00           N  
ATOM   2659  CA  THR A1641       3.959  93.142-166.106  1.00  0.00           C  
ATOM   2660  C   THR A1641       5.194  93.105-165.208  1.00  0.00           C  
ATOM   2661  O   THR A1641       6.240  93.651-165.561  1.00  0.00           O  
ATOM   2662  CB  THR A1641       3.067  94.326-165.663  1.00  0.00           C  
ATOM   2663  OG1 THR A1641       1.912  94.390-166.502  1.00  0.00           O  
ATOM   2664  CG2 THR A1641       3.823  95.646-165.760  1.00  0.00           C  
ATOM   2665  N   SER A1642       5.065  92.467-164.048  1.00  0.00           N  
ATOM   2666  CA  SER A1642       6.166  92.362-163.092  1.00  0.00           C  
ATOM   2667  C   SER A1642       7.200  91.366-163.597  1.00  0.00           C  
ATOM   2668  O   SER A1642       8.309  91.273-163.059  1.00  0.00           O  
ATOM   2669  CB  SER A1642       5.648  91.890-161.730  1.00  0.00           C  
ATOM   2670  OG  SER A1642       5.184  90.547-161.800  1.00  0.00           O  
ATOM   2671  N   GLY A1662       6.826  90.614-164.626  1.00  0.00           N  
ATOM   2672  CA  GLY A1662       7.738  89.635-165.179  1.00  0.00           C  
ATOM   2673  C   GLY A1662       7.668  88.305-164.454  1.00  0.00           C  
ATOM   2674  O   GLY A1662       8.301  87.329-164.873  1.00  0.00           O  
ATOM   2675  N   ALA A1663       6.898  88.262-163.368  1.00  0.00           N  
ATOM   2676  CA  ALA A1663       6.748  87.037-162.591  1.00  0.00           C  
ATOM   2677  C   ALA A1663       6.118  85.928-163.427  1.00  0.00           C  
ATOM   2678  O   ALA A1663       6.432  84.752-163.250  1.00  0.00           O  
ATOM   2679  CB  ALA A1663       5.911  87.307-161.357  1.00  0.00           C  
ATOM   2680  N   MET A1664       5.226  86.307-164.338  1.00  0.00           N  
ATOM   2681  CA  MET A1664       4.568  85.341-165.213  1.00  0.00           C  
ATOM   2682  C   MET A1664       5.173  85.402-166.622  1.00  0.00           C  
ATOM   2683  O   MET A1664       5.415  86.483-167.163  1.00  0.00           O  
ATOM   2684  CB  MET A1664       3.068  85.637-165.291  1.00  0.00           C  
ATOM   2685  CG  MET A1664       2.277  84.618-166.094  1.00  0.00           C  
ATOM   2686  SD  MET A1664       0.535  85.077-166.298  1.00  0.00           S  
ATOM   2687  CE  MET A1664      -0.130  84.601-164.691  1.00  0.00           C  
ATOM   2688  N   LEU A1810       5.419  84.236-167.206  1.00  0.00           N  
ATOM   2689  CA  LEU A1810       5.983  84.145-168.547  1.00  0.00           C  
ATOM   2690  C   LEU A1810       4.830  84.096-169.546  1.00  0.00           C  
ATOM   2691  O   LEU A1810       3.708  83.754-169.172  1.00  0.00           O  
ATOM   2692  CB  LEU A1810       6.849  82.884-168.658  1.00  0.00           C  
ATOM   2693  CG  LEU A1810       8.034  82.751-167.681  1.00  0.00           C  
ATOM   2694  CD1 LEU A1810       8.846  81.516-168.046  1.00  0.00           C  
ATOM   2695  CD2 LEU A1810       8.920  84.008-167.730  1.00  0.00           C  
ATOM   2696  N   THR A1812       5.092  84.429-170.811  1.00  0.00           N  
ATOM   2697  CA  THR A1812       4.029  84.430-171.812  1.00  0.00           C  
ATOM   2698  C   THR A1812       3.427  83.044-171.993  1.00  0.00           C  
ATOM   2699  O   THR A1812       2.267  82.911-172.376  1.00  0.00           O  
ATOM   2700  CB  THR A1812       4.514  84.930-173.193  1.00  0.00           C  
ATOM   2701  OG1 THR A1812       5.200  83.873-173.867  1.00  0.00           O  
ATOM   2702  CG2 THR A1812       5.450  86.123-173.041  1.00  0.00           C  
ATOM   2703  N   GLY A1813       4.214  82.008-171.727  1.00  0.00           N  
ATOM   2704  CA  GLY A1813       3.700  80.659-171.864  1.00  0.00           C  
ATOM   2705  C   GLY A1813       2.591  80.423-170.854  1.00  0.00           C  
ATOM   2706  O   GLY A1813       1.576  79.793-171.164  1.00  0.00           O  
ATOM   2707  N   GLU A1814       2.783  80.940-169.642  1.00  0.00           N  
ATOM   2708  CA  GLU A1814       1.791  80.779-168.580  1.00  0.00           C  
ATOM   2709  C   GLU A1814       0.557  81.603-168.921  1.00  0.00           C  
ATOM   2710  O   GLU A1814      -0.575  81.150-168.733  1.00  0.00           O  
ATOM   2711  CB  GLU A1814       2.360  81.235-167.228  1.00  0.00           C  
ATOM   2712  CG  GLU A1814       1.582  80.702-166.024  1.00  0.00           C  
ATOM   2713  CD  GLU A1814       2.061  81.268-164.687  1.00  0.00           C  
ATOM   2714  OE1 GLU A1814       3.277  81.193-164.396  1.00  0.00           O  
ATOM   2715  OE2 GLU A1814       1.212  81.780-163.921  1.00  0.00           O  
ATOM   2716  N   LEU A1815       0.782  82.818-169.418  1.00  0.00           N  
ATOM   2717  CA  LEU A1815      -0.317  83.691-169.797  1.00  0.00           C  
ATOM   2718  C   LEU A1815      -1.070  82.946-170.894  1.00  0.00           C  
ATOM   2719  O   LEU A1815      -2.288  82.801-170.833  1.00  0.00           O  
ATOM   2720  CB  LEU A1815       0.214  85.027-170.324  1.00  0.00           C  
ATOM   2721  CG  LEU A1815      -0.733  86.233-170.309  1.00  0.00           C  
ATOM   2722  CD1 LEU A1815      -0.028  87.437-170.893  1.00  0.00           C  
ATOM   2723  CD2 LEU A1815      -1.977  85.941-171.110  1.00  0.00           C  
ATOM   2724  N   LYS A1816      -0.327  82.453-171.879  1.00  0.00           N  
ATOM   2725  CA  LYS A1816      -0.906  81.706-172.993  1.00  0.00           C  
ATOM   2726  C   LYS A1816      -1.778  80.561-172.478  1.00  0.00           C  
ATOM   2727  O   LYS A1816      -2.885  80.320-172.977  1.00  0.00           O  
ATOM   2728  CB  LYS A1816       0.204  81.119-173.872  1.00  0.00           C  
ATOM   2729  CG  LYS A1816       0.292  81.667-175.294  1.00  0.00           C  
ATOM   2730  CD  LYS A1816       1.030  82.987-175.336  1.00  0.00           C  
ATOM   2731  CE  LYS A1816       1.185  83.489-176.767  1.00  0.00           C  
ATOM   2732  NZ  LYS A1816       1.967  82.561-177.623  1.00  0.00           N  
ATOM   2733  N   LYS A1817      -1.266  79.852-171.477  1.00  0.00           N  
ATOM   2734  CA  LYS A1817      -1.982  78.727-170.904  1.00  0.00           C  
ATOM   2735  C   LYS A1817      -3.287  79.182-170.252  1.00  0.00           C  
ATOM   2736  O   LYS A1817      -4.291  78.472-170.297  1.00  0.00           O  
ATOM   2737  CB  LYS A1817      -1.095  78.007-169.883  1.00  0.00           C  
ATOM   2738  CG  LYS A1817      -1.660  76.677-169.407  1.00  0.00           C  
ATOM   2739  CD  LYS A1817      -0.841  76.101-168.255  1.00  0.00           C  
ATOM   2740  CE  LYS A1817      -1.470  74.822-167.684  1.00  0.00           C  
ATOM   2741  NZ  LYS A1817      -1.479  73.689-168.663  1.00  0.00           N  
ATOM   2742  N   ALA A1818      -3.281  80.366-169.651  1.00  0.00           N  
ATOM   2743  CA  ALA A1818      -4.487  80.879-169.011  1.00  0.00           C  
ATOM   2744  C   ALA A1818      -5.566  81.195-170.054  1.00  0.00           C  
ATOM   2745  O   ALA A1818      -6.739  80.878-169.861  1.00  0.00           O  
ATOM   2746  CB  ALA A1818      -4.158  82.124-168.185  1.00  0.00           C  
ATOM   2747  N   LEU A1819      -5.170  81.811-171.164  1.00  0.00           N  
ATOM   2748  CA  LEU A1819      -6.116  82.143-172.215  1.00  0.00           C  
ATOM   2749  C   LEU A1819      -6.733  80.885-172.813  1.00  0.00           C  
ATOM   2750  O   LEU A1819      -7.941  80.825-173.062  1.00  0.00           O  
ATOM   2751  CB  LEU A1819      -5.424  82.950-173.314  1.00  0.00           C  
ATOM   2752  CG  LEU A1819      -6.272  83.252-174.557  1.00  0.00           C  
ATOM   2753  CD1 LEU A1819      -7.537  83.998-174.156  1.00  0.00           C  
ATOM   2754  CD2 LEU A1819      -5.440  84.068-175.557  1.00  0.00           C  
ATOM   2755  N   ILE A1820      -5.899  79.877-173.046  1.00  0.00           N  
ATOM   2756  CA  ILE A1820      -6.379  78.626-173.615  1.00  0.00           C  
ATOM   2757  C   ILE A1820      -7.399  77.951-172.704  1.00  0.00           C  
ATOM   2758  O   ILE A1820      -8.321  77.295-173.180  1.00  0.00           O  
ATOM   2759  CB  ILE A1820      -5.214  77.660-173.884  1.00  0.00           C  
ATOM   2760  CG1 ILE A1820      -4.282  78.281-174.925  1.00  0.00           C  
ATOM   2761  CG2 ILE A1820      -5.740  76.311-174.386  1.00  0.00           C  
ATOM   2762  CD1 ILE A1820      -3.065  77.453-175.231  1.00  0.00           C  
ATOM   2763  N   GLU A1821      -7.241  78.108-171.396  1.00  0.00           N  
ATOM   2764  CA  GLU A1821      -8.185  77.500-170.467  1.00  0.00           C  
ATOM   2765  C   GLU A1821      -9.496  78.278-170.474  1.00  0.00           C  
ATOM   2766  O   GLU A1821     -10.525  77.803-169.989  1.00  0.00           O  
ATOM   2767  CB  GLU A1821      -7.597  77.465-169.054  1.00  0.00           C  
ATOM   2768  CG  GLU A1821      -6.456  76.477-168.900  1.00  0.00           C  
ATOM   2769  CD  GLU A1821      -5.978  76.351-167.465  1.00  0.00           C  
ATOM   2770  OE1 GLU A1821      -5.369  77.316-166.944  1.00  0.00           O  
ATOM   2771  OE2 GLU A1821      -6.222  75.284-166.857  1.00  0.00           O  
ATOM   2772  N   VAL A1822      -9.454  79.482-171.027  1.00  0.00           N  
ATOM   2773  CA  VAL A1822     -10.637  80.316-171.114  1.00  0.00           C  
ATOM   2774  C   VAL A1822     -11.342  80.096-172.453  1.00  0.00           C  
ATOM   2775  O   VAL A1822     -12.551  79.886-172.493  1.00  0.00           O  
ATOM   2776  CB  VAL A1822     -10.275  81.804-170.978  1.00  0.00           C  
ATOM   2777  CG1 VAL A1822     -11.511  82.671-171.217  1.00  0.00           C  
ATOM   2778  CG2 VAL A1822      -9.701  82.063-169.599  1.00  0.00           C  
ATOM   2779  N   LEU A1823     -10.576  80.125-173.539  1.00  0.00           N  
ATOM   2780  CA  LEU A1823     -11.121  79.953-174.881  1.00  0.00           C  
ATOM   2781  C   LEU A1823     -11.712  78.583-175.212  1.00  0.00           C  
ATOM   2782  O   LEU A1823     -12.710  78.498-175.930  1.00  0.00           O  
ATOM   2783  CB  LEU A1823     -10.053  80.276-175.926  1.00  0.00           C  
ATOM   2784  CG  LEU A1823      -9.568  81.720-175.982  1.00  0.00           C  
ATOM   2785  CD1 LEU A1823      -8.511  81.852-177.068  1.00  0.00           C  
ATOM   2786  CD2 LEU A1823     -10.749  82.648-176.250  1.00  0.00           C  
ATOM   2787  N   GLN A1824     -11.103  77.514-174.703  1.00  0.00           N  
ATOM   2788  CA  GLN A1824     -11.583  76.169-175.009  1.00  0.00           C  
ATOM   2789  C   GLN A1824     -12.983  75.881-174.496  1.00  0.00           C  
ATOM   2790  O   GLN A1824     -13.840  75.445-175.258  1.00  0.00           O  
ATOM   2791  CB  GLN A1824     -10.589  75.124-174.502  1.00  0.00           C  
ATOM   2792  CG  GLN A1824      -9.238  75.233-175.193  1.00  0.00           C  
ATOM   2793  CD  GLN A1824      -8.284  74.135-174.797  1.00  0.00           C  
ATOM   2794  OE1 GLN A1824      -8.141  73.817-173.617  1.00  0.00           O  
ATOM   2795  NE2 GLN A1824      -7.610  73.554-175.785  1.00  0.00           N  
ATOM   2796  N   PRO A1825     -13.238  76.099-173.198  1.00  0.00           N  
ATOM   2797  CA  PRO A1825     -14.606  75.818-172.747  1.00  0.00           C  
ATOM   2798  C   PRO A1825     -15.603  76.740-173.463  1.00  0.00           C  
ATOM   2799  O   PRO A1825     -16.715  76.326-173.798  1.00  0.00           O  
ATOM   2800  CB  PRO A1825     -14.540  76.058-171.229  1.00  0.00           C  
ATOM   2801  CG  PRO A1825     -13.377  76.993-171.061  1.00  0.00           C  
ATOM   2802  CD  PRO A1825     -12.369  76.490-172.074  1.00  0.00           C  
ATOM   2803  N   LEU A1826     -15.180  77.980-173.712  1.00  0.00           N  
ATOM   2804  CA  LEU A1826     -16.006  78.973-174.397  1.00  0.00           C  
ATOM   2805  C   LEU A1826     -16.474  78.465-175.754  1.00  0.00           C  
ATOM   2806  O   LEU A1826     -17.673  78.346-176.013  1.00  0.00           O  
ATOM   2807  CB  LEU A1826     -15.218  80.265-174.623  1.00  0.00           C  
ATOM   2808  CG  LEU A1826     -15.934  81.310-175.489  1.00  0.00           C  
ATOM   2809  CD1 LEU A1826     -16.947  82.054-174.629  1.00  0.00           C  
ATOM   2810  CD2 LEU A1826     -14.929  82.288-176.095  1.00  0.00           C  
ATOM   2811  N   ILE A1827     -15.512  78.189-176.623  1.00  0.00           N  
ATOM   2812  CA  ILE A1827     -15.806  77.706-177.960  1.00  0.00           C  
ATOM   2813  C   ILE A1827     -16.513  76.357-177.935  1.00  0.00           C  
ATOM   2814  O   ILE A1827     -17.417  76.101-178.730  1.00  0.00           O  
ATOM   2815  CB  ILE A1827     -14.512  77.608-178.785  1.00  0.00           C  
ATOM   2816  CG1 ILE A1827     -14.033  79.020-179.120  1.00  0.00           C  
ATOM   2817  CG2 ILE A1827     -14.745  76.785-180.041  1.00  0.00           C  
ATOM   2818  CD1 ILE A1827     -12.704  79.064-179.791  1.00  0.00           C  
ATOM   2819  N   ALA A1828     -16.103  75.501-177.006  1.00  0.00           N  
ATOM   2820  CA  ALA A1828     -16.701  74.185-176.874  1.00  0.00           C  
ATOM   2821  C   ALA A1828     -18.188  74.328-176.589  1.00  0.00           C  
ATOM   2822  O   ALA A1828     -19.020  73.686-177.234  1.00  0.00           O  
ATOM   2823  CB  ALA A1828     -16.030  73.432-175.753  1.00  0.00           C  
ATOM   2824  N   GLU A1829     -18.512  75.180-175.623  1.00  0.00           N  
ATOM   2825  CA  GLU A1829     -19.892  75.421-175.220  1.00  0.00           C  
ATOM   2826  C   GLU A1829     -20.725  76.005-176.366  1.00  0.00           C  
ATOM   2827  O   GLU A1829     -21.901  75.667-176.535  1.00  0.00           O  
ATOM   2828  CB  GLU A1829     -19.913  76.368-174.019  1.00  0.00           C  
ATOM   2829  CG  GLU A1829     -20.995  76.056-173.000  1.00  0.00           C  
ATOM   2830  CD  GLU A1829     -22.257  76.894-173.168  1.00  0.00           C  
ATOM   2831  OE1 GLU A1829     -23.287  76.518-172.566  1.00  0.00           O  
ATOM   2832  OE2 GLU A1829     -22.221  77.926-173.879  1.00  0.00           O  
ATOM   2833  N   HIS A1830     -20.112  76.883-177.153  1.00  0.00           N  
ATOM   2834  CA  HIS A1830     -20.809  77.492-178.271  1.00  0.00           C  
ATOM   2835  C   HIS A1830     -21.109  76.432-179.322  1.00  0.00           C  
ATOM   2836  O   HIS A1830     -22.228  76.351-179.832  1.00  0.00           O  
ATOM   2837  CB  HIS A1830     -19.961  78.614-178.877  1.00  0.00           C  
ATOM   2838  CG  HIS A1830     -20.578  79.251-180.085  1.00  0.00           C  
ATOM   2839  ND1 HIS A1830     -20.351  78.797-181.365  1.00  0.00           N  
ATOM   2840  CD2 HIS A1830     -21.450  80.280-180.200  1.00  0.00           C  
ATOM   2841  CE1 HIS A1830     -21.055  79.516-182.217  1.00  0.00           C  
ATOM   2842  NE2 HIS A1830     -21.732  80.423-181.536  1.00  0.00           N  
ATOM   2843  N   GLN A1831     -20.115  75.612-179.634  1.00  0.00           N  
ATOM   2844  CA  GLN A1831     -20.299  74.567-180.630  1.00  0.00           C  
ATOM   2845  C   GLN A1831     -21.406  73.612-180.191  1.00  0.00           C  
ATOM   2846  O   GLN A1831     -22.155  73.098-181.020  1.00  0.00           O  
ATOM   2847  CB  GLN A1831     -18.988  73.800-180.846  1.00  0.00           C  
ATOM   2848  CG  GLN A1831     -17.815  74.691-181.239  1.00  0.00           C  
ATOM   2849  CD  GLN A1831     -16.533  73.918-181.472  1.00  0.00           C  
ATOM   2850  OE1 GLN A1831     -16.252  72.940-180.782  1.00  0.00           O  
ATOM   2851  NE2 GLN A1831     -15.736  74.366-182.435  1.00  0.00           N  
ATOM   2852  N   ALA A1832     -21.511  73.394-178.882  1.00  0.00           N  
ATOM   2853  CA  ALA A1832     -22.522  72.502-178.321  1.00  0.00           C  
ATOM   2854  C   ALA A1832     -23.912  73.113-178.392  1.00  0.00           C  
ATOM   2855  O   ALA A1832     -24.889  72.416-178.666  1.00  0.00           O  
ATOM   2856  CB  ALA A1832     -22.182  72.168-176.876  1.00  0.00           C  
ATOM   2857  N   ARG A1833     -23.998  74.415-178.127  1.00  0.00           N  
ATOM   2858  CA  ARG A1833     -25.273  75.119-178.174  1.00  0.00           C  
ATOM   2859  C   ARG A1833     -25.742  75.255-179.614  1.00  0.00           C  
ATOM   2860  O   ARG A1833     -26.937  75.172-179.899  1.00  0.00           O  
ATOM   2861  CB  ARG A1833     -25.144  76.507-177.539  1.00  0.00           C  
ATOM   2862  CG  ARG A1833     -24.886  76.467-176.044  1.00  0.00           C  
ATOM   2863  CD  ARG A1833     -25.139  77.815-175.387  1.00  0.00           C  
ATOM   2864  NE  ARG A1833     -25.120  77.715-173.927  1.00  0.00           N  
ATOM   2865  CZ  ARG A1833     -25.895  76.891-173.217  1.00  0.00           C  
ATOM   2866  NH1 ARG A1833     -26.759  76.089-173.834  1.00  0.00           N  
ATOM   2867  NH2 ARG A1833     -25.807  76.865-171.888  1.00  0.00           N  
ATOM   2868  N   ARG A1834     -24.793  75.456-180.522  1.00  0.00           N  
ATOM   2869  CA  ARG A1834     -25.124  75.599-181.930  1.00  0.00           C  
ATOM   2870  C   ARG A1834     -25.710  74.303-182.463  1.00  0.00           C  
ATOM   2871  O   ARG A1834     -26.555  74.315-183.357  1.00  0.00           O  
ATOM   2872  CB  ARG A1834     -23.880  75.959-182.742  1.00  0.00           C  
ATOM   2873  CG  ARG A1834     -24.162  76.229-184.208  1.00  0.00           C  
ATOM   2874  CD  ARG A1834     -22.876  76.494-184.957  1.00  0.00           C  
ATOM   2875  NE  ARG A1834     -23.095  76.982-186.314  1.00  0.00           N  
ATOM   2876  CZ  ARG A1834     -23.671  76.286-187.293  1.00  0.00           C  
ATOM   2877  NH1 ARG A1834     -24.104  75.046-187.076  1.00  0.00           N  
ATOM   2878  NH2 ARG A1834     -23.803  76.829-188.497  1.00  0.00           N  
ATOM   2879  N   LYS A2014     -25.261  73.180-181.915  1.00  0.00           N  
ATOM   2880  CA  LYS A2014     -25.758  71.888-182.365  1.00  0.00           C  
ATOM   2881  C   LYS A2014     -27.214  71.714-181.956  1.00  0.00           C  
ATOM   2882  O   LYS A2014     -27.917  70.871-182.503  1.00  0.00           O  
ATOM   2883  CB  LYS A2014     -24.908  70.757-181.786  1.00  0.00           C  
ATOM   2884  CG  LYS A2014     -25.054  69.446-182.539  1.00  0.00           C  
ATOM   2885  CD  LYS A2014     -24.061  68.403-182.047  1.00  0.00           C  
ATOM   2886  CE  LYS A2014     -24.102  67.146-182.918  1.00  0.00           C  
ATOM   2887  NZ  LYS A2014     -23.084  66.132-182.506  1.00  0.00           N  
ATOM   2888  N   GLU A2026     -27.661  72.526-181.001  1.00  0.00           N  
ATOM   2889  CA  GLU A2026     -29.037  72.479-180.514  1.00  0.00           C  
ATOM   2890  C   GLU A2026     -29.990  73.310-181.371  1.00  0.00           C  
ATOM   2891  O   GLU A2026     -31.206  73.291-181.157  1.00  0.00           O  
ATOM   2892  CB  GLU A2026     -29.116  73.002-179.087  1.00  0.00           C  
ATOM   2893  CG  GLU A2026     -28.331  72.221-178.068  1.00  0.00           C  
ATOM   2894  CD  GLU A2026     -28.349  72.909-176.717  1.00  0.00           C  
ATOM   2895  OE1 GLU A2026     -29.462  73.164-176.207  1.00  0.00           O  
ATOM   2896  OE2 GLU A2026     -27.259  73.199-176.168  1.00  0.00           O  
ATOM   2897  N   VAL A2027     -29.444  74.056-182.323  1.00  0.00           N  
ATOM   2898  CA  VAL A2027     -30.277  74.880-183.183  1.00  0.00           C  
ATOM   2899  C   VAL A2027     -30.798  74.057-184.357  1.00  0.00           C  
ATOM   2900  O   VAL A2027     -30.114  73.887-185.369  1.00  0.00           O  
ATOM   2901  CB  VAL A2027     -29.501  76.101-183.722  1.00  0.00           C  
ATOM   2902  CG1 VAL A2027     -30.450  77.028-184.470  1.00  0.00           C  
ATOM   2903  CG2 VAL A2027     -28.829  76.837-182.573  1.00  0.00           C  
ATOM   2904  N   THR A2039     -32.018  73.549-184.204  1.00  0.00           N  
ATOM   2905  CA  THR A2039     -32.661  72.733-185.232  1.00  0.00           C  
ATOM   2906  C   THR A2039     -33.168  73.601-186.378  1.00  0.00           C  
ATOM   2907  O   THR A2039     -33.345  74.809-186.222  1.00  0.00           O  
ATOM   2908  CB  THR A2039     -33.859  71.950-184.648  1.00  0.00           C  
ATOM   2909  OG1 THR A2039     -34.836  72.871-184.147  1.00  0.00           O  
ATOM   2910  CG2 THR A2039     -33.405  71.052-183.508  1.00  0.00           C  
ATOM   2911  N   ASP A2040     -33.405  72.980-187.528  1.00  0.00           N  
ATOM   2912  CA  ASP A2040     -33.907  73.708-188.687  1.00  0.00           C  
ATOM   2913  C   ASP A2040     -35.152  74.508-188.332  1.00  0.00           C  
ATOM   2914  O   ASP A2040     -35.259  75.690-188.655  1.00  0.00           O  
ATOM   2915  CB  ASP A2040     -34.233  72.738-189.819  1.00  0.00           C  
ATOM   2916  CG  ASP A2040     -33.001  72.065-190.371  1.00  0.00           C  
ATOM   2917  OD1 ASP A2040     -32.040  72.791-190.711  1.00  0.00           O  
ATOM   2918  OD2 ASP A2040     -32.995  70.817-190.467  1.00  0.00           O  
ATOM   2919  N   GLU A2041     -36.090  73.855-187.661  1.00  0.00           N  
ATOM   2920  CA  GLU A2041     -37.328  74.499-187.255  1.00  0.00           C  
ATOM   2921  C   GLU A2041     -37.094  75.726-186.370  1.00  0.00           C  
ATOM   2922  O   GLU A2041     -37.862  76.687-186.422  1.00  0.00           O  
ATOM   2923  CB  GLU A2041     -38.238  73.492-186.537  1.00  0.00           C  
ATOM   2924  CG  GLU A2041     -37.523  72.252-185.989  1.00  0.00           C  
ATOM   2925  CD  GLU A2041     -36.982  71.338-187.085  1.00  0.00           C  
ATOM   2926  OE1 GLU A2041     -37.787  70.883-187.928  1.00  0.00           O  
ATOM   2927  OE2 GLU A2041     -35.755  71.074-187.101  1.00  0.00           O  
ATOM   2928  N   ILE A2042     -36.033  75.702-185.565  1.00  0.00           N  
ATOM   2929  CA  ILE A2042     -35.735  76.832-184.687  1.00  0.00           C  
ATOM   2930  C   ILE A2042     -35.233  78.036-185.484  1.00  0.00           C  
ATOM   2931  O   ILE A2042     -35.677  79.166-185.267  1.00  0.00           O  
ATOM   2932  CB  ILE A2042     -34.678  76.459-183.622  1.00  0.00           C  
ATOM   2933  CG1 ILE A2042     -35.220  75.347-182.726  1.00  0.00           C  
ATOM   2934  CG2 ILE A2042     -34.333  77.675-182.769  1.00  0.00           C  
ATOM   2935  CD1 ILE A2042     -34.264  74.925-181.636  1.00  0.00           C  
ATOM   2936  N   VAL A2043     -34.312  77.793-186.408  1.00  0.00           N  
ATOM   2937  CA  VAL A2043     -33.768  78.869-187.224  1.00  0.00           C  
ATOM   2938  C   VAL A2043     -34.895  79.508-188.024  1.00  0.00           C  
ATOM   2939  O   VAL A2043     -34.910  80.716-188.246  1.00  0.00           O  
ATOM   2940  CB  VAL A2043     -32.711  78.345-188.209  1.00  0.00           C  
ATOM   2941  CG1 VAL A2043     -31.983  79.508-188.855  1.00  0.00           C  
ATOM   2942  CG2 VAL A2043     -31.737  77.447-187.491  1.00  0.00           C  
ATOM   2943  N   LYS A2044     -35.843  78.681-188.447  1.00  0.00           N  
ATOM   2944  CA  LYS A2044     -36.978  79.138-189.228  1.00  0.00           C  
ATOM   2945  C   LYS A2044     -37.891  80.074-188.442  1.00  0.00           C  
ATOM   2946  O   LYS A2044     -38.286  81.122-188.949  1.00  0.00           O  
ATOM   2947  CB  LYS A2044     -37.775  77.934-189.727  1.00  0.00           C  
ATOM   2948  CG  LYS A2044     -38.839  78.271-190.756  1.00  0.00           C  
ATOM   2949  CD  LYS A2044     -39.515  77.010-191.270  1.00  0.00           C  
ATOM   2950  CE  LYS A2044     -40.501  77.318-192.390  1.00  0.00           C  
ATOM   2951  NZ  LYS A2044     -41.068  76.067-192.996  1.00  0.00           N  
ATOM   2952  N   GLU A2047     -38.228  79.709-187.207  1.00  0.00           N  
ATOM   2953  CA  GLU A2047     -39.101  80.558-186.403  1.00  0.00           C  
ATOM   2954  C   GLU A2047     -38.444  81.902-186.106  1.00  0.00           C  
ATOM   2955  O   GLU A2047     -39.112  82.938-186.085  1.00  0.00           O  
ATOM   2956  CB  GLU A2047     -39.464  79.890-185.076  1.00  0.00           C  
ATOM   2957  CG  GLU A2047     -40.604  80.618-184.366  1.00  0.00           C  
ATOM   2958  CD  GLU A2047     -40.878  80.095-182.967  1.00  0.00           C  
ATOM   2959  OE1 GLU A2047     -40.781  78.862-182.773  1.00  0.00           O  
ATOM   2960  OE2 GLU A2047     -41.205  80.915-182.070  1.00  0.00           O  
ATOM   2961  N   PHE A2048     -37.138  81.872-185.860  1.00  0.00           N  
ATOM   2962  CA  PHE A2048     -36.375  83.081-185.569  1.00  0.00           C  
ATOM   2963  C   PHE A2048     -36.405  84.038-186.768  1.00  0.00           C  
ATOM   2964  O   PHE A2048     -36.498  85.255-186.599  1.00  0.00           O  
ATOM   2965  CB  PHE A2048     -34.917  82.717-185.238  1.00  0.00           C  
ATOM   2966  CG  PHE A2048     -34.607  82.675-183.763  1.00  0.00           C  
ATOM   2967  CD1 PHE A2048     -34.468  83.854-183.032  1.00  0.00           C  
ATOM   2968  CD2 PHE A2048     -34.442  81.459-183.108  1.00  0.00           C  
ATOM   2969  CE1 PHE A2048     -34.166  83.823-181.667  1.00  0.00           C  
ATOM   2970  CE2 PHE A2048     -34.141  81.410-181.743  1.00  0.00           C  
ATOM   2971  CZ  PHE A2048     -34.001  82.593-181.020  1.00  0.00           C  
ATOM   2972  N   MET A2049     -36.332  83.479-187.972  1.00  0.00           N  
ATOM   2973  CA  MET A2049     -36.327  84.283-189.190  1.00  0.00           C  
ATOM   2974  C   MET A2049     -37.709  84.539-189.794  1.00  0.00           C  
ATOM   2975  O   MET A2049     -37.830  85.121-190.875  1.00  0.00           O  
ATOM   2976  CB  MET A2049     -35.421  83.632-190.241  1.00  0.00           C  
ATOM   2977  CG  MET A2049     -33.980  83.411-189.780  1.00  0.00           C  
ATOM   2978  SD  MET A2049     -32.867  82.897-191.117  1.00  0.00           S  
ATOM   2979  CE  MET A2049     -33.602  81.274-191.550  1.00  0.00           C  
ATOM   2980  N   THR A2050     -38.750  84.115-189.091  1.00  0.00           N  
ATOM   2981  CA  THR A2050     -40.116  84.298-189.565  1.00  0.00           C  
ATOM   2982  C   THR A2050     -40.715  85.596-189.046  1.00  0.00           C  
ATOM   2983  O   THR A2050     -40.877  85.773-187.842  1.00  0.00           O  
ATOM   2984  CB  THR A2050     -41.020  83.151-189.096  1.00  0.00           C  
ATOM   2985  OG1 THR A2050     -40.556  81.921-189.658  1.00  0.00           O  
ATOM   2986  CG2 THR A2050     -42.458  83.393-189.517  1.00  0.00           C  
ATOM   2987  N   PRO A2051     -41.058  86.525-189.948  1.00  0.00           N  
ATOM   2988  CA  PRO A2051     -41.640  87.763-189.428  1.00  0.00           C  
ATOM   2989  C   PRO A2051     -42.876  87.400-188.620  1.00  0.00           C  
ATOM   2990  O   PRO A2051     -43.711  86.607-189.060  1.00  0.00           O  
ATOM   2991  CB  PRO A2051     -41.935  88.574-190.695  1.00  0.00           C  
ATOM   2992  CG  PRO A2051     -42.005  87.548-191.779  1.00  0.00           C  
ATOM   2993  CD  PRO A2051     -40.954  86.550-191.418  1.00  0.00           C  
ATOM   2994  N   ARG A2085     -42.977  87.962-187.424  1.00  0.00           N  
ATOM   2995  CA  ARG A2085     -44.085  87.648-186.548  1.00  0.00           C  
ATOM   2996  C   ARG A2085     -44.113  88.642-185.425  1.00  0.00           C  
ATOM   2997  O   ARG A2085     -43.153  89.374-185.211  1.00  0.00           O  
ATOM   2998  CB  ARG A2085     -43.884  86.254-185.956  1.00  0.00           C  
ATOM   2999  CG  ARG A2085     -42.712  86.177-184.978  1.00  0.00           C  
ATOM   3000  CD  ARG A2085     -42.056  84.811-184.994  1.00  0.00           C  
ATOM   3001  NE  ARG A2085     -40.599  84.927-185.030  1.00  0.00           N  
ATOM   3002  CZ  ARG A2085     -39.826  85.040-183.957  1.00  0.00           C  
ATOM   3003  NH1 ARG A2085     -40.367  85.046-182.751  1.00  0.00           N  
ATOM   3004  NH2 ARG A2085     -38.513  85.158-184.089  1.00  0.00           N  
ATOM   3005  N   LYS A2086     -45.218  88.669-184.696  1.00  0.00           N  
ATOM   3006  CA  LYS A2086     -45.310  89.568-183.566  1.00  0.00           C  
ATOM   3007  C   LYS A2086     -44.405  88.949-182.498  1.00  0.00           C  
ATOM   3008  O   LYS A2086     -44.269  87.725-182.425  1.00  0.00           O  
ATOM   3009  CB  LYS A2086     -46.750  89.648-183.051  1.00  0.00           C  
ATOM   3010  CG  LYS A2086     -46.956  90.745-182.013  1.00  0.00           C  
ATOM   3011  CD  LYS A2086     -48.312  90.636-181.341  1.00  0.00           C  
ATOM   3012  CE  LYS A2086     -48.397  91.561-180.138  1.00  0.00           C  
ATOM   3013  NZ  LYS A2086     -49.682  91.396-179.397  1.00  0.00           N  
ATOM   3014  N   LEU A2087     -43.764  89.791-181.698  1.00  0.00           N  
ATOM   3015  CA  LEU A2087     -42.901  89.298-180.640  1.00  0.00           C  
ATOM   3016  C   LEU A2087     -43.659  89.433-179.332  1.00  0.00           C  
ATOM   3017  O   LEU A2087     -44.759  89.986-179.304  1.00  0.00           O  
ATOM   3018  CB  LEU A2087     -41.599  90.101-180.592  1.00  0.00           C  
ATOM   3019  CG  LEU A2087     -40.658  89.882-181.775  1.00  0.00           C  
ATOM   3020  CD1 LEU A2087     -39.433  90.743-181.612  1.00  0.00           C  
ATOM   3021  CD2 LEU A2087     -40.269  88.418-181.859  1.00  0.00           C  
ATOM   3022  N   SER A2088     -43.078  88.927-178.249  1.00  0.00           N  
ATOM   3023  CA  SER A2088     -43.729  88.992-176.948  1.00  0.00           C  
ATOM   3024  C   SER A2088     -43.685  90.385-176.339  1.00  0.00           C  
ATOM   3025  O   SER A2088     -43.245  90.567-175.206  1.00  0.00           O  
ATOM   3026  CB  SER A2088     -43.095  87.981-175.993  1.00  0.00           C  
ATOM   3027  OG  SER A2088     -43.335  86.658-176.441  1.00  0.00           O  
ATOM   3028  N   PHE A2089     -44.134  91.369-177.105  1.00  0.00           N  
ATOM   3029  CA  PHE A2089     -44.185  92.752-176.650  1.00  0.00           C  
ATOM   3030  C   PHE A2089     -45.391  93.407-177.300  1.00  0.00           C  
ATOM   3031  O   PHE A2089     -45.709  93.125-178.459  1.00  0.00           O  
ATOM   3032  CB  PHE A2089     -42.914  93.521-177.038  1.00  0.00           C  
ATOM   3033  CG  PHE A2089     -41.697  93.113-176.264  1.00  0.00           C  
ATOM   3034  CD1 PHE A2089     -40.865  92.098-176.728  1.00  0.00           C  
ATOM   3035  CD2 PHE A2089     -41.384  93.736-175.060  1.00  0.00           C  
ATOM   3036  CE1 PHE A2089     -39.732  91.708-176.002  1.00  0.00           C  
ATOM   3037  CE2 PHE A2089     -40.257  93.354-174.325  1.00  0.00           C  
ATOM   3038  CZ  PHE A2089     -39.428  92.338-174.798  1.00  0.00           C  
ATOM   3039  N   ASP A2090     -46.067  94.275-176.554  1.00  0.00           N  
ATOM   3040  CA  ASP A2090     -47.237  94.957-177.084  1.00  0.00           C  
ATOM   3041  C   ASP A2090     -47.009  96.442-177.265  1.00  0.00           C  
ATOM   3042  O   ASP A2090     -46.410  97.104-176.415  1.00  0.00           O  
ATOM   3043  CB  ASP A2090     -48.453  94.743-176.180  1.00  0.00           C  
ATOM   3044  CG  ASP A2090     -49.059  93.357-176.335  1.00  0.00           C  
ATOM   3045  OD1 ASP A2090     -50.093  93.094-175.682  1.00  0.00           O  
ATOM   3046  OD2 ASP A2090     -48.508  92.533-177.106  1.00  0.00           O  
ATOM   3047  N   PHE A2091     -47.486  96.955-178.393  1.00  0.00           N  
ATOM   3048  CA  PHE A2091     -47.368  98.370-178.694  1.00  0.00           C  
ATOM   3049  C   PHE A2091     -48.733  98.878-179.143  1.00  0.00           C  
ATOM   3050  O   PHE A2091     -49.375  98.296-180.021  1.00  0.00           O  
ATOM   3051  CB  PHE A2091     -46.285  98.601-179.760  1.00  0.00           C  
ATOM   3052  CG  PHE A2091     -44.903  98.212-179.298  1.00  0.00           C  
ATOM   3053  CD1 PHE A2091     -44.494  96.878-179.323  1.00  0.00           C  
ATOM   3054  CD2 PHE A2091     -44.037  99.166-178.767  1.00  0.00           C  
ATOM   3055  CE1 PHE A2091     -43.247  96.501-178.822  1.00  0.00           C  
ATOM   3056  CE2 PHE A2091     -42.786  98.795-178.262  1.00  0.00           C  
ATOM   3057  CZ  PHE A2091     -42.393  97.459-178.290  1.00  0.00           C  
ATOM   3058  N   GLN A2092     -49.182  99.951-178.502  1.00  0.00           N  
ATOM   3059  CA  GLN A2092     -50.476 100.538-178.796  1.00  0.00           C  
ATOM   3060  C   GLN A2092     -50.351 101.711-179.751  1.00  0.00           C  
ATOM   3061  O   GLN A2092     -49.623 102.666-179.493  1.00  0.00           O  
ATOM   3062  CB  GLN A2092     -51.144 100.971-177.491  1.00  0.00           C  
ATOM   3063  CG  GLN A2092     -51.374  99.804-176.552  1.00  0.00           C  
ATOM   3064  CD  GLN A2092     -52.217  98.714-177.193  1.00  0.00           C  
ATOM   3065  OE1 GLN A2092     -51.967  97.527-176.999  1.00  0.00           O  
ATOM   3066  NE2 GLN A2092     -53.228  99.117-177.957  1.00  0.00           N  
ATOM   3067  N   HIS A 472     -51.082 101.632-180.854  1.00  0.00           N  
ATOM   3068  CA  HIS A 472     -51.041 102.670-181.869  1.00  0.00           C  
ATOM   3069  C   HIS A 472     -52.454 103.117-182.254  1.00  0.00           C  
ATOM   3070  O   HIS A 472     -52.990 102.691-183.278  1.00  0.00           O  
ATOM   3071  CB  HIS A 472     -50.286 102.130-183.091  1.00  0.00           C  
ATOM   3072  CG  HIS A 472     -50.085 103.138-184.178  1.00  0.00           C  
ATOM   3073  ND1 HIS A 472     -49.674 104.430-183.929  1.00  0.00           N  
ATOM   3074  CD2 HIS A 472     -50.206 103.033-185.522  1.00  0.00           C  
ATOM   3075  CE1 HIS A 472     -49.549 105.078-185.072  1.00  0.00           C  
ATOM   3076  NE2 HIS A 472     -49.866 104.253-186.055  1.00  0.00           N  
ATOM   3077  N   HIS A 473     -53.045 103.982-181.431  1.00  0.00           N  
ATOM   3078  CA  HIS A 473     -54.401 104.481-181.672  1.00  0.00           C  
ATOM   3079  C   HIS A 473     -54.478 105.738-182.533  1.00  0.00           C  
ATOM   3080  O   HIS A 473     -53.630 106.627-182.436  1.00  0.00           O  
ATOM   3081  CB  HIS A 473     -55.114 104.768-180.345  1.00  0.00           C  
ATOM   3082  CG  HIS A 473     -55.220 103.579-179.445  1.00  0.00           C  
ATOM   3083  ND1 HIS A 473     -54.522 103.480-178.257  1.00  0.00           N  
ATOM   3084  CD2 HIS A 473     -55.912 102.423-179.571  1.00  0.00           C  
ATOM   3085  CE1 HIS A 473     -54.781 102.313-177.696  1.00  0.00           C  
ATOM   3086  NE2 HIS A 473     -55.620 101.653-178.472  1.00  0.00           N  
ATOM   3087  N   HIS A 474     -55.516 105.802-183.364  1.00  0.00           N  
ATOM   3088  CA  HIS A 474     -55.772 106.939-184.246  1.00  0.00           C  
ATOM   3089  C   HIS A 474     -57.027 106.642-185.058  1.00  0.00           C  
ATOM   3090  O   HIS A 474     -57.290 105.489-185.395  1.00  0.00           O  
ATOM   3091  CB  HIS A 474     -54.587 107.191-185.189  1.00  0.00           C  
ATOM   3092  CG  HIS A 474     -54.271 106.038-186.090  1.00  0.00           C  
ATOM   3093  ND1 HIS A 474     -53.731 104.858-185.628  1.00  0.00           N  
ATOM   3094  CD2 HIS A 474     -54.431 105.882-187.425  1.00  0.00           C  
ATOM   3095  CE1 HIS A 474     -53.570 104.023-186.639  1.00  0.00           C  
ATOM   3096  NE2 HIS A 474     -53.987 104.620-187.741  1.00  0.00           N  
ATOM   3097  N   HIS A 475     -57.802 107.676-185.366  1.00  0.00           N  
ATOM   3098  CA  HIS A 475     -59.032 107.486-186.133  1.00  0.00           C  
ATOM   3099  C   HIS A 475     -58.800 107.402-187.638  1.00  0.00           C  
ATOM   3100  O   HIS A 475     -57.892 108.103-188.139  1.00  0.00           O  
ATOM   3101  CB  HIS A 475     -60.019 108.618-185.838  1.00  0.00           C  
ATOM   3102  CG  HIS A 475     -60.674 108.504-184.498  1.00  0.00           C  
ATOM   3103  ND1 HIS A 475     -61.486 107.443-184.156  1.00  0.00           N  
ATOM   3104  CD2 HIS A 475     -60.632 109.313-183.413  1.00  0.00           C  
ATOM   3105  CE1 HIS A 475     -61.915 107.602-182.917  1.00  0.00           C  
ATOM   3106  NE2 HIS A 475     -61.410 108.728-182.443  1.00  0.00           N  
HETATM 3107  P   TYM A 810     -19.671  92.097-190.408  1.00  0.00           P  
HETATM 3108  O1P TYM A 810     -19.401  90.606-190.527  1.00  0.00           O  
HETATM 3109  O2P TYM A 810     -18.761  93.187-190.908  1.00  0.00           O  
HETATM 3110  O5' TYM A 810     -20.033  92.466-188.786  1.00  0.00           O  
HETATM 3111  C5' TYM A 810     -20.877  91.570-188.100  1.00  0.00           C  
HETATM 3112  C4' TYM A 810     -20.982  91.927-186.624  1.00  0.00           C  
HETATM 3113  O4' TYM A 810     -19.708  91.613-186.024  1.00  0.00           O  
HETATM 3114  C1' TYM A 810     -19.085  92.718-185.396  1.00  0.00           C  
HETATM 3115  N9  TYM A 810     -17.601  92.673-185.630  1.00  0.00           N  
HETATM 3116  C4  TYM A 810     -16.613  92.750-184.650  1.00  0.00           C  
HETATM 3117  N3  TYM A 810     -16.796  92.887-183.297  1.00  0.00           N  
HETATM 3118  C2  TYM A 810     -15.615  92.925-182.636  1.00  0.00           C  
HETATM 3119  N1  TYM A 810     -14.362  92.843-183.184  1.00  0.00           N  
HETATM 3120  C6  TYM A 810     -14.209  92.707-184.531  1.00  0.00           C  
HETATM 3121  N6  TYM A 810     -12.986  92.625-185.057  1.00  0.00           N  
HETATM 3122  C5  TYM A 810     -15.398  92.656-185.333  1.00  0.00           C  
HETATM 3123  N7  TYM A 810     -15.605  92.527-186.688  1.00  0.00           N  
HETATM 3124  C8  TYM A 810     -16.904  92.542-186.815  1.00  0.00           C  
HETATM 3125  C2' TYM A 810     -19.854  93.970-186.025  1.00  0.00           C  
HETATM 3126  O2' TYM A 810     -19.878  95.095-185.130  1.00  0.00           O  
HETATM 3127  C3' TYM A 810     -21.259  93.450-186.356  1.00  0.00           C  
HETATM 3128  O3' TYM A 810     -22.153  93.546-185.239  1.00  0.00           O  
HETATM 3129  NH3 TYM A 810     -22.588  95.721-192.150  1.00  0.00           N  
HETATM 3130  CA  TYM A 810     -22.425  94.606-191.196  1.00  0.00           C  
HETATM 3131  CB  TYM A 810     -23.757  93.934-190.934  1.00  0.00           C  
HETATM 3132  CG  TYM A 810     -24.815  94.829-190.281  1.00  0.00           C  
HETATM 3133  CD2 TYM A 810     -24.738  95.442-189.021  1.00  0.00           C  
HETATM 3134  CE2 TYM A 810     -25.982  96.127-188.935  1.00  0.00           C  
HETATM 3135  CE3 TYM A 810     -23.800  95.511-187.946  1.00  0.00           C  
HETATM 3136  CD1 TYM A 810     -26.017  95.118-190.917  1.00  0.00           C  
HETATM 3137  NE1 TYM A 810     -26.700  95.911-190.066  1.00  0.00           N  
HETATM 3138  CZ2 TYM A 810     -26.282  96.902-187.731  1.00  0.00           C  
HETATM 3139  CZ3 TYM A 810     -24.098  96.254-186.796  1.00  0.00           C  
HETATM 3140  CH2 TYM A 810     -25.333  96.954-186.674  1.00  0.00           C  
HETATM 3141  C   TYM A 810     -21.497  93.571-191.782  1.00  0.00           C  
HETATM 3142  O   TYM A 810     -20.972  93.670-192.877  1.00  0.00           O  
HETATM 3143  OPP TYM A 810     -21.262  92.436-190.991  1.00  0.00           O  
TER
END
