# Supplementary material for: Backbone Brackets and Arginine Tweezers delineate Class I and Class II aminoacyl tRNA synthetases
Source: PLoS Comput Biol. 2018 Apr 16;14(4):e1006101. doi: 10.1371/journal.pcbi.1006101 (PMC5919687; doi:10.1371/journal.pcbi.1006101)
Supplement: S11 File — All structures of Class I aaRS with residues renumbered according to the MSA. (GZ) [file pcbi.1006101.s023.tar.gz › 2quj_B_renum.pdb]

ATOM      1  N   SER B 177     -37.898 120.125-236.398  1.00  0.00           N  
ATOM      2  CA  SER B 177     -38.704 119.911-237.636  1.00  0.00           C  
ATOM      3  C   SER B 177     -40.191 119.751-237.329  1.00  0.00           C  
ATOM      4  O   SER B 177     -40.572 119.012-236.416  1.00  0.00           O  
ATOM      5  CB  SER B 177     -38.205 118.670-238.373  1.00  0.00           C  
ATOM      6  OG  SER B 177     -39.059 118.356-239.457  1.00  0.00           O  
ATOM      7  N   ALA B 178     -41.024 120.441-238.098  1.00  0.00           N  
ATOM      8  CA  ALA B 178     -42.468 120.374-237.910  1.00  0.00           C  
ATOM      9  C   ALA B 178     -43.034 119.025-238.349  1.00  0.00           C  
ATOM     10  O   ALA B 178     -44.189 118.714-238.068  1.00  0.00           O  
ATOM     11  CB  ALA B 178     -43.149 121.507-238.672  1.00  0.00           C  
ATOM     12  N   LYS B 179     -42.216 118.230-239.038  1.00  0.00           N  
ATOM     13  CA  LYS B 179     -42.628 116.905-239.508  1.00  0.00           C  
ATOM     14  C   LYS B 179     -42.546 115.898-238.370  1.00  0.00           C  
ATOM     15  O   LYS B 179     -42.890 114.726-238.540  1.00  0.00           O  
ATOM     16  CB  LYS B 179     -41.712 116.413-240.634  1.00  0.00           C  
ATOM     17  CG  LYS B 179     -41.930 117.048-241.995  1.00  0.00           C  
ATOM     18  CD  LYS B 179     -40.946 116.471-243.007  1.00  0.00           C  
ATOM     19  CE  LYS B 179     -41.221 116.974-244.417  1.00  0.00           C  
ATOM     20  NZ  LYS B 179     -40.220 116.458-245.396  1.00  0.00           N  
ATOM     21  N   GLY B 180     -42.093 116.362-237.210  1.00  0.00           N  
ATOM     22  CA  GLY B 180     -41.931 115.478-236.072  1.00  0.00           C  
ATOM     23  C   GLY B 180     -40.463 115.101-236.067  1.00  0.00           C  
ATOM     24  O   GLY B 180     -39.697 115.636-236.867  1.00  0.00           O  
ATOM     25  N   ILE B 182     -40.054 114.188-235.194  1.00  0.00           N  
ATOM     26  CA  ILE B 182     -38.649 113.813-235.159  1.00  0.00           C  
ATOM     27  C   ILE B 182     -38.349 112.762-236.217  1.00  0.00           C  
ATOM     28  O   ILE B 182     -39.255 112.094-236.720  1.00  0.00           O  
ATOM     29  CB  ILE B 182     -38.238 113.276-233.772  1.00  0.00           C  
ATOM     30  CG1 ILE B 182     -38.438 111.766-233.710  1.00  0.00           C  
ATOM     31  CG2 ILE B 182     -39.071 113.951-232.687  1.00  0.00           C  
ATOM     32  CD1 ILE B 182     -37.925 111.157-232.435  1.00  0.00           C  
ATOM     33  N   ASP B 183     -37.074 112.630-236.564  1.00  0.00           N  
ATOM     34  CA  ASP B 183     -36.655 111.658-237.564  1.00  0.00           C  
ATOM     35  C   ASP B 183     -36.524 110.306-236.880  1.00  0.00           C  
ATOM     36  O   ASP B 183     -35.540 110.042-236.187  1.00  0.00           O  
ATOM     37  CB  ASP B 183     -35.309 112.051-238.167  1.00  0.00           C  
ATOM     38  CG  ASP B 183     -34.953 111.215-239.377  1.00  0.00           C  
ATOM     39  OD1 ASP B 183     -35.197 109.988-239.344  1.00  0.00           O  
ATOM     40  OD2 ASP B 183     -34.427 111.775-240.360  1.00  0.00           O  
ATOM     41  N   TYR B 184     -37.521 109.452-237.077  1.00  0.00           N  
ATOM     42  CA  TYR B 184     -37.513 108.140-236.458  1.00  0.00           C  
ATOM     43  C   TYR B 184     -36.576 107.172-237.157  1.00  0.00           C  
ATOM     44  O   TYR B 184     -36.013 106.284-236.515  1.00  0.00           O  
ATOM     45  CB  TYR B 184     -38.936 107.584-236.402  1.00  0.00           C  
ATOM     46  CG  TYR B 184     -39.829 108.352-235.447  1.00  0.00           C  
ATOM     47  CD1 TYR B 184     -39.574 108.356-234.075  1.00  0.00           C  
ATOM     48  CD2 TYR B 184     -40.909 109.100-235.915  1.00  0.00           C  
ATOM     49  CE1 TYR B 184     -40.371 109.089-233.192  1.00  0.00           C  
ATOM     50  CE2 TYR B 184     -41.711 109.838-235.039  1.00  0.00           C  
ATOM     51  CZ  TYR B 184     -41.434 109.828-233.681  1.00  0.00           C  
ATOM     52  OH  TYR B 184     -42.210 110.565-232.816  1.00  0.00           O  
ATOM     53  N   ASP B 185     -36.394 107.335-238.465  1.00  0.00           N  
ATOM     54  CA  ASP B 185     -35.484 106.457-239.192  1.00  0.00           C  
ATOM     55  C   ASP B 185     -34.080 106.601-238.614  1.00  0.00           C  
ATOM     56  O   ASP B 185     -33.364 105.613-238.446  1.00  0.00           O  
ATOM     57  CB  ASP B 185     -35.458 106.798-240.683  1.00  0.00           C  
ATOM     58  CG  ASP B 185     -36.617 106.184-241.450  1.00  0.00           C  
ATOM     59  OD1 ASP B 185     -36.811 104.950-241.363  1.00  0.00           O  
ATOM     60  OD2 ASP B 185     -37.327 106.935-242.149  1.00  0.00           O  
ATOM     61  N   LYS B 186     -33.689 107.836-238.312  1.00  0.00           N  
ATOM     62  CA  LYS B 186     -32.369 108.097-237.744  1.00  0.00           C  
ATOM     63  C   LYS B 186     -32.326 107.649-236.292  1.00  0.00           C  
ATOM     64  O   LYS B 186     -31.291 107.184-235.805  1.00  0.00           O  
ATOM     65  CB  LYS B 186     -32.021 109.589-237.825  1.00  0.00           C  
ATOM     66  CG  LYS B 186     -31.740 110.094-239.233  1.00  0.00           C  
ATOM     67  CD  LYS B 186     -31.181 111.512-239.219  1.00  0.00           C  
ATOM     68  CE  LYS B 186     -30.893 111.998-240.637  1.00  0.00           C  
ATOM     69  NZ  LYS B 186     -30.309 113.372-240.668  1.00  0.00           N  
ATOM     70  N   LEU B 187     -33.453 107.799-235.602  1.00  0.00           N  
ATOM     71  CA  LEU B 187     -33.551 107.405-234.205  1.00  0.00           C  
ATOM     72  C   LEU B 187     -33.284 105.908-234.107  1.00  0.00           C  
ATOM     73  O   LEU B 187     -32.613 105.447-233.184  1.00  0.00           O  
ATOM     74  CB  LEU B 187     -34.942 107.728-233.664  1.00  0.00           C  
ATOM     75  CG  LEU B 187     -35.153 107.557-232.158  1.00  0.00           C  
ATOM     76  CD1 LEU B 187     -34.230 108.486-231.384  1.00  0.00           C  
ATOM     77  CD2 LEU B 187     -36.600 107.865-231.827  1.00  0.00           C  
ATOM     78  N   ILE B 188     -33.810 105.155-235.069  1.00  0.00           N  
ATOM     79  CA  ILE B 188     -33.613 103.712-235.102  1.00  0.00           C  
ATOM     80  C   ILE B 188     -32.125 103.417-235.183  1.00  0.00           C  
ATOM     81  O   ILE B 188     -31.584 102.634-234.404  1.00  0.00           O  
ATOM     82  CB  ILE B 188     -34.288 103.070-236.333  1.00  0.00           C  
ATOM     83  CG1 ILE B 188     -35.810 103.107-236.181  1.00  0.00           C  
ATOM     84  CG2 ILE B 188     -33.799 101.644-236.504  1.00  0.00           C  
ATOM     85  CD1 ILE B 188     -36.564 102.463-237.329  1.00  0.00           C  
ATOM     86  N   VAL B 189     -31.472 104.067-236.139  1.00  0.00           N  
ATOM     87  CA  VAL B 189     -30.052 103.879-236.366  1.00  0.00           C  
ATOM     88  C   VAL B 189     -29.174 104.179-235.162  1.00  0.00           C  
ATOM     89  O   VAL B 189     -28.387 103.329-234.750  1.00  0.00           O  
ATOM     90  CB  VAL B 189     -29.564 104.728-237.554  1.00  0.00           C  
ATOM     91  CG1 VAL B 189     -28.071 104.522-237.758  1.00  0.00           C  
ATOM     92  CG2 VAL B 189     -30.331 104.346-238.811  1.00  0.00           C  
ATOM     93  N   ARG B 190     -29.294 105.368-234.583  1.00  0.00           N  
ATOM     94  CA  ARG B 190     -28.437 105.674-233.448  1.00  0.00           C  
ATOM     95  C   ARG B 190     -28.857 104.956-232.166  1.00  0.00           C  
ATOM     96  O   ARG B 190     -28.212 105.095-231.125  1.00  0.00           O  
ATOM     97  CB  ARG B 190     -28.337 107.191-233.223  1.00  0.00           C  
ATOM     98  CG  ARG B 190     -29.325 107.807-232.252  1.00  0.00           C  
ATOM     99  CD  ARG B 190     -28.675 109.025-231.597  1.00  0.00           C  
ATOM    100  NE  ARG B 190     -29.603 109.837-230.812  1.00  0.00           N  
ATOM    101  CZ  ARG B 190     -30.593 110.558-231.335  1.00  0.00           C  
ATOM    102  NH1 ARG B 190     -30.789 110.564-232.649  1.00  0.00           N  
ATOM    103  NH2 ARG B 190     -31.378 111.283-230.546  1.00  0.00           N  
ATOM    104  N   PHE B 191     -29.923 104.169-232.245  1.00  0.00           N  
ATOM    105  CA  PHE B 191     -30.394 103.421-231.087  1.00  0.00           C  
ATOM    106  C   PHE B 191     -30.025 101.950-231.220  1.00  0.00           C  
ATOM    107  O   PHE B 191     -30.076 101.193-230.249  1.00  0.00           O  
ATOM    108  CB  PHE B 191     -31.907 103.576-230.943  1.00  0.00           C  
ATOM    109  CG  PHE B 191     -32.314 104.617-229.942  1.00  0.00           C  
ATOM    110  CD1 PHE B 191     -31.478 105.697-229.662  1.00  0.00           C  
ATOM    111  CD2 PHE B 191     -33.534 104.526-229.284  1.00  0.00           C  
ATOM    112  CE1 PHE B 191     -31.853 106.670-228.740  1.00  0.00           C  
ATOM    113  CE2 PHE B 191     -33.923 105.494-228.359  1.00  0.00           C  
ATOM    114  CZ  PHE B 191     -33.081 106.568-228.085  1.00  0.00           C  
ATOM    115  N   GLY B 195     -29.651 101.553-232.432  1.00  0.00           N  
ATOM    116  CA  GLY B 195     -29.265 100.177-232.673  1.00  0.00           C  
ATOM    117  C   GLY B 195     -30.429  99.227-232.870  1.00  0.00           C  
ATOM    118  O   GLY B 195     -30.233  98.027-233.028  1.00  0.00           O  
ATOM    119  N   SER B 196     -31.647  99.751-232.857  1.00  0.00           N  
ATOM    120  CA  SER B 196     -32.815  98.902-233.050  1.00  0.00           C  
ATOM    121  C   SER B 196     -32.963  98.582-234.530  1.00  0.00           C  
ATOM    122  O   SER B 196     -32.121  98.964-235.343  1.00  0.00           O  
ATOM    123  CB  SER B 196     -34.078  99.604-232.542  1.00  0.00           C  
ATOM    124  OG  SER B 196     -34.291 100.836-233.209  1.00  0.00           O  
ATOM    125  N   SER B 197     -34.029  97.870-234.873  1.00  0.00           N  
ATOM    126  CA  SER B 197     -34.284  97.520-236.258  1.00  0.00           C  
ATOM    127  C   SER B 197     -35.709  97.919-236.624  1.00  0.00           C  
ATOM    128  O   SER B 197     -36.624  97.814-235.801  1.00  0.00           O  
ATOM    129  CB  SER B 197     -34.053  96.020-236.479  1.00  0.00           C  
ATOM    130  OG  SER B 197     -34.701  95.240-235.497  1.00  0.00           O  
ATOM    131  N   LYS B 198     -35.890  98.385-237.858  1.00  0.00           N  
ATOM    132  CA  LYS B 198     -37.195  98.836-238.324  1.00  0.00           C  
ATOM    133  C   LYS B 198     -38.216  97.741-238.561  1.00  0.00           C  
ATOM    134  O   LYS B 198     -37.875  96.609-238.896  1.00  0.00           O  
ATOM    135  CB  LYS B 198     -37.039  99.663-239.609  1.00  0.00           C  
ATOM    136  CG  LYS B 198     -38.353 100.230-240.141  1.00  0.00           C  
ATOM    137  CD  LYS B 198     -38.127 101.425-241.062  1.00  0.00           C  
ATOM    138  CE  LYS B 198     -39.410 102.242-241.250  1.00  0.00           C  
ATOM    139  NZ  LYS B 198     -39.948 102.801-239.958  1.00  0.00           N  
ATOM    140  N   ILE B 199     -39.480  98.094-238.375  1.00  0.00           N  
ATOM    141  CA  ILE B 199     -40.576  97.170-238.601  1.00  0.00           C  
ATOM    142  C   ILE B 199     -40.960  97.333-240.065  1.00  0.00           C  
ATOM    143  O   ILE B 199     -41.590  98.324-240.445  1.00  0.00           O  
ATOM    144  CB  ILE B 199     -41.785  97.504-237.701  1.00  0.00           C  
ATOM    145  CG1 ILE B 199     -41.417  97.240-236.237  1.00  0.00           C  
ATOM    146  CG2 ILE B 199     -42.994  96.672-238.114  1.00  0.00           C  
ATOM    147  CD1 ILE B 199     -42.576  97.381-235.269  1.00  0.00           C  
ATOM    148  N   ASP B 200     -40.556  96.366-240.883  1.00  0.00           N  
ATOM    149  CA  ASP B 200     -40.833  96.398-242.313  1.00  0.00           C  
ATOM    150  C   ASP B 200     -42.055  95.576-242.726  1.00  0.00           C  
ATOM    151  O   ASP B 200     -42.639  94.846-241.912  1.00  0.00           O  
ATOM    152  CB  ASP B 200     -39.604  95.916-243.083  1.00  0.00           C  
ATOM    153  CG  ASP B 200     -39.054  94.604-242.546  1.00  0.00           C  
ATOM    154  OD1 ASP B 200     -39.843  93.658-242.330  1.00  0.00           O  
ATOM    155  OD2 ASP B 200     -37.824  94.517-242.347  1.00  0.00           O  
ATOM    156  N   LYS B 201     -42.433  95.704-243.997  1.00  0.00           N  
ATOM    157  CA  LYS B 201     -43.579  94.983-244.545  1.00  0.00           C  
ATOM    158  C   LYS B 201     -43.434  93.496-244.247  1.00  0.00           C  
ATOM    159  O   LYS B 201     -44.407  92.809-243.928  1.00  0.00           O  
ATOM    160  CB  LYS B 201     -43.658  95.199-246.062  1.00  0.00           C  
ATOM    161  CG  LYS B 201     -43.609  96.669-246.475  1.00  0.00           C  
ATOM    162  CD  LYS B 201     -43.337  96.831-247.971  1.00  0.00           C  
ATOM    163  CE  LYS B 201     -43.012  98.278-248.326  1.00  0.00           C  
ATOM    164  NZ  LYS B 201     -42.549  98.417-249.744  1.00  0.00           N  
ATOM    165  N   GLU B 202     -42.203  93.013-244.355  1.00  0.00           N  
ATOM    166  CA  GLU B 202     -41.889  91.615-244.103  1.00  0.00           C  
ATOM    167  C   GLU B 202     -42.363  91.204-242.697  1.00  0.00           C  
ATOM    168  O   GLU B 202     -43.172  90.287-242.546  1.00  0.00           O  
ATOM    169  CB  GLU B 202     -40.379  91.413-244.243  1.00  0.00           C  
ATOM    170  CG  GLU B 202     -39.909  89.972-244.226  1.00  0.00           C  
ATOM    171  CD  GLU B 202     -38.385  89.859-244.154  1.00  0.00           C  
ATOM    172  OE1 GLU B 202     -37.871  88.716-244.078  1.00  0.00           O  
ATOM    173  OE2 GLU B 202     -37.701  90.911-244.171  1.00  0.00           O  
ATOM    174  N   LEU B 203     -41.868  91.898-241.675  1.00  0.00           N  
ATOM    175  CA  LEU B 203     -42.245  91.601-240.297  1.00  0.00           C  
ATOM    176  C   LEU B 203     -43.745  91.781-240.066  1.00  0.00           C  
ATOM    177  O   LEU B 203     -44.361  91.009-239.336  1.00  0.00           O  
ATOM    178  CB  LEU B 203     -41.455  92.492-239.333  1.00  0.00           C  
ATOM    179  CG  LEU B 203     -41.714  92.362-237.823  1.00  0.00           C  
ATOM    180  CD1 LEU B 203     -41.487  90.931-237.359  1.00  0.00           C  
ATOM    181  CD2 LEU B 203     -40.780  93.312-237.072  1.00  0.00           C  
ATOM    182  N   ILE B 204     -44.336  92.789-240.696  1.00  0.00           N  
ATOM    183  CA  ILE B 204     -45.759  93.023-240.527  1.00  0.00           C  
ATOM    184  C   ILE B 204     -46.568  91.919-241.184  1.00  0.00           C  
ATOM    185  O   ILE B 204     -47.659  91.591-240.722  1.00  0.00           O  
ATOM    186  CB  ILE B 204     -46.188  94.375-241.119  1.00  0.00           C  
ATOM    187  CG1 ILE B 204     -45.476  95.509-240.375  1.00  0.00           C  
ATOM    188  CG2 ILE B 204     -47.704  94.537-241.003  1.00  0.00           C  
ATOM    189  CD1 ILE B 204     -45.793  96.888-240.915  1.00  0.00           C  
ATOM    190  N   ASN B 205     -46.041  91.353-242.267  1.00  0.00           N  
ATOM    191  CA  ASN B 205     -46.737  90.282-242.963  1.00  0.00           C  
ATOM    192  C   ASN B 205     -46.642  89.005-242.150  1.00  0.00           C  
ATOM    193  O   ASN B 205     -47.589  88.215-242.099  1.00  0.00           O  
ATOM    194  CB  ASN B 205     -46.139  90.041-244.352  1.00  0.00           C  
ATOM    195  CG  ASN B 205     -46.525  91.113-245.350  1.00  0.00           C  
ATOM    196  OD1 ASN B 205     -47.646  91.627-245.326  1.00  0.00           O  
ATOM    197  ND2 ASN B 205     -45.602  91.441-246.251  1.00  0.00           N  
ATOM    198  N   ARG B 206     -45.493  88.802-241.512  1.00  0.00           N  
ATOM    199  CA  ARG B 206     -45.312  87.618-240.699  1.00  0.00           C  
ATOM    200  C   ARG B 206     -46.273  87.670-239.509  1.00  0.00           C  
ATOM    201  O   ARG B 206     -46.915  86.671-239.180  1.00  0.00           O  
ATOM    202  CB  ARG B 206     -43.869  87.514-240.202  1.00  0.00           C  
ATOM    203  CG  ARG B 206     -43.606  86.208-239.463  1.00  0.00           C  
ATOM    204  CD  ARG B 206     -42.197  86.100-238.900  1.00  0.00           C  
ATOM    205  NE  ARG B 206     -42.016  84.804-238.246  1.00  0.00           N  
ATOM    206  CZ  ARG B 206     -40.900  84.414-237.638  1.00  0.00           C  
ATOM    207  NH1 ARG B 206     -39.847  85.223-237.589  1.00  0.00           N  
ATOM    208  NH2 ARG B 206     -40.839  83.209-237.082  1.00  0.00           N  
ATOM    209  N   ILE B 207     -46.382  88.834-238.873  1.00  0.00           N  
ATOM    210  CA  ILE B 207     -47.275  88.972-237.730  1.00  0.00           C  
ATOM    211  C   ILE B 207     -48.697  88.608-238.136  1.00  0.00           C  
ATOM    212  O   ILE B 207     -49.403  87.924-237.392  1.00  0.00           O  
ATOM    213  CB  ILE B 207     -47.242  90.413-237.152  1.00  0.00           C  
ATOM    214  CG1 ILE B 207     -45.855  90.688-236.559  1.00  0.00           C  
ATOM    215  CG2 ILE B 207     -48.333  90.590-236.092  1.00  0.00           C  
ATOM    216  CD1 ILE B 207     -45.696  92.059-235.979  1.00  0.00           C  
ATOM    217  N   GLU B 208     -49.113  89.055-239.318  1.00  0.00           N  
ATOM    218  CA  GLU B 208     -50.452  88.743-239.806  1.00  0.00           C  
ATOM    219  C   GLU B 208     -50.551  87.250-240.105  1.00  0.00           C  
ATOM    220  O   GLU B 208     -51.581  86.620-239.853  1.00  0.00           O  
ATOM    221  CB  GLU B 208     -50.779  89.543-241.078  1.00  0.00           C  
ATOM    222  CG  GLU B 208     -51.990  89.003-241.849  1.00  0.00           C  
ATOM    223  CD  GLU B 208     -52.535  89.969-242.890  1.00  0.00           C  
ATOM    224  OE1 GLU B 208     -51.737  90.705-243.510  1.00  0.00           O  
ATOM    225  OE2 GLU B 208     -53.770  89.979-243.100  1.00  0.00           O  
ATOM    226  N   ARG B 209     -49.468  86.689-240.634  1.00  0.00           N  
ATOM    227  CA  ARG B 209     -49.435  85.277-240.982  1.00  0.00           C  
ATOM    228  C   ARG B 209     -49.561  84.403-239.734  1.00  0.00           C  
ATOM    229  O   ARG B 209     -50.461  83.565-239.641  1.00  0.00           O  
ATOM    230  CB  ARG B 209     -48.135  84.957-241.727  1.00  0.00           C  
ATOM    231  CG  ARG B 209     -48.276  83.862-242.773  1.00  0.00           C  
ATOM    232  CD  ARG B 209     -47.016  83.734-243.613  1.00  0.00           C  
ATOM    233  NE  ARG B 209     -46.687  84.981-244.300  1.00  0.00           N  
ATOM    234  CZ  ARG B 209     -45.559  85.664-244.110  1.00  0.00           C  
ATOM    235  NH1 ARG B 209     -44.647  85.219-243.251  1.00  0.00           N  
ATOM    236  NH2 ARG B 209     -45.341  86.784-244.786  1.00  0.00           N  
ATOM    237  N   ALA B 210     -48.663  84.608-238.776  1.00  0.00           N  
ATOM    238  CA  ALA B 210     -48.672  83.841-237.535  1.00  0.00           C  
ATOM    239  C   ALA B 210     -50.014  83.902-236.802  1.00  0.00           C  
ATOM    240  O   ALA B 210     -50.531  82.881-236.349  1.00  0.00           O  
ATOM    241  CB  ALA B 210     -47.568  84.334-236.619  1.00  0.00           C  
ATOM    242  N   THR B 211     -50.571  85.102-236.704  1.00  0.00           N  
ATOM    243  CA  THR B 211     -51.830  85.340-236.012  1.00  0.00           C  
ATOM    244  C   THR B 211     -53.095  85.063-236.829  1.00  0.00           C  
ATOM    245  O   THR B 211     -54.140  84.713-236.276  1.00  0.00           O  
ATOM    246  CB  THR B 211     -51.893  86.788-235.555  1.00  0.00           C  
ATOM    247  OG1 THR B 211     -51.938  87.637-236.711  1.00  0.00           O  
ATOM    248  CG2 THR B 211     -50.656  87.136-234.740  1.00  0.00           C  
ATOM    249  N   GLY B 212     -53.008  85.232-238.142  1.00  0.00           N  
ATOM    250  CA  GLY B 212     -54.177  85.013-238.973  1.00  0.00           C  
ATOM    251  C   GLY B 212     -55.089  86.230-238.947  1.00  0.00           C  
ATOM    252  O   GLY B 212     -56.172  86.226-239.536  1.00  0.00           O  
ATOM    253  N   GLN B 214     -54.644  87.279-238.258  1.00  0.00           N  
ATOM    254  CA  GLN B 214     -55.403  88.527-238.142  1.00  0.00           C  
ATOM    255  C   GLN B 214     -54.771  89.673-238.920  1.00  0.00           C  
ATOM    256  O   GLN B 214     -53.565  89.678-239.189  1.00  0.00           O  
ATOM    257  CB  GLN B 214     -55.494  88.957-236.674  1.00  0.00           C  
ATOM    258  CG  GLN B 214     -56.555  88.252-235.881  1.00  0.00           C  
ATOM    259  CD  GLN B 214     -57.936  88.580-236.383  1.00  0.00           C  
ATOM    260  OE1 GLN B 214     -58.275  89.756-236.577  1.00  0.00           O  
ATOM    261  NE2 GLN B 214     -58.752  87.545-236.594  1.00  0.00           N  
ATOM    262  N   ARG B 215     -55.585  90.652-239.285  1.00  0.00           N  
ATOM    263  CA  ARG B 215     -55.050  91.809-239.981  1.00  0.00           C  
ATOM    264  C   ARG B 215     -54.300  92.605-238.911  1.00  0.00           C  
ATOM    265  O   ARG B 215     -54.819  92.826-237.817  1.00  0.00           O  
ATOM    266  CB  ARG B 215     -56.174  92.662-240.553  1.00  0.00           C  
ATOM    267  CG  ARG B 215     -55.660  93.740-241.468  1.00  0.00           C  
ATOM    268  CD  ARG B 215     -56.699  94.800-241.735  1.00  0.00           C  
ATOM    269  NE  ARG B 215     -56.188  95.777-242.692  1.00  0.00           N  
ATOM    270  CZ  ARG B 215     -56.755  96.951-242.937  1.00  0.00           C  
ATOM    271  NH1 ARG B 215     -57.860  97.302-242.292  1.00  0.00           N  
ATOM    272  NH2 ARG B 215     -56.213  97.773-243.825  1.00  0.00           N  
ATOM    273  N   PRO B 216     -53.066  93.034-239.202  1.00  0.00           N  
ATOM    274  CA  PRO B 216     -52.320  93.798-238.197  1.00  0.00           C  
ATOM    275  C   PRO B 216     -52.982  95.117-237.802  1.00  0.00           C  
ATOM    276  O   PRO B 216     -53.574  95.805-238.634  1.00  0.00           O  
ATOM    277  CB  PRO B 216     -50.964  94.020-238.863  1.00  0.00           C  
ATOM    278  CG  PRO B 216     -50.824  92.828-239.763  1.00  0.00           C  
ATOM    279  CD  PRO B 216     -52.216  92.734-240.365  1.00  0.00           C  
ATOM    280  N   HIS B 217     -52.867  95.457-236.520  1.00  0.00           N  
ATOM    281  CA  HIS B 217     -53.412  96.696-235.969  1.00  0.00           C  
ATOM    282  C   HIS B 217     -52.921  97.901-236.794  1.00  0.00           C  
ATOM    283  O   HIS B 217     -51.806  97.888-237.327  1.00  0.00           O  
ATOM    284  CB  HIS B 217     -52.962  96.814-234.509  1.00  0.00           C  
ATOM    285  CG  HIS B 217     -53.620  97.921-233.749  1.00  0.00           C  
ATOM    286  ND1 HIS B 217     -53.186  99.229-233.808  1.00  0.00           N  
ATOM    287  CD2 HIS B 217     -54.679  97.913-232.903  1.00  0.00           C  
ATOM    288  CE1 HIS B 217     -53.947  99.977-233.027  1.00  0.00           C  
ATOM    289  NE2 HIS B 217     -54.860  99.203-232.467  1.00  0.00           N  
ATOM    290  N   HIS B 218     -53.740  98.942-236.904  1.00  0.00           N  
ATOM    291  CA  HIS B 218     -53.328 100.100-237.700  1.00  0.00           C  
ATOM    292  C   HIS B 218     -52.036 100.779-237.240  1.00  0.00           C  
ATOM    293  O   HIS B 218     -51.355 101.414-238.045  1.00  0.00           O  
ATOM    294  CB  HIS B 218     -54.457 101.141-237.821  1.00  0.00           C  
ATOM    295  CG  HIS B 218     -55.014 101.619-236.515  1.00  0.00           C  
ATOM    296  ND1 HIS B 218     -55.882 100.865-235.752  1.00  0.00           N  
ATOM    297  CD2 HIS B 218     -54.912 102.818-235.890  1.00  0.00           C  
ATOM    298  CE1 HIS B 218     -56.298 101.581-234.721  1.00  0.00           C  
ATOM    299  NE2 HIS B 218     -55.724 102.771-234.781  1.00  0.00           N  
ATOM    300  N   PHE B 219     -51.689 100.642-235.962  1.00  0.00           N  
ATOM    301  CA  PHE B 219     -50.455 101.247-235.468  1.00  0.00           C  
ATOM    302  C   PHE B 219     -49.258 100.703-236.234  1.00  0.00           C  
ATOM    303  O   PHE B 219     -48.264 101.400-236.419  1.00  0.00           O  
ATOM    304  CB  PHE B 219     -50.265 100.954-233.981  1.00  0.00           C  
ATOM    305  CG  PHE B 219     -51.150 101.755-233.082  1.00  0.00           C  
ATOM    306  CD1 PHE B 219     -52.002 102.720-233.600  1.00  0.00           C  
ATOM    307  CD2 PHE B 219     -51.109 101.561-231.701  1.00  0.00           C  
ATOM    308  CE1 PHE B 219     -52.799 103.484-232.763  1.00  0.00           C  
ATOM    309  CE2 PHE B 219     -51.900 102.321-230.848  1.00  0.00           C  
ATOM    310  CZ  PHE B 219     -52.749 103.288-231.380  1.00  0.00           C  
ATOM    311  N   LEU B 220     -49.346  99.446-236.655  1.00  0.00           N  
ATOM    312  CA  LEU B 220     -48.264  98.814-237.408  1.00  0.00           C  
ATOM    313  C   LEU B 220     -48.364  99.184-238.887  1.00  0.00           C  
ATOM    314  O   LEU B 220     -47.354  99.519-239.518  1.00  0.00           O  
ATOM    315  CB  LEU B 220     -48.323  97.290-237.267  1.00  0.00           C  
ATOM    316  CG  LEU B 220     -47.973  96.632-235.931  1.00  0.00           C  
ATOM    317  CD1 LEU B 220     -48.490  95.200-235.918  1.00  0.00           C  
ATOM    318  CD2 LEU B 220     -46.467  96.668-235.721  1.00  0.00           C  
ATOM    319  N   ARG B 221     -49.579  99.134-239.433  1.00  0.00           N  
ATOM    320  CA  ARG B 221     -49.792  99.466-240.839  1.00  0.00           C  
ATOM    321  C   ARG B 221     -49.381 100.903-241.154  1.00  0.00           C  
ATOM    322  O   ARG B 221     -48.845 101.172-242.229  1.00  0.00           O  
ATOM    323  CB  ARG B 221     -51.268  99.286-241.242  1.00  0.00           C  
ATOM    324  CG  ARG B 221     -51.901  97.964-240.815  1.00  0.00           C  
ATOM    325  CD  ARG B 221     -53.223  97.680-241.528  1.00  0.00           C  
ATOM    326  NE  ARG B 221     -54.244  98.707-241.339  1.00  0.00           N  
ATOM    327  CZ  ARG B 221     -55.248  98.623-240.472  1.00  0.00           C  
ATOM    328  NH1 ARG B 221     -55.383  97.555-239.692  1.00  0.00           N  
ATOM    329  NH2 ARG B 221     -56.143  99.598-240.400  1.00  0.00           N  
ATOM    330  N   ARG B 222     -49.627 101.817-240.216  1.00  0.00           N  
ATOM    331  CA  ARG B 222     -49.326 103.231-240.421  1.00  0.00           C  
ATOM    332  C   ARG B 222     -48.003 103.723-239.842  1.00  0.00           C  
ATOM    333  O   ARG B 222     -47.759 104.935-239.796  1.00  0.00           O  
ATOM    334  CB  ARG B 222     -50.468 104.082-239.868  1.00  0.00           C  
ATOM    335  CG  ARG B 222     -51.821 103.771-240.504  1.00  0.00           C  
ATOM    336  CD  ARG B 222     -52.953 104.478-239.783  1.00  0.00           C  
ATOM    337  NE  ARG B 222     -54.256 104.030-240.254  1.00  0.00           N  
ATOM    338  CZ  ARG B 222     -55.404 104.347-239.665  1.00  0.00           C  
ATOM    339  NH1 ARG B 222     -55.405 105.115-238.589  1.00  0.00           N  
ATOM    340  NH2 ARG B 222     -56.556 103.886-240.140  1.00  0.00           N  
ATOM    341  N   GLY B 224     -47.159 102.800-239.386  1.00  0.00           N  
ATOM    342  CA  GLY B 224     -45.866 103.197-238.852  1.00  0.00           C  
ATOM    343  C   GLY B 224     -45.816 103.807-237.459  1.00  0.00           C  
ATOM    344  O   GLY B 224     -44.777 104.345-237.062  1.00  0.00           O  
ATOM    345  N   ILE B 225     -46.911 103.737-236.710  1.00  0.00           N  
ATOM    346  CA  ILE B 225     -46.927 104.288-235.359  1.00  0.00           C  
ATOM    347  C   ILE B 225     -46.027 103.427-234.472  1.00  0.00           C  
ATOM    348  O   ILE B 225     -45.215 103.952-233.715  1.00  0.00           O  
ATOM    349  CB  ILE B 225     -48.364 104.393-234.851  1.00  0.00           C  
ATOM    350  CG1 ILE B 225     -49.054 105.512-235.644  1.00  0.00           C  
ATOM    351  CG2 ILE B 225     -48.388 104.669-233.360  1.00  0.00           C  
ATOM    352  CD1 ILE B 225     -50.506 105.735-235.320  1.00  0.00           C  
ATOM    353  N   PHE B 226     -46.171 102.108-234.560  1.00  0.00           N  
ATOM    354  CA  PHE B 226     -45.257 101.205-233.857  1.00  0.00           C  
ATOM    355  C   PHE B 226     -44.353 100.826-235.031  1.00  0.00           C  
ATOM    356  O   PHE B 226     -44.716 100.024-235.892  1.00  0.00           O  
ATOM    357  CB  PHE B 226     -45.988 100.002-233.252  1.00  0.00           C  
ATOM    358  CG  PHE B 226     -46.304 100.180-231.783  1.00  0.00           C  
ATOM    359  CD1 PHE B 226     -47.456 100.854-231.374  1.00  0.00           C  
ATOM    360  CD2 PHE B 226     -45.400  99.756-230.811  1.00  0.00           C  
ATOM    361  CE1 PHE B 226     -47.698 101.103-230.012  1.00  0.00           C  
ATOM    362  CE2 PHE B 226     -45.636 100.001-229.454  1.00  0.00           C  
ATOM    363  CZ  PHE B 226     -46.785 100.675-229.058  1.00  0.00           C  
ATOM    364  N   PHE B 227     -43.186 101.461-235.063  1.00  0.00           N  
ATOM    365  CA  PHE B 227     -42.227 101.345-236.155  1.00  0.00           C  
ATOM    366  C   PHE B 227     -40.913 100.612-235.914  1.00  0.00           C  
ATOM    367  O   PHE B 227     -40.236 100.238-236.872  1.00  0.00           O  
ATOM    368  CB  PHE B 227     -41.864 102.753-236.605  1.00  0.00           C  
ATOM    369  CG  PHE B 227     -41.040 103.498-235.593  1.00  0.00           C  
ATOM    370  CD1 PHE B 227     -41.556 103.786-234.332  1.00  0.00           C  
ATOM    371  CD2 PHE B 227     -39.724 103.846-235.867  1.00  0.00           C  
ATOM    372  CE1 PHE B 227     -40.772 104.403-233.356  1.00  0.00           C  
ATOM    373  CE2 PHE B 227     -38.936 104.463-234.895  1.00  0.00           C  
ATOM    374  CZ  PHE B 227     -39.461 104.739-233.640  1.00  0.00           C  
ATOM    375  N   SER B 228     -40.536 100.434-234.653  1.00  0.00           N  
ATOM    376  CA  SER B 228     -39.265  99.800-234.323  1.00  0.00           C  
ATOM    377  C   SER B 228     -39.413  98.580-233.414  1.00  0.00           C  
ATOM    378  O   SER B 228     -40.457  98.375-232.791  1.00  0.00           O  
ATOM    379  CB  SER B 228     -38.351 100.843-233.664  1.00  0.00           C  
ATOM    380  OG  SER B 228     -37.099 100.296-233.302  1.00  0.00           O  
ATOM    381  N   HIS B 229     -38.357  97.772-233.336  1.00  0.00           N  
ATOM    382  CA  HIS B 229     -38.401  96.584-232.503  1.00  0.00           C  
ATOM    383  C   HIS B 229     -37.036  95.964-232.243  1.00  0.00           C  
ATOM    384  O   HIS B 229     -36.022  96.370-232.815  1.00  0.00           O  
ATOM    385  CB  HIS B 229     -39.268  95.520-233.153  1.00  0.00           C  
ATOM    386  CG  HIS B 229     -38.526  94.682-234.142  1.00  0.00           C  
ATOM    387  ND1 HIS B 229     -38.160  95.147-235.388  1.00  0.00           N  
ATOM    388  CD2 HIS B 229     -38.016  93.432-234.042  1.00  0.00           C  
ATOM    389  CE1 HIS B 229     -37.456  94.220-236.011  1.00  0.00           C  
ATOM    390  NE2 HIS B 229     -37.354  93.170-235.216  1.00  0.00           N  
ATOM    391  N   ARG B 230     -37.043  94.961-231.368  1.00  0.00           N  
ATOM    392  CA  ARG B 230     -35.850  94.207-231.014  1.00  0.00           C  
ATOM    393  C   ARG B 230     -36.317  92.776-230.757  1.00  0.00           C  
ATOM    394  O   ARG B 230     -37.113  92.532-229.844  1.00  0.00           O  
ATOM    395  CB  ARG B 230     -35.182  94.784-229.761  1.00  0.00           C  
ATOM    396  CG  ARG B 230     -34.750  96.230-229.908  1.00  0.00           C  
ATOM    397  CD  ARG B 230     -34.010  96.729-228.677  1.00  0.00           C  
ATOM    398  NE  ARG B 230     -32.657  97.150-229.032  1.00  0.00           N  
ATOM    399  CZ  ARG B 230     -32.258  98.413-229.138  1.00  0.00           C  
ATOM    400  NH1 ARG B 230     -33.101  99.406-228.909  1.00  0.00           N  
ATOM    401  NH2 ARG B 230     -31.009  98.682-229.495  1.00  0.00           N  
ATOM    402  N   ASP B 231     -35.845  91.850-231.593  1.00  0.00           N  
ATOM    403  CA  ASP B 231     -36.179  90.428-231.496  1.00  0.00           C  
ATOM    404  C   ASP B 231     -37.643  90.057-231.679  1.00  0.00           C  
ATOM    405  O   ASP B 231     -38.087  89.041-231.149  1.00  0.00           O  
ATOM    406  CB  ASP B 231     -35.703  89.840-230.157  1.00  0.00           C  
ATOM    407  CG  ASP B 231     -34.193  89.823-230.025  1.00  0.00           C  
ATOM    408  OD1 ASP B 231     -33.501  89.703-231.061  1.00  0.00           O  
ATOM    409  OD2 ASP B 231     -33.699  89.912-228.883  1.00  0.00           O  
ATOM    410  N   MET B 232     -38.402  90.849-232.427  1.00  0.00           N  
ATOM    411  CA  MET B 232     -39.807  90.510-232.622  1.00  0.00           C  
ATOM    412  C   MET B 232     -39.936  89.185-233.368  1.00  0.00           C  
ATOM    413  O   MET B 232     -40.939  88.478-233.221  1.00  0.00           O  
ATOM    414  CB  MET B 232     -40.537  91.614-233.394  1.00  0.00           C  
ATOM    415  CG  MET B 232     -42.039  91.378-233.529  1.00  0.00           C  
ATOM    416  SD  MET B 232     -42.818  91.117-231.915  1.00  0.00           S  
ATOM    417  CE  MET B 232     -44.453  90.562-232.356  1.00  0.00           C  
ATOM    418  N   ASN B 233     -38.927  88.845-234.169  1.00  0.00           N  
ATOM    419  CA  ASN B 233     -38.966  87.586-234.919  1.00  0.00           C  
ATOM    420  C   ASN B 233     -38.797  86.412-233.957  1.00  0.00           C  
ATOM    421  O   ASN B 233     -39.351  85.332-234.180  1.00  0.00           O  
ATOM    422  CB  ASN B 233     -37.880  87.558-236.009  1.00  0.00           C  
ATOM    423  CG  ASN B 233     -38.303  88.294-237.292  1.00  0.00           C  
ATOM    424  OD1 ASN B 233     -39.212  87.857-238.010  1.00  0.00           O  
ATOM    425  ND2 ASN B 233     -37.643  89.416-237.577  1.00  0.00           N  
ATOM    426  N   GLN B 234     -38.045  86.637-232.880  1.00  0.00           N  
ATOM    427  CA  GLN B 234     -37.838  85.609-231.864  1.00  0.00           C  
ATOM    428  C   GLN B 234     -39.200  85.305-231.242  1.00  0.00           C  
ATOM    429  O   GLN B 234     -39.601  84.149-231.119  1.00  0.00           O  
ATOM    430  CB  GLN B 234     -36.887  86.111-230.780  1.00  0.00           C  
ATOM    431  CG  GLN B 234     -35.660  86.830-231.323  1.00  0.00           C  
ATOM    432  CD  GLN B 234     -34.768  85.931-232.152  1.00  0.00           C  
ATOM    433  OE1 GLN B 234     -34.104  85.035-231.623  1.00  0.00           O  
ATOM    434  NE2 GLN B 234     -34.752  86.159-233.464  1.00  0.00           N  
ATOM    435  N   VAL B 235     -39.913  86.356-230.852  1.00  0.00           N  
ATOM    436  CA  VAL B 235     -41.234  86.191-230.266  1.00  0.00           C  
ATOM    437  C   VAL B 235     -42.112  85.415-231.236  1.00  0.00           C  
ATOM    438  O   VAL B 235     -42.876  84.531-230.836  1.00  0.00           O  
ATOM    439  CB  VAL B 235     -41.896  87.556-229.987  1.00  0.00           C  
ATOM    440  CG1 VAL B 235     -43.348  87.357-229.556  1.00  0.00           C  
ATOM    441  CG2 VAL B 235     -41.112  88.302-228.918  1.00  0.00           C  
ATOM    442  N   LEU B 236     -41.998  85.753-232.518  1.00  0.00           N  
ATOM    443  CA  LEU B 236     -42.786  85.090-233.542  1.00  0.00           C  
ATOM    444  C   LEU B 236     -42.381  83.634-233.696  1.00  0.00           C  
ATOM    445  O   LEU B 236     -43.235  82.775-233.909  1.00  0.00           O  
ATOM    446  CB  LEU B 236     -42.666  85.832-234.871  1.00  0.00           C  
ATOM    447  CG  LEU B 236     -43.485  87.128-234.892  1.00  0.00           C  
ATOM    448  CD1 LEU B 236     -43.315  87.842-236.226  1.00  0.00           C  
ATOM    449  CD2 LEU B 236     -44.954  86.795-234.644  1.00  0.00           C  
ATOM    450  N   ASP B 237     -41.088  83.347-233.596  1.00  0.00           N  
ATOM    451  CA  ASP B 237     -40.650  81.957-233.686  1.00  0.00           C  
ATOM    452  C   ASP B 237     -41.334  81.220-232.535  1.00  0.00           C  
ATOM    453  O   ASP B 237     -42.053  80.244-232.746  1.00  0.00           O  
ATOM    454  CB  ASP B 237     -39.126  81.827-233.525  1.00  0.00           C  
ATOM    455  CG  ASP B 237     -38.352  82.425-234.694  1.00  0.00           C  
ATOM    456  OD1 ASP B 237     -38.790  82.253-235.855  1.00  0.00           O  
ATOM    457  OD2 ASP B 237     -37.295  83.054-234.453  1.00  0.00           O  
ATOM    458  N   ALA B 238     -41.118  81.711-231.318  1.00  0.00           N  
ATOM    459  CA  ALA B 238     -41.692  81.103-230.129  1.00  0.00           C  
ATOM    460  C   ALA B 238     -43.191  80.889-230.270  1.00  0.00           C  
ATOM    461  O   ALA B 238     -43.688  79.796-230.027  1.00  0.00           O  
ATOM    462  CB  ALA B 238     -41.397  81.966-228.910  1.00  0.00           C  
ATOM    463  N   TYR B 240     -43.915  81.930-230.661  1.00  0.00           N  
ATOM    464  CA  TYR B 240     -45.358  81.813-230.819  1.00  0.00           C  
ATOM    465  C   TYR B 240     -45.668  80.799-231.929  1.00  0.00           C  
ATOM    466  O   TYR B 240     -46.672  80.074-231.881  1.00  0.00           O  
ATOM    467  CB  TYR B 240     -45.961  83.177-231.179  1.00  0.00           C  
ATOM    468  CG  TYR B 240     -47.468  83.156-231.338  1.00  0.00           C  
ATOM    469  CD1 TYR B 240     -48.302  83.057-230.227  1.00  0.00           C  
ATOM    470  CD2 TYR B 240     -48.061  83.223-232.601  1.00  0.00           C  
ATOM    471  CE1 TYR B 240     -49.684  83.025-230.362  1.00  0.00           C  
ATOM    472  CE2 TYR B 240     -49.452  83.190-232.751  1.00  0.00           C  
ATOM    473  CZ  TYR B 240     -50.255  83.092-231.622  1.00  0.00           C  
ATOM    474  OH  TYR B 240     -51.628  83.064-231.737  1.00  0.00           O  
ATOM    475  N   GLU B 241     -44.789  80.763-232.926  1.00  0.00           N  
ATOM    476  CA  GLU B 241     -44.925  79.870-234.076  1.00  0.00           C  
ATOM    477  C   GLU B 241     -44.876  78.412-233.618  1.00  0.00           C  
ATOM    478  O   GLU B 241     -45.634  77.577-234.109  1.00  0.00           O  
ATOM    479  CB  GLU B 241     -43.780  80.129-235.071  1.00  0.00           C  
ATOM    480  CG  GLU B 241     -44.170  80.120-236.543  1.00  0.00           C  
ATOM    481  CD  GLU B 241     -44.480  81.512-237.085  1.00  0.00           C  
ATOM    482  OE1 GLU B 241     -43.558  82.359-237.146  1.00  0.00           O  
ATOM    483  OE2 GLU B 241     -45.651  81.757-237.454  1.00  0.00           O  
ATOM    484  N   ASN B 243     -43.986  78.127-232.666  1.00  0.00           N  
ATOM    485  CA  ASN B 243     -43.799  76.778-232.132  1.00  0.00           C  
ATOM    486  C   ASN B 243     -44.548  76.501-230.831  1.00  0.00           C  
ATOM    487  O   ASN B 243     -44.087  75.726-229.994  1.00  0.00           O  
ATOM    488  CB  ASN B 243     -42.310  76.506-231.914  1.00  0.00           C  
ATOM    489  CG  ASN B 243     -41.501  76.652-233.185  1.00  0.00           C  
ATOM    490  OD1 ASN B 243     -41.806  76.029-234.205  1.00  0.00           O  
ATOM    491  ND2 ASN B 243     -40.459  77.476-233.131  1.00  0.00           N  
ATOM    492  N   LYS B 244     -45.699  77.138-230.664  1.00  0.00           N  
ATOM    493  CA  LYS B 244     -46.513  76.949-229.473  1.00  0.00           C  
ATOM    494  C   LYS B 244     -45.803  77.273-228.146  1.00  0.00           C  
ATOM    495  O   LYS B 244     -46.354  77.023-227.072  1.00  0.00           O  
ATOM    496  CB  LYS B 244     -47.046  75.529-229.447  1.00  0.00           C  
ATOM    497  N   LYS B 245     -44.589  77.823-228.216  1.00  0.00           N  
ATOM    498  CA  LYS B 245     -43.842  78.191-227.014  1.00  0.00           C  
ATOM    499  C   LYS B 245     -44.501  79.419-226.367  1.00  0.00           C  
ATOM    500  O   LYS B 245     -45.055  80.280-227.058  1.00  0.00           O  
ATOM    501  CB  LYS B 245     -42.387  78.500-227.369  1.00  0.00           C  
ATOM    502  CG  LYS B 245     -41.633  77.312-227.956  1.00  0.00           C  
ATOM    503  CD  LYS B 245     -40.281  77.716-228.552  1.00  0.00           C  
ATOM    504  CE  LYS B 245     -39.314  78.223-227.488  1.00  0.00           C  
ATOM    505  NZ  LYS B 245     -37.977  78.571-228.065  1.00  0.00           N  
ATOM    506  N   PRO B 265     -44.440  79.523-225.030  1.00  0.00           N  
ATOM    507  CA  PRO B 265     -45.048  80.651-224.321  1.00  0.00           C  
ATOM    508  C   PRO B 265     -44.239  81.936-224.328  1.00  0.00           C  
ATOM    509  O   PRO B 265     -43.038  81.936-224.604  1.00  0.00           O  
ATOM    510  CB  PRO B 265     -45.188  80.110-222.907  1.00  0.00           C  
ATOM    511  CG  PRO B 265     -43.895  79.372-222.747  1.00  0.00           C  
ATOM    512  CD  PRO B 265     -43.777  78.612-224.075  1.00  0.00           C  
ATOM    513  N   PHE B 266     -44.921  83.029-224.012  1.00  0.00           N  
ATOM    514  CA  PHE B 266     -44.295  84.338-223.901  1.00  0.00           C  
ATOM    515  C   PHE B 266     -45.306  85.246-223.220  1.00  0.00           C  
ATOM    516  O   PHE B 266     -46.504  84.939-223.197  1.00  0.00           O  
ATOM    517  CB  PHE B 266     -43.856  84.857-225.286  1.00  0.00           C  
ATOM    518  CG  PHE B 266     -44.909  85.629-226.043  1.00  0.00           C  
ATOM    519  CD1 PHE B 266     -45.124  86.984-225.785  1.00  0.00           C  
ATOM    520  CD2 PHE B 266     -45.626  85.025-227.077  1.00  0.00           C  
ATOM    521  CE1 PHE B 266     -46.030  87.727-226.550  1.00  0.00           C  
ATOM    522  CE2 PHE B 266     -46.536  85.760-227.848  1.00  0.00           C  
ATOM    523  CZ  PHE B 266     -46.737  87.113-227.584  1.00  0.00           C  
ATOM    524  N   TYR B 267     -44.837  86.331-222.617  1.00  0.00           N  
ATOM    525  CA  TYR B 267     -45.753  87.247-221.944  1.00  0.00           C  
ATOM    526  C   TYR B 267     -45.475  88.696-222.296  1.00  0.00           C  
ATOM    527  O   TYR B 267     -44.405  89.024-222.821  1.00  0.00           O  
ATOM    528  CB  TYR B 267     -45.700  87.052-220.416  1.00  0.00           C  
ATOM    529  CG  TYR B 267     -44.417  87.503-219.745  1.00  0.00           C  
ATOM    530  CD1 TYR B 267     -43.220  86.828-219.952  1.00  0.00           C  
ATOM    531  CD2 TYR B 267     -44.410  88.603-218.879  1.00  0.00           C  
ATOM    532  CE1 TYR B 267     -42.038  87.235-219.313  1.00  0.00           C  
ATOM    533  CE2 TYR B 267     -43.240  89.017-218.234  1.00  0.00           C  
ATOM    534  CZ  TYR B 267     -42.057  88.331-218.455  1.00  0.00           C  
ATOM    535  OH  TYR B 267     -40.892  88.738-217.829  1.00  0.00           O  
ATOM    536  N   LEU B 268     -46.445  89.558-222.000  1.00  0.00           N  
ATOM    537  CA  LEU B 268     -46.346  90.990-222.285  1.00  0.00           C  
ATOM    538  C   LEU B 268     -45.983  91.825-221.062  1.00  0.00           C  
ATOM    539  O   LEU B 268     -46.344  91.489-219.929  1.00  0.00           O  
ATOM    540  CB  LEU B 268     -47.677  91.493-222.860  1.00  0.00           C  
ATOM    541  CG  LEU B 268     -48.048  91.079-224.291  1.00  0.00           C  
ATOM    542  CD1 LEU B 268     -49.514  91.388-224.537  1.00  0.00           C  
ATOM    543  CD2 LEU B 268     -47.164  91.804-225.307  1.00  0.00           C  
ATOM    544  N   TYR B 269     -45.289  92.931-221.297  1.00  0.00           N  
ATOM    545  CA  TYR B 269     -44.895  93.816-220.211  1.00  0.00           C  
ATOM    546  C   TYR B 269     -44.693  95.285-220.609  1.00  0.00           C  
ATOM    547  O   TYR B 269     -43.888  95.599-221.492  1.00  0.00           O  
ATOM    548  CB  TYR B 269     -43.626  93.265-219.538  1.00  0.00           C  
ATOM    549  CG  TYR B 269     -42.795  94.279-218.758  1.00  0.00           C  
ATOM    550  CD1 TYR B 269     -43.390  95.208-217.904  1.00  0.00           C  
ATOM    551  CD2 TYR B 269     -41.408  94.325-218.910  1.00  0.00           C  
ATOM    552  CE1 TYR B 269     -42.625  96.163-217.233  1.00  0.00           C  
ATOM    553  CE2 TYR B 269     -40.635  95.267-218.245  1.00  0.00           C  
ATOM    554  CZ  TYR B 269     -41.245  96.187-217.410  1.00  0.00           C  
ATOM    555  OH  TYR B 269     -40.472  97.131-216.751  1.00  0.00           O  
ATOM    556  N   THR B 270     -45.459  96.163-219.956  1.00  0.00           N  
ATOM    557  CA  THR B 270     -45.368  97.617-220.133  1.00  0.00           C  
ATOM    558  C   THR B 270     -45.517  98.265-218.768  1.00  0.00           C  
ATOM    559  O   THR B 270     -45.781  97.589-217.774  1.00  0.00           O  
ATOM    560  CB  THR B 270     -46.468  98.256-221.048  1.00  0.00           C  
ATOM    561  OG1 THR B 270     -47.733  97.610-220.866  1.00  0.00           O  
ATOM    562  CG2 THR B 270     -46.066  98.193-222.447  1.00  0.00           C  
ATOM    563  N   GLY B 272     -45.357  99.583-218.733  1.00  0.00           N  
ATOM    564  CA  GLY B 272     -45.467 100.290-217.481  1.00  0.00           C  
ATOM    565  C   GLY B 272     -46.068 101.669-217.625  1.00  0.00           C  
ATOM    566  O   GLY B 272     -46.411 102.114-218.717  1.00  0.00           O  
ATOM    567  N   ARG B 273     -46.173 102.345-216.490  1.00  0.00           N  
ATOM    568  CA  ARG B 273     -46.754 103.665-216.411  1.00  0.00           C  
ATOM    569  C   ARG B 273     -46.178 104.375-215.193  1.00  0.00           C  
ATOM    570  O   ARG B 273     -46.242 103.857-214.081  1.00  0.00           O  
ATOM    571  CB  ARG B 273     -48.276 103.515-216.292  1.00  0.00           C  
ATOM    572  CG  ARG B 273     -49.027 104.695-215.704  1.00  0.00           C  
ATOM    573  CD  ARG B 273     -48.826 105.971-216.488  1.00  0.00           C  
ATOM    574  NE  ARG B 273     -49.471 107.091-215.806  1.00  0.00           N  
ATOM    575  CZ  ARG B 273     -49.235 108.372-216.065  1.00  0.00           C  
ATOM    576  NH1 ARG B 273     -48.360 108.720-217.002  1.00  0.00           N  
ATOM    577  NH2 ARG B 273     -49.872 109.311-215.376  1.00  0.00           N  
ATOM    578  N   GLY B 274     -45.576 105.540-215.418  1.00  0.00           N  
ATOM    579  CA  GLY B 274     -45.026 106.317-214.322  1.00  0.00           C  
ATOM    580  C   GLY B 274     -46.181 107.176-213.851  1.00  0.00           C  
ATOM    581  O   GLY B 274     -46.550 108.125-214.537  1.00  0.00           O  
ATOM    582  N   PRO B 275     -46.784 106.864-212.690  1.00  0.00           N  
ATOM    583  CA  PRO B 275     -47.915 107.631-212.161  1.00  0.00           C  
ATOM    584  C   PRO B 275     -47.528 108.988-211.583  1.00  0.00           C  
ATOM    585  O   PRO B 275     -47.554 109.193-210.369  1.00  0.00           O  
ATOM    586  CB  PRO B 275     -48.504 106.681-211.127  1.00  0.00           C  
ATOM    587  CG  PRO B 275     -47.293 106.028-210.582  1.00  0.00           C  
ATOM    588  CD  PRO B 275     -46.428 105.760-211.782  1.00  0.00           C  
ATOM    589  N   SER B 276     -47.182 109.910-212.479  1.00  0.00           N  
ATOM    590  CA  SER B 276     -46.775 111.264-212.113  1.00  0.00           C  
ATOM    591  C   SER B 276     -47.915 112.021-211.461  1.00  0.00           C  
ATOM    592  O   SER B 276     -47.682 112.944-210.681  1.00  0.00           O  
ATOM    593  CB  SER B 276     -46.312 112.020-213.356  1.00  0.00           C  
ATOM    594  OG  SER B 276     -45.217 111.358-213.967  1.00  0.00           O  
ATOM    595  N   SER B 277     -49.146 111.632-211.792  1.00  0.00           N  
ATOM    596  CA  SER B 277     -50.328 112.272-211.227  1.00  0.00           C  
ATOM    597  C   SER B 277     -51.597 111.586-211.716  1.00  0.00           C  
ATOM    598  O   SER B 277     -51.529 110.689-212.541  1.00  0.00           O  
ATOM    599  CB  SER B 277     -50.368 113.749-211.613  1.00  0.00           C  
ATOM    600  OG  SER B 277     -50.843 113.897-212.928  1.00  0.00           O  
ATOM    601  N   GLU B 278     -52.744 112.024-211.203  1.00  0.00           N  
ATOM    602  CA  GLU B 278     -54.039 111.465-211.574  1.00  0.00           C  
ATOM    603  C   GLU B 278     -54.456 111.905-212.971  1.00  0.00           C  
ATOM    604  O   GLU B 278     -55.423 111.388-213.523  1.00  0.00           O  
ATOM    605  CB  GLU B 278     -55.125 111.903-210.581  1.00  0.00           C  
ATOM    606  CG  GLU B 278     -54.820 111.582-209.120  1.00  0.00           C  
ATOM    607  CD  GLU B 278     -55.862 112.141-208.152  1.00  0.00           C  
ATOM    608  OE1 GLU B 278     -56.923 111.492-207.971  1.00  0.00           O  
ATOM    609  OE2 GLU B 278     -55.624 113.237-207.580  1.00  0.00           O  
ATOM    610  N   ALA B 279     -53.729 112.861-213.540  1.00  0.00           N  
ATOM    611  CA  ALA B 279     -54.055 113.367-214.867  1.00  0.00           C  
ATOM    612  C   ALA B 279     -53.278 112.677-215.984  1.00  0.00           C  
ATOM    613  O   ALA B 279     -52.047 112.718-216.029  1.00  0.00           O  
ATOM    614  CB  ALA B 279     -53.811 114.872-214.924  1.00  0.00           C  
ATOM    615  N   MET B 280     -54.017 112.041-216.883  1.00  0.00           N  
ATOM    616  CA  MET B 280     -53.428 111.355-218.021  1.00  0.00           C  
ATOM    617  C   MET B 280     -54.029 111.959-219.285  1.00  0.00           C  
ATOM    618  O   MET B 280     -55.173 112.430-219.275  1.00  0.00           O  
ATOM    619  CB  MET B 280     -53.739 109.855-217.958  1.00  0.00           C  
ATOM    620  CG  MET B 280     -52.951 109.101-216.885  1.00  0.00           C  
ATOM    621  SD  MET B 280     -53.424 107.357-216.718  1.00  0.00           S  
ATOM    622  CE  MET B 280     -52.564 106.612-218.121  1.00  0.00           C  
ATOM    623  N   HIS B 281     -53.255 111.964-220.367  1.00  0.00           N  
ATOM    624  CA  HIS B 281     -53.739 112.502-221.640  1.00  0.00           C  
ATOM    625  C   HIS B 281     -53.794 111.385-222.674  1.00  0.00           C  
ATOM    626  O   HIS B 281     -53.294 110.295-222.426  1.00  0.00           O  
ATOM    627  CB  HIS B 281     -52.838 113.641-222.109  1.00  0.00           C  
ATOM    628  CG  HIS B 281     -51.407 113.249-222.277  1.00  0.00           C  
ATOM    629  ND1 HIS B 281     -50.372 113.958-221.705  1.00  0.00           N  
ATOM    630  CD2 HIS B 281     -50.833 112.252-222.989  1.00  0.00           C  
ATOM    631  CE1 HIS B 281     -49.219 113.417-222.061  1.00  0.00           C  
ATOM    632  NE2 HIS B 281     -49.472 112.382-222.843  1.00  0.00           N  
ATOM    633  N   VAL B 282     -54.396 111.651-223.830  1.00  0.00           N  
ATOM    634  CA  VAL B 282     -54.534 110.626-224.861  1.00  0.00           C  
ATOM    635  C   VAL B 282     -53.206 110.034-225.296  1.00  0.00           C  
ATOM    636  O   VAL B 282     -53.152 108.882-225.724  1.00  0.00           O  
ATOM    637  CB  VAL B 282     -55.282 111.158-226.102  1.00  0.00           C  
ATOM    638  CG1 VAL B 282     -56.601 111.778-225.677  1.00  0.00           C  
ATOM    639  CG2 VAL B 282     -54.433 112.175-226.831  1.00  0.00           C  
ATOM    640  N   GLY B 283     -52.136 110.810-225.186  1.00  0.00           N  
ATOM    641  CA  GLY B 283     -50.837 110.299-225.580  1.00  0.00           C  
ATOM    642  C   GLY B 283     -50.498 109.060-224.772  1.00  0.00           C  
ATOM    643  O   GLY B 283     -50.029 108.055-225.303  1.00  0.00           O  
ATOM    644  N   HIS B 284     -50.748 109.134-223.472  1.00  0.00           N  
ATOM    645  CA  HIS B 284     -50.471 108.026-222.566  1.00  0.00           C  
ATOM    646  C   HIS B 284     -51.150 106.721-222.971  1.00  0.00           C  
ATOM    647  O   HIS B 284     -50.629 105.641-222.693  1.00  0.00           O  
ATOM    648  CB  HIS B 284     -50.901 108.406-221.148  1.00  0.00           C  
ATOM    649  CG  HIS B 284     -50.066 109.487-220.539  1.00  0.00           C  
ATOM    650  ND1 HIS B 284     -50.602 110.506-219.780  1.00  0.00           N  
ATOM    651  CD2 HIS B 284     -48.730 109.702-220.569  1.00  0.00           C  
ATOM    652  CE1 HIS B 284     -49.632 111.302-219.370  1.00  0.00           C  
ATOM    653  NE2 HIS B 284     -48.486 110.836-219.834  1.00  0.00           N  
ATOM    654  N   LEU B 285     -52.302 106.815-223.629  1.00  0.00           N  
ATOM    655  CA  LEU B 285     -53.038 105.626-224.041  1.00  0.00           C  
ATOM    656  C   LEU B 285     -52.431 104.810-225.181  1.00  0.00           C  
ATOM    657  O   LEU B 285     -52.629 103.592-225.236  1.00  0.00           O  
ATOM    658  CB  LEU B 285     -54.466 105.991-224.454  1.00  0.00           C  
ATOM    659  CG  LEU B 285     -55.435 106.576-223.431  1.00  0.00           C  
ATOM    660  CD1 LEU B 285     -56.803 106.700-224.085  1.00  0.00           C  
ATOM    661  CD2 LEU B 285     -55.503 105.700-222.195  1.00  0.00           C  
ATOM    662  N   ILE B 286     -51.707 105.461-226.087  1.00  0.00           N  
ATOM    663  CA  ILE B 286     -51.152 104.761-227.246  1.00  0.00           C  
ATOM    664  C   ILE B 286     -50.534 103.390-226.966  1.00  0.00           C  
ATOM    665  O   ILE B 286     -51.032 102.375-227.461  1.00  0.00           O  
ATOM    666  CB  ILE B 286     -50.138 105.639-228.004  1.00  0.00           C  
ATOM    667  CG1 ILE B 286     -50.799 106.971-228.379  1.00  0.00           C  
ATOM    668  CG2 ILE B 286     -49.663 104.917-229.265  1.00  0.00           C  
ATOM    669  CD1 ILE B 286     -52.145 106.832-229.097  1.00  0.00           C  
ATOM    670  N   PRO B 288     -49.455 103.330-226.167  1.00  0.00           N  
ATOM    671  CA  PRO B 288     -48.852 102.021-225.885  1.00  0.00           C  
ATOM    672  C   PRO B 288     -49.830 101.022-225.252  1.00  0.00           C  
ATOM    673  O   PRO B 288     -49.769  99.829-225.529  1.00  0.00           O  
ATOM    674  CB  PRO B 288     -47.680 102.370-224.971  1.00  0.00           C  
ATOM    675  CG  PRO B 288     -48.153 103.615-224.276  1.00  0.00           C  
ATOM    676  CD  PRO B 288     -48.790 104.395-225.392  1.00  0.00           C  
ATOM    677  N   PHE B 289     -50.742 101.505-224.420  1.00  0.00           N  
ATOM    678  CA  PHE B 289     -51.713 100.619-223.786  1.00  0.00           C  
ATOM    679  C   PHE B 289     -52.743 100.106-224.784  1.00  0.00           C  
ATOM    680  O   PHE B 289     -53.138  98.941-224.743  1.00  0.00           O  
ATOM    681  CB  PHE B 289     -52.405 101.334-222.621  1.00  0.00           C  
ATOM    682  CG  PHE B 289     -51.517 101.524-221.431  1.00  0.00           C  
ATOM    683  CD1 PHE B 289     -51.140 100.434-220.653  1.00  0.00           C  
ATOM    684  CD2 PHE B 289     -50.991 102.772-221.128  1.00  0.00           C  
ATOM    685  CE1 PHE B 289     -50.243 100.586-219.594  1.00  0.00           C  
ATOM    686  CE2 PHE B 289     -50.095 102.934-220.073  1.00  0.00           C  
ATOM    687  CZ  PHE B 289     -49.718 101.840-219.307  1.00  0.00           C  
ATOM    688  N   ILE B 290     -53.188 100.980-225.675  1.00  0.00           N  
ATOM    689  CA  ILE B 290     -54.159 100.590-226.689  1.00  0.00           C  
ATOM    690  C   ILE B 290     -53.555  99.444-227.497  1.00  0.00           C  
ATOM    691  O   ILE B 290     -54.215  98.455-227.800  1.00  0.00           O  
ATOM    692  CB  ILE B 290     -54.469 101.781-227.635  1.00  0.00           C  
ATOM    693  CG1 ILE B 290     -55.357 102.793-226.909  1.00  0.00           C  
ATOM    694  CG2 ILE B 290     -55.117 101.286-228.924  1.00  0.00           C  
ATOM    695  CD1 ILE B 290     -55.629 104.053-227.708  1.00  0.00           C  
ATOM    696  N   PHE B 291     -52.284  99.584-227.831  1.00  0.00           N  
ATOM    697  CA  PHE B 291     -51.603  98.570-228.602  1.00  0.00           C  
ATOM    698  C   PHE B 291     -51.394  97.287-227.792  1.00  0.00           C  
ATOM    699  O   PHE B 291     -51.709  96.192-228.270  1.00  0.00           O  
ATOM    700  CB  PHE B 291     -50.260  99.099-229.091  1.00  0.00           C  
ATOM    701  CG  PHE B 291     -49.601  98.216-230.110  1.00  0.00           C  
ATOM    702  CD1 PHE B 291     -50.269  97.869-231.280  1.00  0.00           C  
ATOM    703  CD2 PHE B 291     -48.301  97.746-229.911  1.00  0.00           C  
ATOM    704  CE1 PHE B 291     -49.656  97.072-232.241  1.00  0.00           C  
ATOM    705  CE2 PHE B 291     -47.675  96.946-230.868  1.00  0.00           C  
ATOM    706  CZ  PHE B 291     -48.354  96.610-232.035  1.00  0.00           C  
ATOM    707  N   THR B 292     -50.866  97.424-226.576  1.00  0.00           N  
ATOM    708  CA  THR B 292     -50.621  96.263-225.717  1.00  0.00           C  
ATOM    709  C   THR B 292     -51.897  95.431-225.576  1.00  0.00           C  
ATOM    710  O   THR B 292     -51.847  94.197-225.567  1.00  0.00           O  
ATOM    711  CB  THR B 292     -50.123  96.692-224.305  1.00  0.00           C  
ATOM    712  OG1 THR B 292     -48.808  97.253-224.413  1.00  0.00           O  
ATOM    713  CG2 THR B 292     -50.079  95.495-223.358  1.00  0.00           C  
ATOM    714  N   LYS B 293     -53.037  96.112-225.487  1.00  0.00           N  
ATOM    715  CA  LYS B 293     -54.319  95.429-225.359  1.00  0.00           C  
ATOM    716  C   LYS B 293     -54.611  94.606-226.618  1.00  0.00           C  
ATOM    717  O   LYS B 293     -55.172  93.512-226.540  1.00  0.00           O  
ATOM    718  CB  LYS B 293     -55.430  96.456-225.121  1.00  0.00           C  
ATOM    719  CG  LYS B 293     -56.791  95.873-224.720  1.00  0.00           C  
ATOM    720  CD  LYS B 293     -57.576  95.364-225.926  1.00  0.00           C  
ATOM    721  CE  LYS B 293     -59.041  95.084-225.582  1.00  0.00           C  
ATOM    722  NZ  LYS B 293     -59.221  93.936-224.634  1.00  0.00           N  
ATOM    723  N   TRP B 294     -54.234  95.131-227.776  1.00  0.00           N  
ATOM    724  CA  TRP B 294     -54.462  94.408-229.013  1.00  0.00           C  
ATOM    725  C   TRP B 294     -53.542  93.183-229.043  1.00  0.00           C  
ATOM    726  O   TRP B 294     -53.974  92.078-229.393  1.00  0.00           O  
ATOM    727  CB  TRP B 294     -54.185  95.300-230.221  1.00  0.00           C  
ATOM    728  CG  TRP B 294     -54.307  94.569-231.513  1.00  0.00           C  
ATOM    729  CD1 TRP B 294     -55.464  94.188-232.147  1.00  0.00           C  
ATOM    730  CD2 TRP B 294     -53.229  94.084-232.317  1.00  0.00           C  
ATOM    731  NE1 TRP B 294     -55.163  93.491-233.298  1.00  0.00           N  
ATOM    732  CE2 TRP B 294     -53.799  93.412-233.423  1.00  0.00           C  
ATOM    733  CE3 TRP B 294     -51.831  94.149-232.210  1.00  0.00           C  
ATOM    734  CZ2 TRP B 294     -53.020  92.807-234.409  1.00  0.00           C  
ATOM    735  CZ3 TRP B 294     -51.059  93.551-233.185  1.00  0.00           C  
ATOM    736  CH2 TRP B 294     -51.656  92.883-234.276  1.00  0.00           C  
ATOM    737  N   LEU B 295     -52.278  93.385-228.674  1.00  0.00           N  
ATOM    738  CA  LEU B 295     -51.308  92.292-228.635  1.00  0.00           C  
ATOM    739  C   LEU B 295     -51.808  91.166-227.729  1.00  0.00           C  
ATOM    740  O   LEU B 295     -51.704  89.989-228.068  1.00  0.00           O  
ATOM    741  CB  LEU B 295     -49.952  92.795-228.127  1.00  0.00           C  
ATOM    742  CG  LEU B 295     -49.114  93.574-229.137  1.00  0.00           C  
ATOM    743  CD1 LEU B 295     -47.851  94.111-228.467  1.00  0.00           C  
ATOM    744  CD2 LEU B 295     -48.768  92.659-230.315  1.00  0.00           C  
ATOM    745  N   GLN B 296     -52.357  91.533-226.577  1.00  0.00           N  
ATOM    746  CA  GLN B 296     -52.863  90.537-225.645  1.00  0.00           C  
ATOM    747  C   GLN B 296     -54.021  89.733-226.233  1.00  0.00           C  
ATOM    748  O   GLN B 296     -54.120  88.532-226.006  1.00  0.00           O  
ATOM    749  CB  GLN B 296     -53.306  91.197-224.340  1.00  0.00           C  
ATOM    750  CG  GLN B 296     -54.221  90.333-223.510  1.00  0.00           C  
ATOM    751  CD  GLN B 296     -54.464  90.893-222.122  1.00  0.00           C  
ATOM    752  OE1 GLN B 296     -53.692  90.636-221.194  1.00  0.00           O  
ATOM    753  NE2 GLN B 296     -55.536  91.673-221.972  1.00  0.00           N  
ATOM    754  N   ASP B 297     -54.901  90.389-226.978  1.00  0.00           N  
ATOM    755  CA  ASP B 297     -56.028  89.683-227.571  1.00  0.00           C  
ATOM    756  C   ASP B 297     -55.611  88.816-228.752  1.00  0.00           C  
ATOM    757  O   ASP B 297     -56.067  87.682-228.886  1.00  0.00           O  
ATOM    758  CB  ASP B 297     -57.109  90.660-228.030  1.00  0.00           C  
ATOM    759  CG  ASP B 297     -57.877  91.272-226.874  1.00  0.00           C  
ATOM    760  OD1 ASP B 297     -58.099  90.567-225.864  1.00  0.00           O  
ATOM    761  OD2 ASP B 297     -58.272  92.453-226.985  1.00  0.00           O  
ATOM    762  N   VAL B 298     -54.746  89.351-229.604  1.00  0.00           N  
ATOM    763  CA  VAL B 298     -54.287  88.626-230.783  1.00  0.00           C  
ATOM    764  C   VAL B 298     -53.455  87.397-230.438  1.00  0.00           C  
ATOM    765  O   VAL B 298     -53.740  86.299-230.914  1.00  0.00           O  
ATOM    766  CB  VAL B 298     -53.488  89.560-231.723  1.00  0.00           C  
ATOM    767  CG1 VAL B 298     -52.675  88.763-232.708  1.00  0.00           C  
ATOM    768  CG2 VAL B 298     -54.451  90.422-232.490  1.00  0.00           C  
ATOM    769  N   PHE B 299     -52.426  87.576-229.618  1.00  0.00           N  
ATOM    770  CA  PHE B 299     -51.586  86.456-229.220  1.00  0.00           C  
ATOM    771  C   PHE B 299     -52.186  85.683-228.045  1.00  0.00           C  
ATOM    772  O   PHE B 299     -51.826  84.539-227.801  1.00  0.00           O  
ATOM    773  CB  PHE B 299     -50.194  86.956-228.855  1.00  0.00           C  
ATOM    774  CG  PHE B 299     -49.424  87.497-230.021  1.00  0.00           C  
ATOM    775  CD1 PHE B 299     -49.016  86.655-231.049  1.00  0.00           C  
ATOM    776  CD2 PHE B 299     -49.094  88.845-230.088  1.00  0.00           C  
ATOM    777  CE1 PHE B 299     -48.287  87.146-232.126  1.00  0.00           C  
ATOM    778  CE2 PHE B 299     -48.363  89.348-231.163  1.00  0.00           C  
ATOM    779  CZ  PHE B 299     -47.958  88.496-232.182  1.00  0.00           C  
ATOM    780  N   ASN B 300     -53.104  86.309-227.324  1.00  0.00           N  
ATOM    781  CA  ASN B 300     -53.756  85.687-226.171  1.00  0.00           C  
ATOM    782  C   ASN B 300     -52.770  85.272-225.073  1.00  0.00           C  
ATOM    783  O   ASN B 300     -52.804  84.135-224.602  1.00  0.00           O  
ATOM    784  CB  ASN B 300     -54.580  84.472-226.624  1.00  0.00           C  
ATOM    785  CG  ASN B 300     -55.505  83.946-225.530  1.00  0.00           C  
ATOM    786  OD1 ASN B 300     -55.906  84.681-224.627  1.00  0.00           O  
ATOM    787  ND2 ASN B 300     -55.863  82.678-225.621  1.00  0.00           N  
ATOM    788  N   VAL B 306     -51.906  86.205-224.663  1.00  0.00           N  
ATOM    789  CA  VAL B 306     -50.906  85.947-223.625  1.00  0.00           C  
ATOM    790  C   VAL B 306     -51.108  86.788-222.350  1.00  0.00           C  
ATOM    791  O   VAL B 306     -51.826  87.788-222.363  1.00  0.00           O  
ATOM    792  CB  VAL B 306     -49.492  86.216-224.155  1.00  0.00           C  
ATOM    793  CG1 VAL B 306     -49.220  85.334-225.355  1.00  0.00           C  
ATOM    794  CG2 VAL B 306     -49.341  87.688-224.527  1.00  0.00           C  
ATOM    795  N   PRO B 307     -50.491  86.378-221.225  1.00  0.00           N  
ATOM    796  CA  PRO B 307     -50.637  87.135-219.975  1.00  0.00           C  
ATOM    797  C   PRO B 307     -49.859  88.445-220.031  1.00  0.00           C  
ATOM    798  O   PRO B 307     -48.816  88.529-220.693  1.00  0.00           O  
ATOM    799  CB  PRO B 307     -50.100  86.166-218.912  1.00  0.00           C  
ATOM    800  CG  PRO B 307     -49.064  85.391-219.654  1.00  0.00           C  
ATOM    801  CD  PRO B 307     -49.750  85.123-220.989  1.00  0.00           C  
ATOM    802  N   LEU B 308     -50.368  89.458-219.335  1.00  0.00           N  
ATOM    803  CA  LEU B 308     -49.748  90.782-219.320  1.00  0.00           C  
ATOM    804  C   LEU B 308     -49.374  91.287-217.930  1.00  0.00           C  
ATOM    805  O   LEU B 308     -50.153  91.206-216.973  1.00  0.00           O  
ATOM    806  CB  LEU B 308     -50.682  91.814-219.977  1.00  0.00           C  
ATOM    807  CG  LEU B 308     -50.316  93.292-219.777  1.00  0.00           C  
ATOM    808  CD1 LEU B 308     -48.946  93.590-220.417  1.00  0.00           C  
ATOM    809  CD2 LEU B 308     -51.402  94.172-220.386  1.00  0.00           C  
ATOM    810  N   VAL B 309     -48.181  91.852-217.853  1.00  0.00           N  
ATOM    811  CA  VAL B 309     -47.649  92.398-216.621  1.00  0.00           C  
ATOM    812  C   VAL B 309     -47.482  93.915-216.823  1.00  0.00           C  
ATOM    813  O   VAL B 309     -46.799  94.342-217.758  1.00  0.00           O  
ATOM    814  CB  VAL B 309     -46.301  91.694-216.315  1.00  0.00           C  
ATOM    815  CG1 VAL B 309     -45.259  92.681-215.832  1.00  0.00           C  
ATOM    816  CG2 VAL B 309     -46.535  90.592-215.301  1.00  0.00           C  
ATOM    817  N   ILE B 310     -48.118  94.717-215.966  1.00  0.00           N  
ATOM    818  CA  ILE B 310     -48.045  96.178-216.062  1.00  0.00           C  
ATOM    819  C   ILE B 310     -47.475  96.806-214.789  1.00  0.00           C  
ATOM    820  O   ILE B 310     -48.120  96.826-213.742  1.00  0.00           O  
ATOM    821  CB  ILE B 310     -49.444  96.803-216.330  1.00  0.00           C  
ATOM    822  CG1 ILE B 310     -50.024  96.237-217.629  1.00  0.00           C  
ATOM    823  CG2 ILE B 310     -49.335  98.334-216.428  1.00  0.00           C  
ATOM    824  CD1 ILE B 310     -51.407  96.780-217.976  1.00  0.00           C  
ATOM    825  N   GLN B 311     -46.260  97.325-214.899  1.00  0.00           N  
ATOM    826  CA  GLN B 311     -45.575  97.945-213.777  1.00  0.00           C  
ATOM    827  C   GLN B 311     -46.005  99.405-213.539  1.00  0.00           C  
ATOM    828  O   GLN B 311     -46.013 100.218-214.463  1.00  0.00           O  
ATOM    829  CB  GLN B 311     -44.067  97.875-214.023  1.00  0.00           C  
ATOM    830  CG  GLN B 311     -43.222  98.519-212.951  1.00  0.00           C  
ATOM    831  CD  GLN B 311     -41.750  98.354-213.226  1.00  0.00           C  
ATOM    832  OE1 GLN B 311     -41.285  98.622-214.335  1.00  0.00           O  
ATOM    833  NE2 GLN B 311     -40.997  97.914-212.215  1.00  0.00           N  
ATOM    834  N   MET B 312     -46.373  99.721-212.300  1.00  0.00           N  
ATOM    835  CA  MET B 312     -46.778 101.076-211.923  1.00  0.00           C  
ATOM    836  C   MET B 312     -45.641 101.594-211.046  1.00  0.00           C  
ATOM    837  O   MET B 312     -45.584 101.301-209.852  1.00  0.00           O  
ATOM    838  CB  MET B 312     -48.087 101.042-211.119  1.00  0.00           C  
ATOM    839  CG  MET B 312     -49.275 100.408-211.846  1.00  0.00           C  
ATOM    840  SD  MET B 312     -49.676 101.185-213.457  1.00  0.00           S  
ATOM    841  CE  MET B 312     -50.740 102.525-212.910  1.00  0.00           C  
ATOM    842  N   THR B 313     -44.735 102.360-211.636  1.00  0.00           N  
ATOM    843  CA  THR B 313     -43.584 102.856-210.900  1.00  0.00           C  
ATOM    844  C   THR B 313     -43.824 103.997-209.896  1.00  0.00           C  
ATOM    845  O   THR B 313     -43.274 105.094-210.038  1.00  0.00           O  
ATOM    846  CB  THR B 313     -42.458 103.253-211.886  1.00  0.00           C  
ATOM    847  OG1 THR B 313     -42.954 104.215-212.823  1.00  0.00           O  
ATOM    848  CG2 THR B 313     -41.972 102.030-212.659  1.00  0.00           C  
ATOM    849  N   ASP B 314     -44.630 103.738-208.868  1.00  0.00           N  
ATOM    850  CA  ASP B 314     -44.885 104.765-207.857  1.00  0.00           C  
ATOM    851  C   ASP B 314     -43.614 105.120-207.086  1.00  0.00           C  
ATOM    852  O   ASP B 314     -43.502 106.210-206.545  1.00  0.00           O  
ATOM    853  CB  ASP B 314     -45.985 104.333-206.874  1.00  0.00           C  
ATOM    854  CG  ASP B 314     -45.834 102.902-206.411  1.00  0.00           C  
ATOM    855  OD1 ASP B 314     -44.773 102.300-206.671  1.00  0.00           O  
ATOM    856  OD2 ASP B 314     -46.781 102.384-205.784  1.00  0.00           O  
ATOM    857  N   ASP B 315     -42.652 104.204-207.039  1.00  0.00           N  
ATOM    858  CA  ASP B 315     -41.405 104.492-206.346  1.00  0.00           C  
ATOM    859  C   ASP B 315     -40.571 105.446-207.204  1.00  0.00           C  
ATOM    860  O   ASP B 315     -39.893 106.331-206.689  1.00  0.00           O  
ATOM    861  CB  ASP B 315     -40.636 103.196-206.060  1.00  0.00           C  
ATOM    862  CG  ASP B 315     -40.551 102.281-207.270  1.00  0.00           C  
ATOM    863  OD1 ASP B 315     -41.181 102.581-208.314  1.00  0.00           O  
ATOM    864  OD2 ASP B 315     -39.853 101.248-207.168  1.00  0.00           O  
ATOM    865  N   GLU B 316     -40.640 105.261-208.518  1.00  0.00           N  
ATOM    866  CA  GLU B 316     -39.916 106.111-209.463  1.00  0.00           C  
ATOM    867  C   GLU B 316     -40.351 107.567-209.281  1.00  0.00           C  
ATOM    868  O   GLU B 316     -39.528 108.466-209.115  1.00  0.00           O  
ATOM    869  CB  GLU B 316     -40.230 105.685-210.902  1.00  0.00           C  
ATOM    870  CG  GLU B 316     -39.403 106.404-211.962  1.00  0.00           C  
ATOM    871  CD  GLU B 316     -39.919 106.186-213.386  1.00  0.00           C  
ATOM    872  OE1 GLU B 316     -40.666 105.210-213.627  1.00  0.00           O  
ATOM    873  OE2 GLU B 316     -39.564 106.996-214.271  1.00  0.00           O  
ATOM    874  N   LYS B 317     -41.660 107.786-209.309  1.00  0.00           N  
ATOM    875  CA  LYS B 317     -42.202 109.127-209.177  1.00  0.00           C  
ATOM    876  C   LYS B 317     -42.009 109.739-207.799  1.00  0.00           C  
ATOM    877  O   LYS B 317     -42.051 110.959-207.651  1.00  0.00           O  
ATOM    878  CB  LYS B 317     -43.681 109.127-209.567  1.00  0.00           C  
ATOM    879  CG  LYS B 317     -43.907 108.719-211.009  1.00  0.00           C  
ATOM    880  CD  LYS B 317     -43.098 109.598-211.945  1.00  0.00           C  
ATOM    881  CE  LYS B 317     -43.265 109.183-213.388  1.00  0.00           C  
ATOM    882  NZ  LYS B 317     -42.534 110.112-214.305  1.00  0.00           N  
ATOM    883  N   TYR B 318     -41.809 108.899-206.791  1.00  0.00           N  
ATOM    884  CA  TYR B 318     -41.566 109.391-205.442  1.00  0.00           C  
ATOM    885  C   TYR B 318     -40.137 109.941-205.442  1.00  0.00           C  
ATOM    886  O   TYR B 318     -39.859 111.014-204.919  1.00  0.00           O  
ATOM    887  CB  TYR B 318     -41.688 108.249-204.431  1.00  0.00           C  
ATOM    888  CG  TYR B 318     -41.131 108.585-203.065  1.00  0.00           C  
ATOM    889  CD1 TYR B 318     -41.860 109.347-202.156  1.00  0.00           C  
ATOM    890  CD2 TYR B 318     -39.852 108.170-202.700  1.00  0.00           C  
ATOM    891  CE1 TYR B 318     -41.325 109.689-200.910  1.00  0.00           C  
ATOM    892  CE2 TYR B 318     -39.308 108.507-201.463  1.00  0.00           C  
ATOM    893  CZ  TYR B 318     -40.048 109.263-200.574  1.00  0.00           C  
ATOM    894  OH  TYR B 318     -39.509 109.575-199.349  1.00  0.00           O  
ATOM    895  N   LEU B 334     -39.239 109.189-206.055  1.00  0.00           N  
ATOM    896  CA  LEU B 334     -37.841 109.567-206.157  1.00  0.00           C  
ATOM    897  C   LEU B 334     -37.618 110.832-206.983  1.00  0.00           C  
ATOM    898  O   LEU B 334     -36.821 111.692-206.611  1.00  0.00           O  
ATOM    899  CB  LEU B 334     -37.057 108.421-206.798  1.00  0.00           C  
ATOM    900  CG  LEU B 334     -36.164 107.492-205.970  1.00  0.00           C  
ATOM    901  CD1 LEU B 334     -36.747 107.215-204.611  1.00  0.00           C  
ATOM    902  CD2 LEU B 334     -35.977 106.215-206.756  1.00  0.00           C  
ATOM    903  N   TRP B 336     -38.331 110.937-208.102  1.00  0.00           N  
ATOM    904  CA  TRP B 336     -38.182 112.060-209.028  1.00  0.00           C  
ATOM    905  C   TRP B 336     -39.034 113.293-208.801  1.00  0.00           C  
ATOM    906  O   TRP B 336     -38.629 114.392-209.175  1.00  0.00           O  
ATOM    907  CB  TRP B 336     -38.419 111.577-210.464  1.00  0.00           C  
ATOM    908  CG  TRP B 336     -37.173 111.311-211.243  1.00  0.00           C  
ATOM    909  CD1 TRP B 336     -36.469 112.207-211.992  1.00  0.00           C  
ATOM    910  CD2 TRP B 336     -36.486 110.060-211.360  1.00  0.00           C  
ATOM    911  NE1 TRP B 336     -35.383 111.592-212.575  1.00  0.00           N  
ATOM    912  CE2 TRP B 336     -35.370 110.274-212.204  1.00  0.00           C  
ATOM    913  CE3 TRP B 336     -36.704 108.777-210.834  1.00  0.00           C  
ATOM    914  CZ2 TRP B 336     -34.471 109.252-212.538  1.00  0.00           C  
ATOM    915  CZ3 TRP B 336     -35.809 107.758-211.165  1.00  0.00           C  
ATOM    916  CH2 TRP B 336     -34.704 108.006-212.013  1.00  0.00           C  
ATOM    917  N   LYS B 407     -40.210 113.126-208.210  1.00  0.00           N  
ATOM    918  CA  LYS B 407     -41.094 114.263-207.996  1.00  0.00           C  
ATOM    919  C   LYS B 407     -41.279 114.591-206.525  1.00  0.00           C  
ATOM    920  O   LYS B 407     -40.926 113.806-205.649  1.00  0.00           O  
ATOM    921  CB  LYS B 407     -42.463 113.991-208.627  1.00  0.00           C  
ATOM    922  CG  LYS B 407     -42.414 113.588-210.096  1.00  0.00           C  
ATOM    923  CD  LYS B 407     -43.818 113.421-210.672  1.00  0.00           C  
ATOM    924  CE  LYS B 407     -44.523 114.762-210.852  1.00  0.00           C  
ATOM    925  NZ  LYS B 407     -43.922 115.566-211.967  1.00  0.00           N  
ATOM    926  N   ASP B 408     -41.831 115.767-206.256  1.00  0.00           N  
ATOM    927  CA  ASP B 408     -42.071 116.166-204.885  1.00  0.00           C  
ATOM    928  C   ASP B 408     -43.388 115.541-204.497  1.00  0.00           C  
ATOM    929  O   ASP B 408     -44.432 116.206-204.463  1.00  0.00           O  
ATOM    930  CB  ASP B 408     -42.148 117.689-204.747  1.00  0.00           C  
ATOM    931  CG  ASP B 408     -42.418 118.126-203.314  1.00  0.00           C  
ATOM    932  OD1 ASP B 408     -41.937 117.434-202.383  1.00  0.00           O  
ATOM    933  OD2 ASP B 408     -43.099 119.159-203.117  1.00  0.00           O  
ATOM    934  N   LEU B 418     -43.330 114.241-204.231  1.00  0.00           N  
ATOM    935  CA  LEU B 418     -44.510 113.499-203.842  1.00  0.00           C  
ATOM    936  C   LEU B 418     -44.305 112.734-202.554  1.00  0.00           C  
ATOM    937  O   LEU B 418     -43.182 112.464-202.121  1.00  0.00           O  
ATOM    938  CB  LEU B 418     -44.916 112.510-204.939  1.00  0.00           C  
ATOM    939  CG  LEU B 418     -45.520 113.037-206.242  1.00  0.00           C  
ATOM    940  CD1 LEU B 418     -45.901 111.858-207.134  1.00  0.00           C  
ATOM    941  CD2 LEU B 418     -46.751 113.877-205.937  1.00  0.00           C  
ATOM    942  N   THR B 419     -45.430 112.385-201.956  1.00  0.00           N  
ATOM    943  CA  THR B 419     -45.492 111.619-200.736  1.00  0.00           C  
ATOM    944  C   THR B 419     -45.630 110.164-201.203  1.00  0.00           C  
ATOM    945  O   THR B 419     -46.097 109.920-202.318  1.00  0.00           O  
ATOM    946  CB  THR B 419     -46.735 112.068-199.937  1.00  0.00           C  
ATOM    947  OG1 THR B 419     -46.324 112.569-198.664  1.00  0.00           O  
ATOM    948  CG2 THR B 419     -47.731 110.932-199.764  1.00  0.00           C  
ATOM    949  N   LEU B 420     -45.216 109.204-200.377  1.00  0.00           N  
ATOM    950  CA  LEU B 420     -45.341 107.794-200.750  1.00  0.00           C  
ATOM    951  C   LEU B 420     -46.804 107.472-201.007  1.00  0.00           C  
ATOM    952  O   LEU B 420     -47.134 106.758-201.954  1.00  0.00           O  
ATOM    953  CB  LEU B 420     -44.810 106.876-199.647  1.00  0.00           C  
ATOM    954  CG  LEU B 420     -43.317 106.529-199.679  1.00  0.00           C  
ATOM    955  CD1 LEU B 420     -42.982 105.592-198.511  1.00  0.00           C  
ATOM    956  CD2 LEU B 420     -42.967 105.861-201.001  1.00  0.00           C  
ATOM    957  N   ASP B 421     -47.683 108.005-200.165  1.00  0.00           N  
ATOM    958  CA  ASP B 421     -49.104 107.763-200.336  1.00  0.00           C  
ATOM    959  C   ASP B 421     -49.637 108.402-201.614  1.00  0.00           C  
ATOM    960  O   ASP B 421     -50.490 107.819-202.282  1.00  0.00           O  
ATOM    961  CB  ASP B 421     -49.904 108.282-199.140  1.00  0.00           C  
ATOM    962  CG  ASP B 421     -49.792 107.384-197.918  1.00  0.00           C  
ATOM    963  OD1 ASP B 421     -49.709 106.141-198.081  1.00  0.00           O  
ATOM    964  OD2 ASP B 421     -49.812 107.928-196.787  1.00  0.00           O  
ATOM    965  N   GLN B 422     -49.155 109.594-201.956  1.00  0.00           N  
ATOM    966  CA  GLN B 422     -49.626 110.246-203.171  1.00  0.00           C  
ATOM    967  C   GLN B 422     -49.241 109.376-204.349  1.00  0.00           C  
ATOM    968  O   GLN B 422     -50.086 108.987-205.152  1.00  0.00           O  
ATOM    969  CB  GLN B 422     -48.990 111.622-203.348  1.00  0.00           C  
ATOM    970  CG  GLN B 422     -49.269 112.568-202.211  1.00  0.00           C  
ATOM    971  CD  GLN B 422     -48.677 113.939-202.445  1.00  0.00           C  
ATOM    972  OE1 GLN B 422     -47.523 114.069-202.867  1.00  0.00           O  
ATOM    973  NE2 GLN B 422     -49.461 114.977-202.159  1.00  0.00           N  
ATOM    974  N   ALA B 423     -47.946 109.087-204.432  1.00  0.00           N  
ATOM    975  CA  ALA B 423     -47.381 108.267-205.490  1.00  0.00           C  
ATOM    976  C   ALA B 423     -48.163 106.968-205.634  1.00  0.00           C  
ATOM    977  O   ALA B 423     -48.529 106.565-206.737  1.00  0.00           O  
ATOM    978  CB  ALA B 423     -45.926 107.969-205.175  1.00  0.00           C  
ATOM    979  N   TYR B 424     -48.420 106.319-204.507  1.00  0.00           N  
ATOM    980  CA  TYR B 424     -49.155 105.071-204.517  1.00  0.00           C  
ATOM    981  C   TYR B 424     -50.575 105.301-205.006  1.00  0.00           C  
ATOM    982  O   TYR B 424     -51.111 104.519-205.792  1.00  0.00           O  
ATOM    983  CB  TYR B 424     -49.191 104.473-203.115  1.00  0.00           C  
ATOM    984  CG  TYR B 424     -50.125 103.295-203.019  1.00  0.00           C  
ATOM    985  CD1 TYR B 424     -49.848 102.107-203.687  1.00  0.00           C  
ATOM    986  CD2 TYR B 424     -51.317 103.388-202.304  1.00  0.00           C  
ATOM    987  CE1 TYR B 424     -50.736 101.040-203.651  1.00  0.00           C  
ATOM    988  CE2 TYR B 424     -52.213 102.332-202.260  1.00  0.00           C  
ATOM    989  CZ  TYR B 424     -51.918 101.160-202.936  1.00  0.00           C  
ATOM    990  OH  TYR B 424     -52.805 100.102-202.886  1.00  0.00           O  
ATOM    991  N   SER B 425     -51.175 106.381-204.525  1.00  0.00           N  
ATOM    992  CA  SER B 425     -52.539 106.741-204.881  1.00  0.00           C  
ATOM    993  C   SER B 425     -52.689 107.055-206.377  1.00  0.00           C  
ATOM    994  O   SER B 425     -53.744 106.818-206.961  1.00  0.00           O  
ATOM    995  CB  SER B 425     -52.980 107.937-204.036  1.00  0.00           C  
ATOM    996  OG  SER B 425     -54.390 108.064-204.035  1.00  0.00           O  
ATOM    997  N   TYR B 426     -51.638 107.578-207.000  1.00  0.00           N  
ATOM    998  CA  TYR B 426     -51.711 107.883-208.419  1.00  0.00           C  
ATOM    999  C   TYR B 426     -51.616 106.582-209.213  1.00  0.00           C  
ATOM   1000  O   TYR B 426     -52.188 106.467-210.298  1.00  0.00           O  
ATOM   1001  CB  TYR B 426     -50.596 108.855-208.851  1.00  0.00           C  
ATOM   1002  CG  TYR B 426     -50.657 110.221-208.196  1.00  0.00           C  
ATOM   1003  CD1 TYR B 426     -51.849 110.711-207.659  1.00  0.00           C  
ATOM   1004  CD2 TYR B 426     -49.524 111.032-208.127  1.00  0.00           C  
ATOM   1005  CE1 TYR B 426     -51.916 111.972-207.064  1.00  0.00           C  
ATOM   1006  CE2 TYR B 426     -49.579 112.301-207.540  1.00  0.00           C  
ATOM   1007  CZ  TYR B 426     -50.779 112.762-207.008  1.00  0.00           C  
ATOM   1008  OH  TYR B 426     -50.845 114.007-206.421  1.00  0.00           O  
ATOM   1009  N   ALA B 427     -50.905 105.599-208.671  1.00  0.00           N  
ATOM   1010  CA  ALA B 427     -50.790 104.316-209.356  1.00  0.00           C  
ATOM   1011  C   ALA B 427     -52.176 103.680-209.420  1.00  0.00           C  
ATOM   1012  O   ALA B 427     -52.637 103.266-210.489  1.00  0.00           O  
ATOM   1013  CB  ALA B 427     -49.822 103.394-208.620  1.00  0.00           C  
ATOM   1014  N   VAL B 429     -52.844 103.627-208.275  1.00  0.00           N  
ATOM   1015  CA  VAL B 429     -54.170 103.039-208.204  1.00  0.00           C  
ATOM   1016  C   VAL B 429     -55.146 103.759-209.133  1.00  0.00           C  
ATOM   1017  O   VAL B 429     -55.948 103.121-209.818  1.00  0.00           O  
ATOM   1018  CB  VAL B 429     -54.714 103.061-206.757  1.00  0.00           C  
ATOM   1019  CG1 VAL B 429     -56.151 102.550-206.722  1.00  0.00           C  
ATOM   1020  CG2 VAL B 429     -53.823 102.200-205.868  1.00  0.00           C  
ATOM   1021  N   GLU B 431     -55.059 105.086-209.170  1.00  0.00           N  
ATOM   1022  CA  GLU B 431     -55.942 105.877-210.020  1.00  0.00           C  
ATOM   1023  C   GLU B 431     -55.619 105.708-211.494  1.00  0.00           C  
ATOM   1024  O   GLU B 431     -56.521 105.624-212.327  1.00  0.00           O  
ATOM   1025  CB  GLU B 431     -55.879 107.360-209.632  1.00  0.00           C  
ATOM   1026  CG  GLU B 431     -56.639 107.687-208.346  1.00  0.00           C  
ATOM   1027  CD  GLU B 431     -58.099 107.252-208.416  1.00  0.00           C  
ATOM   1028  OE1 GLU B 431     -58.840 107.756-209.288  1.00  0.00           O  
ATOM   1029  OE2 GLU B 431     -58.508 106.396-207.604  1.00  0.00           O  
ATOM   1030  N   ASN B 432     -54.339 105.648-211.826  1.00  0.00           N  
ATOM   1031  CA  ASN B 432     -53.966 105.476-213.220  1.00  0.00           C  
ATOM   1032  C   ASN B 432     -54.334 104.069-213.685  1.00  0.00           C  
ATOM   1033  O   ASN B 432     -54.655 103.866-214.861  1.00  0.00           O  
ATOM   1034  CB  ASN B 432     -52.471 105.714-213.414  1.00  0.00           C  
ATOM   1035  CG  ASN B 432     -52.096 107.175-213.326  1.00  0.00           C  
ATOM   1036  OD1 ASN B 432     -50.936 107.533-213.520  1.00  0.00           O  
ATOM   1037  ND2 ASN B 432     -53.071 108.031-213.037  1.00  0.00           N  
ATOM   1038  N   ALA B 433     -54.293 103.114-212.757  1.00  0.00           N  
ATOM   1039  CA  ALA B 433     -54.628 101.724-213.048  1.00  0.00           C  
ATOM   1040  C   ALA B 433     -56.081 101.604-213.522  1.00  0.00           C  
ATOM   1041  O   ALA B 433     -56.416 100.717-214.304  1.00  0.00           O  
ATOM   1042  CB  ALA B 433     -54.408 100.859-211.802  1.00  0.00           C  
ATOM   1043  N   LYS B 434     -56.944 102.495-213.038  1.00  0.00           N  
ATOM   1044  CA  LYS B 434     -58.346 102.485-213.452  1.00  0.00           C  
ATOM   1045  C   LYS B 434     -58.448 102.881-214.926  1.00  0.00           C  
ATOM   1046  O   LYS B 434     -59.294 102.371-215.661  1.00  0.00           O  
ATOM   1047  CB  LYS B 434     -59.152 103.461-212.604  1.00  0.00           C  
ATOM   1048  CG  LYS B 434     -59.304 103.028-211.167  1.00  0.00           C  
ATOM   1049  CD  LYS B 434     -59.990 104.116-210.345  1.00  0.00           C  
ATOM   1050  CE  LYS B 434     -60.240 103.660-208.911  1.00  0.00           C  
ATOM   1051  NZ  LYS B 434     -60.613 104.795-207.996  1.00  0.00           N  
ATOM   1052  N   ASP B 435     -57.580 103.794-215.346  1.00  0.00           N  
ATOM   1053  CA  ASP B 435     -57.558 104.243-216.728  1.00  0.00           C  
ATOM   1054  C   ASP B 435     -57.006 103.129-217.591  1.00  0.00           C  
ATOM   1055  O   ASP B 435     -57.490 102.892-218.703  1.00  0.00           O  
ATOM   1056  CB  ASP B 435     -56.688 105.487-216.864  1.00  0.00           C  
ATOM   1057  CG  ASP B 435     -57.377 106.721-216.360  1.00  0.00           C  
ATOM   1058  OD1 ASP B 435     -58.131 107.324-217.146  1.00  0.00           O  
ATOM   1059  OD2 ASP B 435     -57.184 107.079-215.176  1.00  0.00           O  
ATOM   1060  N   ILE B 436     -55.980 102.452-217.081  1.00  0.00           N  
ATOM   1061  CA  ILE B 436     -55.378 101.343-217.806  1.00  0.00           C  
ATOM   1062  C   ILE B 436     -56.438 100.227-217.920  1.00  0.00           C  
ATOM   1063  O   ILE B 436     -56.669  99.683-219.000  1.00  0.00           O  
ATOM   1064  CB  ILE B 436     -54.100 100.861-217.073  1.00  0.00           C  
ATOM   1065  CG1 ILE B 436     -53.041 101.975-217.144  1.00  0.00           C  
ATOM   1066  CG2 ILE B 436     -53.578  99.562-217.684  1.00  0.00           C  
ATOM   1067  CD1 ILE B 436     -51.773 101.701-216.349  1.00  0.00           C  
ATOM   1068  N   ILE B 437     -57.111  99.906-216.817  1.00  0.00           N  
ATOM   1069  CA  ILE B 437     -58.146  98.879-216.878  1.00  0.00           C  
ATOM   1070  C   ILE B 437     -59.265  99.312-217.855  1.00  0.00           C  
ATOM   1071  O   ILE B 437     -59.932  98.476-218.470  1.00  0.00           O  
ATOM   1072  CB  ILE B 437     -58.741  98.621-215.484  1.00  0.00           C  
ATOM   1073  CG1 ILE B 437     -57.693  97.972-214.576  1.00  0.00           C  
ATOM   1074  CG2 ILE B 437     -59.937  97.713-215.580  1.00  0.00           C  
ATOM   1075  CD1 ILE B 437     -58.057  98.058-213.101  1.00  0.00           C  
ATOM   1076  N   ALA B 438     -59.449 100.620-218.008  1.00  0.00           N  
ATOM   1077  CA  ALA B 438     -60.483 101.152-218.891  1.00  0.00           C  
ATOM   1078  C   ALA B 438     -60.172 100.866-220.358  1.00  0.00           C  
ATOM   1079  O   ALA B 438     -61.053 100.959-221.213  1.00  0.00           O  
ATOM   1080  CB  ALA B 438     -60.644 102.662-218.664  1.00  0.00           C  
ATOM   1081  N   CYS B 439     -58.916 100.538-220.647  1.00  0.00           N  
ATOM   1082  CA  CYS B 439     -58.523 100.216-222.010  1.00  0.00           C  
ATOM   1083  C   CYS B 439     -59.044  98.830-222.405  1.00  0.00           C  
ATOM   1084  O   CYS B 439     -58.984  98.433-223.575  1.00  0.00           O  
ATOM   1085  CB  CYS B 439     -57.008 100.283-222.156  1.00  0.00           C  
ATOM   1086  SG  CYS B 439     -56.364 101.974-222.154  1.00  0.00           S  
ATOM   1087  N   GLY B 444     -59.550  98.090-221.421  1.00  0.00           N  
ATOM   1088  CA  GLY B 444     -60.110  96.781-221.705  1.00  0.00           C  
ATOM   1089  C   GLY B 444     -59.297  95.532-221.422  1.00  0.00           C  
ATOM   1090  O   GLY B 444     -59.676  94.472-221.889  1.00  0.00           O  
ATOM   1091  N   PHE B 445     -58.203  95.622-220.674  1.00  0.00           N  
ATOM   1092  CA  PHE B 445     -57.417  94.425-220.379  1.00  0.00           C  
ATOM   1093  C   PHE B 445     -58.253  93.373-219.656  1.00  0.00           C  
ATOM   1094  O   PHE B 445     -59.128  93.707-218.857  1.00  0.00           O  
ATOM   1095  CB  PHE B 445     -56.189  94.791-219.553  1.00  0.00           C  
ATOM   1096  CG  PHE B 445     -55.229  95.670-220.292  1.00  0.00           C  
ATOM   1097  CD1 PHE B 445     -55.093  97.014-219.958  1.00  0.00           C  
ATOM   1098  CD2 PHE B 445     -54.518  95.169-221.384  1.00  0.00           C  
ATOM   1099  CE1 PHE B 445     -54.268  97.858-220.699  1.00  0.00           C  
ATOM   1100  CE2 PHE B 445     -53.692  96.000-222.133  1.00  0.00           C  
ATOM   1101  CZ  PHE B 445     -53.568  97.355-221.788  1.00  0.00           C  
ATOM   1102  N   ASP B 460     -57.992  92.104-219.962  1.00  0.00           N  
ATOM   1103  CA  ASP B 460     -58.729  90.997-219.361  1.00  0.00           C  
ATOM   1104  C   ASP B 460     -58.281  90.763-217.930  1.00  0.00           C  
ATOM   1105  O   ASP B 460     -57.127  90.434-217.682  1.00  0.00           O  
ATOM   1106  CB  ASP B 460     -58.529  89.716-220.176  1.00  0.00           C  
ATOM   1107  CG  ASP B 460     -59.309  88.547-219.613  1.00  0.00           C  
ATOM   1108  OD1 ASP B 460     -60.505  88.716-219.313  1.00  0.00           O  
ATOM   1109  OD2 ASP B 460     -58.735  87.453-219.471  1.00  0.00           O  
ATOM   1110  N   ILE B 461     -59.212  90.918-216.996  1.00  0.00           N  
ATOM   1111  CA  ILE B 461     -58.915  90.760-215.586  1.00  0.00           C  
ATOM   1112  C   ILE B 461     -58.306  89.406-215.243  1.00  0.00           C  
ATOM   1113  O   ILE B 461     -57.675  89.251-214.195  1.00  0.00           O  
ATOM   1114  CB  ILE B 461     -60.190  90.980-214.739  1.00  0.00           C  
ATOM   1115  CG1 ILE B 461     -59.811  91.195-213.273  1.00  0.00           C  
ATOM   1116  CG2 ILE B 461     -61.133  89.788-214.886  1.00  0.00           C  
ATOM   1117  CD1 ILE B 461     -60.995  91.508-212.379  1.00  0.00           C  
ATOM   1118  N   ASN B 463     -58.478  88.427-216.125  1.00  0.00           N  
ATOM   1119  CA  ASN B 463     -57.934  87.096-215.862  1.00  0.00           C  
ATOM   1120  C   ASN B 463     -56.580  86.853-216.506  1.00  0.00           C  
ATOM   1121  O   ASN B 463     -55.976  85.806-216.311  1.00  0.00           O  
ATOM   1122  CB  ASN B 463     -58.914  86.021-216.335  1.00  0.00           C  
ATOM   1123  CG  ASN B 463     -60.173  85.979-215.494  1.00  0.00           C  
ATOM   1124  OD1 ASN B 463     -60.112  85.802-214.276  1.00  0.00           O  
ATOM   1125  ND2 ASN B 463     -61.324  86.147-216.137  1.00  0.00           N  
ATOM   1126  N   LYS B 471     -56.088  87.824-217.254  1.00  0.00           N  
ATOM   1127  CA  LYS B 471     -54.824  87.637-217.944  1.00  0.00           C  
ATOM   1128  C   LYS B 471     -53.862  88.773-217.692  1.00  0.00           C  
ATOM   1129  O   LYS B 471     -52.816  88.842-218.343  1.00  0.00           O  
ATOM   1130  CB  LYS B 471     -55.075  87.519-219.452  1.00  0.00           C  
ATOM   1131  CG  LYS B 471     -56.185  86.537-219.816  1.00  0.00           C  
ATOM   1132  CD  LYS B 471     -56.450  86.477-221.326  1.00  0.00           C  
ATOM   1133  CE  LYS B 471     -57.654  85.579-221.622  1.00  0.00           C  
ATOM   1134  NZ  LYS B 471     -57.942  85.426-223.082  1.00  0.00           N  
ATOM   1135  N   THR B 472     -54.205  89.671-216.769  1.00  0.00           N  
ATOM   1136  CA  THR B 472     -53.311  90.789-216.511  1.00  0.00           C  
ATOM   1137  C   THR B 472     -53.119  91.194-215.044  1.00  0.00           C  
ATOM   1138  O   THR B 472     -54.067  91.346-214.270  1.00  0.00           O  
ATOM   1139  CB  THR B 472     -53.708  92.035-217.404  1.00  0.00           C  
ATOM   1140  OG1 THR B 472     -54.049  93.154-216.583  1.00  0.00           O  
ATOM   1141  CG2 THR B 472     -54.878  91.704-218.314  1.00  0.00           C  
ATOM   1142  N   PHE B 473     -51.852  91.329-214.676  1.00  0.00           N  
ATOM   1143  CA  PHE B 473     -51.439  91.717-213.332  1.00  0.00           C  
ATOM   1144  C   PHE B 473     -50.903  93.144-213.391  1.00  0.00           C  
ATOM   1145  O   PHE B 473     -49.893  93.408-214.063  1.00  0.00           O  
ATOM   1146  CB  PHE B 473     -50.335  90.765-212.842  1.00  0.00           C  
ATOM   1147  CG  PHE B 473     -49.725  91.143-211.501  1.00  0.00           C  
ATOM   1148  CD1 PHE B 473     -50.534  91.412-210.396  1.00  0.00           C  
ATOM   1149  CD2 PHE B 473     -48.333  91.172-211.338  1.00  0.00           C  
ATOM   1150  CE1 PHE B 473     -49.963  91.704-209.134  1.00  0.00           C  
ATOM   1151  CE2 PHE B 473     -47.750  91.459-210.087  1.00  0.00           C  
ATOM   1152  CZ  PHE B 473     -48.570  91.726-208.981  1.00  0.00           C  
ATOM   1153  N   ILE B 474     -51.591  94.061-212.718  1.00  0.00           N  
ATOM   1154  CA  ILE B 474     -51.167  95.458-212.674  1.00  0.00           C  
ATOM   1155  C   ILE B 474     -50.613  95.674-211.277  1.00  0.00           C  
ATOM   1156  O   ILE B 474     -51.361  95.627-210.294  1.00  0.00           O  
ATOM   1157  CB  ILE B 474     -52.348  96.415-212.906  1.00  0.00           C  
ATOM   1158  CG1 ILE B 474     -53.030  96.098-214.244  1.00  0.00           C  
ATOM   1159  CG2 ILE B 474     -51.850  97.852-212.905  1.00  0.00           C  
ATOM   1160  CD1 ILE B 474     -54.224  96.976-214.549  1.00  0.00           C  
ATOM   1161  N   PHE B 475     -49.307  95.907-211.171  1.00  0.00           N  
ATOM   1162  CA  PHE B 475     -48.709  96.065-209.847  1.00  0.00           C  
ATOM   1163  C   PHE B 475     -47.977  97.375-209.567  1.00  0.00           C  
ATOM   1164  O   PHE B 475     -47.400  97.993-210.464  1.00  0.00           O  
ATOM   1165  CB  PHE B 475     -47.740  94.912-209.574  1.00  0.00           C  
ATOM   1166  CG  PHE B 475     -46.525  94.917-210.473  1.00  0.00           C  
ATOM   1167  CD1 PHE B 475     -46.610  94.459-211.790  1.00  0.00           C  
ATOM   1168  CD2 PHE B 475     -45.311  95.442-210.023  1.00  0.00           C  
ATOM   1169  CE1 PHE B 475     -45.499  94.530-212.649  1.00  0.00           C  
ATOM   1170  CE2 PHE B 475     -44.190  95.514-210.878  1.00  0.00           C  
ATOM   1171  CZ  PHE B 475     -44.286  95.059-212.189  1.00  0.00           C  
ATOM   1172  N   SER B 476     -48.007  97.769-208.297  1.00  0.00           N  
ATOM   1173  CA  SER B 476     -47.336  98.954-207.795  1.00  0.00           C  
ATOM   1174  C   SER B 476     -45.974  98.484-207.301  1.00  0.00           C  
ATOM   1175  O   SER B 476     -45.896  97.469-206.606  1.00  0.00           O  
ATOM   1176  CB  SER B 476     -48.106  99.527-206.603  1.00  0.00           C  
ATOM   1177  OG  SER B 476     -47.222  99.808-205.532  1.00  0.00           O  
ATOM   1178  N   ASP B 477     -44.902  99.191-207.650  1.00  0.00           N  
ATOM   1179  CA  ASP B 477     -43.580  98.775-207.190  1.00  0.00           C  
ATOM   1180  C   ASP B 477     -43.489  98.766-205.668  1.00  0.00           C  
ATOM   1181  O   ASP B 477     -42.929  97.840-205.079  1.00  0.00           O  
ATOM   1182  CB  ASP B 477     -42.488  99.682-207.742  1.00  0.00           C  
ATOM   1183  CG  ASP B 477     -42.156  99.370-209.175  1.00  0.00           C  
ATOM   1184  OD1 ASP B 477     -42.473  98.247-209.614  1.00  0.00           O  
ATOM   1185  OD2 ASP B 477     -41.566 100.235-209.853  1.00  0.00           O  
ATOM   1186  N   LEU B 478     -44.053  99.791-205.040  1.00  0.00           N  
ATOM   1187  CA  LEU B 478     -44.023  99.892-203.594  1.00  0.00           C  
ATOM   1188  C   LEU B 478     -44.658  98.694-202.911  1.00  0.00           C  
ATOM   1189  O   LEU B 478     -44.068  98.114-202.004  1.00  0.00           O  
ATOM   1190  CB  LEU B 478     -44.702 101.186-203.145  1.00  0.00           C  
ATOM   1191  CG  LEU B 478     -43.932 102.399-203.666  1.00  0.00           C  
ATOM   1192  CD1 LEU B 478     -44.694 103.676-203.362  1.00  0.00           C  
ATOM   1193  CD2 LEU B 478     -42.539 102.415-203.045  1.00  0.00           C  
ATOM   1194  N   ASP B 479     -45.853  98.317-203.342  1.00  0.00           N  
ATOM   1195  CA  ASP B 479     -46.525  97.176-202.744  1.00  0.00           C  
ATOM   1196  C   ASP B 479     -45.903  95.833-203.107  1.00  0.00           C  
ATOM   1197  O   ASP B 479     -45.616  95.008-202.241  1.00  0.00           O  
ATOM   1198  CB  ASP B 479     -47.995  97.135-203.156  1.00  0.00           C  
ATOM   1199  CG  ASP B 479     -48.859  98.047-202.325  1.00  0.00           C  
ATOM   1200  OD1 ASP B 479     -48.428  98.446-201.215  1.00  0.00           O  
ATOM   1201  OD2 ASP B 479     -49.983  98.351-202.776  1.00  0.00           O  
ATOM   1202  N   TYR B 482     -45.697  95.625-204.398  1.00  0.00           N  
ATOM   1203  CA  TYR B 482     -45.191  94.359-204.887  1.00  0.00           C  
ATOM   1204  C   TYR B 482     -43.803  93.941-204.432  1.00  0.00           C  
ATOM   1205  O   TYR B 482     -43.553  92.753-204.245  1.00  0.00           O  
ATOM   1206  CB  TYR B 482     -45.270  94.332-206.416  1.00  0.00           C  
ATOM   1207  CG  TYR B 482     -45.066  92.948-206.989  1.00  0.00           C  
ATOM   1208  CD1 TYR B 482     -45.854  91.875-206.563  1.00  0.00           C  
ATOM   1209  CD2 TYR B 482     -44.069  92.702-207.920  1.00  0.00           C  
ATOM   1210  CE1 TYR B 482     -45.649  90.595-207.048  1.00  0.00           C  
ATOM   1211  CE2 TYR B 482     -43.857  91.431-208.409  1.00  0.00           C  
ATOM   1212  CZ  TYR B 482     -44.647  90.382-207.973  1.00  0.00           C  
ATOM   1213  OH  TYR B 482     -44.434  89.124-208.476  1.00  0.00           O  
ATOM   1214  N   MET B 489     -42.899  94.896-204.260  1.00  0.00           N  
ATOM   1215  CA  MET B 489     -41.544  94.576-203.825  1.00  0.00           C  
ATOM   1216  C   MET B 489     -41.618  93.805-202.507  1.00  0.00           C  
ATOM   1217  O   MET B 489     -40.848  92.868-202.271  1.00  0.00           O  
ATOM   1218  CB  MET B 489     -40.736  95.859-203.612  1.00  0.00           C  
ATOM   1219  CG  MET B 489     -39.251  95.628-203.436  1.00  0.00           C  
ATOM   1220  SD  MET B 489     -38.461  95.081-204.976  1.00  0.00           S  
ATOM   1221  CE  MET B 489     -38.220  96.682-205.801  1.00  0.00           C  
ATOM   1222  N   GLY B 490     -42.571  94.198-201.665  1.00  0.00           N  
ATOM   1223  CA  GLY B 490     -42.722  93.568-200.369  1.00  0.00           C  
ATOM   1224  C   GLY B 490     -43.599  92.338-200.312  1.00  0.00           C  
ATOM   1225  O   GLY B 490     -43.895  91.857-199.225  1.00  0.00           O  
ATOM   1226  N   MET B 491     -44.037  91.829-201.458  1.00  0.00           N  
ATOM   1227  CA  MET B 491     -44.864  90.632-201.440  1.00  0.00           C  
ATOM   1228  C   MET B 491     -44.553  89.712-202.606  1.00  0.00           C  
ATOM   1229  O   MET B 491     -45.443  89.088-203.195  1.00  0.00           O  
ATOM   1230  CB  MET B 491     -46.356  90.997-201.412  1.00  0.00           C  
ATOM   1231  CG  MET B 491     -46.872  91.841-202.562  1.00  0.00           C  
ATOM   1232  SD  MET B 491     -48.626  92.255-202.286  1.00  0.00           S  
ATOM   1233  CE  MET B 491     -48.499  93.725-201.288  1.00  0.00           C  
ATOM   1234  N   SER B 492     -43.272  89.633-202.936  1.00  0.00           N  
ATOM   1235  CA  SER B 492     -42.819  88.789-204.020  1.00  0.00           C  
ATOM   1236  C   SER B 492     -41.535  88.091-203.593  1.00  0.00           C  
ATOM   1237  O   SER B 492     -40.592  88.730-203.111  1.00  0.00           O  
ATOM   1238  CB  SER B 492     -42.572  89.621-205.282  1.00  0.00           C  
ATOM   1239  OG  SER B 492     -41.941  88.837-206.283  1.00  0.00           O  
ATOM   1240  N   SER B 493     -41.508  86.775-203.767  1.00  0.00           N  
ATOM   1241  CA  SER B 493     -40.342  85.999-203.398  1.00  0.00           C  
ATOM   1242  C   SER B 493     -39.286  86.049-204.497  1.00  0.00           C  
ATOM   1243  O   SER B 493     -38.213  85.465-204.356  1.00  0.00           O  
ATOM   1244  CB  SER B 493     -40.748  84.554-203.126  1.00  0.00           C  
ATOM   1245  OG  SER B 493     -41.400  83.997-204.251  1.00  0.00           O  
ATOM   1246  N   GLY B 494     -39.575  86.757-205.586  1.00  0.00           N  
ATOM   1247  CA  GLY B 494     -38.601  86.828-206.663  1.00  0.00           C  
ATOM   1248  C   GLY B 494     -38.284  88.193-207.254  1.00  0.00           C  
ATOM   1249  O   GLY B 494     -37.238  88.364-207.883  1.00  0.00           O  
ATOM   1250  N   PHE B 495     -39.157  89.177-207.052  1.00  0.00           N  
ATOM   1251  CA  PHE B 495     -38.921  90.493-207.642  1.00  0.00           C  
ATOM   1252  C   PHE B 495     -37.635  91.163-207.164  1.00  0.00           C  
ATOM   1253  O   PHE B 495     -36.777  91.523-207.980  1.00  0.00           O  
ATOM   1254  CB  PHE B 495     -40.131  91.404-207.402  1.00  0.00           C  
ATOM   1255  CG  PHE B 495     -40.117  92.665-208.233  1.00  0.00           C  
ATOM   1256  CD1 PHE B 495     -39.946  92.608-209.607  1.00  0.00           C  
ATOM   1257  CD2 PHE B 495     -40.256  93.912-207.634  1.00  0.00           C  
ATOM   1258  CE1 PHE B 495     -39.910  93.776-210.375  1.00  0.00           C  
ATOM   1259  CE2 PHE B 495     -40.219  95.082-208.391  1.00  0.00           C  
ATOM   1260  CZ  PHE B 495     -40.045  95.014-209.761  1.00  0.00           C  
ATOM   1261  N   TYR B 496     -37.482  91.317-205.851  1.00  0.00           N  
ATOM   1262  CA  TYR B 496     -36.286  91.952-205.307  1.00  0.00           C  
ATOM   1263  C   TYR B 496     -35.030  91.159-205.630  1.00  0.00           C  
ATOM   1264  O   TYR B 496     -33.997  91.738-205.952  1.00  0.00           O  
ATOM   1265  CB  TYR B 496     -36.404  92.135-203.788  1.00  0.00           C  
ATOM   1266  CG  TYR B 496     -35.198  92.810-203.169  1.00  0.00           C  
ATOM   1267  CD1 TYR B 496     -34.806  94.094-203.572  1.00  0.00           C  
ATOM   1268  CD2 TYR B 496     -34.427  92.158-202.205  1.00  0.00           C  
ATOM   1269  CE1 TYR B 496     -33.673  94.708-203.033  1.00  0.00           C  
ATOM   1270  CE2 TYR B 496     -33.291  92.764-201.655  1.00  0.00           C  
ATOM   1271  CZ  TYR B 496     -32.921  94.033-202.074  1.00  0.00           C  
ATOM   1272  OH  TYR B 496     -31.800  94.617-201.541  1.00  0.00           O  
ATOM   1273  N   LYS B 498     -35.110  89.834-205.545  1.00  0.00           N  
ATOM   1274  CA  LYS B 498     -33.950  89.004-205.850  1.00  0.00           C  
ATOM   1275  C   LYS B 498     -33.387  89.336-207.226  1.00  0.00           C  
ATOM   1276  O   LYS B 498     -32.171  89.377-207.407  1.00  0.00           O  
ATOM   1277  CB  LYS B 498     -34.307  87.518-205.759  1.00  0.00           C  
ATOM   1278  CG  LYS B 498     -34.500  87.042-204.320  1.00  0.00           C  
ATOM   1279  CD  LYS B 498     -34.922  85.585-204.239  1.00  0.00           C  
ATOM   1280  CE  LYS B 498     -35.496  85.268-202.855  1.00  0.00           C  
ATOM   1281  NZ  LYS B 498     -36.065  83.883-202.768  1.00  0.00           N  
ATOM   1282  N   ASN B 499     -34.260  89.583-208.198  1.00  0.00           N  
ATOM   1283  CA  ASN B 499     -33.786  89.937-209.536  1.00  0.00           C  
ATOM   1284  C   ASN B 499     -33.264  91.362-209.549  1.00  0.00           C  
ATOM   1285  O   ASN B 499     -32.262  91.654-210.200  1.00  0.00           O  
ATOM   1286  CB  ASN B 499     -34.892  89.793-210.570  1.00  0.00           C  
ATOM   1287  CG  ASN B 499     -35.138  88.363-210.938  1.00  0.00           C  
ATOM   1288  OD1 ASN B 499     -34.207  87.561-210.985  1.00  0.00           O  
ATOM   1289  ND2 ASN B 499     -36.387  88.030-211.221  1.00  0.00           N  
ATOM   1290  N   VAL B 500     -33.944  92.254-208.834  1.00  0.00           N  
ATOM   1291  CA  VAL B 500     -33.479  93.630-208.782  1.00  0.00           C  
ATOM   1292  C   VAL B 500     -32.025  93.625-208.324  1.00  0.00           C  
ATOM   1293  O   VAL B 500     -31.180  94.313-208.901  1.00  0.00           O  
ATOM   1294  CB  VAL B 500     -34.326  94.492-207.809  1.00  0.00           C  
ATOM   1295  CG1 VAL B 500     -33.588  95.763-207.446  1.00  0.00           C  
ATOM   1296  CG2 VAL B 500     -35.654  94.856-208.463  1.00  0.00           C  
ATOM   1297  N   VAL B 501     -31.730  92.834-207.297  1.00  0.00           N  
ATOM   1298  CA  VAL B 501     -30.366  92.771-206.780  1.00  0.00           C  
ATOM   1299  C   VAL B 501     -29.409  92.223-207.829  1.00  0.00           C  
ATOM   1300  O   VAL B 501     -28.359  92.812-208.066  1.00  0.00           O  
ATOM   1301  CB  VAL B 501     -30.266  91.896-205.502  1.00  0.00           C  
ATOM   1302  CG1 VAL B 501     -28.858  91.942-204.959  1.00  0.00           C  
ATOM   1303  CG2 VAL B 501     -31.232  92.397-204.448  1.00  0.00           C  
ATOM   1304  N   LYS B 502     -29.766  91.102-208.453  1.00  0.00           N  
ATOM   1305  CA  LYS B 502     -28.910  90.519-209.484  1.00  0.00           C  
ATOM   1306  C   LYS B 502     -28.553  91.568-210.519  1.00  0.00           C  
ATOM   1307  O   LYS B 502     -27.391  91.738-210.876  1.00  0.00           O  
ATOM   1308  CB  LYS B 502     -29.605  89.359-210.200  1.00  0.00           C  
ATOM   1309  CG  LYS B 502     -29.556  88.041-209.467  1.00  0.00           C  
ATOM   1310  CD  LYS B 502     -30.215  86.952-210.298  1.00  0.00           C  
ATOM   1311  CE  LYS B 502     -30.433  85.697-209.481  1.00  0.00           C  
ATOM   1312  NZ  LYS B 502     -31.125  84.642-210.266  1.00  0.00           N  
ATOM   1313  N   ILE B 503     -29.567  92.265-211.008  1.00  0.00           N  
ATOM   1314  CA  ILE B 503     -29.356  93.297-212.011  1.00  0.00           C  
ATOM   1315  C   ILE B 503     -28.461  94.407-211.462  1.00  0.00           C  
ATOM   1316  O   ILE B 503     -27.574  94.894-212.158  1.00  0.00           O  
ATOM   1317  CB  ILE B 503     -30.718  93.873-212.481  1.00  0.00           C  
ATOM   1318  CG1 ILE B 503     -31.565  92.743-213.078  1.00  0.00           C  
ATOM   1319  CG2 ILE B 503     -30.503  94.981-213.508  1.00  0.00           C  
ATOM   1320  CD1 ILE B 503     -33.035  93.041-213.095  1.00  0.00           C  
ATOM   1321  N   GLN B 504     -28.682  94.784-210.205  1.00  0.00           N  
ATOM   1322  CA  GLN B 504     -27.898  95.838-209.565  1.00  0.00           C  
ATOM   1323  C   GLN B 504     -26.412  95.520-209.469  1.00  0.00           C  
ATOM   1324  O   GLN B 504     -25.577  96.423-209.456  1.00  0.00           O  
ATOM   1325  CB  GLN B 504     -28.419  96.117-208.158  1.00  0.00           C  
ATOM   1326  CG  GLN B 504     -29.744  96.826-208.092  1.00  0.00           C  
ATOM   1327  CD  GLN B 504     -30.145  97.117-206.660  1.00  0.00           C  
ATOM   1328  OE1 GLN B 504     -30.143  96.225-205.818  1.00  0.00           O  
ATOM   1329  NE2 GLN B 504     -30.492  98.370-206.377  1.00  0.00           N  
ATOM   1330  N   LYS B 505     -26.082  94.237-209.383  1.00  0.00           N  
ATOM   1331  CA  LYS B 505     -24.689  93.832-209.280  1.00  0.00           C  
ATOM   1332  C   LYS B 505     -24.001  93.888-210.638  1.00  0.00           C  
ATOM   1333  O   LYS B 505     -22.772  93.937-210.712  1.00  0.00           O  
ATOM   1334  CB  LYS B 505     -24.584  92.410-208.721  1.00  0.00           C  
ATOM   1335  CG  LYS B 505     -23.153  91.940-208.535  1.00  0.00           C  
ATOM   1336  CD  LYS B 505     -23.088  90.523-208.015  1.00  0.00           C  
ATOM   1337  CE  LYS B 505     -21.644  90.109-207.740  1.00  0.00           C  
ATOM   1338  NZ  LYS B 505     -21.546  88.721-207.190  1.00  0.00           N  
ATOM   1339  N   HIS B 506     -24.790  93.895-211.707  1.00  0.00           N  
ATOM   1340  CA  HIS B 506     -24.220  93.910-213.049  1.00  0.00           C  
ATOM   1341  C   HIS B 506     -24.388  95.205-213.846  1.00  0.00           C  
ATOM   1342  O   HIS B 506     -24.267  95.207-215.064  1.00  0.00           O  
ATOM   1343  CB  HIS B 506     -24.773  92.720-213.831  1.00  0.00           C  
ATOM   1344  CG  HIS B 506     -24.496  91.402-213.179  1.00  0.00           C  
ATOM   1345  ND1 HIS B 506     -23.469  90.573-213.578  1.00  0.00           N  
ATOM   1346  CD2 HIS B 506     -25.087  90.787-212.127  1.00  0.00           C  
ATOM   1347  CE1 HIS B 506     -23.440  89.504-212.801  1.00  0.00           C  
ATOM   1348  NE2 HIS B 506     -24.411  89.609-211.912  1.00  0.00           N  
ATOM   1349  N   VAL B 845     -24.663  96.309-213.163  1.00  0.00           N  
ATOM   1350  CA  VAL B 845     -24.802  97.592-213.839  1.00  0.00           C  
ATOM   1351  C   VAL B 845     -24.056  98.619-212.997  1.00  0.00           C  
ATOM   1352  O   VAL B 845     -24.391  98.828-211.832  1.00  0.00           O  
ATOM   1353  CB  VAL B 845     -26.279  98.013-213.974  1.00  0.00           C  
ATOM   1354  CG1 VAL B 845     -26.369  99.393-214.605  1.00  0.00           C  
ATOM   1355  CG2 VAL B 845     -27.032  96.998-214.816  1.00  0.00           C  
ATOM   1356  N   THR B 846     -23.039  99.250-213.579  1.00  0.00           N  
ATOM   1357  CA  THR B 846     -22.251 100.233-212.846  1.00  0.00           C  
ATOM   1358  C   THR B 846     -22.820 101.637-212.952  1.00  0.00           C  
ATOM   1359  O   THR B 846     -23.654 101.926-213.816  1.00  0.00           O  
ATOM   1360  CB  THR B 846     -20.782 100.276-213.334  1.00  0.00           C  
ATOM   1361  OG1 THR B 846     -20.710 100.952-214.597  1.00  0.00           O  
ATOM   1362  CG2 THR B 846     -20.223  98.862-213.478  1.00  0.00           C  
ATOM   1363  N   PHE B1087     -22.361 102.508-212.060  1.00  0.00           N  
ATOM   1364  CA  PHE B1087     -22.812 103.883-212.041  1.00  0.00           C  
ATOM   1365  C   PHE B1087     -22.400 104.567-213.342  1.00  0.00           C  
ATOM   1366  O   PHE B1087     -23.096 105.466-213.828  1.00  0.00           O  
ATOM   1367  CB  PHE B1087     -22.221 104.605-210.833  1.00  0.00           C  
ATOM   1368  CG  PHE B1087     -22.612 106.047-210.732  1.00  0.00           C  
ATOM   1369  CD1 PHE B1087     -23.911 106.456-211.006  1.00  0.00           C  
ATOM   1370  CD2 PHE B1087     -21.686 107.002-210.317  1.00  0.00           C  
ATOM   1371  CE1 PHE B1087     -24.286 107.797-210.868  1.00  0.00           C  
ATOM   1372  CE2 PHE B1087     -22.050 108.346-210.173  1.00  0.00           C  
ATOM   1373  CZ  PHE B1087     -23.352 108.742-210.449  1.00  0.00           C  
ATOM   1374  N   ASN B1088     -21.273 104.137-213.911  1.00  0.00           N  
ATOM   1375  CA  ASN B1088     -20.813 104.718-215.170  1.00  0.00           C  
ATOM   1376  C   ASN B1088     -21.837 104.421-216.248  1.00  0.00           C  
ATOM   1377  O   ASN B1088     -22.262 105.318-216.972  1.00  0.00           O  
ATOM   1378  CB  ASN B1088     -19.454 104.148-215.590  1.00  0.00           C  
ATOM   1379  CG  ASN B1088     -18.295 104.833-214.892  1.00  0.00           C  
ATOM   1380  OD1 ASN B1088     -18.221 106.065-214.846  1.00  0.00           O  
ATOM   1381  ND2 ASN B1088     -17.374 104.039-214.354  1.00  0.00           N  
ATOM   1382  N   GLN B1094     -22.238 103.157-216.338  1.00  0.00           N  
ATOM   1383  CA  GLN B1094     -23.220 102.737-217.320  1.00  0.00           C  
ATOM   1384  C   GLN B1094     -24.499 103.577-217.269  1.00  0.00           C  
ATOM   1385  O   GLN B1094     -24.998 104.002-218.310  1.00  0.00           O  
ATOM   1386  CB  GLN B1094     -23.559 101.259-217.119  1.00  0.00           C  
ATOM   1387  CG  GLN B1094     -22.372 100.321-217.296  1.00  0.00           C  
ATOM   1388  CD  GLN B1094     -22.730  98.869-217.053  1.00  0.00           C  
ATOM   1389  OE1 GLN B1094     -23.616  98.319-217.707  1.00  0.00           O  
ATOM   1390  NE2 GLN B1094     -22.038  98.237-216.109  1.00  0.00           N  
ATOM   1391  N   VAL B1164     -25.027 103.827-216.071  1.00  0.00           N  
ATOM   1392  CA  VAL B1164     -26.256 104.617-215.950  1.00  0.00           C  
ATOM   1393  C   VAL B1164     -26.034 106.117-216.142  1.00  0.00           C  
ATOM   1394  O   VAL B1164     -26.970 106.852-216.452  1.00  0.00           O  
ATOM   1395  CB  VAL B1164     -26.979 104.385-214.581  1.00  0.00           C  
ATOM   1396  CG1 VAL B1164     -27.339 102.918-214.426  1.00  0.00           C  
ATOM   1397  CG2 VAL B1164     -26.105 104.847-213.433  1.00  0.00           C  
ATOM   1398  N   LYS B1165     -24.807 106.580-215.945  1.00  0.00           N  
ATOM   1399  CA  LYS B1165     -24.522 107.995-216.147  1.00  0.00           C  
ATOM   1400  C   LYS B1165     -24.505 108.180-217.663  1.00  0.00           C  
ATOM   1401  O   LYS B1165     -24.979 109.190-218.197  1.00  0.00           O  
ATOM   1402  CB  LYS B1165     -23.166 108.361-215.550  1.00  0.00           C  
ATOM   1403  N   GLY B1166     -23.979 107.171-218.349  1.00  0.00           N  
ATOM   1404  CA  GLY B1166     -23.898 107.215-219.796  1.00  0.00           C  
ATOM   1405  C   GLY B1166     -25.204 106.908-220.504  1.00  0.00           C  
ATOM   1406  O   GLY B1166     -25.437 107.394-221.607  1.00  0.00           O  
ATOM   1407  N   ILE B1168     -26.060 106.109-219.880  1.00  0.00           N  
ATOM   1408  CA  ILE B1168     -27.331 105.757-220.494  1.00  0.00           C  
ATOM   1409  C   ILE B1168     -28.472 106.698-220.116  1.00  0.00           C  
ATOM   1410  O   ILE B1168     -29.288 107.051-220.966  1.00  0.00           O  
ATOM   1411  CB  ILE B1168     -27.761 104.323-220.121  1.00  0.00           C  
ATOM   1412  CG1 ILE B1168     -26.725 103.310-220.618  1.00  0.00           C  
ATOM   1413  CG2 ILE B1168     -29.120 104.018-220.732  1.00  0.00           C  
ATOM   1414  CD1 ILE B1168     -27.023 101.876-220.210  1.00  0.00           C  
ATOM   1415  N   PHE B1169     -28.529 107.111-218.852  1.00  0.00           N  
ATOM   1416  CA  PHE B1169     -29.610 107.981-218.395  1.00  0.00           C  
ATOM   1417  C   PHE B1169     -29.184 109.394-218.027  1.00  0.00           C  
ATOM   1418  O   PHE B1169     -30.031 110.255-217.781  1.00  0.00           O  
ATOM   1419  CB  PHE B1169     -30.325 107.353-217.190  1.00  0.00           C  
ATOM   1420  CG  PHE B1169     -30.809 105.946-217.429  1.00  0.00           C  
ATOM   1421  CD1 PHE B1169     -29.988 104.857-217.150  1.00  0.00           C  
ATOM   1422  CD2 PHE B1169     -32.081 105.712-217.945  1.00  0.00           C  
ATOM   1423  CE1 PHE B1169     -30.429 103.553-217.383  1.00  0.00           C  
ATOM   1424  CE2 PHE B1169     -32.530 104.412-218.182  1.00  0.00           C  
ATOM   1425  CZ  PHE B1169     -31.701 103.331-217.899  1.00  0.00           C  
ATOM   1426  N   GLY B1170     -27.879 109.631-217.962  1.00  0.00           N  
ATOM   1427  CA  GLY B1170     -27.400 110.961-217.627  1.00  0.00           C  
ATOM   1428  C   GLY B1170     -27.440 111.362-216.161  1.00  0.00           C  
ATOM   1429  O   GLY B1170     -27.633 112.539-215.842  1.00  0.00           O  
ATOM   1430  N   PHE B1171     -27.259 110.399-215.260  1.00  0.00           N  
ATOM   1431  CA  PHE B1171     -27.260 110.712-213.834  1.00  0.00           C  
ATOM   1432  C   PHE B1171     -25.937 111.367-213.482  1.00  0.00           C  
ATOM   1433  O   PHE B1171     -24.945 111.195-214.186  1.00  0.00           O  
ATOM   1434  CB  PHE B1171     -27.425 109.448-212.987  1.00  0.00           C  
ATOM   1435  CG  PHE B1171     -28.709 108.720-213.225  1.00  0.00           C  
ATOM   1436  CD1 PHE B1171     -29.915 109.413-213.306  1.00  0.00           C  
ATOM   1437  CD2 PHE B1171     -28.721 107.333-213.345  1.00  0.00           C  
ATOM   1438  CE1 PHE B1171     -31.116 108.732-213.506  1.00  0.00           C  
ATOM   1439  CE2 PHE B1171     -29.917 106.642-213.541  1.00  0.00           C  
ATOM   1440  CZ  PHE B1171     -31.115 107.342-213.623  1.00  0.00           C  
ATOM   1441  N   THR B1177     -25.924 112.106-212.382  1.00  0.00           N  
ATOM   1442  CA  THR B1177     -24.719 112.784-211.929  1.00  0.00           C  
ATOM   1443  C   THR B1177     -24.472 112.438-210.466  1.00  0.00           C  
ATOM   1444  O   THR B1177     -25.293 111.767-209.834  1.00  0.00           O  
ATOM   1445  CB  THR B1177     -24.875 114.301-212.048  1.00  0.00           C  
ATOM   1446  OG1 THR B1177     -25.784 114.766-211.043  1.00  0.00           O  
ATOM   1447  CG2 THR B1177     -25.435 114.663-213.417  1.00  0.00           C  
ATOM   1448  N   ASP B1178     -23.343 112.907-209.936  1.00  0.00           N  
ATOM   1449  CA  ASP B1178     -22.950 112.674-208.550  1.00  0.00           C  
ATOM   1450  C   ASP B1178     -23.902 113.343-207.561  1.00  0.00           C  
ATOM   1451  O   ASP B1178     -23.856 113.068-206.359  1.00  0.00           O  
ATOM   1452  CB  ASP B1178     -21.533 113.206-208.319  1.00  0.00           C  
ATOM   1453  CG  ASP B1178     -20.474 112.391-209.036  1.00  0.00           C  
ATOM   1454  OD1 ASP B1178     -20.691 112.036-210.215  1.00  0.00           O  
ATOM   1455  OD2 ASP B1178     -19.418 112.110-208.424  1.00  0.00           O  
ATOM   1456  N   SER B1179     -24.762 114.222-208.069  1.00  0.00           N  
ATOM   1457  CA  SER B1179     -25.715 114.937-207.222  1.00  0.00           C  
ATOM   1458  C   SER B1179     -27.058 114.220-207.081  1.00  0.00           C  
ATOM   1459  O   SER B1179     -27.869 114.575-206.223  1.00  0.00           O  
ATOM   1460  CB  SER B1179     -25.960 116.340-207.783  1.00  0.00           C  
ATOM   1461  OG  SER B1179     -24.740 117.009-208.035  1.00  0.00           O  
ATOM   1462  N   ASP B1192     -27.304 113.224-207.926  1.00  0.00           N  
ATOM   1463  CA  ASP B1192     -28.565 112.495-207.870  1.00  0.00           C  
ATOM   1464  C   ASP B1192     -28.624 111.540-206.683  1.00  0.00           C  
ATOM   1465  O   ASP B1192     -27.620 110.905-206.340  1.00  0.00           O  
ATOM   1466  CB  ASP B1192     -28.798 111.732-209.176  1.00  0.00           C  
ATOM   1467  CG  ASP B1192     -29.069 112.661-210.352  1.00  0.00           C  
ATOM   1468  OD1 ASP B1192     -29.812 113.648-210.166  1.00  0.00           O  
ATOM   1469  OD2 ASP B1192     -28.553 112.401-211.461  1.00  0.00           O  
ATOM   1470  N   CYS B1193     -29.795 111.458-206.052  1.00  0.00           N  
ATOM   1471  CA  CYS B1193     -29.977 110.590-204.899  1.00  0.00           C  
ATOM   1472  C   CYS B1193     -29.724 109.155-205.326  1.00  0.00           C  
ATOM   1473  O   CYS B1193     -29.979 108.795-206.476  1.00  0.00           O  
ATOM   1474  CB  CYS B1193     -31.393 110.745-204.322  1.00  0.00           C  
ATOM   1475  SG  CYS B1193     -32.762 110.295-205.424  1.00  0.00           S  
ATOM   1476  N   ILE B1194     -29.207 108.338-204.410  1.00  0.00           N  
ATOM   1477  CA  ILE B1194     -28.906 106.951-204.734  1.00  0.00           C  
ATOM   1478  C   ILE B1194     -30.119 106.195-205.254  1.00  0.00           C  
ATOM   1479  O   ILE B1194     -29.978 105.226-206.006  1.00  0.00           O  
ATOM   1480  CB  ILE B1194     -28.296 106.205-203.519  1.00  0.00           C  
ATOM   1481  CG1 ILE B1194     -29.230 106.300-202.307  1.00  0.00           C  
ATOM   1482  CG2 ILE B1194     -26.919 106.787-203.202  1.00  0.00           C  
ATOM   1483  CD1 ILE B1194     -28.636 105.734-201.021  1.00  0.00           C  
ATOM   1484  N   GLY B1195     -31.309 106.648-204.860  1.00  0.00           N  
ATOM   1485  CA  GLY B1195     -32.535 106.010-205.322  1.00  0.00           C  
ATOM   1486  C   GLY B1195     -32.628 106.071-206.841  1.00  0.00           C  
ATOM   1487  O   GLY B1195     -32.889 105.062-207.496  1.00  0.00           O  
ATOM   1488  N   LYS B1196     -32.411 107.257-207.402  1.00  0.00           N  
ATOM   1489  CA  LYS B1196     -32.448 107.437-208.849  1.00  0.00           C  
ATOM   1490  C   LYS B1196     -31.406 106.569-209.540  1.00  0.00           C  
ATOM   1491  O   LYS B1196     -31.707 105.894-210.527  1.00  0.00           O  
ATOM   1492  CB  LYS B1196     -32.189 108.896-209.228  1.00  0.00           C  
ATOM   1493  CG  LYS B1196     -33.353 109.835-208.991  1.00  0.00           C  
ATOM   1494  CD  LYS B1196     -33.061 111.217-209.568  1.00  0.00           C  
ATOM   1495  CE  LYS B1196     -34.205 112.174-209.288  1.00  0.00           C  
ATOM   1496  NZ  LYS B1196     -33.916 113.542-209.797  1.00  0.00           N  
ATOM   1497  N   ILE B1198     -30.180 106.591-209.024  1.00  0.00           N  
ATOM   1498  CA  ILE B1198     -29.104 105.807-209.619  1.00  0.00           C  
ATOM   1499  C   ILE B1198     -29.451 104.332-209.769  1.00  0.00           C  
ATOM   1500  O   ILE B1198     -29.169 103.724-210.805  1.00  0.00           O  
ATOM   1501  CB  ILE B1198     -27.776 105.907-208.810  1.00  0.00           C  
ATOM   1502  CG1 ILE B1198     -27.061 107.225-209.116  1.00  0.00           C  
ATOM   1503  CG2 ILE B1198     -26.847 104.747-209.179  1.00  0.00           C  
ATOM   1504  CD1 ILE B1198     -27.622 108.413-208.409  1.00  0.00           C  
ATOM   1505  N   SER B1199     -30.074 103.744-208.759  1.00  0.00           N  
ATOM   1506  CA  SER B1199     -30.384 102.330-208.869  1.00  0.00           C  
ATOM   1507  C   SER B1199     -31.771 101.996-209.414  1.00  0.00           C  
ATOM   1508  O   SER B1199     -32.095 100.819-209.621  1.00  0.00           O  
ATOM   1509  CB  SER B1199     -30.180 101.650-207.511  1.00  0.00           C  
ATOM   1510  OG  SER B1199     -31.044 102.212-206.545  1.00  0.00           O  
ATOM   1511  N   PHE B1200     -32.593 103.006-209.673  1.00  0.00           N  
ATOM   1512  CA  PHE B1200     -33.931 102.713-210.168  1.00  0.00           C  
ATOM   1513  C   PHE B1200     -34.015 101.870-211.438  1.00  0.00           C  
ATOM   1514  O   PHE B1200     -34.888 101.013-211.548  1.00  0.00           O  
ATOM   1515  CB  PHE B1200     -34.745 103.977-210.403  1.00  0.00           C  
ATOM   1516  CG  PHE B1200     -36.059 103.700-211.072  1.00  0.00           C  
ATOM   1517  CD1 PHE B1200     -37.078 103.052-210.383  1.00  0.00           C  
ATOM   1518  CD2 PHE B1200     -36.249 104.003-212.412  1.00  0.00           C  
ATOM   1519  CE1 PHE B1200     -38.264 102.708-211.019  1.00  0.00           C  
ATOM   1520  CE2 PHE B1200     -37.428 103.663-213.054  1.00  0.00           C  
ATOM   1521  CZ  PHE B1200     -38.440 103.012-212.355  1.00  0.00           C  
ATOM   1522  N   PRO B1201     -33.141 102.117-212.429  1.00  0.00           N  
ATOM   1523  CA  PRO B1201     -33.209 101.317-213.659  1.00  0.00           C  
ATOM   1524  C   PRO B1201     -33.356  99.805-213.443  1.00  0.00           C  
ATOM   1525  O   PRO B1201     -33.995  99.120-214.239  1.00  0.00           O  
ATOM   1526  CB  PRO B1201     -31.921 101.694-214.382  1.00  0.00           C  
ATOM   1527  CG  PRO B1201     -31.768 103.144-214.015  1.00  0.00           C  
ATOM   1528  CD  PRO B1201     -32.094 103.153-212.530  1.00  0.00           C  
ATOM   1529  N   ALA B1202     -32.768  99.284-212.372  1.00  0.00           N  
ATOM   1530  CA  ALA B1202     -32.867  97.859-212.078  1.00  0.00           C  
ATOM   1531  C   ALA B1202     -34.318  97.471-211.789  1.00  0.00           C  
ATOM   1532  O   ALA B1202     -34.759  96.373-212.148  1.00  0.00           O  
ATOM   1533  CB  ALA B1202     -31.988  97.504-210.888  1.00  0.00           C  
ATOM   1534  N   ILE B1203     -35.058  98.364-211.137  1.00  0.00           N  
ATOM   1535  CA  ILE B1203     -36.456  98.093-210.822  1.00  0.00           C  
ATOM   1536  C   ILE B1203     -37.250  97.926-212.122  1.00  0.00           C  
ATOM   1537  O   ILE B1203     -38.003  96.968-212.280  1.00  0.00           O  
ATOM   1538  CB  ILE B1203     -37.115  99.243-210.009  1.00  0.00           C  
ATOM   1539  CG1 ILE B1203     -36.306  99.547-208.737  1.00  0.00           C  
ATOM   1540  CG2 ILE B1203     -38.551  98.865-209.652  1.00  0.00           C  
ATOM   1541  CD1 ILE B1203     -36.193  98.399-207.791  1.00  0.00           C  
ATOM   1542  N   GLN B1204     -37.073  98.855-213.052  1.00  0.00           N  
ATOM   1543  CA  GLN B1204     -37.794  98.784-214.315  1.00  0.00           C  
ATOM   1544  C   GLN B1204     -37.338  97.609-215.184  1.00  0.00           C  
ATOM   1545  O   GLN B1204     -38.101  97.084-215.999  1.00  0.00           O  
ATOM   1546  CB  GLN B1204     -37.644 100.089-215.100  1.00  0.00           C  
ATOM   1547  CG  GLN B1204     -38.492 100.093-216.377  1.00  0.00           C  
ATOM   1548  CD  GLN B1204     -38.834 101.484-216.882  1.00  0.00           C  
ATOM   1549  OE1 GLN B1204     -38.943 102.436-216.100  1.00  0.00           O  
ATOM   1550  NE2 GLN B1204     -39.044 101.603-218.187  1.00  0.00           N  
ATOM   1551  N   ALA B1205     -36.095  97.193-215.001  1.00  0.00           N  
ATOM   1552  CA  ALA B1205     -35.558  96.089-215.775  1.00  0.00           C  
ATOM   1553  C   ALA B1205     -36.069  94.743-215.265  1.00  0.00           C  
ATOM   1554  O   ALA B1205     -36.315  93.827-216.049  1.00  0.00           O  
ATOM   1555  CB  ALA B1205     -34.043  96.121-215.714  1.00  0.00           C  
ATOM   1556  N   ALA B1206     -36.235  94.643-213.947  1.00  0.00           N  
ATOM   1557  CA  ALA B1206     -36.674  93.417-213.289  1.00  0.00           C  
ATOM   1558  C   ALA B1206     -37.908  92.707-213.832  1.00  0.00           C  
ATOM   1559  O   ALA B1206     -37.937  91.479-213.889  1.00  0.00           O  
ATOM   1560  CB  ALA B1206     -36.862  93.677-211.798  1.00  0.00           C  
ATOM   1561  N   PRO B1207     -38.951  93.454-214.228  1.00  0.00           N  
ATOM   1562  CA  PRO B1207     -40.113  92.709-214.733  1.00  0.00           C  
ATOM   1563  C   PRO B1207     -39.941  92.015-216.076  1.00  0.00           C  
ATOM   1564  O   PRO B1207     -40.857  91.350-216.558  1.00  0.00           O  
ATOM   1565  CB  PRO B1207     -41.240  93.746-214.719  1.00  0.00           C  
ATOM   1566  CG  PRO B1207     -40.527  95.060-214.691  1.00  0.00           C  
ATOM   1567  CD  PRO B1207     -39.296  94.847-213.899  1.00  0.00           C  
ATOM   1568  N   SER B1208     -38.751  92.146-216.655  1.00  0.00           N  
ATOM   1569  CA  SER B1208     -38.452  91.523-217.936  1.00  0.00           C  
ATOM   1570  C   SER B1208     -38.186  90.038-217.731  1.00  0.00           C  
ATOM   1571  O   SER B1208     -38.151  89.258-218.688  1.00  0.00           O  
ATOM   1572  CB  SER B1208     -37.211  92.161-218.564  1.00  0.00           C  
ATOM   1573  OG  SER B1208     -37.383  93.554-218.748  1.00  0.00           O  
ATOM   1574  N   PHE B1209     -37.992  89.644-216.480  1.00  0.00           N  
ATOM   1575  CA  PHE B1209     -37.700  88.254-216.187  1.00  0.00           C  
ATOM   1576  C   PHE B1209     -38.861  87.564-215.481  1.00  0.00           C  
ATOM   1577  O   PHE B1209     -39.254  87.942-214.370  1.00  0.00           O  
ATOM   1578  CB  PHE B1209     -36.414  88.209-215.381  1.00  0.00           C  
ATOM   1579  CG  PHE B1209     -35.315  89.044-215.988  1.00  0.00           C  
ATOM   1580  CD1 PHE B1209     -34.833  88.755-217.259  1.00  0.00           C  
ATOM   1581  CD2 PHE B1209     -34.797  90.143-215.313  1.00  0.00           C  
ATOM   1582  CE1 PHE B1209     -33.852  89.551-217.855  1.00  0.00           C  
ATOM   1583  CE2 PHE B1209     -33.816  90.947-215.897  1.00  0.00           C  
ATOM   1584  CZ  PHE B1209     -33.344  90.649-217.173  1.00  0.00           C  
ATOM   1585  N   SER B1210     -39.410  86.549-216.146  1.00  0.00           N  
ATOM   1586  CA  SER B1210     -40.561  85.814-215.634  1.00  0.00           C  
ATOM   1587  C   SER B1210     -40.508  85.339-214.187  1.00  0.00           C  
ATOM   1588  O   SER B1210     -41.554  85.244-213.544  1.00  0.00           O  
ATOM   1589  CB  SER B1210     -40.899  84.629-216.553  1.00  0.00           C  
ATOM   1590  OG  SER B1210     -39.780  83.797-216.784  1.00  0.00           O  
ATOM   1591  N   ASN B1211     -39.326  85.039-213.655  1.00  0.00           N  
ATOM   1592  CA  ASN B1211     -39.297  84.582-212.269  1.00  0.00           C  
ATOM   1593  C   ASN B1211     -39.421  85.744-211.287  1.00  0.00           C  
ATOM   1594  O   ASN B1211     -39.157  85.593-210.094  1.00  0.00           O  
ATOM   1595  CB  ASN B1211     -38.053  83.719-211.967  1.00  0.00           C  
ATOM   1596  CG  ASN B1211     -36.754  84.497-212.023  1.00  0.00           C  
ATOM   1597  OD1 ASN B1211     -35.690  83.950-211.728  1.00  0.00           O  
ATOM   1598  ND2 ASN B1211     -36.825  85.766-212.405  1.00  0.00           N  
ATOM   1599  N   SER B1280     -39.816  86.907-211.803  1.00  0.00           N  
ATOM   1600  CA  SER B1280     -40.047  88.068-210.952  1.00  0.00           C  
ATOM   1601  C   SER B1280     -41.501  87.943-210.529  1.00  0.00           C  
ATOM   1602  O   SER B1280     -41.949  88.581-209.581  1.00  0.00           O  
ATOM   1603  CB  SER B1280     -39.856  89.380-211.712  1.00  0.00           C  
ATOM   1604  OG  SER B1280     -38.488  89.653-211.932  1.00  0.00           O  
ATOM   1605  N   PHE B1281     -42.235  87.101-211.249  1.00  0.00           N  
ATOM   1606  CA  PHE B1281     -43.639  86.874-210.950  1.00  0.00           C  
ATOM   1607  C   PHE B1281     -43.918  85.380-210.757  1.00  0.00           C  
ATOM   1608  O   PHE B1281     -44.589  84.748-211.576  1.00  0.00           O  
ATOM   1609  CB  PHE B1281     -44.518  87.426-212.079  1.00  0.00           C  
ATOM   1610  CG  PHE B1281     -44.207  88.842-212.451  1.00  0.00           C  
ATOM   1611  CD1 PHE B1281     -43.215  89.127-213.382  1.00  0.00           C  
ATOM   1612  CD2 PHE B1281     -44.884  89.895-211.848  1.00  0.00           C  
ATOM   1613  CE1 PHE B1281     -42.900  90.446-213.706  1.00  0.00           C  
ATOM   1614  CE2 PHE B1281     -44.578  91.212-212.163  1.00  0.00           C  
ATOM   1615  CZ  PHE B1281     -43.586  91.491-213.093  1.00  0.00           C  
ATOM   1616  N   PRO B1282     -43.400  84.793-209.666  1.00  0.00           N  
ATOM   1617  CA  PRO B1282     -43.612  83.369-209.392  1.00  0.00           C  
ATOM   1618  C   PRO B1282     -45.084  82.976-209.283  1.00  0.00           C  
ATOM   1619  O   PRO B1282     -45.454  81.856-209.628  1.00  0.00           O  
ATOM   1620  CB  PRO B1282     -42.843  83.146-208.087  1.00  0.00           C  
ATOM   1621  CG  PRO B1282     -42.841  84.509-207.446  1.00  0.00           C  
ATOM   1622  CD  PRO B1282     -42.565  85.407-208.618  1.00  0.00           C  
ATOM   1623  N   GLN B1283     -45.925  83.884-208.805  1.00  0.00           N  
ATOM   1624  CA  GLN B1283     -47.342  83.578-208.689  1.00  0.00           C  
ATOM   1625  C   GLN B1283     -47.980  83.281-210.048  1.00  0.00           C  
ATOM   1626  O   GLN B1283     -48.962  82.541-210.124  1.00  0.00           O  
ATOM   1627  CB  GLN B1283     -48.093  84.726-208.013  1.00  0.00           C  
ATOM   1628  CG  GLN B1283     -47.484  86.102-208.238  1.00  0.00           C  
ATOM   1629  CD  GLN B1283     -46.361  86.410-207.250  1.00  0.00           C  
ATOM   1630  OE1 GLN B1283     -46.586  86.510-206.030  1.00  0.00           O  
ATOM   1631  NE2 GLN B1283     -45.145  86.563-207.771  1.00  0.00           N  
ATOM   1632  N   ILE B1284     -47.438  83.848-211.123  1.00  0.00           N  
ATOM   1633  CA  ILE B1284     -48.021  83.595-212.435  1.00  0.00           C  
ATOM   1634  C   ILE B1284     -47.214  82.624-213.278  1.00  0.00           C  
ATOM   1635  O   ILE B1284     -47.756  81.951-214.152  1.00  0.00           O  
ATOM   1636  CB  ILE B1284     -48.289  84.922-213.212  1.00  0.00           C  
ATOM   1637  CG1 ILE B1284     -47.099  85.869-213.122  1.00  0.00           C  
ATOM   1638  CG2 ILE B1284     -49.501  85.619-212.625  1.00  0.00           C  
ATOM   1639  CD1 ILE B1284     -47.440  87.301-213.538  1.00  0.00           C  
ATOM   1640  N   PHE B1285     -45.919  82.533-213.002  1.00  0.00           N  
ATOM   1641  CA  PHE B1285     -45.052  81.606-213.720  1.00  0.00           C  
ATOM   1642  C   PHE B1285     -44.481  80.613-212.693  1.00  0.00           C  
ATOM   1643  O   PHE B1285     -44.032  81.005-211.611  1.00  0.00           O  
ATOM   1644  CB  PHE B1285     -43.943  82.382-214.433  1.00  0.00           C  
ATOM   1645  CG  PHE B1285     -44.460  83.415-215.408  1.00  0.00           C  
ATOM   1646  CD1 PHE B1285     -44.066  84.749-215.312  1.00  0.00           C  
ATOM   1647  CD2 PHE B1285     -45.359  83.058-216.413  1.00  0.00           C  
ATOM   1648  CE1 PHE B1285     -44.560  85.708-216.196  1.00  0.00           C  
ATOM   1649  CE2 PHE B1285     -45.860  84.013-217.304  1.00  0.00           C  
ATOM   1650  CZ  PHE B1285     -45.459  85.339-217.193  1.00  0.00           C  
ATOM   1651  N   ARG B1286     -44.521  79.324-213.017  1.00  0.00           N  
ATOM   1652  CA  ARG B1286     -44.027  78.301-212.094  1.00  0.00           C  
ATOM   1653  C   ARG B1286     -42.509  78.354-211.921  1.00  0.00           C  
ATOM   1654  O   ARG B1286     -41.794  77.499-212.446  1.00  0.00           O  
ATOM   1655  CB  ARG B1286     -44.453  76.913-212.583  1.00  0.00           C  
ATOM   1656  N   ASP B1287     -42.026  79.349-211.173  1.00  0.00           N  
ATOM   1657  CA  ASP B1287     -40.591  79.531-210.934  1.00  0.00           C  
ATOM   1658  C   ASP B1287     -39.775  79.504-212.225  1.00  0.00           C  
ATOM   1659  O   ASP B1287     -38.547  79.527-212.178  1.00  0.00           O  
ATOM   1660  CB  ASP B1287     -40.045  78.448-209.993  1.00  0.00           C  
ATOM   1661  CG  ASP B1287     -40.439  78.669-208.543  1.00  0.00           C  
ATOM   1662  OD1 ASP B1287     -40.152  79.760-208.003  1.00  0.00           O  
ATOM   1663  OD2 ASP B1287     -41.025  77.743-207.938  1.00  0.00           O  
ATOM   1664  N   ARG B1288     -40.459  79.449-213.368  1.00  0.00           N  
ATOM   1665  CA  ARG B1288     -39.797  79.408-214.668  1.00  0.00           C  
ATOM   1666  C   ARG B1288     -39.086  80.721-214.988  1.00  0.00           C  
ATOM   1667  O   ARG B1288     -39.572  81.804-214.662  1.00  0.00           O  
ATOM   1668  CB  ARG B1288     -40.814  79.077-215.759  1.00  0.00           C  
ATOM   1669  CG  ARG B1288     -41.509  77.749-215.539  1.00  0.00           C  
ATOM   1670  CD  ARG B1288     -42.338  77.335-216.740  1.00  0.00           C  
ATOM   1671  NE  ARG B1288     -41.532  77.240-217.953  1.00  0.00           N  
ATOM   1672  CZ  ARG B1288     -41.990  76.787-219.117  1.00  0.00           C  
ATOM   1673  NH1 ARG B1288     -43.250  76.381-219.226  1.00  0.00           N  
ATOM   1674  NH2 ARG B1288     -41.190  76.750-220.174  1.00  0.00           N  
ATOM   1675  N   THR B1289     -37.934  80.612-215.642  1.00  0.00           N  
ATOM   1676  CA  THR B1289     -37.129  81.779-215.985  1.00  0.00           C  
ATOM   1677  C   THR B1289     -36.864  81.859-217.487  1.00  0.00           C  
ATOM   1678  O   THR B1289     -36.245  82.807-217.979  1.00  0.00           O  
ATOM   1679  CB  THR B1289     -35.773  81.701-215.280  1.00  0.00           C  
ATOM   1680  OG1 THR B1289     -35.025  80.604-215.820  1.00  0.00           O  
ATOM   1681  CG2 THR B1289     -35.962  81.471-213.782  1.00  0.00           C  
ATOM   1682  N   ASP B1290     -37.350  80.860-218.205  1.00  0.00           N  
ATOM   1683  CA  ASP B1290     -37.132  80.765-219.639  1.00  0.00           C  
ATOM   1684  C   ASP B1290     -38.234  81.340-220.521  1.00  0.00           C  
ATOM   1685  O   ASP B1290     -38.191  81.162-221.736  1.00  0.00           O  
ATOM   1686  CB  ASP B1290     -36.940  79.296-220.002  1.00  0.00           C  
ATOM   1687  CG  ASP B1290     -38.190  78.474-219.736  1.00  0.00           C  
ATOM   1688  OD1 ASP B1290     -38.784  78.614-218.642  1.00  0.00           O  
ATOM   1689  OD2 ASP B1290     -38.580  77.689-220.622  1.00  0.00           O  
ATOM   1690  N   ILE B1291     -39.210  82.025-219.935  1.00  0.00           N  
ATOM   1691  CA  ILE B1291     -40.310  82.568-220.724  1.00  0.00           C  
ATOM   1692  C   ILE B1291     -40.054  83.900-221.444  1.00  0.00           C  
ATOM   1693  O   ILE B1291     -39.746  84.912-220.813  1.00  0.00           O  
ATOM   1694  CB  ILE B1291     -41.567  82.680-219.857  1.00  0.00           C  
ATOM   1695  CG1 ILE B1291     -41.911  81.289-219.319  1.00  0.00           C  
ATOM   1696  CG2 ILE B1291     -42.728  83.252-220.668  1.00  0.00           C  
ATOM   1697  CD1 ILE B1291     -43.163  81.247-218.501  1.00  0.00           C  
ATOM   1698  N   GLN B1292     -40.187  83.875-222.773  1.00  0.00           N  
ATOM   1699  CA  GLN B1292     -39.985  85.053-223.624  1.00  0.00           C  
ATOM   1700  C   GLN B1292     -40.808  86.238-223.129  1.00  0.00           C  
ATOM   1701  O   GLN B1292     -41.996  86.105-222.809  1.00  0.00           O  
ATOM   1702  CB  GLN B1292     -40.424  84.766-225.072  1.00  0.00           C  
ATOM   1703  CG  GLN B1292     -39.340  84.836-226.164  1.00  0.00           C  
ATOM   1704  CD  GLN B1292     -38.558  86.143-226.198  1.00  0.00           C  
ATOM   1705  OE1 GLN B1292     -39.118  87.228-226.052  1.00  0.00           O  
ATOM   1706  NE2 GLN B1292     -37.250  86.037-226.414  1.00  0.00           N  
ATOM   1707  N   CYS B1293     -40.177  87.401-223.092  1.00  0.00           N  
ATOM   1708  CA  CYS B1293     -40.871  88.605-222.680  1.00  0.00           C  
ATOM   1709  C   CYS B1293     -40.911  89.613-223.835  1.00  0.00           C  
ATOM   1710  O   CYS B1293     -39.895  89.856-224.501  1.00  0.00           O  
ATOM   1711  CB  CYS B1293     -40.164  89.217-221.471  1.00  0.00           C  
ATOM   1712  SG  CYS B1293     -40.876  90.765-220.920  1.00  0.00           S  
ATOM   1713  N   LEU B1294     -42.087  90.179-224.092  1.00  0.00           N  
ATOM   1714  CA  LEU B1294     -42.237  91.183-225.151  1.00  0.00           C  
ATOM   1715  C   LEU B1294     -42.643  92.499-224.495  1.00  0.00           C  
ATOM   1716  O   LEU B1294     -43.642  92.566-223.775  1.00  0.00           O  
ATOM   1717  CB  LEU B1294     -43.305  90.763-226.173  1.00  0.00           C  
ATOM   1718  CG  LEU B1294     -43.650  91.779-227.281  1.00  0.00           C  
ATOM   1719  CD1 LEU B1294     -42.383  92.171-228.040  1.00  0.00           C  
ATOM   1720  CD2 LEU B1294     -44.697  91.184-228.239  1.00  0.00           C  
ATOM   1721  N   ILE B1295     -41.867  93.544-224.751  1.00  0.00           N  
ATOM   1722  CA  ILE B1295     -42.135  94.852-224.158  1.00  0.00           C  
ATOM   1723  C   ILE B1295     -42.560  95.929-225.152  1.00  0.00           C  
ATOM   1724  O   ILE B1295     -41.728  96.473-225.891  1.00  0.00           O  
ATOM   1725  CB  ILE B1295     -40.894  95.413-223.433  1.00  0.00           C  
ATOM   1726  CG1 ILE B1295     -40.401  94.434-222.368  1.00  0.00           C  
ATOM   1727  CG2 ILE B1295     -41.229  96.756-222.813  1.00  0.00           C  
ATOM   1728  CD1 ILE B1295     -39.128  94.910-221.661  1.00  0.00           C  
ATOM   1729  N   PRO B1296     -43.862  96.240-225.199  1.00  0.00           N  
ATOM   1730  CA  PRO B1296     -44.292  97.288-226.126  1.00  0.00           C  
ATOM   1731  C   PRO B1296     -44.137  98.615-225.380  1.00  0.00           C  
ATOM   1732  O   PRO B1296     -44.444  98.695-224.205  1.00  0.00           O  
ATOM   1733  CB  PRO B1296     -45.750  96.919-226.405  1.00  0.00           C  
ATOM   1734  CG  PRO B1296     -46.178  96.290-225.151  1.00  0.00           C  
ATOM   1735  CD  PRO B1296     -45.006  95.431-224.758  1.00  0.00           C  
ATOM   1736  N   CYS B1297     -43.637  99.650-226.036  1.00  0.00           N  
ATOM   1737  CA  CYS B1297     -43.468 100.920-225.346  1.00  0.00           C  
ATOM   1738  C   CYS B1297     -43.095 102.072-226.270  1.00  0.00           C  
ATOM   1739  O   CYS B1297     -42.738 101.867-227.433  1.00  0.00           O  
ATOM   1740  CB  CYS B1297     -42.383 100.777-224.283  1.00  0.00           C  
ATOM   1741  SG  CYS B1297     -40.776 100.360-224.985  1.00  0.00           S  
ATOM   1742  N   ALA B1298     -43.187 103.290-225.743  1.00  0.00           N  
ATOM   1743  CA  ALA B1298     -42.818 104.462-226.517  1.00  0.00           C  
ATOM   1744  C   ALA B1298     -41.308 104.348-226.635  1.00  0.00           C  
ATOM   1745  O   ALA B1298     -40.646 103.839-225.728  1.00  0.00           O  
ATOM   1746  CB  ALA B1298     -43.206 105.736-225.779  1.00  0.00           C  
ATOM   1747  N   ILE B1299     -40.766 104.806-227.756  1.00  0.00           N  
ATOM   1748  CA  ILE B1299     -39.332 104.727-227.994  1.00  0.00           C  
ATOM   1749  C   ILE B1299     -38.456 105.308-226.870  1.00  0.00           C  
ATOM   1750  O   ILE B1299     -37.334 104.854-226.655  1.00  0.00           O  
ATOM   1751  CB  ILE B1299     -38.980 105.408-229.345  1.00  0.00           C  
ATOM   1752  CG1 ILE B1299     -38.051 104.499-230.155  1.00  0.00           C  
ATOM   1753  CG2 ILE B1299     -38.325 106.754-229.115  1.00  0.00           C  
ATOM   1754  CD1 ILE B1299     -36.736 104.230-229.509  1.00  0.00           C  
ATOM   1755  N   ASP B1300     -38.962 106.300-226.147  1.00  0.00           N  
ATOM   1756  CA  ASP B1300     -38.178 106.916-225.076  1.00  0.00           C  
ATOM   1757  C   ASP B1300     -37.880 105.990-223.878  1.00  0.00           C  
ATOM   1758  O   ASP B1300     -37.102 106.350-222.991  1.00  0.00           O  
ATOM   1759  CB  ASP B1300     -38.870 108.192-224.597  1.00  0.00           C  
ATOM   1760  CG  ASP B1300     -40.191 107.918-223.903  1.00  0.00           C  
ATOM   1761  OD1 ASP B1300     -40.810 106.867-224.172  1.00  0.00           O  
ATOM   1762  OD2 ASP B1300     -40.623 108.760-223.093  1.00  0.00           O  
ATOM   1763  N   GLN B1301     -38.481 104.802-223.850  1.00  0.00           N  
ATOM   1764  CA  GLN B1301     -38.232 103.870-222.751  1.00  0.00           C  
ATOM   1765  C   GLN B1301     -37.152 102.851-223.115  1.00  0.00           C  
ATOM   1766  O   GLN B1301     -36.641 102.130-222.251  1.00  0.00           O  
ATOM   1767  CB  GLN B1301     -39.515 103.130-222.369  1.00  0.00           C  
ATOM   1768  CG  GLN B1301     -40.608 104.025-221.835  1.00  0.00           C  
ATOM   1769  CD  GLN B1301     -40.158 104.827-220.631  1.00  0.00           C  
ATOM   1770  OE1 GLN B1301     -39.697 104.269-219.630  1.00  0.00           O  
ATOM   1771  NE2 GLN B1301     -40.290 106.141-220.719  1.00  0.00           N  
ATOM   1772  N   ASP B1302     -36.802 102.807-224.397  1.00  0.00           N  
ATOM   1773  CA  ASP B1302     -35.797 101.868-224.887  1.00  0.00           C  
ATOM   1774  C   ASP B1302     -34.470 101.816-224.111  1.00  0.00           C  
ATOM   1775  O   ASP B1302     -33.927 100.741-223.895  1.00  0.00           O  
ATOM   1776  CB  ASP B1302     -35.512 102.134-226.370  1.00  0.00           C  
ATOM   1777  CG  ASP B1302     -34.606 101.083-226.987  1.00  0.00           C  
ATOM   1778  OD1 ASP B1302     -33.483 101.445-227.394  1.00  0.00           O  
ATOM   1779  OD2 ASP B1302     -35.008  99.897-227.058  1.00  0.00           O  
ATOM   1780  N   PRO B1303     -33.923 102.970-223.691  1.00  0.00           N  
ATOM   1781  CA  PRO B1303     -32.655 102.883-222.955  1.00  0.00           C  
ATOM   1782  C   PRO B1303     -32.667 101.963-221.725  1.00  0.00           C  
ATOM   1783  O   PRO B1303     -31.644 101.346-221.395  1.00  0.00           O  
ATOM   1784  CB  PRO B1303     -32.339 104.349-222.615  1.00  0.00           C  
ATOM   1785  CG  PRO B1303     -33.669 105.040-222.706  1.00  0.00           C  
ATOM   1786  CD  PRO B1303     -34.318 104.373-223.893  1.00  0.00           C  
ATOM   1787  N   TYR B1304     -33.811 101.855-221.054  1.00  0.00           N  
ATOM   1788  CA  TYR B1304     -33.909 100.983-219.889  1.00  0.00           C  
ATOM   1789  C   TYR B1304     -33.742  99.536-220.308  1.00  0.00           C  
ATOM   1790  O   TYR B1304     -33.056  98.751-219.649  1.00  0.00           O  
ATOM   1791  CB  TYR B1304     -35.276 101.098-219.204  1.00  0.00           C  
ATOM   1792  CG  TYR B1304     -35.506 102.361-218.416  1.00  0.00           C  
ATOM   1793  CD1 TYR B1304     -36.122 103.465-219.000  1.00  0.00           C  
ATOM   1794  CD2 TYR B1304     -35.131 102.446-217.074  1.00  0.00           C  
ATOM   1795  CE1 TYR B1304     -36.364 104.622-218.270  1.00  0.00           C  
ATOM   1796  CE2 TYR B1304     -35.364 103.593-216.335  1.00  0.00           C  
ATOM   1797  CZ  TYR B1304     -35.985 104.680-216.940  1.00  0.00           C  
ATOM   1798  OH  TYR B1304     -36.260 105.818-216.215  1.00  0.00           O  
ATOM   1799  N   PHE B1306     -34.380  99.186-221.418  1.00  0.00           N  
ATOM   1800  CA  PHE B1306     -34.358  97.814-221.890  1.00  0.00           C  
ATOM   1801  C   PHE B1306     -33.170  97.461-222.757  1.00  0.00           C  
ATOM   1802  O   PHE B1306     -32.917  96.284-223.038  1.00  0.00           O  
ATOM   1803  CB  PHE B1306     -35.696  97.519-222.568  1.00  0.00           C  
ATOM   1804  CG  PHE B1306     -36.875  97.872-221.697  1.00  0.00           C  
ATOM   1805  CD1 PHE B1306     -37.822  98.805-222.116  1.00  0.00           C  
ATOM   1806  CD2 PHE B1306     -36.990  97.328-220.415  1.00  0.00           C  
ATOM   1807  CE1 PHE B1306     -38.860  99.192-221.269  1.00  0.00           C  
ATOM   1808  CE2 PHE B1306     -38.016  97.707-219.564  1.00  0.00           C  
ATOM   1809  CZ  PHE B1306     -38.955  98.643-219.988  1.00  0.00           C  
ATOM   1810  N   ARG B1310     -32.430  98.479-223.171  1.00  0.00           N  
ATOM   1811  CA  ARG B1310     -31.229  98.254-223.955  1.00  0.00           C  
ATOM   1812  C   ARG B1310     -30.297  97.717-222.868  1.00  0.00           C  
ATOM   1813  O   ARG B1310     -29.593  96.726-223.055  1.00  0.00           O  
ATOM   1814  CB  ARG B1310     -30.708  99.582-224.502  1.00  0.00           C  
ATOM   1815  CG  ARG B1310     -29.955  99.494-225.817  1.00  0.00           C  
ATOM   1816  CD  ARG B1310     -29.526 100.890-226.253  1.00  0.00           C  
ATOM   1817  NE  ARG B1310     -30.672 101.796-226.356  1.00  0.00           N  
ATOM   1818  CZ  ARG B1310     -30.667 103.074-225.974  1.00  0.00           C  
ATOM   1819  NH1 ARG B1310     -29.568 103.616-225.452  1.00  0.00           N  
ATOM   1820  NH2 ARG B1310     -31.765 103.813-226.116  1.00  0.00           N  
ATOM   1821  N   MET B1312     -30.339  98.382-221.715  1.00  0.00           N  
ATOM   1822  CA  MET B1312     -29.544  98.008-220.555  1.00  0.00           C  
ATOM   1823  C   MET B1312     -29.972  96.634-220.056  1.00  0.00           C  
ATOM   1824  O   MET B1312     -29.134  95.797-219.711  1.00  0.00           O  
ATOM   1825  CB  MET B1312     -29.738  99.023-219.431  1.00  0.00           C  
ATOM   1826  CG  MET B1312     -29.138  98.580-218.102  1.00  0.00           C  
ATOM   1827  SD  MET B1312     -30.109  99.123-216.663  1.00  0.00           S  
ATOM   1828  CE  MET B1312     -29.295 100.645-216.329  1.00  0.00           C  
ATOM   1829  N   THR B1314     -31.281  96.411-220.006  1.00  0.00           N  
ATOM   1830  CA  THR B1314     -31.816  95.134-219.550  1.00  0.00           C  
ATOM   1831  C   THR B1314     -31.286  94.008-220.427  1.00  0.00           C  
ATOM   1832  O   THR B1314     -30.704  93.050-219.927  1.00  0.00           O  
ATOM   1833  CB  THR B1314     -33.358  95.126-219.589  1.00  0.00           C  
ATOM   1834  OG1 THR B1314     -33.858  96.078-218.640  1.00  0.00           O  
ATOM   1835  CG2 THR B1314     -33.902  93.743-219.258  1.00  0.00           C  
ATOM   1836  N   ARG B1316     -31.479  94.135-221.735  1.00  0.00           N  
ATOM   1837  CA  ARG B1316     -31.008  93.122-222.669  1.00  0.00           C  
ATOM   1838  C   ARG B1316     -29.524  92.821-222.499  1.00  0.00           C  
ATOM   1839  O   ARG B1316     -29.105  91.672-222.618  1.00  0.00           O  
ATOM   1840  CB  ARG B1316     -31.297  93.558-224.106  1.00  0.00           C  
ATOM   1841  CG  ARG B1316     -32.769  93.492-224.479  1.00  0.00           C  
ATOM   1842  CD  ARG B1316     -33.030  94.255-225.762  1.00  0.00           C  
ATOM   1843  NE  ARG B1316     -32.283  93.704-226.887  1.00  0.00           N  
ATOM   1844  CZ  ARG B1316     -32.570  92.549-227.475  1.00  0.00           C  
ATOM   1845  NH1 ARG B1316     -33.596  91.818-227.047  1.00  0.00           N  
ATOM   1846  NH2 ARG B1316     -31.828  92.126-228.491  1.00  0.00           N  
ATOM   1847  N   ASP B1317     -28.725  93.840-222.215  1.00  0.00           N  
ATOM   1848  CA  ASP B1317     -27.295  93.622-222.027  1.00  0.00           C  
ATOM   1849  C   ASP B1317     -26.993  92.707-220.845  1.00  0.00           C  
ATOM   1850  O   ASP B1317     -26.149  91.822-220.957  1.00  0.00           O  
ATOM   1851  CB  ASP B1317     -26.567  94.954-221.828  1.00  0.00           C  
ATOM   1852  CG  ASP B1317     -26.049  95.540-223.132  1.00  0.00           C  
ATOM   1853  OD1 ASP B1317     -26.820  95.615-224.120  1.00  0.00           O  
ATOM   1854  OD2 ASP B1317     -24.863  95.934-223.166  1.00  0.00           O  
ATOM   1855  N   VAL B1318     -27.684  92.907-219.721  1.00  0.00           N  
ATOM   1856  CA  VAL B1318     -27.439  92.088-218.531  1.00  0.00           C  
ATOM   1857  C   VAL B1318     -28.137  90.732-218.503  1.00  0.00           C  
ATOM   1858  O   VAL B1318     -27.690  89.822-217.813  1.00  0.00           O  
ATOM   1859  CB  VAL B1318     -27.814  92.844-217.219  1.00  0.00           C  
ATOM   1860  CG1 VAL B1318     -26.997  94.117-217.101  1.00  0.00           C  
ATOM   1861  CG2 VAL B1318     -29.298  93.152-217.189  1.00  0.00           C  
ATOM   1862  N   ALA B1319     -29.230  90.595-219.245  1.00  0.00           N  
ATOM   1863  CA  ALA B1319     -29.971  89.340-219.277  1.00  0.00           C  
ATOM   1864  C   ALA B1319     -29.038  88.132-219.359  1.00  0.00           C  
ATOM   1865  O   ALA B1319     -29.097  87.229-218.517  1.00  0.00           O  
ATOM   1866  CB  ALA B1319     -30.939  89.334-220.453  1.00  0.00           C  
ATOM   1867  N   PRO B1321     -28.159  88.098-220.371  1.00  0.00           N  
ATOM   1868  CA  PRO B1321     -27.241  86.967-220.500  1.00  0.00           C  
ATOM   1869  C   PRO B1321     -26.276  86.863-219.319  1.00  0.00           C  
ATOM   1870  O   PRO B1321     -26.047  85.778-218.792  1.00  0.00           O  
ATOM   1871  CB  PRO B1321     -26.538  87.248-221.824  1.00  0.00           C  
ATOM   1872  CG  PRO B1321     -26.503  88.741-221.862  1.00  0.00           C  
ATOM   1873  CD  PRO B1321     -27.892  89.109-221.411  1.00  0.00           C  
ATOM   1874  N   ARG B1322     -25.722  87.993-218.893  1.00  0.00           N  
ATOM   1875  CA  ARG B1322     -24.795  87.995-217.768  1.00  0.00           C  
ATOM   1876  C   ARG B1322     -25.376  87.293-216.541  1.00  0.00           C  
ATOM   1877  O   ARG B1322     -24.631  86.848-215.672  1.00  0.00           O  
ATOM   1878  CB  ARG B1322     -24.427  89.424-217.369  1.00  0.00           C  
ATOM   1879  CG  ARG B1322     -23.841  90.276-218.472  1.00  0.00           C  
ATOM   1880  CD  ARG B1322     -23.379  91.615-217.894  1.00  0.00           C  
ATOM   1881  NE  ARG B1322     -23.037  92.582-218.930  1.00  0.00           N  
ATOM   1882  CZ  ARG B1322     -22.132  92.371-219.880  1.00  0.00           C  
ATOM   1883  NH1 ARG B1322     -21.470  91.220-219.927  1.00  0.00           N  
ATOM   1884  NH2 ARG B1322     -21.888  93.310-220.789  1.00  0.00           N  
ATOM   1885  N   ILE B1323     -26.699  87.199-216.455  1.00  0.00           N  
ATOM   1886  CA  ILE B1323     -27.313  86.553-215.301  1.00  0.00           C  
ATOM   1887  C   ILE B1323     -28.205  85.388-215.676  1.00  0.00           C  
ATOM   1888  O   ILE B1323     -29.150  85.063-214.957  1.00  0.00           O  
ATOM   1889  CB  ILE B1323     -28.129  87.552-214.443  1.00  0.00           C  
ATOM   1890  CG1 ILE B1323     -29.265  88.159-215.271  1.00  0.00           C  
ATOM   1891  CG2 ILE B1323     -27.203  88.643-213.901  1.00  0.00           C  
ATOM   1892  CD1 ILE B1323     -30.162  89.088-214.485  1.00  0.00           C  
ATOM   1893  N   GLY B1341     -27.902  84.781-216.821  1.00  0.00           N  
ATOM   1894  CA  GLY B1341     -28.637  83.614-217.279  1.00  0.00           C  
ATOM   1895  C   GLY B1341     -30.093  83.732-217.673  1.00  0.00           C  
ATOM   1896  O   GLY B1341     -30.808  82.726-217.657  1.00  0.00           O  
ATOM   1897  N   TYR B1342     -30.547  84.928-218.032  1.00  0.00           N  
ATOM   1898  CA  TYR B1342     -31.937  85.097-218.438  1.00  0.00           C  
ATOM   1899  C   TYR B1342     -32.012  85.496-219.903  1.00  0.00           C  
ATOM   1900  O   TYR B1342     -31.065  86.062-220.449  1.00  0.00           O  
ATOM   1901  CB  TYR B1342     -32.627  86.185-217.611  1.00  0.00           C  
ATOM   1902  CG  TYR B1342     -32.793  85.896-216.135  1.00  0.00           C  
ATOM   1903  CD1 TYR B1342     -33.257  84.663-215.686  1.00  0.00           C  
ATOM   1904  CD2 TYR B1342     -32.546  86.889-215.188  1.00  0.00           C  
ATOM   1905  CE1 TYR B1342     -33.478  84.432-214.323  1.00  0.00           C  
ATOM   1906  CE2 TYR B1342     -32.761  86.667-213.829  1.00  0.00           C  
ATOM   1907  CZ  TYR B1342     -33.229  85.439-213.404  1.00  0.00           C  
ATOM   1908  OH  TYR B1342     -33.467  85.239-212.061  1.00  0.00           O  
ATOM   1909  N   PRO B1344     -33.137  85.194-220.569  1.00  0.00           N  
ATOM   1910  CA  PRO B1344     -33.292  85.555-221.984  1.00  0.00           C  
ATOM   1911  C   PRO B1344     -33.501  87.068-222.141  1.00  0.00           C  
ATOM   1912  O   PRO B1344     -33.974  87.735-221.219  1.00  0.00           O  
ATOM   1913  CB  PRO B1344     -34.523  84.761-222.407  1.00  0.00           C  
ATOM   1914  CG  PRO B1344     -35.326  84.701-221.143  1.00  0.00           C  
ATOM   1915  CD  PRO B1344     -34.278  84.389-220.105  1.00  0.00           C  
ATOM   1916  N   LYS B1345     -33.145  87.605-223.305  1.00  0.00           N  
ATOM   1917  CA  LYS B1345     -33.311  89.030-223.558  1.00  0.00           C  
ATOM   1918  C   LYS B1345     -34.770  89.328-223.852  1.00  0.00           C  
ATOM   1919  O   LYS B1345     -35.442  88.554-224.530  1.00  0.00           O  
ATOM   1920  CB  LYS B1345     -32.475  89.469-224.757  1.00  0.00           C  
ATOM   1921  CG  LYS B1345     -30.976  89.340-224.568  1.00  0.00           C  
ATOM   1922  CD  LYS B1345     -30.227  89.899-225.773  1.00  0.00           C  
ATOM   1923  CE  LYS B1345     -28.728  89.908-225.534  1.00  0.00           C  
ATOM   1924  NZ  LYS B1345     -28.027  90.785-226.513  1.00  0.00           N  
ATOM   1925  N   PRO B1347     -35.297  90.437-223.308  1.00  0.00           N  
ATOM   1926  CA  PRO B1347     -36.700  90.766-223.579  1.00  0.00           C  
ATOM   1927  C   PRO B1347     -36.781  91.410-224.959  1.00  0.00           C  
ATOM   1928  O   PRO B1347     -35.866  92.137-225.358  1.00  0.00           O  
ATOM   1929  CB  PRO B1347     -37.041  91.754-222.467  1.00  0.00           C  
ATOM   1930  CG  PRO B1347     -35.732  92.477-222.258  1.00  0.00           C  
ATOM   1931  CD  PRO B1347     -34.733  91.328-222.275  1.00  0.00           C  
ATOM   1932  N   ALA B1348     -37.853  91.132-225.692  1.00  0.00           N  
ATOM   1933  CA  ALA B1348     -38.032  91.718-227.017  1.00  0.00           C  
ATOM   1934  C   ALA B1348     -38.735  93.069-226.874  1.00  0.00           C  
ATOM   1935  O   ALA B1348     -39.402  93.323-225.875  1.00  0.00           O  
ATOM   1936  CB  ALA B1348     -38.862  90.785-227.896  1.00  0.00           C  
ATOM   1937  N   LEU B1349     -38.589  93.933-227.873  1.00  0.00           N  
ATOM   1938  CA  LEU B1349     -39.225  95.240-227.829  1.00  0.00           C  
ATOM   1939  C   LEU B1349     -40.020  95.632-229.065  1.00  0.00           C  
ATOM   1940  O   LEU B1349     -39.734  95.188-230.178  1.00  0.00           O  
ATOM   1941  CB  LEU B1349     -38.178  96.324-227.559  1.00  0.00           C  
ATOM   1942  CG  LEU B1349     -37.772  96.475-226.090  1.00  0.00           C  
ATOM   1943  CD1 LEU B1349     -36.803  95.377-225.700  1.00  0.00           C  
ATOM   1944  CD2 LEU B1349     -37.136  97.826-225.879  1.00  0.00           C  
ATOM   1945  N   LEU B1350     -41.032  96.463-228.843  1.00  0.00           N  
ATOM   1946  CA  LEU B1350     -41.876  97.012-229.904  1.00  0.00           C  
ATOM   1947  C   LEU B1350     -42.008  98.496-229.551  1.00  0.00           C  
ATOM   1948  O   LEU B1350     -42.692  98.856-228.589  1.00  0.00           O  
ATOM   1949  CB  LEU B1350     -43.246  96.336-229.936  1.00  0.00           C  
ATOM   1950  CG  LEU B1350     -43.282  95.001-230.690  1.00  0.00           C  
ATOM   1951  CD1 LEU B1350     -44.669  94.366-230.587  1.00  0.00           C  
ATOM   1952  CD2 LEU B1350     -42.903  95.238-232.149  1.00  0.00           C  
ATOM   1953  N   HIS B1351     -41.326  99.340-230.328  1.00  0.00           N  
ATOM   1954  CA  HIS B1351     -41.295 100.782-230.106  1.00  0.00           C  
ATOM   1955  C   HIS B1351     -42.366 101.572-230.842  1.00  0.00           C  
ATOM   1956  O   HIS B1351     -42.642 101.319-232.017  1.00  0.00           O  
ATOM   1957  CB  HIS B1351     -39.938 101.355-230.528  1.00  0.00           C  
ATOM   1958  CG  HIS B1351     -38.757 100.679-229.899  1.00  0.00           C  
ATOM   1959  ND1 HIS B1351     -38.556 100.644-228.534  1.00  0.00           N  
ATOM   1960  CD2 HIS B1351     -37.681 100.072-230.454  1.00  0.00           C  
ATOM   1961  CE1 HIS B1351     -37.406 100.048-228.276  1.00  0.00           C  
ATOM   1962  NE2 HIS B1351     -36.855  99.692-229.425  1.00  0.00           N  
ATOM   1963  N   SER B1352     -42.952 102.543-230.150  1.00  0.00           N  
ATOM   1964  CA  SER B1352     -43.953 103.400-230.770  1.00  0.00           C  
ATOM   1965  C   SER B1352     -43.401 104.818-230.840  1.00  0.00           C  
ATOM   1966  O   SER B1352     -42.524 105.196-230.061  1.00  0.00           O  
ATOM   1967  CB  SER B1352     -45.256 103.415-229.971  1.00  0.00           C  
ATOM   1968  OG  SER B1352     -45.102 104.110-228.747  1.00  0.00           O  
ATOM   1969  N   THR B1356     -43.908 105.589-231.789  1.00  0.00           N  
ATOM   1970  CA  THR B1356     -43.499 106.979-231.940  1.00  0.00           C  
ATOM   1971  C   THR B1356     -44.192 107.782-230.844  1.00  0.00           C  
ATOM   1972  O   THR B1356     -45.031 107.259-230.102  1.00  0.00           O  
ATOM   1973  CB  THR B1356     -43.951 107.557-233.296  1.00  0.00           C  
ATOM   1974  OG1 THR B1356     -45.376 107.461-233.392  1.00  0.00           O  
ATOM   1975  CG2 THR B1356     -43.306 106.799-234.454  1.00  0.00           C  
ATOM   1976  N   PHE B1360     -43.854 109.058-230.749  1.00  0.00           N  
ATOM   1977  CA  PHE B1360     -44.469 109.912-229.751  1.00  0.00           C  
ATOM   1978  C   PHE B1360     -45.791 110.449-230.269  1.00  0.00           C  
ATOM   1979  O   PHE B1360     -45.934 110.721-231.459  1.00  0.00           O  
ATOM   1980  CB  PHE B1360     -43.561 111.097-229.429  1.00  0.00           C  
ATOM   1981  CG  PHE B1360     -42.269 110.716-228.786  1.00  0.00           C  
ATOM   1982  CD1 PHE B1360     -42.247 110.189-227.500  1.00  0.00           C  
ATOM   1983  CD2 PHE B1360     -41.067 110.890-229.463  1.00  0.00           C  
ATOM   1984  CE1 PHE B1360     -41.042 109.841-226.891  1.00  0.00           C  
ATOM   1985  CE2 PHE B1360     -39.854 110.544-228.864  1.00  0.00           C  
ATOM   1986  CZ  PHE B1360     -39.844 110.020-227.576  1.00  0.00           C  
ATOM   1987  N   PHE B1361     -46.768 110.574-229.381  1.00  0.00           N  
ATOM   1988  CA  PHE B1361     -48.035 111.157-229.775  1.00  0.00           C  
ATOM   1989  C   PHE B1361     -47.705 112.653-229.702  1.00  0.00           C  
ATOM   1990  O   PHE B1361     -47.309 113.161-228.646  1.00  0.00           O  
ATOM   1991  CB  PHE B1361     -49.132 110.816-228.776  1.00  0.00           C  
ATOM   1992  CG  PHE B1361     -50.496 111.252-229.219  1.00  0.00           C  
ATOM   1993  CD1 PHE B1361     -51.198 110.518-230.171  1.00  0.00           C  
ATOM   1994  CD2 PHE B1361     -51.068 112.410-228.707  1.00  0.00           C  
ATOM   1995  CE1 PHE B1361     -52.450 110.931-230.608  1.00  0.00           C  
ATOM   1996  CE2 PHE B1361     -52.315 112.834-229.136  1.00  0.00           C  
ATOM   1997  CZ  PHE B1361     -53.012 112.092-230.092  1.00  0.00           C  
ATOM   1998  N   PRO B1365     -47.865 113.373-230.821  1.00  0.00           N  
ATOM   1999  CA  PRO B1365     -47.592 114.810-230.972  1.00  0.00           C  
ATOM   2000  C   PRO B1365     -48.314 115.767-230.028  1.00  0.00           C  
ATOM   2001  O   PRO B1365     -49.476 115.559-229.670  1.00  0.00           O  
ATOM   2002  CB  PRO B1365     -47.982 115.094-232.428  1.00  0.00           C  
ATOM   2003  CG  PRO B1365     -47.964 113.741-233.082  1.00  0.00           C  
ATOM   2004  CD  PRO B1365     -48.530 112.850-232.022  1.00  0.00           C  
ATOM   2005  N   ALA B1366     -47.616 116.831-229.642  1.00  0.00           N  
ATOM   2006  CA  ALA B1366     -48.214 117.851-228.789  1.00  0.00           C  
ATOM   2007  C   ALA B1366     -49.103 118.688-229.714  1.00  0.00           C  
ATOM   2008  O   ALA B1366     -48.897 118.694-230.934  1.00  0.00           O  
ATOM   2009  CB  ALA B1366     -47.132 118.718-228.183  1.00  0.00           C  
ATOM   2010  N   LEU B1368     -50.089 119.382-229.152  1.00  0.00           N  
ATOM   2011  CA  LEU B1368     -50.978 120.212-229.965  1.00  0.00           C  
ATOM   2012  C   LEU B1368     -50.235 121.286-230.775  1.00  0.00           C  
ATOM   2013  O   LEU B1368     -50.520 121.498-231.956  1.00  0.00           O  
ATOM   2014  CB  LEU B1368     -52.020 120.885-229.075  1.00  0.00           C  
ATOM   2015  CG  LEU B1368     -53.197 120.011-228.639  1.00  0.00           C  
ATOM   2016  CD1 LEU B1368     -53.997 120.690-227.527  1.00  0.00           C  
ATOM   2017  CD2 LEU B1368     -54.077 119.743-229.857  1.00  0.00           C  
ATOM   2018  N   GLN B1369     -49.271 121.944-230.137  1.00  0.00           N  
ATOM   2019  CA  GLN B1369     -48.500 123.021-230.755  1.00  0.00           C  
ATOM   2020  C   GLN B1369     -47.660 122.596-231.949  1.00  0.00           C  
ATOM   2021  O   GLN B1369     -47.225 123.441-232.728  1.00  0.00           O  
ATOM   2022  CB  GLN B1369     -47.577 123.695-229.724  1.00  0.00           C  
ATOM   2023  CG  GLN B1369     -47.909 123.430-228.242  1.00  0.00           C  
ATOM   2024  CD  GLN B1369     -49.319 123.850-227.862  1.00  0.00           C  
ATOM   2025  OE1 GLN B1369     -49.750 124.973-228.144  1.00  0.00           O  
ATOM   2026  NE2 GLN B1369     -50.044 122.950-227.211  1.00  0.00           N  
ATOM   2027  N   GLY B1370     -47.420 121.299-232.102  1.00  0.00           N  
ATOM   2028  CA  GLY B1370     -46.611 120.853-233.223  1.00  0.00           C  
ATOM   2029  C   GLY B1370     -45.834 119.588-232.924  1.00  0.00           C  
ATOM   2030  O   GLY B1370     -45.475 119.323-231.775  1.00  0.00           O  
ATOM   2031  N   ALA B1373     -45.555 118.815-233.971  1.00  0.00           N  
ATOM   2032  CA  ALA B1373     -44.837 117.550-233.834  1.00  0.00           C  
ATOM   2033  C   ALA B1373     -43.392 117.666-233.340  1.00  0.00           C  
ATOM   2034  O   ALA B1373     -42.720 116.647-233.154  1.00  0.00           O  
ATOM   2035  CB  ALA B1373     -44.883 116.784-235.166  1.00  0.00           C  
ATOM   2036  N   GLN B1412     -42.914 118.892-233.129  1.00  0.00           N  
ATOM   2037  CA  GLN B1412     -41.541 119.096-232.649  1.00  0.00           C  
ATOM   2038  C   GLN B1412     -41.407 118.523-231.243  1.00  0.00           C  
ATOM   2039  O   GLN B1412     -40.312 118.166-230.803  1.00  0.00           O  
ATOM   2040  CB  GLN B1412     -41.174 120.586-232.597  1.00  0.00           C  
ATOM   2041  CG  GLN B1412     -41.415 121.360-233.871  1.00  0.00           C  
ATOM   2042  CD  GLN B1412     -42.882 121.628-234.108  1.00  0.00           C  
ATOM   2043  OE1 GLN B1412     -43.570 122.176-233.247  1.00  0.00           O  
ATOM   2044  NE2 GLN B1412     -43.373 121.248-235.281  1.00  0.00           N  
ATOM   2045  N   THR B1413     -42.532 118.455-230.537  1.00  0.00           N  
ATOM   2046  CA  THR B1413     -42.565 117.934-229.175  1.00  0.00           C  
ATOM   2047  C   THR B1413     -43.662 116.879-229.056  1.00  0.00           C  
ATOM   2048  O   THR B1413     -44.575 116.809-229.885  1.00  0.00           O  
ATOM   2049  CB  THR B1413     -42.868 119.058-228.149  1.00  0.00           C  
ATOM   2050  OG1 THR B1413     -41.901 120.104-228.279  1.00  0.00           O  
ATOM   2051  CG2 THR B1413     -42.816 118.516-226.727  1.00  0.00           C  
ATOM   2052  N   LYS B1414     -43.567 116.053-228.024  1.00  0.00           N  
ATOM   2053  CA  LYS B1414     -44.573 115.043-227.801  1.00  0.00           C  
ATOM   2054  C   LYS B1414     -45.525 115.627-226.774  1.00  0.00           C  
ATOM   2055  O   LYS B1414     -45.154 116.526-226.024  1.00  0.00           O  
ATOM   2056  CB  LYS B1414     -43.935 113.763-227.271  1.00  0.00           C  
ATOM   2057  CG  LYS B1414     -43.187 113.925-225.971  1.00  0.00           C  
ATOM   2058  CD  LYS B1414     -43.721 112.958-224.937  1.00  0.00           C  
ATOM   2059  CE  LYS B1414     -43.067 113.175-223.582  1.00  0.00           C  
ATOM   2060  NZ  LYS B1414     -43.826 112.465-222.515  1.00  0.00           N  
ATOM   2061  N   MET B1415     -46.762 115.148-226.762  1.00  0.00           N  
ATOM   2062  CA  MET B1415     -47.719 115.640-225.791  1.00  0.00           C  
ATOM   2063  C   MET B1415     -47.103 115.360-224.415  1.00  0.00           C  
ATOM   2064  O   MET B1415     -46.495 114.306-224.199  1.00  0.00           O  
ATOM   2065  CB  MET B1415     -49.046 114.906-225.946  1.00  0.00           C  
ATOM   2066  CG  MET B1415     -50.123 115.410-225.026  1.00  0.00           C  
ATOM   2067  SD  MET B1415     -51.734 114.768-225.467  1.00  0.00           S  
ATOM   2068  CE  MET B1415     -52.053 115.633-227.071  1.00  0.00           C  
ATOM   2069  N   SER B1416     -47.251 116.299-223.488  1.00  0.00           N  
ATOM   2070  CA  SER B1416     -46.668 116.126-222.163  1.00  0.00           C  
ATOM   2071  C   SER B1416     -47.471 116.807-221.070  1.00  0.00           C  
ATOM   2072  O   SER B1416     -47.773 117.995-221.159  1.00  0.00           O  
ATOM   2073  CB  SER B1416     -45.235 116.667-222.159  1.00  0.00           C  
ATOM   2074  OG  SER B1416     -44.662 116.591-220.865  1.00  0.00           O  
ATOM   2075  N   ALA B1440     -47.803 116.044-220.033  1.00  0.00           N  
ATOM   2076  CA  ALA B1440     -48.566 116.562-218.902  1.00  0.00           C  
ATOM   2077  C   ALA B1440     -47.869 117.801-218.337  1.00  0.00           C  
ATOM   2078  O   ALA B1440     -48.508 118.648-217.713  1.00  0.00           O  
ATOM   2079  CB  ALA B1440     -48.706 115.481-217.824  1.00  0.00           C  
ATOM   2080  N   SER B1441     -46.558 117.894-218.564  1.00  0.00           N  
ATOM   2081  CA  SER B1441     -45.766 119.037-218.112  1.00  0.00           C  
ATOM   2082  C   SER B1441     -46.479 120.292-218.586  1.00  0.00           C  
ATOM   2083  O   SER B1441     -46.911 121.118-217.781  1.00  0.00           O  
ATOM   2084  CB  SER B1441     -44.362 119.001-218.719  1.00  0.00           C  
ATOM   2085  OG  SER B1441     -43.689 117.797-218.396  1.00  0.00           O  
ATOM   2086  N   ASP B1442     -46.597 120.427-219.904  1.00  0.00           N  
ATOM   2087  CA  ASP B1442     -47.282 121.568-220.492  1.00  0.00           C  
ATOM   2088  C   ASP B1442     -48.714 121.146-220.820  1.00  0.00           C  
ATOM   2089  O   ASP B1442     -48.984 120.617-221.897  1.00  0.00           O  
ATOM   2090  CB  ASP B1442     -46.553 122.026-221.754  1.00  0.00           C  
ATOM   2091  CG  ASP B1442     -47.195 123.245-222.378  1.00  0.00           C  
ATOM   2092  OD1 ASP B1442     -47.566 124.167-221.621  1.00  0.00           O  
ATOM   2093  OD2 ASP B1442     -47.324 123.289-223.623  1.00  0.00           O  
ATOM   2094  N   PRO B1449     -49.654 121.376-219.885  1.00  0.00           N  
ATOM   2095  CA  PRO B1449     -51.070 121.024-220.042  1.00  0.00           C  
ATOM   2096  C   PRO B1449     -51.747 121.637-221.260  1.00  0.00           C  
ATOM   2097  O   PRO B1449     -52.804 121.176-221.695  1.00  0.00           O  
ATOM   2098  CB  PRO B1449     -51.687 121.512-218.738  1.00  0.00           C  
ATOM   2099  CG  PRO B1449     -50.847 122.685-218.405  1.00  0.00           C  
ATOM   2100  CD  PRO B1449     -49.460 122.168-218.659  1.00  0.00           C  
ATOM   2101  N   ASN B1450     -51.133 122.678-221.807  1.00  0.00           N  
ATOM   2102  CA  ASN B1450     -51.683 123.356-222.973  1.00  0.00           C  
ATOM   2103  C   ASN B1450     -51.459 122.555-224.256  1.00  0.00           C  
ATOM   2104  O   ASN B1450     -52.141 122.769-225.260  1.00  0.00           O  
ATOM   2105  CB  ASN B1450     -51.058 124.748-223.087  1.00  0.00           C  
ATOM   2106  CG  ASN B1450     -51.281 125.581-221.835  1.00  0.00           C  
ATOM   2107  OD1 ASN B1450     -52.423 125.900-221.482  1.00  0.00           O  
ATOM   2108  ND2 ASN B1450     -50.192 125.926-221.146  1.00  0.00           N  
ATOM   2109  N   SER B1452     -50.511 121.623-224.208  1.00  0.00           N  
ATOM   2110  CA  SER B1452     -50.189 120.782-225.354  1.00  0.00           C  
ATOM   2111  C   SER B1452     -50.944 119.466-225.297  1.00  0.00           C  
ATOM   2112  O   SER B1452     -50.867 118.664-226.224  1.00  0.00           O  
ATOM   2113  CB  SER B1452     -48.688 120.465-225.380  1.00  0.00           C  
ATOM   2114  OG  SER B1452     -48.365 119.425-224.457  1.00  0.00           O  
ATOM   2115  N   SER B1455     -51.677 119.247-224.215  1.00  0.00           N  
ATOM   2116  CA  SER B1455     -52.381 117.988-224.034  1.00  0.00           C  
ATOM   2117  C   SER B1455     -53.893 118.034-224.084  1.00  0.00           C  
ATOM   2118  O   SER B1455     -54.507 119.076-223.865  1.00  0.00           O  
ATOM   2119  CB  SER B1455     -51.988 117.371-222.686  1.00  0.00           C  
ATOM   2120  OG  SER B1455     -50.589 117.395-222.481  1.00  0.00           O  
ATOM   2121  N   ILE B1456     -54.474 116.876-224.384  1.00  0.00           N  
ATOM   2122  CA  ILE B1456     -55.924 116.695-224.387  1.00  0.00           C  
ATOM   2123  C   ILE B1456     -56.038 115.654-223.274  1.00  0.00           C  
ATOM   2124  O   ILE B1456     -55.604 114.516-223.450  1.00  0.00           O  
ATOM   2125  CB  ILE B1456     -56.453 116.045-225.669  1.00  0.00           C  
ATOM   2126  CG1 ILE B1456     -56.055 116.862-226.894  1.00  0.00           C  
ATOM   2127  CG2 ILE B1456     -57.963 115.890-225.563  1.00  0.00           C  
ATOM   2128  CD1 ILE B1456     -56.861 118.104-227.097  1.00  0.00           C  
ATOM   2129  N   PHE B1457     -56.589 116.036-222.129  1.00  0.00           N  
ATOM   2130  CA  PHE B1457     -56.685 115.108-221.011  1.00  0.00           C  
ATOM   2131  C   PHE B1457     -57.869 114.166-221.105  1.00  0.00           C  
ATOM   2132  O   PHE B1457     -58.876 114.483-221.729  1.00  0.00           O  
ATOM   2133  CB  PHE B1457     -56.727 115.878-219.686  1.00  0.00           C  
ATOM   2134  CG  PHE B1457     -55.445 116.606-219.372  1.00  0.00           C  
ATOM   2135  CD1 PHE B1457     -55.330 117.981-219.590  1.00  0.00           C  
ATOM   2136  CD2 PHE B1457     -54.343 115.913-218.865  1.00  0.00           C  
ATOM   2137  CE1 PHE B1457     -54.130 118.661-219.303  1.00  0.00           C  
ATOM   2138  CE2 PHE B1457     -53.140 116.579-218.577  1.00  0.00           C  
ATOM   2139  CZ  PHE B1457     -53.033 117.958-218.794  1.00  0.00           C  
ATOM   2140  N   LEU B1458     -57.732 112.999-220.484  1.00  0.00           N  
ATOM   2141  CA  LEU B1458     -58.789 111.998-220.496  1.00  0.00           C  
ATOM   2142  C   LEU B1458     -59.986 112.448-219.675  1.00  0.00           C  
ATOM   2143  O   LEU B1458     -61.005 111.764-219.642  1.00  0.00           O  
ATOM   2144  CB  LEU B1458     -58.264 110.660-219.960  1.00  0.00           C  
ATOM   2145  CG  LEU B1458     -57.092 110.044-220.730  1.00  0.00           C  
ATOM   2146  CD1 LEU B1458     -56.787 108.674-220.164  1.00  0.00           C  
ATOM   2147  CD2 LEU B1458     -57.433 109.943-222.210  1.00  0.00           C  
ATOM   2148  N   THR B1459     -59.852 113.589-219.005  1.00  0.00           N  
ATOM   2149  CA  THR B1459     -60.935 114.145-218.195  1.00  0.00           C  
ATOM   2150  C   THR B1459     -61.492 115.431-218.816  1.00  0.00           C  
ATOM   2151  O   THR B1459     -62.456 116.014-218.298  1.00  0.00           O  
ATOM   2152  CB  THR B1459     -60.474 114.448-216.743  1.00  0.00           C  
ATOM   2153  OG1 THR B1459     -59.135 114.958-216.756  1.00  0.00           O  
ATOM   2154  CG2 THR B1459     -60.522 113.184-215.888  1.00  0.00           C  
ATOM   2155  N   ASP B1460     -60.888 115.872-219.921  1.00  0.00           N  
ATOM   2156  CA  ASP B1460     -61.350 117.079-220.598  1.00  0.00           C  
ATOM   2157  C   ASP B1460     -62.798 116.898-221.050  1.00  0.00           C  
ATOM   2158  O   ASP B1460     -63.215 115.805-221.432  1.00  0.00           O  
ATOM   2159  CB  ASP B1460     -60.481 117.404-221.816  1.00  0.00           C  
ATOM   2160  CG  ASP B1460     -59.176 118.096-221.447  1.00  0.00           C  
ATOM   2161  OD1 ASP B1460     -59.076 118.620-220.317  1.00  0.00           O  
ATOM   2162  OD2 ASP B1460     -58.250 118.138-222.297  1.00  0.00           O  
ATOM   2163  N   THR B1461     -63.573 117.970-220.988  1.00  0.00           N  
ATOM   2164  CA  THR B1461     -64.962 117.906-221.415  1.00  0.00           C  
ATOM   2165  C   THR B1461     -64.987 117.988-222.943  1.00  0.00           C  
ATOM   2166  O   THR B1461     -63.979 118.325-223.565  1.00  0.00           O  
ATOM   2167  CB  THR B1461     -65.763 119.083-220.836  1.00  0.00           C  
ATOM   2168  OG1 THR B1461     -65.205 120.319-221.310  1.00  0.00           O  
ATOM   2169  CG2 THR B1461     -65.703 119.061-219.313  1.00  0.00           C  
ATOM   2170  N   ALA B1462     -66.133 117.673-223.540  1.00  0.00           N  
ATOM   2171  CA  ALA B1462     -66.278 117.731-224.992  1.00  0.00           C  
ATOM   2172  C   ALA B1462     -65.958 119.137-225.496  1.00  0.00           C  
ATOM   2173  O   ALA B1462     -65.348 119.312-226.555  1.00  0.00           O  
ATOM   2174  CB  ALA B1462     -67.701 117.349-225.387  1.00  0.00           C  
ATOM   2175  N   LYS B1463     -66.371 120.139-224.724  1.00  0.00           N  
ATOM   2176  CA  LYS B1463     -66.143 121.532-225.084  1.00  0.00           C  
ATOM   2177  C   LYS B1463     -64.652 121.860-225.058  1.00  0.00           C  
ATOM   2178  O   LYS B1463     -64.132 122.493-225.980  1.00  0.00           O  
ATOM   2179  CB  LYS B1463     -66.914 122.447-224.123  1.00  0.00           C  
ATOM   2180  CG  LYS B1463     -67.105 123.888-224.605  1.00  0.00           C  
ATOM   2181  CD  LYS B1463     -65.830 124.722-224.474  1.00  0.00           C  
ATOM   2182  CE  LYS B1463     -66.050 126.156-224.972  1.00  0.00           C  
ATOM   2183  NZ  LYS B1463     -64.920 127.089-224.630  1.00  0.00           N  
ATOM   2184  N   GLN B1465     -63.959 121.429-224.008  1.00  0.00           N  
ATOM   2185  CA  GLN B1465     -62.525 121.683-223.900  1.00  0.00           C  
ATOM   2186  C   GLN B1465     -61.756 120.998-225.029  1.00  0.00           C  
ATOM   2187  O   GLN B1465     -60.736 121.517-225.503  1.00  0.00           O  
ATOM   2188  CB  GLN B1465     -62.003 121.179-222.558  1.00  0.00           C  
ATOM   2189  CG  GLN B1465     -62.518 121.948-221.360  1.00  0.00           C  
ATOM   2190  CD  GLN B1465     -62.125 121.302-220.046  1.00  0.00           C  
ATOM   2191  OE1 GLN B1465     -62.542 120.181-219.741  1.00  0.00           O  
ATOM   2192  NE2 GLN B1465     -61.316 122.006-219.260  1.00  0.00           N  
ATOM   2193  N   ILE B1467     -62.243 119.829-225.450  1.00  0.00           N  
ATOM   2194  CA  ILE B1467     -61.609 119.064-226.519  1.00  0.00           C  
ATOM   2195  C   ILE B1467     -61.739 119.829-227.829  1.00  0.00           C  
ATOM   2196  O   ILE B1467     -60.772 119.982-228.580  1.00  0.00           O  
ATOM   2197  CB  ILE B1467     -62.270 117.678-226.694  1.00  0.00           C  
ATOM   2198  CG1 ILE B1467     -62.138 116.867-225.397  1.00  0.00           C  
ATOM   2199  CG2 ILE B1467     -61.631 116.950-227.879  1.00  0.00           C  
ATOM   2200  CD1 ILE B1467     -62.932 115.574-225.393  1.00  0.00           C  
ATOM   2201  N   LYS B1506     -62.953 120.294-228.095  1.00  0.00           N  
ATOM   2202  CA  LYS B1506     -63.234 121.072-229.290  1.00  0.00           C  
ATOM   2203  C   LYS B1506     -62.389 122.347-229.280  1.00  0.00           C  
ATOM   2204  O   LYS B1506     -61.800 122.723-230.293  1.00  0.00           O  
ATOM   2205  CB  LYS B1506     -64.719 121.432-229.321  1.00  0.00           C  
ATOM   2206  CG  LYS B1506     -65.114 122.468-230.362  1.00  0.00           C  
ATOM   2207  CD  LYS B1506     -66.622 122.698-230.326  1.00  0.00           C  
ATOM   2208  CE  LYS B1506     -67.057 123.776-231.310  1.00  0.00           C  
ATOM   2209  NZ  LYS B1506     -68.545 123.883-231.393  1.00  0.00           N  
ATOM   2210  N   THR B1507     -62.314 122.986-228.116  1.00  0.00           N  
ATOM   2211  CA  THR B1507     -61.571 124.229-227.961  1.00  0.00           C  
ATOM   2212  C   THR B1507     -60.069 124.081-228.134  1.00  0.00           C  
ATOM   2213  O   THR B1507     -59.422 124.925-228.767  1.00  0.00           O  
ATOM   2214  CB  THR B1507     -61.838 124.875-226.574  1.00  0.00           C  
ATOM   2215  OG1 THR B1507     -63.235 125.174-226.441  1.00  0.00           O  
ATOM   2216  CG2 THR B1507     -61.034 126.158-226.416  1.00  0.00           C  
ATOM   2217  N   LYS B1508     -59.508 123.022-227.559  1.00  0.00           N  
ATOM   2218  CA  LYS B1508     -58.071 122.807-227.661  1.00  0.00           C  
ATOM   2219  C   LYS B1508     -57.689 122.491-229.094  1.00  0.00           C  
ATOM   2220  O   LYS B1508     -56.636 122.914-229.574  1.00  0.00           O  
ATOM   2221  CB  LYS B1508     -57.626 121.664-226.745  1.00  0.00           C  
ATOM   2222  CG  LYS B1508     -57.811 121.945-225.268  1.00  0.00           C  
ATOM   2223  CD  LYS B1508     -56.945 121.019-224.431  1.00  0.00           C  
ATOM   2224  CE  LYS B1508     -57.049 121.352-222.960  1.00  0.00           C  
ATOM   2225  NZ  LYS B1508     -56.001 120.652-222.179  1.00  0.00           N  
ATOM   2226  N   VAL B1509     -58.550 121.743-229.776  1.00  0.00           N  
ATOM   2227  CA  VAL B1509     -58.282 121.377-231.160  1.00  0.00           C  
ATOM   2228  C   VAL B1509     -58.388 122.594-232.066  1.00  0.00           C  
ATOM   2229  O   VAL B1509     -57.434 122.942-232.764  1.00  0.00           O  
ATOM   2230  CB  VAL B1509     -59.263 120.284-231.646  1.00  0.00           C  
ATOM   2231  CG1 VAL B1509     -59.098 120.045-233.158  1.00  0.00           C  
ATOM   2232  CG2 VAL B1509     -59.012 118.996-230.864  1.00  0.00           C  
ATOM   2233  N   ASN B1510     -59.544 123.249-232.046  1.00  0.00           N  
ATOM   2234  CA  ASN B1510     -59.753 124.420-232.892  1.00  0.00           C  
ATOM   2235  C   ASN B1510     -58.727 125.521-232.677  1.00  0.00           C  
ATOM   2236  O   ASN B1510     -58.106 126.016-233.624  1.00  0.00           O  
ATOM   2237  CB  ASN B1510     -61.152 125.011-232.674  1.00  0.00           C  
ATOM   2238  CG  ASN B1510     -62.224 124.237-233.399  1.00  0.00           C  
ATOM   2239  OD1 ASN B1510     -61.945 123.584-234.399  1.00  0.00           O  
ATOM   2240  ND2 ASN B1510     -63.459 124.314-232.911  1.00  0.00           N  
ATOM   2241  N   LYS B1511     -58.537 125.885-231.421  1.00  0.00           N  
ATOM   2242  CA  LYS B1511     -57.634 126.968-231.095  1.00  0.00           C  
ATOM   2243  C   LYS B1511     -56.166 126.617-230.924  1.00  0.00           C  
ATOM   2244  O   LYS B1511     -55.320 127.497-231.003  1.00  0.00           O  
ATOM   2245  CB  LYS B1511     -58.171 127.682-229.847  1.00  0.00           C  
ATOM   2246  CG  LYS B1511     -59.625 128.141-230.045  1.00  0.00           C  
ATOM   2247  CD  LYS B1511     -60.304 128.625-228.765  1.00  0.00           C  
ATOM   2248  CE  LYS B1511     -59.720 129.937-228.251  1.00  0.00           C  
ATOM   2249  NZ  LYS B1511     -60.377 130.350-226.978  1.00  0.00           N  
ATOM   2250  N   HIS B1516     -55.839 125.344-230.731  1.00  0.00           N  
ATOM   2251  CA  HIS B1516     -54.437 125.014-230.506  1.00  0.00           C  
ATOM   2252  C   HIS B1516     -53.751 123.996-231.372  1.00  0.00           C  
ATOM   2253  O   HIS B1516     -52.518 123.925-231.366  1.00  0.00           O  
ATOM   2254  CB  HIS B1516     -54.239 124.631-229.047  1.00  0.00           C  
ATOM   2255  CG  HIS B1516     -54.381 125.786-228.114  1.00  0.00           C  
ATOM   2256  ND1 HIS B1516     -53.490 126.836-228.100  1.00  0.00           N  
ATOM   2257  CD2 HIS B1516     -55.331 126.081-227.196  1.00  0.00           C  
ATOM   2258  CE1 HIS B1516     -53.885 127.729-227.211  1.00  0.00           C  
ATOM   2259  NE2 HIS B1516     -55.001 127.295-226.649  1.00  0.00           N  
ATOM   2260  N   ALA B1517     -54.517 123.203-232.111  1.00  0.00           N  
ATOM   2261  CA  ALA B1517     -53.909 122.202-232.979  1.00  0.00           C  
ATOM   2262  C   ALA B1517     -53.201 122.891-234.154  1.00  0.00           C  
ATOM   2263  O   ALA B1517     -53.841 123.553-234.972  1.00  0.00           O  
ATOM   2264  CB  ALA B1517     -54.977 121.236-233.487  1.00  0.00           C  
ATOM   2265  N   PHE B1518     -51.884 122.744-234.226  1.00  0.00           N  
ATOM   2266  CA  PHE B1518     -51.112 123.344-235.299  1.00  0.00           C  
ATOM   2267  C   PHE B1518     -51.653 122.887-236.653  1.00  0.00           C  
ATOM   2268  O   PHE B1518     -51.988 121.711-236.843  1.00  0.00           O  
ATOM   2269  CB  PHE B1518     -49.642 122.955-235.175  1.00  0.00           C  
ATOM   2270  CG  PHE B1518     -48.765 123.595-236.209  1.00  0.00           C  
ATOM   2271  CD1 PHE B1518     -48.242 124.864-236.004  1.00  0.00           C  
ATOM   2272  CD2 PHE B1518     -48.468 122.928-237.396  1.00  0.00           C  
ATOM   2273  CE1 PHE B1518     -47.430 125.465-236.965  1.00  0.00           C  
ATOM   2274  CE2 PHE B1518     -47.655 123.520-238.368  1.00  0.00           C  
ATOM   2275  CZ  PHE B1518     -47.136 124.792-238.149  1.00  0.00           C  
ATOM   2276  N   SER B1526     -51.718 123.814-237.604  1.00  0.00           N  
ATOM   2277  CA  SER B1526     -52.261 123.515-238.918  1.00  0.00           C  
ATOM   2278  C   SER B1526     -51.271 123.506-240.068  1.00  0.00           C  
ATOM   2279  O   SER B1526     -50.466 124.425-240.225  1.00  0.00           O  
ATOM   2280  CB  SER B1526     -53.380 124.497-239.246  1.00  0.00           C  
ATOM   2281  OG  SER B1526     -53.802 124.349-240.591  1.00  0.00           O  
ATOM   2282  N   GLY B1527     -51.347 122.453-240.875  1.00  0.00           N  
ATOM   2283  CA  GLY B1527     -50.480 122.344-242.027  1.00  0.00           C  
ATOM   2284  C   GLY B1527     -51.212 123.019-243.167  1.00  0.00           C  
ATOM   2285  O   GLY B1527     -50.767 122.998-244.312  1.00  0.00           O  
ATOM   2286  N   GLY B1528     -52.359 123.610-242.843  1.00  0.00           N  
ATOM   2287  CA  GLY B1528     -53.149 124.303-243.842  1.00  0.00           C  
ATOM   2288  C   GLY B1528     -52.520 125.628-244.240  1.00  0.00           C  
ATOM   2289  O   GLY B1528     -51.466 126.017-243.717  1.00  0.00           O  
ATOM   2290  N   ARG B1530     -53.169 126.326-245.167  1.00  0.00           N  
ATOM   2291  CA  ARG B1530     -52.673 127.610-245.649  1.00  0.00           C  
ATOM   2292  C   ARG B1530     -53.185 128.784-244.820  1.00  0.00           C  
ATOM   2293  O   ARG B1530     -54.163 128.660-244.082  1.00  0.00           O  
ATOM   2294  CB  ARG B1530     -53.053 127.799-247.119  1.00  0.00           C  
ATOM   2295  CG  ARG B1530     -52.233 126.934-248.060  1.00  0.00           C  
ATOM   2296  CD  ARG B1530     -50.770 127.185-247.812  1.00  0.00           C  
ATOM   2297  NE  ARG B1530     -49.903 126.366-248.647  1.00  0.00           N  
ATOM   2298  CZ  ARG B1530     -49.121 126.855-249.605  1.00  0.00           C  
ATOM   2299  NH1 ARG B1530     -49.101 128.166-249.854  1.00  0.00           N  
ATOM   2300  NH2 ARG B1530     -48.344 126.034-250.299  1.00  0.00           N  
ATOM   2301  N   ASP B1531     -52.516 129.926-244.961  1.00  0.00           N  
ATOM   2302  CA  ASP B1531     -52.868 131.134-244.216  1.00  0.00           C  
ATOM   2303  C   ASP B1531     -54.297 131.607-244.406  1.00  0.00           C  
ATOM   2304  O   ASP B1531     -54.993 131.910-243.441  1.00  0.00           O  
ATOM   2305  CB  ASP B1531     -51.896 132.254-244.582  1.00  0.00           C  
ATOM   2306  CG  ASP B1531     -50.534 132.065-243.936  1.00  0.00           C  
ATOM   2307  OD1 ASP B1531     -49.556 132.711-244.384  1.00  0.00           O  
ATOM   2308  OD2 ASP B1531     -50.452 131.270-242.971  1.00  0.00           O  
ATOM   2309  N   THR B1532     -54.734 131.671-245.656  1.00  0.00           N  
ATOM   2310  CA  THR B1532     -56.088 132.106-245.968  1.00  0.00           C  
ATOM   2311  C   THR B1532     -56.817 130.936-246.619  1.00  0.00           C  
ATOM   2312  O   THR B1532     -56.178 130.040-247.170  1.00  0.00           O  
ATOM   2313  CB  THR B1532     -56.054 133.297-246.947  1.00  0.00           C  
ATOM   2314  OG1 THR B1532     -55.358 132.919-248.147  1.00  0.00           O  
ATOM   2315  CG2 THR B1532     -55.338 134.466-246.316  1.00  0.00           C  
ATOM   2316  N   ILE B1533     -58.145 130.932-246.560  1.00  0.00           N  
ATOM   2317  CA  ILE B1533     -58.878 129.842-247.177  1.00  0.00           C  
ATOM   2318  C   ILE B1533     -58.699 129.871-248.697  1.00  0.00           C  
ATOM   2319  O   ILE B1533     -58.685 128.822-249.348  1.00  0.00           O  
ATOM   2320  CB  ILE B1533     -60.379 129.885-246.825  1.00  0.00           C  
ATOM   2321  CG1 ILE B1533     -61.008 131.171-247.324  1.00  0.00           C  
ATOM   2322  CG2 ILE B1533     -60.561 129.760-245.316  1.00  0.00           C  
ATOM   2323  CD1 ILE B1533     -62.482 131.287-246.967  1.00  0.00           C  
ATOM   2324  N   GLU B1534     -58.535 131.068-249.257  1.00  0.00           N  
ATOM   2325  CA  GLU B1534     -58.351 131.203-250.697  1.00  0.00           C  
ATOM   2326  C   GLU B1534     -57.100 130.438-251.110  1.00  0.00           C  
ATOM   2327  O   GLU B1534     -57.118 129.673-252.071  1.00  0.00           O  
ATOM   2328  CB  GLU B1534     -58.206 132.676-251.103  1.00  0.00           C  
ATOM   2329  CG  GLU B1534     -58.236 132.876-252.618  1.00  0.00           C  
ATOM   2330  CD  GLU B1534     -57.376 134.042-253.091  1.00  0.00           C  
ATOM   2331  OE1 GLU B1534     -56.156 134.025-252.811  1.00  0.00           O  
ATOM   2332  OE2 GLU B1534     -57.916 134.965-253.748  1.00  0.00           O  
ATOM   2333  N   GLU B1535     -56.011 130.652-250.378  1.00  0.00           N  
ATOM   2334  CA  GLU B1535     -54.757 129.968-250.661  1.00  0.00           C  
ATOM   2335  C   GLU B1535     -54.883 128.484-250.382  1.00  0.00           C  
ATOM   2336  O   GLU B1535     -54.166 127.670-250.964  1.00  0.00           O  
ATOM   2337  CB  GLU B1535     -53.638 130.514-249.794  1.00  0.00           C  
ATOM   2338  CG  GLU B1535     -53.191 131.900-250.134  1.00  0.00           C  
ATOM   2339  CD  GLU B1535     -52.167 132.393-249.147  1.00  0.00           C  
ATOM   2340  OE1 GLU B1535     -52.559 132.741-248.013  1.00  0.00           O  
ATOM   2341  OE2 GLU B1535     -50.970 132.414-249.499  1.00  0.00           O  
ATOM   2342  N   HIS B1540     -55.781 128.125-249.474  1.00  0.00           N  
ATOM   2343  CA  HIS B1540     -55.953 126.717-249.154  1.00  0.00           C  
ATOM   2344  C   HIS B1540     -56.615 126.020-250.338  1.00  0.00           C  
ATOM   2345  O   HIS B1540     -56.182 124.942-250.762  1.00  0.00           O  
ATOM   2346  CB  HIS B1540     -56.808 126.535-247.894  1.00  0.00           C  
ATOM   2347  CG  HIS B1540     -56.746 125.150-247.332  1.00  0.00           C  
ATOM   2348  ND1 HIS B1540     -55.593 124.622-246.791  1.00  0.00           N  
ATOM   2349  CD2 HIS B1540     -57.674 124.166-247.274  1.00  0.00           C  
ATOM   2350  CE1 HIS B1540     -55.813 123.373-246.423  1.00  0.00           C  
ATOM   2351  NE2 HIS B1540     -57.068 123.072-246.706  1.00  0.00           N  
ATOM   2352  N   ARG B1541     -57.668 126.635-250.869  1.00  0.00           N  
ATOM   2353  CA  ARG B1541     -58.357 126.055-252.010  1.00  0.00           C  
ATOM   2354  C   ARG B1541     -57.379 125.939-253.172  1.00  0.00           C  
ATOM   2355  O   ARG B1541     -57.387 124.959-253.916  1.00  0.00           O  
ATOM   2356  CB  ARG B1541     -59.545 126.920-252.436  1.00  0.00           C  
ATOM   2357  CG  ARG B1541     -60.690 126.990-251.438  1.00  0.00           C  
ATOM   2358  CD  ARG B1541     -61.188 125.609-251.058  1.00  0.00           C  
ATOM   2359  NE  ARG B1541     -62.437 125.664-250.295  1.00  0.00           N  
ATOM   2360  CZ  ARG B1541     -62.983 124.608-249.696  1.00  0.00           C  
ATOM   2361  NH1 ARG B1541     -62.388 123.424-249.769  1.00  0.00           N  
ATOM   2362  NH2 ARG B1541     -64.125 124.728-249.029  1.00  0.00           N  
ATOM   2363  N   GLN B1542     -56.508 126.930-253.302  1.00  0.00           N  
ATOM   2364  CA  GLN B1542     -55.554 126.943-254.397  1.00  0.00           C  
ATOM   2365  C   GLN B1542     -54.378 125.991-254.261  1.00  0.00           C  
ATOM   2366  O   GLN B1542     -54.089 125.225-255.180  1.00  0.00           O  
ATOM   2367  CB  GLN B1542     -55.022 128.364-254.615  1.00  0.00           C  
ATOM   2368  CG  GLN B1542     -54.133 128.489-255.849  1.00  0.00           C  
ATOM   2369  CD  GLN B1542     -53.799 129.928-256.200  1.00  0.00           C  
ATOM   2370  OE1 GLN B1542     -54.611 130.834-255.997  1.00  0.00           O  
ATOM   2371  NE2 GLN B1542     -52.609 130.141-256.753  1.00  0.00           N  
ATOM   2372  N   PHE B1543     -53.692 126.026-253.128  1.00  0.00           N  
ATOM   2373  CA  PHE B1543     -52.531 125.168-252.980  1.00  0.00           C  
ATOM   2374  C   PHE B1543     -52.719 123.899-252.151  1.00  0.00           C  
ATOM   2375  O   PHE B1543     -51.895 122.988-252.221  1.00  0.00           O  
ATOM   2376  CB  PHE B1543     -51.359 125.987-252.432  1.00  0.00           C  
ATOM   2377  CG  PHE B1543     -51.099 127.244-253.204  1.00  0.00           C  
ATOM   2378  CD1 PHE B1543     -51.623 128.465-252.773  1.00  0.00           C  
ATOM   2379  CD2 PHE B1543     -50.368 127.209-254.388  1.00  0.00           C  
ATOM   2380  CE1 PHE B1543     -51.422 129.629-253.511  1.00  0.00           C  
ATOM   2381  CE2 PHE B1543     -50.163 128.371-255.133  1.00  0.00           C  
ATOM   2382  CZ  PHE B1543     -50.693 129.581-254.690  1.00  0.00           C  
ATOM   2383  N   GLY B1544     -53.795 123.830-251.375  1.00  0.00           N  
ATOM   2384  CA  GLY B1544     -54.027 122.645-250.563  1.00  0.00           C  
ATOM   2385  C   GLY B1544     -53.153 122.577-249.323  1.00  0.00           C  
ATOM   2386  O   GLY B1544     -52.110 123.221-249.257  1.00  0.00           O  
ATOM   2387  N   GLY B1545     -53.577 121.778-248.344  1.00  0.00           N  
ATOM   2388  CA  GLY B1545     -52.833 121.644-247.100  1.00  0.00           C  
ATOM   2389  C   GLY B1545     -51.694 120.639-247.089  1.00  0.00           C  
ATOM   2390  O   GLY B1545     -51.554 119.825-248.004  1.00  0.00           O  
ATOM   2391  N   ASN B1546     -50.875 120.706-246.040  1.00  0.00           N  
ATOM   2392  CA  ASN B1546     -49.740 119.801-245.879  1.00  0.00           C  
ATOM   2393  C   ASN B1546     -49.980 118.878-244.688  1.00  0.00           C  
ATOM   2394  O   ASN B1546     -49.807 119.276-243.537  1.00  0.00           O  
ATOM   2395  CB  ASN B1546     -48.452 120.593-245.655  1.00  0.00           C  
ATOM   2396  CG  ASN B1546     -47.228 119.694-245.524  1.00  0.00           C  
ATOM   2397  OD1 ASN B1546     -46.107 120.176-245.386  1.00  0.00           O  
ATOM   2398  ND2 ASN B1546     -47.438 118.386-245.568  1.00  0.00           N  
ATOM   2399  N   CYS B1547     -50.379 117.645-244.984  1.00  0.00           N  
ATOM   2400  CA  CYS B1547     -50.660 116.647-243.959  1.00  0.00           C  
ATOM   2401  C   CYS B1547     -49.454 116.312-243.089  1.00  0.00           C  
ATOM   2402  O   CYS B1547     -49.598 116.060-241.896  1.00  0.00           O  
ATOM   2403  CB  CYS B1547     -51.172 115.355-244.601  1.00  0.00           C  
ATOM   2404  SG  CYS B1547     -52.852 115.433-245.219  1.00  0.00           S  
ATOM   2405  N   ASP B1548     -48.268 116.322-243.683  1.00  0.00           N  
ATOM   2406  CA  ASP B1548     -47.059 115.980-242.948  1.00  0.00           C  
ATOM   2407  C   ASP B1548     -46.687 116.861-241.758  1.00  0.00           C  
ATOM   2408  O   ASP B1548     -45.790 116.507-240.991  1.00  0.00           O  
ATOM   2409  CB  ASP B1548     -45.879 115.888-243.913  1.00  0.00           C  
ATOM   2410  CG  ASP B1548     -46.168 114.967-245.079  1.00  0.00           C  
ATOM   2411  OD1 ASP B1548     -46.702 113.859-244.853  1.00  0.00           O  
ATOM   2412  OD2 ASP B1548     -45.865 115.349-246.225  1.00  0.00           O  
ATOM   2413  N   VAL B1549     -47.362 117.995-241.584  1.00  0.00           N  
ATOM   2414  CA  VAL B1549     -47.049 118.858-240.454  1.00  0.00           C  
ATOM   2415  C   VAL B1549     -48.311 119.265-239.720  1.00  0.00           C  
ATOM   2416  O   VAL B1549     -48.262 120.017-238.744  1.00  0.00           O  
ATOM   2417  CB  VAL B1549     -46.289 120.141-240.889  1.00  0.00           C  
ATOM   2418  CG1 VAL B1549     -44.968 119.773-241.550  1.00  0.00           C  
ATOM   2419  CG2 VAL B1549     -47.145 120.966-241.825  1.00  0.00           C  
ATOM   2420  N   ASP B1563     -49.448 118.765-240.181  1.00  0.00           N  
ATOM   2421  CA  ASP B1563     -50.708 119.106-239.542  1.00  0.00           C  
ATOM   2422  C   ASP B1563     -50.984 118.171-238.368  1.00  0.00           C  
ATOM   2423  O   ASP B1563     -51.186 116.963-238.548  1.00  0.00           O  
ATOM   2424  CB  ASP B1563     -51.840 119.041-240.559  1.00  0.00           C  
ATOM   2425  CG  ASP B1563     -53.137 119.537-239.995  1.00  0.00           C  
ATOM   2426  OD1 ASP B1563     -53.782 118.769-239.253  1.00  0.00           O  
ATOM   2427  OD2 ASP B1563     -53.504 120.705-240.271  1.00  0.00           O  
ATOM   2428  N   VAL B1569     -50.994 118.740-237.162  1.00  0.00           N  
ATOM   2429  CA  VAL B1569     -51.212 117.962-235.949  1.00  0.00           C  
ATOM   2430  C   VAL B1569     -52.542 117.224-235.935  1.00  0.00           C  
ATOM   2431  O   VAL B1569     -52.606 116.074-235.505  1.00  0.00           O  
ATOM   2432  CB  VAL B1569     -51.111 118.856-234.680  1.00  0.00           C  
ATOM   2433  CG1 VAL B1569     -51.540 118.068-233.445  1.00  0.00           C  
ATOM   2434  CG2 VAL B1569     -49.688 119.341-234.507  1.00  0.00           C  
ATOM   2435  N   SER B1594     -53.601 117.878-236.403  1.00  0.00           N  
ATOM   2436  CA  SER B1594     -54.921 117.250-236.430  1.00  0.00           C  
ATOM   2437  C   SER B1594     -54.950 115.999-237.309  1.00  0.00           C  
ATOM   2438  O   SER B1594     -55.589 115.005-236.964  1.00  0.00           O  
ATOM   2439  CB  SER B1594     -55.979 118.238-236.924  1.00  0.00           C  
ATOM   2440  OG  SER B1594     -56.215 119.253-235.970  1.00  0.00           O  
ATOM   2441  N   PHE B1595     -54.266 116.043-238.448  1.00  0.00           N  
ATOM   2442  CA  PHE B1595     -54.252 114.883-239.322  1.00  0.00           C  
ATOM   2443  C   PHE B1595     -53.456 113.765-238.653  1.00  0.00           C  
ATOM   2444  O   PHE B1595     -53.869 112.606-238.675  1.00  0.00           O  
ATOM   2445  CB  PHE B1595     -53.641 115.213-240.676  1.00  0.00           C  
ATOM   2446  CG  PHE B1595     -53.619 114.045-241.612  1.00  0.00           C  
ATOM   2447  CD1 PHE B1595     -54.801 113.582-242.184  1.00  0.00           C  
ATOM   2448  CD2 PHE B1595     -52.426 113.366-241.871  1.00  0.00           C  
ATOM   2449  CE1 PHE B1595     -54.801 112.448-243.003  1.00  0.00           C  
ATOM   2450  CE2 PHE B1595     -52.411 112.237-242.684  1.00  0.00           C  
ATOM   2451  CZ  PHE B1595     -53.606 111.774-243.253  1.00  0.00           C  
ATOM   2452  N   MET B1601     -52.313 114.114-238.062  1.00  0.00           N  
ATOM   2453  CA  MET B1601     -51.506 113.122-237.352  1.00  0.00           C  
ATOM   2454  C   MET B1601     -52.373 112.389-236.318  1.00  0.00           C  
ATOM   2455  O   MET B1601     -52.302 111.169-236.196  1.00  0.00           O  
ATOM   2456  CB  MET B1601     -50.330 113.794-236.643  1.00  0.00           C  
ATOM   2457  CG  MET B1601     -49.241 114.284-237.583  1.00  0.00           C  
ATOM   2458  SD  MET B1601     -48.019 115.277-236.708  1.00  0.00           S  
ATOM   2459  CE  MET B1601     -46.873 115.737-238.050  1.00  0.00           C  
ATOM   2460  N   TYR B1602     -53.198 113.132-235.587  1.00  0.00           N  
ATOM   2461  CA  TYR B1602     -54.068 112.522-234.584  1.00  0.00           C  
ATOM   2462  C   TYR B1602     -55.029 111.516-235.208  1.00  0.00           C  
ATOM   2463  O   TYR B1602     -55.324 110.477-234.614  1.00  0.00           O  
ATOM   2464  CB  TYR B1602     -54.876 113.593-233.835  1.00  0.00           C  
ATOM   2465  CG  TYR B1602     -54.088 114.372-232.804  1.00  0.00           C  
ATOM   2466  CD1 TYR B1602     -52.691 114.321-232.771  1.00  0.00           C  
ATOM   2467  CD2 TYR B1602     -54.739 115.178-231.878  1.00  0.00           C  
ATOM   2468  CE1 TYR B1602     -51.963 115.059-231.835  1.00  0.00           C  
ATOM   2469  CE2 TYR B1602     -54.023 115.921-230.938  1.00  0.00           C  
ATOM   2470  CZ  TYR B1602     -52.637 115.857-230.925  1.00  0.00           C  
ATOM   2471  OH  TYR B1602     -51.936 116.609-230.017  1.00  0.00           O  
ATOM   2472  N   LEU B1603     -55.527 111.834-236.399  1.00  0.00           N  
ATOM   2473  CA  LEU B1603     -56.451 110.938-237.090  1.00  0.00           C  
ATOM   2474  C   LEU B1603     -55.730 109.638-237.433  1.00  0.00           C  
ATOM   2475  O   LEU B1603     -56.340 108.572-237.471  1.00  0.00           O  
ATOM   2476  CB  LEU B1603     -56.975 111.598-238.368  1.00  0.00           C  
ATOM   2477  CG  LEU B1603     -57.980 112.730-238.174  1.00  0.00           C  
ATOM   2478  CD1 LEU B1603     -58.315 113.336-239.530  1.00  0.00           C  
ATOM   2479  CD2 LEU B1603     -59.240 112.199-237.494  1.00  0.00           C  
ATOM   2480  N   THR B1604     -54.429 109.745-237.688  1.00  0.00           N  
ATOM   2481  CA  THR B1604     -53.607 108.595-238.010  1.00  0.00           C  
ATOM   2482  C   THR B1604     -53.588 107.603-236.846  1.00  0.00           C  
ATOM   2483  O   THR B1604     -53.505 106.394-237.061  1.00  0.00           O  
ATOM   2484  CB  THR B1604     -52.178 109.041-238.327  1.00  0.00           C  
ATOM   2485  OG1 THR B1604     -52.173 109.730-239.585  1.00  0.00           O  
ATOM   2486  CG2 THR B1604     -51.241 107.846-238.414  1.00  0.00           C  
ATOM   2487  N   PHE B1613     -53.678 108.118-235.616  1.00  0.00           N  
ATOM   2488  CA  PHE B1613     -53.677 107.288-234.415  1.00  0.00           C  
ATOM   2489  C   PHE B1613     -55.058 106.779-234.044  1.00  0.00           C  
ATOM   2490  O   PHE B1613     -55.195 105.659-233.547  1.00  0.00           O  
ATOM   2491  CB  PHE B1613     -53.172 108.064-233.174  1.00  0.00           C  
ATOM   2492  CG  PHE B1613     -51.682 108.260-233.116  1.00  0.00           C  
ATOM   2493  CD1 PHE B1613     -51.064 109.278-233.843  1.00  0.00           C  
ATOM   2494  CD2 PHE B1613     -50.895 107.439-232.315  1.00  0.00           C  
ATOM   2495  CE1 PHE B1613     -49.692 109.473-233.772  1.00  0.00           C  
ATOM   2496  CE2 PHE B1613     -49.508 107.628-232.236  1.00  0.00           C  
ATOM   2497  CZ  PHE B1613     -48.909 108.648-232.966  1.00  0.00           C  
ATOM   2498  N   PHE B1614     -56.082 107.593-234.275  1.00  0.00           N  
ATOM   2499  CA  PHE B1614     -57.413 107.224-233.830  1.00  0.00           C  
ATOM   2500  C   PHE B1614     -58.522 106.942-234.810  1.00  0.00           C  
ATOM   2501  O   PHE B1614     -59.591 106.488-234.398  1.00  0.00           O  
ATOM   2502  CB  PHE B1614     -57.894 108.273-232.827  1.00  0.00           C  
ATOM   2503  CG  PHE B1614     -57.036 108.370-231.605  1.00  0.00           C  
ATOM   2504  CD1 PHE B1614     -56.889 107.279-230.755  1.00  0.00           C  
ATOM   2505  CD2 PHE B1614     -56.365 109.552-231.301  1.00  0.00           C  
ATOM   2506  CE1 PHE B1614     -56.080 107.363-229.612  1.00  0.00           C  
ATOM   2507  CE2 PHE B1614     -55.554 109.654-230.168  1.00  0.00           C  
ATOM   2508  CZ  PHE B1614     -55.411 108.556-229.322  1.00  0.00           C  
ATOM   2509  N   LEU B1615     -58.317 107.232-236.088  1.00  0.00           N  
ATOM   2510  CA  LEU B1615     -59.345 106.945-237.088  1.00  0.00           C  
ATOM   2511  C   LEU B1615     -58.983 105.546-237.594  1.00  0.00           C  
ATOM   2512  O   LEU B1615     -57.955 105.361-238.253  1.00  0.00           O  
ATOM   2513  CB  LEU B1615     -59.284 107.971-238.225  1.00  0.00           C  
ATOM   2514  CG  LEU B1615     -60.375 107.884-239.297  1.00  0.00           C  
ATOM   2515  CD1 LEU B1615     -61.747 108.064-238.649  1.00  0.00           C  
ATOM   2516  CD2 LEU B1615     -60.144 108.961-240.352  1.00  0.00           C  
ATOM   2517  N   GLU B1616     -59.809 104.558-237.270  1.00  0.00           N  
ATOM   2518  CA  GLU B1616     -59.513 103.184-237.668  1.00  0.00           C  
ATOM   2519  C   GLU B1616     -59.709 102.874-239.148  1.00  0.00           C  
ATOM   2520  O   GLU B1616     -58.884 102.194-239.752  1.00  0.00           O  
ATOM   2521  CB  GLU B1616     -60.321 102.212-236.806  1.00  0.00           C  
ATOM   2522  CG  GLU B1616     -59.961 102.322-235.327  1.00  0.00           C  
ATOM   2523  CD  GLU B1616     -60.674 101.311-234.450  1.00  0.00           C  
ATOM   2524  OE1 GLU B1616     -60.510 100.089-234.680  1.00  0.00           O  
ATOM   2525  OE2 GLU B1616     -61.393 101.746-233.524  1.00  0.00           O  
ATOM   2526  N   ASP B1618     -60.799 103.380-239.719  1.00  0.00           N  
ATOM   2527  CA  ASP B1618     -61.136 103.184-241.132  1.00  0.00           C  
ATOM   2528  C   ASP B1618     -60.047 103.729-242.058  1.00  0.00           C  
ATOM   2529  O   ASP B1618     -59.874 104.940-242.167  1.00  0.00           O  
ATOM   2530  CB  ASP B1618     -62.458 103.896-241.424  1.00  0.00           C  
ATOM   2531  CG  ASP B1618     -62.888 103.788-242.877  1.00  0.00           C  
ATOM   2532  OD1 ASP B1618     -62.092 103.336-243.733  1.00  0.00           O  
ATOM   2533  OD2 ASP B1618     -64.040 104.176-243.161  1.00  0.00           O  
ATOM   2534  N   ASP B1619     -59.324 102.839-242.732  1.00  0.00           N  
ATOM   2535  CA  ASP B1619     -58.258 103.265-243.636  1.00  0.00           C  
ATOM   2536  C   ASP B1619     -58.766 104.080-244.819  1.00  0.00           C  
ATOM   2537  O   ASP B1619     -58.076 104.973-245.306  1.00  0.00           O  
ATOM   2538  CB  ASP B1619     -57.466 102.064-244.169  1.00  0.00           C  
ATOM   2539  CG  ASP B1619     -56.552 101.453-243.124  1.00  0.00           C  
ATOM   2540  OD1 ASP B1619     -55.523 100.841-243.499  1.00  0.00           O  
ATOM   2541  OD2 ASP B1619     -56.867 101.577-241.926  1.00  0.00           O  
ATOM   2542  N   ASP B1620     -59.970 103.779-245.289  1.00  0.00           N  
ATOM   2543  CA  ASP B1620     -60.507 104.506-246.429  1.00  0.00           C  
ATOM   2544  C   ASP B1620     -60.831 105.936-246.066  1.00  0.00           C  
ATOM   2545  O   ASP B1620     -60.380 106.867-246.730  1.00  0.00           O  
ATOM   2546  CB  ASP B1620     -61.754 103.818-246.977  1.00  0.00           C  
ATOM   2547  CG  ASP B1620     -61.451 102.460-247.574  1.00  0.00           C  
ATOM   2548  OD1 ASP B1620     -60.366 102.304-248.181  1.00  0.00           O  
ATOM   2549  OD2 ASP B1620     -62.303 101.553-247.443  1.00  0.00           O  
ATOM   2550  N   LYS B1621     -61.607 106.115-245.005  1.00  0.00           N  
ATOM   2551  CA  LYS B1621     -61.971 107.454-244.578  1.00  0.00           C  
ATOM   2552  C   LYS B1621     -60.724 108.316-244.311  1.00  0.00           C  
ATOM   2553  O   LYS B1621     -60.725 109.517-244.585  1.00  0.00           O  
ATOM   2554  CB  LYS B1621     -62.840 107.390-243.327  1.00  0.00           C  
ATOM   2555  CG  LYS B1621     -63.520 108.707-243.008  1.00  0.00           C  
ATOM   2556  CD  LYS B1621     -64.126 108.691-241.612  1.00  0.00           C  
ATOM   2557  CE  LYS B1621     -64.888 109.980-241.318  1.00  0.00           C  
ATOM   2558  NZ  LYS B1621     -66.093 110.122-242.188  1.00  0.00           N  
ATOM   2559  N   LEU B1622     -59.660 107.709-243.794  1.00  0.00           N  
ATOM   2560  CA  LEU B1622     -58.441 108.460-243.513  1.00  0.00           C  
ATOM   2561  C   LEU B1622     -57.773 108.901-244.810  1.00  0.00           C  
ATOM   2562  O   LEU B1622     -57.300 110.031-244.926  1.00  0.00           O  
ATOM   2563  CB  LEU B1622     -57.456 107.610-242.701  1.00  0.00           C  
ATOM   2564  CG  LEU B1622     -56.097 108.244-242.359  1.00  0.00           C  
ATOM   2565  CD1 LEU B1622     -56.257 109.253-241.217  1.00  0.00           C  
ATOM   2566  CD2 LEU B1622     -55.114 107.162-241.940  1.00  0.00           C  
ATOM   2567  N   GLU B1632     -57.728 107.994-245.779  1.00  0.00           N  
ATOM   2568  CA  GLU B1632     -57.108 108.276-247.065  1.00  0.00           C  
ATOM   2569  C   GLU B1632     -57.875 109.367-247.797  1.00  0.00           C  
ATOM   2570  O   GLU B1632     -57.279 110.277-248.369  1.00  0.00           O  
ATOM   2571  CB  GLU B1632     -57.066 107.008-247.917  1.00  0.00           C  
ATOM   2572  CG  GLU B1632     -56.518 107.218-249.322  1.00  0.00           C  
ATOM   2573  CD  GLU B1632     -55.074 107.692-249.328  1.00  0.00           C  
ATOM   2574  OE1 GLU B1632     -54.467 107.799-248.242  1.00  0.00           O  
ATOM   2575  OE2 GLU B1632     -54.540 107.955-250.425  1.00  0.00           O  
ATOM   2576  N   GLN B1635     -59.200 109.265-247.780  1.00  0.00           N  
ATOM   2577  CA  GLN B1635     -60.037 110.256-248.426  1.00  0.00           C  
ATOM   2578  C   GLN B1635     -59.668 111.608-247.823  1.00  0.00           C  
ATOM   2579  O   GLN B1635     -59.363 112.564-248.554  1.00  0.00           O  
ATOM   2580  CB  GLN B1635     -61.516 109.954-248.178  1.00  0.00           C  
ATOM   2581  CG  GLN B1635     -62.453 111.024-248.721  1.00  0.00           C  
ATOM   2582  CD  GLN B1635     -62.527 111.053-250.254  1.00  0.00           C  
ATOM   2583  OE1 GLN B1635     -61.513 110.918-250.954  1.00  0.00           O  
ATOM   2584  NE2 GLN B1635     -63.736 111.247-250.778  1.00  0.00           N  
ATOM   2585  N   ILE B1636     -59.675 111.676-246.488  1.00  0.00           N  
ATOM   2586  CA  ILE B1636     -59.323 112.898-245.773  1.00  0.00           C  
ATOM   2587  C   ILE B1636     -57.925 113.389-246.152  1.00  0.00           C  
ATOM   2588  O   ILE B1636     -57.712 114.593-246.319  1.00  0.00           O  
ATOM   2589  CB  ILE B1636     -59.424 112.693-244.245  1.00  0.00           C  
ATOM   2590  CG1 ILE B1636     -60.900 112.544-243.853  1.00  0.00           C  
ATOM   2591  CG2 ILE B1636     -58.790 113.869-243.496  1.00  0.00           C  
ATOM   2592  CD1 ILE B1636     -61.132 112.316-242.345  1.00  0.00           C  
ATOM   2593  N   ARG B1637     -56.970 112.482-246.314  1.00  0.00           N  
ATOM   2594  CA  ARG B1637     -55.635 112.924-246.699  1.00  0.00           C  
ATOM   2595  C   ARG B1637     -55.659 113.589-248.077  1.00  0.00           C  
ATOM   2596  O   ARG B1637     -55.057 114.645-248.288  1.00  0.00           O  
ATOM   2597  CB  ARG B1637     -54.650 111.757-246.747  1.00  0.00           C  
ATOM   2598  CG  ARG B1637     -53.242 112.204-247.120  1.00  0.00           C  
ATOM   2599  CD  ARG B1637     -52.329 111.043-247.468  1.00  0.00           C  
ATOM   2600  NE  ARG B1637     -52.702 110.401-248.728  1.00  0.00           N  
ATOM   2601  CZ  ARG B1637     -52.691 111.007-249.917  1.00  0.00           C  
ATOM   2602  NH1 ARG B1637     -52.324 112.279-250.020  1.00  0.00           N  
ATOM   2603  NH2 ARG B1637     -53.051 110.341-251.010  1.00  0.00           N  
ATOM   2604  N   LYS B1638     -56.360 112.964-249.019  1.00  0.00           N  
ATOM   2605  CA  LYS B1638     -56.432 113.484-250.379  1.00  0.00           C  
ATOM   2606  C   LYS B1638     -57.165 114.820-250.484  1.00  0.00           C  
ATOM   2607  O   LYS B1638     -56.707 115.727-251.182  1.00  0.00           O  
ATOM   2608  CB  LYS B1638     -57.082 112.448-251.302  1.00  0.00           C  
ATOM   2609  CG  LYS B1638     -56.193 111.242-251.556  1.00  0.00           C  
ATOM   2610  CD  LYS B1638     -56.858 110.229-252.477  1.00  0.00           C  
ATOM   2611  CE  LYS B1638     -55.929 109.046-252.748  1.00  0.00           C  
ATOM   2612  NZ  LYS B1638     -56.668 107.863-253.276  1.00  0.00           N  
ATOM   2613  N   ASP B1639     -58.291 114.944-249.788  1.00  0.00           N  
ATOM   2614  CA  ASP B1639     -59.062 116.174-249.829  1.00  0.00           C  
ATOM   2615  C   ASP B1639     -58.362 117.336-249.120  1.00  0.00           C  
ATOM   2616  O   ASP B1639     -58.536 118.501-249.498  1.00  0.00           O  
ATOM   2617  CB  ASP B1639     -60.456 115.950-249.233  1.00  0.00           C  
ATOM   2618  CG  ASP B1639     -61.310 115.032-250.091  1.00  0.00           C  
ATOM   2619  OD1 ASP B1639     -61.067 114.953-251.317  1.00  0.00           O  
ATOM   2620  OD2 ASP B1639     -62.236 114.402-249.549  1.00  0.00           O  
ATOM   2621  N   TYR B1640     -57.573 117.030-248.096  1.00  0.00           N  
ATOM   2622  CA  TYR B1640     -56.867 118.090-247.400  1.00  0.00           C  
ATOM   2623  C   TYR B1640     -55.705 118.519-248.277  1.00  0.00           C  
ATOM   2624  O   TYR B1640     -55.391 119.702-248.393  1.00  0.00           O  
ATOM   2625  CB  TYR B1640     -56.340 117.607-246.050  1.00  0.00           C  
ATOM   2626  CG  TYR B1640     -55.914 118.732-245.134  1.00  0.00           C  
ATOM   2627  CD1 TYR B1640     -56.839 119.672-244.674  1.00  0.00           C  
ATOM   2628  CD2 TYR B1640     -54.594 118.847-244.708  1.00  0.00           C  
ATOM   2629  CE1 TYR B1640     -56.459 120.693-243.809  1.00  0.00           C  
ATOM   2630  CE2 TYR B1640     -54.203 119.863-243.844  1.00  0.00           C  
ATOM   2631  CZ  TYR B1640     -55.139 120.778-243.398  1.00  0.00           C  
ATOM   2632  OH  TYR B1640     -54.751 121.767-242.527  1.00  0.00           O  
ATOM   2633  N   THR B1641     -55.069 117.546-248.906  1.00  0.00           N  
ATOM   2634  CA  THR B1641     -53.939 117.840-249.775  1.00  0.00           C  
ATOM   2635  C   THR B1641     -54.365 118.594-251.046  1.00  0.00           C  
ATOM   2636  O   THR B1641     -53.593 119.385-251.601  1.00  0.00           O  
ATOM   2637  CB  THR B1641     -53.210 116.527-250.138  1.00  0.00           C  
ATOM   2638  OG1 THR B1641     -52.795 115.882-248.917  1.00  0.00           O  
ATOM   2639  CG2 THR B1641     -51.988 116.793-251.036  1.00  0.00           C  
ATOM   2640  N   SER B1642     -55.605 118.379-251.481  1.00  0.00           N  
ATOM   2641  CA  SER B1642     -56.105 119.023-252.695  1.00  0.00           C  
ATOM   2642  C   SER B1642     -56.776 120.364-252.427  1.00  0.00           C  
ATOM   2643  O   SER B1642     -57.013 121.131-253.355  1.00  0.00           O  
ATOM   2644  CB  SER B1642     -57.118 118.123-253.397  1.00  0.00           C  
ATOM   2645  OG  SER B1642     -58.372 118.209-252.736  1.00  0.00           O  
ATOM   2646  N   GLY B1662     -57.089 120.642-251.164  1.00  0.00           N  
ATOM   2647  CA  GLY B1662     -57.741 121.891-250.830  1.00  0.00           C  
ATOM   2648  C   GLY B1662     -59.241 121.704-250.728  1.00  0.00           C  
ATOM   2649  O   GLY B1662     -59.962 122.600-250.285  1.00  0.00           O  
ATOM   2650  N   ALA B1663     -59.721 120.536-251.143  1.00  0.00           N  
ATOM   2651  CA  ALA B1663     -61.148 120.220-251.093  1.00  0.00           C  
ATOM   2652  C   ALA B1663     -61.655 120.298-249.650  1.00  0.00           C  
ATOM   2653  O   ALA B1663     -62.849 120.503-249.400  1.00  0.00           O  
ATOM   2654  CB  ALA B1663     -61.384 118.817-251.660  1.00  0.00           C  
ATOM   2655  N   MET B1664     -60.738 120.121-248.703  1.00  0.00           N  
ATOM   2656  CA  MET B1664     -61.088 120.179-247.288  1.00  0.00           C  
ATOM   2657  C   MET B1664     -60.271 121.268-246.601  1.00  0.00           C  
ATOM   2658  O   MET B1664     -59.055 121.345-246.779  1.00  0.00           O  
ATOM   2659  CB  MET B1664     -60.823 118.831-246.612  1.00  0.00           C  
ATOM   2660  CG  MET B1664     -61.158 118.812-245.129  1.00  0.00           C  
ATOM   2661  SD  MET B1664     -60.825 117.227-244.314  1.00  0.00           S  
ATOM   2662  CE  MET B1664     -62.467 116.795-243.682  1.00  0.00           C  
ATOM   2663  N   LEU B1810     -60.954 122.111-245.830  1.00  0.00           N  
ATOM   2664  CA  LEU B1810     -60.318 123.211-245.096  1.00  0.00           C  
ATOM   2665  C   LEU B1810     -59.887 122.693-243.723  1.00  0.00           C  
ATOM   2666  O   LEU B1810     -60.521 121.785-243.181  1.00  0.00           O  
ATOM   2667  CB  LEU B1810     -61.319 124.362-244.923  1.00  0.00           C  
ATOM   2668  CG  LEU B1810     -61.868 124.979-246.214  1.00  0.00           C  
ATOM   2669  CD1 LEU B1810     -62.986 125.962-245.895  1.00  0.00           C  
ATOM   2670  CD2 LEU B1810     -60.730 125.659-246.968  1.00  0.00           C  
ATOM   2671  N   THR B1812     -58.832 123.271-243.148  1.00  0.00           N  
ATOM   2672  CA  THR B1812     -58.370 122.796-241.850  1.00  0.00           C  
ATOM   2673  C   THR B1812     -59.506 122.843-240.839  1.00  0.00           C  
ATOM   2674  O   THR B1812     -59.564 122.022-239.931  1.00  0.00           O  
ATOM   2675  CB  THR B1812     -57.160 123.603-241.301  1.00  0.00           C  
ATOM   2676  OG1 THR B1812     -57.625 124.645-240.438  1.00  0.00           O  
ATOM   2677  CG2 THR B1812     -56.330 124.182-242.431  1.00  0.00           C  
ATOM   2678  N   GLY B1813     -60.421 123.791-241.004  1.00  0.00           N  
ATOM   2679  CA  GLY B1813     -61.541 123.873-240.086  1.00  0.00           C  
ATOM   2680  C   GLY B1813     -62.378 122.602-240.118  1.00  0.00           C  
ATOM   2681  O   GLY B1813     -62.937 122.180-239.105  1.00  0.00           O  
ATOM   2682  N   GLU B1814     -62.471 121.980-241.290  1.00  0.00           N  
ATOM   2683  CA  GLU B1814     -63.249 120.755-241.436  1.00  0.00           C  
ATOM   2684  C   GLU B1814     -62.448 119.548-240.980  1.00  0.00           C  
ATOM   2685  O   GLU B1814     -62.998 118.609-240.408  1.00  0.00           O  
ATOM   2686  CB  GLU B1814     -63.696 120.591-242.885  1.00  0.00           C  
ATOM   2687  CG  GLU B1814     -64.704 121.652-243.271  1.00  0.00           C  
ATOM   2688  CD  GLU B1814     -65.023 121.667-244.746  1.00  0.00           C  
ATOM   2689  OE1 GLU B1814     -64.087 121.863-245.571  1.00  0.00           O  
ATOM   2690  OE2 GLU B1814     -66.221 121.491-245.069  1.00  0.00           O  
ATOM   2691  N   LEU B1815     -61.147 119.582-241.239  1.00  0.00           N  
ATOM   2692  CA  LEU B1815     -60.262 118.515-240.821  1.00  0.00           C  
ATOM   2693  C   LEU B1815     -60.383 118.504-239.287  1.00  0.00           C  
ATOM   2694  O   LEU B1815     -60.579 117.451-238.664  1.00  0.00           O  
ATOM   2695  CB  LEU B1815     -58.831 118.856-241.229  1.00  0.00           C  
ATOM   2696  CG  LEU B1815     -57.787 117.740-241.239  1.00  0.00           C  
ATOM   2697  CD1 LEU B1815     -56.427 118.354-240.938  1.00  0.00           C  
ATOM   2698  CD2 LEU B1815     -58.124 116.683-240.204  1.00  0.00           C  
ATOM   2699  N   LYS B1816     -60.278 119.703-238.707  1.00  0.00           N  
ATOM   2700  CA  LYS B1816     -60.391 119.930-237.266  1.00  0.00           C  
ATOM   2701  C   LYS B1816     -61.679 119.303-236.724  1.00  0.00           C  
ATOM   2702  O   LYS B1816     -61.672 118.558-235.743  1.00  0.00           O  
ATOM   2703  CB  LYS B1816     -60.447 121.432-236.988  1.00  0.00           C  
ATOM   2704  CG  LYS B1816     -59.326 122.010-236.156  1.00  0.00           C  
ATOM   2705  CD  LYS B1816     -58.039 122.066-236.925  1.00  0.00           C  
ATOM   2706  CE  LYS B1816     -56.968 122.785-236.122  1.00  0.00           C  
ATOM   2707  NZ  LYS B1816     -57.320 124.202-235.854  1.00  0.00           N  
ATOM   2708  N   LYS B1817     -62.795 119.625-237.369  1.00  0.00           N  
ATOM   2709  CA  LYS B1817     -64.088 119.118-236.940  1.00  0.00           C  
ATOM   2710  C   LYS B1817     -64.146 117.593-237.038  1.00  0.00           C  
ATOM   2711  O   LYS B1817     -64.792 116.929-236.220  1.00  0.00           O  
ATOM   2712  CB  LYS B1817     -65.203 119.733-237.792  1.00  0.00           C  
ATOM   2713  CG  LYS B1817     -66.586 119.514-237.203  1.00  0.00           C  
ATOM   2714  CD  LYS B1817     -67.682 119.594-238.248  1.00  0.00           C  
ATOM   2715  CE  LYS B1817     -67.754 120.959-238.901  1.00  0.00           C  
ATOM   2716  NZ  LYS B1817     -68.892 120.985-239.865  1.00  0.00           N  
ATOM   2717  N   ALA B1818     -63.476 117.045-238.048  1.00  0.00           N  
ATOM   2718  CA  ALA B1818     -63.453 115.603-238.242  1.00  0.00           C  
ATOM   2719  C   ALA B1818     -62.731 114.949-237.057  1.00  0.00           C  
ATOM   2720  O   ALA B1818     -63.187 113.934-236.525  1.00  0.00           O  
ATOM   2721  CB  ALA B1818     -62.750 115.261-239.563  1.00  0.00           C  
ATOM   2722  N   LEU B1819     -61.609 115.538-236.645  1.00  0.00           N  
ATOM   2723  CA  LEU B1819     -60.845 115.018-235.520  1.00  0.00           C  
ATOM   2724  C   LEU B1819     -61.678 115.095-234.238  1.00  0.00           C  
ATOM   2725  O   LEU B1819     -61.787 114.120-233.490  1.00  0.00           O  
ATOM   2726  CB  LEU B1819     -59.547 115.810-235.339  1.00  0.00           C  
ATOM   2727  CG  LEU B1819     -58.697 115.430-234.116  1.00  0.00           C  
ATOM   2728  CD1 LEU B1819     -58.427 113.929-234.122  1.00  0.00           C  
ATOM   2729  CD2 LEU B1819     -57.384 116.199-234.132  1.00  0.00           C  
ATOM   2730  N   ILE B1820     -62.265 116.261-233.999  1.00  0.00           N  
ATOM   2731  CA  ILE B1820     -63.091 116.490-232.825  1.00  0.00           C  
ATOM   2732  C   ILE B1820     -64.204 115.452-232.708  1.00  0.00           C  
ATOM   2733  O   ILE B1820     -64.509 114.972-231.609  1.00  0.00           O  
ATOM   2734  CB  ILE B1820     -63.695 117.915-232.873  1.00  0.00           C  
ATOM   2735  CG1 ILE B1820     -62.557 118.942-232.864  1.00  0.00           C  
ATOM   2736  CG2 ILE B1820     -64.627 118.145-231.695  1.00  0.00           C  
ATOM   2737  CD1 ILE B1820     -63.006 120.379-233.017  1.00  0.00           C  
ATOM   2738  N   GLU B1821     -64.807 115.096-233.837  1.00  0.00           N  
ATOM   2739  CA  GLU B1821     -65.880 114.107-233.831  1.00  0.00           C  
ATOM   2740  C   GLU B1821     -65.363 112.695-233.547  1.00  0.00           C  
ATOM   2741  O   GLU B1821     -66.142 111.779-233.278  1.00  0.00           O  
ATOM   2742  CB  GLU B1821     -66.639 114.160-235.157  1.00  0.00           C  
ATOM   2743  CG  GLU B1821     -67.401 115.472-235.317  1.00  0.00           C  
ATOM   2744  CD  GLU B1821     -68.026 115.663-236.693  1.00  0.00           C  
ATOM   2745  OE1 GLU B1821     -68.603 116.756-236.920  1.00  0.00           O  
ATOM   2746  OE2 GLU B1821     -67.941 114.736-237.539  1.00  0.00           O  
ATOM   2747  N   VAL B1822     -64.044 112.528-233.603  1.00  0.00           N  
ATOM   2748  CA  VAL B1822     -63.413 111.245-233.322  1.00  0.00           C  
ATOM   2749  C   VAL B1822     -62.949 111.214-231.863  1.00  0.00           C  
ATOM   2750  O   VAL B1822     -63.153 110.225-231.156  1.00  0.00           O  
ATOM   2751  CB  VAL B1822     -62.193 111.007-234.234  1.00  0.00           C  
ATOM   2752  CG1 VAL B1822     -61.343 109.869-233.688  1.00  0.00           C  
ATOM   2753  CG2 VAL B1822     -62.663 110.677-235.651  1.00  0.00           C  
ATOM   2754  N   LEU B1823     -62.337 112.309-231.419  1.00  0.00           N  
ATOM   2755  CA  LEU B1823     -61.832 112.406-230.058  1.00  0.00           C  
ATOM   2756  C   LEU B1823     -62.907 112.452-228.985  1.00  0.00           C  
ATOM   2757  O   LEU B1823     -62.834 111.711-228.012  1.00  0.00           O  
ATOM   2758  CB  LEU B1823     -60.930 113.632-229.904  1.00  0.00           C  
ATOM   2759  CG  LEU B1823     -59.569 113.590-230.596  1.00  0.00           C  
ATOM   2760  CD1 LEU B1823     -58.782 114.836-230.231  1.00  0.00           C  
ATOM   2761  CD2 LEU B1823     -58.811 112.348-230.163  1.00  0.00           C  
ATOM   2762  N   GLN B1824     -63.903 113.314-229.152  1.00  0.00           N  
ATOM   2763  CA  GLN B1824     -64.950 113.430-228.145  1.00  0.00           C  
ATOM   2764  C   GLN B1824     -65.551 112.091-227.757  1.00  0.00           C  
ATOM   2765  O   GLN B1824     -65.686 111.792-226.572  1.00  0.00           O  
ATOM   2766  CB  GLN B1824     -66.038 114.396-228.610  1.00  0.00           C  
ATOM   2767  CG  GLN B1824     -65.561 115.843-228.622  1.00  0.00           C  
ATOM   2768  CD  GLN B1824     -66.569 116.795-229.241  1.00  0.00           C  
ATOM   2769  OE1 GLN B1824     -67.209 116.471-230.246  1.00  0.00           O  
ATOM   2770  NE2 GLN B1824     -66.700 117.983-228.658  1.00  0.00           N  
ATOM   2771  N   PRO B1825     -65.923 111.265-228.742  1.00  0.00           N  
ATOM   2772  CA  PRO B1825     -66.497 109.974-228.355  1.00  0.00           C  
ATOM   2773  C   PRO B1825     -65.432 109.035-227.780  1.00  0.00           C  
ATOM   2774  O   PRO B1825     -65.705 108.266-226.857  1.00  0.00           O  
ATOM   2775  CB  PRO B1825     -67.122 109.464-229.658  1.00  0.00           C  
ATOM   2776  CG  PRO B1825     -66.263 110.067-230.709  1.00  0.00           C  
ATOM   2777  CD  PRO B1825     -66.033 111.480-230.194  1.00  0.00           C  
ATOM   2778  N   LEU B1826     -64.216 109.102-228.317  1.00  0.00           N  
ATOM   2779  CA  LEU B1826     -63.143 108.257-227.814  1.00  0.00           C  
ATOM   2780  C   LEU B1826     -62.873 108.532-226.337  1.00  0.00           C  
ATOM   2781  O   LEU B1826     -62.664 107.610-225.547  1.00  0.00           O  
ATOM   2782  CB  LEU B1826     -61.859 108.479-228.611  1.00  0.00           C  
ATOM   2783  CG  LEU B1826     -60.605 107.985-227.876  1.00  0.00           C  
ATOM   2784  CD1 LEU B1826     -59.701 107.193-228.802  1.00  0.00           C  
ATOM   2785  CD2 LEU B1826     -59.881 109.177-227.296  1.00  0.00           C  
ATOM   2786  N   ILE B1827     -62.879 109.806-225.969  1.00  0.00           N  
ATOM   2787  CA  ILE B1827     -62.617 110.198-224.597  1.00  0.00           C  
ATOM   2788  C   ILE B1827     -63.829 110.007-223.702  1.00  0.00           C  
ATOM   2789  O   ILE B1827     -63.693 109.635-222.539  1.00  0.00           O  
ATOM   2790  CB  ILE B1827     -62.115 111.656-224.548  1.00  0.00           C  
ATOM   2791  CG1 ILE B1827     -60.674 111.697-225.074  1.00  0.00           C  
ATOM   2792  CG2 ILE B1827     -62.195 112.209-223.134  1.00  0.00           C  
ATOM   2793  CD1 ILE B1827     -60.095 113.072-225.220  1.00  0.00           C  
ATOM   2794  N   ALA B1828     -65.016 110.239-224.243  1.00  0.00           N  
ATOM   2795  CA  ALA B1828     -66.238 110.081-223.461  1.00  0.00           C  
ATOM   2796  C   ALA B1828     -66.442 108.608-223.130  1.00  0.00           C  
ATOM   2797  O   ALA B1828     -66.852 108.257-222.020  1.00  0.00           O  
ATOM   2798  CB  ALA B1828     -67.442 110.614-224.244  1.00  0.00           C  
ATOM   2799  N   GLU B1829     -66.151 107.753-224.105  1.00  0.00           N  
ATOM   2800  CA  GLU B1829     -66.304 106.315-223.931  1.00  0.00           C  
ATOM   2801  C   GLU B1829     -65.324 105.834-222.864  1.00  0.00           C  
ATOM   2802  O   GLU B1829     -65.679 105.055-221.974  1.00  0.00           O  
ATOM   2803  CB  GLU B1829     -66.041 105.602-225.262  1.00  0.00           C  
ATOM   2804  CG  GLU B1829     -66.435 104.123-225.288  1.00  0.00           C  
ATOM   2805  CD  GLU B1829     -65.340 103.177-224.786  1.00  0.00           C  
ATOM   2806  OE1 GLU B1829     -65.599 101.954-224.760  1.00  0.00           O  
ATOM   2807  OE2 GLU B1829     -64.228 103.641-224.425  1.00  0.00           O  
ATOM   2808  N   HIS B1830     -64.088 106.313-222.961  1.00  0.00           N  
ATOM   2809  CA  HIS B1830     -63.061 105.943-222.010  1.00  0.00           C  
ATOM   2810  C   HIS B1830     -63.495 106.332-220.603  1.00  0.00           C  
ATOM   2811  O   HIS B1830     -63.328 105.560-219.658  1.00  0.00           O  
ATOM   2812  CB  HIS B1830     -61.744 106.627-222.369  1.00  0.00           C  
ATOM   2813  CG  HIS B1830     -60.666 106.422-221.356  1.00  0.00           C  
ATOM   2814  ND1 HIS B1830     -60.636 107.098-220.156  1.00  0.00           N  
ATOM   2815  CD2 HIS B1830     -59.589 105.601-221.351  1.00  0.00           C  
ATOM   2816  CE1 HIS B1830     -59.587 106.706-219.456  1.00  0.00           C  
ATOM   2817  NE2 HIS B1830     -58.934 105.799-220.159  1.00  0.00           N  
ATOM   2818  N   GLN B1831     -64.068 107.523-220.464  1.00  0.00           N  
ATOM   2819  CA  GLN B1831     -64.514 107.984-219.163  1.00  0.00           C  
ATOM   2820  C   GLN B1831     -65.633 107.081-218.668  1.00  0.00           C  
ATOM   2821  O   GLN B1831     -65.741 106.809-217.466  1.00  0.00           O  
ATOM   2822  CB  GLN B1831     -64.992 109.437-219.245  1.00  0.00           C  
ATOM   2823  CG  GLN B1831     -63.904 110.401-219.712  1.00  0.00           C  
ATOM   2824  CD  GLN B1831     -64.390 111.836-219.886  1.00  0.00           C  
ATOM   2825  OE1 GLN B1831     -65.536 112.082-220.285  1.00  0.00           O  
ATOM   2826  NE2 GLN B1831     -63.509 112.790-219.606  1.00  0.00           N  
ATOM   2827  N   ALA B1832     -66.459 106.605-219.595  1.00  0.00           N  
ATOM   2828  CA  ALA B1832     -67.569 105.730-219.235  1.00  0.00           C  
ATOM   2829  C   ALA B1832     -67.021 104.393-218.751  1.00  0.00           C  
ATOM   2830  O   ALA B1832     -67.527 103.823-217.782  1.00  0.00           O  
ATOM   2831  CB  ALA B1832     -68.485 105.522-220.429  1.00  0.00           C  
ATOM   2832  N   ARG B1833     -65.994 103.892-219.434  1.00  0.00           N  
ATOM   2833  CA  ARG B1833     -65.367 102.630-219.054  1.00  0.00           C  
ATOM   2834  C   ARG B1833     -64.730 102.798-217.670  1.00  0.00           C  
ATOM   2835  O   ARG B1833     -64.932 101.972-216.776  1.00  0.00           O  
ATOM   2836  CB  ARG B1833     -64.265 102.236-220.052  1.00  0.00           C  
ATOM   2837  CG  ARG B1833     -64.692 102.003-221.493  1.00  0.00           C  
ATOM   2838  CD  ARG B1833     -65.760 100.944-221.585  1.00  0.00           C  
ATOM   2839  NE  ARG B1833     -67.083 101.520-221.354  1.00  0.00           N  
ATOM   2840  CZ  ARG B1833     -68.201 100.812-221.245  1.00  0.00           C  
ATOM   2841  NH1 ARG B1833     -68.157  99.488-221.341  1.00  0.00           N  
ATOM   2842  NH2 ARG B1833     -69.363 101.429-221.052  1.00  0.00           N  
ATOM   2843  N   ARG B1834     -63.966 103.875-217.505  1.00  0.00           N  
ATOM   2844  CA  ARG B1834     -63.296 104.149-216.239  1.00  0.00           C  
ATOM   2845  C   ARG B1834     -64.274 104.167-215.072  1.00  0.00           C  
ATOM   2846  O   ARG B1834     -63.981 103.642-214.005  1.00  0.00           O  
ATOM   2847  CB  ARG B1834     -62.551 105.488-216.292  1.00  0.00           C  
ATOM   2848  CG  ARG B1834     -61.644 105.738-215.093  1.00  0.00           C  
ATOM   2849  CD  ARG B1834     -60.974 107.106-215.171  1.00  0.00           C  
ATOM   2850  NE  ARG B1834     -59.874 107.246-214.218  1.00  0.00           N  
ATOM   2851  CZ  ARG B1834     -60.020 107.322-212.897  1.00  0.00           C  
ATOM   2852  NH1 ARG B1834     -61.230 107.275-212.351  1.00  0.00           N  
ATOM   2853  NH2 ARG B1834     -58.952 107.438-212.120  1.00  0.00           N  
ATOM   2854  N   LYS B2014     -65.441 104.767-215.279  1.00  0.00           N  
ATOM   2855  CA  LYS B2014     -66.437 104.853-214.221  1.00  0.00           C  
ATOM   2856  C   LYS B2014     -66.872 103.474-213.707  1.00  0.00           C  
ATOM   2857  O   LYS B2014     -67.316 103.337-212.567  1.00  0.00           O  
ATOM   2858  CB  LYS B2014     -67.659 105.627-214.719  1.00  0.00           C  
ATOM   2859  CG  LYS B2014     -68.678 105.893-213.631  1.00  0.00           C  
ATOM   2860  CD  LYS B2014     -69.781 106.827-214.095  1.00  0.00           C  
ATOM   2861  CE  LYS B2014     -70.652 107.251-212.914  1.00  0.00           C  
ATOM   2862  NZ  LYS B2014     -71.708 108.223-213.324  1.00  0.00           N  
ATOM   2863  N   GLU B2026     -66.727 102.456-214.549  1.00  0.00           N  
ATOM   2864  CA  GLU B2026     -67.125 101.100-214.189  1.00  0.00           C  
ATOM   2865  C   GLU B2026     -66.116 100.346-213.345  1.00  0.00           C  
ATOM   2866  O   GLU B2026     -66.480  99.415-212.631  1.00  0.00           O  
ATOM   2867  CB  GLU B2026     -67.419 100.292-215.453  1.00  0.00           C  
ATOM   2868  CG  GLU B2026     -68.819 100.488-215.998  1.00  0.00           C  
ATOM   2869  CD  GLU B2026     -68.904 100.211-217.487  1.00  0.00           C  
ATOM   2870  OE1 GLU B2026     -68.185  99.307-217.973  1.00  0.00           O  
ATOM   2871  OE2 GLU B2026     -69.699 100.893-218.169  1.00  0.00           O  
ATOM   2872  N   VAL B2027     -64.850 100.731-213.424  1.00  0.00           N  
ATOM   2873  CA  VAL B2027     -63.842 100.032-212.647  1.00  0.00           C  
ATOM   2874  C   VAL B2027     -63.822 100.459-211.179  1.00  0.00           C  
ATOM   2875  O   VAL B2027     -63.240 101.479-210.814  1.00  0.00           O  
ATOM   2876  CB  VAL B2027     -62.441 100.193-213.282  1.00  0.00           C  
ATOM   2877  CG1 VAL B2027     -62.190 101.627-213.617  1.00  0.00           C  
ATOM   2878  CG2 VAL B2027     -61.379  99.668-212.345  1.00  0.00           C  
ATOM   2879  N   THR B2039     -64.481  99.650-210.351  1.00  0.00           N  
ATOM   2880  CA  THR B2039     -64.578  99.873-208.909  1.00  0.00           C  
ATOM   2881  C   THR B2039     -63.277  99.529-208.193  1.00  0.00           C  
ATOM   2882  O   THR B2039     -62.377  98.917-208.778  1.00  0.00           O  
ATOM   2883  CB  THR B2039     -65.687  99.007-208.308  1.00  0.00           C  
ATOM   2884  OG1 THR B2039     -65.394  97.621-208.557  1.00  0.00           O  
ATOM   2885  CG2 THR B2039     -67.032  99.358-208.939  1.00  0.00           C  
ATOM   2886  N   ASP B2040     -63.184  99.913-206.923  1.00  0.00           N  
ATOM   2887  CA  ASP B2040     -61.989  99.634-206.128  1.00  0.00           C  
ATOM   2888  C   ASP B2040     -61.803  98.128-205.981  1.00  0.00           C  
ATOM   2889  O   ASP B2040     -60.676  97.631-205.976  1.00  0.00           O  
ATOM   2890  CB  ASP B2040     -62.106 100.262-204.736  1.00  0.00           C  
ATOM   2891  CG  ASP B2040     -62.341 101.760-204.786  1.00  0.00           C  
ATOM   2892  OD1 ASP B2040     -61.487 102.494-205.349  1.00  0.00           O  
ATOM   2893  OD2 ASP B2040     -63.391 102.194-204.254  1.00  0.00           O  
ATOM   2894  N   GLU B2041     -62.914  97.409-205.844  1.00  0.00           N  
ATOM   2895  CA  GLU B2041     -62.856  95.962-205.721  1.00  0.00           C  
ATOM   2896  C   GLU B2041     -62.243  95.416-207.010  1.00  0.00           C  
ATOM   2897  O   GLU B2041     -61.463  94.461-206.984  1.00  0.00           O  
ATOM   2898  CB  GLU B2041     -64.259  95.382-205.511  1.00  0.00           C  
ATOM   2899  N   ILE B2042     -62.588  96.036-208.133  1.00  0.00           N  
ATOM   2900  CA  ILE B2042     -62.060  95.602-209.420  1.00  0.00           C  
ATOM   2901  C   ILE B2042     -60.587  95.985-209.537  1.00  0.00           C  
ATOM   2902  O   ILE B2042     -59.765  95.184-209.969  1.00  0.00           O  
ATOM   2903  CB  ILE B2042     -62.876  96.221-210.592  1.00  0.00           C  
ATOM   2904  CG1 ILE B2042     -64.289  95.630-210.605  1.00  0.00           C  
ATOM   2905  CG2 ILE B2042     -62.185  95.964-211.928  1.00  0.00           C  
ATOM   2906  CD1 ILE B2042     -64.342  94.143-210.891  1.00  0.00           C  
ATOM   2907  N   VAL B2043     -60.243  97.203-209.136  1.00  0.00           N  
ATOM   2908  CA  VAL B2043     -58.848  97.630-209.224  1.00  0.00           C  
ATOM   2909  C   VAL B2043     -58.010  96.735-208.345  1.00  0.00           C  
ATOM   2910  O   VAL B2043     -56.896  96.361-208.710  1.00  0.00           O  
ATOM   2911  CB  VAL B2043     -58.631  99.070-208.733  1.00  0.00           C  
ATOM   2912  CG1 VAL B2043     -57.408  99.650-209.399  1.00  0.00           C  
ATOM   2913  CG2 VAL B2043     -59.843  99.914-209.030  1.00  0.00           C  
ATOM   2914  N   LYS B2044     -58.563  96.392-207.185  1.00  0.00           N  
ATOM   2915  CA  LYS B2044     -57.869  95.546-206.228  1.00  0.00           C  
ATOM   2916  C   LYS B2044     -57.551  94.159-206.785  1.00  0.00           C  
ATOM   2917  O   LYS B2044     -56.452  93.651-206.576  1.00  0.00           O  
ATOM   2918  CB  LYS B2044     -58.689  95.411-204.942  1.00  0.00           C  
ATOM   2919  CG  LYS B2044     -57.929  94.728-203.823  1.00  0.00           C  
ATOM   2920  CD  LYS B2044     -58.726  94.676-202.522  1.00  0.00           C  
ATOM   2921  CE  LYS B2044     -57.929  93.952-201.432  1.00  0.00           C  
ATOM   2922  NZ  LYS B2044     -58.596  93.989-200.089  1.00  0.00           N  
ATOM   2923  N   GLU B2047     -58.494  93.542-207.493  1.00  0.00           N  
ATOM   2924  CA  GLU B2047     -58.219  92.225-208.044  1.00  0.00           C  
ATOM   2925  C   GLU B2047     -57.103  92.324-209.082  1.00  0.00           C  
ATOM   2926  O   GLU B2047     -56.186  91.510-209.095  1.00  0.00           O  
ATOM   2927  CB  GLU B2047     -59.467  91.619-208.689  1.00  0.00           C  
ATOM   2928  CG  GLU B2047     -59.286  90.138-209.033  1.00  0.00           C  
ATOM   2929  CD  GLU B2047     -60.515  89.507-209.664  1.00  0.00           C  
ATOM   2930  OE1 GLU B2047     -61.643  89.906-209.294  1.00  0.00           O  
ATOM   2931  OE2 GLU B2047     -60.350  88.599-210.517  1.00  0.00           O  
ATOM   2932  N   PHE B2048     -57.184  93.325-209.951  1.00  0.00           N  
ATOM   2933  CA  PHE B2048     -56.173  93.518-210.991  1.00  0.00           C  
ATOM   2934  C   PHE B2048     -54.788  93.636-210.377  1.00  0.00           C  
ATOM   2935  O   PHE B2048     -53.812  93.114-210.920  1.00  0.00           O  
ATOM   2936  CB  PHE B2048     -56.459  94.796-211.794  1.00  0.00           C  
ATOM   2937  CG  PHE B2048     -57.214  94.570-213.069  1.00  0.00           C  
ATOM   2938  CD1 PHE B2048     -56.549  94.148-214.229  1.00  0.00           C  
ATOM   2939  CD2 PHE B2048     -58.582  94.823-213.133  1.00  0.00           C  
ATOM   2940  CE1 PHE B2048     -57.236  93.993-215.420  1.00  0.00           C  
ATOM   2941  CE2 PHE B2048     -59.281  94.667-214.331  1.00  0.00           C  
ATOM   2942  CZ  PHE B2048     -58.608  94.256-215.472  1.00  0.00           C  
ATOM   2943  N   MET B2049     -54.717  94.333-209.243  1.00  0.00           N  
ATOM   2944  CA  MET B2049     -53.454  94.565-208.555  1.00  0.00           C  
ATOM   2945  C   MET B2049     -53.056  93.501-207.528  1.00  0.00           C  
ATOM   2946  O   MET B2049     -52.034  93.630-206.846  1.00  0.00           O  
ATOM   2947  CB  MET B2049     -53.487  95.938-207.886  1.00  0.00           C  
ATOM   2948  CG  MET B2049     -53.594  97.098-208.863  1.00  0.00           C  
ATOM   2949  SD  MET B2049     -53.106  98.671-208.091  1.00  0.00           S  
ATOM   2950  CE  MET B2049     -54.611  99.526-208.146  1.00  0.00           C  
ATOM   2951  N   THR B2050     -53.849  92.445-207.409  1.00  0.00           N  
ATOM   2952  CA  THR B2050     -53.517  91.402-206.457  1.00  0.00           C  
ATOM   2953  C   THR B2050     -52.631  90.332-207.094  1.00  0.00           C  
ATOM   2954  O   THR B2050     -53.010  89.720-208.096  1.00  0.00           O  
ATOM   2955  CB  THR B2050     -54.775  90.734-205.921  1.00  0.00           C  
ATOM   2956  OG1 THR B2050     -55.552  91.696-205.205  1.00  0.00           O  
ATOM   2957  CG2 THR B2050     -54.402  89.583-204.989  1.00  0.00           C  
ATOM   2958  N   PRO B2051     -51.425  90.106-206.539  1.00  0.00           N  
ATOM   2959  CA  PRO B2051     -50.583  89.072-207.152  1.00  0.00           C  
ATOM   2960  C   PRO B2051     -51.362  87.764-207.078  1.00  0.00           C  
ATOM   2961  O   PRO B2051     -51.858  87.383-206.022  1.00  0.00           O  
ATOM   2962  CB  PRO B2051     -49.310  89.103-206.298  1.00  0.00           C  
ATOM   2963  CG  PRO B2051     -49.767  89.659-205.007  1.00  0.00           C  
ATOM   2964  CD  PRO B2051     -50.759  90.709-205.373  1.00  0.00           C  
ATOM   2965  N   ARG B2085     -51.499  87.100-208.214  1.00  0.00           N  
ATOM   2966  CA  ARG B2085     -52.282  85.878-208.267  1.00  0.00           C  
ATOM   2967  C   ARG B2085     -51.946  85.068-209.497  1.00  0.00           C  
ATOM   2968  O   ARG B2085     -51.182  85.504-210.356  1.00  0.00           O  
ATOM   2969  CB  ARG B2085     -53.766  86.235-208.312  1.00  0.00           C  
ATOM   2970  CG  ARG B2085     -54.156  87.027-209.562  1.00  0.00           C  
ATOM   2971  CD  ARG B2085     -55.436  87.830-209.345  1.00  0.00           C  
ATOM   2972  NE  ARG B2085     -55.894  88.550-210.538  1.00  0.00           N  
ATOM   2973  CZ  ARG B2085     -55.235  89.543-211.136  1.00  0.00           C  
ATOM   2974  NH1 ARG B2085     -54.060  89.957-210.672  1.00  0.00           N  
ATOM   2975  NH2 ARG B2085     -55.772  90.145-212.187  1.00  0.00           N  
ATOM   2976  N   LYS B2086     -52.531  83.882-209.576  1.00  0.00           N  
ATOM   2977  CA  LYS B2086     -52.324  83.021-210.730  1.00  0.00           C  
ATOM   2978  C   LYS B2086     -53.275  83.542-211.810  1.00  0.00           C  
ATOM   2979  O   LYS B2086     -54.438  83.841-211.529  1.00  0.00           O  
ATOM   2980  CB  LYS B2086     -52.670  81.564-210.383  1.00  0.00           C  
ATOM   2981  CG  LYS B2086     -52.347  80.575-211.498  1.00  0.00           C  
ATOM   2982  CD  LYS B2086     -53.278  79.360-211.500  1.00  0.00           C  
ATOM   2983  CE  LYS B2086     -53.009  78.470-212.719  1.00  0.00           C  
ATOM   2984  NZ  LYS B2086     -53.927  77.296-212.795  1.00  0.00           N  
ATOM   2985  N   LEU B2087     -52.779  83.677-213.034  1.00  0.00           N  
ATOM   2986  CA  LEU B2087     -53.616  84.145-214.130  1.00  0.00           C  
ATOM   2987  C   LEU B2087     -54.105  82.905-214.862  1.00  0.00           C  
ATOM   2988  O   LEU B2087     -53.523  81.832-214.711  1.00  0.00           O  
ATOM   2989  CB  LEU B2087     -52.811  85.051-215.067  1.00  0.00           C  
ATOM   2990  CG  LEU B2087     -52.244  86.294-214.377  1.00  0.00           C  
ATOM   2991  CD1 LEU B2087     -51.487  87.151-215.373  1.00  0.00           C  
ATOM   2992  CD2 LEU B2087     -53.379  87.082-213.746  1.00  0.00           C  
ATOM   2993  N   SER B2088     -55.170  83.043-215.642  1.00  0.00           N  
ATOM   2994  CA  SER B2088     -55.726  81.908-216.366  1.00  0.00           C  
ATOM   2995  C   SER B2088     -54.815  81.348-217.451  1.00  0.00           C  
ATOM   2996  O   SER B2088     -55.180  81.306-218.627  1.00  0.00           O  
ATOM   2997  CB  SER B2088     -57.074  82.283-216.967  1.00  0.00           C  
ATOM   2998  OG  SER B2088     -57.981  82.610-215.935  1.00  0.00           O  
ATOM   2999  N   PHE B2089     -53.627  80.922-217.037  1.00  0.00           N  
ATOM   3000  CA  PHE B2089     -52.641  80.333-217.932  1.00  0.00           C  
ATOM   3001  C   PHE B2089     -51.887  79.238-217.184  1.00  0.00           C  
ATOM   3002  O   PHE B2089     -51.727  79.305-215.963  1.00  0.00           O  
ATOM   3003  CB  PHE B2089     -51.660  81.393-218.432  1.00  0.00           C  
ATOM   3004  CG  PHE B2089     -52.239  82.307-219.466  1.00  0.00           C  
ATOM   3005  CD1 PHE B2089     -53.165  83.285-219.113  1.00  0.00           C  
ATOM   3006  CD2 PHE B2089     -51.882  82.172-220.803  1.00  0.00           C  
ATOM   3007  CE1 PHE B2089     -53.730  84.117-220.078  1.00  0.00           C  
ATOM   3008  CE2 PHE B2089     -52.439  82.998-221.776  1.00  0.00           C  
ATOM   3009  CZ  PHE B2089     -53.367  83.973-221.413  1.00  0.00           C  
ATOM   3010  N   ASP B2090     -51.433  78.228-217.916  1.00  0.00           N  
ATOM   3011  CA  ASP B2090     -50.710  77.126-217.296  1.00  0.00           C  
ATOM   3012  C   ASP B2090     -49.302  76.988-217.864  1.00  0.00           C  
ATOM   3013  O   ASP B2090     -49.120  76.745-219.060  1.00  0.00           O  
ATOM   3014  CB  ASP B2090     -51.485  75.821-217.488  1.00  0.00           C  
ATOM   3015  CG  ASP B2090     -51.017  74.724-216.553  1.00  0.00           C  
ATOM   3016  OD1 ASP B2090     -49.843  74.305-216.659  1.00  0.00           O  
ATOM   3017  OD2 ASP B2090     -51.824  74.285-215.705  1.00  0.00           O  
ATOM   3018  N   PHE B2091     -48.309  77.150-216.993  1.00  0.00           N  
ATOM   3019  CA  PHE B2091     -46.910  77.045-217.386  1.00  0.00           C  
ATOM   3020  C   PHE B2091     -46.223  75.945-216.579  1.00  0.00           C  
ATOM   3021  O   PHE B2091     -45.657  76.202-215.513  1.00  0.00           O  
ATOM   3022  CB  PHE B2091     -46.187  78.381-217.163  1.00  0.00           C  
ATOM   3023  CG  PHE B2091     -46.809  79.544-217.893  1.00  0.00           C  
ATOM   3024  CD1 PHE B2091     -47.946  80.171-217.394  1.00  0.00           C  
ATOM   3025  CD2 PHE B2091     -46.268  80.001-219.092  1.00  0.00           C  
ATOM   3026  CE1 PHE B2091     -48.534  81.237-218.079  1.00  0.00           C  
ATOM   3027  CE2 PHE B2091     -46.850  81.064-219.782  1.00  0.00           C  
ATOM   3028  CZ  PHE B2091     -47.984  81.682-219.276  1.00  0.00           C  
ATOM   3029  N   GLN B2092     -46.280  74.718-217.087  1.00  0.00           N  
ATOM   3030  CA  GLN B2092     -45.661  73.582-216.410  1.00  0.00           C  
ATOM   3031  C   GLN B2092     -44.727  72.837-217.358  1.00  0.00           C  
ATOM   3032  O   GLN B2092     -43.516  72.773-217.055  1.00  0.00           O  
ATOM   3033  CB  GLN B2092     -46.739  72.637-215.879  1.00  0.00           C  
HETATM 3034  N   TRP B 817     -40.659 104.388-216.557  1.00  0.00           N  
HETATM 3035  CA  TRP B 817     -41.899 104.556-217.330  1.00  0.00           C  
HETATM 3036  C   TRP B 817     -42.407 105.991-217.197  1.00  0.00           C  
HETATM 3037  O   TRP B 817     -41.810 106.808-216.500  1.00  0.00           O  
HETATM 3038  CB  TRP B 817     -42.963 103.574-216.832  1.00  0.00           C  
HETATM 3039  CG  TRP B 817     -42.581 102.128-217.158  1.00  0.00           C  
HETATM 3040  CD1 TRP B 817     -42.080 101.231-216.312  1.00  0.00           C  
HETATM 3041  CD2 TRP B 817     -42.685 101.511-218.400  1.00  0.00           C  
HETATM 3042  NE1 TRP B 817     -41.862 100.083-216.951  1.00  0.00           N  
HETATM 3043  CE2 TRP B 817     -42.216 100.212-218.228  1.00  0.00           C  
HETATM 3044  CE3 TRP B 817     -43.139 101.937-219.643  1.00  0.00           C  
HETATM 3045  CZ2 TRP B 817     -42.201  99.333-219.305  1.00  0.00           C  
HETATM 3046  CZ3 TRP B 817     -43.121 101.055-220.722  1.00  0.00           C  
HETATM 3047  CH2 TRP B 817     -42.654  99.756-220.553  1.00  0.00           C  
HETATM 3048  OXT TRP B 817     -43.428 106.343-217.793  1.00  0.00           O  
TER
END
