# Supplementary material for: Backbone Brackets and Arginine Tweezers delineate Class I and Class II aminoacyl tRNA synthetases
Source: PLoS Comput Biol. 2018 Apr 16;14(4):e1006101. doi: 10.1371/journal.pcbi.1006101 (PMC5919687; doi:10.1371/journal.pcbi.1006101)
Supplement: S11 File — All structures of Class I aaRS with residues renumbered according to the MSA. (GZ) [file pcbi.1006101.s023.tar.gz › 2rd2_A_renum.pdb]

ATOM      1  N   THR A 226      21.253  26.333  14.077  1.00  0.00           N  
ATOM      2  CA  THR A 226      21.573  27.793  14.000  1.00  0.00           C  
ATOM      3  C   THR A 226      22.339  28.240  15.260  1.00  0.00           C  
ATOM      4  O   THR A 226      22.228  27.616  16.318  1.00  0.00           O  
ATOM      5  CB  THR A 226      20.272  28.628  13.866  1.00  0.00           C  
ATOM      6  OG1 THR A 226      20.591  29.963  13.452  1.00  0.00           O  
ATOM      7  CG2 THR A 226      19.535  28.681  15.201  1.00  0.00           C  
ATOM      8  N   ASN A 227      23.117  29.311  15.145  1.00  0.00           N  
ATOM      9  CA  ASN A 227      23.879  29.820  16.280  1.00  0.00           C  
ATOM     10  C   ASN A 227      23.904  31.340  16.213  1.00  0.00           C  
ATOM     11  O   ASN A 227      23.522  31.922  15.197  1.00  0.00           O  
ATOM     12  CB  ASN A 227      25.296  29.257  16.258  1.00  0.00           C  
ATOM     13  CG  ASN A 227      26.002  29.522  14.950  1.00  0.00           C  
ATOM     14  OD1 ASN A 227      26.107  30.669  14.512  1.00  0.00           O  
ATOM     15  ND2 ASN A 227      26.498  28.463  14.318  1.00  0.00           N  
ATOM     16  N   PHE A 228      24.359  31.998  17.274  1.00  0.00           N  
ATOM     17  CA  PHE A 228      24.344  33.453  17.259  1.00  0.00           C  
ATOM     18  C   PHE A 228      25.036  34.078  16.058  1.00  0.00           C  
ATOM     19  O   PHE A 228      24.591  35.104  15.556  1.00  0.00           O  
ATOM     20  CB  PHE A 228      24.914  34.031  18.560  1.00  0.00           C  
ATOM     21  CG  PHE A 228      26.401  33.897  18.706  1.00  0.00           C  
ATOM     22  CD1 PHE A 228      26.980  32.677  19.059  1.00  0.00           C  
ATOM     23  CD2 PHE A 228      27.228  35.012  18.539  1.00  0.00           C  
ATOM     24  CE1 PHE A 228      28.364  32.567  19.249  1.00  0.00           C  
ATOM     25  CE2 PHE A 228      28.610  34.923  18.724  1.00  0.00           C  
ATOM     26  CZ  PHE A 228      29.182  33.696  19.081  1.00  0.00           C  
ATOM     27  N   ILE A 229      26.108  33.457  15.583  1.00  0.00           N  
ATOM     28  CA  ILE A 229      26.834  33.991  14.438  1.00  0.00           C  
ATOM     29  C   ILE A 229      26.002  33.913  13.160  1.00  0.00           C  
ATOM     30  O   ILE A 229      26.003  34.847  12.360  1.00  0.00           O  
ATOM     31  CB  ILE A 229      28.168  33.242  14.238  1.00  0.00           C  
ATOM     32  CG1 ILE A 229      29.037  33.426  15.475  1.00  0.00           C  
ATOM     33  CG2 ILE A 229      28.890  33.752  13.006  1.00  0.00           C  
ATOM     34  CD1 ILE A 229      30.261  32.525  15.494  1.00  0.00           C  
ATOM     35  N   ARG A 230      25.297  32.805  12.958  1.00  0.00           N  
ATOM     36  CA  ARG A 230      24.476  32.670  11.759  1.00  0.00           C  
ATOM     37  C   ARG A 230      23.336  33.681  11.807  1.00  0.00           C  
ATOM     38  O   ARG A 230      22.955  34.249  10.783  1.00  0.00           O  
ATOM     39  CB  ARG A 230      23.933  31.245  11.627  1.00  0.00           C  
ATOM     40  CG  ARG A 230      24.880  30.308  10.874  1.00  0.00           C  
ATOM     41  CD  ARG A 230      24.505  28.840  11.042  1.00  0.00           C  
ATOM     42  NE  ARG A 230      25.413  27.955  10.320  1.00  0.00           N  
ATOM     43  CZ  ARG A 230      25.216  27.543   9.073  1.00  0.00           C  
ATOM     44  NH1 ARG A 230      24.137  27.931   8.414  1.00  0.00           N  
ATOM     45  NH2 ARG A 230      26.101  26.757   8.478  1.00  0.00           N  
ATOM     46  N   GLN A 232      22.810  33.915  13.007  1.00  0.00           N  
ATOM     47  CA  GLN A 232      21.736  34.879  13.186  1.00  0.00           C  
ATOM     48  C   GLN A 232      22.210  36.283  12.828  1.00  0.00           C  
ATOM     49  O   GLN A 232      21.494  37.024  12.158  1.00  0.00           O  
ATOM     50  CB  GLN A 232      21.215  34.834  14.620  1.00  0.00           C  
ATOM     51  CG  GLN A 232      20.240  33.694  14.864  1.00  0.00           C  
ATOM     52  CD  GLN A 232      19.823  33.588  16.313  1.00  0.00           C  
ATOM     53  OE1 GLN A 232      19.524  34.592  16.957  1.00  0.00           O  
ATOM     54  NE2 GLN A 232      19.790  32.367  16.833  1.00  0.00           N  
ATOM     55  N   ILE A 233      23.408  36.655  13.268  1.00  0.00           N  
ATOM     56  CA  ILE A 233      23.942  37.969  12.931  1.00  0.00           C  
ATOM     57  C   ILE A 233      23.950  38.074  11.402  1.00  0.00           C  
ATOM     58  O   ILE A 233      23.356  38.986  10.814  1.00  0.00           O  
ATOM     59  CB  ILE A 233      25.390  38.141  13.456  1.00  0.00           C  
ATOM     60  CG1 ILE A 233      25.368  38.350  14.971  1.00  0.00           C  
ATOM     61  CG2 ILE A 233      26.073  39.320  12.766  1.00  0.00           C  
ATOM     62  CD1 ILE A 233      26.722  38.235  15.624  1.00  0.00           C  
ATOM     63  N   ILE A 234      24.609  37.114  10.762  1.00  0.00           N  
ATOM     64  CA  ILE A 234      24.701  37.085   9.311  1.00  0.00           C  
ATOM     65  C   ILE A 234      23.329  37.200   8.646  1.00  0.00           C  
ATOM     66  O   ILE A 234      23.191  37.890   7.643  1.00  0.00           O  
ATOM     67  CB  ILE A 234      25.416  35.796   8.852  1.00  0.00           C  
ATOM     68  CG1 ILE A 234      26.870  35.833   9.331  1.00  0.00           C  
ATOM     69  CG2 ILE A 234      25.361  35.654   7.342  1.00  0.00           C  
ATOM     70  CD1 ILE A 234      27.637  34.574   9.027  1.00  0.00           C  
ATOM     71  N   ASP A 235      22.314  36.539   9.194  1.00  0.00           N  
ATOM     72  CA  ASP A 235      20.985  36.626   8.600  1.00  0.00           C  
ATOM     73  C   ASP A 235      20.535  38.076   8.547  1.00  0.00           C  
ATOM     74  O   ASP A 235      19.894  38.508   7.587  1.00  0.00           O  
ATOM     75  CB  ASP A 235      19.972  35.810   9.396  1.00  0.00           C  
ATOM     76  CG  ASP A 235      20.193  34.324   9.254  1.00  0.00           C  
ATOM     77  OD1 ASP A 235      20.754  33.903   8.216  1.00  0.00           O  
ATOM     78  OD2 ASP A 235      19.794  33.574  10.172  1.00  0.00           O  
ATOM     79  N   GLU A 236      20.884  38.823   9.589  1.00  0.00           N  
ATOM     80  CA  GLU A 236      20.540  40.235   9.683  1.00  0.00           C  
ATOM     81  C   GLU A 236      21.338  41.000   8.631  1.00  0.00           C  
ATOM     82  O   GLU A 236      20.768  41.557   7.690  1.00  0.00           O  
ATOM     83  CB  GLU A 236      20.862  40.738  11.091  1.00  0.00           C  
ATOM     84  CG  GLU A 236      20.133  39.937  12.168  1.00  0.00           C  
ATOM     85  CD  GLU A 236      20.700  40.147  13.560  1.00  0.00           C  
ATOM     86  OE1 GLU A 236      20.613  41.282  14.077  1.00  0.00           O  
ATOM     87  OE2 GLU A 236      21.235  39.174  14.139  1.00  0.00           O  
ATOM     88  N   ASP A 237      22.660  41.004   8.786  1.00  0.00           N  
ATOM     89  CA  ASP A 237      23.558  41.676   7.849  1.00  0.00           C  
ATOM     90  C   ASP A 237      23.104  41.541   6.400  1.00  0.00           C  
ATOM     91  O   ASP A 237      23.181  42.499   5.621  1.00  0.00           O  
ATOM     92  CB  ASP A 237      24.962  41.098   7.975  1.00  0.00           C  
ATOM     93  CG  ASP A 237      25.641  41.515   9.249  1.00  0.00           C  
ATOM     94  OD1 ASP A 237      24.924  41.809  10.230  1.00  0.00           O  
ATOM     95  OD2 ASP A 237      26.893  41.538   9.274  1.00  0.00           O  
ATOM     96  N   LEU A 238      22.644  40.347   6.034  1.00  0.00           N  
ATOM     97  CA  LEU A 238      22.200  40.111   4.670  1.00  0.00           C  
ATOM     98  C   LEU A 238      21.020  41.017   4.359  1.00  0.00           C  
ATOM     99  O   LEU A 238      21.035  41.730   3.348  1.00  0.00           O  
ATOM    100  CB  LEU A 238      21.837  38.626   4.464  1.00  0.00           C  
ATOM    101  CG  LEU A 238      22.947  37.810   3.766  1.00  0.00           C  
ATOM    102  CD1 LEU A 238      24.264  37.993   4.518  1.00  0.00           C  
ATOM    103  CD2 LEU A 238      22.574  36.325   3.689  1.00  0.00           C  
ATOM    104  N   ALA A 239      20.018  41.002   5.239  1.00  0.00           N  
ATOM    105  CA  ALA A 239      18.822  41.833   5.069  1.00  0.00           C  
ATOM    106  C   ALA A 239      19.215  43.311   4.913  1.00  0.00           C  
ATOM    107  O   ALA A 239      19.094  43.885   3.825  1.00  0.00           O  
ATOM    108  CB  ALA A 239      17.874  41.654   6.269  1.00  0.00           C  
ATOM    109  N   SER A 240      19.694  43.915   5.997  1.00  0.00           N  
ATOM    110  CA  SER A 240      20.117  45.312   5.975  1.00  0.00           C  
ATOM    111  C   SER A 240      20.966  45.612   4.739  1.00  0.00           C  
ATOM    112  O   SER A 240      20.958  46.728   4.218  1.00  0.00           O  
ATOM    113  CB  SER A 240      20.936  45.640   7.232  1.00  0.00           C  
ATOM    114  OG  SER A 240      22.225  45.037   7.187  1.00  0.00           O  
ATOM    115  N   GLY A 241      21.703  44.613   4.276  1.00  0.00           N  
ATOM    116  CA  GLY A 241      22.546  44.812   3.114  1.00  0.00           C  
ATOM    117  C   GLY A 241      23.969  45.237   3.449  1.00  0.00           C  
ATOM    118  O   GLY A 241      24.668  45.788   2.592  1.00  0.00           O  
ATOM    119  N   LYS A 243      24.403  45.003   4.690  1.00  0.00           N  
ATOM    120  CA  LYS A 243      25.773  45.350   5.082  1.00  0.00           C  
ATOM    121  C   LYS A 243      26.645  44.531   4.142  1.00  0.00           C  
ATOM    122  O   LYS A 243      27.655  45.003   3.616  1.00  0.00           O  
ATOM    123  CB  LYS A 243      26.052  44.942   6.535  1.00  0.00           C  
ATOM    124  CG  LYS A 243      27.450  45.331   7.047  1.00  0.00           C  
ATOM    125  CD  LYS A 243      27.535  45.121   8.577  1.00  0.00           C  
ATOM    126  CE  LYS A 243      28.887  45.562   9.169  1.00  0.00           C  
ATOM    127  NZ  LYS A 243      29.186  47.023   8.986  1.00  0.00           N  
ATOM    128  N   HIS A 244      26.222  43.290   3.933  1.00  0.00           N  
ATOM    129  CA  HIS A 244      26.919  42.388   3.033  1.00  0.00           C  
ATOM    130  C   HIS A 244      25.883  41.750   2.119  1.00  0.00           C  
ATOM    131  O   HIS A 244      24.701  41.621   2.475  1.00  0.00           O  
ATOM    132  CB  HIS A 244      27.654  41.289   3.818  1.00  0.00           C  
ATOM    133  CG  HIS A 244      28.686  41.812   4.767  1.00  0.00           C  
ATOM    134  ND1 HIS A 244      29.765  42.569   4.354  1.00  0.00           N  
ATOM    135  CD2 HIS A 244      28.802  41.692   6.113  1.00  0.00           C  
ATOM    136  CE1 HIS A 244      30.500  42.891   5.406  1.00  0.00           C  
ATOM    137  NE2 HIS A 244      29.938  42.372   6.485  1.00  0.00           N  
ATOM    138  N   THR A 245      26.334  41.362   0.934  1.00  0.00           N  
ATOM    139  CA  THR A 245      25.470  40.709  -0.033  1.00  0.00           C  
ATOM    140  C   THR A 245      26.140  39.368  -0.299  1.00  0.00           C  
ATOM    141  O   THR A 245      25.642  38.546  -1.080  1.00  0.00           O  
ATOM    142  CB  THR A 245      25.373  41.524  -1.335  1.00  0.00           C  
ATOM    143  OG1 THR A 245      26.666  41.601  -1.957  1.00  0.00           O  
ATOM    144  CG2 THR A 245      24.887  42.932  -1.024  1.00  0.00           C  
ATOM    145  N   THR A 264      27.285  39.171   0.357  1.00  0.00           N  
ATOM    146  CA  THR A 264      28.054  37.931   0.243  1.00  0.00           C  
ATOM    147  C   THR A 264      28.818  37.748   1.545  1.00  0.00           C  
ATOM    148  O   THR A 264      29.211  38.736   2.164  1.00  0.00           O  
ATOM    149  CB  THR A 264      29.095  37.994  -0.897  1.00  0.00           C  
ATOM    150  OG1 THR A 264      28.533  38.659  -2.035  1.00  0.00           O  
ATOM    151  CG2 THR A 264      29.507  36.582  -1.308  1.00  0.00           C  
ATOM    152  N   VAL A 266      29.003  36.505   1.980  1.00  0.00           N  
ATOM    153  CA  VAL A 266      29.764  36.274   3.194  1.00  0.00           C  
ATOM    154  C   VAL A 266      31.080  35.620   2.804  1.00  0.00           C  
ATOM    155  O   VAL A 266      31.120  34.718   1.968  1.00  0.00           O  
ATOM    156  CB  VAL A 266      29.004  35.391   4.229  1.00  0.00           C  
ATOM    157  CG1 VAL A 266      27.586  35.914   4.401  1.00  0.00           C  
ATOM    158  CG2 VAL A 266      29.013  33.940   3.816  1.00  0.00           C  
ATOM    159  N   HIS A 267      32.163  36.096   3.399  1.00  0.00           N  
ATOM    160  CA  HIS A 267      33.471  35.567   3.084  1.00  0.00           C  
ATOM    161  C   HIS A 267      34.235  35.310   4.375  1.00  0.00           C  
ATOM    162  O   HIS A 267      34.686  36.243   5.041  1.00  0.00           O  
ATOM    163  CB  HIS A 267      34.223  36.565   2.210  1.00  0.00           C  
ATOM    164  CG  HIS A 267      35.265  35.942   1.337  1.00  0.00           C  
ATOM    165  ND1 HIS A 267      36.081  34.915   1.765  1.00  0.00           N  
ATOM    166  CD2 HIS A 267      35.664  36.239   0.079  1.00  0.00           C  
ATOM    167  CE1 HIS A 267      36.939  34.609   0.809  1.00  0.00           C  
ATOM    168  NE2 HIS A 267      36.708  35.397  -0.225  1.00  0.00           N  
ATOM    169  N   THR A 268      34.380  34.032   4.712  1.00  0.00           N  
ATOM    170  CA  THR A 268      35.064  33.615   5.929  1.00  0.00           C  
ATOM    171  C   THR A 268      36.433  33.019   5.624  1.00  0.00           C  
ATOM    172  O   THR A 268      36.872  33.003   4.466  1.00  0.00           O  
ATOM    173  CB  THR A 268      34.246  32.541   6.660  1.00  0.00           C  
ATOM    174  OG1 THR A 268      34.118  31.389   5.815  1.00  0.00           O  
ATOM    175  CG2 THR A 268      32.864  33.065   6.995  1.00  0.00           C  
ATOM    176  N   ARG A 269      37.101  32.528   6.669  1.00  0.00           N  
ATOM    177  CA  ARG A 269      38.401  31.890   6.498  1.00  0.00           C  
ATOM    178  C   ARG A 269      38.822  30.961   7.634  1.00  0.00           C  
ATOM    179  O   ARG A 269      38.409  31.137   8.780  1.00  0.00           O  
ATOM    180  CB  ARG A 269      39.492  32.946   6.252  1.00  0.00           C  
ATOM    181  CG  ARG A 269      40.397  33.303   7.425  1.00  0.00           C  
ATOM    182  CD  ARG A 269      39.794  34.374   8.304  1.00  0.00           C  
ATOM    183  NE  ARG A 269      39.071  33.771   9.404  1.00  0.00           N  
ATOM    184  CZ  ARG A 269      39.400  33.897  10.680  1.00  0.00           C  
ATOM    185  NH1 ARG A 269      40.447  34.620  11.048  1.00  0.00           N  
ATOM    186  NH2 ARG A 269      38.686  33.260  11.584  1.00  0.00           N  
ATOM    187  N   PHE A 270      39.608  29.938   7.293  1.00  0.00           N  
ATOM    188  CA  PHE A 270      40.156  29.019   8.302  1.00  0.00           C  
ATOM    189  C   PHE A 270      41.658  29.308   8.243  1.00  0.00           C  
ATOM    190  O   PHE A 270      42.334  28.863   7.323  1.00  0.00           O  
ATOM    191  CB  PHE A 270      39.882  27.551   7.972  1.00  0.00           C  
ATOM    192  CG  PHE A 270      40.501  26.608   8.964  1.00  0.00           C  
ATOM    193  CD1 PHE A 270      40.246  26.761  10.330  1.00  0.00           C  
ATOM    194  CD2 PHE A 270      41.401  25.616   8.552  1.00  0.00           C  
ATOM    195  CE1 PHE A 270      40.880  25.951  11.272  1.00  0.00           C  
ATOM    196  CE2 PHE A 270      42.041  24.801   9.489  1.00  0.00           C  
ATOM    197  CZ  PHE A 270      41.781  24.970  10.852  1.00  0.00           C  
ATOM    198  N   PRO A 272      42.190  30.058   9.229  1.00  0.00           N  
ATOM    199  CA  PRO A 272      43.604  30.455   9.317  1.00  0.00           C  
ATOM    200  C   PRO A 272      44.533  29.722  10.294  1.00  0.00           C  
ATOM    201  O   PRO A 272      45.050  30.339  11.230  1.00  0.00           O  
ATOM    202  CB  PRO A 272      43.488  31.918   9.716  1.00  0.00           C  
ATOM    203  CG  PRO A 272      42.426  31.806  10.847  1.00  0.00           C  
ATOM    204  CD  PRO A 272      41.421  30.705  10.317  1.00  0.00           C  
ATOM    205  N   PRO A 273      44.781  28.422  10.096  1.00  0.00           N  
ATOM    206  CA  PRO A 273      45.682  27.766  11.057  1.00  0.00           C  
ATOM    207  C   PRO A 273      47.168  28.104  10.869  1.00  0.00           C  
ATOM    208  O   PRO A 273      47.596  28.415   9.759  1.00  0.00           O  
ATOM    209  CB  PRO A 273      45.435  26.297  10.786  1.00  0.00           C  
ATOM    210  CG  PRO A 273      45.273  26.288   9.281  1.00  0.00           C  
ATOM    211  CD  PRO A 273      44.303  27.461   9.086  1.00  0.00           C  
ATOM    212  N   GLU A 274      47.944  28.065  11.954  1.00  0.00           N  
ATOM    213  CA  GLU A 274      49.397  28.264  11.851  1.00  0.00           C  
ATOM    214  C   GLU A 274      49.999  26.871  11.657  1.00  0.00           C  
ATOM    215  O   GLU A 274      49.666  25.949  12.387  1.00  0.00           O  
ATOM    216  CB  GLU A 274      50.027  28.862  13.118  1.00  0.00           C  
ATOM    217  CG  GLU A 274      51.559  28.714  13.049  1.00  0.00           C  
ATOM    218  CD  GLU A 274      52.320  29.218  14.260  1.00  0.00           C  
ATOM    219  OE1 GLU A 274      51.809  29.129  15.390  1.00  0.00           O  
ATOM    220  OE2 GLU A 274      53.464  29.680  14.078  1.00  0.00           O  
ATOM    221  N   PRO A 275      50.897  26.703  10.682  1.00  0.00           N  
ATOM    222  CA  PRO A 275      51.471  25.369  10.491  1.00  0.00           C  
ATOM    223  C   PRO A 275      52.578  25.054  11.505  1.00  0.00           C  
ATOM    224  O   PRO A 275      53.764  24.980  11.161  1.00  0.00           O  
ATOM    225  CB  PRO A 275      51.963  25.420   9.050  1.00  0.00           C  
ATOM    226  CG  PRO A 275      52.421  26.835   8.918  1.00  0.00           C  
ATOM    227  CD  PRO A 275      51.361  27.641   9.642  1.00  0.00           C  
ATOM    228  N   ASN A 276      52.170  24.861  12.759  1.00  0.00           N  
ATOM    229  CA  ASN A 276      53.093  24.554  13.847  1.00  0.00           C  
ATOM    230  C   ASN A 276      52.738  23.223  14.528  1.00  0.00           C  
ATOM    231  O   ASN A 276      53.195  22.933  15.636  1.00  0.00           O  
ATOM    232  CB  ASN A 276      53.072  25.694  14.876  1.00  0.00           C  
ATOM    233  CG  ASN A 276      51.789  25.718  15.698  1.00  0.00           C  
ATOM    234  OD1 ASN A 276      50.694  25.499  15.172  1.00  0.00           O  
ATOM    235  ND2 ASN A 276      51.921  25.991  16.988  1.00  0.00           N  
ATOM    236  N   GLY A 277      51.924  22.416  13.864  1.00  0.00           N  
ATOM    237  CA  GLY A 277      51.545  21.130  14.421  1.00  0.00           C  
ATOM    238  C   GLY A 277      50.389  20.604  13.603  1.00  0.00           C  
ATOM    239  O   GLY A 277      50.016  21.241  12.613  1.00  0.00           O  
ATOM    240  N   TYR A 279      49.821  19.464  13.992  1.00  0.00           N  
ATOM    241  CA  TYR A 279      48.681  18.898  13.272  1.00  0.00           C  
ATOM    242  C   TYR A 279      47.368  19.409  13.845  1.00  0.00           C  
ATOM    243  O   TYR A 279      47.311  19.848  14.989  1.00  0.00           O  
ATOM    244  CB  TYR A 279      48.688  17.374  13.352  1.00  0.00           C  
ATOM    245  CG  TYR A 279      49.617  16.692  12.379  1.00  0.00           C  
ATOM    246  CD1 TYR A 279      50.979  16.997  12.352  1.00  0.00           C  
ATOM    247  CD2 TYR A 279      49.146  15.695  11.532  1.00  0.00           C  
ATOM    248  CE1 TYR A 279      51.853  16.316  11.513  1.00  0.00           C  
ATOM    249  CE2 TYR A 279      50.005  15.007  10.692  1.00  0.00           C  
ATOM    250  CZ  TYR A 279      51.361  15.314  10.689  1.00  0.00           C  
ATOM    251  OH  TYR A 279      52.233  14.574   9.911  1.00  0.00           O  
ATOM    252  N   LEU A 280      46.314  19.345  13.044  1.00  0.00           N  
ATOM    253  CA  LEU A 280      44.985  19.795  13.460  1.00  0.00           C  
ATOM    254  C   LEU A 280      44.323  18.805  14.417  1.00  0.00           C  
ATOM    255  O   LEU A 280      44.548  17.600  14.316  1.00  0.00           O  
ATOM    256  CB  LEU A 280      44.089  19.956  12.224  1.00  0.00           C  
ATOM    257  CG  LEU A 280      43.941  21.309  11.517  1.00  0.00           C  
ATOM    258  CD1 LEU A 280      45.229  22.105  11.584  1.00  0.00           C  
ATOM    259  CD2 LEU A 280      43.507  21.078  10.073  1.00  0.00           C  
ATOM    260  N   HIS A 281      43.515  19.311  15.347  1.00  0.00           N  
ATOM    261  CA  HIS A 281      42.791  18.436  16.262  1.00  0.00           C  
ATOM    262  C   HIS A 281      41.287  18.636  16.092  1.00  0.00           C  
ATOM    263  O   HIS A 281      40.856  19.497  15.322  1.00  0.00           O  
ATOM    264  CB  HIS A 281      43.194  18.673  17.726  1.00  0.00           C  
ATOM    265  CG  HIS A 281      43.136  20.103  18.159  1.00  0.00           C  
ATOM    266  ND1 HIS A 281      42.122  20.956  17.786  1.00  0.00           N  
ATOM    267  CD2 HIS A 281      43.953  20.819  18.966  1.00  0.00           C  
ATOM    268  CE1 HIS A 281      42.318  22.138  18.343  1.00  0.00           C  
ATOM    269  NE2 HIS A 281      43.423  22.080  19.063  1.00  0.00           N  
ATOM    270  N   ILE A 282      40.498  17.830  16.806  1.00  0.00           N  
ATOM    271  CA  ILE A 282      39.034  17.879  16.743  1.00  0.00           C  
ATOM    272  C   ILE A 282      38.487  19.299  16.994  1.00  0.00           C  
ATOM    273  O   ILE A 282      37.425  19.669  16.483  1.00  0.00           O  
ATOM    274  CB  ILE A 282      38.424  16.867  17.755  1.00  0.00           C  
ATOM    275  CG1 ILE A 282      36.903  16.849  17.652  1.00  0.00           C  
ATOM    276  CG2 ILE A 282      38.845  17.212  19.158  1.00  0.00           C  
ATOM    277  CD1 ILE A 282      36.403  16.185  16.434  1.00  0.00           C  
ATOM    278  N   GLY A 283      39.217  20.095  17.771  1.00  0.00           N  
ATOM    279  CA  GLY A 283      38.780  21.454  18.033  1.00  0.00           C  
ATOM    280  C   GLY A 283      38.845  22.251  16.747  1.00  0.00           C  
ATOM    281  O   GLY A 283      37.918  22.978  16.404  1.00  0.00           O  
ATOM    282  N   HIS A 284      39.952  22.108  16.028  1.00  0.00           N  
ATOM    283  CA  HIS A 284      40.132  22.787  14.753  1.00  0.00           C  
ATOM    284  C   HIS A 284      38.990  22.380  13.822  1.00  0.00           C  
ATOM    285  O   HIS A 284      38.566  23.163  12.975  1.00  0.00           O  
ATOM    286  CB  HIS A 284      41.492  22.414  14.134  1.00  0.00           C  
ATOM    287  CG  HIS A 284      42.665  22.858  14.953  1.00  0.00           C  
ATOM    288  ND1 HIS A 284      43.734  22.034  15.235  1.00  0.00           N  
ATOM    289  CD2 HIS A 284      42.918  24.033  15.585  1.00  0.00           C  
ATOM    290  CE1 HIS A 284      44.592  22.679  16.007  1.00  0.00           C  
ATOM    291  NE2 HIS A 284      44.121  23.893  16.235  1.00  0.00           N  
ATOM    292  N   ALA A 285      38.484  21.161  13.983  1.00  0.00           N  
ATOM    293  CA  ALA A 285      37.383  20.703  13.142  1.00  0.00           C  
ATOM    294  C   ALA A 285      36.130  21.541  13.390  1.00  0.00           C  
ATOM    295  O   ALA A 285      35.381  21.839  12.463  1.00  0.00           O  
ATOM    296  CB  ALA A 285      37.087  19.239  13.409  1.00  0.00           C  
ATOM    297  N   LYS A 286      35.903  21.905  14.650  1.00  0.00           N  
ATOM    298  CA  LYS A 286      34.747  22.714  15.016  1.00  0.00           C  
ATOM    299  C   LYS A 286      34.859  24.030  14.255  1.00  0.00           C  
ATOM    300  O   LYS A 286      33.863  24.583  13.776  1.00  0.00           O  
ATOM    301  CB  LYS A 286      34.758  22.985  16.518  1.00  0.00           C  
ATOM    302  CG  LYS A 286      33.657  23.913  17.057  1.00  0.00           C  
ATOM    303  CD  LYS A 286      33.990  24.236  18.511  1.00  0.00           C  
ATOM    304  CE  LYS A 286      32.785  24.502  19.404  1.00  0.00           C  
ATOM    305  NZ  LYS A 286      32.128  25.766  19.048  1.00  0.00           N  
ATOM    306  N   SER A 288      36.089  24.515  14.137  1.00  0.00           N  
ATOM    307  CA  SER A 288      36.352  25.764  13.443  1.00  0.00           C  
ATOM    308  C   SER A 288      36.189  25.611  11.936  1.00  0.00           C  
ATOM    309  O   SER A 288      35.676  26.509  11.264  1.00  0.00           O  
ATOM    310  CB  SER A 288      37.765  26.242  13.763  1.00  0.00           C  
ATOM    311  OG  SER A 288      38.052  27.439  13.071  1.00  0.00           O  
ATOM    312  N   ILE A 289      36.634  24.469  11.415  1.00  0.00           N  
ATOM    313  CA  ILE A 289      36.550  24.180   9.989  1.00  0.00           C  
ATOM    314  C   ILE A 289      35.104  24.049   9.512  1.00  0.00           C  
ATOM    315  O   ILE A 289      34.739  24.566   8.454  1.00  0.00           O  
ATOM    316  CB  ILE A 289      37.344  22.895   9.643  1.00  0.00           C  
ATOM    317  CG1 ILE A 289      38.845  23.179   9.786  1.00  0.00           C  
ATOM    318  CG2 ILE A 289      37.002  22.425   8.223  1.00  0.00           C  
ATOM    319  CD1 ILE A 289      39.741  21.991   9.514  1.00  0.00           C  
ATOM    320  N   CYS A 290      34.287  23.360  10.301  1.00  0.00           N  
ATOM    321  CA  CYS A 290      32.880  23.186   9.981  1.00  0.00           C  
ATOM    322  C   CYS A 290      32.173  24.529  10.001  1.00  0.00           C  
ATOM    323  O   CYS A 290      31.375  24.824   9.121  1.00  0.00           O  
ATOM    324  CB  CYS A 290      32.223  22.246  10.985  1.00  0.00           C  
ATOM    325  SG  CYS A 290      32.706  20.525  10.763  1.00  0.00           S  
ATOM    326  N   LEU A 291      32.486  25.343  11.006  1.00  0.00           N  
ATOM    327  CA  LEU A 291      31.893  26.668  11.159  1.00  0.00           C  
ATOM    328  C   LEU A 291      32.151  27.588   9.955  1.00  0.00           C  
ATOM    329  O   LEU A 291      31.223  28.066   9.305  1.00  0.00           O  
ATOM    330  CB  LEU A 291      32.454  27.342  12.409  1.00  0.00           C  
ATOM    331  CG  LEU A 291      31.564  28.268  13.253  1.00  0.00           C  
ATOM    332  CD1 LEU A 291      32.459  29.284  13.944  1.00  0.00           C  
ATOM    333  CD2 LEU A 291      30.530  28.965  12.409  1.00  0.00           C  
ATOM    334  N   ASN A 292      33.422  27.836   9.669  1.00  0.00           N  
ATOM    335  CA  ASN A 292      33.803  28.718   8.577  1.00  0.00           C  
ATOM    336  C   ASN A 292      33.446  28.232   7.177  1.00  0.00           C  
ATOM    337  O   ASN A 292      32.911  29.002   6.376  1.00  0.00           O  
ATOM    338  CB  ASN A 292      35.292  29.018   8.671  1.00  0.00           C  
ATOM    339  CG  ASN A 292      35.627  29.880   9.868  1.00  0.00           C  
ATOM    340  OD1 ASN A 292      35.207  31.033   9.941  1.00  0.00           O  
ATOM    341  ND2 ASN A 292      36.380  29.325  10.821  1.00  0.00           N  
ATOM    342  N   PHE A 293      33.750  26.972   6.870  1.00  0.00           N  
ATOM    343  CA  PHE A 293      33.425  26.437   5.549  1.00  0.00           C  
ATOM    344  C   PHE A 293      31.917  26.205   5.436  1.00  0.00           C  
ATOM    345  O   PHE A 293      31.320  26.456   4.388  1.00  0.00           O  
ATOM    346  CB  PHE A 293      34.172  25.123   5.296  1.00  0.00           C  
ATOM    347  CG  PHE A 293      35.635  25.307   4.996  1.00  0.00           C  
ATOM    348  CD1 PHE A 293      36.075  25.486   3.684  1.00  0.00           C  
ATOM    349  CD2 PHE A 293      36.579  25.329   6.031  1.00  0.00           C  
ATOM    350  CE1 PHE A 293      37.428  25.690   3.403  1.00  0.00           C  
ATOM    351  CE2 PHE A 293      37.939  25.527   5.761  1.00  0.00           C  
ATOM    352  CZ  PHE A 293      38.362  25.709   4.447  1.00  0.00           C  
ATOM    353  N   GLY A 294      31.310  25.732   6.525  1.00  0.00           N  
ATOM    354  CA  GLY A 294      29.884  25.471   6.532  1.00  0.00           C  
ATOM    355  C   GLY A 294      29.065  26.722   6.298  1.00  0.00           C  
ATOM    356  O   GLY A 294      28.159  26.730   5.473  1.00  0.00           O  
ATOM    357  N   ILE A 295      29.377  27.782   7.028  1.00  0.00           N  
ATOM    358  CA  ILE A 295      28.654  29.032   6.866  1.00  0.00           C  
ATOM    359  C   ILE A 295      28.786  29.529   5.434  1.00  0.00           C  
ATOM    360  O   ILE A 295      27.829  30.064   4.862  1.00  0.00           O  
ATOM    361  CB  ILE A 295      29.182  30.120   7.828  1.00  0.00           C  
ATOM    362  CG1 ILE A 295      28.634  29.876   9.236  1.00  0.00           C  
ATOM    363  CG2 ILE A 295      28.783  31.492   7.335  1.00  0.00           C  
ATOM    364  CD1 ILE A 295      29.091  30.893  10.254  1.00  0.00           C  
ATOM    365  N   ALA A 296      29.968  29.342   4.854  1.00  0.00           N  
ATOM    366  CA  ALA A 296      30.220  29.774   3.493  1.00  0.00           C  
ATOM    367  C   ALA A 296      29.315  29.045   2.507  1.00  0.00           C  
ATOM    368  O   ALA A 296      28.609  29.679   1.730  1.00  0.00           O  
ATOM    369  CB  ALA A 296      31.674  29.548   3.132  1.00  0.00           C  
ATOM    370  N   GLN A 297      29.316  27.718   2.531  1.00  0.00           N  
ATOM    371  CA  GLN A 297      28.481  26.989   1.588  1.00  0.00           C  
ATOM    372  C   GLN A 297      26.993  27.192   1.831  1.00  0.00           C  
ATOM    373  O   GLN A 297      26.222  27.327   0.885  1.00  0.00           O  
ATOM    374  CB  GLN A 297      28.822  25.493   1.579  1.00  0.00           C  
ATOM    375  CG  GLN A 297      28.916  24.829   2.929  1.00  0.00           C  
ATOM    376  CD  GLN A 297      29.127  23.325   2.804  1.00  0.00           C  
ATOM    377  OE1 GLN A 297      29.990  22.865   2.048  1.00  0.00           O  
ATOM    378  NE2 GLN A 297      28.339  22.551   3.547  1.00  0.00           N  
ATOM    379  N   ASP A 298      26.574  27.235   3.084  1.00  0.00           N  
ATOM    380  CA  ASP A 298      25.161  27.440   3.350  1.00  0.00           C  
ATOM    381  C   ASP A 298      24.668  28.781   2.798  1.00  0.00           C  
ATOM    382  O   ASP A 298      23.501  28.910   2.431  1.00  0.00           O  
ATOM    383  CB  ASP A 298      24.883  27.363   4.854  1.00  0.00           C  
ATOM    384  CG  ASP A 298      24.884  25.943   5.372  1.00  0.00           C  
ATOM    385  OD1 ASP A 298      25.246  25.025   4.605  1.00  0.00           O  
ATOM    386  OD2 ASP A 298      24.528  25.744   6.551  1.00  0.00           O  
ATOM    387  N   TYR A 299      25.549  29.773   2.725  1.00  0.00           N  
ATOM    388  CA  TYR A 299      25.148  31.080   2.232  1.00  0.00           C  
ATOM    389  C   TYR A 299      25.696  31.409   0.864  1.00  0.00           C  
ATOM    390  O   TYR A 299      25.768  32.583   0.481  1.00  0.00           O  
ATOM    391  CB  TYR A 299      25.575  32.171   3.211  1.00  0.00           C  
ATOM    392  CG  TYR A 299      24.838  32.125   4.520  1.00  0.00           C  
ATOM    393  CD1 TYR A 299      25.042  31.081   5.415  1.00  0.00           C  
ATOM    394  CD2 TYR A 299      23.921  33.119   4.861  1.00  0.00           C  
ATOM    395  CE1 TYR A 299      24.357  31.021   6.620  1.00  0.00           C  
ATOM    396  CE2 TYR A 299      23.222  33.071   6.070  1.00  0.00           C  
ATOM    397  CZ  TYR A 299      23.446  32.017   6.945  1.00  0.00           C  
ATOM    398  OH  TYR A 299      22.769  31.952   8.149  1.00  0.00           O  
ATOM    399  N   LYS A 305      26.080  30.377   0.122  1.00  0.00           N  
ATOM    400  CA  LYS A 305      26.634  30.583  -1.214  1.00  0.00           C  
ATOM    401  C   LYS A 305      27.777  31.610  -1.167  1.00  0.00           C  
ATOM    402  O   LYS A 305      27.856  32.508  -2.003  1.00  0.00           O  
ATOM    403  CB  LYS A 305      25.530  31.066  -2.163  1.00  0.00           C  
ATOM    404  CG  LYS A 305      24.290  30.172  -2.172  1.00  0.00           C  
ATOM    405  CD  LYS A 305      24.631  28.743  -2.594  1.00  0.00           C  
ATOM    406  CE  LYS A 305      23.411  27.824  -2.519  1.00  0.00           C  
ATOM    407  NZ  LYS A 305      22.869  27.691  -1.132  1.00  0.00           N  
ATOM    408  N   GLY A 306      28.658  31.460  -0.180  1.00  0.00           N  
ATOM    409  CA  GLY A 306      29.774  32.372  -0.025  1.00  0.00           C  
ATOM    410  C   GLY A 306      31.127  31.746  -0.299  1.00  0.00           C  
ATOM    411  O   GLY A 306      31.240  30.780  -1.046  1.00  0.00           O  
ATOM    412  N   GLN A 307      32.162  32.300   0.322  1.00  0.00           N  
ATOM    413  CA  GLN A 307      33.520  31.811   0.133  1.00  0.00           C  
ATOM    414  C   GLN A 307      34.273  31.677   1.445  1.00  0.00           C  
ATOM    415  O   GLN A 307      34.058  32.447   2.386  1.00  0.00           O  
ATOM    416  CB  GLN A 307      34.296  32.761  -0.777  1.00  0.00           C  
ATOM    417  CG  GLN A 307      33.735  32.891  -2.177  1.00  0.00           C  
ATOM    418  CD  GLN A 307      33.905  31.628  -2.993  1.00  0.00           C  
ATOM    419  OE1 GLN A 307      34.987  31.054  -3.036  1.00  0.00           O  
ATOM    420  NE2 GLN A 307      32.842  31.196  -3.654  1.00  0.00           N  
ATOM    421  N   CYS A 308      35.167  30.697   1.501  1.00  0.00           N  
ATOM    422  CA  CYS A 308      35.983  30.476   2.686  1.00  0.00           C  
ATOM    423  C   CYS A 308      37.417  30.139   2.270  1.00  0.00           C  
ATOM    424  O   CYS A 308      37.665  29.153   1.578  1.00  0.00           O  
ATOM    425  CB  CYS A 308      35.401  29.349   3.543  1.00  0.00           C  
ATOM    426  SG  CYS A 308      36.366  29.057   5.024  1.00  0.00           S  
ATOM    427  N   ASN A 309      38.353  30.971   2.700  1.00  0.00           N  
ATOM    428  CA  ASN A 309      39.763  30.786   2.365  1.00  0.00           C  
ATOM    429  C   ASN A 309      40.499  29.881   3.336  1.00  0.00           C  
ATOM    430  O   ASN A 309      40.156  29.805   4.518  1.00  0.00           O  
ATOM    431  CB  ASN A 309      40.503  32.142   2.350  1.00  0.00           C  
ATOM    432  CG  ASN A 309      39.976  33.098   1.297  1.00  0.00           C  
ATOM    433  OD1 ASN A 309      39.116  32.747   0.500  1.00  0.00           O  
ATOM    434  ND2 ASN A 309      40.506  34.316   1.288  1.00  0.00           N  
ATOM    435  N   LEU A 310      41.507  29.188   2.824  1.00  0.00           N  
ATOM    436  CA  LEU A 310      42.361  28.368   3.662  1.00  0.00           C  
ATOM    437  C   LEU A 310      43.639  29.183   3.671  1.00  0.00           C  
ATOM    438  O   LEU A 310      44.309  29.348   2.642  1.00  0.00           O  
ATOM    439  CB  LEU A 310      42.634  26.989   3.060  1.00  0.00           C  
ATOM    440  CG  LEU A 310      43.822  26.240   3.708  1.00  0.00           C  
ATOM    441  CD1 LEU A 310      43.686  26.218   5.214  1.00  0.00           C  
ATOM    442  CD2 LEU A 310      43.889  24.807   3.174  1.00  0.00           C  
ATOM    443  N   ARG A 311      43.966  29.725   4.830  1.00  0.00           N  
ATOM    444  CA  ARG A 311      45.156  30.540   4.944  1.00  0.00           C  
ATOM    445  C   ARG A 311      46.106  30.059   6.042  1.00  0.00           C  
ATOM    446  O   ARG A 311      45.706  29.809   7.183  1.00  0.00           O  
ATOM    447  CB  ARG A 311      44.749  31.985   5.210  1.00  0.00           C  
ATOM    448  CG  ARG A 311      45.918  32.937   5.335  1.00  0.00           C  
ATOM    449  CD  ARG A 311      45.406  34.345   5.414  1.00  0.00           C  
ATOM    450  NE  ARG A 311      44.959  34.705   6.745  1.00  0.00           N  
ATOM    451  CZ  ARG A 311      43.842  35.378   6.991  1.00  0.00           C  
ATOM    452  NH1 ARG A 311      43.054  35.749   5.994  1.00  0.00           N  
ATOM    453  NH2 ARG A 311      43.531  35.705   8.228  1.00  0.00           N  
ATOM    454  N   PHE A 312      47.374  29.917   5.687  1.00  0.00           N  
ATOM    455  CA  PHE A 312      48.377  29.507   6.663  1.00  0.00           C  
ATOM    456  C   PHE A 312      48.927  30.770   7.309  1.00  0.00           C  
ATOM    457  O   PHE A 312      49.496  31.620   6.634  1.00  0.00           O  
ATOM    458  CB  PHE A 312      49.477  28.689   5.968  1.00  0.00           C  
ATOM    459  CG  PHE A 312      49.049  27.285   5.650  1.00  0.00           C  
ATOM    460  CD1 PHE A 312      48.990  26.316   6.662  1.00  0.00           C  
ATOM    461  CD2 PHE A 312      48.591  26.953   4.380  1.00  0.00           C  
ATOM    462  CE1 PHE A 312      48.471  25.040   6.415  1.00  0.00           C  
ATOM    463  CE2 PHE A 312      48.068  25.680   4.118  1.00  0.00           C  
ATOM    464  CZ  PHE A 312      48.006  24.725   5.140  1.00  0.00           C  
ATOM    465  N   ASP A 313      48.708  30.903   8.614  1.00  0.00           N  
ATOM    466  CA  ASP A 313      49.174  32.068   9.365  1.00  0.00           C  
ATOM    467  C   ASP A 313      50.628  31.777   9.734  1.00  0.00           C  
ATOM    468  O   ASP A 313      50.951  31.567  10.899  1.00  0.00           O  
ATOM    469  CB  ASP A 313      48.327  32.236  10.626  1.00  0.00           C  
ATOM    470  CG  ASP A 313      47.981  33.689  10.916  1.00  0.00           C  
ATOM    471  OD1 ASP A 313      48.669  34.592  10.385  1.00  0.00           O  
ATOM    472  OD2 ASP A 313      47.025  33.932  11.690  1.00  0.00           O  
ATOM    473  N   ASP A 314      51.499  31.778   8.724  1.00  0.00           N  
ATOM    474  CA  ASP A 314      52.909  31.454   8.897  1.00  0.00           C  
ATOM    475  C   ASP A 314      53.863  32.618   9.174  1.00  0.00           C  
ATOM    476  O   ASP A 314      54.793  32.892   8.399  1.00  0.00           O  
ATOM    477  CB  ASP A 314      53.383  30.642   7.682  1.00  0.00           C  
ATOM    478  CG  ASP A 314      53.169  31.364   6.357  1.00  0.00           C  
ATOM    479  OD1 ASP A 314      52.447  32.392   6.316  1.00  0.00           O  
ATOM    480  OD2 ASP A 314      53.726  30.886   5.342  1.00  0.00           O  
ATOM    481  N   THR A 315      53.657  33.260  10.317  1.00  0.00           N  
ATOM    482  CA  THR A 315      54.454  34.412  10.714  1.00  0.00           C  
ATOM    483  C   THR A 315      55.618  34.129  11.665  1.00  0.00           C  
ATOM    484  O   THR A 315      56.324  35.060  12.053  1.00  0.00           O  
ATOM    485  CB  THR A 315      53.554  35.461  11.384  1.00  0.00           C  
ATOM    486  OG1 THR A 315      53.040  34.934  12.617  1.00  0.00           O  
ATOM    487  CG2 THR A 315      52.365  35.798  10.474  1.00  0.00           C  
ATOM    488  N   ASN A 316      55.812  32.866  12.043  1.00  0.00           N  
ATOM    489  CA  ASN A 316      56.882  32.488  12.971  1.00  0.00           C  
ATOM    490  C   ASN A 316      57.646  31.278  12.438  1.00  0.00           C  
ATOM    491  O   ASN A 316      57.378  30.140  12.818  1.00  0.00           O  
ATOM    492  CB  ASN A 316      56.294  32.152  14.348  1.00  0.00           C  
ATOM    493  CG  ASN A 316      57.340  32.202  15.465  1.00  0.00           C  
ATOM    494  OD1 ASN A 316      58.532  32.346  15.198  1.00  0.00           O  
ATOM    495  ND2 ASN A 316      56.892  32.084  16.719  1.00  0.00           N  
ATOM    496  N   PRO A 317      58.633  31.517  11.569  1.00  0.00           N  
ATOM    497  CA  PRO A 317      59.447  30.458  10.963  1.00  0.00           C  
ATOM    498  C   PRO A 317      59.957  29.345  11.873  1.00  0.00           C  
ATOM    499  O   PRO A 317      59.790  28.172  11.558  1.00  0.00           O  
ATOM    500  CB  PRO A 317      60.587  31.232  10.301  1.00  0.00           C  
ATOM    501  CG  PRO A 317      60.697  32.494  11.141  1.00  0.00           C  
ATOM    502  CD  PRO A 317      59.246  32.842  11.356  1.00  0.00           C  
ATOM    503  N   VAL A 333      60.557  29.702  13.001  1.00  0.00           N  
ATOM    504  CA  VAL A 333      61.122  28.699  13.904  1.00  0.00           C  
ATOM    505  C   VAL A 333      60.151  27.692  14.496  1.00  0.00           C  
ATOM    506  O   VAL A 333      60.561  26.630  14.939  1.00  0.00           O  
ATOM    507  CB  VAL A 333      61.893  29.356  15.083  1.00  0.00           C  
ATOM    508  CG1 VAL A 333      62.898  30.353  14.555  1.00  0.00           C  
ATOM    509  CG2 VAL A 333      60.936  30.029  16.027  1.00  0.00           C  
ATOM    510  N   LYS A 421      58.868  28.008  14.502  1.00  0.00           N  
ATOM    511  CA  LYS A 421      57.888  27.104  15.079  1.00  0.00           C  
ATOM    512  C   LYS A 421      57.124  26.303  14.031  1.00  0.00           C  
ATOM    513  O   LYS A 421      56.402  25.359  14.357  1.00  0.00           O  
ATOM    514  CB  LYS A 421      56.893  27.913  15.917  1.00  0.00           C  
ATOM    515  CG  LYS A 421      57.493  28.606  17.138  1.00  0.00           C  
ATOM    516  CD  LYS A 421      57.461  27.701  18.360  1.00  0.00           C  
ATOM    517  CE  LYS A 421      57.915  28.431  19.611  1.00  0.00           C  
ATOM    518  NZ  LYS A 421      59.341  28.864  19.509  1.00  0.00           N  
ATOM    519  N   GLU A 422      57.287  26.671  12.771  1.00  0.00           N  
ATOM    520  CA  GLU A 422      56.555  26.012  11.705  1.00  0.00           C  
ATOM    521  C   GLU A 422      57.368  25.056  10.836  1.00  0.00           C  
ATOM    522  O   GLU A 422      58.598  25.118  10.794  1.00  0.00           O  
ATOM    523  CB  GLU A 422      55.892  27.084  10.844  1.00  0.00           C  
ATOM    524  CG  GLU A 422      54.919  27.950  11.632  1.00  0.00           C  
ATOM    525  CD  GLU A 422      54.751  29.340  11.053  1.00  0.00           C  
ATOM    526  OE1 GLU A 422      55.097  29.542   9.876  1.00  0.00           O  
ATOM    527  OE2 GLU A 422      54.261  30.232  11.772  1.00  0.00           O  
ATOM    528  N   ASP A 423      56.662  24.160  10.156  1.00  0.00           N  
ATOM    529  CA  ASP A 423      57.295  23.192   9.276  1.00  0.00           C  
ATOM    530  C   ASP A 423      56.402  22.894   8.080  1.00  0.00           C  
ATOM    531  O   ASP A 423      55.172  22.913   8.190  1.00  0.00           O  
ATOM    532  CB  ASP A 423      57.565  21.882  10.010  1.00  0.00           C  
ATOM    533  CG  ASP A 423      58.458  20.957   9.217  1.00  0.00           C  
ATOM    534  OD1 ASP A 423      59.694  21.057   9.376  1.00  0.00           O  
ATOM    535  OD2 ASP A 423      57.926  20.154   8.420  1.00  0.00           O  
ATOM    536  N   ILE A 424      57.028  22.586   6.949  1.00  0.00           N  
ATOM    537  CA  ILE A 424      56.295  22.291   5.727  1.00  0.00           C  
ATOM    538  C   ILE A 424      55.435  21.031   5.883  1.00  0.00           C  
ATOM    539  O   ILE A 424      54.432  20.862   5.194  1.00  0.00           O  
ATOM    540  CB  ILE A 424      57.273  22.127   4.543  1.00  0.00           C  
ATOM    541  CG1 ILE A 424      56.501  21.983   3.231  1.00  0.00           C  
ATOM    542  CG2 ILE A 424      58.160  20.934   4.770  1.00  0.00           C  
ATOM    543  CD1 ILE A 424      55.957  23.290   2.699  1.00  0.00           C  
ATOM    544  N   GLU A 425      55.813  20.152   6.802  1.00  0.00           N  
ATOM    545  CA  GLU A 425      55.040  18.930   7.011  1.00  0.00           C  
ATOM    546  C   GLU A 425      53.676  19.240   7.605  1.00  0.00           C  
ATOM    547  O   GLU A 425      52.719  18.485   7.422  1.00  0.00           O  
ATOM    548  CB  GLU A 425      55.764  17.978   7.956  1.00  0.00           C  
ATOM    549  CG  GLU A 425      55.028  16.662   8.132  1.00  0.00           C  
ATOM    550  CD  GLU A 425      55.550  15.853   9.293  1.00  0.00           C  
ATOM    551  OE1 GLU A 425      56.784  15.832   9.493  1.00  0.00           O  
ATOM    552  OE2 GLU A 425      54.723  15.233   9.995  1.00  0.00           O  
ATOM    553  N   TYR A 426      53.600  20.342   8.341  1.00  0.00           N  
ATOM    554  CA  TYR A 426      52.347  20.746   8.956  1.00  0.00           C  
ATOM    555  C   TYR A 426      51.413  21.356   7.926  1.00  0.00           C  
ATOM    556  O   TYR A 426      50.220  21.075   7.944  1.00  0.00           O  
ATOM    557  CB  TYR A 426      52.597  21.725  10.115  1.00  0.00           C  
ATOM    558  CG  TYR A 426      53.395  21.101  11.244  1.00  0.00           C  
ATOM    559  CD1 TYR A 426      53.172  19.774  11.627  1.00  0.00           C  
ATOM    560  CD2 TYR A 426      54.390  21.818  11.911  1.00  0.00           C  
ATOM    561  CE1 TYR A 426      53.915  19.178  12.629  1.00  0.00           C  
ATOM    562  CE2 TYR A 426      55.137  21.229  12.923  1.00  0.00           C  
ATOM    563  CZ  TYR A 426      54.892  19.909  13.275  1.00  0.00           C  
ATOM    564  OH  TYR A 426      55.611  19.319  14.286  1.00  0.00           O  
ATOM    565  N   VAL A 427      51.935  22.170   7.008  1.00  0.00           N  
ATOM    566  CA  VAL A 427      51.042  22.745   6.016  1.00  0.00           C  
ATOM    567  C   VAL A 427      50.503  21.596   5.184  1.00  0.00           C  
ATOM    568  O   VAL A 427      49.302  21.526   4.924  1.00  0.00           O  
ATOM    569  CB  VAL A 427      51.724  23.834   5.100  1.00  0.00           C  
ATOM    570  CG1 VAL A 427      53.017  24.384   5.759  1.00  0.00           C  
ATOM    571  CG2 VAL A 427      51.944  23.301   3.698  1.00  0.00           C  
ATOM    572  N   GLU A 429      51.383  20.671   4.806  1.00  0.00           N  
ATOM    573  CA  GLU A 429      50.965  19.514   4.018  1.00  0.00           C  
ATOM    574  C   GLU A 429      49.822  18.743   4.680  1.00  0.00           C  
ATOM    575  O   GLU A 429      48.804  18.470   4.049  1.00  0.00           O  
ATOM    576  CB  GLU A 429      52.152  18.571   3.778  1.00  0.00           C  
ATOM    577  CG  GLU A 429      53.028  18.947   2.583  1.00  0.00           C  
ATOM    578  CD  GLU A 429      54.396  18.251   2.586  1.00  0.00           C  
ATOM    579  OE1 GLU A 429      54.485  17.083   3.024  1.00  0.00           O  
ATOM    580  OE2 GLU A 429      55.387  18.871   2.133  1.00  0.00           O  
ATOM    581  N   SER A 431      49.980  18.409   5.956  1.00  0.00           N  
ATOM    582  CA  SER A 431      48.958  17.648   6.675  1.00  0.00           C  
ATOM    583  C   SER A 431      47.662  18.405   6.940  1.00  0.00           C  
ATOM    584  O   SER A 431      46.610  17.802   7.132  1.00  0.00           O  
ATOM    585  CB  SER A 431      49.522  17.140   8.001  1.00  0.00           C  
ATOM    586  OG  SER A 431      49.815  18.212   8.866  1.00  0.00           O  
ATOM    587  N   ILE A 432      47.739  19.727   6.955  1.00  0.00           N  
ATOM    588  CA  ILE A 432      46.557  20.529   7.195  1.00  0.00           C  
ATOM    589  C   ILE A 432      45.658  20.543   5.956  1.00  0.00           C  
ATOM    590  O   ILE A 432      44.445  20.355   6.076  1.00  0.00           O  
ATOM    591  CB  ILE A 432      46.960  21.963   7.648  1.00  0.00           C  
ATOM    592  CG1 ILE A 432      47.398  21.908   9.113  1.00  0.00           C  
ATOM    593  CG2 ILE A 432      45.790  22.938   7.497  1.00  0.00           C  
ATOM    594  CD1 ILE A 432      48.174  23.097   9.587  1.00  0.00           C  
ATOM    595  N   LYS A 433      46.242  20.744   4.773  1.00  0.00           N  
ATOM    596  CA  LYS A 433      45.444  20.748   3.553  1.00  0.00           C  
ATOM    597  C   LYS A 433      44.744  19.402   3.488  1.00  0.00           C  
ATOM    598  O   LYS A 433      43.575  19.295   3.101  1.00  0.00           O  
ATOM    599  CB  LYS A 433      46.311  20.891   2.299  1.00  0.00           C  
ATOM    600  CG  LYS A 433      47.114  22.157   2.174  1.00  0.00           C  
ATOM    601  CD  LYS A 433      47.822  22.167   0.833  1.00  0.00           C  
ATOM    602  CE  LYS A 433      48.932  23.205   0.787  1.00  0.00           C  
ATOM    603  NZ  LYS A 433      49.631  23.243  -0.541  1.00  0.00           N  
ATOM    604  N   ASN A 434      45.478  18.369   3.872  1.00  0.00           N  
ATOM    605  CA  ASN A 434      44.947  17.020   3.846  1.00  0.00           C  
ATOM    606  C   ASN A 434      43.713  16.854   4.734  1.00  0.00           C  
ATOM    607  O   ASN A 434      42.693  16.326   4.290  1.00  0.00           O  
ATOM    608  CB  ASN A 434      46.022  16.027   4.274  1.00  0.00           C  
ATOM    609  CG  ASN A 434      45.604  14.607   4.040  1.00  0.00           C  
ATOM    610  OD1 ASN A 434      45.660  14.115   2.919  1.00  0.00           O  
ATOM    611  ND2 ASN A 434      45.155  13.940   5.093  1.00  0.00           N  
ATOM    612  N   ASP A 435      43.800  17.300   5.987  1.00  0.00           N  
ATOM    613  CA  ASP A 435      42.668  17.167   6.894  1.00  0.00           C  
ATOM    614  C   ASP A 435      41.448  17.986   6.492  1.00  0.00           C  
ATOM    615  O   ASP A 435      40.322  17.565   6.721  1.00  0.00           O  
ATOM    616  CB  ASP A 435      43.087  17.499   8.327  1.00  0.00           C  
ATOM    617  CG  ASP A 435      43.955  16.406   8.950  1.00  0.00           C  
ATOM    618  OD1 ASP A 435      43.631  15.210   8.779  1.00  0.00           O  
ATOM    619  OD2 ASP A 435      44.953  16.740   9.620  1.00  0.00           O  
ATOM    620  N   VAL A 436      41.666  19.150   5.889  1.00  0.00           N  
ATOM    621  CA  VAL A 436      40.550  19.981   5.446  1.00  0.00           C  
ATOM    622  C   VAL A 436      39.854  19.269   4.293  1.00  0.00           C  
ATOM    623  O   VAL A 436      38.628  19.229   4.219  1.00  0.00           O  
ATOM    624  CB  VAL A 436      41.023  21.382   4.981  1.00  0.00           C  
ATOM    625  CG1 VAL A 436      39.872  22.145   4.338  1.00  0.00           C  
ATOM    626  CG2 VAL A 436      41.553  22.162   6.166  1.00  0.00           C  
ATOM    627  N   GLU A 437      40.645  18.701   3.389  1.00  0.00           N  
ATOM    628  CA  GLU A 437      40.081  17.972   2.262  1.00  0.00           C  
ATOM    629  C   GLU A 437      39.333  16.740   2.747  1.00  0.00           C  
ATOM    630  O   GLU A 437      38.225  16.473   2.308  1.00  0.00           O  
ATOM    631  CB  GLU A 437      41.179  17.555   1.294  1.00  0.00           C  
ATOM    632  CG  GLU A 437      41.625  18.665   0.375  1.00  0.00           C  
ATOM    633  CD  GLU A 437      42.768  18.251  -0.527  1.00  0.00           C  
ATOM    634  OE1 GLU A 437      43.909  18.130  -0.028  1.00  0.00           O  
ATOM    635  OE2 GLU A 437      42.517  18.044  -1.732  1.00  0.00           O  
ATOM    636  N   TRP A 438      39.941  16.004   3.668  1.00  0.00           N  
ATOM    637  CA  TRP A 438      39.331  14.802   4.199  1.00  0.00           C  
ATOM    638  C   TRP A 438      37.980  15.051   4.876  1.00  0.00           C  
ATOM    639  O   TRP A 438      37.072  14.233   4.762  1.00  0.00           O  
ATOM    640  CB  TRP A 438      40.279  14.125   5.183  1.00  0.00           C  
ATOM    641  CG  TRP A 438      39.733  12.838   5.714  1.00  0.00           C  
ATOM    642  CD1 TRP A 438      39.622  11.660   5.042  1.00  0.00           C  
ATOM    643  CD2 TRP A 438      39.162  12.617   7.012  1.00  0.00           C  
ATOM    644  NE1 TRP A 438      39.016  10.718   5.836  1.00  0.00           N  
ATOM    645  CE2 TRP A 438      38.721  11.279   7.050  1.00  0.00           C  
ATOM    646  CE3 TRP A 438      38.979  13.424   8.143  1.00  0.00           C  
ATOM    647  CZ2 TRP A 438      38.106  10.721   8.174  1.00  0.00           C  
ATOM    648  CZ3 TRP A 438      38.367  12.872   9.265  1.00  0.00           C  
ATOM    649  CH2 TRP A 438      37.937  11.529   9.268  1.00  0.00           C  
ATOM    650  N   LEU A 439      37.839  16.164   5.589  1.00  0.00           N  
ATOM    651  CA  LEU A 439      36.568  16.444   6.240  1.00  0.00           C  
ATOM    652  C   LEU A 439      35.488  16.742   5.214  1.00  0.00           C  
ATOM    653  O   LEU A 439      34.304  16.738   5.538  1.00  0.00           O  
ATOM    654  CB  LEU A 439      36.698  17.598   7.228  1.00  0.00           C  
ATOM    655  CG  LEU A 439      37.315  17.194   8.566  1.00  0.00           C  
ATOM    656  CD1 LEU A 439      37.500  18.415   9.433  1.00  0.00           C  
ATOM    657  CD2 LEU A 439      36.421  16.193   9.256  1.00  0.00           C  
ATOM    658  N   GLY A 444      35.896  17.000   3.976  1.00  0.00           N  
ATOM    659  CA  GLY A 444      34.931  17.249   2.919  1.00  0.00           C  
ATOM    660  C   GLY A 444      34.664  18.689   2.547  1.00  0.00           C  
ATOM    661  O   GLY A 444      33.600  19.014   2.032  1.00  0.00           O  
ATOM    662  N   PHE A 445      35.645  19.551   2.769  1.00  0.00           N  
ATOM    663  CA  PHE A 445      35.480  20.968   2.484  1.00  0.00           C  
ATOM    664  C   PHE A 445      36.457  21.501   1.457  1.00  0.00           C  
ATOM    665  O   PHE A 445      37.589  21.060   1.400  1.00  0.00           O  
ATOM    666  CB  PHE A 445      35.618  21.740   3.785  1.00  0.00           C  
ATOM    667  CG  PHE A 445      34.533  21.448   4.769  1.00  0.00           C  
ATOM    668  CD1 PHE A 445      33.255  21.951   4.574  1.00  0.00           C  
ATOM    669  CD2 PHE A 445      34.801  20.714   5.924  1.00  0.00           C  
ATOM    670  CE1 PHE A 445      32.249  21.736   5.528  1.00  0.00           C  
ATOM    671  CE2 PHE A 445      33.806  20.486   6.890  1.00  0.00           C  
ATOM    672  CZ  PHE A 445      32.532  21.000   6.691  1.00  0.00           C  
ATOM    673  N   HIS A 457      36.017  22.450   0.644  1.00  0.00           N  
ATOM    674  CA  HIS A 457      36.885  23.034  -0.376  1.00  0.00           C  
ATOM    675  C   HIS A 457      37.047  24.520  -0.099  1.00  0.00           C  
ATOM    676  O   HIS A 457      36.108  25.190   0.317  1.00  0.00           O  
ATOM    677  CB  HIS A 457      36.283  22.832  -1.766  1.00  0.00           C  
ATOM    678  CG  HIS A 457      36.060  21.396  -2.123  1.00  0.00           C  
ATOM    679  ND1 HIS A 457      37.029  20.617  -2.716  1.00  0.00           N  
ATOM    680  CD2 HIS A 457      34.993  20.586  -1.925  1.00  0.00           C  
ATOM    681  CE1 HIS A 457      36.569  19.388  -2.868  1.00  0.00           C  
ATOM    682  NE2 HIS A 457      35.337  19.343  -2.395  1.00  0.00           N  
ATOM    683  N   TRP A 461      38.244  25.036  -0.329  1.00  0.00           N  
ATOM    684  CA  TRP A 461      38.498  26.439  -0.081  1.00  0.00           C  
ATOM    685  C   TRP A 461      38.408  27.267  -1.354  1.00  0.00           C  
ATOM    686  O   TRP A 461      38.332  26.729  -2.457  1.00  0.00           O  
ATOM    687  CB  TRP A 461      39.853  26.604   0.599  1.00  0.00           C  
ATOM    688  CG  TRP A 461      40.966  25.907  -0.106  1.00  0.00           C  
ATOM    689  CD1 TRP A 461      41.704  26.385  -1.151  1.00  0.00           C  
ATOM    690  CD2 TRP A 461      41.490  24.611   0.197  1.00  0.00           C  
ATOM    691  NE1 TRP A 461      42.658  25.471  -1.510  1.00  0.00           N  
ATOM    692  CE2 TRP A 461      42.550  24.371  -0.701  1.00  0.00           C  
ATOM    693  CE3 TRP A 461      41.170  23.633   1.145  1.00  0.00           C  
ATOM    694  CZ2 TRP A 461      43.295  23.192  -0.682  1.00  0.00           C  
ATOM    695  CZ3 TRP A 461      41.907  22.469   1.168  1.00  0.00           C  
ATOM    696  CH2 TRP A 461      42.964  22.257   0.255  1.00  0.00           C  
ATOM    697  N   SER A 463      38.415  28.583  -1.173  1.00  0.00           N  
ATOM    698  CA  SER A 463      38.282  29.551  -2.247  1.00  0.00           C  
ATOM    699  C   SER A 463      39.590  29.867  -2.952  1.00  0.00           C  
ATOM    700  O   SER A 463      40.529  30.384  -2.347  1.00  0.00           O  
ATOM    701  CB  SER A 463      37.673  30.835  -1.671  1.00  0.00           C  
ATOM    702  OG  SER A 463      37.301  31.751  -2.681  1.00  0.00           O  
ATOM    703  N   GLY A 472      39.641  29.568  -4.244  1.00  0.00           N  
ATOM    704  CA  GLY A 472      40.842  29.841  -5.017  1.00  0.00           C  
ATOM    705  C   GLY A 472      42.058  29.098  -4.509  1.00  0.00           C  
ATOM    706  O   GLY A 472      41.951  27.983  -4.017  1.00  0.00           O  
ATOM    707  N   ASN A 473      43.223  29.713  -4.621  1.00  0.00           N  
ATOM    708  CA  ASN A 473      44.433  29.059  -4.160  1.00  0.00           C  
ATOM    709  C   ASN A 473      44.527  29.103  -2.657  1.00  0.00           C  
ATOM    710  O   ASN A 473      43.865  29.907  -2.002  1.00  0.00           O  
ATOM    711  CB  ASN A 473      45.688  29.739  -4.714  1.00  0.00           C  
ATOM    712  CG  ASN A 473      45.817  29.613  -6.215  1.00  0.00           C  
ATOM    713  OD1 ASN A 473      45.489  28.578  -6.799  1.00  0.00           O  
ATOM    714  ND2 ASN A 473      46.322  30.666  -6.849  1.00  0.00           N  
ATOM    715  N   VAL A 474      45.351  28.215  -2.116  1.00  0.00           N  
ATOM    716  CA  VAL A 474      45.625  28.187  -0.695  1.00  0.00           C  
ATOM    717  C   VAL A 474      46.378  29.501  -0.407  1.00  0.00           C  
ATOM    718  O   VAL A 474      47.232  29.910  -1.202  1.00  0.00           O  
ATOM    719  CB  VAL A 474      46.543  27.012  -0.382  1.00  0.00           C  
ATOM    720  CG1 VAL A 474      47.186  27.205   0.984  1.00  0.00           C  
ATOM    721  CG2 VAL A 474      45.753  25.702  -0.464  1.00  0.00           C  
ATOM    722  N   ARG A 475      46.071  30.170   0.703  1.00  0.00           N  
ATOM    723  CA  ARG A 475      46.776  31.417   1.009  1.00  0.00           C  
ATOM    724  C   ARG A 475      47.720  31.291   2.195  1.00  0.00           C  
ATOM    725  O   ARG A 475      47.492  30.505   3.113  1.00  0.00           O  
ATOM    726  CB  ARG A 475      45.805  32.564   1.317  1.00  0.00           C  
ATOM    727  CG  ARG A 475      44.540  32.615   0.493  1.00  0.00           C  
ATOM    728  CD  ARG A 475      44.796  32.544  -0.989  1.00  0.00           C  
ATOM    729  NE  ARG A 475      43.516  32.466  -1.682  1.00  0.00           N  
ATOM    730  CZ  ARG A 475      42.690  33.494  -1.850  1.00  0.00           C  
ATOM    731  NH1 ARG A 475      43.021  34.690  -1.385  1.00  0.00           N  
ATOM    732  NH2 ARG A 475      41.522  33.318  -2.450  1.00  0.00           N  
ATOM    733  N   TYR A 476      48.773  32.099   2.166  1.00  0.00           N  
ATOM    734  CA  TYR A 476      49.768  32.149   3.230  1.00  0.00           C  
ATOM    735  C   TYR A 476      49.970  33.620   3.629  1.00  0.00           C  
ATOM    736  O   TYR A 476      49.973  34.501   2.773  1.00  0.00           O  
ATOM    737  CB  TYR A 476      51.102  31.583   2.740  1.00  0.00           C  
ATOM    738  CG  TYR A 476      51.080  30.134   2.324  1.00  0.00           C  
ATOM    739  CD1 TYR A 476      51.516  29.137   3.184  1.00  0.00           C  
ATOM    740  CD2 TYR A 476      50.662  29.761   1.052  1.00  0.00           C  
ATOM    741  CE1 TYR A 476      51.543  27.798   2.781  1.00  0.00           C  
ATOM    742  CE2 TYR A 476      50.683  28.432   0.643  1.00  0.00           C  
ATOM    743  CZ  TYR A 476      51.127  27.457   1.507  1.00  0.00           C  
ATOM    744  OH  TYR A 476      51.173  26.143   1.094  1.00  0.00           O  
ATOM    745  N   SER A 477      50.128  33.893   4.920  1.00  0.00           N  
ATOM    746  CA  SER A 477      50.370  35.263   5.365  1.00  0.00           C  
ATOM    747  C   SER A 477      51.667  35.704   4.720  1.00  0.00           C  
ATOM    748  O   SER A 477      51.833  36.873   4.369  1.00  0.00           O  
ATOM    749  CB  SER A 477      50.529  35.333   6.883  1.00  0.00           C  
ATOM    750  OG  SER A 477      49.271  35.243   7.536  1.00  0.00           O  
ATOM    751  N   SER A 478      52.584  34.749   4.572  1.00  0.00           N  
ATOM    752  CA  SER A 478      53.872  35.014   3.964  1.00  0.00           C  
ATOM    753  C   SER A 478      53.665  35.642   2.583  1.00  0.00           C  
ATOM    754  O   SER A 478      54.509  36.407   2.120  1.00  0.00           O  
ATOM    755  CB  SER A 478      54.705  33.717   3.871  1.00  0.00           C  
ATOM    756  OG  SER A 478      54.029  32.678   3.171  1.00  0.00           O  
ATOM    757  N   ASP A 479      52.546  35.332   1.926  1.00  0.00           N  
ATOM    758  CA  ASP A 479      52.263  35.935   0.616  1.00  0.00           C  
ATOM    759  C   ASP A 479      52.161  37.447   0.742  1.00  0.00           C  
ATOM    760  O   ASP A 479      52.276  38.157  -0.250  1.00  0.00           O  
ATOM    761  CB  ASP A 479      50.927  35.484   0.041  1.00  0.00           C  
ATOM    762  CG  ASP A 479      50.876  34.028  -0.251  1.00  0.00           C  
ATOM    763  OD1 ASP A 479      51.942  33.416  -0.457  1.00  0.00           O  
ATOM    764  OD2 ASP A 479      49.739  33.501  -0.293  1.00  0.00           O  
ATOM    765  N   TYR A 482      51.917  37.936   1.955  1.00  0.00           N  
ATOM    766  CA  TYR A 482      51.771  39.371   2.167  1.00  0.00           C  
ATOM    767  C   TYR A 482      52.934  40.042   2.889  1.00  0.00           C  
ATOM    768  O   TYR A 482      52.806  41.182   3.316  1.00  0.00           O  
ATOM    769  CB  TYR A 482      50.483  39.660   2.948  1.00  0.00           C  
ATOM    770  CG  TYR A 482      49.282  38.872   2.491  1.00  0.00           C  
ATOM    771  CD1 TYR A 482      48.842  38.926   1.177  1.00  0.00           C  
ATOM    772  CD2 TYR A 482      48.596  38.037   3.385  1.00  0.00           C  
ATOM    773  CE1 TYR A 482      47.740  38.155   0.753  1.00  0.00           C  
ATOM    774  CE2 TYR A 482      47.502  37.272   2.974  1.00  0.00           C  
ATOM    775  CZ  TYR A 482      47.083  37.333   1.661  1.00  0.00           C  
ATOM    776  OH  TYR A 482      46.028  36.550   1.264  1.00  0.00           O  
ATOM    777  N   PHE A 485      54.067  39.366   3.028  1.00  0.00           N  
ATOM    778  CA  PHE A 485      55.184  39.993   3.743  1.00  0.00           C  
ATOM    779  C   PHE A 485      55.591  41.359   3.207  1.00  0.00           C  
ATOM    780  O   PHE A 485      55.911  42.249   3.986  1.00  0.00           O  
ATOM    781  CB  PHE A 485      56.418  39.088   3.783  1.00  0.00           C  
ATOM    782  CG  PHE A 485      56.311  37.967   4.762  1.00  0.00           C  
ATOM    783  CD1 PHE A 485      55.383  38.017   5.793  1.00  0.00           C  
ATOM    784  CD2 PHE A 485      57.175  36.881   4.687  1.00  0.00           C  
ATOM    785  CE1 PHE A 485      55.321  37.009   6.731  1.00  0.00           C  
ATOM    786  CE2 PHE A 485      57.119  35.866   5.624  1.00  0.00           C  
ATOM    787  CZ  PHE A 485      56.192  35.929   6.650  1.00  0.00           C  
ATOM    788  N   ASP A 490      55.589  41.526   1.890  1.00  0.00           N  
ATOM    789  CA  ASP A 490      55.954  42.806   1.304  1.00  0.00           C  
ATOM    790  C   ASP A 490      54.880  43.826   1.647  1.00  0.00           C  
ATOM    791  O   ASP A 490      55.173  44.977   1.953  1.00  0.00           O  
ATOM    792  CB  ASP A 490      56.093  42.666  -0.206  1.00  0.00           C  
ATOM    793  CG  ASP A 490      57.222  41.749  -0.596  1.00  0.00           C  
ATOM    794  OD1 ASP A 490      58.380  42.090  -0.308  1.00  0.00           O  
ATOM    795  OD2 ASP A 490      56.960  40.687  -1.181  1.00  0.00           O  
ATOM    796  N   GLN A 494      53.632  43.374   1.592  1.00  0.00           N  
ATOM    797  CA  GLN A 494      52.458  44.180   1.908  1.00  0.00           C  
ATOM    798  C   GLN A 494      52.572  44.667   3.356  1.00  0.00           C  
ATOM    799  O   GLN A 494      52.461  45.865   3.642  1.00  0.00           O  
ATOM    800  CB  GLN A 494      51.215  43.312   1.778  1.00  0.00           C  
ATOM    801  CG  GLN A 494      50.107  43.891   0.965  1.00  0.00           C  
ATOM    802  CD  GLN A 494      50.498  44.076  -0.474  1.00  0.00           C  
ATOM    803  OE1 GLN A 494      50.883  45.175  -0.887  1.00  0.00           O  
ATOM    804  NE2 GLN A 494      50.413  42.997  -1.255  1.00  0.00           N  
ATOM    805  N   LEU A 495      52.780  43.724   4.273  1.00  0.00           N  
ATOM    806  CA  LEU A 495      52.910  44.071   5.673  1.00  0.00           C  
ATOM    807  C   LEU A 495      54.060  45.063   5.894  1.00  0.00           C  
ATOM    808  O   LEU A 495      53.929  46.017   6.660  1.00  0.00           O  
ATOM    809  CB  LEU A 495      53.113  42.809   6.524  1.00  0.00           C  
ATOM    810  CG  LEU A 495      51.919  41.877   6.857  1.00  0.00           C  
ATOM    811  CD1 LEU A 495      50.629  42.663   6.902  1.00  0.00           C  
ATOM    812  CD2 LEU A 495      51.802  40.774   5.852  1.00  0.00           C  
ATOM    813  N   HIS A 496      55.179  44.841   5.211  1.00  0.00           N  
ATOM    814  CA  HIS A 496      56.339  45.724   5.323  1.00  0.00           C  
ATOM    815  C   HIS A 496      55.982  47.152   4.899  1.00  0.00           C  
ATOM    816  O   HIS A 496      56.439  48.121   5.499  1.00  0.00           O  
ATOM    817  CB  HIS A 496      57.489  45.195   4.462  1.00  0.00           C  
ATOM    818  CG  HIS A 496      58.701  46.072   4.479  1.00  0.00           C  
ATOM    819  ND1 HIS A 496      59.523  46.184   5.580  1.00  0.00           N  
ATOM    820  CD2 HIS A 496      59.187  46.937   3.558  1.00  0.00           C  
ATOM    821  CE1 HIS A 496      60.461  47.081   5.338  1.00  0.00           C  
ATOM    822  NE2 HIS A 496      60.279  47.553   4.119  1.00  0.00           N  
ATOM    823  N   ALA A 498      55.160  47.271   3.861  1.00  0.00           N  
ATOM    824  CA  ALA A 498      54.715  48.574   3.369  1.00  0.00           C  
ATOM    825  C   ALA A 498      53.795  49.251   4.390  1.00  0.00           C  
ATOM    826  O   ALA A 498      53.914  50.446   4.646  1.00  0.00           O  
ATOM    827  CB  ALA A 498      53.989  48.410   2.055  1.00  0.00           C  
ATOM    828  N   TYR A 499      52.882  48.478   4.974  1.00  0.00           N  
ATOM    829  CA  TYR A 499      51.960  49.010   5.967  1.00  0.00           C  
ATOM    830  C   TYR A 499      52.672  49.441   7.243  1.00  0.00           C  
ATOM    831  O   TYR A 499      52.211  50.345   7.941  1.00  0.00           O  
ATOM    832  CB  TYR A 499      50.847  47.987   6.267  1.00  0.00           C  
ATOM    833  CG  TYR A 499      49.732  48.060   5.233  1.00  0.00           C  
ATOM    834  CD1 TYR A 499      49.085  49.280   4.977  1.00  0.00           C  
ATOM    835  CD2 TYR A 499      49.345  46.947   4.496  1.00  0.00           C  
ATOM    836  CE1 TYR A 499      48.085  49.386   4.016  1.00  0.00           C  
ATOM    837  CE2 TYR A 499      48.350  47.042   3.538  1.00  0.00           C  
ATOM    838  CZ  TYR A 499      47.723  48.269   3.304  1.00  0.00           C  
ATOM    839  OH  TYR A 499      46.731  48.391   2.360  1.00  0.00           O  
ATOM    840  N   ALA A 500      53.796  48.800   7.548  1.00  0.00           N  
ATOM    841  CA  ALA A 500      54.564  49.165   8.730  1.00  0.00           C  
ATOM    842  C   ALA A 500      55.176  50.540   8.431  1.00  0.00           C  
ATOM    843  O   ALA A 500      55.182  51.438   9.272  1.00  0.00           O  
ATOM    844  CB  ALA A 500      55.654  48.135   8.988  1.00  0.00           C  
ATOM    845  N   ILE A 501      55.665  50.701   7.207  1.00  0.00           N  
ATOM    846  CA  ILE A 501      56.257  51.961   6.798  1.00  0.00           C  
ATOM    847  C   ILE A 501      55.218  53.082   6.790  1.00  0.00           C  
ATOM    848  O   ILE A 501      55.546  54.225   7.091  1.00  0.00           O  
ATOM    849  CB  ILE A 501      56.966  51.800   5.420  1.00  0.00           C  
ATOM    850  CG1 ILE A 501      58.291  51.039   5.640  1.00  0.00           C  
ATOM    851  CG2 ILE A 501      57.208  53.156   4.755  1.00  0.00           C  
ATOM    852  CD1 ILE A 501      58.991  50.642   4.350  1.00  0.00           C  
ATOM    853  N   GLU A 502      53.961  52.765   6.483  1.00  0.00           N  
ATOM    854  CA  GLU A 502      52.927  53.801   6.505  1.00  0.00           C  
ATOM    855  C   GLU A 502      52.728  54.234   7.958  1.00  0.00           C  
ATOM    856  O   GLU A 502      52.607  55.421   8.233  1.00  0.00           O  
ATOM    857  CB  GLU A 502      51.593  53.303   5.907  1.00  0.00           C  
ATOM    858  CG  GLU A 502      50.413  54.273   6.117  1.00  0.00           C  
ATOM    859  CD  GLU A 502      49.119  53.920   5.334  1.00  0.00           C  
ATOM    860  OE1 GLU A 502      48.908  52.740   4.975  1.00  0.00           O  
ATOM    861  OE2 GLU A 502      48.294  54.832   5.093  1.00  0.00           O  
ATOM    862  N   LEU A 503      52.718  53.286   8.891  1.00  0.00           N  
ATOM    863  CA  LEU A 503      52.525  53.635  10.297  1.00  0.00           C  
ATOM    864  C   LEU A 503      53.681  54.493  10.822  1.00  0.00           C  
ATOM    865  O   LEU A 503      53.469  55.486  11.527  1.00  0.00           O  
ATOM    866  CB  LEU A 503      52.374  52.374  11.156  1.00  0.00           C  
ATOM    867  CG  LEU A 503      51.105  51.550  10.941  1.00  0.00           C  
ATOM    868  CD1 LEU A 503      51.127  50.316  11.833  1.00  0.00           C  
ATOM    869  CD2 LEU A 503      49.893  52.395  11.237  1.00  0.00           C  
ATOM    870  N   ILE A 504      54.906  54.106  10.480  1.00  0.00           N  
ATOM    871  CA  ILE A 504      56.070  54.866  10.906  1.00  0.00           C  
ATOM    872  C   ILE A 504      55.928  56.304  10.373  1.00  0.00           C  
ATOM    873  O   ILE A 504      56.132  57.273  11.115  1.00  0.00           O  
ATOM    874  CB  ILE A 504      57.386  54.227  10.377  1.00  0.00           C  
ATOM    875  CG1 ILE A 504      57.542  52.824  10.949  1.00  0.00           C  
ATOM    876  CG2 ILE A 504      58.587  55.037  10.815  1.00  0.00           C  
ATOM    877  CD1 ILE A 504      58.771  52.082  10.432  1.00  0.00           C  
ATOM    878  N   ASN A 505      55.554  56.437   9.101  1.00  0.00           N  
ATOM    879  CA  ASN A 505      55.399  57.757   8.492  1.00  0.00           C  
ATOM    880  C   ASN A 505      54.359  58.614   9.195  1.00  0.00           C  
ATOM    881  O   ASN A 505      54.435  59.842   9.180  1.00  0.00           O  
ATOM    882  CB  ASN A 505      55.055  57.624   7.006  1.00  0.00           C  
ATOM    883  CG  ASN A 505      56.244  57.183   6.179  1.00  0.00           C  
ATOM    884  OD1 ASN A 505      56.101  56.740   5.050  1.00  0.00           O  
ATOM    885  ND2 ASN A 505      57.434  57.307   6.747  1.00  0.00           N  
ATOM    886  N   LYS A 506      53.391  57.964   9.820  1.00  0.00           N  
ATOM    887  CA  LYS A 506      52.355  58.685  10.531  1.00  0.00           C  
ATOM    888  C   LYS A 506      52.746  58.868  11.996  1.00  0.00           C  
ATOM    889  O   LYS A 506      51.931  59.308  12.800  1.00  0.00           O  
ATOM    890  CB  LYS A 506      51.040  57.917  10.466  1.00  0.00           C  
ATOM    891  CG  LYS A 506      50.473  57.719   9.091  1.00  0.00           C  
ATOM    892  CD  LYS A 506      49.103  57.091   9.214  1.00  0.00           C  
ATOM    893  CE  LYS A 506      48.415  56.983   7.885  1.00  0.00           C  
ATOM    894  NZ  LYS A 506      47.032  56.470   8.057  1.00  0.00           N  
ATOM    895  N   GLY A 507      53.984  58.510  12.339  1.00  0.00           N  
ATOM    896  CA  GLY A 507      54.450  58.635  13.710  1.00  0.00           C  
ATOM    897  C   GLY A 507      53.739  57.652  14.617  1.00  0.00           C  
ATOM    898  O   GLY A 507      53.784  57.763  15.838  1.00  0.00           O  
ATOM    899  N   LEU A 508      53.090  56.669  14.005  1.00  0.00           N  
ATOM    900  CA  LEU A 508      52.338  55.668  14.741  1.00  0.00           C  
ATOM    901  C   LEU A 508      53.085  54.368  15.001  1.00  0.00           C  
ATOM    902  O   LEU A 508      52.482  53.369  15.391  1.00  0.00           O  
ATOM    903  CB  LEU A 508      51.027  55.377  14.006  1.00  0.00           C  
ATOM    904  CG  LEU A 508      50.063  56.572  14.028  1.00  0.00           C  
ATOM    905  CD1 LEU A 508      48.696  56.176  13.467  1.00  0.00           C  
ATOM    906  CD2 LEU A 508      49.934  57.046  15.461  1.00  0.00           C  
ATOM    907  N   ALA A 509      54.394  54.379  14.782  1.00  0.00           N  
ATOM    908  CA  ALA A 509      55.219  53.198  15.025  1.00  0.00           C  
ATOM    909  C   ALA A 509      56.669  53.666  15.090  1.00  0.00           C  
ATOM    910  O   ALA A 509      57.029  54.667  14.459  1.00  0.00           O  
ATOM    911  CB  ALA A 509      55.033  52.175  13.910  1.00  0.00           C  
ATOM    912  N   TYR A 510      57.497  52.945  15.843  1.00  0.00           N  
ATOM    913  CA  TYR A 510      58.902  53.310  16.008  1.00  0.00           C  
ATOM    914  C   TYR A 510      59.748  52.081  16.323  1.00  0.00           C  
ATOM    915  O   TYR A 510      59.222  51.048  16.754  1.00  0.00           O  
ATOM    916  CB  TYR A 510      59.043  54.295  17.167  1.00  0.00           C  
ATOM    917  CG  TYR A 510      58.627  53.701  18.497  1.00  0.00           C  
ATOM    918  CD1 TYR A 510      57.278  53.619  18.861  1.00  0.00           C  
ATOM    919  CD2 TYR A 510      59.573  53.167  19.368  1.00  0.00           C  
ATOM    920  CE1 TYR A 510      56.877  53.009  20.067  1.00  0.00           C  
ATOM    921  CE2 TYR A 510      59.193  52.557  20.570  1.00  0.00           C  
ATOM    922  CZ  TYR A 510      57.842  52.478  20.913  1.00  0.00           C  
ATOM    923  OH  TYR A 510      57.472  51.847  22.079  1.00  0.00           O  
ATOM    924  N   VAL A 511      61.056  52.192  16.121  1.00  0.00           N  
ATOM    925  CA  VAL A 511      61.945  51.086  16.435  1.00  0.00           C  
ATOM    926  C   VAL A 511      62.376  51.241  17.894  1.00  0.00           C  
ATOM    927  O   VAL A 511      62.931  52.263  18.287  1.00  0.00           O  
ATOM    928  CB  VAL A 511      63.191  51.075  15.516  1.00  0.00           C  
ATOM    929  CG1 VAL A 511      64.126  49.919  15.895  1.00  0.00           C  
ATOM    930  CG2 VAL A 511      62.761  50.914  14.085  1.00  0.00           C  
ATOM    931  N   ASP A 512      62.100  50.224  18.700  1.00  0.00           N  
ATOM    932  CA  ASP A 512      62.450  50.253  20.109  1.00  0.00           C  
ATOM    933  C   ASP A 512      63.689  49.392  20.333  1.00  0.00           C  
ATOM    934  O   ASP A 512      63.853  48.358  19.673  1.00  0.00           O  
ATOM    935  CB  ASP A 512      61.275  49.723  20.931  1.00  0.00           C  
ATOM    936  CG  ASP A 512      61.440  49.966  22.429  1.00  0.00           C  
ATOM    937  OD1 ASP A 512      62.335  50.757  22.813  1.00  0.00           O  
ATOM    938  OD2 ASP A 512      60.661  49.375  23.215  1.00  0.00           O  
ATOM    939  N   GLU A 513      64.562  49.820  21.249  1.00  0.00           N  
ATOM    940  CA  GLU A 513      65.777  49.065  21.544  1.00  0.00           C  
ATOM    941  C   GLU A 513      65.846  48.527  22.969  1.00  0.00           C  
ATOM    942  O   GLU A 513      66.903  48.153  23.472  1.00  0.00           O  
ATOM    943  CB  GLU A 513      67.010  49.895  21.211  1.00  0.00           C  
ATOM    944  CG  GLU A 513      67.288  49.914  19.707  1.00  0.00           C  
ATOM    945  CD  GLU A 513      68.522  50.711  19.346  1.00  0.00           C  
ATOM    946  OE1 GLU A 513      69.604  50.408  19.895  1.00  0.00           O  
ATOM    947  OE2 GLU A 513      68.414  51.637  18.512  1.00  0.00           O  
ATOM    948  N   LEU A 514      64.687  48.469  23.603  1.00  0.00           N  
ATOM    949  CA  LEU A 514      64.558  47.938  24.939  1.00  0.00           C  
ATOM    950  C   LEU A 514      64.715  46.431  24.774  1.00  0.00           C  
ATOM    951  O   LEU A 514      64.038  45.834  23.963  1.00  0.00           O  
ATOM    952  CB  LEU A 514      63.163  48.263  25.447  1.00  0.00           C  
ATOM    953  CG  LEU A 514      62.957  49.074  26.724  1.00  0.00           C  
ATOM    954  CD1 LEU A 514      64.081  50.089  26.929  1.00  0.00           C  
ATOM    955  CD2 LEU A 514      61.591  49.753  26.635  1.00  0.00           C  
ATOM    956  N   THR A 515      65.607  45.806  25.523  1.00  0.00           N  
ATOM    957  CA  THR A 515      65.772  44.361  25.403  1.00  0.00           C  
ATOM    958  C   THR A 515      64.441  43.632  25.645  1.00  0.00           C  
ATOM    959  O   THR A 515      63.463  44.232  26.088  1.00  0.00           O  
ATOM    960  CB  THR A 515      66.801  43.830  26.417  1.00  0.00           C  
ATOM    961  OG1 THR A 515      66.302  44.012  27.748  1.00  0.00           O  
ATOM    962  CG2 THR A 515      68.120  44.566  26.266  1.00  0.00           C  
ATOM    963  N   PRO A 516      64.389  42.323  25.348  1.00  0.00           N  
ATOM    964  CA  PRO A 516      63.164  41.544  25.550  1.00  0.00           C  
ATOM    965  C   PRO A 516      62.687  41.558  26.996  1.00  0.00           C  
ATOM    966  O   PRO A 516      61.491  41.472  27.258  1.00  0.00           O  
ATOM    967  CB  PRO A 516      63.571  40.156  25.093  1.00  0.00           C  
ATOM    968  CG  PRO A 516      64.505  40.460  23.986  1.00  0.00           C  
ATOM    969  CD  PRO A 516      65.376  41.533  24.597  1.00  0.00           C  
ATOM    970  N   GLU A 517      63.620  41.676  27.937  1.00  0.00           N  
ATOM    971  CA  GLU A 517      63.250  41.702  29.348  1.00  0.00           C  
ATOM    972  C   GLU A 517      62.728  43.077  29.725  1.00  0.00           C  
ATOM    973  O   GLU A 517      61.737  43.202  30.439  1.00  0.00           O  
ATOM    974  CB  GLU A 517      64.445  41.349  30.238  1.00  0.00           C  
ATOM    975  CG  GLU A 517      65.086  39.999  29.943  1.00  0.00           C  
ATOM    976  CD  GLU A 517      65.696  39.929  28.543  1.00  0.00           C  
ATOM    977  OE1 GLU A 517      66.550  40.784  28.212  1.00  0.00           O  
ATOM    978  OE2 GLU A 517      65.320  39.016  27.774  1.00  0.00           O  
ATOM    979  N   GLN A 518      63.379  44.115  29.222  1.00  0.00           N  
ATOM    980  CA  GLN A 518      62.964  45.469  29.549  1.00  0.00           C  
ATOM    981  C   GLN A 518      61.571  45.808  29.069  1.00  0.00           C  
ATOM    982  O   GLN A 518      60.873  46.609  29.698  1.00  0.00           O  
ATOM    983  CB  GLN A 518      63.944  46.476  28.970  1.00  0.00           C  
ATOM    984  CG  GLN A 518      65.361  46.222  29.388  1.00  0.00           C  
ATOM    985  CD  GLN A 518      66.272  47.335  28.987  1.00  0.00           C  
ATOM    986  OE1 GLN A 518      66.178  48.438  29.514  1.00  0.00           O  
ATOM    987  NE2 GLN A 518      67.160  47.063  28.047  1.00  0.00           N  
ATOM    988  N   ILE A 519      61.166  45.213  27.950  1.00  0.00           N  
ATOM    989  CA  ILE A 519      59.845  45.493  27.410  1.00  0.00           C  
ATOM    990  C   ILE A 519      58.759  45.008  28.369  1.00  0.00           C  
ATOM    991  O   ILE A 519      57.723  45.648  28.505  1.00  0.00           O  
ATOM    992  CB  ILE A 519      59.666  44.880  25.997  1.00  0.00           C  
ATOM    993  CG1 ILE A 519      58.328  45.317  25.405  1.00  0.00           C  
ATOM    994  CG2 ILE A 519      59.714  43.372  26.055  1.00  0.00           C  
ATOM    995  CD1 ILE A 519      58.166  44.938  23.949  1.00  0.00           C  
ATOM    996  N   ARG A 520      59.004  43.893  29.053  1.00  0.00           N  
ATOM    997  CA  ARG A 520      58.029  43.385  30.008  1.00  0.00           C  
ATOM    998  C   ARG A 520      58.090  44.255  31.263  1.00  0.00           C  
ATOM    999  O   ARG A 520      57.064  44.557  31.871  1.00  0.00           O  
ATOM   1000  CB  ARG A 520      58.309  41.923  30.364  1.00  0.00           C  
ATOM   1001  CG  ARG A 520      57.349  41.376  31.437  1.00  0.00           C  
ATOM   1002  CD  ARG A 520      57.605  39.907  31.810  1.00  0.00           C  
ATOM   1003  NE  ARG A 520      58.997  39.627  32.177  1.00  0.00           N  
ATOM   1004  CZ  ARG A 520      59.968  39.331  31.311  1.00  0.00           C  
ATOM   1005  NH1 ARG A 520      59.713  39.271  30.007  1.00  0.00           N  
ATOM   1006  NH2 ARG A 520      61.200  39.086  31.749  1.00  0.00           N  
ATOM   1007  N   GLU A 743      59.296  44.667  31.639  1.00  0.00           N  
ATOM   1008  CA  GLU A 743      59.474  45.526  32.805  1.00  0.00           C  
ATOM   1009  C   GLU A 743      58.797  46.882  32.573  1.00  0.00           C  
ATOM   1010  O   GLU A 743      58.278  47.490  33.506  1.00  0.00           O  
ATOM   1011  CB  GLU A 743      60.961  45.730  33.091  1.00  0.00           C  
ATOM   1012  CG  GLU A 743      61.754  44.431  33.117  1.00  0.00           C  
ATOM   1013  CD  GLU A 743      63.226  44.646  33.422  1.00  0.00           C  
ATOM   1014  OE1 GLU A 743      63.811  45.609  32.884  1.00  0.00           O  
ATOM   1015  OE2 GLU A 743      63.799  43.845  34.191  1.00  0.00           O  
ATOM   1016  N   TYR A 744      58.803  47.357  31.334  1.00  0.00           N  
ATOM   1017  CA  TYR A 744      58.158  48.628  31.006  1.00  0.00           C  
ATOM   1018  C   TYR A 744      56.659  48.479  30.699  1.00  0.00           C  
ATOM   1019  O   TYR A 744      55.913  49.455  30.690  1.00  0.00           O  
ATOM   1020  CB  TYR A 744      58.814  49.261  29.773  1.00  0.00           C  
ATOM   1021  CG  TYR A 744      59.990  50.155  30.061  1.00  0.00           C  
ATOM   1022  CD1 TYR A 744      61.194  49.622  30.533  1.00  0.00           C  
ATOM   1023  CD2 TYR A 744      59.913  51.539  29.831  1.00  0.00           C  
ATOM   1024  CE1 TYR A 744      62.297  50.437  30.767  1.00  0.00           C  
ATOM   1025  CE2 TYR A 744      61.017  52.369  30.060  1.00  0.00           C  
ATOM   1026  CZ  TYR A 744      62.208  51.805  30.531  1.00  0.00           C  
ATOM   1027  OH  TYR A 744      63.309  52.598  30.769  1.00  0.00           O  
ATOM   1028  N   ARG A 745      56.221  47.255  30.452  1.00  0.00           N  
ATOM   1029  CA  ARG A 745      54.842  47.032  30.066  1.00  0.00           C  
ATOM   1030  C   ARG A 745      53.773  47.245  31.121  1.00  0.00           C  
ATOM   1031  O   ARG A 745      52.614  47.473  30.782  1.00  0.00           O  
ATOM   1032  CB  ARG A 745      54.709  45.635  29.438  1.00  0.00           C  
ATOM   1033  CG  ARG A 745      53.293  45.307  28.993  1.00  0.00           C  
ATOM   1034  CD  ARG A 745      53.207  44.185  27.983  1.00  0.00           C  
ATOM   1035  NE  ARG A 745      54.224  43.151  28.159  1.00  0.00           N  
ATOM   1036  CZ  ARG A 745      55.019  42.742  27.173  1.00  0.00           C  
ATOM   1037  NH1 ARG A 745      54.912  43.285  25.967  1.00  0.00           N  
ATOM   1038  NH2 ARG A 745      55.904  41.781  27.379  1.00  0.00           N  
ATOM   1039  N   GLY A 746      54.149  47.183  32.393  1.00  0.00           N  
ATOM   1040  CA  GLY A 746      53.163  47.363  33.452  1.00  0.00           C  
ATOM   1041  C   GLY A 746      52.558  46.034  33.871  1.00  0.00           C  
ATOM   1042  O   GLY A 746      53.035  44.972  33.456  1.00  0.00           O  
ATOM   1043  N   THR A 747      51.515  46.074  34.691  1.00  0.00           N  
ATOM   1044  CA  THR A 747      50.873  44.841  35.144  1.00  0.00           C  
ATOM   1045  C   THR A 747      49.380  44.893  34.870  1.00  0.00           C  
ATOM   1046  O   THR A 747      48.872  45.875  34.327  1.00  0.00           O  
ATOM   1047  CB  THR A 747      51.055  44.610  36.672  1.00  0.00           C  
ATOM   1048  OG1 THR A 747      50.420  45.674  37.397  1.00  0.00           O  
ATOM   1049  CG2 THR A 747      52.526  44.553  37.041  1.00  0.00           C  
ATOM   1050  N   LEU A 750      48.675  43.834  35.252  1.00  0.00           N  
ATOM   1051  CA  LEU A 750      47.233  43.789  35.064  1.00  0.00           C  
ATOM   1052  C   LEU A 750      46.549  44.927  35.829  1.00  0.00           C  
ATOM   1053  O   LEU A 750      45.432  45.328  35.494  1.00  0.00           O  
ATOM   1054  CB  LEU A 750      46.692  42.442  35.533  1.00  0.00           C  
ATOM   1055  CG  LEU A 750      47.109  41.286  34.633  1.00  0.00           C  
ATOM   1056  CD1 LEU A 750      46.578  39.975  35.167  1.00  0.00           C  
ATOM   1057  CD2 LEU A 750      46.564  41.536  33.250  1.00  0.00           C  
ATOM   1058  N   THR A 751      47.225  45.451  36.849  1.00  0.00           N  
ATOM   1059  CA  THR A 751      46.663  46.538  37.651  1.00  0.00           C  
ATOM   1060  C   THR A 751      47.478  47.832  37.617  1.00  0.00           C  
ATOM   1061  O   THR A 751      46.982  48.891  37.994  1.00  0.00           O  
ATOM   1062  CB  THR A 751      46.475  46.108  39.121  1.00  0.00           C  
ATOM   1063  OG1 THR A 751      47.654  45.433  39.581  1.00  0.00           O  
ATOM   1064  CG2 THR A 751      45.273  45.185  39.245  1.00  0.00           C  
ATOM   1065  N   GLN A 752      48.721  47.750  37.161  1.00  0.00           N  
ATOM   1066  CA  GLN A 752      49.560  48.938  37.081  1.00  0.00           C  
ATOM   1067  C   GLN A 752      49.869  49.281  35.626  1.00  0.00           C  
ATOM   1068  O   GLN A 752      50.311  48.432  34.855  1.00  0.00           O  
ATOM   1069  CB  GLN A 752      50.868  48.719  37.853  1.00  0.00           C  
ATOM   1070  CG  GLN A 752      50.690  48.555  39.358  1.00  0.00           C  
ATOM   1071  CD  GLN A 752      51.932  47.992  40.039  1.00  0.00           C  
ATOM   1072  OE1 GLN A 752      52.314  46.836  39.815  1.00  0.00           O  
ATOM   1073  NE2 GLN A 752      52.571  48.811  40.872  1.00  0.00           N  
ATOM   1074  N   PRO A 753      49.639  50.536  35.233  1.00  0.00           N  
ATOM   1075  CA  PRO A 753      49.901  50.971  33.860  1.00  0.00           C  
ATOM   1076  C   PRO A 753      51.377  50.850  33.484  1.00  0.00           C  
ATOM   1077  O   PRO A 753      52.244  50.717  34.353  1.00  0.00           O  
ATOM   1078  CB  PRO A 753      49.424  52.418  33.866  1.00  0.00           C  
ATOM   1079  CG  PRO A 753      49.714  52.853  35.264  1.00  0.00           C  
ATOM   1080  CD  PRO A 753      49.242  51.673  36.079  1.00  0.00           C  
ATOM   1081  N   GLY A 754      51.652  50.887  32.182  1.00  0.00           N  
ATOM   1082  CA  GLY A 754      53.018  50.789  31.705  1.00  0.00           C  
ATOM   1083  C   GLY A 754      53.655  52.157  31.578  1.00  0.00           C  
ATOM   1084  O   GLY A 754      53.076  53.168  31.973  1.00  0.00           O  
ATOM   1085  N   LYS A 755      54.852  52.196  31.011  1.00  0.00           N  
ATOM   1086  CA  LYS A 755      55.567  53.454  30.859  1.00  0.00           C  
ATOM   1087  C   LYS A 755      56.278  53.549  29.517  1.00  0.00           C  
ATOM   1088  O   LYS A 755      56.848  52.578  29.041  1.00  0.00           O  
ATOM   1089  CB  LYS A 755      56.593  53.601  31.987  1.00  0.00           C  
ATOM   1090  CG  LYS A 755      57.640  52.485  32.025  1.00  0.00           C  
ATOM   1091  CD  LYS A 755      58.548  52.664  33.232  1.00  0.00           C  
ATOM   1092  CE  LYS A 755      59.548  51.526  33.363  1.00  0.00           C  
ATOM   1093  NZ  LYS A 755      60.400  51.740  34.556  1.00  0.00           N  
ATOM   1094  N   ASN A 756      56.248  54.737  28.925  1.00  0.00           N  
ATOM   1095  CA  ASN A 756      56.877  54.977  27.642  1.00  0.00           C  
ATOM   1096  C   ASN A 756      58.346  54.586  27.591  1.00  0.00           C  
ATOM   1097  O   ASN A 756      59.100  54.810  28.546  1.00  0.00           O  
ATOM   1098  CB  ASN A 756      56.759  56.450  27.273  1.00  0.00           C  
ATOM   1099  CG  ASN A 756      55.344  56.855  26.930  1.00  0.00           C  
ATOM   1100  OD1 ASN A 756      55.063  58.035  26.697  1.00  0.00           O  
ATOM   1101  ND2 ASN A 756      54.442  55.877  26.884  1.00  0.00           N  
ATOM   1102  N   SER A 757      58.748  54.009  26.463  1.00  0.00           N  
ATOM   1103  CA  SER A 757      60.133  53.619  26.238  1.00  0.00           C  
ATOM   1104  C   SER A 757      60.951  54.879  25.944  1.00  0.00           C  
ATOM   1105  O   SER A 757      60.448  55.821  25.339  1.00  0.00           O  
ATOM   1106  CB  SER A 757      60.216  52.669  25.039  1.00  0.00           C  
ATOM   1107  OG  SER A 757      61.518  52.643  24.480  1.00  0.00           O  
ATOM   1108  N   PRO A 758      62.228  54.902  26.363  1.00  0.00           N  
ATOM   1109  CA  PRO A 758      63.124  56.045  26.145  1.00  0.00           C  
ATOM   1110  C   PRO A 758      63.384  56.314  24.663  1.00  0.00           C  
ATOM   1111  O   PRO A 758      63.924  57.359  24.285  1.00  0.00           O  
ATOM   1112  CB  PRO A 758      64.393  55.627  26.880  1.00  0.00           C  
ATOM   1113  CG  PRO A 758      64.396  54.151  26.711  1.00  0.00           C  
ATOM   1114  CD  PRO A 758      62.956  53.792  27.006  1.00  0.00           C  
ATOM   1115  N   TYR A 759      62.995  55.358  23.828  1.00  0.00           N  
ATOM   1116  CA  TYR A 759      63.185  55.476  22.391  1.00  0.00           C  
ATOM   1117  C   TYR A 759      61.856  55.768  21.687  1.00  0.00           C  
ATOM   1118  O   TYR A 759      61.801  55.793  20.464  1.00  0.00           O  
ATOM   1119  CB  TYR A 759      63.761  54.172  21.849  1.00  0.00           C  
ATOM   1120  CG  TYR A 759      64.957  53.665  22.612  1.00  0.00           C  
ATOM   1121  CD1 TYR A 759      66.205  54.271  22.477  1.00  0.00           C  
ATOM   1122  CD2 TYR A 759      64.834  52.596  23.504  1.00  0.00           C  
ATOM   1123  CE1 TYR A 759      67.309  53.827  23.218  1.00  0.00           C  
ATOM   1124  CE2 TYR A 759      65.926  52.143  24.253  1.00  0.00           C  
ATOM   1125  CZ  TYR A 759      67.161  52.762  24.108  1.00  0.00           C  
ATOM   1126  OH  TYR A 759      68.239  52.330  24.851  1.00  0.00           O  
ATOM   1127  N   ARG A 760      60.799  56.012  22.461  1.00  0.00           N  
ATOM   1128  CA  ARG A 760      59.475  56.235  21.887  1.00  0.00           C  
ATOM   1129  C   ARG A 760      59.277  57.432  20.983  1.00  0.00           C  
ATOM   1130  O   ARG A 760      58.440  57.385  20.086  1.00  0.00           O  
ATOM   1131  CB  ARG A 760      58.418  56.296  22.990  1.00  0.00           C  
ATOM   1132  CG  ARG A 760      56.946  56.186  22.506  1.00  0.00           C  
ATOM   1133  CD  ARG A 760      56.092  55.815  23.701  1.00  0.00           C  
ATOM   1134  NE  ARG A 760      54.734  55.401  23.373  1.00  0.00           N  
ATOM   1135  CZ  ARG A 760      53.724  56.227  23.119  1.00  0.00           C  
ATOM   1136  NH1 ARG A 760      53.908  57.541  23.142  1.00  0.00           N  
ATOM   1137  NH2 ARG A 760      52.516  55.726  22.879  1.00  0.00           N  
ATOM   1138  N   ASP A 761      60.022  58.505  21.202  1.00  0.00           N  
ATOM   1139  CA  ASP A 761      59.830  59.676  20.367  1.00  0.00           C  
ATOM   1140  C   ASP A 761      60.869  59.912  19.287  1.00  0.00           C  
ATOM   1141  O   ASP A 761      61.136  61.054  18.923  1.00  0.00           O  
ATOM   1142  CB  ASP A 761      59.693  60.921  21.242  1.00  0.00           C  
ATOM   1143  CG  ASP A 761      58.400  60.926  22.043  1.00  0.00           C  
ATOM   1144  OD1 ASP A 761      57.338  60.598  21.462  1.00  0.00           O  
ATOM   1145  OD2 ASP A 761      58.443  61.265  23.245  1.00  0.00           O  
ATOM   1146  N   ARG A 762      61.459  58.843  18.765  1.00  0.00           N  
ATOM   1147  CA  ARG A 762      62.437  59.020  17.707  1.00  0.00           C  
ATOM   1148  C   ARG A 762      61.699  59.636  16.523  1.00  0.00           C  
ATOM   1149  O   ARG A 762      60.480  59.510  16.407  1.00  0.00           O  
ATOM   1150  CB  ARG A 762      63.064  57.686  17.290  1.00  0.00           C  
ATOM   1151  CG  ARG A 762      63.982  57.072  18.319  1.00  0.00           C  
ATOM   1152  CD  ARG A 762      65.032  56.188  17.661  1.00  0.00           C  
ATOM   1153  NE  ARG A 762      65.000  54.806  18.131  1.00  0.00           N  
ATOM   1154  CZ  ARG A 762      66.060  54.144  18.585  1.00  0.00           C  
ATOM   1155  NH1 ARG A 762      67.251  54.729  18.645  1.00  0.00           N  
ATOM   1156  NH2 ARG A 762      65.929  52.889  18.964  1.00  0.00           N  
ATOM   1157  N   SER A 763      62.442  60.300  15.646  1.00  0.00           N  
ATOM   1158  CA  SER A 763      61.843  60.945  14.493  1.00  0.00           C  
ATOM   1159  C   SER A 763      61.465  59.915  13.436  1.00  0.00           C  
ATOM   1160  O   SER A 763      61.975  58.785  13.435  1.00  0.00           O  
ATOM   1161  CB  SER A 763      62.821  61.954  13.885  1.00  0.00           C  
ATOM   1162  OG  SER A 763      63.912  61.300  13.252  1.00  0.00           O  
ATOM   1163  N   VAL A 764      60.563  60.316  12.544  1.00  0.00           N  
ATOM   1164  CA  VAL A 764      60.130  59.456  11.456  1.00  0.00           C  
ATOM   1165  C   VAL A 764      61.357  58.947  10.708  1.00  0.00           C  
ATOM   1166  O   VAL A 764      61.484  57.750  10.439  1.00  0.00           O  
ATOM   1167  CB  VAL A 764      59.216  60.228  10.482  1.00  0.00           C  
ATOM   1168  CG1 VAL A 764      59.060  59.465   9.185  1.00  0.00           C  
ATOM   1169  CG2 VAL A 764      57.857  60.443  11.119  1.00  0.00           C  
ATOM   1170  N   GLU A 765      62.268  59.862  10.395  1.00  0.00           N  
ATOM   1171  CA  GLU A 765      63.490  59.529   9.672  1.00  0.00           C  
ATOM   1172  C   GLU A 765      64.358  58.490  10.379  1.00  0.00           C  
ATOM   1173  O   GLU A 765      64.904  57.607   9.727  1.00  0.00           O  
ATOM   1174  CB  GLU A 765      64.311  60.792   9.417  1.00  0.00           C  
ATOM   1175  CG  GLU A 765      63.565  61.880   8.657  1.00  0.00           C  
ATOM   1176  CD  GLU A 765      62.238  62.275   9.309  1.00  0.00           C  
ATOM   1177  OE1 GLU A 765      62.209  62.490  10.541  1.00  0.00           O  
ATOM   1178  OE2 GLU A 765      61.223  62.379   8.584  1.00  0.00           O  
ATOM   1179  N   GLU A 766      64.497  58.583  11.700  1.00  0.00           N  
ATOM   1180  CA  GLU A 766      65.314  57.608  12.428  1.00  0.00           C  
ATOM   1181  C   GLU A 766      64.658  56.233  12.394  1.00  0.00           C  
ATOM   1182  O   GLU A 766      65.313  55.230  12.103  1.00  0.00           O  
ATOM   1183  CB  GLU A 766      65.508  58.023  13.884  1.00  0.00           C  
ATOM   1184  CG  GLU A 766      66.138  59.382  14.084  1.00  0.00           C  
ATOM   1185  CD  GLU A 766      66.359  59.706  15.558  1.00  0.00           C  
ATOM   1186  OE1 GLU A 766      67.143  58.976  16.212  1.00  0.00           O  
ATOM   1187  OE2 GLU A 766      65.747  60.683  16.058  1.00  0.00           O  
ATOM   1188  N   ASN A 767      63.365  56.190  12.706  1.00  0.00           N  
ATOM   1189  CA  ASN A 767      62.619  54.937  12.699  1.00  0.00           C  
ATOM   1190  C   ASN A 767      62.771  54.293  11.334  1.00  0.00           C  
ATOM   1191  O   ASN A 767      63.029  53.094  11.217  1.00  0.00           O  
ATOM   1192  CB  ASN A 767      61.135  55.191  12.964  1.00  0.00           C  
ATOM   1193  CG  ASN A 767      60.852  55.535  14.401  1.00  0.00           C  
ATOM   1194  OD1 ASN A 767      60.054  56.432  14.694  1.00  0.00           O  
ATOM   1195  ND2 ASN A 767      61.491  54.810  15.319  1.00  0.00           N  
ATOM   1196  N   LEU A 768      62.600  55.110  10.303  1.00  0.00           N  
ATOM   1197  CA  LEU A 768      62.708  54.648   8.931  1.00  0.00           C  
ATOM   1198  C   LEU A 768      64.084  54.010   8.696  1.00  0.00           C  
ATOM   1199  O   LEU A 768      64.180  52.891   8.190  1.00  0.00           O  
ATOM   1200  CB  LEU A 768      62.468  55.834   7.986  1.00  0.00           C  
ATOM   1201  CG  LEU A 768      61.284  55.812   7.004  1.00  0.00           C  
ATOM   1202  CD1 LEU A 768      60.108  55.044   7.561  1.00  0.00           C  
ATOM   1203  CD2 LEU A 768      60.876  57.227   6.687  1.00  0.00           C  
ATOM   1204  N   ALA A 769      65.143  54.712   9.087  1.00  0.00           N  
ATOM   1205  CA  ALA A 769      66.503  54.211   8.911  1.00  0.00           C  
ATOM   1206  C   ALA A 769      66.745  52.960   9.756  1.00  0.00           C  
ATOM   1207  O   ALA A 769      67.345  51.979   9.294  1.00  0.00           O  
ATOM   1208  CB  ALA A 769      67.488  55.284   9.283  1.00  0.00           C  
ATOM   1209  N   LEU A 770      66.267  53.006  10.996  1.00  0.00           N  
ATOM   1210  CA  LEU A 770      66.420  51.902  11.925  1.00  0.00           C  
ATOM   1211  C   LEU A 770      65.636  50.652  11.506  1.00  0.00           C  
ATOM   1212  O   LEU A 770      66.102  49.528  11.712  1.00  0.00           O  
ATOM   1213  CB  LEU A 770      66.016  52.371  13.330  1.00  0.00           C  
ATOM   1214  CG  LEU A 770      67.167  52.742  14.288  1.00  0.00           C  
ATOM   1215  CD1 LEU A 770      68.376  53.206  13.503  1.00  0.00           C  
ATOM   1216  CD2 LEU A 770      66.705  53.817  15.277  1.00  0.00           C  
ATOM   1217  N   PHE A 771      64.462  50.837  10.905  1.00  0.00           N  
ATOM   1218  CA  PHE A 771      63.673  49.696  10.471  1.00  0.00           C  
ATOM   1219  C   PHE A 771      64.405  49.014   9.322  1.00  0.00           C  
ATOM   1220  O   PHE A 771      64.497  47.785   9.261  1.00  0.00           O  
ATOM   1221  CB  PHE A 771      62.272  50.144  10.039  1.00  0.00           C  
ATOM   1222  CG  PHE A 771      61.294  49.004   9.835  1.00  0.00           C  
ATOM   1223  CD1 PHE A 771      61.301  47.897  10.677  1.00  0.00           C  
ATOM   1224  CD2 PHE A 771      60.358  49.050   8.809  1.00  0.00           C  
ATOM   1225  CE1 PHE A 771      60.389  46.851  10.496  1.00  0.00           C  
ATOM   1226  CE2 PHE A 771      59.441  48.005   8.621  1.00  0.00           C  
ATOM   1227  CZ  PHE A 771      59.458  46.905   9.466  1.00  0.00           C  
ATOM   1228  N   GLU A 772      64.945  49.828   8.421  1.00  0.00           N  
ATOM   1229  CA  GLU A 772      65.689  49.326   7.280  1.00  0.00           C  
ATOM   1230  C   GLU A 772      66.911  48.535   7.737  1.00  0.00           C  
ATOM   1231  O   GLU A 772      67.252  47.515   7.129  1.00  0.00           O  
ATOM   1232  CB  GLU A 772      66.091  50.493   6.380  1.00  0.00           C  
ATOM   1233  CG  GLU A 772      67.065  50.164   5.238  1.00  0.00           C  
ATOM   1234  CD  GLU A 772      66.720  48.898   4.438  1.00  0.00           C  
ATOM   1235  OE1 GLU A 772      65.526  48.627   4.172  1.00  0.00           O  
ATOM   1236  OE2 GLU A 772      67.668  48.179   4.055  1.00  0.00           O  
ATOM   1237  N   LYS A 773      67.559  48.990   8.811  1.00  0.00           N  
ATOM   1238  CA  LYS A 773      68.736  48.302   9.344  1.00  0.00           C  
ATOM   1239  C   LYS A 773      68.291  46.927   9.819  1.00  0.00           C  
ATOM   1240  O   LYS A 773      68.964  45.920   9.564  1.00  0.00           O  
ATOM   1241  CB  LYS A 773      69.335  49.099  10.501  1.00  0.00           C  
ATOM   1242  CG  LYS A 773      70.622  48.535  11.109  1.00  0.00           C  
ATOM   1243  CD  LYS A 773      71.177  49.552  12.100  1.00  0.00           C  
ATOM   1244  CE  LYS A 773      72.438  49.110  12.815  1.00  0.00           C  
ATOM   1245  NZ  LYS A 773      72.175  48.043  13.794  1.00  0.00           N  
ATOM   1246  N   MET A 791      67.144  46.896  10.502  1.00  0.00           N  
ATOM   1247  CA  MET A 791      66.561  45.650  10.994  1.00  0.00           C  
ATOM   1248  C   MET A 791      66.337  44.708   9.820  1.00  0.00           C  
ATOM   1249  O   MET A 791      66.804  43.573   9.810  1.00  0.00           O  
ATOM   1250  CB  MET A 791      65.208  45.911  11.654  1.00  0.00           C  
ATOM   1251  CG  MET A 791      65.273  46.502  13.038  1.00  0.00           C  
ATOM   1252  SD  MET A 791      63.643  46.869  13.656  1.00  0.00           S  
ATOM   1253  CE  MET A 791      62.986  45.245  13.815  1.00  0.00           C  
ATOM   1254  N   ARG A 792      65.604  45.195   8.831  1.00  0.00           N  
ATOM   1255  CA  ARG A 792      65.302  44.409   7.649  1.00  0.00           C  
ATOM   1256  C   ARG A 792      66.603  43.934   6.994  1.00  0.00           C  
ATOM   1257  O   ARG A 792      66.724  42.778   6.591  1.00  0.00           O  
ATOM   1258  CB  ARG A 792      64.487  45.264   6.676  1.00  0.00           C  
ATOM   1259  CG  ARG A 792      63.812  44.502   5.555  1.00  0.00           C  
ATOM   1260  CD  ARG A 792      64.176  45.128   4.236  1.00  0.00           C  
ATOM   1261  NE  ARG A 792      65.612  45.007   4.009  1.00  0.00           N  
ATOM   1262  CZ  ARG A 792      66.275  45.613   3.033  1.00  0.00           C  
ATOM   1263  NH1 ARG A 792      65.633  46.398   2.177  1.00  0.00           N  
ATOM   1264  NH2 ARG A 792      67.583  45.429   2.916  1.00  0.00           N  
ATOM   1265  N   ALA A 794      67.581  44.834   6.917  1.00  0.00           N  
ATOM   1266  CA  ALA A 794      68.871  44.539   6.303  1.00  0.00           C  
ATOM   1267  C   ALA A 794      69.756  43.578   7.103  1.00  0.00           C  
ATOM   1268  O   ALA A 794      70.828  43.194   6.641  1.00  0.00           O  
ATOM   1269  CB  ALA A 794      69.615  45.837   6.044  1.00  0.00           C  
ATOM   1270  N   GLY A 795      69.314  43.201   8.300  1.00  0.00           N  
ATOM   1271  CA  GLY A 795      70.085  42.277   9.120  1.00  0.00           C  
ATOM   1272  C   GLY A 795      71.195  42.913   9.942  1.00  0.00           C  
ATOM   1273  O   GLY A 795      72.077  42.219  10.458  1.00  0.00           O  
ATOM   1274  N   GLY A 826      71.139  44.233  10.083  1.00  0.00           N  
ATOM   1275  CA  GLY A 826      72.153  44.945  10.835  1.00  0.00           C  
ATOM   1276  C   GLY A 826      72.015  44.958  12.345  1.00  0.00           C  
ATOM   1277  O   GLY A 826      72.759  45.671  13.012  1.00  0.00           O  
ATOM   1278  N   PHE A 827      71.069  44.186  12.879  1.00  0.00           N  
ATOM   1279  CA  PHE A 827      70.833  44.074  14.322  1.00  0.00           C  
ATOM   1280  C   PHE A 827      70.774  42.605  14.681  1.00  0.00           C  
ATOM   1281  O   PHE A 827      70.191  41.814  13.946  1.00  0.00           O  
ATOM   1282  CB  PHE A 827      69.490  44.681  14.716  1.00  0.00           C  
ATOM   1283  CG  PHE A 827      69.552  46.125  15.087  1.00  0.00           C  
ATOM   1284  CD1 PHE A 827      70.368  46.553  16.123  1.00  0.00           C  
ATOM   1285  CD2 PHE A 827      68.758  47.059  14.423  1.00  0.00           C  
ATOM   1286  CE1 PHE A 827      70.392  47.888  16.497  1.00  0.00           C  
ATOM   1287  CE2 PHE A 827      68.775  48.399  14.789  1.00  0.00           C  
ATOM   1288  CZ  PHE A 827      69.594  48.817  15.830  1.00  0.00           C  
ATOM   1289  N   GLU A 829      71.371  42.237  15.810  1.00  0.00           N  
ATOM   1290  CA  GLU A 829      71.339  40.849  16.267  1.00  0.00           C  
ATOM   1291  C   GLU A 829      69.946  40.598  16.839  1.00  0.00           C  
ATOM   1292  O   GLU A 829      69.272  41.527  17.281  1.00  0.00           O  
ATOM   1293  CB  GLU A 829      72.396  40.618  17.348  1.00  0.00           C  
ATOM   1294  CG  GLU A 829      73.838  40.760  16.863  1.00  0.00           C  
ATOM   1295  CD  GLU A 829      74.861  40.675  17.995  1.00  0.00           C  
ATOM   1296  OE1 GLU A 829      76.067  40.881  17.729  1.00  0.00           O  
ATOM   1297  OE2 GLU A 829      74.464  40.403  19.150  1.00  0.00           O  
ATOM   1298  N   GLU A 830      69.506  39.349  16.834  1.00  0.00           N  
ATOM   1299  CA  GLU A 830      68.180  39.033  17.348  1.00  0.00           C  
ATOM   1300  C   GLU A 830      67.885  39.649  18.711  1.00  0.00           C  
ATOM   1301  O   GLU A 830      68.747  39.695  19.586  1.00  0.00           O  
ATOM   1302  CB  GLU A 830      67.987  37.517  17.407  1.00  0.00           C  
ATOM   1303  CG  GLU A 830      67.949  36.863  16.036  1.00  0.00           C  
ATOM   1304  CD  GLU A 830      67.569  35.411  16.101  1.00  0.00           C  
ATOM   1305  OE1 GLU A 830      66.964  35.015  17.110  1.00  0.00           O  
ATOM   1306  OE2 GLU A 830      67.855  34.668  15.144  1.00  0.00           O  
ATOM   1307  N   GLY A 831      66.660  40.139  18.874  1.00  0.00           N  
ATOM   1308  CA  GLY A 831      66.250  40.738  20.133  1.00  0.00           C  
ATOM   1309  C   GLY A 831      66.867  42.086  20.442  1.00  0.00           C  
ATOM   1310  O   GLY A 831      66.504  42.726  21.428  1.00  0.00           O  
ATOM   1311  N   LYS A 832      67.795  42.528  19.603  1.00  0.00           N  
ATOM   1312  CA  LYS A 832      68.446  43.810  19.815  1.00  0.00           C  
ATOM   1313  C   LYS A 832      67.559  44.971  19.391  1.00  0.00           C  
ATOM   1314  O   LYS A 832      67.839  46.111  19.726  1.00  0.00           O  
ATOM   1315  CB  LYS A 832      69.766  43.867  19.044  1.00  0.00           C  
ATOM   1316  CG  LYS A 832      70.992  44.125  19.905  1.00  0.00           C  
ATOM   1317  CD  LYS A 832      71.218  42.987  20.883  1.00  0.00           C  
ATOM   1318  CE  LYS A 832      72.462  43.220  21.734  1.00  0.00           C  
ATOM   1319  NZ  LYS A 832      72.625  42.166  22.775  1.00  0.00           N  
ATOM   1320  N   ALA A 833      66.494  44.682  18.649  1.00  0.00           N  
ATOM   1321  CA  ALA A 833      65.568  45.722  18.195  1.00  0.00           C  
ATOM   1322  C   ALA A 833      64.271  45.142  17.638  1.00  0.00           C  
ATOM   1323  O   ALA A 833      64.235  44.010  17.154  1.00  0.00           O  
ATOM   1324  CB  ALA A 833      66.232  46.580  17.142  1.00  0.00           C  
ATOM   1325  N   CYS A 834      63.204  45.925  17.704  1.00  0.00           N  
ATOM   1326  CA  CYS A 834      61.911  45.494  17.188  1.00  0.00           C  
ATOM   1327  C   CYS A 834      61.090  46.718  16.799  1.00  0.00           C  
ATOM   1328  O   CYS A 834      61.399  47.836  17.217  1.00  0.00           O  
ATOM   1329  CB  CYS A 834      61.156  44.692  18.245  1.00  0.00           C  
ATOM   1330  SG  CYS A 834      60.686  45.634  19.710  1.00  0.00           S  
ATOM   1331  N   LEU A 835      60.060  46.523  15.980  1.00  0.00           N  
ATOM   1332  CA  LEU A 835      59.218  47.655  15.606  1.00  0.00           C  
ATOM   1333  C   LEU A 835      57.993  47.556  16.481  1.00  0.00           C  
ATOM   1334  O   LEU A 835      57.412  46.475  16.624  1.00  0.00           O  
ATOM   1335  CB  LEU A 835      58.795  47.612  14.144  1.00  0.00           C  
ATOM   1336  CG  LEU A 835      58.116  48.935  13.774  1.00  0.00           C  
ATOM   1337  CD1 LEU A 835      59.176  50.014  13.585  1.00  0.00           C  
ATOM   1338  CD2 LEU A 835      57.306  48.777  12.513  1.00  0.00           C  
ATOM   1339  N   ARG A 836      57.619  48.681  17.079  1.00  0.00           N  
ATOM   1340  CA  ARG A 836      56.478  48.742  17.979  1.00  0.00           C  
ATOM   1341  C   ARG A 836      55.480  49.770  17.506  1.00  0.00           C  
ATOM   1342  O   ARG A 836      55.855  50.756  16.863  1.00  0.00           O  
ATOM   1343  CB  ARG A 836      56.928  49.145  19.387  1.00  0.00           C  
ATOM   1344  CG  ARG A 836      57.766  48.132  20.142  1.00  0.00           C  
ATOM   1345  CD  ARG A 836      57.043  47.772  21.427  1.00  0.00           C  
ATOM   1346  NE  ARG A 836      57.631  48.337  22.635  1.00  0.00           N  
ATOM   1347  CZ  ARG A 836      56.993  48.403  23.800  1.00  0.00           C  
ATOM   1348  NH1 ARG A 836      55.751  47.951  23.909  1.00  0.00           N  
ATOM   1349  NH2 ARG A 836      57.605  48.900  24.862  1.00  0.00           N  
ATOM   1350  N   ALA A 837      54.208  49.535  17.821  1.00  0.00           N  
ATOM   1351  CA  ALA A 837      53.155  50.486  17.477  1.00  0.00           C  
ATOM   1352  C   ALA A 837      53.109  51.500  18.618  1.00  0.00           C  
ATOM   1353  O   ALA A 837      53.335  51.153  19.781  1.00  0.00           O  
ATOM   1354  CB  ALA A 837      51.805  49.781  17.347  1.00  0.00           C  
ATOM   1355  N   LYS A 838      52.842  52.754  18.276  1.00  0.00           N  
ATOM   1356  CA  LYS A 838      52.769  53.814  19.270  1.00  0.00           C  
ATOM   1357  C   LYS A 838      51.310  54.064  19.605  1.00  0.00           C  
ATOM   1358  O   LYS A 838      50.620  54.780  18.896  1.00  0.00           O  
ATOM   1359  CB  LYS A 838      53.402  55.084  18.719  1.00  0.00           C  
ATOM   1360  CG  LYS A 838      53.557  56.196  19.745  1.00  0.00           C  
ATOM   1361  CD  LYS A 838      54.185  57.417  19.101  1.00  0.00           C  
ATOM   1362  CE  LYS A 838      55.514  57.065  18.454  1.00  0.00           C  
ATOM   1363  NZ  LYS A 838      56.132  58.219  17.747  1.00  0.00           N  
ATOM   1364  N   ILE A 839      50.838  53.473  20.694  1.00  0.00           N  
ATOM   1365  CA  ILE A 839      49.446  53.634  21.076  1.00  0.00           C  
ATOM   1366  C   ILE A 839      49.291  54.241  22.462  1.00  0.00           C  
ATOM   1367  O   ILE A 839      49.451  55.440  22.622  1.00  0.00           O  
ATOM   1368  CB  ILE A 839      48.719  52.277  20.988  1.00  0.00           C  
ATOM   1369  CG1 ILE A 839      49.098  51.598  19.656  1.00  0.00           C  
ATOM   1370  CG2 ILE A 839      47.208  52.492  21.088  1.00  0.00           C  
ATOM   1371  CD1 ILE A 839      48.294  50.343  19.281  1.00  0.00           C  
ATOM   1372  N   ASP A 840      48.994  53.427  23.466  1.00  0.00           N  
ATOM   1373  CA  ASP A 840      48.819  53.956  24.812  1.00  0.00           C  
ATOM   1374  C   ASP A 840      49.393  53.068  25.919  1.00  0.00           C  
ATOM   1375  O   ASP A 840      48.766  52.081  26.322  1.00  0.00           O  
ATOM   1376  CB  ASP A 840      47.332  54.203  25.070  1.00  0.00           C  
ATOM   1377  CG  ASP A 840      47.065  54.710  26.467  1.00  0.00           C  
ATOM   1378  OD1 ASP A 840      48.047  55.044  27.163  1.00  0.00           O  
ATOM   1379  OD2 ASP A 840      45.879  54.779  26.868  1.00  0.00           O  
ATOM   1380  N   MET A 869      50.569  53.426  26.433  1.00  0.00           N  
ATOM   1381  CA  MET A 869      51.180  52.618  27.480  1.00  0.00           C  
ATOM   1382  C   MET A 869      50.327  52.511  28.733  1.00  0.00           C  
ATOM   1383  O   MET A 869      50.596  51.673  29.588  1.00  0.00           O  
ATOM   1384  CB  MET A 869      52.562  53.160  27.864  1.00  0.00           C  
ATOM   1385  CG  MET A 869      53.688  52.775  26.914  1.00  0.00           C  
ATOM   1386  SD  MET A 869      53.540  51.045  26.340  1.00  0.00           S  
ATOM   1387  CE  MET A 869      54.524  50.151  27.554  1.00  0.00           C  
ATOM   1388  N   ALA A 870      49.294  53.338  28.845  1.00  0.00           N  
ATOM   1389  CA  ALA A 870      48.431  53.311  30.034  1.00  0.00           C  
ATOM   1390  C   ALA A 870      47.043  52.725  29.788  1.00  0.00           C  
ATOM   1391  O   ALA A 870      46.126  52.937  30.579  1.00  0.00           O  
ATOM   1392  CB  ALA A 870      48.286  54.723  30.604  1.00  0.00           C  
ATOM   1393  N   SER A 872      46.874  51.996  28.697  1.00  0.00           N  
ATOM   1394  CA  SER A 872      45.570  51.421  28.408  1.00  0.00           C  
ATOM   1395  C   SER A 872      45.283  50.233  29.296  1.00  0.00           C  
ATOM   1396  O   SER A 872      46.178  49.456  29.625  1.00  0.00           O  
ATOM   1397  CB  SER A 872      45.478  50.968  26.937  1.00  0.00           C  
ATOM   1398  OG  SER A 872      44.321  50.166  26.706  1.00  0.00           O  
ATOM   1399  N   PRO A 873      44.020  50.089  29.716  1.00  0.00           N  
ATOM   1400  CA  PRO A 873      43.646  48.956  30.564  1.00  0.00           C  
ATOM   1401  C   PRO A 873      43.728  47.675  29.733  1.00  0.00           C  
ATOM   1402  O   PRO A 873      43.703  46.573  30.282  1.00  0.00           O  
ATOM   1403  CB  PRO A 873      42.216  49.295  30.988  1.00  0.00           C  
ATOM   1404  CG  PRO A 873      41.725  50.186  29.886  1.00  0.00           C  
ATOM   1405  CD  PRO A 873      42.915  51.057  29.616  1.00  0.00           C  
ATOM   1406  N   PHE A 874      43.820  47.837  28.411  1.00  0.00           N  
ATOM   1407  CA  PHE A 874      43.938  46.710  27.475  1.00  0.00           C  
ATOM   1408  C   PHE A 874      45.424  46.501  27.231  1.00  0.00           C  
ATOM   1409  O   PHE A 874      46.032  47.238  26.451  1.00  0.00           O  
ATOM   1410  CB  PHE A 874      43.297  47.038  26.119  1.00  0.00           C  
ATOM   1411  CG  PHE A 874      41.798  46.970  26.104  1.00  0.00           C  
ATOM   1412  CD1 PHE A 874      41.143  45.732  26.128  1.00  0.00           C  
ATOM   1413  CD2 PHE A 874      41.040  48.135  26.020  1.00  0.00           C  
ATOM   1414  CE1 PHE A 874      39.749  45.654  26.062  1.00  0.00           C  
ATOM   1415  CE2 PHE A 874      39.648  48.076  25.954  1.00  0.00           C  
ATOM   1416  CZ  PHE A 874      38.999  46.830  25.972  1.00  0.00           C  
ATOM   1417  N   ILE A1082      46.017  45.500  27.866  1.00  0.00           N  
ATOM   1418  CA  ILE A1082      47.439  45.273  27.694  1.00  0.00           C  
ATOM   1419  C   ILE A1082      47.843  45.208  26.227  1.00  0.00           C  
ATOM   1420  O   ILE A1082      48.915  45.690  25.854  1.00  0.00           O  
ATOM   1421  CB  ILE A1082      47.870  43.989  28.409  1.00  0.00           C  
ATOM   1422  CG1 ILE A1082      47.439  44.070  29.872  1.00  0.00           C  
ATOM   1423  CG2 ILE A1082      49.395  43.824  28.350  1.00  0.00           C  
ATOM   1424  CD1 ILE A1082      47.820  42.853  30.642  1.00  0.00           C  
ATOM   1425  N   VAL A1083      46.985  44.650  25.382  1.00  0.00           N  
ATOM   1426  CA  VAL A1083      47.327  44.541  23.971  1.00  0.00           C  
ATOM   1427  C   VAL A1083      47.657  45.899  23.337  1.00  0.00           C  
ATOM   1428  O   VAL A1083      48.458  45.971  22.409  1.00  0.00           O  
ATOM   1429  CB  VAL A1083      46.182  43.837  23.152  1.00  0.00           C  
ATOM   1430  CG1 VAL A1083      45.131  44.846  22.680  1.00  0.00           C  
ATOM   1431  CG2 VAL A1083      46.779  43.093  21.968  1.00  0.00           C  
ATOM   1432  N   MET A1084      47.057  46.972  23.843  1.00  0.00           N  
ATOM   1433  CA  MET A1084      47.284  48.297  23.277  1.00  0.00           C  
ATOM   1434  C   MET A1084      48.515  49.011  23.830  1.00  0.00           C  
ATOM   1435  O   MET A1084      48.762  50.168  23.490  1.00  0.00           O  
ATOM   1436  CB  MET A1084      46.060  49.193  23.500  1.00  0.00           C  
ATOM   1437  CG  MET A1084      44.752  48.668  22.899  1.00  0.00           C  
ATOM   1438  SD  MET A1084      44.797  48.456  21.097  1.00  0.00           S  
ATOM   1439  CE  MET A1084      44.260  50.078  20.536  1.00  0.00           C  
ATOM   1440  N   ARG A1085      49.286  48.329  24.672  1.00  0.00           N  
ATOM   1441  CA  ARG A1085      50.478  48.935  25.255  1.00  0.00           C  
ATOM   1442  C   ARG A1085      51.666  48.853  24.310  1.00  0.00           C  
ATOM   1443  O   ARG A1085      52.611  48.114  24.560  1.00  0.00           O  
ATOM   1444  CB  ARG A1085      50.831  48.241  26.570  1.00  0.00           C  
ATOM   1445  CG  ARG A1085      49.610  47.940  27.440  1.00  0.00           C  
ATOM   1446  CD  ARG A1085      49.576  48.727  28.735  1.00  0.00           C  
ATOM   1447  NE  ARG A1085      49.780  47.866  29.891  1.00  0.00           N  
ATOM   1448  CZ  ARG A1085      49.043  47.907  30.999  1.00  0.00           C  
ATOM   1449  NH1 ARG A1085      48.040  48.764  31.105  1.00  0.00           N  
ATOM   1450  NH2 ARG A1085      49.324  47.095  32.009  1.00  0.00           N  
ATOM   1451  N   ASP A1087      51.605  49.622  23.228  1.00  0.00           N  
ATOM   1452  CA  ASP A1087      52.667  49.659  22.228  1.00  0.00           C  
ATOM   1453  C   ASP A1087      53.050  48.245  21.779  1.00  0.00           C  
ATOM   1454  O   ASP A1087      54.202  47.825  21.895  1.00  0.00           O  
ATOM   1455  CB  ASP A1087      53.885  50.403  22.797  1.00  0.00           C  
ATOM   1456  CG  ASP A1087      53.733  51.939  22.736  1.00  0.00           C  
ATOM   1457  OD1 ASP A1087      52.589  52.455  22.741  1.00  0.00           O  
ATOM   1458  OD2 ASP A1087      54.772  52.633  22.688  1.00  0.00           O  
ATOM   1459  N   PRO A1088      52.082  47.495  21.236  1.00  0.00           N  
ATOM   1460  CA  PRO A1088      52.376  46.131  20.791  1.00  0.00           C  
ATOM   1461  C   PRO A1088      53.423  46.054  19.678  1.00  0.00           C  
ATOM   1462  O   PRO A1088      53.483  46.916  18.784  1.00  0.00           O  
ATOM   1463  CB  PRO A1088      51.014  45.616  20.339  1.00  0.00           C  
ATOM   1464  CG  PRO A1088      50.385  46.851  19.764  1.00  0.00           C  
ATOM   1465  CD  PRO A1088      50.747  47.924  20.780  1.00  0.00           C  
ATOM   1466  N   VAL A1089      54.238  45.002  19.749  1.00  0.00           N  
ATOM   1467  CA  VAL A1089      55.269  44.769  18.773  1.00  0.00           C  
ATOM   1468  C   VAL A1089      54.648  44.411  17.430  1.00  0.00           C  
ATOM   1469  O   VAL A1089      53.718  43.612  17.350  1.00  0.00           O  
ATOM   1470  CB  VAL A1089      56.199  43.606  19.195  1.00  0.00           C  
ATOM   1471  CG1 VAL A1089      57.328  43.436  18.165  1.00  0.00           C  
ATOM   1472  CG2 VAL A1089      56.784  43.874  20.551  1.00  0.00           C  
ATOM   1473  N   LEU A1090      55.183  45.010  16.374  1.00  0.00           N  
ATOM   1474  CA  LEU A1090      54.735  44.752  15.020  1.00  0.00           C  
ATOM   1475  C   LEU A1090      55.739  43.815  14.312  1.00  0.00           C  
ATOM   1476  O   LEU A1090      55.344  42.908  13.581  1.00  0.00           O  
ATOM   1477  CB  LEU A1090      54.624  46.080  14.280  1.00  0.00           C  
ATOM   1478  CG  LEU A1090      53.282  46.836  14.283  1.00  0.00           C  
ATOM   1479  CD1 LEU A1090      52.425  46.491  15.500  1.00  0.00           C  
ATOM   1480  CD2 LEU A1090      53.580  48.335  14.216  1.00  0.00           C  
ATOM   1481  N   TYR A1091      57.032  44.017  14.560  1.00  0.00           N  
ATOM   1482  CA  TYR A1091      58.093  43.208  13.945  1.00  0.00           C  
ATOM   1483  C   TYR A1091      59.251  42.865  14.894  1.00  0.00           C  
ATOM   1484  O   TYR A1091      59.637  43.676  15.729  1.00  0.00           O  
ATOM   1485  CB  TYR A1091      58.708  43.953  12.747  1.00  0.00           C  
ATOM   1486  CG  TYR A1091      57.993  43.811  11.428  1.00  0.00           C  
ATOM   1487  CD1 TYR A1091      57.019  44.725  11.038  1.00  0.00           C  
ATOM   1488  CD2 TYR A1091      58.309  42.765  10.549  1.00  0.00           C  
ATOM   1489  CE1 TYR A1091      56.364  44.607   9.783  1.00  0.00           C  
ATOM   1490  CE2 TYR A1091      57.671  42.635   9.308  1.00  0.00           C  
ATOM   1491  CZ  TYR A1091      56.697  43.559   8.930  1.00  0.00           C  
ATOM   1492  OH  TYR A1091      56.045  43.427   7.724  1.00  0.00           O  
ATOM   1493  N   ARG A1093      59.806  41.667  14.739  1.00  0.00           N  
ATOM   1494  CA  ARG A1093      60.962  41.224  15.514  1.00  0.00           C  
ATOM   1495  C   ARG A1093      61.960  40.512  14.587  1.00  0.00           C  
ATOM   1496  O   ARG A1093      61.594  39.995  13.525  1.00  0.00           O  
ATOM   1497  CB  ARG A1093      60.566  40.304  16.678  1.00  0.00           C  
ATOM   1498  CG  ARG A1093      59.304  39.477  16.499  1.00  0.00           C  
ATOM   1499  CD  ARG A1093      59.503  38.316  15.588  1.00  0.00           C  
ATOM   1500  NE  ARG A1093      58.513  37.266  15.841  1.00  0.00           N  
ATOM   1501  CZ  ARG A1093      57.413  37.061  15.123  1.00  0.00           C  
ATOM   1502  NH1 ARG A1093      57.130  37.842  14.084  1.00  0.00           N  
ATOM   1503  NH2 ARG A1093      56.607  36.047  15.437  1.00  0.00           N  
ATOM   1504  N   ILE A1094      63.223  40.500  14.995  1.00  0.00           N  
ATOM   1505  CA  ILE A1094      64.297  39.914  14.210  1.00  0.00           C  
ATOM   1506  C   ILE A1094      64.490  38.428  14.451  1.00  0.00           C  
ATOM   1507  O   ILE A1094      64.569  37.992  15.592  1.00  0.00           O  
ATOM   1508  CB  ILE A1094      65.629  40.642  14.514  1.00  0.00           C  
ATOM   1509  CG1 ILE A1094      65.447  42.143  14.274  1.00  0.00           C  
ATOM   1510  CG2 ILE A1094      66.755  40.088  13.641  1.00  0.00           C  
ATOM   1511  CD1 ILE A1094      66.539  43.020  14.881  1.00  0.00           C  
ATOM   1512  N   LYS A1099      64.566  37.661  13.366  1.00  0.00           N  
ATOM   1513  CA  LYS A1099      64.780  36.216  13.431  1.00  0.00           C  
ATOM   1514  C   LYS A1099      65.579  35.717  12.232  1.00  0.00           C  
ATOM   1515  O   LYS A1099      65.068  35.685  11.114  1.00  0.00           O  
ATOM   1516  CB  LYS A1099      63.455  35.458  13.458  1.00  0.00           C  
ATOM   1517  CG  LYS A1099      62.594  35.740  14.657  1.00  0.00           C  
ATOM   1518  CD  LYS A1099      61.840  34.489  15.088  1.00  0.00           C  
ATOM   1519  CE  LYS A1099      60.907  34.807  16.233  1.00  0.00           C  
ATOM   1520  NZ  LYS A1099      60.552  33.574  16.972  1.00  0.00           N  
ATOM   1521  N   PHE A1165      66.831  35.331  12.457  1.00  0.00           N  
ATOM   1522  CA  PHE A1165      67.656  34.814  11.370  1.00  0.00           C  
ATOM   1523  C   PHE A1165      67.363  33.333  11.209  1.00  0.00           C  
ATOM   1524  O   PHE A1165      68.170  32.491  11.571  1.00  0.00           O  
ATOM   1525  CB  PHE A1165      69.132  35.039  11.681  1.00  0.00           C  
ATOM   1526  CG  PHE A1165      69.521  36.478  11.681  1.00  0.00           C  
ATOM   1527  CD1 PHE A1165      69.630  37.178  10.483  1.00  0.00           C  
ATOM   1528  CD2 PHE A1165      69.730  37.152  12.870  1.00  0.00           C  
ATOM   1529  CE1 PHE A1165      69.943  38.532  10.467  1.00  0.00           C  
ATOM   1530  CE2 PHE A1165      70.044  38.508  12.869  1.00  0.00           C  
ATOM   1531  CZ  PHE A1165      70.151  39.201  11.662  1.00  0.00           C  
ATOM   1532  N   ALA A1166      66.192  33.026  10.669  1.00  0.00           N  
ATOM   1533  CA  ALA A1166      65.770  31.651  10.486  1.00  0.00           C  
ATOM   1534  C   ALA A1166      65.110  31.489   9.140  1.00  0.00           C  
ATOM   1535  O   ALA A1166      64.410  32.383   8.687  1.00  0.00           O  
ATOM   1536  CB  ALA A1166      64.799  31.266  11.575  1.00  0.00           C  
ATOM   1537  N   GLU A1168      65.338  30.341   8.511  1.00  0.00           N  
ATOM   1538  CA  GLU A1168      64.758  30.039   7.210  1.00  0.00           C  
ATOM   1539  C   GLU A1168      63.258  29.764   7.356  1.00  0.00           C  
ATOM   1540  O   GLU A1168      62.829  29.025   8.246  1.00  0.00           O  
ATOM   1541  CB  GLU A1168      65.448  28.817   6.595  1.00  0.00           C  
ATOM   1542  CG  GLU A1168      65.114  28.596   5.130  1.00  0.00           C  
ATOM   1543  CD  GLU A1168      65.593  27.259   4.611  1.00  0.00           C  
ATOM   1544  OE1 GLU A1168      66.801  26.974   4.714  1.00  0.00           O  
ATOM   1545  OE2 GLU A1168      64.755  26.493   4.095  1.00  0.00           O  
ATOM   1546  N   HIS A1169      62.471  30.369   6.474  1.00  0.00           N  
ATOM   1547  CA  HIS A1169      61.023  30.224   6.475  1.00  0.00           C  
ATOM   1548  C   HIS A1169      60.644  29.180   5.427  1.00  0.00           C  
ATOM   1549  O   HIS A1169      61.196  29.182   4.316  1.00  0.00           O  
ATOM   1550  CB  HIS A1169      60.399  31.578   6.142  1.00  0.00           C  
ATOM   1551  CG  HIS A1169      58.909  31.614   6.262  1.00  0.00           C  
ATOM   1552  ND1 HIS A1169      58.075  30.894   5.433  1.00  0.00           N  
ATOM   1553  CD2 HIS A1169      58.102  32.306   7.102  1.00  0.00           C  
ATOM   1554  CE1 HIS A1169      56.818  31.143   5.756  1.00  0.00           C  
ATOM   1555  NE2 HIS A1169      56.805  31.997   6.766  1.00  0.00           N  
ATOM   1556  N   HIS A1170      59.709  28.293   5.768  1.00  0.00           N  
ATOM   1557  CA  HIS A1170      59.297  27.243   4.839  1.00  0.00           C  
ATOM   1558  C   HIS A1170      58.728  27.732   3.501  1.00  0.00           C  
ATOM   1559  O   HIS A1170      58.650  26.957   2.550  1.00  0.00           O  
ATOM   1560  CB  HIS A1170      58.318  26.286   5.524  1.00  0.00           C  
ATOM   1561  CG  HIS A1170      57.166  26.974   6.178  1.00  0.00           C  
ATOM   1562  ND1 HIS A1170      56.082  27.443   5.469  1.00  0.00           N  
ATOM   1563  CD2 HIS A1170      56.967  27.353   7.463  1.00  0.00           C  
ATOM   1564  CE1 HIS A1170      55.268  28.087   6.287  1.00  0.00           C  
ATOM   1565  NE2 HIS A1170      55.783  28.049   7.501  1.00  0.00           N  
ATOM   1566  N   GLN A1171      58.338  29.003   3.411  1.00  0.00           N  
ATOM   1567  CA  GLN A1171      57.825  29.532   2.148  1.00  0.00           C  
ATOM   1568  C   GLN A1171      58.748  30.592   1.568  1.00  0.00           C  
ATOM   1569  O   GLN A1171      58.913  30.681   0.355  1.00  0.00           O  
ATOM   1570  CB  GLN A1171      56.443  30.177   2.312  1.00  0.00           C  
ATOM   1571  CG  GLN A1171      55.369  29.291   2.898  1.00  0.00           C  
ATOM   1572  CD  GLN A1171      55.015  28.121   2.008  1.00  0.00           C  
ATOM   1573  OE1 GLN A1171      54.690  28.300   0.838  1.00  0.00           O  
ATOM   1574  NE2 GLN A1171      55.065  26.916   2.562  1.00  0.00           N  
ATOM   1575  N   THR A1177      59.348  31.410   2.425  1.00  0.00           N  
ATOM   1576  CA  THR A1177      60.195  32.484   1.923  1.00  0.00           C  
ATOM   1577  C   THR A1177      61.687  32.241   2.009  1.00  0.00           C  
ATOM   1578  O   THR A1177      62.478  33.132   1.709  1.00  0.00           O  
ATOM   1579  CB  THR A1177      59.865  33.824   2.624  1.00  0.00           C  
ATOM   1580  OG1 THR A1177      60.081  33.704   4.034  1.00  0.00           O  
ATOM   1581  CG2 THR A1177      58.419  34.198   2.382  1.00  0.00           C  
ATOM   1582  N   GLY A1178      62.078  31.035   2.402  1.00  0.00           N  
ATOM   1583  CA  GLY A1178      63.491  30.740   2.495  1.00  0.00           C  
ATOM   1584  C   GLY A1178      64.221  31.725   3.381  1.00  0.00           C  
ATOM   1585  O   GLY A1178      63.857  31.903   4.542  1.00  0.00           O  
ATOM   1586  N   ASN A1191      65.243  32.379   2.838  1.00  0.00           N  
ATOM   1587  CA  ASN A1191      66.019  33.331   3.624  1.00  0.00           C  
ATOM   1588  C   ASN A1191      65.942  34.754   3.112  1.00  0.00           C  
ATOM   1589  O   ASN A1191      66.902  35.505   3.222  1.00  0.00           O  
ATOM   1590  CB  ASN A1191      67.486  32.890   3.704  1.00  0.00           C  
ATOM   1591  CG  ASN A1191      67.674  31.625   4.541  1.00  0.00           C  
ATOM   1592  OD1 ASN A1191      67.352  31.601   5.733  1.00  0.00           O  
ATOM   1593  ND2 ASN A1191      68.195  30.570   3.919  1.00  0.00           N  
ATOM   1594  N   LYS A1192      64.791  35.127   2.566  1.00  0.00           N  
ATOM   1595  CA  LYS A1192      64.604  36.477   2.049  1.00  0.00           C  
ATOM   1596  C   LYS A1192      64.342  37.496   3.175  1.00  0.00           C  
ATOM   1597  O   LYS A1192      64.565  38.696   3.004  1.00  0.00           O  
ATOM   1598  CB  LYS A1192      63.449  36.495   1.035  1.00  0.00           C  
ATOM   1599  CG  LYS A1192      63.050  37.907   0.597  1.00  0.00           C  
ATOM   1600  CD  LYS A1192      61.763  37.957  -0.251  1.00  0.00           C  
ATOM   1601  CE  LYS A1192      61.331  39.416  -0.537  1.00  0.00           C  
ATOM   1602  NZ  LYS A1192      60.035  39.527  -1.272  1.00  0.00           N  
ATOM   1603  N   TRP A1193      63.878  37.019   4.327  1.00  0.00           N  
ATOM   1604  CA  TRP A1193      63.593  37.910   5.445  1.00  0.00           C  
ATOM   1605  C   TRP A1193      64.249  37.476   6.746  1.00  0.00           C  
ATOM   1606  O   TRP A1193      64.351  36.282   7.034  1.00  0.00           O  
ATOM   1607  CB  TRP A1193      62.090  38.004   5.711  1.00  0.00           C  
ATOM   1608  CG  TRP A1193      61.248  38.505   4.579  1.00  0.00           C  
ATOM   1609  CD1 TRP A1193      60.702  37.767   3.568  1.00  0.00           C  
ATOM   1610  CD2 TRP A1193      60.812  39.851   4.371  1.00  0.00           C  
ATOM   1611  NE1 TRP A1193      59.948  38.567   2.751  1.00  0.00           N  
ATOM   1612  CE2 TRP A1193      59.997  39.852   3.219  1.00  0.00           C  
ATOM   1613  CE3 TRP A1193      61.028  41.058   5.050  1.00  0.00           C  
ATOM   1614  CZ2 TRP A1193      59.396  41.010   2.731  1.00  0.00           C  
ATOM   1615  CZ3 TRP A1193      60.431  42.207   4.566  1.00  0.00           C  
ATOM   1616  CH2 TRP A1193      59.622  42.175   3.416  1.00  0.00           C  
ATOM   1617  N   CYS A1194      64.695  38.458   7.527  1.00  0.00           N  
ATOM   1618  CA  CYS A1194      65.283  38.196   8.829  1.00  0.00           C  
ATOM   1619  C   CYS A1194      64.424  38.932   9.857  1.00  0.00           C  
ATOM   1620  O   CYS A1194      64.763  38.991  11.034  1.00  0.00           O  
ATOM   1621  CB  CYS A1194      66.743  38.651   8.899  1.00  0.00           C  
ATOM   1622  SG  CYS A1194      67.044  40.417   8.809  1.00  0.00           S  
ATOM   1623  N   ILE A1195      63.323  39.524   9.389  1.00  0.00           N  
ATOM   1624  CA  ILE A1195      62.357  40.174  10.274  1.00  0.00           C  
ATOM   1625  C   ILE A1195      60.992  39.613   9.898  1.00  0.00           C  
ATOM   1626  O   ILE A1195      60.643  39.519   8.726  1.00  0.00           O  
ATOM   1627  CB  ILE A1195      62.306  41.722  10.157  1.00  0.00           C  
ATOM   1628  CG1 ILE A1195      62.039  42.155   8.716  1.00  0.00           C  
ATOM   1629  CG2 ILE A1195      63.588  42.333  10.720  1.00  0.00           C  
ATOM   1630  CD1 ILE A1195      61.517  43.609   8.606  1.00  0.00           C  
ATOM   1631  N   TYR A1196      60.227  39.207  10.896  1.00  0.00           N  
ATOM   1632  CA  TYR A1196      58.920  38.646  10.632  1.00  0.00           C  
ATOM   1633  C   TYR A1196      57.836  39.408  11.382  1.00  0.00           C  
ATOM   1634  O   TYR A1196      58.023  39.828  12.527  1.00  0.00           O  
ATOM   1635  CB  TYR A1196      58.918  37.158  10.990  1.00  0.00           C  
ATOM   1636  CG  TYR A1196      59.859  36.355  10.120  1.00  0.00           C  
ATOM   1637  CD1 TYR A1196      61.226  36.304  10.392  1.00  0.00           C  
ATOM   1638  CD2 TYR A1196      59.388  35.685   8.991  1.00  0.00           C  
ATOM   1639  CE1 TYR A1196      62.100  35.610   9.562  1.00  0.00           C  
ATOM   1640  CE2 TYR A1196      60.250  34.987   8.149  1.00  0.00           C  
ATOM   1641  CZ  TYR A1196      61.606  34.952   8.441  1.00  0.00           C  
ATOM   1642  OH  TYR A1196      62.461  34.253   7.616  1.00  0.00           O  
ATOM   1643  N   PRO A1198      56.685  39.610  10.733  1.00  0.00           N  
ATOM   1644  CA  PRO A1198      55.573  40.336  11.347  1.00  0.00           C  
ATOM   1645  C   PRO A1198      54.921  39.541  12.463  1.00  0.00           C  
ATOM   1646  O   PRO A1198      54.957  38.314  12.453  1.00  0.00           O  
ATOM   1647  CB  PRO A1198      54.638  40.577  10.166  1.00  0.00           C  
ATOM   1648  CG  PRO A1198      54.843  39.355   9.330  1.00  0.00           C  
ATOM   1649  CD  PRO A1198      56.333  39.124   9.387  1.00  0.00           C  
ATOM   1650  N   MET A1199      54.340  40.236  13.435  1.00  0.00           N  
ATOM   1651  CA  MET A1199      53.669  39.565  14.548  1.00  0.00           C  
ATOM   1652  C   MET A1199      52.218  39.201  14.178  1.00  0.00           C  
ATOM   1653  O   MET A1199      51.645  39.741  13.219  1.00  0.00           O  
ATOM   1654  CB  MET A1199      53.685  40.463  15.790  1.00  0.00           C  
ATOM   1655  CG  MET A1199      55.060  40.737  16.373  1.00  0.00           C  
ATOM   1656  SD  MET A1199      55.846  39.240  17.018  1.00  0.00           S  
ATOM   1657  CE  MET A1199      54.899  39.007  18.498  1.00  0.00           C  
ATOM   1658  N   TYR A1200      51.630  38.291  14.954  1.00  0.00           N  
ATOM   1659  CA  TYR A1200      50.258  37.826  14.720  1.00  0.00           C  
ATOM   1660  C   TYR A1200      49.180  38.912  14.541  1.00  0.00           C  
ATOM   1661  O   TYR A1200      48.560  39.009  13.485  1.00  0.00           O  
ATOM   1662  CB  TYR A1200      49.830  36.860  15.839  1.00  0.00           C  
ATOM   1663  CG  TYR A1200      48.326  36.692  15.937  1.00  0.00           C  
ATOM   1664  CD1 TYR A1200      47.601  36.044  14.934  1.00  0.00           C  
ATOM   1665  CD2 TYR A1200      47.613  37.282  16.982  1.00  0.00           C  
ATOM   1666  CE1 TYR A1200      46.200  36.002  14.966  1.00  0.00           C  
ATOM   1667  CE2 TYR A1200      46.213  37.246  17.021  1.00  0.00           C  
ATOM   1668  CZ  TYR A1200      45.512  36.611  16.014  1.00  0.00           C  
ATOM   1669  OH  TYR A1200      44.138  36.615  16.052  1.00  0.00           O  
ATOM   1670  N   ASP A1201      48.955  39.724  15.569  1.00  0.00           N  
ATOM   1671  CA  ASP A1201      47.926  40.749  15.495  1.00  0.00           C  
ATOM   1672  C   ASP A1201      48.041  41.669  14.286  1.00  0.00           C  
ATOM   1673  O   ASP A1201      47.040  41.976  13.655  1.00  0.00           O  
ATOM   1674  CB  ASP A1201      47.899  41.570  16.791  1.00  0.00           C  
ATOM   1675  CG  ASP A1201      47.395  40.765  17.987  1.00  0.00           C  
ATOM   1676  OD1 ASP A1201      46.191  40.430  18.027  1.00  0.00           O  
ATOM   1677  OD2 ASP A1201      48.212  40.459  18.881  1.00  0.00           O  
ATOM   1678  N   PHE A1202      49.248  42.106  13.957  1.00  0.00           N  
ATOM   1679  CA  PHE A1202      49.460  42.983  12.817  1.00  0.00           C  
ATOM   1680  C   PHE A1202      49.082  42.257  11.534  1.00  0.00           C  
ATOM   1681  O   PHE A1202      48.247  42.722  10.763  1.00  0.00           O  
ATOM   1682  CB  PHE A1202      50.935  43.395  12.759  1.00  0.00           C  
ATOM   1683  CG  PHE A1202      51.256  44.401  11.689  1.00  0.00           C  
ATOM   1684  CD1 PHE A1202      50.605  45.629  11.646  1.00  0.00           C  
ATOM   1685  CD2 PHE A1202      52.243  44.134  10.740  1.00  0.00           C  
ATOM   1686  CE1 PHE A1202      50.931  46.577  10.682  1.00  0.00           C  
ATOM   1687  CE2 PHE A1202      52.574  45.090   9.762  1.00  0.00           C  
ATOM   1688  CZ  PHE A1202      51.912  46.312   9.741  1.00  0.00           C  
ATOM   1689  N   THR A1203      49.712  41.109  11.318  1.00  0.00           N  
ATOM   1690  CA  THR A1203      49.496  40.284  10.137  1.00  0.00           C  
ATOM   1691  C   THR A1203      48.050  39.888   9.859  1.00  0.00           C  
ATOM   1692  O   THR A1203      47.553  40.027   8.731  1.00  0.00           O  
ATOM   1693  CB  THR A1203      50.280  38.953  10.245  1.00  0.00           C  
ATOM   1694  OG1 THR A1203      51.642  39.226  10.564  1.00  0.00           O  
ATOM   1695  CG2 THR A1203      50.231  38.183   8.946  1.00  0.00           C  
ATOM   1696  N   HIS A1204      47.381  39.395  10.895  1.00  0.00           N  
ATOM   1697  CA  HIS A1204      46.036  38.874  10.736  1.00  0.00           C  
ATOM   1698  C   HIS A1204      44.916  39.823  10.344  1.00  0.00           C  
ATOM   1699  O   HIS A1204      44.054  39.446   9.551  1.00  0.00           O  
ATOM   1700  CB  HIS A1204      45.632  38.092  11.986  1.00  0.00           C  
ATOM   1701  CG  HIS A1204      44.565  37.078  11.738  1.00  0.00           C  
ATOM   1702  ND1 HIS A1204      44.818  35.727  11.718  1.00  0.00           N  
ATOM   1703  CD2 HIS A1204      43.242  37.216  11.493  1.00  0.00           C  
ATOM   1704  CE1 HIS A1204      43.696  35.075  11.474  1.00  0.00           C  
ATOM   1705  NE2 HIS A1204      42.725  35.956  11.336  1.00  0.00           N  
ATOM   1706  N   CYS A1205      44.906  41.036  10.881  1.00  0.00           N  
ATOM   1707  CA  CYS A1205      43.836  41.946  10.523  1.00  0.00           C  
ATOM   1708  C   CYS A1205      44.047  42.443   9.106  1.00  0.00           C  
ATOM   1709  O   CYS A1205      43.097  42.694   8.387  1.00  0.00           O  
ATOM   1710  CB  CYS A1205      43.763  43.112  11.506  1.00  0.00           C  
ATOM   1711  SG  CYS A1205      45.185  44.210  11.526  1.00  0.00           S  
ATOM   1712  N   ILE A1206      45.303  42.566   8.697  1.00  0.00           N  
ATOM   1713  CA  ILE A1206      45.620  43.018   7.348  1.00  0.00           C  
ATOM   1714  C   ILE A1206      45.351  41.904   6.328  1.00  0.00           C  
ATOM   1715  O   ILE A1206      44.828  42.180   5.247  1.00  0.00           O  
ATOM   1716  CB  ILE A1206      47.077  43.503   7.284  1.00  0.00           C  
ATOM   1717  CG1 ILE A1206      47.197  44.783   8.112  1.00  0.00           C  
ATOM   1718  CG2 ILE A1206      47.518  43.737   5.849  1.00  0.00           C  
ATOM   1719  CD1 ILE A1206      48.594  45.277   8.257  1.00  0.00           C  
ATOM   1720  N   SER A1207      45.693  40.658   6.677  1.00  0.00           N  
ATOM   1721  CA  SER A1207      45.442  39.502   5.804  1.00  0.00           C  
ATOM   1722  C   SER A1207      43.946  39.370   5.498  1.00  0.00           C  
ATOM   1723  O   SER A1207      43.565  39.186   4.345  1.00  0.00           O  
ATOM   1724  CB  SER A1207      45.920  38.203   6.459  1.00  0.00           C  
ATOM   1725  OG  SER A1207      47.335  38.171   6.590  1.00  0.00           O  
ATOM   1726  N   ASP A1208      43.115  39.464   6.543  1.00  0.00           N  
ATOM   1727  CA  ASP A1208      41.652  39.382   6.428  1.00  0.00           C  
ATOM   1728  C   ASP A1208      41.124  40.458   5.498  1.00  0.00           C  
ATOM   1729  O   ASP A1208      40.318  40.187   4.604  1.00  0.00           O  
ATOM   1730  CB  ASP A1208      40.960  39.589   7.784  1.00  0.00           C  
ATOM   1731  CG  ASP A1208      40.889  38.322   8.629  1.00  0.00           C  
ATOM   1732  OD1 ASP A1208      40.976  37.213   8.071  1.00  0.00           O  
ATOM   1733  OD2 ASP A1208      40.722  38.446   9.857  1.00  0.00           O  
ATOM   1734  N   ALA A1209      41.580  41.686   5.725  1.00  0.00           N  
ATOM   1735  CA  ALA A1209      41.144  42.814   4.917  1.00  0.00           C  
ATOM   1736  C   ALA A1209      41.552  42.698   3.444  1.00  0.00           C  
ATOM   1737  O   ALA A1209      40.741  42.966   2.563  1.00  0.00           O  
ATOM   1738  CB  ALA A1209      41.657  44.106   5.516  1.00  0.00           C  
ATOM   1739  N   LEU A1210      42.793  42.307   3.161  1.00  0.00           N  
ATOM   1740  CA  LEU A1210      43.203  42.169   1.761  1.00  0.00           C  
ATOM   1741  C   LEU A1210      42.443  41.025   1.101  1.00  0.00           C  
ATOM   1742  O   LEU A1210      42.228  41.035  -0.101  1.00  0.00           O  
ATOM   1743  CB  LEU A1210      44.712  41.919   1.630  1.00  0.00           C  
ATOM   1744  CG  LEU A1210      45.635  43.083   2.013  1.00  0.00           C  
ATOM   1745  CD1 LEU A1210      47.085  42.677   1.850  1.00  0.00           C  
ATOM   1746  CD2 LEU A1210      45.313  44.283   1.137  1.00  0.00           C  
ATOM   1747  N   GLU A1211      42.022  40.043   1.883  1.00  0.00           N  
ATOM   1748  CA  GLU A1211      41.296  38.927   1.314  1.00  0.00           C  
ATOM   1749  C   GLU A1211      39.797  39.184   1.174  1.00  0.00           C  
ATOM   1750  O   GLU A1211      39.084  38.373   0.591  1.00  0.00           O  
ATOM   1751  CB  GLU A1211      41.542  37.671   2.150  1.00  0.00           C  
ATOM   1752  CG  GLU A1211      42.820  36.949   1.791  1.00  0.00           C  
ATOM   1753  CD  GLU A1211      43.189  35.870   2.791  1.00  0.00           C  
ATOM   1754  OE1 GLU A1211      42.275  35.181   3.294  1.00  0.00           O  
ATOM   1755  OE2 GLU A1211      44.397  35.706   3.061  1.00  0.00           O  
ATOM   1756  N   GLY A1291      39.318  40.307   1.706  1.00  0.00           N  
ATOM   1757  CA  GLY A1291      37.903  40.637   1.604  1.00  0.00           C  
ATOM   1758  C   GLY A1291      37.019  39.839   2.545  1.00  0.00           C  
ATOM   1759  O   GLY A1291      35.831  39.652   2.298  1.00  0.00           O  
ATOM   1760  N   ILE A1292      37.617  39.356   3.626  1.00  0.00           N  
ATOM   1761  CA  ILE A1292      36.914  38.577   4.632  1.00  0.00           C  
ATOM   1762  C   ILE A1292      35.814  39.462   5.227  1.00  0.00           C  
ATOM   1763  O   ILE A1292      36.053  40.634   5.488  1.00  0.00           O  
ATOM   1764  CB  ILE A1292      37.927  38.106   5.749  1.00  0.00           C  
ATOM   1765  CG1 ILE A1292      38.896  37.074   5.160  1.00  0.00           C  
ATOM   1766  CG2 ILE A1292      37.193  37.548   6.969  1.00  0.00           C  
ATOM   1767  CD1 ILE A1292      38.237  35.946   4.415  1.00  0.00           C  
ATOM   1768  N   THR A1293      34.612  38.918   5.421  1.00  0.00           N  
ATOM   1769  CA  THR A1293      33.524  39.715   5.982  1.00  0.00           C  
ATOM   1770  C   THR A1293      33.251  39.378   7.425  1.00  0.00           C  
ATOM   1771  O   THR A1293      32.793  40.224   8.176  1.00  0.00           O  
ATOM   1772  CB  THR A1293      32.190  39.553   5.203  1.00  0.00           C  
ATOM   1773  OG1 THR A1293      31.761  38.192   5.250  1.00  0.00           O  
ATOM   1774  CG2 THR A1293      32.352  39.993   3.751  1.00  0.00           C  
ATOM   1775  N   HIS A1294      33.530  38.141   7.811  1.00  0.00           N  
ATOM   1776  CA  HIS A1294      33.312  37.701   9.184  1.00  0.00           C  
ATOM   1777  C   HIS A1294      34.479  36.859   9.673  1.00  0.00           C  
ATOM   1778  O   HIS A1294      34.532  35.655   9.429  1.00  0.00           O  
ATOM   1779  CB  HIS A1294      32.021  36.887   9.278  1.00  0.00           C  
ATOM   1780  CG  HIS A1294      30.816  37.616   8.772  1.00  0.00           C  
ATOM   1781  ND1 HIS A1294      29.985  38.344   9.595  1.00  0.00           N  
ATOM   1782  CD2 HIS A1294      30.325  37.760   7.517  1.00  0.00           C  
ATOM   1783  CE1 HIS A1294      29.034  38.905   8.870  1.00  0.00           C  
ATOM   1784  NE2 HIS A1294      29.218  38.568   7.606  1.00  0.00           N  
ATOM   1785  N   SER A1295      35.415  37.503  10.360  1.00  0.00           N  
ATOM   1786  CA  SER A1295      36.591  36.834  10.899  1.00  0.00           C  
ATOM   1787  C   SER A1295      36.157  36.121  12.176  1.00  0.00           C  
ATOM   1788  O   SER A1295      35.974  36.748  13.220  1.00  0.00           O  
ATOM   1789  CB  SER A1295      37.675  37.874  11.197  1.00  0.00           C  
ATOM   1790  OG  SER A1295      38.947  37.285  11.337  1.00  0.00           O  
ATOM   1791  N   LEU A1296      35.986  34.808  12.081  1.00  0.00           N  
ATOM   1792  CA  LEU A1296      35.544  33.989  13.205  1.00  0.00           C  
ATOM   1793  C   LEU A1296      36.693  33.322  13.958  1.00  0.00           C  
ATOM   1794  O   LEU A1296      37.369  32.460  13.423  1.00  0.00           O  
ATOM   1795  CB  LEU A1296      34.570  32.925  12.694  1.00  0.00           C  
ATOM   1796  CG  LEU A1296      33.455  33.451  11.777  1.00  0.00           C  
ATOM   1797  CD1 LEU A1296      32.495  32.318  11.463  1.00  0.00           C  
ATOM   1798  CD2 LEU A1296      32.703  34.609  12.452  1.00  0.00           C  
ATOM   1799  N   ARG A1297      36.889  33.709  15.215  1.00  0.00           N  
ATOM   1800  CA  ARG A1297      37.963  33.171  16.051  1.00  0.00           C  
ATOM   1801  C   ARG A1297      37.446  32.706  17.420  1.00  0.00           C  
ATOM   1802  O   ARG A1297      36.266  32.858  17.738  1.00  0.00           O  
ATOM   1803  CB  ARG A1297      39.034  34.243  16.274  1.00  0.00           C  
ATOM   1804  CG  ARG A1297      38.506  35.499  16.956  1.00  0.00           C  
ATOM   1805  CD  ARG A1297      38.320  36.665  15.983  1.00  0.00           C  
ATOM   1806  NE  ARG A1297      39.510  37.520  15.932  1.00  0.00           N  
ATOM   1807  CZ  ARG A1297      40.226  37.767  14.838  1.00  0.00           C  
ATOM   1808  NH1 ARG A1297      39.879  37.229  13.672  1.00  0.00           N  
ATOM   1809  NH2 ARG A1297      41.311  38.534  14.915  1.00  0.00           N  
ATOM   1810  N   THR A1298      38.342  32.149  18.231  1.00  0.00           N  
ATOM   1811  CA  THR A1298      37.964  31.696  19.553  1.00  0.00           C  
ATOM   1812  C   THR A1298      38.099  32.785  20.609  1.00  0.00           C  
ATOM   1813  O   THR A1298      38.817  33.770  20.441  1.00  0.00           O  
ATOM   1814  CB  THR A1298      38.763  30.450  20.001  1.00  0.00           C  
ATOM   1815  OG1 THR A1298      40.131  30.564  19.586  1.00  0.00           O  
ATOM   1816  CG2 THR A1298      38.131  29.184  19.439  1.00  0.00           C  
ATOM   1817  N   LEU A1299      37.386  32.574  21.706  1.00  0.00           N  
ATOM   1818  CA  LEU A1299      37.317  33.493  22.825  1.00  0.00           C  
ATOM   1819  C   LEU A1299      38.588  34.154  23.366  1.00  0.00           C  
ATOM   1820  O   LEU A1299      38.510  35.280  23.843  1.00  0.00           O  
ATOM   1821  CB  LEU A1299      36.574  32.795  23.961  1.00  0.00           C  
ATOM   1822  CG  LEU A1299      35.201  33.356  24.340  1.00  0.00           C  
ATOM   1823  CD1 LEU A1299      34.515  34.006  23.142  1.00  0.00           C  
ATOM   1824  CD2 LEU A1299      34.373  32.221  24.921  1.00  0.00           C  
ATOM   1825  N   GLU A1300      39.740  33.487  23.293  1.00  0.00           N  
ATOM   1826  CA  GLU A1300      40.979  34.058  23.830  1.00  0.00           C  
ATOM   1827  C   GLU A1300      41.479  35.274  23.075  1.00  0.00           C  
ATOM   1828  O   GLU A1300      42.328  36.005  23.581  1.00  0.00           O  
ATOM   1829  CB  GLU A1300      42.132  33.050  23.843  1.00  0.00           C  
ATOM   1830  CG  GLU A1300      41.757  31.599  23.845  1.00  0.00           C  
ATOM   1831  CD  GLU A1300      41.344  31.114  22.482  1.00  0.00           C  
ATOM   1832  OE1 GLU A1300      40.128  31.077  22.226  1.00  0.00           O  
ATOM   1833  OE2 GLU A1300      42.235  30.783  21.668  1.00  0.00           O  
ATOM   1834  N   PHE A1301      40.988  35.488  21.860  1.00  0.00           N  
ATOM   1835  CA  PHE A1301      41.445  36.637  21.082  1.00  0.00           C  
ATOM   1836  C   PHE A1301      40.545  37.843  21.303  1.00  0.00           C  
ATOM   1837  O   PHE A1301      40.679  38.856  20.624  1.00  0.00           O  
ATOM   1838  CB  PHE A1301      41.492  36.285  19.591  1.00  0.00           C  
ATOM   1839  CG  PHE A1301      42.420  35.159  19.266  1.00  0.00           C  
ATOM   1840  CD1 PHE A1301      43.797  35.372  19.188  1.00  0.00           C  
ATOM   1841  CD2 PHE A1301      41.921  33.871  19.042  1.00  0.00           C  
ATOM   1842  CE1 PHE A1301      44.680  34.316  18.890  1.00  0.00           C  
ATOM   1843  CE2 PHE A1301      42.791  32.806  18.741  1.00  0.00           C  
ATOM   1844  CZ  PHE A1301      44.182  33.036  18.665  1.00  0.00           C  
ATOM   1845  N   GLN A1302      39.640  37.731  22.268  1.00  0.00           N  
ATOM   1846  CA  GLN A1302      38.705  38.808  22.569  1.00  0.00           C  
ATOM   1847  C   GLN A1302      39.401  40.134  22.922  1.00  0.00           C  
ATOM   1848  O   GLN A1302      39.044  41.189  22.398  1.00  0.00           O  
ATOM   1849  CB  GLN A1302      37.764  38.370  23.701  1.00  0.00           C  
ATOM   1850  CG  GLN A1302      36.326  38.850  23.516  1.00  0.00           C  
ATOM   1851  CD  GLN A1302      35.289  37.872  24.072  1.00  0.00           C  
ATOM   1852  OE1 GLN A1302      34.107  37.927  23.700  1.00  0.00           O  
ATOM   1853  NE2 GLN A1302      35.725  36.976  24.970  1.00  0.00           N  
ATOM   1854  N   ASP A1303      40.394  40.084  23.803  1.00  0.00           N  
ATOM   1855  CA  ASP A1303      41.116  41.295  24.169  1.00  0.00           C  
ATOM   1856  C   ASP A1303      41.834  41.920  22.959  1.00  0.00           C  
ATOM   1857  O   ASP A1303      41.904  43.145  22.826  1.00  0.00           O  
ATOM   1858  CB  ASP A1303      42.135  40.991  25.268  1.00  0.00           C  
ATOM   1859  CG  ASP A1303      41.479  40.571  26.577  1.00  0.00           C  
ATOM   1860  OD1 ASP A1303      40.701  41.379  27.142  1.00  0.00           O  
ATOM   1861  OD2 ASP A1303      41.748  39.432  27.041  1.00  0.00           O  
ATOM   1862  N   ASN A1304      42.358  41.079  22.079  1.00  0.00           N  
ATOM   1863  CA  ASN A1304      43.067  41.546  20.893  1.00  0.00           C  
ATOM   1864  C   ASN A1304      42.202  42.375  19.940  1.00  0.00           C  
ATOM   1865  O   ASN A1304      42.715  43.110  19.092  1.00  0.00           O  
ATOM   1866  CB  ASN A1304      43.615  40.354  20.124  1.00  0.00           C  
ATOM   1867  CG  ASN A1304      44.629  39.579  20.913  1.00  0.00           C  
ATOM   1868  OD1 ASN A1304      45.814  39.538  20.545  1.00  0.00           O  
ATOM   1869  ND2 ASN A1304      44.181  38.948  22.015  1.00  0.00           N  
ATOM   1870  N   ARG A1306      40.892  42.244  20.069  1.00  0.00           N  
ATOM   1871  CA  ARG A1306      39.959  42.962  19.209  1.00  0.00           C  
ATOM   1872  C   ARG A1306      40.282  44.447  18.976  1.00  0.00           C  
ATOM   1873  O   ARG A1306      40.264  44.907  17.841  1.00  0.00           O  
ATOM   1874  CB  ARG A1306      38.551  42.767  19.779  1.00  0.00           C  
ATOM   1875  CG  ARG A1306      37.511  43.775  19.367  1.00  0.00           C  
ATOM   1876  CD  ARG A1306      36.282  43.611  20.283  1.00  0.00           C  
ATOM   1877  NE  ARG A1306      35.634  42.325  20.054  1.00  0.00           N  
ATOM   1878  CZ  ARG A1306      34.784  42.105  19.063  1.00  0.00           C  
ATOM   1879  NH1 ARG A1306      34.478  43.091  18.231  1.00  0.00           N  
ATOM   1880  NH2 ARG A1306      34.272  40.894  18.884  1.00  0.00           N  
ATOM   1881  N   ARG A1310      40.593  45.197  20.030  1.00  0.00           N  
ATOM   1882  CA  ARG A1310      40.898  46.614  19.858  1.00  0.00           C  
ATOM   1883  C   ARG A1310      42.174  46.887  19.064  1.00  0.00           C  
ATOM   1884  O   ARG A1310      42.340  47.986  18.548  1.00  0.00           O  
ATOM   1885  CB  ARG A1310      40.990  47.346  21.216  1.00  0.00           C  
ATOM   1886  CG  ARG A1310      39.637  47.727  21.882  1.00  0.00           C  
ATOM   1887  CD  ARG A1310      39.001  46.497  22.565  1.00  0.00           C  
ATOM   1888  NE  ARG A1310      37.532  46.570  22.615  1.00  0.00           N  
ATOM   1889  CZ  ARG A1310      36.725  45.573  23.007  1.00  0.00           C  
ATOM   1890  NH1 ARG A1310      37.232  44.399  23.398  1.00  0.00           N  
ATOM   1891  NH2 ARG A1310      35.399  45.751  22.991  1.00  0.00           N  
ATOM   1892  N   LEU A1312      43.083  45.919  18.967  1.00  0.00           N  
ATOM   1893  CA  LEU A1312      44.323  46.135  18.216  1.00  0.00           C  
ATOM   1894  C   LEU A1312      44.059  45.889  16.748  1.00  0.00           C  
ATOM   1895  O   LEU A1312      44.641  46.529  15.875  1.00  0.00           O  
ATOM   1896  CB  LEU A1312      45.440  45.198  18.693  1.00  0.00           C  
ATOM   1897  CG  LEU A1312      46.734  45.220  17.857  1.00  0.00           C  
ATOM   1898  CD1 LEU A1312      47.232  46.651  17.679  1.00  0.00           C  
ATOM   1899  CD2 LEU A1312      47.795  44.366  18.523  1.00  0.00           C  
ATOM   1900  N   TYR A1314      43.173  44.936  16.495  1.00  0.00           N  
ATOM   1901  CA  TYR A1314      42.771  44.568  15.147  1.00  0.00           C  
ATOM   1902  C   TYR A1314      42.192  45.814  14.480  1.00  0.00           C  
ATOM   1903  O   TYR A1314      42.637  46.214  13.405  1.00  0.00           O  
ATOM   1904  CB  TYR A1314      41.725  43.452  15.240  1.00  0.00           C  
ATOM   1905  CG  TYR A1314      41.230  42.860  13.940  1.00  0.00           C  
ATOM   1906  CD1 TYR A1314      40.423  43.603  13.065  1.00  0.00           C  
ATOM   1907  CD2 TYR A1314      41.509  41.532  13.613  1.00  0.00           C  
ATOM   1908  CE1 TYR A1314      39.907  43.033  11.906  1.00  0.00           C  
ATOM   1909  CE2 TYR A1314      40.999  40.953  12.459  1.00  0.00           C  
ATOM   1910  CZ  TYR A1314      40.200  41.704  11.609  1.00  0.00           C  
ATOM   1911  OH  TYR A1314      39.706  41.133  10.458  1.00  0.00           O  
ATOM   1912  N   ASP A1316      41.215  46.436  15.139  1.00  0.00           N  
ATOM   1913  CA  ASP A1316      40.571  47.620  14.585  1.00  0.00           C  
ATOM   1914  C   ASP A1316      41.503  48.822  14.522  1.00  0.00           C  
ATOM   1915  O   ASP A1316      41.387  49.651  13.616  1.00  0.00           O  
ATOM   1916  CB  ASP A1316      39.318  47.988  15.386  1.00  0.00           C  
ATOM   1917  CG  ASP A1316      38.305  46.850  15.454  1.00  0.00           C  
ATOM   1918  OD1 ASP A1316      38.039  46.215  14.416  1.00  0.00           O  
ATOM   1919  OD2 ASP A1316      37.768  46.594  16.547  1.00  0.00           O  
ATOM   1920  N   TRP A1317      42.432  48.915  15.468  1.00  0.00           N  
ATOM   1921  CA  TRP A1317      43.358  50.035  15.474  1.00  0.00           C  
ATOM   1922  C   TRP A1317      44.181  50.046  14.188  1.00  0.00           C  
ATOM   1923  O   TRP A1317      44.258  51.065  13.485  1.00  0.00           O  
ATOM   1924  CB  TRP A1317      44.305  49.957  16.676  1.00  0.00           C  
ATOM   1925  CG  TRP A1317      45.274  51.115  16.725  1.00  0.00           C  
ATOM   1926  CD1 TRP A1317      45.040  52.359  17.235  1.00  0.00           C  
ATOM   1927  CD2 TRP A1317      46.618  51.139  16.215  1.00  0.00           C  
ATOM   1928  NE1 TRP A1317      46.151  53.151  17.083  1.00  0.00           N  
ATOM   1929  CE2 TRP A1317      47.134  52.430  16.460  1.00  0.00           C  
ATOM   1930  CE3 TRP A1317      47.435  50.196  15.577  1.00  0.00           C  
ATOM   1931  CZ2 TRP A1317      48.434  52.801  16.089  1.00  0.00           C  
ATOM   1932  CZ3 TRP A1317      48.720  50.565  15.213  1.00  0.00           C  
ATOM   1933  CH2 TRP A1317      49.208  51.857  15.471  1.00  0.00           C  
ATOM   1934  N   VAL A1318      44.800  48.907  13.894  1.00  0.00           N  
ATOM   1935  CA  VAL A1318      45.630  48.766  12.711  1.00  0.00           C  
ATOM   1936  C   VAL A1318      44.868  49.144  11.437  1.00  0.00           C  
ATOM   1937  O   VAL A1318      45.280  50.043  10.711  1.00  0.00           O  
ATOM   1938  CB  VAL A1318      46.189  47.330  12.603  1.00  0.00           C  
ATOM   1939  CG1 VAL A1318      46.976  47.170  11.332  1.00  0.00           C  
ATOM   1940  CG2 VAL A1318      47.096  47.030  13.800  1.00  0.00           C  
ATOM   1941  N   LEU A1319      43.745  48.492  11.173  1.00  0.00           N  
ATOM   1942  CA  LEU A1319      42.991  48.796   9.973  1.00  0.00           C  
ATOM   1943  C   LEU A1319      42.529  50.252   9.935  1.00  0.00           C  
ATOM   1944  O   LEU A1319      42.470  50.852   8.868  1.00  0.00           O  
ATOM   1945  CB  LEU A1319      41.791  47.843   9.843  1.00  0.00           C  
ATOM   1946  CG  LEU A1319      42.091  46.330   9.860  1.00  0.00           C  
ATOM   1947  CD1 LEU A1319      40.838  45.581   9.521  1.00  0.00           C  
ATOM   1948  CD2 LEU A1319      43.178  45.955   8.873  1.00  0.00           C  
ATOM   1949  N   ASP A1321      42.207  50.830  11.087  1.00  0.00           N  
ATOM   1950  CA  ASP A1321      41.755  52.226  11.129  1.00  0.00           C  
ATOM   1951  C   ASP A1321      42.887  53.190  10.819  1.00  0.00           C  
ATOM   1952  O   ASP A1321      42.655  54.329  10.421  1.00  0.00           O  
ATOM   1953  CB  ASP A1321      41.195  52.607  12.513  1.00  0.00           C  
ATOM   1954  CG  ASP A1321      39.796  52.073  12.753  1.00  0.00           C  
ATOM   1955  OD1 ASP A1321      39.043  51.917  11.773  1.00  0.00           O  
ATOM   1956  OD2 ASP A1321      39.435  51.825  13.925  1.00  0.00           O  
ATOM   1957  N   ASN A1322      44.117  52.731  11.000  1.00  0.00           N  
ATOM   1958  CA  ASN A1322      45.247  53.604  10.786  1.00  0.00           C  
ATOM   1959  C   ASN A1322      46.101  53.410   9.547  1.00  0.00           C  
ATOM   1960  O   ASN A1322      47.099  54.105   9.376  1.00  0.00           O  
ATOM   1961  CB  ASN A1322      46.096  53.610  12.044  1.00  0.00           C  
ATOM   1962  CG  ASN A1322      45.428  54.377  13.169  1.00  0.00           C  
ATOM   1963  OD1 ASN A1322      45.311  55.599  13.115  1.00  0.00           O  
ATOM   1964  ND2 ASN A1322      44.965  53.656  14.187  1.00  0.00           N  
ATOM   1965  N   ILE A1323      45.717  52.483   8.679  1.00  0.00           N  
ATOM   1966  CA  ILE A1323      46.464  52.296   7.441  1.00  0.00           C  
ATOM   1967  C   ILE A1323      45.510  52.556   6.276  1.00  0.00           C  
ATOM   1968  O   ILE A1323      44.320  52.740   6.482  1.00  0.00           O  
ATOM   1969  CB  ILE A1323      47.072  50.882   7.329  1.00  0.00           C  
ATOM   1970  CG1 ILE A1323      45.959  49.841   7.241  1.00  0.00           C  
ATOM   1971  CG2 ILE A1323      48.017  50.645   8.500  1.00  0.00           C  
ATOM   1972  CD1 ILE A1323      46.454  48.380   7.252  1.00  0.00           C  
ATOM   1973  N   THR A1324      46.036  52.602   5.061  1.00  0.00           N  
ATOM   1974  CA  THR A1324      45.206  52.846   3.898  1.00  0.00           C  
ATOM   1975  C   THR A1324      44.748  51.504   3.306  1.00  0.00           C  
ATOM   1976  O   THR A1324      45.456  50.873   2.509  1.00  0.00           O  
ATOM   1977  CB  THR A1324      45.988  53.685   2.869  1.00  0.00           C  
ATOM   1978  OG1 THR A1324      46.253  54.973   3.427  1.00  0.00           O  
ATOM   1979  CG2 THR A1324      45.192  53.867   1.591  1.00  0.00           C  
ATOM   1980  N   ILE A1342      43.562  51.073   3.734  1.00  0.00           N  
ATOM   1981  CA  ILE A1342      42.980  49.813   3.293  1.00  0.00           C  
ATOM   1982  C   ILE A1342      41.466  50.038   3.184  1.00  0.00           C  
ATOM   1983  O   ILE A1342      40.856  50.593   4.077  1.00  0.00           O  
ATOM   1984  CB  ILE A1342      43.343  48.669   4.294  1.00  0.00           C  
ATOM   1985  CG1 ILE A1342      43.267  47.315   3.581  1.00  0.00           C  
ATOM   1986  CG2 ILE A1342      42.409  48.693   5.490  1.00  0.00           C  
ATOM   1987  CD1 ILE A1342      44.176  46.265   4.167  1.00  0.00           C  
ATOM   1988  N   PRO A1343      40.848  49.592   2.085  1.00  0.00           N  
ATOM   1989  CA  PRO A1343      39.413  49.755   1.823  1.00  0.00           C  
ATOM   1990  C   PRO A1343      38.314  48.952   2.549  1.00  0.00           C  
ATOM   1991  O   PRO A1343      37.151  49.361   2.536  1.00  0.00           O  
ATOM   1992  CB  PRO A1343      39.339  49.575   0.312  1.00  0.00           C  
ATOM   1993  CG  PRO A1343      40.340  48.497   0.088  1.00  0.00           C  
ATOM   1994  CD  PRO A1343      41.508  48.907   0.961  1.00  0.00           C  
ATOM   1995  N   VAL A1344      38.625  47.825   3.164  1.00  0.00           N  
ATOM   1996  CA  VAL A1344      37.560  47.103   3.840  1.00  0.00           C  
ATOM   1997  C   VAL A1344      37.939  46.986   5.293  1.00  0.00           C  
ATOM   1998  O   VAL A1344      39.100  47.171   5.630  1.00  0.00           O  
ATOM   1999  CB  VAL A1344      37.332  45.678   3.247  1.00  0.00           C  
ATOM   2000  CG1 VAL A1344      37.053  45.776   1.775  1.00  0.00           C  
ATOM   2001  CG2 VAL A1344      38.526  44.787   3.530  1.00  0.00           C  
ATOM   2002  N   HIS A1345      36.964  46.698   6.150  1.00  0.00           N  
ATOM   2003  CA  HIS A1345      37.223  46.556   7.578  1.00  0.00           C  
ATOM   2004  C   HIS A1345      36.366  45.421   8.113  1.00  0.00           C  
ATOM   2005  O   HIS A1345      35.248  45.640   8.585  1.00  0.00           O  
ATOM   2006  CB  HIS A1345      36.896  47.855   8.313  1.00  0.00           C  
ATOM   2007  CG  HIS A1345      37.402  47.894   9.720  1.00  0.00           C  
ATOM   2008  ND1 HIS A1345      38.111  48.963  10.227  1.00  0.00           N  
ATOM   2009  CD2 HIS A1345      37.295  47.000  10.730  1.00  0.00           C  
ATOM   2010  CE1 HIS A1345      38.415  48.728  11.489  1.00  0.00           C  
ATOM   2011  NE2 HIS A1345      37.931  47.544  11.819  1.00  0.00           N  
ATOM   2012  N   PRO A1347      36.896  44.186   8.056  1.00  0.00           N  
ATOM   2013  CA  PRO A1347      36.212  42.969   8.515  1.00  0.00           C  
ATOM   2014  C   PRO A1347      35.754  43.019   9.972  1.00  0.00           C  
ATOM   2015  O   PRO A1347      36.355  43.706  10.800  1.00  0.00           O  
ATOM   2016  CB  PRO A1347      37.254  41.876   8.275  1.00  0.00           C  
ATOM   2017  CG  PRO A1347      38.128  42.451   7.177  1.00  0.00           C  
ATOM   2018  CD  PRO A1347      38.269  43.873   7.621  1.00  0.00           C  
ATOM   2019  N   ARG A1348      34.685  42.285  10.270  1.00  0.00           N  
ATOM   2020  CA  ARG A1348      34.142  42.221  11.623  1.00  0.00           C  
ATOM   2021  C   ARG A1348      34.536  40.926  12.307  1.00  0.00           C  
ATOM   2022  O   ARG A1348      34.603  39.878  11.675  1.00  0.00           O  
ATOM   2023  CB  ARG A1348      32.616  42.341  11.597  1.00  0.00           C  
ATOM   2024  CG  ARG A1348      32.118  43.702  11.141  1.00  0.00           C  
ATOM   2025  CD  ARG A1348      32.695  44.806  12.021  1.00  0.00           C  
ATOM   2026  NE  ARG A1348      32.930  46.041  11.271  1.00  0.00           N  
ATOM   2027  CZ  ARG A1348      33.503  47.131  11.783  1.00  0.00           C  
ATOM   2028  NH1 ARG A1348      33.903  47.142  13.058  1.00  0.00           N  
ATOM   2029  NH2 ARG A1348      33.683  48.209  11.020  1.00  0.00           N  
ATOM   2030  N   GLN A1349      34.793  41.012  13.608  1.00  0.00           N  
ATOM   2031  CA  GLN A1349      35.197  39.858  14.417  1.00  0.00           C  
ATOM   2032  C   GLN A1349      34.044  39.275  15.233  1.00  0.00           C  
ATOM   2033  O   GLN A1349      33.104  39.976  15.603  1.00  0.00           O  
ATOM   2034  CB  GLN A1349      36.309  40.264  15.386  1.00  0.00           C  
ATOM   2035  CG  GLN A1349      37.558  40.823  14.737  1.00  0.00           C  
ATOM   2036  CD  GLN A1349      38.305  41.777  15.660  1.00  0.00           C  
ATOM   2037  OE1 GLN A1349      38.146  42.999  15.571  1.00  0.00           O  
ATOM   2038  NE2 GLN A1349      39.113  41.222  16.564  1.00  0.00           N  
ATOM   2039  N   TYR A1350      34.135  37.984  15.522  1.00  0.00           N  
ATOM   2040  CA  TYR A1350      33.137  37.298  16.316  1.00  0.00           C  
ATOM   2041  C   TYR A1350      33.848  36.130  16.965  1.00  0.00           C  
ATOM   2042  O   TYR A1350      34.529  35.354  16.290  1.00  0.00           O  
ATOM   2043  CB  TYR A1350      32.001  36.804  15.427  1.00  0.00           C  
ATOM   2044  CG  TYR A1350      31.286  37.933  14.718  1.00  0.00           C  
ATOM   2045  CD1 TYR A1350      30.371  38.745  15.404  1.00  0.00           C  
ATOM   2046  CD2 TYR A1350      31.572  38.238  13.383  1.00  0.00           C  
ATOM   2047  CE1 TYR A1350      29.764  39.838  14.778  1.00  0.00           C  
ATOM   2048  CE2 TYR A1350      30.970  39.325  12.745  1.00  0.00           C  
ATOM   2049  CZ  TYR A1350      30.068  40.120  13.448  1.00  0.00           C  
ATOM   2050  OH  TYR A1350      29.460  41.183  12.828  1.00  0.00           O  
ATOM   2051  N   GLU A1351      33.708  36.008  18.278  1.00  0.00           N  
ATOM   2052  CA  GLU A1351      34.353  34.926  19.001  1.00  0.00           C  
ATOM   2053  C   GLU A1351      33.340  33.894  19.486  1.00  0.00           C  
ATOM   2054  O   GLU A1351      32.206  34.236  19.839  1.00  0.00           O  
ATOM   2055  CB  GLU A1351      35.112  35.470  20.227  1.00  0.00           C  
ATOM   2056  CG  GLU A1351      36.233  36.486  19.969  1.00  0.00           C  
ATOM   2057  CD  GLU A1351      35.735  37.858  19.512  1.00  0.00           C  
ATOM   2058  OE1 GLU A1351      34.607  38.270  19.887  1.00  0.00           O  
ATOM   2059  OE2 GLU A1351      36.494  38.536  18.787  1.00  0.00           O  
ATOM   2060  N   PHE A1352      33.756  32.632  19.492  1.00  0.00           N  
ATOM   2061  CA  PHE A1352      32.916  31.552  19.990  1.00  0.00           C  
ATOM   2062  C   PHE A1352      33.824  30.741  20.898  1.00  0.00           C  
ATOM   2063  O   PHE A1352      35.042  30.848  20.801  1.00  0.00           O  
ATOM   2064  CB  PHE A1352      32.367  30.691  18.852  1.00  0.00           C  
ATOM   2065  CG  PHE A1352      33.419  30.075  17.999  1.00  0.00           C  
ATOM   2066  CD1 PHE A1352      33.981  30.789  16.950  1.00  0.00           C  
ATOM   2067  CD2 PHE A1352      33.894  28.803  18.283  1.00  0.00           C  
ATOM   2068  CE1 PHE A1352      35.001  30.260  16.200  1.00  0.00           C  
ATOM   2069  CE2 PHE A1352      34.918  28.257  17.539  1.00  0.00           C  
ATOM   2070  CZ  PHE A1352      35.477  28.989  16.492  1.00  0.00           C  
ATOM   2071  N   SER A1356      33.251  29.935  21.780  1.00  0.00           N  
ATOM   2072  CA  SER A1356      34.068  29.165  22.714  1.00  0.00           C  
ATOM   2073  C   SER A1356      34.777  27.974  22.090  1.00  0.00           C  
ATOM   2074  O   SER A1356      34.228  27.296  21.222  1.00  0.00           O  
ATOM   2075  CB  SER A1356      33.211  28.678  23.885  1.00  0.00           C  
ATOM   2076  OG  SER A1356      32.197  27.792  23.429  1.00  0.00           O  
ATOM   2077  N   ARG A1360      35.999  27.707  22.533  1.00  0.00           N  
ATOM   2078  CA  ARG A1360      36.709  26.573  21.986  1.00  0.00           C  
ATOM   2079  C   ARG A1360      36.241  25.257  22.585  1.00  0.00           C  
ATOM   2080  O   ARG A1360      35.736  25.196  23.705  1.00  0.00           O  
ATOM   2081  CB  ARG A1360      38.236  26.729  22.124  1.00  0.00           C  
ATOM   2082  CG  ARG A1360      38.778  27.263  23.412  1.00  0.00           C  
ATOM   2083  CD  ARG A1360      40.271  27.529  23.252  1.00  0.00           C  
ATOM   2084  NE  ARG A1360      40.992  26.295  22.961  1.00  0.00           N  
ATOM   2085  CZ  ARG A1360      42.124  26.227  22.271  1.00  0.00           C  
ATOM   2086  NH1 ARG A1360      42.677  27.328  21.795  1.00  0.00           N  
ATOM   2087  NH2 ARG A1360      42.694  25.054  22.044  1.00  0.00           N  
ATOM   2088  N   LEU A1361      36.384  24.203  21.797  1.00  0.00           N  
ATOM   2089  CA  LEU A1361      35.993  22.873  22.199  1.00  0.00           C  
ATOM   2090  C   LEU A1361      36.969  22.221  23.187  1.00  0.00           C  
ATOM   2091  O   LEU A1361      38.182  22.398  23.094  1.00  0.00           O  
ATOM   2092  CB  LEU A1361      35.879  21.996  20.947  1.00  0.00           C  
ATOM   2093  CG  LEU A1361      35.823  20.481  21.145  1.00  0.00           C  
ATOM   2094  CD1 LEU A1361      34.528  20.130  21.833  1.00  0.00           C  
ATOM   2095  CD2 LEU A1361      35.928  19.754  19.804  1.00  0.00           C  
ATOM   2096  N   ASN A1365      36.416  21.479  24.142  1.00  0.00           N  
ATOM   2097  CA  ASN A1365      37.209  20.720  25.103  1.00  0.00           C  
ATOM   2098  C   ASN A1365      36.546  19.369  25.161  1.00  0.00           C  
ATOM   2099  O   ASN A1365      35.322  19.283  25.190  1.00  0.00           O  
ATOM   2100  CB  ASN A1365      37.206  21.363  26.480  1.00  0.00           C  
ATOM   2101  CG  ASN A1365      38.075  22.595  26.532  1.00  0.00           C  
ATOM   2102  OD1 ASN A1365      39.287  22.510  26.334  1.00  0.00           O  
ATOM   2103  ND2 ASN A1365      37.465  23.750  26.779  1.00  0.00           N  
ATOM   2104  N   LEU A1366      37.355  18.320  25.136  1.00  0.00           N  
ATOM   2105  CA  LEU A1366      36.866  16.956  25.171  1.00  0.00           C  
ATOM   2106  C   LEU A1366      37.446  16.327  26.420  1.00  0.00           C  
ATOM   2107  O   LEU A1366      38.629  16.526  26.702  1.00  0.00           O  
ATOM   2108  CB  LEU A1366      37.380  16.198  23.951  1.00  0.00           C  
ATOM   2109  CG  LEU A1366      36.417  15.330  23.134  1.00  0.00           C  
ATOM   2110  CD1 LEU A1366      37.214  14.217  22.477  1.00  0.00           C  
ATOM   2111  CD2 LEU A1366      35.319  14.758  24.031  1.00  0.00           C  
ATOM   2112  N   GLU A1368      36.631  15.572  27.162  1.00  0.00           N  
ATOM   2113  CA  GLU A1368      37.100  14.916  28.392  1.00  0.00           C  
ATOM   2114  C   GLU A1368      38.126  13.831  28.112  1.00  0.00           C  
ATOM   2115  O   GLU A1368      38.092  13.183  27.069  1.00  0.00           O  
ATOM   2116  CB  GLU A1368      35.952  14.247  29.153  1.00  0.00           C  
ATOM   2117  CG  GLU A1368      34.910  15.156  29.750  1.00  0.00           C  
ATOM   2118  CD  GLU A1368      33.941  14.392  30.647  1.00  0.00           C  
ATOM   2119  OE1 GLU A1368      33.591  13.239  30.304  1.00  0.00           O  
ATOM   2120  OE2 GLU A1368      33.524  14.948  31.687  1.00  0.00           O  
ATOM   2121  N   TYR A1369      39.021  13.627  29.067  1.00  0.00           N  
ATOM   2122  CA  TYR A1369      40.051  12.602  28.972  1.00  0.00           C  
ATOM   2123  C   TYR A1369      41.091  12.814  27.883  1.00  0.00           C  
ATOM   2124  O   TYR A1369      41.719  11.862  27.421  1.00  0.00           O  
ATOM   2125  CB  TYR A1369      39.397  11.228  28.818  1.00  0.00           C  
ATOM   2126  CG  TYR A1369      38.593  10.832  30.030  1.00  0.00           C  
ATOM   2127  CD1 TYR A1369      39.222  10.430  31.208  1.00  0.00           C  
ATOM   2128  CD2 TYR A1369      37.208  10.917  30.023  1.00  0.00           C  
ATOM   2129  CE1 TYR A1369      38.493  10.129  32.353  1.00  0.00           C  
ATOM   2130  CE2 TYR A1369      36.466  10.618  31.157  1.00  0.00           C  
ATOM   2131  CZ  TYR A1369      37.113  10.227  32.319  1.00  0.00           C  
ATOM   2132  OH  TYR A1369      36.373   9.949  33.448  1.00  0.00           O  
ATOM   2133  N   THR A1370      41.279  14.059  27.469  1.00  0.00           N  
ATOM   2134  CA  THR A1370      42.288  14.350  26.466  1.00  0.00           C  
ATOM   2135  C   THR A1370      42.716  15.810  26.519  1.00  0.00           C  
ATOM   2136  O   THR A1370      42.150  16.608  27.261  1.00  0.00           O  
ATOM   2137  CB  THR A1370      41.802  13.997  25.042  1.00  0.00           C  
ATOM   2138  OG1 THR A1370      42.935  13.916  24.169  1.00  0.00           O  
ATOM   2139  CG2 THR A1370      40.836  15.047  24.511  1.00  0.00           C  
ATOM   2140  N   VAL A1373      43.741  16.141  25.747  1.00  0.00           N  
ATOM   2141  CA  VAL A1373      44.249  17.502  25.693  1.00  0.00           C  
ATOM   2142  C   VAL A1373      43.870  18.055  24.335  1.00  0.00           C  
ATOM   2143  O   VAL A1373      43.748  17.304  23.378  1.00  0.00           O  
ATOM   2144  CB  VAL A1373      45.769  17.519  25.884  1.00  0.00           C  
ATOM   2145  CG1 VAL A1373      46.113  16.950  27.250  1.00  0.00           C  
ATOM   2146  CG2 VAL A1373      46.440  16.696  24.800  1.00  0.00           C  
ATOM   2147  N   MET A1412      43.674  19.362  24.245  1.00  0.00           N  
ATOM   2148  CA  MET A1412      43.265  19.954  22.981  1.00  0.00           C  
ATOM   2149  C   MET A1412      44.115  21.139  22.557  1.00  0.00           C  
ATOM   2150  O   MET A1412      43.592  22.125  22.053  1.00  0.00           O  
ATOM   2151  CB  MET A1412      41.804  20.386  23.075  1.00  0.00           C  
ATOM   2152  CG  MET A1412      41.098  20.503  21.749  1.00  0.00           C  
ATOM   2153  SD  MET A1412      40.926  18.905  20.954  1.00  0.00           S  
ATOM   2154  CE  MET A1412      39.798  18.084  22.084  1.00  0.00           C  
ATOM   2155  N   SER A1415      45.423  21.047  22.765  1.00  0.00           N  
ATOM   2156  CA  SER A1415      46.337  22.117  22.378  1.00  0.00           C  
ATOM   2157  C   SER A1415      47.508  21.513  21.619  1.00  0.00           C  
ATOM   2158  O   SER A1415      47.974  20.429  21.961  1.00  0.00           O  
ATOM   2159  CB  SER A1415      46.851  22.855  23.612  1.00  0.00           C  
ATOM   2160  OG  SER A1415      47.676  22.030  24.403  1.00  0.00           O  
ATOM   2161  N   LYS A1416      47.986  22.202  20.589  1.00  0.00           N  
ATOM   2162  CA  LYS A1416      49.103  21.679  19.812  1.00  0.00           C  
ATOM   2163  C   LYS A1416      50.382  21.535  20.623  1.00  0.00           C  
ATOM   2164  O   LYS A1416      51.195  20.666  20.332  1.00  0.00           O  
ATOM   2165  CB  LYS A1416      49.397  22.562  18.598  1.00  0.00           C  
ATOM   2166  CG  LYS A1416      48.326  22.594  17.530  1.00  0.00           C  
ATOM   2167  CD  LYS A1416      48.966  22.764  16.159  1.00  0.00           C  
ATOM   2168  CE  LYS A1416      48.083  23.547  15.217  1.00  0.00           C  
ATOM   2169  NZ  LYS A1416      48.002  24.968  15.631  1.00  0.00           N  
ATOM   2170  N   ARG A1417      50.560  22.387  21.630  1.00  0.00           N  
ATOM   2171  CA  ARG A1417      51.762  22.353  22.463  1.00  0.00           C  
ATOM   2172  C   ARG A1417      51.857  21.066  23.271  1.00  0.00           C  
ATOM   2173  O   ARG A1417      52.932  20.481  23.388  1.00  0.00           O  
ATOM   2174  CB  ARG A1417      51.797  23.573  23.402  1.00  0.00           C  
ATOM   2175  CG  ARG A1417      53.126  23.792  24.134  1.00  0.00           C  
ATOM   2176  CD  ARG A1417      53.343  22.776  25.258  1.00  0.00           C  
ATOM   2177  NE  ARG A1417      54.713  22.773  25.778  1.00  0.00           N  
ATOM   2178  CZ  ARG A1417      55.138  21.992  26.770  1.00  0.00           C  
ATOM   2179  NH1 ARG A1417      54.299  21.146  27.358  1.00  0.00           N  
ATOM   2180  NH2 ARG A1417      56.402  22.050  27.173  1.00  0.00           N  
ATOM   2181  N   LYS A1418      50.732  20.627  23.829  1.00  0.00           N  
ATOM   2182  CA  LYS A1418      50.706  19.403  24.616  1.00  0.00           C  
ATOM   2183  C   LYS A1418      50.652  18.161  23.731  1.00  0.00           C  
ATOM   2184  O   LYS A1418      51.203  17.118  24.083  1.00  0.00           O  
ATOM   2185  CB  LYS A1418      49.519  19.408  25.575  1.00  0.00           C  
ATOM   2186  CG  LYS A1418      49.608  20.436  26.684  1.00  0.00           C  
ATOM   2187  CD  LYS A1418      48.575  20.153  27.763  1.00  0.00           C  
ATOM   2188  CE  LYS A1418      48.630  21.164  28.903  1.00  0.00           C  
ATOM   2189  NZ  LYS A1418      48.087  22.488  28.517  1.00  0.00           N  
ATOM   2190  N   LEU A1419      49.985  18.268  22.587  1.00  0.00           N  
ATOM   2191  CA  LEU A1419      49.893  17.140  21.667  1.00  0.00           C  
ATOM   2192  C   LEU A1419      51.266  16.883  21.074  1.00  0.00           C  
ATOM   2193  O   LEU A1419      51.632  15.754  20.756  1.00  0.00           O  
ATOM   2194  CB  LEU A1419      48.886  17.441  20.554  1.00  0.00           C  
ATOM   2195  CG  LEU A1419      47.421  17.387  21.010  1.00  0.00           C  
ATOM   2196  CD1 LEU A1419      46.521  18.009  19.952  1.00  0.00           C  
ATOM   2197  CD2 LEU A1419      47.021  15.945  21.291  1.00  0.00           C  
ATOM   2198  N   ASN A1420      52.031  17.957  20.942  1.00  0.00           N  
ATOM   2199  CA  ASN A1420      53.365  17.872  20.395  1.00  0.00           C  
ATOM   2200  C   ASN A1420      54.267  17.149  21.384  1.00  0.00           C  
ATOM   2201  O   ASN A1420      55.097  16.331  20.993  1.00  0.00           O  
ATOM   2202  CB  ASN A1420      53.914  19.271  20.134  1.00  0.00           C  
ATOM   2203  CG  ASN A1420      54.905  19.295  19.006  1.00  0.00           C  
ATOM   2204  OD1 ASN A1420      55.840  18.507  18.976  1.00  0.00           O  
ATOM   2205  ND2 ASN A1420      54.701  20.196  18.061  1.00  0.00           N  
ATOM   2206  N   LEU A1421      54.106  17.453  22.667  1.00  0.00           N  
ATOM   2207  CA  LEU A1421      54.934  16.820  23.675  1.00  0.00           C  
ATOM   2208  C   LEU A1421      54.727  15.301  23.697  1.00  0.00           C  
ATOM   2209  O   LEU A1421      55.678  14.544  23.901  1.00  0.00           O  
ATOM   2210  CB  LEU A1421      54.657  17.435  25.048  1.00  0.00           C  
ATOM   2211  CG  LEU A1421      55.561  16.951  26.188  1.00  0.00           C  
ATOM   2212  CD1 LEU A1421      57.020  16.982  25.768  1.00  0.00           C  
ATOM   2213  CD2 LEU A1421      55.328  17.826  27.414  1.00  0.00           C  
ATOM   2214  N   LEU A1422      53.493  14.858  23.476  1.00  0.00           N  
ATOM   2215  CA  LEU A1422      53.204  13.432  23.443  1.00  0.00           C  
ATOM   2216  C   LEU A1422      53.933  12.817  22.247  1.00  0.00           C  
ATOM   2217  O   LEU A1422      54.350  11.657  22.289  1.00  0.00           O  
ATOM   2218  CB  LEU A1422      51.700  13.195  23.310  1.00  0.00           C  
ATOM   2219  CG  LEU A1422      50.822  13.636  24.490  1.00  0.00           C  
ATOM   2220  CD1 LEU A1422      49.380  13.888  24.002  1.00  0.00           C  
ATOM   2221  CD2 LEU A1422      50.866  12.580  25.594  1.00  0.00           C  
ATOM   2222  N   VAL A1423      54.100  13.604  21.187  1.00  0.00           N  
ATOM   2223  CA  VAL A1423      54.779  13.136  19.989  1.00  0.00           C  
ATOM   2224  C   VAL A1423      56.295  13.106  20.137  1.00  0.00           C  
ATOM   2225  O   VAL A1423      56.941  12.112  19.801  1.00  0.00           O  
ATOM   2226  CB  VAL A1423      54.415  14.018  18.773  1.00  0.00           C  
ATOM   2227  CG1 VAL A1423      55.199  13.585  17.538  1.00  0.00           C  
ATOM   2228  CG2 VAL A1423      52.930  13.910  18.508  1.00  0.00           C  
ATOM   2229  N   THR A1424      56.851  14.204  20.635  1.00  0.00           N  
ATOM   2230  CA  THR A1424      58.289  14.347  20.830  1.00  0.00           C  
ATOM   2231  C   THR A1424      58.861  13.405  21.885  1.00  0.00           C  
ATOM   2232  O   THR A1424      59.969  12.901  21.739  1.00  0.00           O  
ATOM   2233  CB  THR A1424      58.638  15.809  21.205  1.00  0.00           C  
ATOM   2234  OG1 THR A1424      58.466  16.637  20.052  1.00  0.00           O  
ATOM   2235  CG2 THR A1424      60.065  15.926  21.700  1.00  0.00           C  
ATOM   2236  N   ASP A1425      58.101  13.170  22.945  1.00  0.00           N  
ATOM   2237  CA  ASP A1425      58.549  12.287  24.007  1.00  0.00           C  
ATOM   2238  C   ASP A1425      58.205  10.842  23.707  1.00  0.00           C  
ATOM   2239  O   ASP A1425      58.399   9.962  24.540  1.00  0.00           O  
ATOM   2240  CB  ASP A1425      57.943  12.721  25.342  1.00  0.00           C  
ATOM   2241  CG  ASP A1425      58.576  13.993  25.874  1.00  0.00           C  
ATOM   2242  OD1 ASP A1425      59.488  14.524  25.204  1.00  0.00           O  
ATOM   2243  OD2 ASP A1425      58.171  14.459  26.958  1.00  0.00           O  
ATOM   2244  N   LYS A1427      57.670  10.614  22.513  1.00  0.00           N  
ATOM   2245  CA  LYS A1427      57.328   9.277  22.053  1.00  0.00           C  
ATOM   2246  C   LYS A1427      56.362   8.474  22.916  1.00  0.00           C  
ATOM   2247  O   LYS A1427      56.571   7.271  23.098  1.00  0.00           O  
ATOM   2248  CB  LYS A1427      58.615   8.465  21.875  1.00  0.00           C  
ATOM   2249  CG  LYS A1427      59.516   8.923  20.736  1.00  0.00           C  
ATOM   2250  CD  LYS A1427      58.825   8.745  19.385  1.00  0.00           C  
ATOM   2251  CE  LYS A1427      58.417   7.294  19.130  1.00  0.00           C  
ATOM   2252  NZ  LYS A1427      57.621   7.138  17.877  1.00  0.00           N  
ATOM   2253  N   HIS A1428      55.313   9.109  23.440  1.00  0.00           N  
ATOM   2254  CA  HIS A1428      54.345   8.379  24.269  1.00  0.00           C  
ATOM   2255  C   HIS A1428      53.153   7.875  23.450  1.00  0.00           C  
ATOM   2256  O   HIS A1428      52.330   7.104  23.927  1.00  0.00           O  
ATOM   2257  CB  HIS A1428      53.900   9.243  25.452  1.00  0.00           C  
ATOM   2258  CG  HIS A1428      54.997   9.502  26.438  1.00  0.00           C  
ATOM   2259  ND1 HIS A1428      55.404  10.772  26.789  1.00  0.00           N  
ATOM   2260  CD2 HIS A1428      55.803   8.651  27.115  1.00  0.00           C  
ATOM   2261  CE1 HIS A1428      56.412  10.690  27.637  1.00  0.00           C  
ATOM   2262  NE2 HIS A1428      56.674   9.415  27.851  1.00  0.00           N  
ATOM   2263  N   VAL A1433      53.084   8.332  22.207  1.00  0.00           N  
ATOM   2264  CA  VAL A1433      52.077   7.911  21.234  1.00  0.00           C  
ATOM   2265  C   VAL A1433      52.954   7.754  19.996  1.00  0.00           C  
ATOM   2266  O   VAL A1433      54.036   8.339  19.936  1.00  0.00           O  
ATOM   2267  CB  VAL A1433      50.960   8.988  20.988  1.00  0.00           C  
ATOM   2268  CG1 VAL A1433      49.895   8.870  22.041  1.00  0.00           C  
ATOM   2269  CG2 VAL A1433      51.535  10.388  21.024  1.00  0.00           C  
ATOM   2270  N   GLU A1434      52.518   6.962  19.026  1.00  0.00           N  
ATOM   2271  CA  GLU A1434      53.318   6.746  17.828  1.00  0.00           C  
ATOM   2272  C   GLU A1434      53.607   8.012  17.035  1.00  0.00           C  
ATOM   2273  O   GLU A1434      54.735   8.241  16.612  1.00  0.00           O  
ATOM   2274  CB  GLU A1434      52.652   5.695  16.951  1.00  0.00           C  
ATOM   2275  CG  GLU A1434      52.793   4.298  17.529  1.00  0.00           C  
ATOM   2276  CD  GLU A1434      52.057   3.249  16.727  1.00  0.00           C  
ATOM   2277  OE1 GLU A1434      52.333   3.122  15.514  1.00  0.00           O  
ATOM   2278  OE2 GLU A1434      51.202   2.548  17.311  1.00  0.00           O  
ATOM   2279  N   GLY A1435      52.591   8.836  16.838  1.00  0.00           N  
ATOM   2280  CA  GLY A1435      52.777  10.082  16.115  1.00  0.00           C  
ATOM   2281  C   GLY A1435      51.531  10.933  16.236  1.00  0.00           C  
ATOM   2282  O   GLY A1435      50.576  10.547  16.913  1.00  0.00           O  
ATOM   2283  N   TRP A1440      51.519  12.089  15.588  1.00  0.00           N  
ATOM   2284  CA  TRP A1440      50.345  12.945  15.655  1.00  0.00           C  
ATOM   2285  C   TRP A1440      49.095  12.151  15.303  1.00  0.00           C  
ATOM   2286  O   TRP A1440      48.031  12.368  15.884  1.00  0.00           O  
ATOM   2287  CB  TRP A1440      50.483  14.130  14.699  1.00  0.00           C  
ATOM   2288  CG  TRP A1440      51.506  15.133  15.122  1.00  0.00           C  
ATOM   2289  CD1 TRP A1440      52.847  15.090  14.881  1.00  0.00           C  
ATOM   2290  CD2 TRP A1440      51.275  16.322  15.886  1.00  0.00           C  
ATOM   2291  NE1 TRP A1440      53.466  16.178  15.446  1.00  0.00           N  
ATOM   2292  CE2 TRP A1440      52.524  16.950  16.069  1.00  0.00           C  
ATOM   2293  CE3 TRP A1440      50.133  16.917  16.434  1.00  0.00           C  
ATOM   2294  CZ2 TRP A1440      52.664  18.143  16.773  1.00  0.00           C  
ATOM   2295  CZ3 TRP A1440      50.274  18.106  17.136  1.00  0.00           C  
ATOM   2296  CH2 TRP A1440      51.529  18.705  17.299  1.00  0.00           C  
ATOM   2297  N   ASP A1441      49.239  11.214  14.369  1.00  0.00           N  
ATOM   2298  CA  ASP A1441      48.123  10.397  13.910  1.00  0.00           C  
ATOM   2299  C   ASP A1441      47.870   9.096  14.664  1.00  0.00           C  
ATOM   2300  O   ASP A1441      47.219   8.196  14.142  1.00  0.00           O  
ATOM   2301  CB  ASP A1441      48.278  10.092  12.424  1.00  0.00           C  
ATOM   2302  CG  ASP A1441      49.554   9.353  12.114  1.00  0.00           C  
ATOM   2303  OD1 ASP A1441      50.643   9.849  12.468  1.00  0.00           O  
ATOM   2304  OD2 ASP A1441      49.466   8.274  11.507  1.00  0.00           O  
ATOM   2305  N   ASP A1442      48.381   8.993  15.886  1.00  0.00           N  
ATOM   2306  CA  ASP A1442      48.155   7.808  16.710  1.00  0.00           C  
ATOM   2307  C   ASP A1442      46.635   7.722  16.923  1.00  0.00           C  
ATOM   2308  O   ASP A1442      45.981   8.735  17.174  1.00  0.00           O  
ATOM   2309  CB  ASP A1442      48.881   7.980  18.043  1.00  0.00           C  
ATOM   2310  CG  ASP A1442      48.779   6.759  18.937  1.00  0.00           C  
ATOM   2311  OD1 ASP A1442      47.655   6.405  19.368  1.00  0.00           O  
ATOM   2312  OD2 ASP A1442      49.834   6.152  19.221  1.00  0.00           O  
ATOM   2313  N   PRO A1450      46.053   6.515  16.827  1.00  0.00           N  
ATOM   2314  CA  PRO A1450      44.606   6.332  17.007  1.00  0.00           C  
ATOM   2315  C   PRO A1450      44.034   6.804  18.346  1.00  0.00           C  
ATOM   2316  O   PRO A1450      42.822   6.925  18.498  1.00  0.00           O  
ATOM   2317  CB  PRO A1450      44.418   4.828  16.795  1.00  0.00           C  
ATOM   2318  CG  PRO A1450      45.523   4.475  15.862  1.00  0.00           C  
ATOM   2319  CD  PRO A1450      46.689   5.242  16.458  1.00  0.00           C  
ATOM   2320  N   ARG A1452      44.902   7.063  19.314  1.00  0.00           N  
ATOM   2321  CA  ARG A1452      44.464   7.528  20.625  1.00  0.00           C  
ATOM   2322  C   ARG A1452      44.433   9.055  20.701  1.00  0.00           C  
ATOM   2323  O   ARG A1452      43.877   9.619  21.634  1.00  0.00           O  
ATOM   2324  CB  ARG A1452      45.401   6.996  21.718  1.00  0.00           C  
ATOM   2325  CG  ARG A1452      45.308   5.501  21.980  1.00  0.00           C  
ATOM   2326  CD  ARG A1452      46.500   5.012  22.788  1.00  0.00           C  
ATOM   2327  NE  ARG A1452      47.750   5.149  22.046  1.00  0.00           N  
ATOM   2328  CZ  ARG A1452      48.932   4.722  22.487  1.00  0.00           C  
ATOM   2329  NH1 ARG A1452      49.019   4.136  23.666  1.00  0.00           N  
ATOM   2330  NH2 ARG A1452      50.023   4.871  21.750  1.00  0.00           N  
ATOM   2331  N   MET A1455      45.035   9.717  19.719  1.00  0.00           N  
ATOM   2332  CA  MET A1455      45.091  11.175  19.699  1.00  0.00           C  
ATOM   2333  C   MET A1455      43.812  11.813  19.172  1.00  0.00           C  
ATOM   2334  O   MET A1455      43.139  11.249  18.313  1.00  0.00           O  
ATOM   2335  CB  MET A1455      46.269  11.636  18.846  1.00  0.00           C  
ATOM   2336  CG  MET A1455      47.618  11.243  19.382  1.00  0.00           C  
ATOM   2337  SD  MET A1455      48.216  12.394  20.611  1.00  0.00           S  
ATOM   2338  CE  MET A1455      49.239  13.473  19.563  1.00  0.00           C  
ATOM   2339  N   PRO A1456      43.471  13.014  19.678  1.00  0.00           N  
ATOM   2340  CA  PRO A1456      42.271  13.757  19.274  1.00  0.00           C  
ATOM   2341  C   PRO A1456      42.482  14.541  17.980  1.00  0.00           C  
ATOM   2342  O   PRO A1456      41.671  15.386  17.617  1.00  0.00           O  
ATOM   2343  CB  PRO A1456      42.025  14.668  20.456  1.00  0.00           C  
ATOM   2344  CG  PRO A1456      43.437  15.049  20.844  1.00  0.00           C  
ATOM   2345  CD  PRO A1456      44.204  13.735  20.737  1.00  0.00           C  
ATOM   2346  N   THR A1457      43.580  14.257  17.287  1.00  0.00           N  
ATOM   2347  CA  THR A1457      43.881  14.922  16.027  1.00  0.00           C  
ATOM   2348  C   THR A1457      42.938  14.390  14.945  1.00  0.00           C  
ATOM   2349  O   THR A1457      42.386  13.303  15.077  1.00  0.00           O  
ATOM   2350  CB  THR A1457      45.309  14.625  15.596  1.00  0.00           C  
ATOM   2351  OG1 THR A1457      45.477  13.209  15.553  1.00  0.00           O  
ATOM   2352  CG2 THR A1457      46.315  15.229  16.564  1.00  0.00           C  
ATOM   2353  N   ILE A1458      42.752  15.152  13.871  1.00  0.00           N  
ATOM   2354  CA  ILE A1458      41.860  14.722  12.796  1.00  0.00           C  
ATOM   2355  C   ILE A1458      42.407  13.439  12.200  1.00  0.00           C  
ATOM   2356  O   ILE A1458      41.679  12.466  12.000  1.00  0.00           O  
ATOM   2357  CB  ILE A1458      41.773  15.754  11.656  1.00  0.00           C  
ATOM   2358  CG1 ILE A1458      41.495  17.155  12.219  1.00  0.00           C  
ATOM   2359  CG2 ILE A1458      40.699  15.324  10.667  1.00  0.00           C  
ATOM   2360  CD1 ILE A1458      40.115  17.357  12.737  1.00  0.00           C  
ATOM   2361  N   SER A1459      43.703  13.451  11.923  1.00  0.00           N  
ATOM   2362  CA  SER A1459      44.363  12.302  11.333  1.00  0.00           C  
ATOM   2363  C   SER A1459      44.299  11.079  12.244  1.00  0.00           C  
ATOM   2364  O   SER A1459      44.106   9.964  11.772  1.00  0.00           O  
ATOM   2365  CB  SER A1459      45.812  12.654  11.011  1.00  0.00           C  
ATOM   2366  OG  SER A1459      46.467  13.166  12.155  1.00  0.00           O  
ATOM   2367  N   GLY A1460      44.461  11.296  13.547  1.00  0.00           N  
ATOM   2368  CA  GLY A1460      44.404  10.200  14.493  1.00  0.00           C  
ATOM   2369  C   GLY A1460      43.009   9.603  14.565  1.00  0.00           C  
ATOM   2370  O   GLY A1460      42.841   8.390  14.676  1.00  0.00           O  
ATOM   2371  N   LEU A1461      41.997  10.458  14.517  1.00  0.00           N  
ATOM   2372  CA  LEU A1461      40.621   9.994  14.557  1.00  0.00           C  
ATOM   2373  C   LEU A1461      40.316   9.229  13.270  1.00  0.00           C  
ATOM   2374  O   LEU A1461      39.590   8.247  13.283  1.00  0.00           O  
ATOM   2375  CB  LEU A1461      39.668  11.186  14.700  1.00  0.00           C  
ATOM   2376  CG  LEU A1461      39.573  11.880  16.067  1.00  0.00           C  
ATOM   2377  CD1 LEU A1461      38.851  13.228  15.912  1.00  0.00           C  
ATOM   2378  CD2 LEU A1461      38.822  10.983  17.055  1.00  0.00           C  
ATOM   2379  N   ARG A1462      40.881   9.688  12.161  1.00  0.00           N  
ATOM   2380  CA  ARG A1462      40.657   9.048  10.877  1.00  0.00           C  
ATOM   2381  C   ARG A1462      41.234   7.650  10.921  1.00  0.00           C  
ATOM   2382  O   ARG A1462      40.585   6.686  10.544  1.00  0.00           O  
ATOM   2383  CB  ARG A1462      41.320   9.859   9.747  1.00  0.00           C  
ATOM   2384  CG  ARG A1462      41.222   9.204   8.353  1.00  0.00           C  
ATOM   2385  CD  ARG A1462      41.743  10.121   7.248  1.00  0.00           C  
ATOM   2386  NE  ARG A1462      43.161  10.431   7.397  1.00  0.00           N  
ATOM   2387  CZ  ARG A1462      43.674  11.659   7.372  1.00  0.00           C  
ATOM   2388  NH1 ARG A1462      42.886  12.715   7.204  1.00  0.00           N  
ATOM   2389  NH2 ARG A1462      44.985  11.831   7.514  1.00  0.00           N  
ATOM   2390  N   ARG A1463      42.465   7.562  11.395  1.00  0.00           N  
ATOM   2391  CA  ARG A1463      43.174   6.303  11.513  1.00  0.00           C  
ATOM   2392  C   ARG A1463      42.441   5.392  12.502  1.00  0.00           C  
ATOM   2393  O   ARG A1463      42.466   4.170  12.384  1.00  0.00           O  
ATOM   2394  CB  ARG A1463      44.604   6.581  11.982  1.00  0.00           C  
ATOM   2395  CG  ARG A1463      45.505   5.372  11.997  1.00  0.00           C  
ATOM   2396  CD  ARG A1463      46.928   5.747  12.347  1.00  0.00           C  
ATOM   2397  NE  ARG A1463      47.649   4.595  12.871  1.00  0.00           N  
ATOM   2398  CZ  ARG A1463      48.843   4.656  13.450  1.00  0.00           C  
ATOM   2399  NH1 ARG A1463      49.457   5.826  13.576  1.00  0.00           N  
ATOM   2400  NH2 ARG A1463      49.415   3.552  13.923  1.00  0.00           N  
ATOM   2401  N   ARG A1464      41.777   6.014  13.464  1.00  0.00           N  
ATOM   2402  CA  ARG A1464      41.026   5.321  14.494  1.00  0.00           C  
ATOM   2403  C   ARG A1464      39.767   4.644  13.943  1.00  0.00           C  
ATOM   2404  O   ARG A1464      39.268   3.679  14.533  1.00  0.00           O  
ATOM   2405  CB  ARG A1464      40.663   6.331  15.593  1.00  0.00           C  
ATOM   2406  CG  ARG A1464      39.819   5.814  16.738  1.00  0.00           C  
ATOM   2407  CD  ARG A1464      40.503   4.719  17.516  1.00  0.00           C  
ATOM   2408  NE  ARG A1464      39.745   4.389  18.720  1.00  0.00           N  
ATOM   2409  CZ  ARG A1464      39.932   4.959  19.907  1.00  0.00           C  
ATOM   2410  NH1 ARG A1464      40.864   5.889  20.062  1.00  0.00           N  
ATOM   2411  NH2 ARG A1464      39.180   4.607  20.938  1.00  0.00           N  
ATOM   2412  N   GLY A1465      39.258   5.142  12.815  1.00  0.00           N  
ATOM   2413  CA  GLY A1465      38.061   4.563  12.232  1.00  0.00           C  
ATOM   2414  C   GLY A1465      36.880   5.517  12.102  1.00  0.00           C  
ATOM   2415  O   GLY A1465      35.845   5.154  11.538  1.00  0.00           O  
ATOM   2416  N   TYR A1467      37.013   6.733  12.633  1.00  0.00           N  
ATOM   2417  CA  TYR A1467      35.942   7.724  12.524  1.00  0.00           C  
ATOM   2418  C   TYR A1467      35.776   8.163  11.073  1.00  0.00           C  
ATOM   2419  O   TYR A1467      36.751   8.252  10.316  1.00  0.00           O  
ATOM   2420  CB  TYR A1467      36.242   8.981  13.355  1.00  0.00           C  
ATOM   2421  CG  TYR A1467      35.927   8.858  14.820  1.00  0.00           C  
ATOM   2422  CD1 TYR A1467      36.777   8.166  15.677  1.00  0.00           C  
ATOM   2423  CD2 TYR A1467      34.743   9.384  15.344  1.00  0.00           C  
ATOM   2424  CE1 TYR A1467      36.461   7.995  17.017  1.00  0.00           C  
ATOM   2425  CE2 TYR A1467      34.416   9.211  16.678  1.00  0.00           C  
ATOM   2426  CZ  TYR A1467      35.280   8.516  17.511  1.00  0.00           C  
ATOM   2427  OH  TYR A1467      34.970   8.346  18.835  1.00  0.00           O  
ATOM   2428  N   THR A1506      34.535   8.454  10.705  1.00  0.00           N  
ATOM   2429  CA  THR A1506      34.204   8.926   9.375  1.00  0.00           C  
ATOM   2430  C   THR A1506      34.150  10.454   9.459  1.00  0.00           C  
ATOM   2431  O   THR A1506      33.825  11.001  10.509  1.00  0.00           O  
ATOM   2432  CB  THR A1506      32.823   8.399   8.938  1.00  0.00           C  
ATOM   2433  OG1 THR A1506      31.841   8.762   9.921  1.00  0.00           O  
ATOM   2434  CG2 THR A1506      32.856   6.897   8.773  1.00  0.00           C  
ATOM   2435  N   ALA A1507      34.470  11.143   8.367  1.00  0.00           N  
ATOM   2436  CA  ALA A1507      34.437  12.600   8.367  1.00  0.00           C  
ATOM   2437  C   ALA A1507      33.012  13.041   8.653  1.00  0.00           C  
ATOM   2438  O   ALA A1507      32.779  14.031   9.349  1.00  0.00           O  
ATOM   2439  CB  ALA A1507      34.899  13.146   7.018  1.00  0.00           C  
ATOM   2440  N   ALA A1508      32.057  12.287   8.122  1.00  0.00           N  
ATOM   2441  CA  ALA A1508      30.651  12.588   8.320  1.00  0.00           C  
ATOM   2442  C   ALA A1508      30.282  12.495   9.793  1.00  0.00           C  
ATOM   2443  O   ALA A1508      29.391  13.211  10.257  1.00  0.00           O  
ATOM   2444  CB  ALA A1508      29.798  11.638   7.507  1.00  0.00           C  
ATOM   2445  N   SER A1509      30.965  11.620  10.528  1.00  0.00           N  
ATOM   2446  CA  SER A1509      30.679  11.471  11.952  1.00  0.00           C  
ATOM   2447  C   SER A1509      31.181  12.702  12.691  1.00  0.00           C  
ATOM   2448  O   SER A1509      30.547  13.175  13.636  1.00  0.00           O  
ATOM   2449  CB  SER A1509      31.348  10.211  12.522  1.00  0.00           C  
ATOM   2450  OG  SER A1509      32.715  10.413  12.840  1.00  0.00           O  
ATOM   2451  N   ILE A1510      32.322  13.221  12.245  1.00  0.00           N  
ATOM   2452  CA  ILE A1510      32.919  14.405  12.846  1.00  0.00           C  
ATOM   2453  C   ILE A1510      32.070  15.650  12.552  1.00  0.00           C  
ATOM   2454  O   ILE A1510      31.849  16.480  13.433  1.00  0.00           O  
ATOM   2455  CB  ILE A1510      34.369  14.598  12.331  1.00  0.00           C  
ATOM   2456  CG1 ILE A1510      35.238  13.436  12.820  1.00  0.00           C  
ATOM   2457  CG2 ILE A1510      34.941  15.922  12.815  1.00  0.00           C  
ATOM   2458  CD1 ILE A1510      36.604  13.384  12.183  1.00  0.00           C  
ATOM   2459  N   ARG A1511      31.589  15.776  11.317  1.00  0.00           N  
ATOM   2460  CA  ARG A1511      30.754  16.916  10.951  1.00  0.00           C  
ATOM   2461  C   ARG A1511      29.472  16.881  11.766  1.00  0.00           C  
ATOM   2462  O   ARG A1511      28.919  17.917  12.119  1.00  0.00           O  
ATOM   2463  CB  ARG A1511      30.395  16.872   9.476  1.00  0.00           C  
ATOM   2464  CG  ARG A1511      31.543  17.152   8.548  1.00  0.00           C  
ATOM   2465  CD  ARG A1511      31.017  17.447   7.163  1.00  0.00           C  
ATOM   2466  NE  ARG A1511      31.503  16.509   6.158  1.00  0.00           N  
ATOM   2467  CZ  ARG A1511      30.973  15.318   5.922  1.00  0.00           C  
ATOM   2468  NH1 ARG A1511      29.936  14.905   6.628  1.00  0.00           N  
ATOM   2469  NH2 ARG A1511      31.447  14.562   4.948  1.00  0.00           N  
ATOM   2470  N   GLU A1516      29.003  15.672  12.057  1.00  0.00           N  
ATOM   2471  CA  GLU A1516      27.793  15.480  12.851  1.00  0.00           C  
ATOM   2472  C   GLU A1516      28.036  15.978  14.274  1.00  0.00           C  
ATOM   2473  O   GLU A1516      27.225  16.718  14.852  1.00  0.00           O  
ATOM   2474  CB  GLU A1516      27.434  13.995  12.882  1.00  0.00           C  
ATOM   2475  CG  GLU A1516      26.287  13.638  13.795  1.00  0.00           C  
ATOM   2476  CD  GLU A1516      25.021  14.390  13.443  1.00  0.00           C  
ATOM   2477  OE1 GLU A1516      24.966  14.957  12.328  1.00  0.00           O  
ATOM   2478  OE2 GLU A1516      24.080  14.408  14.274  1.00  0.00           O  
ATOM   2479  N   PHE A1517      29.170  15.561  14.828  1.00  0.00           N  
ATOM   2480  CA  PHE A1517      29.553  15.936  16.179  1.00  0.00           C  
ATOM   2481  C   PHE A1517      29.584  17.452  16.321  1.00  0.00           C  
ATOM   2482  O   PHE A1517      29.000  18.011  17.253  1.00  0.00           O  
ATOM   2483  CB  PHE A1517      30.925  15.348  16.489  1.00  0.00           C  
ATOM   2484  CG  PHE A1517      31.495  15.791  17.802  1.00  0.00           C  
ATOM   2485  CD1 PHE A1517      30.947  15.349  18.997  1.00  0.00           C  
ATOM   2486  CD2 PHE A1517      32.616  16.623  17.842  1.00  0.00           C  
ATOM   2487  CE1 PHE A1517      31.514  15.725  20.217  1.00  0.00           C  
ATOM   2488  CE2 PHE A1517      33.176  16.996  19.050  1.00  0.00           C  
ATOM   2489  CZ  PHE A1517      32.627  16.545  20.237  1.00  0.00           C  
ATOM   2490  N   CYS A1518      30.268  18.110  15.388  1.00  0.00           N  
ATOM   2491  CA  CYS A1518      30.375  19.562  15.406  1.00  0.00           C  
ATOM   2492  C   CYS A1518      29.001  20.225  15.296  1.00  0.00           C  
ATOM   2493  O   CYS A1518      28.760  21.280  15.880  1.00  0.00           O  
ATOM   2494  CB  CYS A1518      31.276  20.036  14.264  1.00  0.00           C  
ATOM   2495  SG  CYS A1518      33.001  19.560  14.455  1.00  0.00           S  
ATOM   2496  N   LYS A1527      28.103  19.594  14.551  1.00  0.00           N  
ATOM   2497  CA  LYS A1527      26.764  20.118  14.376  1.00  0.00           C  
ATOM   2498  C   LYS A1527      25.996  19.976  15.688  1.00  0.00           C  
ATOM   2499  O   LYS A1527      25.233  20.869  16.070  1.00  0.00           O  
ATOM   2500  CB  LYS A1527      26.055  19.359  13.253  1.00  0.00           C  
ATOM   2501  CG  LYS A1527      24.770  20.002  12.778  1.00  0.00           C  
ATOM   2502  CD  LYS A1527      24.309  19.420  11.441  1.00  0.00           C  
ATOM   2503  CE  LYS A1527      23.065  20.154  10.922  1.00  0.00           C  
ATOM   2504  NZ  LYS A1527      22.592  19.684   9.581  1.00  0.00           N  
ATOM   2505  N   ARG A1528      26.214  18.865  16.392  1.00  0.00           N  
ATOM   2506  CA  ARG A1528      25.520  18.626  17.654  1.00  0.00           C  
ATOM   2507  C   ARG A1528      25.981  19.485  18.821  1.00  0.00           C  
ATOM   2508  O   ARG A1528      25.159  19.915  19.629  1.00  0.00           O  
ATOM   2509  CB  ARG A1528      25.634  17.160  18.070  1.00  0.00           C  
ATOM   2510  CG  ARG A1528      24.855  16.192  17.212  1.00  0.00           C  
ATOM   2511  CD  ARG A1528      24.989  14.778  17.752  1.00  0.00           C  
ATOM   2512  NE  ARG A1528      24.438  13.774  16.847  1.00  0.00           N  
ATOM   2513  CZ  ARG A1528      24.414  12.473  17.111  1.00  0.00           C  
ATOM   2514  NH1 ARG A1528      24.909  12.013  18.254  1.00  0.00           N  
ATOM   2515  NH2 ARG A1528      23.893  11.631  16.234  1.00  0.00           N  
ATOM   2516  N   ILE A1549      27.283  19.729  18.928  1.00  0.00           N  
ATOM   2517  CA  ILE A1549      27.784  20.517  20.043  1.00  0.00           C  
ATOM   2518  C   ILE A1549      27.430  21.997  19.953  1.00  0.00           C  
ATOM   2519  O   ILE A1549      27.375  22.683  20.979  1.00  0.00           O  
ATOM   2520  CB  ILE A1549      29.299  20.381  20.186  1.00  0.00           C  
ATOM   2521  CG1 ILE A1549      29.985  20.924  18.931  1.00  0.00           C  
ATOM   2522  CG2 ILE A1549      29.664  18.912  20.446  1.00  0.00           C  
ATOM   2523  CD1 ILE A1549      31.498  20.880  18.980  1.00  0.00           C  
ATOM   2524  N   GLY A1563      27.194  22.490  18.737  1.00  0.00           N  
ATOM   2525  CA  GLY A1563      26.838  23.889  18.569  1.00  0.00           C  
ATOM   2526  C   GLY A1563      27.959  24.908  18.690  1.00  0.00           C  
ATOM   2527  O   GLY A1563      29.102  24.570  18.983  1.00  0.00           O  
ATOM   2528  N   VAL A1569      27.617  26.172  18.459  1.00  0.00           N  
ATOM   2529  CA  VAL A1569      28.569  27.275  18.533  1.00  0.00           C  
ATOM   2530  C   VAL A1569      28.035  28.334  19.486  1.00  0.00           C  
ATOM   2531  O   VAL A1569      27.035  28.985  19.209  1.00  0.00           O  
ATOM   2532  CB  VAL A1569      28.786  27.923  17.152  1.00  0.00           C  
ATOM   2533  CG1 VAL A1569      29.695  29.138  17.283  1.00  0.00           C  
ATOM   2534  CG2 VAL A1569      29.383  26.904  16.189  1.00  0.00           C  
ATOM   2535  N   THR A1594      28.718  28.517  20.606  1.00  0.00           N  
ATOM   2536  CA  THR A1594      28.288  29.478  21.610  1.00  0.00           C  
ATOM   2537  C   THR A1594      29.473  30.235  22.211  1.00  0.00           C  
ATOM   2538  O   THR A1594      30.614  30.086  21.777  1.00  0.00           O  
ATOM   2539  CB  THR A1594      27.554  28.755  22.756  1.00  0.00           C  
ATOM   2540  OG1 THR A1594      28.508  28.013  23.528  1.00  0.00           O  
ATOM   2541  CG2 THR A1594      26.528  27.778  22.209  1.00  0.00           C  
ATOM   2542  N   LYS A1596      29.196  31.037  23.229  1.00  0.00           N  
ATOM   2543  CA  LYS A1596      30.235  31.807  23.892  1.00  0.00           C  
ATOM   2544  C   LYS A1596      30.506  31.258  25.274  1.00  0.00           C  
ATOM   2545  O   LYS A1596      31.111  31.933  26.106  1.00  0.00           O  
ATOM   2546  CB  LYS A1596      29.812  33.270  24.015  1.00  0.00           C  
ATOM   2547  CG  LYS A1596      30.164  34.128  22.812  1.00  0.00           C  
ATOM   2548  CD  LYS A1596      29.529  35.503  22.921  1.00  0.00           C  
ATOM   2549  CE  LYS A1596      30.227  36.517  22.033  1.00  0.00           C  
ATOM   2550  NZ  LYS A1596      31.567  36.866  22.580  1.00  0.00           N  
ATOM   2551  N   GLN A1601      30.077  30.027  25.524  1.00  0.00           N  
ATOM   2552  CA  GLN A1601      30.265  29.449  26.844  1.00  0.00           C  
ATOM   2553  C   GLN A1601      31.312  28.359  26.894  1.00  0.00           C  
ATOM   2554  O   GLN A1601      31.400  27.526  26.001  1.00  0.00           O  
ATOM   2555  CB  GLN A1601      28.933  28.914  27.358  1.00  0.00           C  
ATOM   2556  CG  GLN A1601      27.790  29.849  27.064  1.00  0.00           C  
ATOM   2557  CD  GLN A1601      26.514  29.438  27.748  1.00  0.00           C  
ATOM   2558  OE1 GLN A1601      25.432  29.954  27.430  1.00  0.00           O  
ATOM   2559  NE2 GLN A1601      26.622  28.510  28.706  1.00  0.00           N  
ATOM   2560  N   ASP A1602      32.111  28.380  27.952  1.00  0.00           N  
ATOM   2561  CA  ASP A1602      33.150  27.387  28.127  1.00  0.00           C  
ATOM   2562  C   ASP A1602      32.485  26.044  28.310  1.00  0.00           C  
ATOM   2563  O   ASP A1602      31.463  25.936  28.986  1.00  0.00           O  
ATOM   2564  CB  ASP A1602      34.027  27.752  29.319  1.00  0.00           C  
ATOM   2565  CG  ASP A1602      34.839  29.012  29.059  1.00  0.00           C  
ATOM   2566  OD1 ASP A1602      35.516  29.073  28.008  1.00  0.00           O  
ATOM   2567  OD2 ASP A1602      34.801  29.943  29.895  1.00  0.00           O  
ATOM   2568  N   ASN A1603      33.055  25.020  27.690  1.00  0.00           N  
ATOM   2569  CA  ASN A1603      32.467  23.697  27.763  1.00  0.00           C  
ATOM   2570  C   ASN A1603      33.493  22.598  27.586  1.00  0.00           C  
ATOM   2571  O   ASN A1603      34.593  22.807  27.068  1.00  0.00           O  
ATOM   2572  CB  ASN A1603      31.441  23.554  26.653  1.00  0.00           C  
ATOM   2573  CG  ASN A1603      32.065  23.744  25.285  1.00  0.00           C  
ATOM   2574  OD1 ASN A1603      32.639  22.812  24.708  1.00  0.00           O  
ATOM   2575  ND2 ASN A1603      31.993  24.966  24.772  1.00  0.00           N  
ATOM   2576  N   THR A1604      33.096  21.414  28.023  1.00  0.00           N  
ATOM   2577  CA  THR A1604      33.906  20.224  27.893  1.00  0.00           C  
ATOM   2578  C   THR A1604      32.902  19.144  27.549  1.00  0.00           C  
ATOM   2579  O   THR A1604      32.104  18.746  28.395  1.00  0.00           O  
ATOM   2580  CB  THR A1604      34.608  19.867  29.187  1.00  0.00           C  
ATOM   2581  OG1 THR A1604      35.605  20.855  29.470  1.00  0.00           O  
ATOM   2582  CG2 THR A1604      35.265  18.509  29.063  1.00  0.00           C  
ATOM   2583  N   ILE A1613      32.908  18.719  26.291  1.00  0.00           N  
ATOM   2584  CA  ILE A1613      32.002  17.688  25.846  1.00  0.00           C  
ATOM   2585  C   ILE A1613      32.474  16.350  26.420  1.00  0.00           C  
ATOM   2586  O   ILE A1613      33.661  16.161  26.687  1.00  0.00           O  
ATOM   2587  CB  ILE A1613      31.968  17.624  24.286  1.00  0.00           C  
ATOM   2588  CG1 ILE A1613      31.065  18.725  23.710  1.00  0.00           C  
ATOM   2589  CG2 ILE A1613      31.389  16.278  23.825  1.00  0.00           C  
ATOM   2590  CD1 ILE A1613      31.069  19.990  24.456  1.00  0.00           C  
ATOM   2591  N   GLU A1614      31.538  15.429  26.617  1.00  0.00           N  
ATOM   2592  CA  GLU A1614      31.863  14.113  27.142  1.00  0.00           C  
ATOM   2593  C   GLU A1614      32.209  13.190  25.979  1.00  0.00           C  
ATOM   2594  O   GLU A1614      31.698  13.371  24.875  1.00  0.00           O  
ATOM   2595  CB  GLU A1614      30.669  13.553  27.917  1.00  0.00           C  
ATOM   2596  CG  GLU A1614      30.213  14.443  29.063  1.00  0.00           C  
ATOM   2597  CD  GLU A1614      29.125  13.809  29.916  1.00  0.00           C  
ATOM   2598  OE1 GLU A1614      28.087  13.407  29.355  1.00  0.00           O  
ATOM   2599  OE2 GLU A1614      29.305  13.722  31.149  1.00  0.00           O  
ATOM   2600  N   MET A1615      33.082  12.212  26.222  1.00  0.00           N  
ATOM   2601  CA  MET A1615      33.475  11.256  25.189  1.00  0.00           C  
ATOM   2602  C   MET A1615      32.277  10.498  24.636  1.00  0.00           C  
ATOM   2603  O   MET A1615      32.274  10.076  23.485  1.00  0.00           O  
ATOM   2604  CB  MET A1615      34.474  10.244  25.742  1.00  0.00           C  
ATOM   2605  CG  MET A1615      35.896  10.715  25.720  1.00  0.00           C  
ATOM   2606  SD  MET A1615      36.399  11.185  24.042  1.00  0.00           S  
ATOM   2607  CE  MET A1615      38.135  11.775  24.397  1.00  0.00           C  
ATOM   2608  N   ALA A1616      31.256  10.318  25.462  1.00  0.00           N  
ATOM   2609  CA  ALA A1616      30.071   9.597  25.029  1.00  0.00           C  
ATOM   2610  C   ALA A1616      29.441  10.255  23.809  1.00  0.00           C  
ATOM   2611  O   ALA A1616      29.007   9.568  22.881  1.00  0.00           O  
ATOM   2612  CB  ALA A1616      29.064   9.529  26.164  1.00  0.00           C  
ATOM   2613  N   SER A1617      29.403  11.585  23.813  1.00  0.00           N  
ATOM   2614  CA  SER A1617      28.816  12.344  22.719  1.00  0.00           C  
ATOM   2615  C   SER A1617      29.504  12.097  21.385  1.00  0.00           C  
ATOM   2616  O   SER A1617      28.844  11.906  20.366  1.00  0.00           O  
ATOM   2617  CB  SER A1617      28.848  13.827  23.038  1.00  0.00           C  
ATOM   2618  OG  SER A1617      28.190  14.556  22.025  1.00  0.00           O  
ATOM   2619  N   LEU A1619      30.829  12.101  21.392  1.00  0.00           N  
ATOM   2620  CA  LEU A1619      31.595  11.852  20.176  1.00  0.00           C  
ATOM   2621  C   LEU A1619      31.360  10.409  19.713  1.00  0.00           C  
ATOM   2622  O   LEU A1619      31.157  10.148  18.525  1.00  0.00           O  
ATOM   2623  CB  LEU A1619      33.086  12.041  20.443  1.00  0.00           C  
ATOM   2624  CG  LEU A1619      33.987  12.487  19.295  1.00  0.00           C  
ATOM   2625  CD1 LEU A1619      35.398  12.038  19.600  1.00  0.00           C  
ATOM   2626  CD2 LEU A1619      33.526  11.923  17.986  1.00  0.00           C  
ATOM   2627  N   GLU A1620      31.394   9.475  20.661  1.00  0.00           N  
ATOM   2628  CA  GLU A1620      31.197   8.068  20.348  1.00  0.00           C  
ATOM   2629  C   GLU A1620      29.808   7.828  19.775  1.00  0.00           C  
ATOM   2630  O   GLU A1620      29.635   7.070  18.811  1.00  0.00           O  
ATOM   2631  CB  GLU A1620      31.415   7.232  21.597  1.00  0.00           C  
ATOM   2632  CG  GLU A1620      32.805   7.414  22.164  1.00  0.00           C  
ATOM   2633  CD  GLU A1620      32.951   6.807  23.534  1.00  0.00           C  
ATOM   2634  OE1 GLU A1620      31.914   6.628  24.219  1.00  0.00           O  
ATOM   2635  OE2 GLU A1620      34.103   6.527  23.934  1.00  0.00           O  
ATOM   2636  N   SER A1621      28.815   8.483  20.363  1.00  0.00           N  
ATOM   2637  CA  SER A1621      27.454   8.356  19.874  1.00  0.00           C  
ATOM   2638  C   SER A1621      27.438   8.680  18.391  1.00  0.00           C  
ATOM   2639  O   SER A1621      26.787   8.000  17.603  1.00  0.00           O  
ATOM   2640  CB  SER A1621      26.532   9.327  20.612  1.00  0.00           C  
ATOM   2641  OG  SER A1621      25.213   9.271  20.081  1.00  0.00           O  
ATOM   2642  N   CYS A1622      28.175   9.715  18.008  1.00  0.00           N  
ATOM   2643  CA  CYS A1622      28.200  10.124  16.613  1.00  0.00           C  
ATOM   2644  C   CYS A1622      28.751   9.055  15.692  1.00  0.00           C  
ATOM   2645  O   CYS A1622      28.195   8.811  14.612  1.00  0.00           O  
ATOM   2646  CB  CYS A1622      29.009  11.413  16.436  1.00  0.00           C  
ATOM   2647  SG  CYS A1622      28.205  12.890  17.074  1.00  0.00           S  
ATOM   2648  N   ILE A1632      29.836   8.407  16.108  1.00  0.00           N  
ATOM   2649  CA  ILE A1632      30.424   7.388  15.251  1.00  0.00           C  
ATOM   2650  C   ILE A1632      29.595   6.101  15.226  1.00  0.00           C  
ATOM   2651  O   ILE A1632      29.573   5.395  14.212  1.00  0.00           O  
ATOM   2652  CB  ILE A1632      31.903   7.103  15.640  1.00  0.00           C  
ATOM   2653  CG1 ILE A1632      32.527   6.159  14.607  1.00  0.00           C  
ATOM   2654  CG2 ILE A1632      31.994   6.570  17.059  1.00  0.00           C  
ATOM   2655  CD1 ILE A1632      32.415   6.678  13.161  1.00  0.00           C  
ATOM   2656  N   ARG A1635      28.900   5.809  16.324  1.00  0.00           N  
ATOM   2657  CA  ARG A1635      28.061   4.619  16.375  1.00  0.00           C  
ATOM   2658  C   ARG A1635      26.875   4.805  15.430  1.00  0.00           C  
ATOM   2659  O   ARG A1635      26.540   3.911  14.653  1.00  0.00           O  
ATOM   2660  CB  ARG A1635      27.540   4.360  17.796  1.00  0.00           C  
ATOM   2661  CG  ARG A1635      28.602   3.995  18.816  1.00  0.00           C  
ATOM   2662  CD  ARG A1635      28.065   2.982  19.818  1.00  0.00           C  
ATOM   2663  NE  ARG A1635      28.942   2.790  20.974  1.00  0.00           N  
ATOM   2664  CZ  ARG A1635      29.001   3.625  22.007  1.00  0.00           C  
ATOM   2665  NH1 ARG A1635      28.232   4.706  22.031  1.00  0.00           N  
ATOM   2666  NH2 ARG A1635      29.831   3.391  23.016  1.00  0.00           N  
ATOM   2667  N   GLU A1636      26.247   5.974  15.486  1.00  0.00           N  
ATOM   2668  CA  GLU A1636      25.102   6.255  14.631  1.00  0.00           C  
ATOM   2669  C   GLU A1636      25.444   6.061  13.159  1.00  0.00           C  
ATOM   2670  O   GLU A1636      24.596   5.649  12.372  1.00  0.00           O  
ATOM   2671  CB  GLU A1636      24.614   7.686  14.850  1.00  0.00           C  
ATOM   2672  CG  GLU A1636      23.319   8.018  14.122  1.00  0.00           C  
ATOM   2673  CD  GLU A1636      22.906   9.477  14.279  1.00  0.00           C  
ATOM   2674  OE1 GLU A1636      23.568  10.367  13.690  1.00  0.00           O  
ATOM   2675  OE2 GLU A1636      21.916   9.733  14.999  1.00  0.00           O  
ATOM   2676  N   ASP A1637      26.685   6.355  12.787  1.00  0.00           N  
ATOM   2677  CA  ASP A1637      27.112   6.216  11.399  1.00  0.00           C  
ATOM   2678  C   ASP A1637      27.368   4.760  11.033  1.00  0.00           C  
ATOM   2679  O   ASP A1637      26.688   4.196  10.179  1.00  0.00           O  
ATOM   2680  CB  ASP A1637      28.390   7.022  11.153  1.00  0.00           C  
ATOM   2681  CG  ASP A1637      28.825   7.008   9.695  1.00  0.00           C  
ATOM   2682  OD1 ASP A1637      28.691   5.966   9.023  1.00  0.00           O  
ATOM   2683  OD2 ASP A1637      29.323   8.039   9.213  1.00  0.00           O  
ATOM   2684  N   LEU A1638      28.361   4.165  11.683  1.00  0.00           N  
ATOM   2685  CA  LEU A1638      28.747   2.781  11.418  1.00  0.00           C  
ATOM   2686  C   LEU A1638      27.642   1.756  11.646  1.00  0.00           C  
ATOM   2687  O   LEU A1638      27.564   0.771  10.919  1.00  0.00           O  
ATOM   2688  CB  LEU A1638      29.982   2.418  12.249  1.00  0.00           C  
ATOM   2689  CG  LEU A1638      31.370   2.793  11.714  1.00  0.00           C  
ATOM   2690  CD1 LEU A1638      31.294   3.850  10.636  1.00  0.00           C  
ATOM   2691  CD2 LEU A1638      32.224   3.251  12.883  1.00  0.00           C  
ATOM   2692  N   ASN A1639      26.792   1.986  12.643  1.00  0.00           N  
ATOM   2693  CA  ASN A1639      25.693   1.068  12.930  1.00  0.00           C  
ATOM   2694  C   ASN A1639      24.781   0.920  11.725  1.00  0.00           C  
ATOM   2695  O   ASN A1639      24.174  -0.126  11.513  1.00  0.00           O  
ATOM   2696  CB  ASN A1639      24.857   1.583  14.098  1.00  0.00           C  
ATOM   2697  CG  ASN A1639      23.565   0.794  14.285  1.00  0.00           C  
ATOM   2698  OD1 ASN A1639      23.596  -0.417  14.520  1.00  0.00           O  
ATOM   2699  ND2 ASN A1639      22.422   1.479  14.184  1.00  0.00           N  
ATOM   2700  N   GLU A1640      24.694   1.982  10.938  1.00  0.00           N  
ATOM   2701  CA  GLU A1640      23.840   2.003   9.767  1.00  0.00           C  
ATOM   2702  C   GLU A1640      24.533   1.525   8.500  1.00  0.00           C  
ATOM   2703  O   GLU A1640      23.929   0.822   7.689  1.00  0.00           O  
ATOM   2704  CB  GLU A1640      23.322   3.428   9.546  1.00  0.00           C  
ATOM   2705  CG  GLU A1640      21.809   3.575   9.507  1.00  0.00           C  
ATOM   2706  CD  GLU A1640      21.195   2.980   8.262  1.00  0.00           C  
ATOM   2707  OE1 GLU A1640      21.585   3.389   7.149  1.00  0.00           O  
ATOM   2708  OE2 GLU A1640      20.319   2.103   8.394  1.00  0.00           O  
ATOM   2709  N   ASN A1641      25.802   1.883   8.337  1.00  0.00           N  
ATOM   2710  CA  ASN A1641      26.523   1.538   7.122  1.00  0.00           C  
ATOM   2711  C   ASN A1641      27.558   0.435   7.166  1.00  0.00           C  
ATOM   2712  O   ASN A1641      27.873  -0.139   6.125  1.00  0.00           O  
ATOM   2713  CB  ASN A1641      27.203   2.787   6.559  1.00  0.00           C  
ATOM   2714  CG  ASN A1641      26.243   3.937   6.362  1.00  0.00           C  
ATOM   2715  OD1 ASN A1641      25.247   3.812   5.654  1.00  0.00           O  
ATOM   2716  ND2 ASN A1641      26.541   5.069   6.987  1.00  0.00           N  
ATOM   2717  N   ALA A1642      28.101   0.140   8.343  1.00  0.00           N  
ATOM   2718  CA  ALA A1642      29.139  -0.885   8.441  1.00  0.00           C  
ATOM   2719  C   ALA A1642      28.633  -2.310   8.369  1.00  0.00           C  
ATOM   2720  O   ALA A1642      27.751  -2.704   9.129  1.00  0.00           O  
ATOM   2721  CB  ALA A1642      29.947  -0.698   9.718  1.00  0.00           C  
ATOM   2722  N   PRO A1662      29.186  -3.104   7.441  1.00  0.00           N  
ATOM   2723  CA  PRO A1662      28.791  -4.504   7.279  1.00  0.00           C  
ATOM   2724  C   PRO A1662      29.290  -5.287   8.486  1.00  0.00           C  
ATOM   2725  O   PRO A1662      30.308  -4.927   9.078  1.00  0.00           O  
ATOM   2726  CB  PRO A1662      29.496  -4.913   5.989  1.00  0.00           C  
ATOM   2727  CG  PRO A1662      30.727  -4.055   5.987  1.00  0.00           C  
ATOM   2728  CD  PRO A1662      30.175  -2.718   6.421  1.00  0.00           C  
ATOM   2729  N   ARG A1663      28.580  -6.351   8.850  1.00  0.00           N  
ATOM   2730  CA  ARG A1663      28.972  -7.151  10.004  1.00  0.00           C  
ATOM   2731  C   ARG A1663      29.854  -8.328   9.627  1.00  0.00           C  
ATOM   2732  O   ARG A1663      29.897  -8.743   8.471  1.00  0.00           O  
ATOM   2733  CB  ARG A1663      27.732  -7.629  10.780  1.00  0.00           C  
ATOM   2734  CG  ARG A1663      26.995  -6.499  11.525  1.00  0.00           C  
ATOM   2735  CD  ARG A1663      26.192  -5.648  10.553  1.00  0.00           C  
ATOM   2736  NE  ARG A1663      26.146  -4.214  10.854  1.00  0.00           N  
ATOM   2737  CZ  ARG A1663      25.577  -3.669  11.923  1.00  0.00           C  
ATOM   2738  NH1 ARG A1663      24.998  -4.423  12.834  1.00  0.00           N  
ATOM   2739  NH2 ARG A1663      25.559  -2.358  12.061  1.00  0.00           N  
ATOM   2740  N   ALA A1664      30.575  -8.850  10.613  1.00  0.00           N  
ATOM   2741  CA  ALA A1664      31.475  -9.981  10.405  1.00  0.00           C  
ATOM   2742  C   ALA A1664      31.784 -10.626  11.756  1.00  0.00           C  
ATOM   2743  O   ALA A1664      31.478 -10.060  12.798  1.00  0.00           O  
ATOM   2744  CB  ALA A1664      32.772  -9.502   9.727  1.00  0.00           C  
ATOM   2745  N   MET A1665      32.386 -11.808  11.740  1.00  0.00           N  
ATOM   2746  CA  MET A1665      32.724 -12.495  12.982  1.00  0.00           C  
ATOM   2747  C   MET A1665      34.212 -12.402  13.303  1.00  0.00           C  
ATOM   2748  O   MET A1665      35.072 -12.572  12.433  1.00  0.00           O  
ATOM   2749  CB  MET A1665      32.344 -13.968  12.889  1.00  0.00           C  
ATOM   2750  CG  MET A1665      30.981 -14.213  12.324  1.00  0.00           C  
ATOM   2751  SD  MET A1665      29.724 -13.773  13.494  1.00  0.00           S  
ATOM   2752  CE  MET A1665      29.622 -15.307  14.359  1.00  0.00           C  
ATOM   2753  N   ALA A1666      34.515 -12.135  14.561  1.00  0.00           N  
ATOM   2754  CA  ALA A1666      35.898 -12.062  14.991  1.00  0.00           C  
ATOM   2755  C   ALA A1666      35.932 -12.352  16.474  1.00  0.00           C  
ATOM   2756  O   ALA A1666      35.087 -11.877  17.243  1.00  0.00           O  
ATOM   2757  CB  ALA A1666      36.487 -10.691  14.704  1.00  0.00           C  
ATOM   2758  N   VAL A1667      36.905 -13.161  16.863  1.00  0.00           N  
ATOM   2759  CA  VAL A1667      37.077 -13.542  18.244  1.00  0.00           C  
ATOM   2760  C   VAL A1667      38.369 -12.918  18.732  1.00  0.00           C  
ATOM   2761  O   VAL A1667      39.452 -13.263  18.261  1.00  0.00           O  
ATOM   2762  CB  VAL A1667      37.123 -15.066  18.363  1.00  0.00           C  
ATOM   2763  CG1 VAL A1667      37.545 -15.487  19.768  1.00  0.00           C  
ATOM   2764  CG2 VAL A1667      35.751 -15.625  18.020  1.00  0.00           C  
ATOM   2765  N   ILE A1668      38.238 -11.984  19.668  1.00  0.00           N  
ATOM   2766  CA  ILE A1668      39.384 -11.278  20.220  1.00  0.00           C  
ATOM   2767  C   ILE A1668      40.171 -12.129  21.217  1.00  0.00           C  
ATOM   2768  O   ILE A1668      41.404 -12.153  21.173  1.00  0.00           O  
ATOM   2769  CB  ILE A1668      38.926  -9.955  20.866  1.00  0.00           C  
ATOM   2770  CG1 ILE A1668      38.179  -9.122  19.816  1.00  0.00           C  
ATOM   2771  CG2 ILE A1668      40.119  -9.181  21.396  1.00  0.00           C  
ATOM   2772  CD1 ILE A1668      37.679  -7.777  20.293  1.00  0.00           C  
ATOM   2773  N   ASP A1669      39.463 -12.835  22.099  1.00  0.00           N  
ATOM   2774  CA  ASP A1669      40.112 -13.705  23.086  1.00  0.00           C  
ATOM   2775  C   ASP A1669      39.635 -15.145  22.848  1.00  0.00           C  
ATOM   2776  O   ASP A1669      38.726 -15.630  23.513  1.00  0.00           O  
ATOM   2777  CB  ASP A1669      39.758 -13.247  24.503  1.00  0.00           C  
ATOM   2778  CG  ASP A1669      40.826 -13.612  25.519  1.00  0.00           C  
ATOM   2779  OD1 ASP A1669      41.005 -14.817  25.799  1.00  0.00           O  
ATOM   2780  OD2 ASP A1669      41.494 -12.689  26.032  1.00  0.00           O  
ATOM   2781  N   PRO A1670      40.270 -15.849  21.897  1.00  0.00           N  
ATOM   2782  CA  PRO A1670      39.963 -17.227  21.499  1.00  0.00           C  
ATOM   2783  C   PRO A1670      40.251 -18.414  22.415  1.00  0.00           C  
ATOM   2784  O   PRO A1670      41.284 -18.485  23.075  1.00  0.00           O  
ATOM   2785  CB  PRO A1670      40.712 -17.360  20.179  1.00  0.00           C  
ATOM   2786  CG  PRO A1670      41.940 -16.573  20.435  1.00  0.00           C  
ATOM   2787  CD  PRO A1670      41.389 -15.324  21.091  1.00  0.00           C  
ATOM   2788  N   VAL A1671      39.312 -19.354  22.428  1.00  0.00           N  
ATOM   2789  CA  VAL A1671      39.443 -20.597  23.181  1.00  0.00           C  
ATOM   2790  C   VAL A1671      38.849 -21.680  22.280  1.00  0.00           C  
ATOM   2791  O   VAL A1671      37.738 -21.539  21.764  1.00  0.00           O  
ATOM   2792  CB  VAL A1671      38.687 -20.566  24.528  1.00  0.00           C  
ATOM   2793  CG1 VAL A1671      37.187 -20.483  24.302  1.00  0.00           C  
ATOM   2794  CG2 VAL A1671      39.040 -21.802  25.337  1.00  0.00           C  
ATOM   2795  N   LYS A1672      39.599 -22.754  22.074  1.00  0.00           N  
ATOM   2796  CA  LYS A1672      39.143 -23.835  21.211  1.00  0.00           C  
ATOM   2797  C   LYS A1672      37.898 -24.546  21.716  1.00  0.00           C  
ATOM   2798  O   LYS A1672      37.770 -24.835  22.897  1.00  0.00           O  
ATOM   2799  CB  LYS A1672      40.268 -24.851  21.017  1.00  0.00           C  
ATOM   2800  CG  LYS A1672      39.874 -26.049  20.178  1.00  0.00           C  
ATOM   2801  CD  LYS A1672      40.855 -26.270  19.047  1.00  0.00           C  
ATOM   2802  CE  LYS A1672      40.813 -25.132  18.043  1.00  0.00           C  
ATOM   2803  NZ  LYS A1672      41.811 -25.348  16.955  1.00  0.00           N  
ATOM   2804  N   LEU A1673      36.980 -24.828  20.803  1.00  0.00           N  
ATOM   2805  CA  LEU A1673      35.746 -25.531  21.135  1.00  0.00           C  
ATOM   2806  C   LEU A1673      35.475 -26.579  20.057  1.00  0.00           C  
ATOM   2807  O   LEU A1673      35.114 -26.238  18.927  1.00  0.00           O  
ATOM   2808  CB  LEU A1673      34.576 -24.543  21.221  1.00  0.00           C  
ATOM   2809  CG  LEU A1673      33.145 -25.082  21.389  1.00  0.00           C  
ATOM   2810  CD1 LEU A1673      32.275 -23.959  21.910  1.00  0.00           C  
ATOM   2811  CD2 LEU A1673      32.579 -25.612  20.073  1.00  0.00           C  
ATOM   2812  N   VAL A1684      35.661 -27.851  20.402  1.00  0.00           N  
ATOM   2813  CA  VAL A1684      35.430 -28.936  19.453  1.00  0.00           C  
ATOM   2814  C   VAL A1684      34.020 -29.485  19.565  1.00  0.00           C  
ATOM   2815  O   VAL A1684      33.466 -29.575  20.657  1.00  0.00           O  
ATOM   2816  CB  VAL A1684      36.414 -30.098  19.671  1.00  0.00           C  
ATOM   2817  CG1 VAL A1684      37.804 -29.710  19.207  1.00  0.00           C  
ATOM   2818  CG2 VAL A1684      36.454 -30.454  21.123  1.00  0.00           C  
ATOM   2819  N   ILE A1685      33.434 -29.825  18.423  1.00  0.00           N  
ATOM   2820  CA  ILE A1685      32.098 -30.400  18.390  1.00  0.00           C  
ATOM   2821  C   ILE A1685      32.274 -31.876  18.043  1.00  0.00           C  
ATOM   2822  O   ILE A1685      32.243 -32.255  16.872  1.00  0.00           O  
ATOM   2823  CB  ILE A1685      31.203 -29.741  17.316  1.00  0.00           C  
ATOM   2824  CG1 ILE A1685      31.121 -28.230  17.544  1.00  0.00           C  
ATOM   2825  CG2 ILE A1685      29.805 -30.340  17.371  1.00  0.00           C  
ATOM   2826  CD1 ILE A1685      30.202 -27.503  16.558  1.00  0.00           C  
ATOM   2827  N   GLU A1688      32.476 -32.697  19.072  1.00  0.00           N  
ATOM   2828  CA  GLU A1688      32.673 -34.135  18.912  1.00  0.00           C  
ATOM   2829  C   GLU A1688      31.551 -34.759  18.099  1.00  0.00           C  
ATOM   2830  O   GLU A1688      31.723 -35.797  17.465  1.00  0.00           O  
ATOM   2831  CB  GLU A1688      32.728 -34.799  20.283  1.00  0.00           C  
ATOM   2832  CG  GLU A1688      33.698 -34.140  21.244  1.00  0.00           C  
ATOM   2833  CD  GLU A1688      33.644 -34.754  22.628  1.00  0.00           C  
ATOM   2834  OE1 GLU A1688      32.532 -34.833  23.199  1.00  0.00           O  
ATOM   2835  OE2 GLU A1688      34.712 -35.153  23.142  1.00  0.00           O  
ATOM   2836  N   ASN A1689      30.401 -34.101  18.125  1.00  0.00           N  
ATOM   2837  CA  ASN A1689      29.213 -34.548  17.420  1.00  0.00           C  
ATOM   2838  C   ASN A1689      29.278 -34.285  15.906  1.00  0.00           C  
ATOM   2839  O   ASN A1689      28.655 -34.998  15.122  1.00  0.00           O  
ATOM   2840  CB  ASN A1689      28.004 -33.829  18.026  1.00  0.00           C  
ATOM   2841  CG  ASN A1689      26.696 -34.295  17.450  1.00  0.00           C  
ATOM   2842  OD1 ASN A1689      26.487 -34.255  16.243  1.00  0.00           O  
ATOM   2843  ND2 ASN A1689      25.796 -34.734  18.316  1.00  0.00           N  
ATOM   2844  N   TYR A1690      30.037 -33.267  15.502  1.00  0.00           N  
ATOM   2845  CA  TYR A1690      30.144 -32.886  14.091  1.00  0.00           C  
ATOM   2846  C   TYR A1690      30.908 -33.870  13.214  1.00  0.00           C  
ATOM   2847  O   TYR A1690      31.956 -34.383  13.605  1.00  0.00           O  
ATOM   2848  CB  TYR A1690      30.789 -31.502  13.959  1.00  0.00           C  
ATOM   2849  CG  TYR A1690      30.494 -30.840  12.630  1.00  0.00           C  
ATOM   2850  CD1 TYR A1690      29.224 -30.332  12.359  1.00  0.00           C  
ATOM   2851  CD2 TYR A1690      31.466 -30.764  11.630  1.00  0.00           C  
ATOM   2852  CE1 TYR A1690      28.922 -29.768  11.129  1.00  0.00           C  
ATOM   2853  CE2 TYR A1690      31.179 -30.201  10.397  1.00  0.00           C  
ATOM   2854  CZ  TYR A1690      29.903 -29.702  10.147  1.00  0.00           C  
ATOM   2855  OH  TYR A1690      29.597 -29.128   8.923  1.00  0.00           O  
ATOM   2856  N   GLN A1691      30.387 -34.096  12.009  1.00  0.00           N  
ATOM   2857  CA  GLN A1691      30.984 -35.030  11.050  1.00  0.00           C  
ATOM   2858  C   GLN A1691      31.376 -34.384   9.716  1.00  0.00           C  
ATOM   2859  O   GLN A1691      30.554 -33.752   9.052  1.00  0.00           O  
ATOM   2860  CB  GLN A1691      30.006 -36.182  10.787  1.00  0.00           C  
ATOM   2861  CG  GLN A1691      28.685 -35.752  10.134  1.00  0.00           C  
ATOM   2862  CD  GLN A1691      28.034 -34.553  10.820  1.00  0.00           C  
ATOM   2863  OE1 GLN A1691      27.764 -34.577  12.022  1.00  0.00           O  
ATOM   2864  NE2 GLN A1691      27.782 -33.499  10.053  1.00  0.00           N  
ATOM   2865  N   GLY A1694      32.634 -34.549   9.321  1.00  0.00           N  
ATOM   2866  CA  GLY A1694      33.085 -33.976   8.064  1.00  0.00           C  
ATOM   2867  C   GLY A1694      34.167 -32.924   8.222  1.00  0.00           C  
ATOM   2868  O   GLY A1694      34.660 -32.683   9.323  1.00  0.00           O  
ATOM   2869  N   GLU A1695      34.543 -32.300   7.111  1.00  0.00           N  
ATOM   2870  CA  GLU A1695      35.568 -31.265   7.136  1.00  0.00           C  
ATOM   2871  C   GLU A1695      34.950 -29.883   7.265  1.00  0.00           C  
ATOM   2872  O   GLU A1695      35.656 -28.881   7.380  1.00  0.00           O  
ATOM   2873  CB  GLU A1695      36.428 -31.339   5.876  1.00  0.00           C  
ATOM   2874  CG  GLU A1695      37.440 -32.475   5.891  1.00  0.00           C  
ATOM   2875  CD  GLU A1695      38.479 -32.319   6.991  1.00  0.00           C  
ATOM   2876  OE1 GLU A1695      39.378 -33.179   7.090  1.00  0.00           O  
ATOM   2877  OE2 GLU A1695      38.401 -31.337   7.759  1.00  0.00           O  
ATOM   2878  N   GLY A1698      33.623 -29.836   7.248  1.00  0.00           N  
ATOM   2879  CA  GLY A1698      32.941 -28.567   7.381  1.00  0.00           C  
ATOM   2880  C   GLY A1698      31.851 -28.366   6.357  1.00  0.00           C  
ATOM   2881  O   GLY A1698      31.659 -29.191   5.468  1.00  0.00           O  
ATOM   2882  N   GLU A1708      31.126 -27.264   6.501  1.00  0.00           N  
ATOM   2883  CA  GLU A1708      30.052 -26.909   5.586  1.00  0.00           C  
ATOM   2884  C   GLU A1708      30.070 -25.388   5.444  1.00  0.00           C  
ATOM   2885  O   GLU A1708      30.955 -24.715   5.972  1.00  0.00           O  
ATOM   2886  CB  GLU A1708      28.703 -27.367   6.144  1.00  0.00           C  
ATOM   2887  CG  GLU A1708      28.218 -26.546   7.318  1.00  0.00           C  
ATOM   2888  CD  GLU A1708      27.019 -27.164   8.008  1.00  0.00           C  
ATOM   2889  OE1 GLU A1708      27.215 -28.097   8.818  1.00  0.00           O  
ATOM   2890  OE2 GLU A1708      25.882 -26.722   7.734  1.00  0.00           O  
ATOM   2891  N   MET A1716      29.093 -24.845   4.735  1.00  0.00           N  
ATOM   2892  CA  MET A1716      29.030 -23.407   4.550  1.00  0.00           C  
ATOM   2893  C   MET A1716      27.679 -22.902   5.059  1.00  0.00           C  
ATOM   2894  O   MET A1716      26.649 -23.513   4.789  1.00  0.00           O  
ATOM   2895  CB  MET A1716      29.188 -23.083   3.068  1.00  0.00           C  
ATOM   2896  CG  MET A1716      29.916 -21.791   2.763  1.00  0.00           C  
ATOM   2897  SD  MET A1716      31.705 -21.805   3.078  1.00  0.00           S  
ATOM   2898  CE  MET A1716      32.092 -23.553   2.873  1.00  0.00           C  
ATOM   2899  N   VAL A1717      27.687 -21.809   5.817  1.00  0.00           N  
ATOM   2900  CA  VAL A1717      26.448 -21.227   6.328  1.00  0.00           C  
ATOM   2901  C   VAL A1717      26.341 -19.789   5.840  1.00  0.00           C  
ATOM   2902  O   VAL A1717      27.347 -19.105   5.681  1.00  0.00           O  
ATOM   2903  CB  VAL A1717      26.390 -21.227   7.871  1.00  0.00           C  
ATOM   2904  CG1 VAL A1717      26.527 -22.650   8.401  1.00  0.00           C  
ATOM   2905  CG2 VAL A1717      27.481 -20.325   8.435  1.00  0.00           C  
ATOM   2906  N   THR A1718      25.119 -19.336   5.601  1.00  0.00           N  
ATOM   2907  CA  THR A1718      24.881 -17.987   5.119  1.00  0.00           C  
ATOM   2908  C   THR A1718      24.715 -16.992   6.253  1.00  0.00           C  
ATOM   2909  O   THR A1718      24.030 -17.268   7.232  1.00  0.00           O  
ATOM   2910  CB  THR A1718      23.623 -17.953   4.238  1.00  0.00           C  
ATOM   2911  OG1 THR A1718      23.874 -18.695   3.038  1.00  0.00           O  
ATOM   2912  CG2 THR A1718      23.241 -16.517   3.888  1.00  0.00           C  
ATOM   2913  N   MET A1719      25.350 -15.832   6.110  1.00  0.00           N  
ATOM   2914  CA  MET A1719      25.271 -14.770   7.116  1.00  0.00           C  
ATOM   2915  C   MET A1719      24.984 -13.404   6.495  1.00  0.00           C  
ATOM   2916  O   MET A1719      25.636 -13.000   5.533  1.00  0.00           O  
ATOM   2917  CB  MET A1719      26.573 -14.687   7.917  1.00  0.00           C  
ATOM   2918  CG  MET A1719      26.775 -15.828   8.889  1.00  0.00           C  
ATOM   2919  SD  MET A1719      27.992 -15.400  10.119  1.00  0.00           S  
ATOM   2920  CE  MET A1719      28.820 -16.957  10.405  1.00  0.00           C  
ATOM   2921  N   PRO A1720      24.003 -12.671   7.043  1.00  0.00           N  
ATOM   2922  CA  PRO A1720      23.658 -11.344   6.516  1.00  0.00           C  
ATOM   2923  C   PRO A1720      24.821 -10.371   6.677  1.00  0.00           C  
ATOM   2924  O   PRO A1720      25.526 -10.407   7.685  1.00  0.00           O  
ATOM   2925  CB  PRO A1720      22.470 -10.915   7.378  1.00  0.00           C  
ATOM   2926  CG  PRO A1720      21.913 -12.198   7.897  1.00  0.00           C  
ATOM   2927  CD  PRO A1720      23.132 -13.030   8.174  1.00  0.00           C  
ATOM   2928  N   ASN A1721      25.027  -9.510   5.686  1.00  0.00           N  
ATOM   2929  CA  ASN A1721      26.088  -8.514   5.774  1.00  0.00           C  
ATOM   2930  C   ASN A1721      25.663  -7.404   6.744  1.00  0.00           C  
ATOM   2931  O   ASN A1721      26.487  -6.633   7.253  1.00  0.00           O  
ATOM   2932  CB  ASN A1721      26.401  -7.946   4.396  1.00  0.00           C  
ATOM   2933  CG  ASN A1721      27.379  -8.806   3.640  1.00  0.00           C  
ATOM   2934  OD1 ASN A1721      28.325  -9.339   4.225  1.00  0.00           O  
ATOM   2935  ND2 ASN A1721      27.175  -8.938   2.337  1.00  0.00           N  
ATOM   2936  N   HIS A1722      24.357  -7.335   6.980  1.00  0.00           N  
ATOM   2937  CA  HIS A1722      23.772  -6.392   7.915  1.00  0.00           C  
ATOM   2938  C   HIS A1722      22.381  -6.913   8.212  1.00  0.00           C  
ATOM   2939  O   HIS A1722      21.497  -6.870   7.358  1.00  0.00           O  
ATOM   2940  CB  HIS A1722      23.680  -4.979   7.339  1.00  0.00           C  
ATOM   2941  CG  HIS A1722      23.207  -3.966   8.338  1.00  0.00           C  
ATOM   2942  ND1 HIS A1722      23.787  -2.722   8.474  1.00  0.00           N  
ATOM   2943  CD2 HIS A1722      22.221  -4.022   9.266  1.00  0.00           C  
ATOM   2944  CE1 HIS A1722      23.179  -2.058   9.442  1.00  0.00           C  
ATOM   2945  NE2 HIS A1722      22.225  -2.824   9.939  1.00  0.00           N  
ATOM   2946  N   PRO A1723      22.173  -7.436   9.426  1.00  0.00           N  
ATOM   2947  CA  PRO A1723      20.860  -7.967   9.805  1.00  0.00           C  
ATOM   2948  C   PRO A1723      19.721  -7.027   9.426  1.00  0.00           C  
ATOM   2949  O   PRO A1723      19.048  -7.233   8.419  1.00  0.00           O  
ATOM   2950  CB  PRO A1723      20.992  -8.154  11.312  1.00  0.00           C  
ATOM   2951  CG  PRO A1723      22.434  -8.565  11.449  1.00  0.00           C  
ATOM   2952  CD  PRO A1723      23.139  -7.577  10.531  1.00  0.00           C  
ATOM   2953  N   ASN A1724      19.531  -5.981  10.217  1.00  0.00           N  
ATOM   2954  CA  ASN A1724      18.463  -5.024   9.978  1.00  0.00           C  
ATOM   2955  C   ASN A1724      18.403  -4.441   8.558  1.00  0.00           C  
ATOM   2956  O   ASN A1724      17.542  -3.611   8.271  1.00  0.00           O  
ATOM   2957  CB  ASN A1724      18.559  -3.885  10.998  1.00  0.00           C  
ATOM   2958  CG  ASN A1724      18.579  -4.380  12.444  1.00  0.00           C  
ATOM   2959  OD1 ASN A1724      19.480  -5.109  12.860  1.00  0.00           O  
ATOM   2960  ND2 ASN A1724      17.584  -3.969  13.219  1.00  0.00           N  
ATOM   2961  N   LYS A1725      19.293  -4.868   7.666  1.00  0.00           N  
ATOM   2962  CA  LYS A1725      19.286  -4.340   6.296  1.00  0.00           C  
ATOM   2963  C   LYS A1725      19.613  -5.360   5.201  1.00  0.00           C  
ATOM   2964  O   LYS A1725      20.706  -5.346   4.634  1.00  0.00           O  
ATOM   2965  CB  LYS A1725      20.259  -3.163   6.177  1.00  0.00           C  
ATOM   2966  CG  LYS A1725      19.830  -1.902   6.914  1.00  0.00           C  
ATOM   2967  CD  LYS A1725      20.873  -0.804   6.781  1.00  0.00           C  
ATOM   2968  CE  LYS A1725      21.149  -0.459   5.325  1.00  0.00           C  
ATOM   2969  NZ  LYS A1725      22.201   0.590   5.182  1.00  0.00           N  
ATOM   2970  N   PRO A1726      18.656  -6.240   4.867  1.00  0.00           N  
ATOM   2971  CA  PRO A1726      18.855  -7.261   3.833  1.00  0.00           C  
ATOM   2972  C   PRO A1726      19.356  -6.752   2.482  1.00  0.00           C  
ATOM   2973  O   PRO A1726      20.064  -7.468   1.774  1.00  0.00           O  
ATOM   2974  CB  PRO A1726      17.478  -7.918   3.727  1.00  0.00           C  
ATOM   2975  CG  PRO A1726      16.543  -6.831   4.154  1.00  0.00           C  
ATOM   2976  CD  PRO A1726      17.265  -6.262   5.348  1.00  0.00           C  
ATOM   2977  N   GLU A1727      18.995  -5.525   2.124  1.00  0.00           N  
ATOM   2978  CA  GLU A1727      19.417  -4.966   0.844  1.00  0.00           C  
ATOM   2979  C   GLU A1727      20.934  -4.923   0.703  1.00  0.00           C  
ATOM   2980  O   GLU A1727      21.454  -4.784  -0.405  1.00  0.00           O  
ATOM   2981  CB  GLU A1727      18.851  -3.555   0.649  1.00  0.00           C  
ATOM   2982  CG  GLU A1727      19.390  -2.521   1.616  1.00  0.00           C  
ATOM   2983  CD  GLU A1727      18.609  -2.467   2.910  1.00  0.00           C  
ATOM   2984  OE1 GLU A1727      18.312  -3.541   3.475  1.00  0.00           O  
ATOM   2985  OE2 GLU A1727      18.297  -1.346   3.368  1.00  0.00           O  
ATOM   2986  N   MET A1728      21.642  -5.046   1.824  1.00  0.00           N  
ATOM   2987  CA  MET A1728      23.103  -5.019   1.807  1.00  0.00           C  
ATOM   2988  C   MET A1728      23.724  -6.357   1.421  1.00  0.00           C  
ATOM   2989  O   MET A1728      24.945  -6.472   1.310  1.00  0.00           O  
ATOM   2990  CB  MET A1728      23.645  -4.552   3.164  1.00  0.00           C  
ATOM   2991  CG  MET A1728      23.721  -3.033   3.295  1.00  0.00           C  
ATOM   2992  SD  MET A1728      24.342  -2.444   4.889  1.00  0.00           S  
ATOM   2993  CE  MET A1728      26.071  -2.961   4.824  1.00  0.00           C  
ATOM   2994  N   GLY A1729      22.881  -7.365   1.220  1.00  0.00           N  
ATOM   2995  CA  GLY A1729      23.366  -8.672   0.815  1.00  0.00           C  
ATOM   2996  C   GLY A1729      23.824  -9.594   1.924  1.00  0.00           C  
ATOM   2997  O   GLY A1729      23.851  -9.216   3.095  1.00  0.00           O  
ATOM   2998  N   SER A1730      24.187 -10.814   1.538  1.00  0.00           N  
ATOM   2999  CA  SER A1730      24.655 -11.831   2.475  1.00  0.00           C  
ATOM   3000  C   SER A1730      25.939 -12.466   1.955  1.00  0.00           C  
ATOM   3001  O   SER A1730      26.322 -12.257   0.807  1.00  0.00           O  
ATOM   3002  CB  SER A1730      23.600 -12.922   2.648  1.00  0.00           C  
ATOM   3003  OG  SER A1730      23.482 -13.698   1.469  1.00  0.00           O  
ATOM   3004  N   ARG A1731      26.596 -13.249   2.802  1.00  0.00           N  
ATOM   3005  CA  ARG A1731      27.834 -13.909   2.412  1.00  0.00           C  
ATOM   3006  C   ARG A1731      27.871 -15.352   2.893  1.00  0.00           C  
ATOM   3007  O   ARG A1731      27.109 -15.747   3.773  1.00  0.00           O  
ATOM   3008  CB  ARG A1731      29.035 -13.142   2.966  1.00  0.00           C  
ATOM   3009  CG  ARG A1731      29.105 -13.124   4.481  1.00  0.00           C  
ATOM   3010  CD  ARG A1731      30.262 -12.291   4.999  1.00  0.00           C  
ATOM   3011  NE  ARG A1731      30.333 -12.395   6.448  1.00  0.00           N  
ATOM   3012  CZ  ARG A1731      29.358 -12.011   7.263  1.00  0.00           C  
ATOM   3013  NH1 ARG A1731      28.240 -11.489   6.763  1.00  0.00           N  
ATOM   3014  NH2 ARG A1731      29.492 -12.159   8.577  1.00  0.00           N  
ATOM   3015  N   GLN A1732      28.769 -16.130   2.300  1.00  0.00           N  
ATOM   3016  CA  GLN A1732      28.936 -17.541   2.628  1.00  0.00           C  
ATOM   3017  C   GLN A1732      30.071 -17.680   3.633  1.00  0.00           C  
ATOM   3018  O   GLN A1732      31.201 -17.285   3.352  1.00  0.00           O  
ATOM   3019  CB  GLN A1732      29.258 -18.313   1.346  1.00  0.00           C  
ATOM   3020  CG  GLN A1732      28.408 -19.554   1.092  1.00  0.00           C  
ATOM   3021  CD  GLN A1732      26.942 -19.347   1.402  1.00  0.00           C  
ATOM   3022  OE1 GLN A1732      26.371 -18.300   1.100  1.00  0.00           O  
ATOM   3023  NE2 GLN A1732      26.321 -20.354   1.999  1.00  0.00           N  
ATOM   3024  N   VAL A1733      29.773 -18.233   4.806  1.00  0.00           N  
ATOM   3025  CA  VAL A1733      30.789 -18.394   5.851  1.00  0.00           C  
ATOM   3026  C   VAL A1733      30.982 -19.847   6.288  1.00  0.00           C  
ATOM   3027  O   VAL A1733      30.024 -20.549   6.620  1.00  0.00           O  
ATOM   3028  CB  VAL A1733      30.448 -17.553   7.103  1.00  0.00           C  
ATOM   3029  CG1 VAL A1733      31.614 -17.579   8.071  1.00  0.00           C  
ATOM   3030  CG2 VAL A1733      30.109 -16.126   6.705  1.00  0.00           C  
ATOM   3031  N   PRO A1734      32.238 -20.310   6.301  1.00  0.00           N  
ATOM   3032  CA  PRO A1734      32.559 -21.682   6.693  1.00  0.00           C  
ATOM   3033  C   PRO A1734      32.333 -22.040   8.152  1.00  0.00           C  
ATOM   3034  O   PRO A1734      32.728 -21.310   9.056  1.00  0.00           O  
ATOM   3035  CB  PRO A1734      34.024 -21.834   6.268  1.00  0.00           C  
ATOM   3036  CG  PRO A1734      34.557 -20.450   6.337  1.00  0.00           C  
ATOM   3037  CD  PRO A1734      33.431 -19.607   5.800  1.00  0.00           C  
ATOM   3038  N   PHE A1735      31.681 -23.178   8.365  1.00  0.00           N  
ATOM   3039  CA  PHE A1735      31.401 -23.690   9.700  1.00  0.00           C  
ATOM   3040  C   PHE A1735      32.028 -25.074   9.796  1.00  0.00           C  
ATOM   3041  O   PHE A1735      32.152 -25.763   8.792  1.00  0.00           O  
ATOM   3042  CB  PHE A1735      29.884 -23.780   9.929  1.00  0.00           C  
ATOM   3043  CG  PHE A1735      29.497 -24.439  11.235  1.00  0.00           C  
ATOM   3044  CD1 PHE A1735      29.555 -25.825  11.382  1.00  0.00           C  
ATOM   3045  CD2 PHE A1735      29.092 -23.671  12.324  1.00  0.00           C  
ATOM   3046  CE1 PHE A1735      29.218 -26.432  12.590  1.00  0.00           C  
ATOM   3047  CE2 PHE A1735      28.752 -24.270  13.539  1.00  0.00           C  
ATOM   3048  CZ  PHE A1735      28.816 -25.653  13.671  1.00  0.00           C  
ATOM   3049  N   SER A1736      32.435 -25.483  10.992  1.00  0.00           N  
ATOM   3050  CA  SER A1736      33.022 -26.808  11.159  1.00  0.00           C  
ATOM   3051  C   SER A1736      32.908 -27.316  12.602  1.00  0.00           C  
ATOM   3052  O   SER A1736      32.162 -26.753  13.407  1.00  0.00           O  
ATOM   3053  CB  SER A1736      34.487 -26.807  10.701  1.00  0.00           C  
ATOM   3054  OG  SER A1736      35.277 -25.941  11.484  1.00  0.00           O  
ATOM   3055  N   GLY A1737      33.644 -28.383  12.914  1.00  0.00           N  
ATOM   3056  CA  GLY A1737      33.605 -28.965  14.245  1.00  0.00           C  
ATOM   3057  C   GLY A1737      34.678 -28.463  15.192  1.00  0.00           C  
ATOM   3058  O   GLY A1737      34.723 -28.854  16.354  1.00  0.00           O  
ATOM   3059  N   GLU A1738      35.565 -27.617  14.693  1.00  0.00           N  
ATOM   3060  CA  GLU A1738      36.606 -27.040  15.526  1.00  0.00           C  
ATOM   3061  C   GLU A1738      36.589 -25.534  15.303  1.00  0.00           C  
ATOM   3062  O   GLU A1738      37.053 -25.041  14.272  1.00  0.00           O  
ATOM   3063  CB  GLU A1738      37.965 -27.618  15.165  1.00  0.00           C  
ATOM   3064  CG  GLU A1738      38.236 -28.942  15.822  1.00  0.00           C  
ATOM   3065  CD  GLU A1738      39.681 -29.359  15.687  1.00  0.00           C  
ATOM   3066  OE1 GLU A1738      40.568 -28.483  15.811  1.00  0.00           O  
ATOM   3067  OE2 GLU A1738      39.927 -30.563  15.469  1.00  0.00           O  
ATOM   3068  N   ILE A1739      36.044 -24.807  16.273  1.00  0.00           N  
ATOM   3069  CA  ILE A1739      35.924 -23.360  16.168  1.00  0.00           C  
ATOM   3070  C   ILE A1739      36.547 -22.631  17.343  1.00  0.00           C  
ATOM   3071  O   ILE A1739      37.056 -23.249  18.271  1.00  0.00           O  
ATOM   3072  CB  ILE A1739      34.447 -22.945  16.113  1.00  0.00           C  
ATOM   3073  CG1 ILE A1739      33.811 -23.166  17.485  1.00  0.00           C  
ATOM   3074  CG2 ILE A1739      33.705 -23.760  15.044  1.00  0.00           C  
ATOM   3075  CD1 ILE A1739      32.346 -22.875  17.516  1.00  0.00           C  
ATOM   3076  N   TRP A1740      36.504 -21.305  17.286  1.00  0.00           N  
ATOM   3077  CA  TRP A1740      37.014 -20.470  18.365  1.00  0.00           C  
ATOM   3078  C   TRP A1740      35.855 -19.609  18.831  1.00  0.00           C  
ATOM   3079  O   TRP A1740      35.076 -19.116  18.007  1.00  0.00           O  
ATOM   3080  CB  TRP A1740      38.102 -19.507  17.896  1.00  0.00           C  
ATOM   3081  CG  TRP A1740      39.313 -20.106  17.294  1.00  0.00           C  
ATOM   3082  CD1 TRP A1740      39.661 -20.097  15.970  1.00  0.00           C  
ATOM   3083  CD2 TRP A1740      40.408 -20.696  17.993  1.00  0.00           C  
ATOM   3084  NE1 TRP A1740      40.915 -20.635  15.807  1.00  0.00           N  
ATOM   3085  CE2 TRP A1740      41.397 -21.012  17.033  1.00  0.00           C  
ATOM   3086  CE3 TRP A1740      40.656 -20.985  19.341  1.00  0.00           C  
ATOM   3087  CZ2 TRP A1740      42.619 -21.603  17.382  1.00  0.00           C  
ATOM   3088  CZ3 TRP A1740      41.869 -21.570  19.686  1.00  0.00           C  
ATOM   3089  CH2 TRP A1740      42.834 -21.871  18.711  1.00  0.00           C  
ATOM   3090  N   ILE A1741      35.727 -19.452  20.144  1.00  0.00           N  
ATOM   3091  CA  ILE A1741      34.704 -18.585  20.714  1.00  0.00           C  
ATOM   3092  C   ILE A1741      35.505 -17.751  21.684  1.00  0.00           C  
ATOM   3093  O   ILE A1741      36.669 -18.059  21.944  1.00  0.00           O  
ATOM   3094  CB  ILE A1741      33.605 -19.333  21.519  1.00  0.00           C  
ATOM   3095  CG1 ILE A1741      34.245 -20.163  22.630  1.00  0.00           C  
ATOM   3096  CG2 ILE A1741      32.740 -20.157  20.593  1.00  0.00           C  
ATOM   3097  CD1 ILE A1741      33.235 -20.758  23.601  1.00  0.00           C  
ATOM   3098  N   ASP A1742      34.895 -16.702  22.219  1.00  0.00           N  
ATOM   3099  CA  ASP A1742      35.587 -15.849  23.162  1.00  0.00           C  
ATOM   3100  C   ASP A1742      35.535 -16.459  24.564  1.00  0.00           C  
ATOM   3101  O   ASP A1742      34.472 -16.864  25.029  1.00  0.00           O  
ATOM   3102  CB  ASP A1742      34.954 -14.462  23.162  1.00  0.00           C  
ATOM   3103  CG  ASP A1742      35.847 -13.427  23.789  1.00  0.00           C  
ATOM   3104  OD1 ASP A1742      36.953 -13.196  23.254  1.00  0.00           O  
ATOM   3105  OD2 ASP A1742      35.450 -12.851  24.819  1.00  0.00           O  
ATOM   3106  N   ARG A1743      36.689 -16.529  25.225  1.00  0.00           N  
ATOM   3107  CA  ARG A1743      36.785 -17.089  26.569  1.00  0.00           C  
ATOM   3108  C   ARG A1743      35.723 -16.533  27.501  1.00  0.00           C  
ATOM   3109  O   ARG A1743      35.264 -17.212  28.417  1.00  0.00           O  
ATOM   3110  CB  ARG A1743      38.159 -16.804  27.170  1.00  0.00           C  
ATOM   3111  CG  ARG A1743      39.276 -17.662  26.627  1.00  0.00           C  
ATOM   3112  CD  ARG A1743      40.564 -17.428  27.405  1.00  0.00           C  
ATOM   3113  NE  ARG A1743      41.643 -18.314  26.972  1.00  0.00           N  
ATOM   3114  CZ  ARG A1743      41.621 -19.639  27.095  1.00  0.00           C  
ATOM   3115  NH1 ARG A1743      40.572 -20.241  27.641  1.00  0.00           N  
ATOM   3116  NH2 ARG A1743      42.647 -20.363  26.668  1.00  0.00           N  
ATOM   3117  N   ALA A1744      35.335 -15.291  27.261  1.00  0.00           N  
ATOM   3118  CA  ALA A1744      34.340 -14.630  28.086  1.00  0.00           C  
ATOM   3119  C   ALA A1744      32.917 -15.133  27.851  1.00  0.00           C  
ATOM   3120  O   ALA A1744      32.024 -14.868  28.655  1.00  0.00           O  
ATOM   3121  CB  ALA A1744      34.406 -13.128  27.853  1.00  0.00           C  
ATOM   3122  N   ASP A1745      32.696 -15.852  26.757  1.00  0.00           N  
ATOM   3123  CA  ASP A1745      31.356 -16.344  26.471  1.00  0.00           C  
ATOM   3124  C   ASP A1745      31.072 -17.719  27.041  1.00  0.00           C  
ATOM   3125  O   ASP A1745      29.989 -18.257  26.837  1.00  0.00           O  
ATOM   3126  CB  ASP A1745      31.089 -16.351  24.968  1.00  0.00           C  
ATOM   3127  CG  ASP A1745      30.953 -14.960  24.399  1.00  0.00           C  
ATOM   3128  OD1 ASP A1745      30.201 -14.159  24.984  1.00  0.00           O  
ATOM   3129  OD2 ASP A1745      31.590 -14.669  23.366  1.00  0.00           O  
ATOM   3130  N   PHE A1746      32.041 -18.291  27.751  1.00  0.00           N  
ATOM   3131  CA  PHE A1746      31.846 -19.600  28.364  1.00  0.00           C  
ATOM   3132  C   PHE A1746      32.095 -19.574  29.858  1.00  0.00           C  
ATOM   3133  O   PHE A1746      33.135 -19.102  30.319  1.00  0.00           O  
ATOM   3134  CB  PHE A1746      32.768 -20.655  27.767  1.00  0.00           C  
ATOM   3135  CG  PHE A1746      32.663 -21.984  28.458  1.00  0.00           C  
ATOM   3136  CD1 PHE A1746      31.526 -22.773  28.304  1.00  0.00           C  
ATOM   3137  CD2 PHE A1746      33.671 -22.419  29.314  1.00  0.00           C  
ATOM   3138  CE1 PHE A1746      31.391 -23.971  28.994  1.00  0.00           C  
ATOM   3139  CE2 PHE A1746      33.546 -23.616  30.010  1.00  0.00           C  
ATOM   3140  CZ  PHE A1746      32.401 -24.394  29.849  1.00  0.00           C  
ATOM   3141  N   ARG A1747      31.142 -20.123  30.601  1.00  0.00           N  
ATOM   3142  CA  ARG A1747      31.222 -20.180  32.055  1.00  0.00           C  
ATOM   3143  C   ARG A1747      30.753 -21.556  32.532  1.00  0.00           C  
ATOM   3144  O   ARG A1747      29.747 -22.076  32.043  1.00  0.00           O  
ATOM   3145  CB  ARG A1747      30.325 -19.096  32.663  1.00  0.00           C  
ATOM   3146  CG  ARG A1747      30.901 -18.424  33.896  1.00  0.00           C  
ATOM   3147  CD  ARG A1747      31.850 -17.296  33.521  1.00  0.00           C  
ATOM   3148  NE  ARG A1747      31.133 -16.107  33.067  1.00  0.00           N  
ATOM   3149  CZ  ARG A1747      31.724 -14.990  32.654  1.00  0.00           C  
ATOM   3150  NH1 ARG A1747      33.047 -14.905  32.631  1.00  0.00           N  
ATOM   3151  NH2 ARG A1747      30.993 -13.952  32.273  1.00  0.00           N  
ATOM   3152  N   GLU A1748      31.477 -22.144  33.481  1.00  0.00           N  
ATOM   3153  CA  GLU A1748      31.097 -23.454  34.011  1.00  0.00           C  
ATOM   3154  C   GLU A1748      29.842 -23.344  34.885  1.00  0.00           C  
ATOM   3155  O   GLU A1748      28.961 -24.208  34.845  1.00  0.00           O  
ATOM   3156  CB  GLU A1748      32.236 -24.052  34.841  1.00  0.00           C  
ATOM   3157  CG  GLU A1748      33.557 -24.152  34.112  1.00  0.00           C  
ATOM   3158  CD  GLU A1748      34.514 -25.128  34.770  1.00  0.00           C  
ATOM   3159  OE1 GLU A1748      34.143 -26.311  34.896  1.00  0.00           O  
ATOM   3160  OE2 GLU A1748      35.632 -24.724  35.155  1.00  0.00           O  
ATOM   3161  N   GLU A1749      29.772 -22.268  35.667  1.00  0.00           N  
ATOM   3162  CA  GLU A1749      28.650 -22.018  36.568  1.00  0.00           C  
ATOM   3163  C   GLU A1749      27.740 -20.910  36.043  1.00  0.00           C  
ATOM   3164  O   GLU A1749      26.715 -21.180  35.422  1.00  0.00           O  
ATOM   3165  CB  GLU A1749      29.176 -21.635  37.953  1.00  0.00           C  
ATOM   3166  CG  GLU A1749      30.699 -21.555  38.045  1.00  0.00           C  
ATOM   3167  CD  GLU A1749      31.300 -20.491  37.137  1.00  0.00           C  
ATOM   3168  OE1 GLU A1749      32.543 -20.416  37.049  1.00  0.00           O  
ATOM   3169  OE2 GLU A1749      30.535 -19.728  36.514  1.00  0.00           O  
ATOM   3170  N   ALA A1750      28.114 -19.664  36.313  1.00  0.00           N  
ATOM   3171  CA  ALA A1750      27.347 -18.512  35.860  1.00  0.00           C  
ATOM   3172  C   ALA A1750      25.948 -18.433  36.468  1.00  0.00           C  
ATOM   3173  O   ALA A1750      25.218 -19.424  36.520  1.00  0.00           O  
ATOM   3174  CB  ALA A1750      27.253 -18.523  34.344  1.00  0.00           C  
ATOM   3175  N   ASN A1751      25.583 -17.235  36.914  1.00  0.00           N  
ATOM   3176  CA  ASN A1751      24.283 -16.984  37.523  1.00  0.00           C  
ATOM   3177  C   ASN A1751      23.115 -17.157  36.558  1.00  0.00           C  
ATOM   3178  O   ASN A1751      23.166 -17.979  35.645  1.00  0.00           O  
ATOM   3179  CB  ASN A1751      24.255 -15.575  38.119  1.00  0.00           C  
ATOM   3180  CG  ASN A1751      24.888 -14.545  37.205  1.00  0.00           C  
ATOM   3181  OD1 ASN A1751      26.092 -14.591  36.941  1.00  0.00           O  
ATOM   3182  ND2 ASN A1751      24.080 -13.610  36.715  1.00  0.00           N  
ATOM   3183  N   LYS A1752      22.065 -16.368  36.769  1.00  0.00           N  
ATOM   3184  CA  LYS A1752      20.863 -16.436  35.945  1.00  0.00           C  
ATOM   3185  C   LYS A1752      20.921 -15.543  34.709  1.00  0.00           C  
ATOM   3186  O   LYS A1752      20.705 -16.009  33.590  1.00  0.00           O  
ATOM   3187  CB  LYS A1752      19.625 -16.050  36.769  1.00  0.00           C  
ATOM   3188  CG  LYS A1752      19.474 -16.769  38.107  1.00  0.00           C  
ATOM   3189  CD  LYS A1752      20.372 -16.165  39.178  1.00  0.00           C  
ATOM   3190  CE  LYS A1752      20.239 -16.911  40.495  1.00  0.00           C  
ATOM   3191  NZ  LYS A1752      18.836 -16.918  40.987  1.00  0.00           N  
ATOM   3192  N   GLN A1753      21.201 -14.258  34.921  1.00  0.00           N  
ATOM   3193  CA  GLN A1753      21.263 -13.290  33.828  1.00  0.00           C  
ATOM   3194  C   GLN A1753      22.217 -13.678  32.701  1.00  0.00           C  
ATOM   3195  O   GLN A1753      21.972 -13.359  31.537  1.00  0.00           O  
ATOM   3196  CB  GLN A1753      21.633 -11.905  34.370  1.00  0.00           C  
ATOM   3197  CG  GLN A1753      20.592 -11.312  35.315  1.00  0.00           C  
ATOM   3198  CD  GLN A1753      20.739  -9.806  35.482  1.00  0.00           C  
ATOM   3199  OE1 GLN A1753      20.588  -9.048  34.523  1.00  0.00           O  
ATOM   3200  NE2 GLN A1753      21.036  -9.367  36.702  1.00  0.00           N  
ATOM   3201  N   TYR A1754      23.301 -14.362  33.049  1.00  0.00           N  
ATOM   3202  CA  TYR A1754      24.288 -14.808  32.068  1.00  0.00           C  
ATOM   3203  C   TYR A1754      23.595 -15.592  30.958  1.00  0.00           C  
ATOM   3204  O   TYR A1754      23.208 -16.741  31.159  1.00  0.00           O  
ATOM   3205  CB  TYR A1754      25.307 -15.709  32.744  1.00  0.00           C  
ATOM   3206  CG  TYR A1754      26.489 -16.051  31.878  1.00  0.00           C  
ATOM   3207  CD1 TYR A1754      27.543 -15.155  31.733  1.00  0.00           C  
ATOM   3208  CD2 TYR A1754      26.572 -17.282  31.230  1.00  0.00           C  
ATOM   3209  CE1 TYR A1754      28.653 -15.474  30.973  1.00  0.00           C  
ATOM   3210  CE2 TYR A1754      27.683 -17.612  30.463  1.00  0.00           C  
ATOM   3211  CZ  TYR A1754      28.721 -16.700  30.341  1.00  0.00           C  
ATOM   3212  OH  TYR A1754      29.833 -17.012  29.598  1.00  0.00           O  
ATOM   3213  N   LYS A1755      23.453 -14.983  29.786  1.00  0.00           N  
ATOM   3214  CA  LYS A1755      22.777 -15.642  28.669  1.00  0.00           C  
ATOM   3215  C   LYS A1755      23.689 -16.431  27.728  1.00  0.00           C  
ATOM   3216  O   LYS A1755      23.231 -16.986  26.732  1.00  0.00           O  
ATOM   3217  CB  LYS A1755      21.977 -14.607  27.864  1.00  0.00           C  
ATOM   3218  CG  LYS A1755      22.680 -13.261  27.691  1.00  0.00           C  
ATOM   3219  CD  LYS A1755      21.951 -12.349  26.691  1.00  0.00           C  
ATOM   3220  CE  LYS A1755      22.018 -12.895  25.254  1.00  0.00           C  
ATOM   3221  NZ  LYS A1755      23.430 -13.144  24.753  1.00  0.00           N  
ATOM   3222  N   ARG A1756      24.970 -16.509  28.060  1.00  0.00           N  
ATOM   3223  CA  ARG A1756      25.921 -17.208  27.208  1.00  0.00           C  
ATOM   3224  C   ARG A1756      26.035 -18.720  27.444  1.00  0.00           C  
ATOM   3225  O   ARG A1756      25.086 -19.340  27.912  1.00  0.00           O  
ATOM   3226  CB  ARG A1756      27.273 -16.503  27.309  1.00  0.00           C  
ATOM   3227  CG  ARG A1756      27.225 -15.084  26.722  1.00  0.00           C  
ATOM   3228  CD  ARG A1756      28.435 -14.252  27.114  1.00  0.00           C  
ATOM   3229  NE  ARG A1756      28.194 -13.435  28.300  1.00  0.00           N  
ATOM   3230  CZ  ARG A1756      29.133 -12.740  28.934  1.00  0.00           C  
ATOM   3231  NH1 ARG A1756      30.383 -12.762  28.497  1.00  0.00           N  
ATOM   3232  NH2 ARG A1756      28.822 -12.020  30.004  1.00  0.00           N  
ATOM   3233  N   LEU A1757      27.179 -19.312  27.107  1.00  0.00           N  
ATOM   3234  CA  LEU A1757      27.376 -20.763  27.237  1.00  0.00           C  
ATOM   3235  C   LEU A1757      27.759 -21.271  28.618  1.00  0.00           C  
ATOM   3236  O   LEU A1757      28.792 -20.885  29.171  1.00  0.00           O  
ATOM   3237  CB  LEU A1757      28.426 -21.248  26.226  1.00  0.00           C  
ATOM   3238  CG  LEU A1757      28.618 -22.766  26.113  1.00  0.00           C  
ATOM   3239  CD1 LEU A1757      27.317 -23.407  25.608  1.00  0.00           C  
ATOM   3240  CD2 LEU A1757      29.774 -23.075  25.161  1.00  0.00           C  
ATOM   3241  N   VAL A1759      26.924 -22.164  29.150  1.00  0.00           N  
ATOM   3242  CA  VAL A1759      27.138 -22.752  30.471  1.00  0.00           C  
ATOM   3243  C   VAL A1759      27.319 -24.273  30.397  1.00  0.00           C  
ATOM   3244  O   VAL A1759      26.531 -24.972  29.756  1.00  0.00           O  
ATOM   3245  CB  VAL A1759      25.951 -22.451  31.404  1.00  0.00           C  
ATOM   3246  CG1 VAL A1759      26.288 -22.897  32.817  1.00  0.00           C  
ATOM   3247  CG2 VAL A1759      25.613 -20.970  31.358  1.00  0.00           C  
ATOM   3248  N   LEU A1760      28.353 -24.774  31.071  1.00  0.00           N  
ATOM   3249  CA  LEU A1760      28.671 -26.204  31.093  1.00  0.00           C  
ATOM   3250  C   LEU A1760      27.472 -27.085  31.421  1.00  0.00           C  
ATOM   3251  O   LEU A1760      27.274 -27.461  32.568  1.00  0.00           O  
ATOM   3252  CB  LEU A1760      29.781 -26.467  32.111  1.00  0.00           C  
ATOM   3253  CG  LEU A1760      30.346 -27.884  32.209  1.00  0.00           C  
ATOM   3254  CD1 LEU A1760      30.928 -28.303  30.865  1.00  0.00           C  
ATOM   3255  CD2 LEU A1760      31.419 -27.918  33.289  1.00  0.00           C  
ATOM   3256  N   GLY A1761      26.683 -27.421  30.409  1.00  0.00           N  
ATOM   3257  CA  GLY A1761      25.517 -28.253  30.625  1.00  0.00           C  
ATOM   3258  C   GLY A1761      24.326 -27.698  29.878  1.00  0.00           C  
ATOM   3259  O   GLY A1761      23.385 -28.425  29.560  1.00  0.00           O  
ATOM   3260  N   LYS A1762      24.372 -26.401  29.594  1.00  0.00           N  
ATOM   3261  CA  LYS A1762      23.298 -25.720  28.876  1.00  0.00           C  
ATOM   3262  C   LYS A1762      23.712 -25.469  27.422  1.00  0.00           C  
ATOM   3263  O   LYS A1762      24.829 -25.801  27.025  1.00  0.00           O  
ATOM   3264  CB  LYS A1762      22.964 -24.399  29.586  1.00  0.00           C  
ATOM   3265  CG  LYS A1762      21.888 -23.547  28.921  1.00  0.00           C  
ATOM   3266  CD  LYS A1762      20.599 -24.325  28.690  1.00  0.00           C  
ATOM   3267  CE  LYS A1762      19.582 -23.480  27.935  1.00  0.00           C  
ATOM   3268  NZ  LYS A1762      18.388 -24.266  27.522  1.00  0.00           N  
ATOM   3269  N   GLU A1763      22.809 -24.897  26.631  1.00  0.00           N  
ATOM   3270  CA  GLU A1763      23.090 -24.613  25.227  1.00  0.00           C  
ATOM   3271  C   GLU A1763      23.129 -23.117  24.900  1.00  0.00           C  
ATOM   3272  O   GLU A1763      22.739 -22.274  25.712  1.00  0.00           O  
ATOM   3273  CB  GLU A1763      22.050 -25.304  24.334  1.00  0.00           C  
ATOM   3274  CG  GLU A1763      20.594 -24.875  24.568  1.00  0.00           C  
ATOM   3275  CD  GLU A1763      20.281 -23.451  24.093  1.00  0.00           C  
ATOM   3276  OE1 GLU A1763      20.500 -23.151  22.899  1.00  0.00           O  
ATOM   3277  OE2 GLU A1763      19.805 -22.631  24.911  1.00  0.00           O  
ATOM   3278  N   VAL A1764      23.618 -22.807  23.701  1.00  0.00           N  
ATOM   3279  CA  VAL A1764      23.701 -21.439  23.195  1.00  0.00           C  
ATOM   3280  C   VAL A1764      23.681 -21.496  21.676  1.00  0.00           C  
ATOM   3281  O   VAL A1764      24.304 -22.368  21.074  1.00  0.00           O  
ATOM   3282  CB  VAL A1764      25.004 -20.716  23.622  1.00  0.00           C  
ATOM   3283  CG1 VAL A1764      25.057 -20.595  25.120  1.00  0.00           C  
ATOM   3284  CG2 VAL A1764      26.218 -21.458  23.100  1.00  0.00           C  
ATOM   3285  N   ARG A1765      22.955 -20.572  21.060  1.00  0.00           N  
ATOM   3286  CA  ARG A1765      22.873 -20.519  19.607  1.00  0.00           C  
ATOM   3287  C   ARG A1765      24.129 -19.848  19.062  1.00  0.00           C  
ATOM   3288  O   ARG A1765      24.465 -18.737  19.474  1.00  0.00           O  
ATOM   3289  CB  ARG A1765      21.632 -19.727  19.179  1.00  0.00           C  
ATOM   3290  CG  ARG A1765      21.485 -19.492  17.681  1.00  0.00           C  
ATOM   3291  CD  ARG A1765      21.615 -20.789  16.898  1.00  0.00           C  
ATOM   3292  NE  ARG A1765      20.622 -20.921  15.832  1.00  0.00           N  
ATOM   3293  CZ  ARG A1765      19.374 -21.340  16.022  1.00  0.00           C  
ATOM   3294  NH1 ARG A1765      18.960 -21.668  17.236  1.00  0.00           N  
ATOM   3295  NH2 ARG A1765      18.540 -21.438  14.997  1.00  0.00           N  
ATOM   3296  N   LEU A1795      24.843 -20.538  18.172  1.00  0.00           N  
ATOM   3297  CA  LEU A1795      26.034 -19.966  17.557  1.00  0.00           C  
ATOM   3298  C   LEU A1795      25.526 -19.066  16.444  1.00  0.00           C  
ATOM   3299  O   LEU A1795      24.793 -19.513  15.563  1.00  0.00           O  
ATOM   3300  CB  LEU A1795      26.937 -21.051  16.981  1.00  0.00           C  
ATOM   3301  CG  LEU A1795      27.674 -21.943  17.983  1.00  0.00           C  
ATOM   3302  CD1 LEU A1795      28.586 -22.881  17.214  1.00  0.00           C  
ATOM   3303  CD2 LEU A1795      28.492 -21.107  18.943  1.00  0.00           C  
ATOM   3304  N   ARG A1796      25.911 -17.796  16.503  1.00  0.00           N  
ATOM   3305  CA  ARG A1796      25.477 -16.801  15.535  1.00  0.00           C  
ATOM   3306  C   ARG A1796      25.343 -17.307  14.105  1.00  0.00           C  
ATOM   3307  O   ARG A1796      26.328 -17.719  13.491  1.00  0.00           O  
ATOM   3308  CB  ARG A1796      26.428 -15.606  15.559  1.00  0.00           C  
ATOM   3309  CG  ARG A1796      25.977 -14.469  14.673  1.00  0.00           C  
ATOM   3310  CD  ARG A1796      24.719 -13.836  15.217  1.00  0.00           C  
ATOM   3311  NE  ARG A1796      23.976 -13.164  14.164  1.00  0.00           N  
ATOM   3312  CZ  ARG A1796      23.056 -12.238  14.385  1.00  0.00           C  
ATOM   3313  NH1 ARG A1796      22.775 -11.876  15.624  1.00  0.00           N  
ATOM   3314  NH2 ARG A1796      22.415 -11.677  13.372  1.00  0.00           N  
ATOM   3315  N   ASN A1797      24.115 -17.253  13.586  1.00  0.00           N  
ATOM   3316  CA  ASN A1797      23.783 -17.684  12.223  1.00  0.00           C  
ATOM   3317  C   ASN A1797      24.083 -19.147  11.935  1.00  0.00           C  
ATOM   3318  O   ASN A1797      24.246 -19.537  10.778  1.00  0.00           O  
ATOM   3319  CB  ASN A1797      24.516 -16.821  11.203  1.00  0.00           C  
ATOM   3320  CG  ASN A1797      23.986 -15.412  11.152  1.00  0.00           C  
ATOM   3321  OD1 ASN A1797      24.635 -14.513  10.614  1.00  0.00           O  
ATOM   3322  ND2 ASN A1797      22.796 -15.208  11.703  1.00  0.00           N  
ATOM   3323  N   ALA A1805      24.146 -19.958  12.983  1.00  0.00           N  
ATOM   3324  CA  ALA A1805      24.438 -21.367  12.811  1.00  0.00           C  
ATOM   3325  C   ALA A1805      23.584 -22.282  13.682  1.00  0.00           C  
ATOM   3326  O   ALA A1805      22.390 -22.051  13.882  1.00  0.00           O  
ATOM   3327  CB  ALA A1805      25.920 -21.623  13.076  1.00  0.00           C  
ATOM   3328  N   TYR A1810      24.228 -23.319  14.200  1.00  0.00           N  
ATOM   3329  CA  TYR A1810      23.588 -24.333  15.019  1.00  0.00           C  
ATOM   3330  C   TYR A1810      23.619 -24.063  16.515  1.00  0.00           C  
ATOM   3331  O   TYR A1810      24.430 -23.276  17.003  1.00  0.00           O  
ATOM   3332  CB  TYR A1810      24.268 -25.673  14.761  1.00  0.00           C  
ATOM   3333  CG  TYR A1810      24.223 -26.126  13.324  1.00  0.00           C  
ATOM   3334  CD1 TYR A1810      23.065 -26.683  12.786  1.00  0.00           C  
ATOM   3335  CD2 TYR A1810      25.347 -26.023  12.509  1.00  0.00           C  
ATOM   3336  CE1 TYR A1810      23.028 -27.134  11.476  1.00  0.00           C  
ATOM   3337  CE2 TYR A1810      25.319 -26.471  11.192  1.00  0.00           C  
ATOM   3338  CZ  TYR A1810      24.156 -27.028  10.685  1.00  0.00           C  
ATOM   3339  OH  TYR A1810      24.128 -27.496   9.397  1.00  0.00           O  
ATOM   3340  N   VAL A1811      22.726 -24.743  17.233  1.00  0.00           N  
ATOM   3341  CA  VAL A1811      22.644 -24.644  18.683  1.00  0.00           C  
ATOM   3342  C   VAL A1811      23.558 -25.736  19.214  1.00  0.00           C  
ATOM   3343  O   VAL A1811      23.529 -26.858  18.721  1.00  0.00           O  
ATOM   3344  CB  VAL A1811      21.221 -24.912  19.187  1.00  0.00           C  
ATOM   3345  CG1 VAL A1811      21.226 -25.009  20.694  1.00  0.00           C  
ATOM   3346  CG2 VAL A1811      20.293 -23.808  18.734  1.00  0.00           C  
ATOM   3347  N   ILE A1989      24.374 -25.412  20.209  1.00  0.00           N  
ATOM   3348  CA  ILE A1989      25.295 -26.393  20.766  1.00  0.00           C  
ATOM   3349  C   ILE A1989      25.178 -26.483  22.286  1.00  0.00           C  
ATOM   3350  O   ILE A1989      24.717 -25.545  22.933  1.00  0.00           O  
ATOM   3351  CB  ILE A1989      26.761 -26.054  20.384  1.00  0.00           C  
ATOM   3352  CG1 ILE A1989      27.187 -24.718  21.007  1.00  0.00           C  
ATOM   3353  CG2 ILE A1989      26.889 -25.961  18.873  1.00  0.00           C  
ATOM   3354  CD1 ILE A1989      28.687 -24.430  20.903  1.00  0.00           C  
ATOM   3355  N   LYS A1990      25.588 -27.619  22.848  1.00  0.00           N  
ATOM   3356  CA  LYS A1990      25.541 -27.827  24.293  1.00  0.00           C  
ATOM   3357  C   LYS A1990      26.921 -28.106  24.866  1.00  0.00           C  
ATOM   3358  O   LYS A1990      27.610 -29.017  24.421  1.00  0.00           O  
ATOM   3359  CB  LYS A1990      24.637 -29.010  24.650  1.00  0.00           C  
ATOM   3360  CG  LYS A1990      24.756 -29.419  26.124  1.00  0.00           C  
ATOM   3361  CD  LYS A1990      24.322 -30.859  26.393  1.00  0.00           C  
ATOM   3362  CE  LYS A1990      22.818 -31.047  26.278  1.00  0.00           C  
ATOM   3363  NZ  LYS A1990      22.420 -32.437  26.644  1.00  0.00           N  
ATOM   3364  N   ALA A1991      27.323 -27.326  25.861  1.00  0.00           N  
ATOM   3365  CA  ALA A1991      28.616 -27.537  26.499  1.00  0.00           C  
ATOM   3366  C   ALA A1991      28.459 -28.798  27.337  1.00  0.00           C  
ATOM   3367  O   ALA A1991      27.359 -29.096  27.809  1.00  0.00           O  
ATOM   3368  CB  ALA A1991      28.967 -26.354  27.389  1.00  0.00           C  
ATOM   3369  N   GLU A1992      29.540 -29.547  27.519  1.00  0.00           N  
ATOM   3370  CA  GLU A1992      29.454 -30.767  28.304  1.00  0.00           C  
ATOM   3371  C   GLU A1992      30.743 -31.115  29.020  1.00  0.00           C  
ATOM   3372  O   GLU A1992      30.748 -31.287  30.236  1.00  0.00           O  
ATOM   3373  CB  GLU A1992      29.005 -31.923  27.412  1.00  0.00           C  
ATOM   3374  CG  GLU A1992      27.551 -31.795  26.986  1.00  0.00           C  
ATOM   3375  CD  GLU A1992      27.160 -32.767  25.901  1.00  0.00           C  
ATOM   3376  OE1 GLU A1992      27.813 -32.756  24.838  1.00  0.00           O  
ATOM   3377  OE2 GLU A1992      26.196 -33.534  26.107  1.00  0.00           O  
ATOM   3378  N   ARG A1993      31.837 -31.218  28.282  1.00  0.00           N  
ATOM   3379  CA  ARG A1993      33.107 -31.547  28.908  1.00  0.00           C  
ATOM   3380  C   ARG A1993      34.144 -30.479  28.594  1.00  0.00           C  
ATOM   3381  O   ARG A1993      34.420 -30.189  27.428  1.00  0.00           O  
ATOM   3382  CB  ARG A1993      33.602 -32.915  28.428  1.00  0.00           C  
ATOM   3383  CG  ARG A1993      34.757 -33.472  29.245  1.00  0.00           C  
ATOM   3384  CD  ARG A1993      36.049 -33.547  28.444  1.00  0.00           C  
ATOM   3385  NE  ARG A1993      35.925 -34.383  27.250  1.00  0.00           N  
ATOM   3386  CZ  ARG A1993      36.939 -34.689  26.445  1.00  0.00           C  
ATOM   3387  NH1 ARG A1993      38.157 -34.232  26.703  1.00  0.00           N  
ATOM   3388  NH2 ARG A1993      36.733 -35.444  25.377  1.00  0.00           N  
ATOM   3389  N   VAL A1994      34.707 -29.886  29.640  1.00  0.00           N  
ATOM   3390  CA  VAL A1994      35.721 -28.859  29.472  1.00  0.00           C  
ATOM   3391  C   VAL A1994      37.063 -29.544  29.698  1.00  0.00           C  
ATOM   3392  O   VAL A1994      37.105 -30.730  30.008  1.00  0.00           O  
ATOM   3393  CB  VAL A1994      35.522 -27.704  30.486  1.00  0.00           C  
ATOM   3394  CG1 VAL A1994      36.232 -28.014  31.789  1.00  0.00           C  
ATOM   3395  CG2 VAL A1994      36.008 -26.403  29.892  1.00  0.00           C  
ATOM   3396  N   GLU A1995      38.156 -28.807  29.550  1.00  0.00           N  
ATOM   3397  CA  GLU A1995      39.483 -29.384  29.724  1.00  0.00           C  
ATOM   3398  C   GLU A1995      40.482 -28.289  30.071  1.00  0.00           C  
ATOM   3399  O   GLU A1995      40.596 -27.297  29.354  1.00  0.00           O  
ATOM   3400  CB  GLU A1995      39.891 -30.096  28.435  1.00  0.00           C  
ATOM   3401  CG  GLU A1995      41.275 -30.703  28.439  1.00  0.00           C  
ATOM   3402  CD  GLU A1995      41.548 -31.498  27.170  1.00  0.00           C  
ATOM   3403  OE1 GLU A1995      40.876 -32.536  26.961  1.00  0.00           O  
ATOM   3404  OE2 GLU A1995      42.428 -31.080  26.381  1.00  0.00           O  
ATOM   3405  N   LYS A2012      41.204 -28.470  31.172  1.00  0.00           N  
ATOM   3406  CA  LYS A2012      42.167 -27.471  31.615  1.00  0.00           C  
ATOM   3407  C   LYS A2012      43.615 -27.888  31.399  1.00  0.00           C  
ATOM   3408  O   LYS A2012      43.885 -28.945  30.835  1.00  0.00           O  
ATOM   3409  CB  LYS A2012      41.923 -27.139  33.091  1.00  0.00           C  
ATOM   3410  CG  LYS A2012      40.507 -26.621  33.374  1.00  0.00           C  
ATOM   3411  CD  LYS A2012      40.312 -26.248  34.842  1.00  0.00           C  
ATOM   3412  CE  LYS A2012      38.937 -25.641  35.107  1.00  0.00           C  
ATOM   3413  NZ  LYS A2012      37.819 -26.597  34.862  1.00  0.00           N  
ATOM   3414  N   ASP A2013      44.538 -27.040  31.844  1.00  0.00           N  
ATOM   3415  CA  ASP A2013      45.969 -27.293  31.699  1.00  0.00           C  
ATOM   3416  C   ASP A2013      46.670 -27.247  33.052  1.00  0.00           C  
ATOM   3417  O   ASP A2013      46.133 -27.717  34.056  1.00  0.00           O  
ATOM   3418  CB  ASP A2013      46.598 -26.255  30.752  1.00  0.00           C  
ATOM   3419  CG  ASP A2013      46.640 -24.841  31.351  1.00  0.00           C  
ATOM   3420  OD1 ASP A2013      45.602 -24.353  31.845  1.00  0.00           O  
ATOM   3421  OD2 ASP A2013      47.719 -24.208  31.314  1.00  0.00           O  
ATOM   3422  N   ALA A2014      47.872 -26.676  33.066  1.00  0.00           N  
ATOM   3423  CA  ALA A2014      48.666 -26.544  34.282  1.00  0.00           C  
ATOM   3424  C   ALA A2014      47.969 -25.643  35.296  1.00  0.00           C  
ATOM   3425  O   ALA A2014      47.352 -26.122  36.241  1.00  0.00           O  
ATOM   3426  CB  ALA A2014      50.045 -25.981  33.945  1.00  0.00           C  
ATOM   3427  N   GLU A2015      48.066 -24.335  35.087  1.00  0.00           N  
ATOM   3428  CA  GLU A2015      47.456 -23.369  35.991  1.00  0.00           C  
ATOM   3429  C   GLU A2015      45.936 -23.530  36.128  1.00  0.00           C  
ATOM   3430  O   GLU A2015      45.278 -22.741  36.807  1.00  0.00           O  
ATOM   3431  CB  GLU A2015      47.795 -21.946  35.531  1.00  0.00           C  
ATOM   3432  CG  GLU A2015      47.316 -20.843  36.473  1.00  0.00           C  
ATOM   3433  CD  GLU A2015      47.726 -19.453  36.019  1.00  0.00           C  
ATOM   3434  OE1 GLU A2015      48.944 -19.193  35.919  1.00  0.00           O  
ATOM   3435  OE2 GLU A2015      46.830 -18.618  35.765  1.00  0.00           O  
ATOM   3436  N   GLY A2016      45.372 -24.549  35.493  1.00  0.00           N  
ATOM   3437  CA  GLY A2016      43.937 -24.750  35.594  1.00  0.00           C  
ATOM   3438  C   GLY A2016      43.134 -23.901  34.624  1.00  0.00           C  
ATOM   3439  O   GLY A2016      41.951 -23.631  34.850  1.00  0.00           O  
ATOM   3440  N   ASN A2017      43.789 -23.474  33.546  1.00  0.00           N  
ATOM   3441  CA  ASN A2017      43.163 -22.662  32.505  1.00  0.00           C  
ATOM   3442  C   ASN A2017      42.537 -23.612  31.496  1.00  0.00           C  
ATOM   3443  O   ASN A2017      43.065 -24.696  31.252  1.00  0.00           O  
ATOM   3444  CB  ASN A2017      44.214 -21.801  31.803  1.00  0.00           C  
ATOM   3445  CG  ASN A2017      44.803 -20.746  32.711  1.00  0.00           C  
ATOM   3446  OD1 ASN A2017      45.991 -20.434  32.624  1.00  0.00           O  
ATOM   3447  ND2 ASN A2017      43.972 -20.177  33.581  1.00  0.00           N  
ATOM   3448  N   ILE A2018      41.419 -23.213  30.904  1.00  0.00           N  
ATOM   3449  CA  ILE A2018      40.753 -24.069  29.932  1.00  0.00           C  
ATOM   3450  C   ILE A2018      41.471 -24.051  28.585  1.00  0.00           C  
ATOM   3451  O   ILE A2018      41.801 -22.985  28.069  1.00  0.00           O  
ATOM   3452  CB  ILE A2018      39.304 -23.625  29.727  1.00  0.00           C  
ATOM   3453  CG1 ILE A2018      38.599 -23.542  31.079  1.00  0.00           C  
ATOM   3454  CG2 ILE A2018      38.587 -24.604  28.812  1.00  0.00           C  
ATOM   3455  CD1 ILE A2018      37.186 -22.996  31.000  1.00  0.00           C  
ATOM   3456  N   THR A2019      41.718 -25.232  28.021  1.00  0.00           N  
ATOM   3457  CA  THR A2019      42.390 -25.330  26.725  1.00  0.00           C  
ATOM   3458  C   THR A2019      41.410 -25.699  25.612  1.00  0.00           C  
ATOM   3459  O   THR A2019      41.613 -25.353  24.448  1.00  0.00           O  
ATOM   3460  CB  THR A2019      43.508 -26.381  26.735  1.00  0.00           C  
ATOM   3461  OG1 THR A2019      42.951 -27.663  27.044  1.00  0.00           O  
ATOM   3462  CG2 THR A2019      44.572 -26.016  27.752  1.00  0.00           C  
ATOM   3463  N   THR A2020      40.347 -26.408  25.960  1.00  0.00           N  
ATOM   3464  CA  THR A2020      39.374 -26.776  24.949  1.00  0.00           C  
ATOM   3465  C   THR A2020      38.023 -27.118  25.562  1.00  0.00           C  
ATOM   3466  O   THR A2020      37.950 -27.705  26.635  1.00  0.00           O  
ATOM   3467  CB  THR A2020      39.906 -27.943  24.072  1.00  0.00           C  
ATOM   3468  OG1 THR A2020      38.822 -28.534  23.347  1.00  0.00           O  
ATOM   3469  CG2 THR A2020      40.606 -28.984  24.921  1.00  0.00           C  
ATOM   3470  N   ILE A2021      36.959 -26.716  24.877  1.00  0.00           N  
ATOM   3471  CA  ILE A2021      35.601 -26.944  25.338  1.00  0.00           C  
ATOM   3472  C   ILE A2021      34.887 -27.875  24.379  1.00  0.00           C  
ATOM   3473  O   ILE A2021      34.700 -27.547  23.210  1.00  0.00           O  
ATOM   3474  CB  ILE A2021      34.822 -25.633  25.393  1.00  0.00           C  
ATOM   3475  CG1 ILE A2021      35.543 -24.638  26.303  1.00  0.00           C  
ATOM   3476  CG2 ILE A2021      33.407 -25.889  25.876  1.00  0.00           C  
ATOM   3477  CD1 ILE A2021      34.938 -23.253  26.278  1.00  0.00           C  
ATOM   3478  N   PHE A2022      34.481 -29.035  24.881  1.00  0.00           N  
ATOM   3479  CA  PHE A2022      33.796 -30.021  24.061  1.00  0.00           C  
ATOM   3480  C   PHE A2022      32.292 -29.824  24.136  1.00  0.00           C  
ATOM   3481  O   PHE A2022      31.752 -29.513  25.194  1.00  0.00           O  
ATOM   3482  CB  PHE A2022      34.184 -31.431  24.516  1.00  0.00           C  
ATOM   3483  CG  PHE A2022      35.667 -31.682  24.492  1.00  0.00           C  
ATOM   3484  CD1 PHE A2022      36.501 -31.103  25.439  1.00  0.00           C  
ATOM   3485  CD2 PHE A2022      36.240 -32.462  23.497  1.00  0.00           C  
ATOM   3486  CE1 PHE A2022      37.899 -31.295  25.392  1.00  0.00           C  
ATOM   3487  CE2 PHE A2022      37.634 -32.657  23.442  1.00  0.00           C  
ATOM   3488  CZ  PHE A2022      38.462 -32.071  24.394  1.00  0.00           C  
ATOM   3489  N   CYS A2023      31.620 -29.997  23.003  1.00  0.00           N  
ATOM   3490  CA  CYS A2023      30.175 -29.828  22.939  1.00  0.00           C  
ATOM   3491  C   CYS A2023      29.586 -30.746  21.875  1.00  0.00           C  
ATOM   3492  O   CYS A2023      30.306 -31.488  21.212  1.00  0.00           O  
ATOM   3493  CB  CYS A2023      29.833 -28.375  22.590  1.00  0.00           C  
ATOM   3494  SG  CYS A2023      30.739 -27.123  23.534  1.00  0.00           S  
ATOM   3495  N   THR A2024      28.269 -30.691  21.723  1.00  0.00           N  
ATOM   3496  CA  THR A2024      27.568 -31.484  20.720  1.00  0.00           C  
ATOM   3497  C   THR A2024      26.604 -30.530  20.036  1.00  0.00           C  
ATOM   3498  O   THR A2024      26.152 -29.568  20.653  1.00  0.00           O  
ATOM   3499  CB  THR A2024      26.772 -32.652  21.353  1.00  0.00           C  
ATOM   3500  OG1 THR A2024      25.897 -32.151  22.372  1.00  0.00           O  
ATOM   3501  CG2 THR A2024      27.721 -33.673  21.952  1.00  0.00           C  
ATOM   3502  N   TYR A2025      26.291 -30.780  18.769  1.00  0.00           N  
ATOM   3503  CA  TYR A2025      25.386 -29.889  18.058  1.00  0.00           C  
ATOM   3504  C   TYR A2025      24.130 -30.585  17.546  1.00  0.00           C  
ATOM   3505  O   TYR A2025      24.162 -31.756  17.171  1.00  0.00           O  
ATOM   3506  CB  TYR A2025      26.125 -29.198  16.897  1.00  0.00           C  
ATOM   3507  CG  TYR A2025      26.126 -29.949  15.580  1.00  0.00           C  
ATOM   3508  CD1 TYR A2025      26.695 -31.220  15.471  1.00  0.00           C  
ATOM   3509  CD2 TYR A2025      25.546 -29.387  14.441  1.00  0.00           C  
ATOM   3510  CE1 TYR A2025      26.683 -31.913  14.257  1.00  0.00           C  
ATOM   3511  CE2 TYR A2025      25.531 -30.073  13.224  1.00  0.00           C  
ATOM   3512  CZ  TYR A2025      26.099 -31.333  13.142  1.00  0.00           C  
ATOM   3513  OH  TYR A2025      26.078 -32.010  11.948  1.00  0.00           O  
ATOM   3514  N   ASP A2026      23.020 -29.857  17.540  1.00  0.00           N  
ATOM   3515  CA  ASP A2026      21.764 -30.408  17.069  1.00  0.00           C  
ATOM   3516  C   ASP A2026      21.726 -30.374  15.550  1.00  0.00           C  
ATOM   3517  O   ASP A2026      21.580 -29.313  14.953  1.00  0.00           O  
ATOM   3518  CB  ASP A2026      20.594 -29.608  17.628  1.00  0.00           C  
ATOM   3519  CG  ASP A2026      19.252 -30.145  17.172  1.00  0.00           C  
ATOM   3520  OD1 ASP A2026      19.064 -30.331  15.950  1.00  0.00           O  
ATOM   3521  OD2 ASP A2026      18.379 -30.369  18.036  1.00  0.00           O  
ATOM   3522  N   ALA A2027      21.854 -31.548  14.940  1.00  0.00           N  
ATOM   3523  CA  ALA A2027      21.840 -31.702  13.489  1.00  0.00           C  
ATOM   3524  C   ALA A2027      21.054 -30.616  12.768  1.00  0.00           C  
ATOM   3525  O   ALA A2027      21.584 -29.953  11.881  1.00  0.00           O  
ATOM   3526  CB  ALA A2027      21.282 -33.071  13.123  1.00  0.00           C  
ATOM   3527  N   ASP A2039      19.789 -30.437  13.136  1.00  0.00           N  
ATOM   3528  CA  ASP A2039      18.967 -29.415  12.501  1.00  0.00           C  
ATOM   3529  C   ASP A2039      18.397 -28.411  13.489  1.00  0.00           C  
ATOM   3530  O   ASP A2039      17.346 -28.637  14.082  1.00  0.00           O  
ATOM   3531  CB  ASP A2039      17.814 -30.043  11.719  1.00  0.00           C  
ATOM   3532  CG  ASP A2039      16.854 -28.999  11.166  1.00  0.00           C  
ATOM   3533  OD1 ASP A2039      17.321 -28.053  10.494  1.00  0.00           O  
ATOM   3534  OD2 ASP A2039      15.633 -29.121  11.403  1.00  0.00           O  
ATOM   3535  N   THR A2040      19.098 -27.296  13.651  1.00  0.00           N  
ATOM   3536  CA  THR A2040      18.672 -26.239  14.551  1.00  0.00           C  
ATOM   3537  C   THR A2040      19.067 -24.883  13.990  1.00  0.00           C  
ATOM   3538  O   THR A2040      20.014 -24.258  14.465  1.00  0.00           O  
ATOM   3539  CB  THR A2040      19.296 -26.404  15.948  1.00  0.00           C  
ATOM   3540  OG1 THR A2040      20.594 -26.999  15.830  1.00  0.00           O  
ATOM   3541  CG2 THR A2040      18.409 -27.265  16.823  1.00  0.00           C  
ATOM   3542  N   LEU A2041      18.336 -24.439  12.971  1.00  0.00           N  
ATOM   3543  CA  LEU A2041      18.599 -23.154  12.332  1.00  0.00           C  
ATOM   3544  C   LEU A2041      17.570 -22.863  11.248  1.00  0.00           C  
ATOM   3545  O   LEU A2041      16.597 -23.638  11.139  1.00  0.00           O  
ATOM   3546  CB  LEU A2041      20.005 -23.133  11.722  1.00  0.00           C  
ATOM   3547  CG  LEU A2041      20.326 -24.113  10.596  1.00  0.00           C  
ATOM   3548  CD1 LEU A2041      21.744 -23.870  10.111  1.00  0.00           C  
ATOM   3549  CD2 LEU A2041      20.174 -25.533  11.088  1.00  0.00           C  
ATOM   3550  N   GLY A2086      20.868 -17.631  24.923  1.00  0.00           N  
ATOM   3551  CA  GLY A2086      21.723 -16.572  24.295  1.00  0.00           C  
ATOM   3552  C   GLY A2086      22.357 -16.911  22.951  1.00  0.00           C  
ATOM   3553  O   GLY A2086      22.173 -18.001  22.414  1.00  0.00           O  
ATOM   3554  N   VAL A2087      23.113 -15.954  22.412  1.00  0.00           N  
ATOM   3555  CA  VAL A2087      23.793 -16.107  21.128  1.00  0.00           C  
ATOM   3556  C   VAL A2087      25.218 -15.558  21.159  1.00  0.00           C  
ATOM   3557  O   VAL A2087      25.444 -14.419  21.557  1.00  0.00           O  
ATOM   3558  CB  VAL A2087      23.058 -15.356  20.015  1.00  0.00           C  
ATOM   3559  CG1 VAL A2087      23.753 -15.610  18.685  1.00  0.00           C  
ATOM   3560  CG2 VAL A2087      21.599 -15.779  19.964  1.00  0.00           C  
ATOM   3561  N   ILE A2088      26.180 -16.366  20.736  1.00  0.00           N  
ATOM   3562  CA  ILE A2088      27.565 -15.918  20.703  1.00  0.00           C  
ATOM   3563  C   ILE A2088      28.115 -16.034  19.290  1.00  0.00           C  
ATOM   3564  O   ILE A2088      27.609 -16.806  18.467  1.00  0.00           O  
ATOM   3565  CB  ILE A2088      28.471 -16.732  21.659  1.00  0.00           C  
ATOM   3566  CG1 ILE A2088      28.435 -18.225  21.304  1.00  0.00           C  
ATOM   3567  CG2 ILE A2088      28.020 -16.515  23.092  1.00  0.00           C  
ATOM   3568  CD1 ILE A2088      29.438 -19.073  22.081  1.00  0.00           C  
ATOM   3569  N   HIS A2089      29.146 -15.249  19.007  1.00  0.00           N  
ATOM   3570  CA  HIS A2089      29.774 -15.260  17.696  1.00  0.00           C  
ATOM   3571  C   HIS A2089      30.888 -16.296  17.732  1.00  0.00           C  
ATOM   3572  O   HIS A2089      31.318 -16.711  18.810  1.00  0.00           O  
ATOM   3573  CB  HIS A2089      30.325 -13.870  17.379  1.00  0.00           C  
ATOM   3574  CG  HIS A2089      31.168 -13.298  18.474  1.00  0.00           C  
ATOM   3575  ND1 HIS A2089      32.545 -13.370  18.470  1.00  0.00           N  
ATOM   3576  CD2 HIS A2089      30.826 -12.681  19.630  1.00  0.00           C  
ATOM   3577  CE1 HIS A2089      33.016 -12.822  19.576  1.00  0.00           C  
ATOM   3578  NE2 HIS A2089      31.994 -12.396  20.297  1.00  0.00           N  
ATOM   3579  N   TRP A2090      31.361 -16.703  16.560  1.00  0.00           N  
ATOM   3580  CA  TRP A2090      32.401 -17.722  16.470  1.00  0.00           C  
ATOM   3581  C   TRP A2090      33.123 -17.649  15.131  1.00  0.00           C  
ATOM   3582  O   TRP A2090      32.681 -16.960  14.207  1.00  0.00           O  
ATOM   3583  CB  TRP A2090      31.761 -19.093  16.576  1.00  0.00           C  
ATOM   3584  CG  TRP A2090      30.700 -19.215  15.545  1.00  0.00           C  
ATOM   3585  CD1 TRP A2090      29.434 -18.716  15.616  1.00  0.00           C  
ATOM   3586  CD2 TRP A2090      30.852 -19.739  14.222  1.00  0.00           C  
ATOM   3587  NE1 TRP A2090      28.789 -18.888  14.422  1.00  0.00           N  
ATOM   3588  CE2 TRP A2090      29.636 -19.514  13.544  1.00  0.00           C  
ATOM   3589  CE3 TRP A2090      31.898 -20.374  13.542  1.00  0.00           C  
ATOM   3590  CZ2 TRP A2090      29.437 -19.901  12.207  1.00  0.00           C  
ATOM   3591  CZ3 TRP A2090      31.700 -20.755  12.220  1.00  0.00           C  
ATOM   3592  CH2 TRP A2090      30.477 -20.516  11.567  1.00  0.00           C  
ATOM   3593  N   VAL A2091      34.217 -18.399  15.035  1.00  0.00           N  
ATOM   3594  CA  VAL A2091      35.021 -18.478  13.824  1.00  0.00           C  
ATOM   3595  C   VAL A2091      35.589 -19.895  13.675  1.00  0.00           C  
ATOM   3596  O   VAL A2091      36.189 -20.430  14.610  1.00  0.00           O  
ATOM   3597  CB  VAL A2091      36.192 -17.464  13.860  1.00  0.00           C  
ATOM   3598  CG1 VAL A2091      37.172 -17.774  12.750  1.00  0.00           C  
ATOM   3599  CG2 VAL A2091      35.665 -16.043  13.690  1.00  0.00           C  
ATOM   3600  N   SER A2092      35.397 -20.506  12.508  1.00  0.00           N  
ATOM   3601  CA  SER A2092      35.917 -21.851  12.268  1.00  0.00           C  
ATOM   3602  C   SER A2092      37.438 -21.815  12.307  1.00  0.00           C  
ATOM   3603  O   SER A2092      38.070 -21.113  11.527  1.00  0.00           O  
ATOM   3604  CB  SER A2092      35.449 -22.375  10.911  1.00  0.00           C  
ATOM   3605  OG  SER A2092      36.121 -23.573  10.576  1.00  0.00           O  
ATOM   3606  N   ALA A2093      38.018 -22.586  13.216  1.00  0.00           N  
ATOM   3607  CA  ALA A2093      39.463 -22.627  13.399  1.00  0.00           C  
ATOM   3608  C   ALA A2093      40.283 -22.969  12.162  1.00  0.00           C  
ATOM   3609  O   ALA A2093      41.410 -22.509  12.015  1.00  0.00           O  
ATOM   3610  CB  ALA A2093      39.806 -23.600  14.527  1.00  0.00           C  
ATOM   3611  N   ALA A2094      39.721 -23.782  11.277  1.00  0.00           N  
ATOM   3612  CA  ALA A2094      40.440 -24.193  10.079  1.00  0.00           C  
ATOM   3613  C   ALA A2094      40.481 -23.110   9.008  1.00  0.00           C  
ATOM   3614  O   ALA A2094      41.466 -22.992   8.288  1.00  0.00           O  
ATOM   3615  CB  ALA A2094      39.822 -25.472   9.511  1.00  0.00           C  
ATOM   3616  N   HIS A2095      39.421 -22.314   8.915  1.00  0.00           N  
ATOM   3617  CA  HIS A2095      39.356 -21.257   7.911  1.00  0.00           C  
ATOM   3618  C   HIS A2095      39.617 -19.877   8.499  1.00  0.00           C  
ATOM   3619  O   HIS A2095      39.512 -18.873   7.799  1.00  0.00           O  
ATOM   3620  CB  HIS A2095      37.979 -21.260   7.245  1.00  0.00           C  
ATOM   3621  CG  HIS A2095      37.461 -22.631   6.943  1.00  0.00           C  
ATOM   3622  ND1 HIS A2095      37.047 -23.503   7.928  1.00  0.00           N  
ATOM   3623  CD2 HIS A2095      37.327 -23.296   5.772  1.00  0.00           C  
ATOM   3624  CE1 HIS A2095      36.684 -24.646   7.376  1.00  0.00           C  
ATOM   3625  NE2 HIS A2095      36.844 -24.547   6.069  1.00  0.00           N  
ATOM   3626  N   ALA A2096      39.970 -19.831   9.778  1.00  0.00           N  
ATOM   3627  CA  ALA A2096      40.199 -18.563  10.456  1.00  0.00           C  
ATOM   3628  C   ALA A2096      41.459 -17.820  10.048  1.00  0.00           C  
ATOM   3629  O   ALA A2096      42.510 -18.414   9.816  1.00  0.00           O  
ATOM   3630  CB  ALA A2096      40.195 -18.774  11.965  1.00  0.00           C  
ATOM   3631  N   LEU A2097      41.336 -16.500   9.977  1.00  0.00           N  
ATOM   3632  CA  LEU A2097      42.448 -15.630   9.620  1.00  0.00           C  
ATOM   3633  C   LEU A2097      43.107 -15.067  10.876  1.00  0.00           C  
ATOM   3634  O   LEU A2097      42.454 -14.416  11.690  1.00  0.00           O  
ATOM   3635  CB  LEU A2097      41.944 -14.478   8.747  1.00  0.00           C  
ATOM   3636  CG  LEU A2097      42.922 -13.315   8.524  1.00  0.00           C  
ATOM   3637  CD1 LEU A2097      44.256 -13.833   7.993  1.00  0.00           C  
ATOM   3638  CD2 LEU A2097      42.301 -12.309   7.553  1.00  0.00           C  
ATOM   3639  N   PRO A2098      44.407 -15.329  11.064  1.00  0.00           N  
ATOM   3640  CA  PRO A2098      45.128 -14.823  12.241  1.00  0.00           C  
ATOM   3641  C   PRO A2098      45.159 -13.297  12.189  1.00  0.00           C  
ATOM   3642  O   PRO A2098      45.670 -12.708  11.240  1.00  0.00           O  
ATOM   3643  CB  PRO A2098      46.514 -15.431  12.087  1.00  0.00           C  
ATOM   3644  CG  PRO A2098      46.255 -16.686  11.324  1.00  0.00           C  
ATOM   3645  CD  PRO A2098      45.249 -16.249  10.286  1.00  0.00           C  
ATOM   3646  N   VAL A2099      44.625 -12.659  13.222  1.00  0.00           N  
ATOM   3647  CA  VAL A2099      44.539 -11.207  13.254  1.00  0.00           C  
ATOM   3648  C   VAL A2099      45.031 -10.535  14.526  1.00  0.00           C  
ATOM   3649  O   VAL A2099      44.898 -11.079  15.620  1.00  0.00           O  
ATOM   3650  CB  VAL A2099      43.061 -10.776  13.014  1.00  0.00           C  
ATOM   3651  CG1 VAL A2099      42.743  -9.494  13.757  1.00  0.00           C  
ATOM   3652  CG2 VAL A2099      42.816 -10.590  11.529  1.00  0.00           C  
ATOM   3653  N   GLU A2100      45.610  -9.349  14.370  1.00  0.00           N  
ATOM   3654  CA  GLU A2100      46.047  -8.569  15.522  1.00  0.00           C  
ATOM   3655  C   GLU A2100      44.941  -7.561  15.756  1.00  0.00           C  
ATOM   3656  O   GLU A2100      44.572  -6.818  14.850  1.00  0.00           O  
ATOM   3657  CB  GLU A2100      47.349  -7.804  15.263  1.00  0.00           C  
ATOM   3658  CG  GLU A2100      47.686  -6.816  16.394  1.00  0.00           C  
ATOM   3659  CD  GLU A2100      49.123  -6.300  16.359  1.00  0.00           C  
ATOM   3660  OE1 GLU A2100      50.066  -7.121  16.447  1.00  0.00           O  
ATOM   3661  OE2 GLU A2100      49.311  -5.068  16.249  1.00  0.00           O  
ATOM   3662  N   ILE A2101      44.399  -7.545  16.964  1.00  0.00           N  
ATOM   3663  CA  ILE A2101      43.338  -6.609  17.287  1.00  0.00           C  
ATOM   3664  C   ILE A2101      43.857  -5.605  18.297  1.00  0.00           C  
ATOM   3665  O   ILE A2101      44.372  -5.989  19.344  1.00  0.00           O  
ATOM   3666  CB  ILE A2101      42.107  -7.348  17.856  1.00  0.00           C  
ATOM   3667  CG1 ILE A2101      41.457  -8.169  16.740  1.00  0.00           C  
ATOM   3668  CG2 ILE A2101      41.110  -6.356  18.447  1.00  0.00           C  
ATOM   3669  CD1 ILE A2101      40.256  -8.953  17.181  1.00  0.00           C  
ATOM   3670  N   ARG A2102      43.737  -4.320  17.974  1.00  0.00           N  
ATOM   3671  CA  ARG A2102      44.201  -3.279  18.880  1.00  0.00           C  
ATOM   3672  C   ARG A2102      43.051  -2.576  19.577  1.00  0.00           C  
ATOM   3673  O   ARG A2102      42.339  -1.775  18.973  1.00  0.00           O  
ATOM   3674  CB  ARG A2102      45.043  -2.247  18.127  1.00  0.00           C  
ATOM   3675  CG  ARG A2102      46.235  -2.863  17.448  1.00  0.00           C  
ATOM   3676  CD  ARG A2102      47.261  -1.848  17.055  1.00  0.00           C  
ATOM   3677  NE  ARG A2102      48.547  -2.503  16.875  1.00  0.00           N  
ATOM   3678  CZ  ARG A2102      49.713  -1.871  16.869  1.00  0.00           C  
ATOM   3679  NH1 ARG A2102      49.758  -0.557  17.032  1.00  0.00           N  
ATOM   3680  NH2 ARG A2102      50.836  -2.559  16.710  1.00  0.00           N  
ATOM   3681  N   LEU A2103      42.864  -2.883  20.854  1.00  0.00           N  
ATOM   3682  CA  LEU A2103      41.806  -2.247  21.617  1.00  0.00           C  
ATOM   3683  C   LEU A2103      42.356  -0.926  22.161  1.00  0.00           C  
ATOM   3684  O   LEU A2103      43.477  -0.867  22.670  1.00  0.00           O  
ATOM   3685  CB  LEU A2103      41.366  -3.158  22.762  1.00  0.00           C  
ATOM   3686  CG  LEU A2103      41.089  -4.630  22.422  1.00  0.00           C  
ATOM   3687  CD1 LEU A2103      40.584  -5.324  23.677  1.00  0.00           C  
ATOM   3688  CD2 LEU A2103      40.053  -4.757  21.275  1.00  0.00           C  
ATOM   3689  N   TYR A2104      41.570   0.136  22.040  1.00  0.00           N  
ATOM   3690  CA  TYR A2104      41.989   1.451  22.510  1.00  0.00           C  
ATOM   3691  C   TYR A2104      41.081   1.940  23.616  1.00  0.00           C  
ATOM   3692  O   TYR A2104      40.010   1.398  23.826  1.00  0.00           O  
ATOM   3693  CB  TYR A2104      41.962   2.453  21.353  1.00  0.00           C  
ATOM   3694  CG  TYR A2104      43.008   2.176  20.302  1.00  0.00           C  
ATOM   3695  CD1 TYR A2104      44.346   2.547  20.505  1.00  0.00           C  
ATOM   3696  CD2 TYR A2104      42.679   1.521  19.116  1.00  0.00           C  
ATOM   3697  CE1 TYR A2104      45.338   2.274  19.548  1.00  0.00           C  
ATOM   3698  CE2 TYR A2104      43.671   1.239  18.146  1.00  0.00           C  
ATOM   3699  CZ  TYR A2104      44.995   1.620  18.375  1.00  0.00           C  
ATOM   3700  OH  TYR A2104      45.971   1.334  17.444  1.00  0.00           O  
ATOM   3701  N   ASP A2105      41.516   2.966  24.327  1.00  0.00           N  
ATOM   3702  CA  ASP A2105      40.716   3.537  25.400  1.00  0.00           C  
ATOM   3703  C   ASP A2105      41.211   4.950  25.704  1.00  0.00           C  
ATOM   3704  O   ASP A2105      42.195   5.396  25.119  1.00  0.00           O  
ATOM   3705  CB  ASP A2105      40.794   2.652  26.640  1.00  0.00           C  
ATOM   3706  CG  ASP A2105      39.815   3.077  27.704  1.00  0.00           C  
ATOM   3707  OD1 ASP A2105      38.781   3.664  27.319  1.00  0.00           O  
ATOM   3708  OD2 ASP A2105      40.068   2.822  28.908  1.00  0.00           O  
ATOM   3709  N   ARG A2107      40.540   5.660  26.606  1.00  0.00           N  
ATOM   3710  CA  ARG A2107      40.959   7.020  26.923  1.00  0.00           C  
ATOM   3711  C   ARG A2107      42.464   7.104  27.128  1.00  0.00           C  
ATOM   3712  O   ARG A2107      43.056   6.261  27.796  1.00  0.00           O  
ATOM   3713  CB  ARG A2107      40.214   7.537  28.156  1.00  0.00           C  
ATOM   3714  CG  ARG A2107      40.229   6.609  29.348  1.00  0.00           C  
ATOM   3715  CD  ARG A2107      39.198   7.049  30.373  1.00  0.00           C  
ATOM   3716  NE  ARG A2107      37.881   7.217  29.762  1.00  0.00           N  
ATOM   3717  CZ  ARG A2107      36.740   7.315  30.442  1.00  0.00           C  
ATOM   3718  NH1 ARG A2107      36.745   7.259  31.770  1.00  0.00           N  
ATOM   3719  NH2 ARG A2107      35.590   7.471  29.791  1.00  0.00           N  
ATOM   3720  N   LEU A2108      43.081   8.116  26.526  1.00  0.00           N  
ATOM   3721  CA  LEU A2108      44.525   8.309  26.619  1.00  0.00           C  
ATOM   3722  C   LEU A2108      44.936   8.617  28.042  1.00  0.00           C  
ATOM   3723  O   LEU A2108      45.994   8.188  28.484  1.00  0.00           O  
ATOM   3724  CB  LEU A2108      44.973   9.467  25.721  1.00  0.00           C  
ATOM   3725  CG  LEU A2108      46.220   9.330  24.832  1.00  0.00           C  
ATOM   3726  CD1 LEU A2108      46.597  10.721  24.351  1.00  0.00           C  
ATOM   3727  CD2 LEU A2108      47.405   8.678  25.568  1.00  0.00           C  
ATOM   3728  N   PHE A2109      44.094   9.369  28.747  1.00  0.00           N  
ATOM   3729  CA  PHE A2109      44.361   9.771  30.128  1.00  0.00           C  
ATOM   3730  C   PHE A2109      43.378   9.166  31.119  1.00  0.00           C  
ATOM   3731  O   PHE A2109      42.275   8.770  30.746  1.00  0.00           O  
ATOM   3732  CB  PHE A2109      44.322  11.295  30.232  1.00  0.00           C  
ATOM   3733  CG  PHE A2109      45.362  11.979  29.397  1.00  0.00           C  
ATOM   3734  CD1 PHE A2109      46.650  12.176  29.890  1.00  0.00           C  
ATOM   3735  CD2 PHE A2109      45.073  12.374  28.094  1.00  0.00           C  
ATOM   3736  CE1 PHE A2109      47.639  12.756  29.098  1.00  0.00           C  
ATOM   3737  CE2 PHE A2109      46.049  12.950  27.294  1.00  0.00           C  
ATOM   3738  CZ  PHE A2109      47.339  13.142  27.795  1.00  0.00           C  
ATOM   3739  N   SER A2110      43.782   9.106  32.384  1.00  0.00           N  
ATOM   3740  CA  SER A2110      42.940   8.541  33.439  1.00  0.00           C  
ATOM   3741  C   SER A2110      41.988   9.559  34.055  1.00  0.00           C  
ATOM   3742  O   SER A2110      41.047   9.184  34.738  1.00  0.00           O  
ATOM   3743  CB  SER A2110      43.807   7.977  34.555  1.00  0.00           C  
ATOM   3744  OG  SER A2110      44.770   7.082  34.048  1.00  0.00           O  
ATOM   3745  N   VAL A2111      42.241  10.842  33.829  1.00  0.00           N  
ATOM   3746  CA  VAL A2111      41.412  11.894  34.402  1.00  0.00           C  
ATOM   3747  C   VAL A2111      40.637  12.670  33.335  1.00  0.00           C  
ATOM   3748  O   VAL A2111      41.076  12.768  32.193  1.00  0.00           O  
ATOM   3749  CB  VAL A2111      42.285  12.859  35.220  1.00  0.00           C  
ATOM   3750  CG1 VAL A2111      43.090  12.077  36.216  1.00  0.00           C  
ATOM   3751  CG2 VAL A2111      43.201  13.651  34.308  1.00  0.00           C  
ATOM   3752  N   PRO A2112      39.469  13.228  33.696  1.00  0.00           N  
ATOM   3753  CA  PRO A2112      38.619  13.994  32.778  1.00  0.00           C  
ATOM   3754  C   PRO A2112      39.293  15.217  32.177  1.00  0.00           C  
ATOM   3755  O   PRO A2112      39.073  15.547  31.009  1.00  0.00           O  
ATOM   3756  CB  PRO A2112      37.429  14.393  33.649  1.00  0.00           C  
ATOM   3757  CG  PRO A2112      37.367  13.329  34.659  1.00  0.00           C  
ATOM   3758  CD  PRO A2112      38.823  13.117  35.011  1.00  0.00           C  
ATOM   3759  N   ASN A2113      40.112  15.885  32.981  1.00  0.00           N  
ATOM   3760  CA  ASN A2113      40.789  17.097  32.544  1.00  0.00           C  
ATOM   3761  C   ASN A2113      42.300  16.984  32.689  1.00  0.00           C  
ATOM   3762  O   ASN A2113      42.895  17.656  33.518  1.00  0.00           O  
ATOM   3763  CB  ASN A2113      40.283  18.271  33.376  1.00  0.00           C  
ATOM   3764  CG  ASN A2113      40.790  19.594  32.880  1.00  0.00           C  
ATOM   3765  OD1 ASN A2113      41.752  19.654  32.117  1.00  0.00           O  
ATOM   3766  ND2 ASN A2113      40.154  20.671  33.318  1.00  0.00           N  
ATOM   3767  N   PRO A2121      42.945  16.148  31.868  1.00  0.00           N  
ATOM   3768  CA  PRO A2121      44.398  16.001  31.976  1.00  0.00           C  
ATOM   3769  C   PRO A2121      45.172  17.302  31.773  1.00  0.00           C  
ATOM   3770  O   PRO A2121      46.306  17.436  32.228  1.00  0.00           O  
ATOM   3771  CB  PRO A2121      44.716  14.945  30.916  1.00  0.00           C  
ATOM   3772  CG  PRO A2121      43.672  15.176  29.887  1.00  0.00           C  
ATOM   3773  CD  PRO A2121      42.427  15.416  30.698  1.00  0.00           C  
ATOM   3774  N   GLY A2122      44.552  18.259  31.093  1.00  0.00           N  
ATOM   3775  CA  GLY A2122      45.211  19.526  30.851  1.00  0.00           C  
ATOM   3776  C   GLY A2122      45.409  20.337  32.118  1.00  0.00           C  
ATOM   3777  O   GLY A2122      46.308  21.169  32.189  1.00  0.00           O  
ATOM   3778  N   ALA A2123      44.574  20.090  33.122  1.00  0.00           N  
ATOM   3779  CA  ALA A2123      44.649  20.812  34.384  1.00  0.00           C  
ATOM   3780  C   ALA A2123      45.600  20.169  35.378  1.00  0.00           C  
ATOM   3781  O   ALA A2123      45.677  20.591  36.527  1.00  0.00           O  
ATOM   3782  CB  ALA A2123      43.267  20.918  34.997  1.00  0.00           C  
ATOM   3783  N   ALA A2124      46.322  19.146  34.944  1.00  0.00           N  
ATOM   3784  CA  ALA A2124      47.254  18.464  35.828  1.00  0.00           C  
ATOM   3785  C   ALA A2124      48.594  19.180  35.834  1.00  0.00           C  
ATOM   3786  O   ALA A2124      48.959  19.839  34.858  1.00  0.00           O  
ATOM   3787  CB  ALA A2124      47.433  17.021  35.385  1.00  0.00           C  
ATOM   3788  N   ASP A2126      49.318  19.058  36.944  1.00  0.00           N  
ATOM   3789  CA  ASP A2126      50.628  19.684  37.068  1.00  0.00           C  
ATOM   3790  C   ASP A2126      51.498  19.109  35.969  1.00  0.00           C  
ATOM   3791  O   ASP A2126      52.164  19.835  35.234  1.00  0.00           O  
ATOM   3792  CB  ASP A2126      51.234  19.374  38.434  1.00  0.00           C  
ATOM   3793  CG  ASP A2126      50.407  19.927  39.570  1.00  0.00           C  
ATOM   3794  OD1 ASP A2126      50.229  21.160  39.617  1.00  0.00           O  
ATOM   3795  OD2 ASP A2126      49.930  19.135  40.410  1.00  0.00           O  
ATOM   3796  N   ASP A2127      51.468  17.789  35.865  1.00  0.00           N  
ATOM   3797  CA  ASP A2127      52.220  17.060  34.858  1.00  0.00           C  
ATOM   3798  C   ASP A2127      51.255  16.094  34.171  1.00  0.00           C  
ATOM   3799  O   ASP A2127      51.123  14.937  34.581  1.00  0.00           O  
ATOM   3800  CB  ASP A2127      53.351  16.295  35.529  1.00  0.00           C  
ATOM   3801  CG  ASP A2127      54.125  15.444  34.564  1.00  0.00           C  
ATOM   3802  OD1 ASP A2127      53.963  15.628  33.334  1.00  0.00           O  
ATOM   3803  OD2 ASP A2127      54.905  14.598  35.047  1.00  0.00           O  
ATOM   3804  N   PHE A2128      50.582  16.568  33.125  1.00  0.00           N  
ATOM   3805  CA  PHE A2128      49.609  15.739  32.437  1.00  0.00           C  
ATOM   3806  C   PHE A2128      50.166  14.413  31.928  1.00  0.00           C  
ATOM   3807  O   PHE A2128      49.432  13.429  31.847  1.00  0.00           O  
ATOM   3808  CB  PHE A2128      48.918  16.521  31.300  1.00  0.00           C  
ATOM   3809  CG  PHE A2128      49.763  16.715  30.080  1.00  0.00           C  
ATOM   3810  CD1 PHE A2128      50.804  17.629  30.073  1.00  0.00           C  
ATOM   3811  CD2 PHE A2128      49.525  15.967  28.932  1.00  0.00           C  
ATOM   3812  CE1 PHE A2128      51.597  17.796  28.943  1.00  0.00           C  
ATOM   3813  CE2 PHE A2128      50.316  16.131  27.799  1.00  0.00           C  
ATOM   3814  CZ  PHE A2128      51.353  17.046  27.806  1.00  0.00           C  
ATOM   3815  N   LEU A2129      51.453  14.362  31.607  1.00  0.00           N  
ATOM   3816  CA  LEU A2129      52.023  13.108  31.123  1.00  0.00           C  
ATOM   3817  C   LEU A2129      51.911  12.015  32.183  1.00  0.00           C  
ATOM   3818  O   LEU A2129      51.575  10.875  31.878  1.00  0.00           O  
ATOM   3819  CB  LEU A2129      53.499  13.277  30.729  1.00  0.00           C  
ATOM   3820  CG  LEU A2129      53.833  14.103  29.482  1.00  0.00           C  
ATOM   3821  CD1 LEU A2129      55.323  13.978  29.155  1.00  0.00           C  
ATOM   3822  CD2 LEU A2129      52.995  13.606  28.300  1.00  0.00           C  
ATOM   3823  N   SER A2130      52.187  12.372  33.431  1.00  0.00           N  
ATOM   3824  CA  SER A2130      52.139  11.405  34.520  1.00  0.00           C  
ATOM   3825  C   SER A2130      50.746  10.866  34.766  1.00  0.00           C  
ATOM   3826  O   SER A2130      50.558   9.993  35.605  1.00  0.00           O  
ATOM   3827  CB  SER A2130      52.663  12.027  35.811  1.00  0.00           C  
ATOM   3828  OG  SER A2130      51.855  13.122  36.209  1.00  0.00           O  
ATOM   3829  N   VAL A2131      49.765  11.367  34.028  1.00  0.00           N  
ATOM   3830  CA  VAL A2131      48.404  10.907  34.234  1.00  0.00           C  
ATOM   3831  C   VAL A2131      47.857  10.182  32.995  1.00  0.00           C  
ATOM   3832  O   VAL A2131      46.650   9.991  32.832  1.00  0.00           O  
ATOM   3833  CB  VAL A2131      47.512  12.106  34.709  1.00  0.00           C  
ATOM   3834  CG1 VAL A2131      46.922  12.861  33.533  1.00  0.00           C  
ATOM   3835  CG2 VAL A2131      46.467  11.621  35.673  1.00  0.00           C  
ATOM   3836  N   ILE A2150      48.776   9.764  32.129  1.00  0.00           N  
ATOM   3837  CA  ILE A2150      48.435   9.003  30.930  1.00  0.00           C  
ATOM   3838  C   ILE A2150      47.882   7.636  31.358  1.00  0.00           C  
ATOM   3839  O   ILE A2150      48.326   7.063  32.358  1.00  0.00           O  
ATOM   3840  CB  ILE A2150      49.684   8.754  30.046  1.00  0.00           C  
ATOM   3841  CG1 ILE A2150      50.061  10.037  29.309  1.00  0.00           C  
ATOM   3842  CG2 ILE A2150      49.417   7.623  29.056  1.00  0.00           C  
ATOM   3843  CD1 ILE A2150      51.198   9.868  28.295  1.00  0.00           C  
ATOM   3844  N   ASN A2151      46.924   7.116  30.596  1.00  0.00           N  
ATOM   3845  CA  ASN A2151      46.319   5.819  30.897  1.00  0.00           C  
ATOM   3846  C   ASN A2151      47.167   4.711  30.272  1.00  0.00           C  
ATOM   3847  O   ASN A2151      47.274   4.604  29.051  1.00  0.00           O  
ATOM   3848  CB  ASN A2151      44.874   5.777  30.373  1.00  0.00           C  
ATOM   3849  CG  ASN A2151      44.235   4.394  30.497  1.00  0.00           C  
ATOM   3850  OD1 ASN A2151      44.689   3.545  31.272  1.00  0.00           O  
ATOM   3851  ND2 ASN A2151      43.164   4.168  29.731  1.00  0.00           N  
ATOM   3852  N   PRO A2152      47.794   3.879  31.117  1.00  0.00           N  
ATOM   3853  CA  PRO A2152      48.651   2.768  30.696  1.00  0.00           C  
ATOM   3854  C   PRO A2152      47.969   1.713  29.835  1.00  0.00           C  
ATOM   3855  O   PRO A2152      48.632   0.920  29.165  1.00  0.00           O  
ATOM   3856  CB  PRO A2152      49.157   2.208  32.022  1.00  0.00           C  
ATOM   3857  CG  PRO A2152      48.053   2.524  32.952  1.00  0.00           C  
ATOM   3858  CD  PRO A2152      47.699   3.926  32.583  1.00  0.00           C  
ATOM   3859  N   GLU A2154      46.643   1.709  29.848  1.00  0.00           N  
ATOM   3860  CA  GLU A2154      45.899   0.749  29.061  1.00  0.00           C  
ATOM   3861  C   GLU A2154      45.135   1.423  27.945  1.00  0.00           C  
ATOM   3862  O   GLU A2154      44.122   0.888  27.481  1.00  0.00           O  
ATOM   3863  CB  GLU A2154      44.928  -0.025  29.942  1.00  0.00           C  
ATOM   3864  CG  GLU A2154      45.603  -0.857  31.006  1.00  0.00           C  
ATOM   3865  CD  GLU A2154      44.634  -1.781  31.692  1.00  0.00           C  
ATOM   3866  OE1 GLU A2154      43.676  -1.281  32.323  1.00  0.00           O  
ATOM   3867  OE2 GLU A2154      44.826  -3.010  31.591  1.00  0.00           O  
ATOM   3868  N   SER A2155      45.614   2.596  27.520  1.00  0.00           N  
ATOM   3869  CA  SER A2155      44.972   3.348  26.434  1.00  0.00           C  
ATOM   3870  C   SER A2155      45.094   2.538  25.152  1.00  0.00           C  
ATOM   3871  O   SER A2155      44.427   2.826  24.153  1.00  0.00           O  
ATOM   3872  CB  SER A2155      45.629   4.721  26.251  1.00  0.00           C  
ATOM   3873  OG  SER A2155      47.021   4.597  26.004  1.00  0.00           O  
ATOM   3874  N   LEU A2156      45.955   1.522  25.208  1.00  0.00           N  
ATOM   3875  CA  LEU A2156      46.185   0.605  24.096  1.00  0.00           C  
ATOM   3876  C   LEU A2156      46.603  -0.769  24.614  1.00  0.00           C  
ATOM   3877  O   LEU A2156      47.583  -0.891  25.353  1.00  0.00           O  
ATOM   3878  CB  LEU A2156      47.280   1.133  23.159  1.00  0.00           C  
ATOM   3879  CG  LEU A2156      47.948   0.059  22.275  1.00  0.00           C  
ATOM   3880  CD1 LEU A2156      46.933  -0.566  21.315  1.00  0.00           C  
ATOM   3881  CD2 LEU A2156      49.105   0.679  21.497  1.00  0.00           C  
ATOM   3882  N   VAL A2167      45.846  -1.799  24.243  1.00  0.00           N  
ATOM   3883  CA  VAL A2167      46.173  -3.169  24.636  1.00  0.00           C  
ATOM   3884  C   VAL A2167      46.042  -4.000  23.372  1.00  0.00           C  
ATOM   3885  O   VAL A2167      45.036  -3.920  22.681  1.00  0.00           O  
ATOM   3886  CB  VAL A2167      45.243  -3.712  25.775  1.00  0.00           C  
ATOM   3887  CG1 VAL A2167      44.118  -2.746  26.023  1.00  0.00           C  
ATOM   3888  CG2 VAL A2167      44.716  -5.113  25.428  1.00  0.00           C  
ATOM   3889  N   ILE A2168      47.080  -4.777  23.070  1.00  0.00           N  
ATOM   3890  CA  ILE A2168      47.101  -5.588  21.860  1.00  0.00           C  
ATOM   3891  C   ILE A2168      46.818  -7.066  22.085  1.00  0.00           C  
ATOM   3892  O   ILE A2168      47.517  -7.733  22.840  1.00  0.00           O  
ATOM   3893  CB  ILE A2168      48.454  -5.445  21.128  1.00  0.00           C  
ATOM   3894  CG1 ILE A2168      48.802  -3.960  20.970  1.00  0.00           C  
ATOM   3895  CG2 ILE A2168      48.373  -6.103  19.756  1.00  0.00           C  
ATOM   3896  CD1 ILE A2168      50.074  -3.703  20.197  1.00  0.00           C  
ATOM   3897  N   LYS A2169      45.785  -7.560  21.409  1.00  0.00           N  
ATOM   3898  CA  LYS A2169      45.373  -8.955  21.495  1.00  0.00           C  
ATOM   3899  C   LYS A2169      45.536  -9.656  20.143  1.00  0.00           C  
ATOM   3900  O   LYS A2169      45.435  -9.024  19.094  1.00  0.00           O  
ATOM   3901  CB  LYS A2169      43.912  -9.028  21.923  1.00  0.00           C  
ATOM   3902  CG  LYS A2169      43.646  -8.623  23.355  1.00  0.00           C  
ATOM   3903  CD  LYS A2169      44.139  -9.686  24.323  1.00  0.00           C  
ATOM   3904  CE  LYS A2169      43.459  -9.576  25.684  1.00  0.00           C  
ATOM   3905  NZ  LYS A2169      43.742  -8.289  26.371  1.00  0.00           N  
ATOM   3906  N   GLN A2170      45.806 -10.957  20.166  1.00  0.00           N  
ATOM   3907  CA  GLN A2170      45.933 -11.725  18.930  1.00  0.00           C  
ATOM   3908  C   GLN A2170      44.695 -12.602  18.858  1.00  0.00           C  
ATOM   3909  O   GLN A2170      44.436 -13.370  19.771  1.00  0.00           O  
ATOM   3910  CB  GLN A2170      47.186 -12.596  18.948  1.00  0.00           C  
ATOM   3911  CG  GLN A2170      48.495 -11.823  19.012  1.00  0.00           C  
ATOM   3912  CD  GLN A2170      48.690 -10.886  17.836  1.00  0.00           C  
ATOM   3913  OE1 GLN A2170      47.865 -10.019  17.582  1.00  0.00           O  
ATOM   3914  NE2 GLN A2170      49.790 -11.053  17.117  1.00  0.00           N  
ATOM   3915  N   GLY A2171      43.923 -12.481  17.782  1.00  0.00           N  
ATOM   3916  CA  GLY A2171      42.707 -13.268  17.661  1.00  0.00           C  
ATOM   3917  C   GLY A2171      42.463 -13.890  16.304  1.00  0.00           C  
ATOM   3918  O   GLY A2171      43.355 -13.959  15.461  1.00  0.00           O  
ATOM   3919  N   PHE A2173      41.235 -14.345  16.091  1.00  0.00           N  
ATOM   3920  CA  PHE A2173      40.864 -14.982  14.834  1.00  0.00           C  
ATOM   3921  C   PHE A2173      39.619 -14.345  14.222  1.00  0.00           C  
ATOM   3922  O   PHE A2173      38.654 -14.054  14.927  1.00  0.00           O  
ATOM   3923  CB  PHE A2173      40.624 -16.479  15.072  1.00  0.00           C  
ATOM   3924  CG  PHE A2173      41.849 -17.223  15.521  1.00  0.00           C  
ATOM   3925  CD1 PHE A2173      42.889 -17.481  14.633  1.00  0.00           C  
ATOM   3926  CD2 PHE A2173      41.984 -17.635  16.839  1.00  0.00           C  
ATOM   3927  CE1 PHE A2173      44.043 -18.134  15.052  1.00  0.00           C  
ATOM   3928  CE2 PHE A2173      43.139 -18.289  17.265  1.00  0.00           C  
ATOM   3929  CZ  PHE A2173      44.168 -18.537  16.367  1.00  0.00           C  
ATOM   3930  N   ALA A2174      39.648 -14.132  12.908  1.00  0.00           N  
ATOM   3931  CA  ALA A2174      38.518 -13.537  12.188  1.00  0.00           C  
ATOM   3932  C   ALA A2174      38.096 -14.439  11.025  1.00  0.00           C  
ATOM   3933  O   ALA A2174      38.890 -15.244  10.540  1.00  0.00           O  
ATOM   3934  CB  ALA A2174      38.902 -12.153  11.672  1.00  0.00           C  
ATOM   3935  N   GLU A2175      36.843 -14.312  10.588  1.00  0.00           N  
ATOM   3936  CA  GLU A2175      36.338 -15.128   9.483  1.00  0.00           C  
ATOM   3937  C   GLU A2175      37.147 -14.787   8.226  1.00  0.00           C  
ATOM   3938  O   GLU A2175      37.495 -13.629   8.003  1.00  0.00           O  
ATOM   3939  CB  GLU A2175      34.841 -14.874   9.258  1.00  0.00           C  
ATOM   3940  CG  GLU A2175      34.515 -13.553   8.591  1.00  0.00           C  
ATOM   3941  CD  GLU A2175      33.029 -13.379   8.296  1.00  0.00           C  
ATOM   3942  OE1 GLU A2175      32.246 -13.154   9.249  1.00  0.00           O  
ATOM   3943  OE2 GLU A2175      32.648 -13.471   7.108  1.00  0.00           O  
ATOM   3944  N   PRO A2176      37.449 -15.797   7.387  1.00  0.00           N  
ATOM   3945  CA  PRO A2176      38.229 -15.611   6.157  1.00  0.00           C  
ATOM   3946  C   PRO A2176      37.817 -14.426   5.295  1.00  0.00           C  
ATOM   3947  O   PRO A2176      38.629 -13.874   4.548  1.00  0.00           O  
ATOM   3948  CB  PRO A2176      38.077 -16.961   5.443  1.00  0.00           C  
ATOM   3949  CG  PRO A2176      36.765 -17.462   5.922  1.00  0.00           C  
ATOM   3950  CD  PRO A2176      36.809 -17.125   7.393  1.00  0.00           C  
ATOM   3951  N   SER A2177      36.556 -14.033   5.423  1.00  0.00           N  
ATOM   3952  CA  SER A2177      35.989 -12.916   4.673  1.00  0.00           C  
ATOM   3953  C   SER A2177      36.768 -11.598   4.810  1.00  0.00           C  
ATOM   3954  O   SER A2177      36.867 -10.843   3.850  1.00  0.00           O  
ATOM   3955  CB  SER A2177      34.522 -12.739   5.098  1.00  0.00           C  
ATOM   3956  OG  SER A2177      34.116 -11.387   5.155  1.00  0.00           O  
ATOM   3957  N   LEU A2178      37.318 -11.327   5.995  1.00  0.00           N  
ATOM   3958  CA  LEU A2178      38.078 -10.100   6.228  1.00  0.00           C  
ATOM   3959  C   LEU A2178      39.423 -10.100   5.513  1.00  0.00           C  
ATOM   3960  O   LEU A2178      40.180  -9.135   5.599  1.00  0.00           O  
ATOM   3961  CB  LEU A2178      38.320  -9.868   7.726  1.00  0.00           C  
ATOM   3962  CG  LEU A2178      37.193  -9.383   8.649  1.00  0.00           C  
ATOM   3963  CD1 LEU A2178      36.319  -8.395   7.902  1.00  0.00           C  
ATOM   3964  CD2 LEU A2178      36.354 -10.544   9.135  1.00  0.00           C  
ATOM   3965  N   LYS A2179      39.728 -11.184   4.811  1.00  0.00           N  
ATOM   3966  CA  LYS A2179      40.987 -11.275   4.082  1.00  0.00           C  
ATOM   3967  C   LYS A2179      41.115 -10.120   3.100  1.00  0.00           C  
ATOM   3968  O   LYS A2179      42.206  -9.602   2.877  1.00  0.00           O  
ATOM   3969  CB  LYS A2179      41.061 -12.600   3.319  1.00  0.00           C  
ATOM   3970  CG  LYS A2179      42.286 -12.748   2.415  1.00  0.00           C  
ATOM   3971  CD  LYS A2179      43.591 -12.751   3.199  1.00  0.00           C  
ATOM   3972  CE  LYS A2179      43.659 -13.914   4.187  1.00  0.00           C  
ATOM   3973  NZ  LYS A2179      43.535 -15.249   3.530  1.00  0.00           N  
ATOM   3974  N   ASP A2189      39.991  -9.710   2.522  1.00  0.00           N  
ATOM   3975  CA  ASP A2189      39.988  -8.627   1.547  1.00  0.00           C  
ATOM   3976  C   ASP A2189      39.688  -7.255   2.133  1.00  0.00           C  
ATOM   3977  O   ASP A2189      39.441  -6.304   1.395  1.00  0.00           O  
ATOM   3978  CB  ASP A2189      38.985  -8.935   0.433  1.00  0.00           C  
ATOM   3979  CG  ASP A2189      39.337 -10.196  -0.334  1.00  0.00           C  
ATOM   3980  OD1 ASP A2189      40.474 -10.281  -0.848  1.00  0.00           O  
ATOM   3981  OD2 ASP A2189      38.477 -11.099  -0.425  1.00  0.00           O  
ATOM   3982  N   ALA A2228      39.709  -7.144   3.454  1.00  0.00           N  
ATOM   3983  CA  ALA A2228      39.439  -5.862   4.091  1.00  0.00           C  
ATOM   3984  C   ALA A2228      40.429  -4.814   3.585  1.00  0.00           C  
ATOM   3985  O   ALA A2228      41.567  -5.135   3.245  1.00  0.00           O  
ATOM   3986  CB  ALA A2228      39.538  -5.996   5.603  1.00  0.00           C  
ATOM   3987  N   VAL A2229      39.984  -3.562   3.528  1.00  0.00           N  
ATOM   3988  CA  VAL A2229      40.820  -2.459   3.065  1.00  0.00           C  
ATOM   3989  C   VAL A2229      40.941  -1.401   4.150  1.00  0.00           C  
ATOM   3990  O   VAL A2229      40.073  -1.289   5.016  1.00  0.00           O  
ATOM   3991  CB  VAL A2229      40.229  -1.790   1.806  1.00  0.00           C  
ATOM   3992  CG1 VAL A2229      40.178  -2.786   0.659  1.00  0.00           C  
ATOM   3993  CG2 VAL A2229      38.840  -1.257   2.109  1.00  0.00           C  
ATOM   3994  N   ALA A2230      42.021  -0.627   4.100  1.00  0.00           N  
ATOM   3995  CA  ALA A2230      42.242   0.422   5.085  1.00  0.00           C  
ATOM   3996  C   ALA A2230      41.178   1.500   4.922  1.00  0.00           C  
ATOM   3997  O   ALA A2230      40.753   1.806   3.806  1.00  0.00           O  
ATOM   3998  CB  ALA A2230      43.633   1.015   4.918  1.00  0.00           C  
ATOM   3999  N   GLY A2231      40.739   2.060   6.043  1.00  0.00           N  
ATOM   4000  CA  GLY A2231      39.723   3.094   5.993  1.00  0.00           C  
ATOM   4001  C   GLY A2231      38.319   2.562   6.219  1.00  0.00           C  
ATOM   4002  O   GLY A2231      37.585   3.081   7.066  1.00  0.00           O  
ATOM   4003  N   LYS A2232      37.948   1.535   5.455  1.00  0.00           N  
ATOM   4004  CA  LYS A2232      36.632   0.910   5.561  1.00  0.00           C  
ATOM   4005  C   LYS A2232      36.442   0.272   6.936  1.00  0.00           C  
ATOM   4006  O   LYS A2232      37.369  -0.316   7.483  1.00  0.00           O  
ATOM   4007  CB  LYS A2232      36.484  -0.157   4.476  1.00  0.00           C  
ATOM   4008  CG  LYS A2232      35.261  -1.045   4.634  1.00  0.00           C  
ATOM   4009  CD  LYS A2232      35.250  -2.155   3.599  1.00  0.00           C  
ATOM   4010  CE  LYS A2232      34.017  -3.020   3.755  1.00  0.00           C  
ATOM   4011  NZ  LYS A2232      32.779  -2.192   3.724  1.00  0.00           N  
ATOM   4012  N   ALA A2233      35.240   0.377   7.490  1.00  0.00           N  
ATOM   4013  CA  ALA A2233      34.963  -0.194   8.805  1.00  0.00           C  
ATOM   4014  C   ALA A2233      33.957  -1.348   8.776  1.00  0.00           C  
ATOM   4015  O   ALA A2233      33.146  -1.467   7.859  1.00  0.00           O  
ATOM   4016  CB  ALA A2233      34.469   0.896   9.748  1.00  0.00           C  
ATOM   4017  N   PHE A2234      34.036  -2.201   9.791  1.00  0.00           N  
ATOM   4018  CA  PHE A2234      33.142  -3.343   9.936  1.00  0.00           C  
ATOM   4019  C   PHE A2234      32.703  -3.388  11.382  1.00  0.00           C  
ATOM   4020  O   PHE A2234      33.367  -2.842  12.265  1.00  0.00           O  
ATOM   4021  CB  PHE A2234      33.839  -4.690   9.695  1.00  0.00           C  
ATOM   4022  CG  PHE A2234      34.447  -4.859   8.337  1.00  0.00           C  
ATOM   4023  CD1 PHE A2234      35.690  -4.314   8.041  1.00  0.00           C  
ATOM   4024  CD2 PHE A2234      33.806  -5.627   7.372  1.00  0.00           C  
ATOM   4025  CE1 PHE A2234      36.285  -4.535   6.813  1.00  0.00           C  
ATOM   4026  CE2 PHE A2234      34.399  -5.853   6.135  1.00  0.00           C  
ATOM   4027  CZ  PHE A2234      35.641  -5.306   5.858  1.00  0.00           C  
ATOM   4028  N   GLN A2235      31.590  -4.063  11.628  1.00  0.00           N  
ATOM   4029  CA  GLN A2235      31.140  -4.240  12.992  1.00  0.00           C  
ATOM   4030  C   GLN A2235      31.466  -5.680  13.328  1.00  0.00           C  
ATOM   4031  O   GLN A2235      31.020  -6.594  12.640  1.00  0.00           O  
ATOM   4032  CB  GLN A2235      29.638  -4.047  13.145  1.00  0.00           C  
ATOM   4033  CG  GLN A2235      29.231  -4.033  14.601  1.00  0.00           C  
ATOM   4034  CD  GLN A2235      27.749  -4.241  14.804  1.00  0.00           C  
ATOM   4035  OE1 GLN A2235      27.225  -5.314  14.526  1.00  0.00           O  
ATOM   4036  NE2 GLN A2235      27.064  -3.215  15.290  1.00  0.00           N  
ATOM   4037  N   PHE A2236      32.288  -5.887  14.342  1.00  0.00           N  
ATOM   4038  CA  PHE A2236      32.585  -7.242  14.754  1.00  0.00           C  
ATOM   4039  C   PHE A2236      31.442  -7.531  15.716  1.00  0.00           C  
ATOM   4040  O   PHE A2236      31.443  -7.082  16.862  1.00  0.00           O  
ATOM   4041  CB  PHE A2236      33.951  -7.321  15.436  1.00  0.00           C  
ATOM   4042  CG  PHE A2236      35.112  -7.339  14.469  1.00  0.00           C  
ATOM   4043  CD1 PHE A2236      34.893  -7.314  13.093  1.00  0.00           C  
ATOM   4044  CD2 PHE A2236      36.422  -7.386  14.936  1.00  0.00           C  
ATOM   4045  CE1 PHE A2236      35.956  -7.333  12.194  1.00  0.00           C  
ATOM   4046  CE2 PHE A2236      37.499  -7.404  14.054  1.00  0.00           C  
ATOM   4047  CZ  PHE A2236      37.270  -7.377  12.674  1.00  0.00           C  
ATOM   4048  N   GLU A2237      30.443  -8.245  15.206  1.00  0.00           N  
ATOM   4049  CA  GLU A2237      29.245  -8.590  15.953  1.00  0.00           C  
ATOM   4050  C   GLU A2237      29.508  -8.890  17.428  1.00  0.00           C  
ATOM   4051  O   GLU A2237      30.401  -9.671  17.771  1.00  0.00           O  
ATOM   4052  CB  GLU A2237      28.544  -9.768  15.271  1.00  0.00           C  
ATOM   4053  CG  GLU A2237      27.019  -9.646  15.240  1.00  0.00           C  
ATOM   4054  CD  GLU A2237      26.413 -10.041  13.899  1.00  0.00           C  
ATOM   4055  OE1 GLU A2237      25.171 -10.129  13.807  1.00  0.00           O  
ATOM   4056  OE2 GLU A2237      27.172 -10.259  12.934  1.00  0.00           O  
ATOM   4057  N   ARG A2238      28.729  -8.233  18.286  1.00  0.00           N  
ATOM   4058  CA  ARG A2238      28.826  -8.390  19.731  1.00  0.00           C  
ATOM   4059  C   ARG A2238      30.120  -7.838  20.342  1.00  0.00           C  
ATOM   4060  O   ARG A2238      30.436  -8.114  21.502  1.00  0.00           O  
ATOM   4061  CB  ARG A2238      28.670  -9.868  20.114  1.00  0.00           C  
ATOM   4062  CG  ARG A2238      27.467 -10.585  19.494  1.00  0.00           C  
ATOM   4063  CD  ARG A2238      26.819 -11.512  20.503  1.00  0.00           C  
ATOM   4064  NE  ARG A2238      27.838 -12.192  21.296  1.00  0.00           N  
ATOM   4065  CZ  ARG A2238      27.758 -12.386  22.608  1.00  0.00           C  
ATOM   4066  NH1 ARG A2238      26.695 -11.953  23.286  1.00  0.00           N  
ATOM   4067  NH2 ARG A2238      28.749 -12.993  23.246  1.00  0.00           N  
ATOM   4068  N   GLU A2239      30.864  -7.056  19.568  1.00  0.00           N  
ATOM   4069  CA  GLU A2239      32.119  -6.468  20.052  1.00  0.00           C  
ATOM   4070  C   GLU A2239      32.210  -4.955  19.811  1.00  0.00           C  
ATOM   4071  O   GLU A2239      32.236  -4.158  20.751  1.00  0.00           O  
ATOM   4072  CB  GLU A2239      33.317  -7.155  19.394  1.00  0.00           C  
ATOM   4073  CG  GLU A2239      33.633  -8.527  19.940  1.00  0.00           C  
ATOM   4074  CD  GLU A2239      34.092  -8.469  21.372  1.00  0.00           C  
ATOM   4075  OE1 GLU A2239      34.672  -9.456  21.861  1.00  0.00           O  
ATOM   4076  OE2 GLU A2239      33.873  -7.429  22.020  1.00  0.00           O  
ATOM   4077  N   GLY A2240      32.262  -4.559  18.548  1.00  0.00           N  
ATOM   4078  CA  GLY A2240      32.354  -3.150  18.242  1.00  0.00           C  
ATOM   4079  C   GLY A2240      32.705  -2.937  16.792  1.00  0.00           C  
ATOM   4080  O   GLY A2240      32.657  -3.864  15.995  1.00  0.00           O  
ATOM   4081  N   TYR A2241      33.048  -1.707  16.443  1.00  0.00           N  
ATOM   4082  CA  TYR A2241      33.412  -1.392  15.073  1.00  0.00           C  
ATOM   4083  C   TYR A2241      34.935  -1.403  14.950  1.00  0.00           C  
ATOM   4084  O   TYR A2241      35.643  -0.840  15.783  1.00  0.00           O  
ATOM   4085  CB  TYR A2241      32.818  -0.034  14.703  1.00  0.00           C  
ATOM   4086  CG  TYR A2241      31.309  -0.030  14.825  1.00  0.00           C  
ATOM   4087  CD1 TYR A2241      30.502  -0.490  13.785  1.00  0.00           C  
ATOM   4088  CD2 TYR A2241      30.691   0.379  16.001  1.00  0.00           C  
ATOM   4089  CE1 TYR A2241      29.100  -0.545  13.912  1.00  0.00           C  
ATOM   4090  CE2 TYR A2241      29.299   0.330  16.148  1.00  0.00           C  
ATOM   4091  CZ  TYR A2241      28.507  -0.136  15.099  1.00  0.00           C  
ATOM   4092  OH  TYR A2241      27.138  -0.216  15.253  1.00  0.00           O  
ATOM   4093  N   PHE A2242      35.433  -2.078  13.920  1.00  0.00           N  
ATOM   4094  CA  PHE A2242      36.874  -2.176  13.701  1.00  0.00           C  
ATOM   4095  C   PHE A2242      37.225  -1.797  12.281  1.00  0.00           C  
ATOM   4096  O   PHE A2242      36.366  -1.805  11.407  1.00  0.00           O  
ATOM   4097  CB  PHE A2242      37.368  -3.610  13.954  1.00  0.00           C  
ATOM   4098  CG  PHE A2242      37.129  -4.097  15.350  1.00  0.00           C  
ATOM   4099  CD1 PHE A2242      35.841  -4.305  15.816  1.00  0.00           C  
ATOM   4100  CD2 PHE A2242      38.197  -4.304  16.215  1.00  0.00           C  
ATOM   4101  CE1 PHE A2242      35.619  -4.706  17.118  1.00  0.00           C  
ATOM   4102  CE2 PHE A2242      37.985  -4.707  17.531  1.00  0.00           C  
ATOM   4103  CZ  PHE A2242      36.696  -4.908  17.983  1.00  0.00           C  
ATOM   4104  N   CYS A2243      38.490  -1.454  12.060  1.00  0.00           N  
ATOM   4105  CA  CYS A2243      38.960  -1.126  10.719  1.00  0.00           C  
ATOM   4106  C   CYS A2243      40.430  -1.510  10.582  1.00  0.00           C  
ATOM   4107  O   CYS A2243      41.125  -1.716  11.572  1.00  0.00           O  
ATOM   4108  CB  CYS A2243      38.730   0.357  10.382  1.00  0.00           C  
ATOM   4109  SG  CYS A2243      39.710   1.546  11.282  1.00  0.00           S  
ATOM   4110  N   LEU A2244      40.887  -1.602   9.340  1.00  0.00           N  
ATOM   4111  CA  LEU A2244      42.249  -2.011   9.013  1.00  0.00           C  
ATOM   4112  C   LEU A2244      43.388  -0.996   9.209  1.00  0.00           C  
ATOM   4113  O   LEU A2244      43.327  -0.119  10.063  1.00  0.00           O  
ATOM   4114  CB  LEU A2244      42.257  -2.526   7.571  1.00  0.00           C  
ATOM   4115  CG  LEU A2244      43.411  -3.418   7.137  1.00  0.00           C  
ATOM   4116  CD1 LEU A2244      43.381  -4.711   7.940  1.00  0.00           C  
ATOM   4117  CD2 LEU A2244      43.296  -3.705   5.659  1.00  0.00           C  
ATOM   4118  N   ASP A2245      44.428  -1.152   8.391  1.00  0.00           N  
ATOM   4119  CA  ASP A2245      45.645  -0.332   8.400  1.00  0.00           C  
ATOM   4120  C   ASP A2245      46.302  -0.239   9.753  1.00  0.00           C  
ATOM   4121  O   ASP A2245      47.042  -1.134  10.147  1.00  0.00           O  
ATOM   4122  CB  ASP A2245      45.400   1.089   7.879  1.00  0.00           C  
ATOM   4123  CG  ASP A2245      46.665   1.959   7.940  1.00  0.00           C  
ATOM   4124  OD1 ASP A2245      47.756   1.448   7.589  1.00  0.00           O  
ATOM   4125  OD2 ASP A2245      46.568   3.149   8.329  1.00  0.00           O  
ATOM   4126  N   SER A2246      46.035   0.852  10.461  1.00  0.00           N  
ATOM   4127  CA  SER A2246      46.628   1.072  11.767  1.00  0.00           C  
ATOM   4128  C   SER A2246      48.125   1.242  11.546  1.00  0.00           C  
ATOM   4129  O   SER A2246      48.920   1.008  12.456  1.00  0.00           O  
ATOM   4130  CB  SER A2246      46.371  -0.133  12.659  1.00  0.00           C  
ATOM   4131  OG  SER A2246      45.115  -0.701  12.341  1.00  0.00           O  
ATOM   4132  N   ARG A2247      48.493   1.631  10.321  1.00  0.00           N  
ATOM   4133  CA  ARG A2247      49.888   1.854   9.931  1.00  0.00           C  
ATOM   4134  C   ARG A2247      50.697   0.549   9.910  1.00  0.00           C  
ATOM   4135  O   ARG A2247      51.723   0.450   9.235  1.00  0.00           O  
ATOM   4136  CB  ARG A2247      50.535   2.849  10.905  1.00  0.00           C  
ATOM   4137  CG  ARG A2247      51.870   3.431  10.473  1.00  0.00           C  
ATOM   4138  CD  ARG A2247      51.704   4.552   9.450  1.00  0.00           C  
ATOM   4139  NE  ARG A2247      51.152   4.078   8.183  1.00  0.00           N  
ATOM   4140  CZ  ARG A2247      51.091   4.808   7.073  1.00  0.00           C  
ATOM   4141  NH1 ARG A2247      51.547   6.052   7.071  1.00  0.00           N  
ATOM   4142  NH2 ARG A2247      50.580   4.294   5.963  1.00  0.00           N  
ATOM   4143  N   HIS A2248      50.213  -0.455  10.634  1.00  0.00           N  
ATOM   4144  CA  HIS A2248      50.902  -1.734  10.744  1.00  0.00           C  
ATOM   4145  C   HIS A2248      50.340  -2.895   9.915  1.00  0.00           C  
ATOM   4146  O   HIS A2248      51.067  -3.840   9.603  1.00  0.00           O  
ATOM   4147  CB  HIS A2248      50.931  -2.163  12.215  1.00  0.00           C  
ATOM   4148  CG  HIS A2248      51.331  -1.072  13.162  1.00  0.00           C  
ATOM   4149  ND1 HIS A2248      52.577  -0.480  13.140  1.00  0.00           N  
ATOM   4150  CD2 HIS A2248      50.650  -0.473  14.168  1.00  0.00           C  
ATOM   4151  CE1 HIS A2248      52.646   0.435  14.091  1.00  0.00           C  
ATOM   4152  NE2 HIS A2248      51.490   0.460  14.730  1.00  0.00           N  
ATOM   4153  N   SER A2249      49.059  -2.838   9.564  1.00  0.00           N  
ATOM   4154  CA  SER A2249      48.435  -3.923   8.810  1.00  0.00           C  
ATOM   4155  C   SER A2249      49.167  -4.319   7.529  1.00  0.00           C  
ATOM   4156  O   SER A2249      49.242  -3.543   6.582  1.00  0.00           O  
ATOM   4157  CB  SER A2249      46.986  -3.566   8.481  1.00  0.00           C  
ATOM   4158  OG  SER A2249      46.321  -4.659   7.878  1.00  0.00           O  
ATOM   4159  N   THR A2250      49.700  -5.537   7.506  1.00  0.00           N  
ATOM   4160  CA  THR A2250      50.414  -6.047   6.337  1.00  0.00           C  
ATOM   4161  C   THR A2250      49.542  -7.053   5.593  1.00  0.00           C  
ATOM   4162  O   THR A2250      48.322  -7.079   5.760  1.00  0.00           O  
ATOM   4163  CB  THR A2250      51.726  -6.767   6.732  1.00  0.00           C  
ATOM   4164  OG1 THR A2250      51.421  -8.035   7.330  1.00  0.00           O  
ATOM   4165  CG2 THR A2250      52.518  -5.929   7.721  1.00  0.00           C  
ATOM   4166  N   ALA A2251      50.179  -7.881   4.770  1.00  0.00           N  
ATOM   4167  CA  ALA A2251      49.478  -8.905   3.999  1.00  0.00           C  
ATOM   4168  C   ALA A2251      49.374 -10.184   4.829  1.00  0.00           C  
ATOM   4169  O   ALA A2251      48.316 -10.811   4.898  1.00  0.00           O  
ATOM   4170  CB  ALA A2251      50.226  -9.182   2.692  1.00  0.00           C  
ATOM   4171  N   GLU A2252      50.480 -10.560   5.463  1.00  0.00           N  
ATOM   4172  CA  GLU A2252      50.517 -11.754   6.292  1.00  0.00           C  
ATOM   4173  C   GLU A2252      49.716 -11.535   7.568  1.00  0.00           C  
ATOM   4174  O   GLU A2252      48.722 -12.218   7.804  1.00  0.00           O  
ATOM   4175  CB  GLU A2252      51.959 -12.116   6.661  1.00  0.00           C  
ATOM   4176  CG  GLU A2252      52.936 -12.091   5.495  1.00  0.00           C  
ATOM   4177  CD  GLU A2252      53.303 -10.679   5.072  1.00  0.00           C  
ATOM   4178  OE1 GLU A2252      53.925  -9.956   5.883  1.00  0.00           O  
ATOM   4179  OE2 GLU A2252      52.966 -10.292   3.932  1.00  0.00           O  
ATOM   4180  N   LYS A2253      50.139 -10.578   8.389  1.00  0.00           N  
ATOM   4181  CA  LYS A2253      49.440 -10.312   9.642  1.00  0.00           C  
ATOM   4182  C   LYS A2253      48.623  -9.025   9.627  1.00  0.00           C  
ATOM   4183  O   LYS A2253      49.156  -7.933   9.827  1.00  0.00           O  
ATOM   4184  CB  LYS A2253      50.438 -10.264  10.805  1.00  0.00           C  
ATOM   4185  CG  LYS A2253      49.808 -10.110  12.200  1.00  0.00           C  
ATOM   4186  CD  LYS A2253      49.117 -11.393  12.681  1.00  0.00           C  
ATOM   4187  CE  LYS A2253      48.846 -11.353  14.190  1.00  0.00           C  
ATOM   4188  NZ  LYS A2253      48.294 -12.633  14.746  1.00  0.00           N  
ATOM   4189  N   PRO A2254      47.309  -9.141   9.384  1.00  0.00           N  
ATOM   4190  CA  PRO A2254      46.408  -7.987   9.348  1.00  0.00           C  
ATOM   4191  C   PRO A2254      46.268  -7.370  10.739  1.00  0.00           C  
ATOM   4192  O   PRO A2254      46.276  -8.082  11.743  1.00  0.00           O  
ATOM   4193  CB  PRO A2254      45.091  -8.594   8.869  1.00  0.00           C  
ATOM   4194  CG  PRO A2254      45.526  -9.758   8.064  1.00  0.00           C  
ATOM   4195  CD  PRO A2254      46.614 -10.348   8.912  1.00  0.00           C  
ATOM   4196  N   VAL A2255      46.144  -6.049  10.796  1.00  0.00           N  
ATOM   4197  CA  VAL A2255      45.980  -5.360  12.066  1.00  0.00           C  
ATOM   4198  C   VAL A2255      44.709  -4.523  12.040  1.00  0.00           C  
ATOM   4199  O   VAL A2255      44.508  -3.688  11.148  1.00  0.00           O  
ATOM   4200  CB  VAL A2255      47.182  -4.449  12.376  1.00  0.00           C  
ATOM   4201  CG1 VAL A2255      46.913  -3.637  13.638  1.00  0.00           C  
ATOM   4202  CG2 VAL A2255      48.441  -5.294  12.541  1.00  0.00           C  
ATOM   4203  N   PHE A2256      43.844  -4.766  13.019  1.00  0.00           N  
ATOM   4204  CA  PHE A2256      42.581  -4.048  13.128  1.00  0.00           C  
ATOM   4205  C   PHE A2256      42.524  -3.154  14.354  1.00  0.00           C  
ATOM   4206  O   PHE A2256      42.953  -3.546  15.440  1.00  0.00           O  
ATOM   4207  CB  PHE A2256      41.397  -5.027  13.181  1.00  0.00           C  
ATOM   4208  CG  PHE A2256      41.044  -5.628  11.854  1.00  0.00           C  
ATOM   4209  CD1 PHE A2256      41.799  -6.666  11.322  1.00  0.00           C  
ATOM   4210  CD2 PHE A2256      39.973  -5.129  11.121  1.00  0.00           C  
ATOM   4211  CE1 PHE A2256      41.494  -7.199  10.077  1.00  0.00           C  
ATOM   4212  CE2 PHE A2256      39.658  -5.649   9.877  1.00  0.00           C  
ATOM   4213  CZ  PHE A2256      40.421  -6.688   9.351  1.00  0.00           C  
ATOM   4214  N   ASN A2257      41.987  -1.953  14.166  1.00  0.00           N  
ATOM   4215  CA  ASN A2257      41.834  -0.997  15.248  1.00  0.00           C  
ATOM   4216  C   ASN A2257      40.384  -0.991  15.693  1.00  0.00           C  
ATOM   4217  O   ASN A2257      39.492  -0.868  14.853  1.00  0.00           O  
ATOM   4218  CB  ASN A2257      42.168   0.417  14.777  1.00  0.00           C  
ATOM   4219  CG  ASN A2257      43.645   0.668  14.669  1.00  0.00           C  
ATOM   4220  OD1 ASN A2257      44.422   0.238  15.519  1.00  0.00           O  
ATOM   4221  ND2 ASN A2257      44.045   1.397  13.635  1.00  0.00           N  
ATOM   4222  N   ARG A2258      40.124  -1.132  16.989  1.00  0.00           N  
ATOM   4223  CA  ARG A2258      38.740  -1.058  17.424  1.00  0.00           C  
ATOM   4224  C   ARG A2258      38.415   0.424  17.436  1.00  0.00           C  
ATOM   4225  O   ARG A2258      38.988   1.185  18.214  1.00  0.00           O  
ATOM   4226  CB  ARG A2258      38.526  -1.610  18.827  1.00  0.00           C  
ATOM   4227  CG  ARG A2258      37.068  -1.458  19.276  1.00  0.00           C  
ATOM   4228  CD  ARG A2258      36.800  -2.083  20.628  1.00  0.00           C  
ATOM   4229  NE  ARG A2258      37.501  -1.367  21.680  1.00  0.00           N  
ATOM   4230  CZ  ARG A2258      37.696  -1.833  22.908  1.00  0.00           C  
ATOM   4231  NH1 ARG A2258      37.236  -3.030  23.244  1.00  0.00           N  
ATOM   4232  NH2 ARG A2258      38.359  -1.100  23.796  1.00  0.00           N  
ATOM   4233  N   THR A2259      37.512   0.835  16.557  1.00  0.00           N  
ATOM   4234  CA  THR A2259      37.125   2.231  16.479  1.00  0.00           C  
ATOM   4235  C   THR A2259      36.412   2.652  17.746  1.00  0.00           C  
ATOM   4236  O   THR A2259      36.768   3.647  18.368  1.00  0.00           O  
ATOM   4237  CB  THR A2259      36.201   2.469  15.302  1.00  0.00           C  
ATOM   4238  OG1 THR A2259      36.907   2.196  14.082  1.00  0.00           O  
ATOM   4239  CG2 THR A2259      35.716   3.902  15.318  1.00  0.00           C  
ATOM   4240  N   VAL A2260      35.392   1.884  18.102  1.00  0.00           N  
ATOM   4241  CA  VAL A2260      34.605   2.116  19.299  1.00  0.00           C  
ATOM   4242  C   VAL A2260      33.837   0.839  19.631  1.00  0.00           C  
ATOM   4243  O   VAL A2260      33.489   0.061  18.747  1.00  0.00           O  
ATOM   4244  CB  VAL A2260      33.604   3.291  19.115  1.00  0.00           C  
ATOM   4245  CG1 VAL A2260      32.586   2.956  18.047  1.00  0.00           C  
ATOM   4246  CG2 VAL A2260      32.911   3.594  20.431  1.00  0.00           C  
ATOM   4247  N   GLY A2261      33.594   0.626  20.917  1.00  0.00           N  
ATOM   4248  CA  GLY A2261      32.869  -0.547  21.348  1.00  0.00           C  
ATOM   4249  C   GLY A2261      31.382  -0.365  21.141  1.00  0.00           C  
ATOM   4250  O   GLY A2261      30.921   0.722  20.791  1.00  0.00           O  
ATOM   4251  N   LEU A2262      30.634  -1.442  21.346  1.00  0.00           N  
ATOM   4252  CA  LEU A2262      29.190  -1.420  21.203  1.00  0.00           C  
ATOM   4253  C   LEU A2262      28.617  -0.960  22.535  1.00  0.00           C  
ATOM   4254  O   LEU A2262      29.229  -1.178  23.582  1.00  0.00           O  
ATOM   4255  CB  LEU A2262      28.684  -2.827  20.883  1.00  0.00           C  
ATOM   4256  CG  LEU A2262      28.085  -3.123  19.507  1.00  0.00           C  
ATOM   4257  CD1 LEU A2262      29.025  -2.671  18.414  1.00  0.00           C  
ATOM   4258  CD2 LEU A2262      27.813  -4.609  19.396  1.00  0.00           C  
ATOM   4259  N   ARG A2263      27.453  -0.320  22.503  1.00  0.00           N  
ATOM   4260  CA  ARG A2263      26.823   0.138  23.737  1.00  0.00           C  
ATOM   4261  C   ARG A2263      26.497  -1.077  24.601  1.00  0.00           C  
ATOM   4262  O   ARG A2263      25.687  -1.926  24.228  1.00  0.00           O  
ATOM   4263  CB  ARG A2263      25.550   0.923  23.424  1.00  0.00           C  
ATOM   4264  CG  ARG A2263      24.857   1.493  24.643  1.00  0.00           C  
ATOM   4265  CD  ARG A2263      23.759   2.463  24.228  1.00  0.00           C  
ATOM   4266  NE  ARG A2263      22.983   2.942  25.368  1.00  0.00           N  
ATOM   4267  CZ  ARG A2263      22.244   2.159  26.147  1.00  0.00           C  
ATOM   4268  NH1 ARG A2263      22.180   0.855  25.909  1.00  0.00           N  
ATOM   4269  NH2 ARG A2263      21.569   2.678  27.163  1.00  0.00           N  
ATOM   4270  N   ASP A2264      27.143  -1.155  25.756  1.00  0.00           N  
ATOM   4271  CA  ASP A2264      26.952  -2.274  26.668  1.00  0.00           C  
ATOM   4272  C   ASP A2264      26.485  -1.789  28.044  1.00  0.00           C  
ATOM   4273  O   ASP A2264      27.297  -1.588  28.950  1.00  0.00           O  
ATOM   4274  CB  ASP A2264      28.275  -3.038  26.792  1.00  0.00           C  
ATOM   4275  CG  ASP A2264      28.142  -4.312  27.591  1.00  0.00           C  
ATOM   4276  OD1 ASP A2264      27.343  -5.183  27.190  1.00  0.00           O  
ATOM   4277  OD2 ASP A2264      28.842  -4.445  28.617  1.00  0.00           O  
ATOM   4278  N   THR A2265      25.178  -1.600  28.202  1.00  0.00           N  
ATOM   4279  CA  THR A2265      24.637  -1.129  29.477  1.00  0.00           C  
ATOM   4280  C   THR A2265      24.121  -2.266  30.352  1.00  0.00           C  
ATOM   4281  O   THR A2265      24.206  -3.438  29.914  1.00  0.00           O  
ATOM   4282  CB  THR A2265      23.483  -0.126  29.269  1.00  0.00           C  
ATOM   4283  OG1 THR A2265      22.483  -0.713  28.427  1.00  0.00           O  
ATOM   4284  CG2 THR A2265      24.000   1.161  28.638  1.00  0.00           C  
HETATM 4285  N   QSI A 998      46.467  31.799  13.958  1.00  0.00           N  
HETATM 4286  CA  QSI A 998      45.395  31.826  14.963  1.00  0.00           C  
HETATM 4287  CB  QSI A 998      44.111  32.324  14.309  1.00  0.00           C  
HETATM 4288  CG  QSI A 998      43.658  33.601  15.005  1.00  0.00           C  
HETATM 4289  CD  QSI A 998      42.237  33.974  14.648  1.00  0.00           C  
HETATM 4290  OE1 QSI A 998      41.573  33.296  13.894  1.00  0.00           O  
HETATM 4291  NE2 QSI A 998      41.708  35.086  15.176  1.00  0.00           N  
HETATM 4292  C   QSI A 998      45.156  30.436  15.442  1.00  0.00           C  
HETATM 4293  O   QSI A 998      44.452  30.240  16.416  1.00  0.00           O  
HETATM 4294  N10 QSI A 998      45.723  29.405  14.773  1.00  0.00           N  
HETATM 4295  S   QSI A 998      45.497  27.825  15.197  1.00  0.00           S  
HETATM 4296  O1S QSI A 998      45.926  27.722  16.524  1.00  0.00           O  
HETATM 4297  O2S QSI A 998      46.088  27.093  14.147  1.00  0.00           O  
HETATM 4298  O5' QSI A 998      44.003  27.449  15.160  1.00  0.00           O  
HETATM 4299  C5' QSI A 998      43.363  27.952  13.950  1.00  0.00           C  
HETATM 4300  C4' QSI A 998      41.880  28.226  14.230  1.00  0.00           C  
HETATM 4301  O4' QSI A 998      41.411  27.166  15.043  1.00  0.00           O  
HETATM 4302  C1' QSI A 998      40.592  27.727  16.081  1.00  0.00           C  
HETATM 4303  N9  QSI A 998      40.636  26.838  17.231  1.00  0.00           N  
HETATM 4304  C4  QSI A 998      39.574  26.228  17.812  1.00  0.00           C  
HETATM 4305  N3  QSI A 998      38.249  26.211  17.586  1.00  0.00           N  
HETATM 4306  C2  QSI A 998      37.436  25.495  18.349  1.00  0.00           C  
HETATM 4307  N1  QSI A 998      37.904  24.761  19.365  1.00  0.00           N  
HETATM 4308  C6  QSI A 998      39.225  24.715  19.663  1.00  0.00           C  
HETATM 4309  N6  QSI A 998      39.695  23.953  20.714  1.00  0.00           N  
HETATM 4310  C5  QSI A 998      40.118  25.469  18.876  1.00  0.00           C  
HETATM 4311  N7  QSI A 998      41.450  25.666  18.877  1.00  0.00           N  
HETATM 4312  C8  QSI A 998      41.760  26.464  17.921  1.00  0.00           C  
HETATM 4313  C2' QSI A 998      41.204  29.107  16.363  1.00  0.00           C  
HETATM 4314  O2' QSI A 998      40.279  30.021  16.939  1.00  0.00           O  
HETATM 4315  C3' QSI A 998      41.734  29.544  14.991  1.00  0.00           C  
HETATM 4316  O3' QSI A 998      40.769  30.387  14.349  1.00  0.00           O  
TER
END
